# Supplementary material for: The Binary Protein Interactome of Treponema pallidum – The Syphilis Spirochete
Source: PLoS One. 2008 May 28;3(5):e2292. doi: 10.1371/journal.pone.0002292 (PMC2386257; doi:10.1371/journal.pone.0002292)
Supplement: Data S1 — Predicted protein-protein interactions based on our Treponema pallidum data; zip archive containing 372 files with one file per species. (6.09 MB ZIP) [file pone.0002292.s006.zip › bacteria/Geobacter_sulfurreducens.tab]

243231 Geobacter sulfurreducens
COG A	COG B	Locus Id A	Preferred Name(s) A	Annotation A	Locus Id B	Preferred Name(s) B	Annotation B	T. pallidum interaction
COG0186	COG1475	GSU2848	rpsQ	30S ribosomal protein S17	GSU0107	GSU0107	ParB-like domain protein	[TP0198-TP0271 (0.71912634)]
COG0608	COG0817	GSU2614	GSU2614	Single-stranded-DNA-specific exonuclease RecJ	GSU1075	ruvC	Crossover junction endodeoxyribonuclease ruvC (EC 3.1.22.4) (Holliday junction nuclease ruvC) (Holliday junction resolvase ruvC)	[TP0704-TP0517 (0.81382185)]
COG0845	COG4591	GSU2823	GSU2823	HlyD family secretion protein	GSU2270	GSU2270	ABC transporter, permease protein	[TP0965-TP0582 (0.8143851)]
COG0845	COG4591	GSU0496	GSU0496	Efflux transporter, RND family, MFP subunit	GSU2270	GSU2270	ABC transporter, permease protein	[TP0965-TP0582 (0.8143851)]
COG0845	COG4591	GSU0829	GSU0829	Heavy metal efflux pump, CzcB family	GSU2270	GSU2270	ABC transporter, permease protein	[TP0965-TP0582 (0.8143851)]
COG0845	COG4591	GSU1331	GSU1331	Efflux transporter, RND family, MFP subunit	GSU2270	GSU2270	ABC transporter, permease protein	[TP0965-TP0582 (0.8143851)]
COG0845	COG4591	GSU2665	GSU2665	Efflux transporter, RND family, MFP subunit	GSU2270	GSU2270	ABC transporter, permease protein	[TP0965-TP0582 (0.8143851)]
COG0845	COG4591	GSU2697	GSU2697	Multidrug resistance protein	GSU2270	GSU2270	ABC transporter, permease protein	[TP0965-TP0582 (0.8143851)]
COG0845	COG4591	GSU0392	GSU0392	Efflux transporter, RND family, MFP subunit	GSU2270	GSU2270	ABC transporter, permease protein	[TP0965-TP0582 (0.8143851)]
COG0845	COG4591	GSU1610	GSU1610	Efflux transporter, RND family, MFP subunit	GSU2270	GSU2270	ABC transporter, permease protein	[TP0965-TP0582 (0.8143851)]
COG0845	COG4591	GSU3399	GSU3399	Efflux transporter, RND family, MFP subunit	GSU2270	GSU2270	ABC transporter, permease protein	[TP0965-TP0582 (0.8143851)]
COG0845	COG4591	GSU0949	GSU0949	Efflux transporter, RND family, MFP subunit	GSU2270	GSU2270	ABC transporter, permease protein	[TP0965-TP0582 (0.8143851)]
COG0845	COG4591	GSU0276	GSU0276	Secretion protein, HlyD family	GSU2270	GSU2270	ABC transporter, permease protein	[TP0965-TP0582 (0.8143851)]
COG0845	COG4591	GSU2136	GSU2136	Heavy metal efflux pump, CzcB family	GSU2270	GSU2270	ABC transporter, permease protein	[TP0965-TP0582 (0.8143851)]
COG0845	COG4591	GSU2687	GSU2687	HlyD family secretion protein	GSU2270	GSU2270	ABC transporter, permease protein	[TP0965-TP0582 (0.8143851)]
COG0845	COG4591	GSU2781	GSU2781	Efflux transporter, RND family, MFP subunit	GSU2270	GSU2270	ABC transporter, permease protein	[TP0965-TP0582 (0.8143851)]
COG0845	COG4591	GSU1161	GSU1161	Efflux transporter, RND family, MFP subunit	GSU2270	GSU2270	ABC transporter, permease protein	[TP0965-TP0582 (0.8143851)]
COG0617	COG0860	GSU3250	GSU3250	PolyA polymerase {UniProtKB/TrEMBL:Q747L5}	GSU1821	GSU1821	N-acetylmuramoyl-L-alanine amidase, family 3	[TP0270-TP0247 (0.76828843)]
COG0617	COG0860	GSU2184	GSU2184	PolyA polymerase family protein	GSU1821	GSU1821	N-acetylmuramoyl-L-alanine amidase, family 3	[TP0270-TP0247 (0.76828843)]
COG0617	COG0860	GSU1206	GSU1206	HDIG domain protein {UniProtKB/TrEMBL:Q74DV9}	GSU1821	GSU1821	N-acetylmuramoyl-L-alanine amidase, family 3	[TP0270-TP0247 (0.76828843)]
COG0201	COG0550	GSU2837	GSU2837	Preprotein translocase, SecY subunit	GSU2549	GSU2549	DNA topoisomerase I {UniProtKB/TrEMBL:Q74A42}	[TP0208-TP0394 (0.8044664)]
COG0768	COG2812	GSU2458	GSU2458	Penicillin-binding protein, putative	GSU0094	GSU0094	DNA polymerase III, gamma and tau subunits	[TP0500-TP1005 (0.655462)]
COG0768	COG2812	GSU2079	GSU2079	Penicillin-binding protein 2	GSU0094	GSU0094	DNA polymerase III, gamma and tau subunits	[TP0500-TP1005 (0.655462)]
COG0768	COG2812	GSU3075	GSU3075	Penicillin-binding protein	GSU0094	GSU0094	DNA polymerase III, gamma and tau subunits	[TP0500-TP1005 (0.655462)]
COG0051	COG0693	GSU2858	rpsJ	30S ribosomal protein S10	GSU1159	GSU1159	Intracellular protease, PfpI family	[TP0188-TP0445 (0.6307204)]
COG0180	COG0564	GSU1833	GSU1833	Tryptophanyl-tRNA synthetase	GSU0082	GSU0082	Pseudouridine synthase {UniProtKB/TrEMBL:Q74H11}	[TP0632-TP0339 (0.7885255)]
COG0180	COG0564	GSU1833	GSU1833	Tryptophanyl-tRNA synthetase	GSU0671	GSU0671	Ribosomal large subunit pseudouridine synthase C	[TP0632-TP0339 (0.7885255)]
COG0180	COG0564	GSU1833	GSU1833	Tryptophanyl-tRNA synthetase	GSU3160	GSU3160	Pseudouridine synthase {UniProtKB/TrEMBL:Q747V5}	[TP0632-TP0339 (0.7885255)]
COG0180	COG0564	GSU1833	GSU1833	Tryptophanyl-tRNA synthetase	GSU3353	GSU3353	RNA pseudouridine synthase family protein	[TP0632-TP0339 (0.7885255)]
COG0090	COG0223	GSU2854	rplB	50S ribosomal protein L2	GSU0130	fmt	Methionyl-tRNA formyltransferase (EC 2.1.2.9)	[TP0192-TP0756 (0.8610547)]
COG0632	COG2255	GSU1076	ruvA	Holliday junction ATP-dependent DNA helicase ruvA (EC 3.6.1.-)	GSU1077	ruvB	Holliday junction ATP-dependent DNA helicase ruvB (EC 3.6.1.-)	[TP0543-TP0162 (0.9659884)]
COG0462	COG0817	GSU0661	GSU0661	Ribose-phosphate pyrophosphokinase	GSU1075	ruvC	Crossover junction endodeoxyribonuclease ruvC (EC 3.1.22.4) (Holliday junction nuclease ruvC) (Holliday junction resolvase ruvC)	[TP0294-TP0517 (0.54911256)]
COG0125	COG0586	GSU2229	tmk	Thymidylate kinase {UniProtKB/Swiss-Prot:Q74AX0}	GSU2976	GSU2976	DedA family protein {UniProtKB/TrEMBL:Q748M5}	[TP0354-TP0779 (0.67954355)]
COG0125	COG0586	GSU3301	GSU3301	Hypothetical protein {UniProtKB/TrEMBL:Q747G5}	GSU1474	GSU1474	DedA family protein {UniProtKB/TrEMBL:Q74D45}	[TP0354-TP0779 (0.67954355)]
COG0125	COG0586	GSU2229	tmk	Thymidylate kinase {UniProtKB/Swiss-Prot:Q74AX0}	GSU1474	GSU1474	DedA family protein {UniProtKB/TrEMBL:Q74D45}	[TP0354-TP0779 (0.67954355)]
COG0125	COG0586	GSU3301	GSU3301	Hypothetical protein {UniProtKB/TrEMBL:Q747G5}	GSU2976	GSU2976	DedA family protein {UniProtKB/TrEMBL:Q748M5}	[TP0354-TP0779 (0.67954355)]
COG1291	COG1684	GSU3027	GSU3027	Chemotaxis MotA protein	GSU0425	GSU0425	Flagellar biosynthetic protein fliR	[TP0725-TP0716 (0.9601814)]
COG0222	COG0802	GSU2864	rplL	50S ribosomal protein L7/L12	GSU1800	GSU1800	Hypothetical protein {UniProtKB/TrEMBL:Q74C74}	[TP0240-TP0875 (0.8481433)]
COG0495	COG1214	GSU2209	leuS	Leucyl-tRNA synthetase (EC 6.1.1.4) (Leucine--tRNA ligase) (LeuRS)	GSU1913	GSU1913	Glycoprotease family protein	[TP0586-TP0876 (0.5571989)]
COG0192	COG0592	GSU1880	metK	S-adenosylmethionine synthetase (EC 2.5.1.6) (Methionine adenosyltransferase) (AdoMet synthetase) (MAT)	GSU0001	GSU0001	DNA polymerase III, beta subunit	[TP0794-TP0002 (0.8412751)]
COG0360	COG0616	GSU0665	rpsF	30S ribosomal protein S6	GSU0820	GSU0820	Signal peptide peptidase SppA, 36K type	[TP0063-TP0997 (0.6657489)]
COG0360	COG0616	GSU0665	rpsF	30S ribosomal protein S6	GSU1234	GSU1234	Signal peptide peptidase SppA, 36K type	[TP0063-TP0997 (0.6657489)]
COG0360	COG0616	GSU0665	rpsF	30S ribosomal protein S6	GSU2773	GSU2773	Conserved domain protein	[TP0063-TP0997 (0.6657489)]
COG0125	COG0457	GSU2229	tmk	Thymidylate kinase {UniProtKB/Swiss-Prot:Q74AX0}	GSU1547	GSU1547	TPR domain protein {UniProtKB/TrEMBL:Q74CX4}	[TP0354-TP0648 (0.5206915)]
COG0125	COG0457	GSU3301	GSU3301	Hypothetical protein {UniProtKB/TrEMBL:Q747G5}	GSU1166	GSU1166	TPR domain protein {UniProtKB/TrEMBL:Q74DZ8}	[TP0354-TP0648 (0.5206915)]
COG0125	COG0457	GSU2229	tmk	Thymidylate kinase {UniProtKB/Swiss-Prot:Q74AX0}	GSU1166	GSU1166	TPR domain protein {UniProtKB/TrEMBL:Q74DZ8}	[TP0354-TP0648 (0.5206915)]
COG0125	COG0457	GSU3301	GSU3301	Hypothetical protein {UniProtKB/TrEMBL:Q747G5}	GSU1114	GSU1114	TPR domain protein {UniProtKB/TrEMBL:Q74E50}	[TP0354-TP0648 (0.5206915)]
COG0125	COG0457	GSU3301	GSU3301	Hypothetical protein {UniProtKB/TrEMBL:Q747G5}	GSU1547	GSU1547	TPR domain protein {UniProtKB/TrEMBL:Q74CX4}	[TP0354-TP0648 (0.5206915)]
COG0125	COG0457	GSU2229	tmk	Thymidylate kinase {UniProtKB/Swiss-Prot:Q74AX0}	GSU1987	GSU1987	TPR domain protein {UniProtKB/TrEMBL:Q74BQ4}	[TP0354-TP0648 (0.5206915)]
COG0125	COG0457	GSU3301	GSU3301	Hypothetical protein {UniProtKB/TrEMBL:Q747G5}	GSU1432	GSU1432	TPR domain protein {UniProtKB/TrEMBL:Q74D87}	[TP0354-TP0648 (0.5206915)]
COG0125	COG0457	GSU2229	tmk	Thymidylate kinase {UniProtKB/Swiss-Prot:Q74AX0}	GSU2615	GSU2615	TPR domain protein {UniProtKB/TrEMBL:Q749X7}	[TP0354-TP0648 (0.5206915)]
COG0125	COG0457	GSU2229	tmk	Thymidylate kinase {UniProtKB/Swiss-Prot:Q74AX0}	GSU1432	GSU1432	TPR domain protein {UniProtKB/TrEMBL:Q74D87}	[TP0354-TP0648 (0.5206915)]
COG0125	COG0457	GSU2229	tmk	Thymidylate kinase {UniProtKB/Swiss-Prot:Q74AX0}	GSU1114	GSU1114	TPR domain protein {UniProtKB/TrEMBL:Q74E50}	[TP0354-TP0648 (0.5206915)]
COG0125	COG0457	GSU3301	GSU3301	Hypothetical protein {UniProtKB/TrEMBL:Q747G5}	GSU2615	GSU2615	TPR domain protein {UniProtKB/TrEMBL:Q749X7}	[TP0354-TP0648 (0.5206915)]
COG0125	COG0457	GSU3301	GSU3301	Hypothetical protein {UniProtKB/TrEMBL:Q747G5}	GSU1987	GSU1987	TPR domain protein {UniProtKB/TrEMBL:Q74BQ4}	[TP0354-TP0648 (0.5206915)]
COG0860	COG1396	GSU1821	GSU1821	N-acetylmuramoyl-L-alanine amidase, family 3	GSU3298	GSU3298	Transcriptional regulator, Cro/CI family	[TP0247-TP0461 (0.8100859)]
COG0860	COG1396	GSU1821	GSU1821	N-acetylmuramoyl-L-alanine amidase, family 3	GSU0079	GSU0079	Transcriptional regulator, Cro/CI family	[TP0247-TP0461 (0.8100859)]
COG0860	COG1396	GSU1821	GSU1821	N-acetylmuramoyl-L-alanine amidase, family 3	GSU1390	GSU1390	DNA-binding protein {UniProtKB/TrEMBL:Q74DC6}	[TP0247-TP0461 (0.8100859)]
COG0860	COG1396	GSU1821	GSU1821	N-acetylmuramoyl-L-alanine amidase, family 3	GSU2540	GSU2540	Transcriptional regulator, Cro/CI family	[TP0247-TP0461 (0.8100859)]
COG0265	COG0333	GSU0331	GSU0331	Trypsin domain/PDZ domain protein	GSU1599	rpmF	Ribosomal protein L32 {UniProtKB/TrEMBL:Q74CS3}	[TP0773-TP0807 (0.5060325)]
COG0265	COG0333	GSU0080	GSU0080	Protease degQ {UniProtKB/TrEMBL:Q74H13}	GSU1599	rpmF	Ribosomal protein L32 {UniProtKB/TrEMBL:Q74CS3}	[TP0773-TP0807 (0.5060325)]
COG0802	COG0860	GSU1800	GSU1800	Hypothetical protein {UniProtKB/TrEMBL:Q74C74}	GSU1821	GSU1821	N-acetylmuramoyl-L-alanine amidase, family 3	[TP0875-TP0247 (0.90700364)]
COG0265	COG1774	GSU0331	GSU0331	Trypsin domain/PDZ domain protein	GSU2231	GSU2231	Hypothetical protein {UniProtKB/TrEMBL:Q74AW8}	[TP0773-TP0046 (0.558835)]
COG0265	COG1774	GSU0080	GSU0080	Protease degQ {UniProtKB/TrEMBL:Q74H13}	GSU2231	GSU2231	Hypothetical protein {UniProtKB/TrEMBL:Q74AW8}	[TP0773-TP0046 (0.558835)]
COG0495	COG0761	GSU2209	leuS	Leucyl-tRNA synthetase (EC 6.1.1.4) (Leucine--tRNA ligase) (LeuRS)	GSU2604	lytB	4-hydroxy-3-methylbut-2-enyl diphosphate reductase (EC 1.17.1.2)	[TP0586-TP0547 (0.63095015)]
COG1536	COG1677	GSU0411	GSU0411	Flagellar motor switch protein FliG	GSU0409	GSU0409	Flagellar hook-basal body complex protein FliE	[TP0026-TP0398 (0.81876683)]
COG1344	COG1582	GSU3042	GSU3042	Flagellar hook-associated protein FlgL	GSU3026	GSU3026	Flagellar protein FlbD, putative	[TP0659-TP0726 (0.7363138)]
COG1344	COG1582	GSU3038	GSU3038	Flagellin FliC {UniProtKB/TrEMBL:Q748G4}	GSU3026	GSU3026	Flagellar protein FlbD, putative	[TP0659-TP0726 (0.7363138)]
COG0820	COG2812	GSU1111	GSU1111	Hypothetical protein {UniProtKB/TrEMBL:Q74E53}	GSU0094	GSU0094	DNA polymerase III, gamma and tau subunits	[TP0068-TP1005 (0.60435057)]
COG0771	COG1815	GSU3071	murD	UDP-N-acetylmuramoylalanine--D-glutamate ligase (EC 6.3.2.9) (UDP-N- acetylmuramoyl-L-alanyl-D-glutamate synthetase) (D-glutamic acid- adding enzyme)	GSU0407	GSU0407	Flagellar basal-body rod protein FlgB	[TP0903-TP0396 (0.6336193)]
COG1512	COG1766	GSU1478	GSU1478	Hypothetical protein {UniProtKB/TrEMBL:Q74D41}	GSU0410	GSU0410	Flagellar M-ring protein FliF	[TP0561-TP0399 (0.53951585)]
COG0272	COG1396	GSU0890	GSU0890	DNA ligase, NAD-dependent	GSU1390	GSU1390	DNA-binding protein {UniProtKB/TrEMBL:Q74DC6}	[TP0634-TP0461 (0.7134334)]
COG0272	COG1396	GSU0890	GSU0890	DNA ligase, NAD-dependent	GSU3298	GSU3298	Transcriptional regulator, Cro/CI family	[TP0634-TP0461 (0.7134334)]
COG0272	COG1396	GSU0890	GSU0890	DNA ligase, NAD-dependent	GSU0079	GSU0079	Transcriptional regulator, Cro/CI family	[TP0634-TP0461 (0.7134334)]
COG0272	COG1396	GSU0890	GSU0890	DNA ligase, NAD-dependent	GSU2540	GSU2540	Transcriptional regulator, Cro/CI family	[TP0634-TP0461 (0.7134334)]
COG1509	COG1509	GSU1754	GSU1754	L-lysine 2,3-aminomutase	GSU1754	GSU1754	L-lysine 2,3-aminomutase	[TP0121-TP0121 (0.7367639)]
COG0577	COG0845	GSU1340	GSU1340	ABC transporter, permease protein	GSU0392	GSU0392	Efflux transporter, RND family, MFP subunit	[TP0963-TP0965 (0.93032813)]
COG0577	COG0845	GSU2187	GSU2187	ABC transporter, permease protein	GSU0496	GSU0496	Efflux transporter, RND family, MFP subunit	[TP0963-TP0965 (0.93032813)]
COG0577	COG0845	GSU1164	GSU1164	ABC transporter, permease protein	GSU2823	GSU2823	HlyD family secretion protein	[TP0963-TP0965 (0.93032813)]
COG0577	COG0845	GSU1163	GSU1163	ABC transporter, permease protein	GSU2781	GSU2781	Efflux transporter, RND family, MFP subunit	[TP0963-TP0965 (0.93032813)]
COG0577	COG0845	GSU1163	GSU1163	ABC transporter, permease protein	GSU1610	GSU1610	Efflux transporter, RND family, MFP subunit	[TP0963-TP0965 (0.93032813)]
COG0577	COG0845	GSU0948	GSU0948	ABC transporter, permease protein, putative	GSU1610	GSU1610	Efflux transporter, RND family, MFP subunit	[TP0963-TP0965 (0.93032813)]
COG0577	COG0845	GSU1164	GSU1164	ABC transporter, permease protein	GSU3399	GSU3399	Efflux transporter, RND family, MFP subunit	[TP0963-TP0965 (0.93032813)]
COG0577	COG0845	GSU0948	GSU0948	ABC transporter, permease protein, putative	GSU0276	GSU0276	Secretion protein, HlyD family	[TP0963-TP0965 (0.93032813)]
COG0577	COG0845	GSU0948	GSU0948	ABC transporter, permease protein, putative	GSU2697	GSU2697	Multidrug resistance protein	[TP0963-TP0965 (0.93032813)]
COG0577	COG0845	GSU1340	GSU1340	ABC transporter, permease protein	GSU1331	GSU1331	Efflux transporter, RND family, MFP subunit	[TP0963-TP0965 (0.93032813)]
COG0577	COG0845	GSU2187	GSU2187	ABC transporter, permease protein	GSU2823	GSU2823	HlyD family secretion protein	[TP0963-TP0965 (0.93032813)]
COG0577	COG0845	GSU0948	GSU0948	ABC transporter, permease protein, putative	GSU0949	GSU0949	Efflux transporter, RND family, MFP subunit	[TP0963-TP0965 (0.93032813)]
COG0577	COG0845	GSU1164	GSU1164	ABC transporter, permease protein	GSU2781	GSU2781	Efflux transporter, RND family, MFP subunit	[TP0963-TP0965 (0.93032813)]
COG0577	COG0845	GSU1164	GSU1164	ABC transporter, permease protein	GSU1331	GSU1331	Efflux transporter, RND family, MFP subunit	[TP0963-TP0965 (0.93032813)]
COG0577	COG0845	GSU1340	GSU1340	ABC transporter, permease protein	GSU2697	GSU2697	Multidrug resistance protein	[TP0963-TP0965 (0.93032813)]
COG0577	COG0845	GSU1340	GSU1340	ABC transporter, permease protein	GSU2136	GSU2136	Heavy metal efflux pump, CzcB family	[TP0963-TP0965 (0.93032813)]
COG0577	COG0845	GSU0677	GSU0677	ABC transporter, permease protein, putative	GSU0949	GSU0949	Efflux transporter, RND family, MFP subunit	[TP0963-TP0965 (0.93032813)]
COG0577	COG0845	GSU0948	GSU0948	ABC transporter, permease protein, putative	GSU2136	GSU2136	Heavy metal efflux pump, CzcB family	[TP0963-TP0965 (0.93032813)]
COG0577	COG0845	GSU1164	GSU1164	ABC transporter, permease protein	GSU0949	GSU0949	Efflux transporter, RND family, MFP subunit	[TP0963-TP0965 (0.93032813)]
COG0577	COG0845	GSU0677	GSU0677	ABC transporter, permease protein, putative	GSU0392	GSU0392	Efflux transporter, RND family, MFP subunit	[TP0963-TP0965 (0.93032813)]
COG0577	COG0845	GSU1163	GSU1163	ABC transporter, permease protein	GSU3399	GSU3399	Efflux transporter, RND family, MFP subunit	[TP0963-TP0965 (0.93032813)]
COG0577	COG0845	GSU0948	GSU0948	ABC transporter, permease protein, putative	GSU2687	GSU2687	HlyD family secretion protein	[TP0963-TP0965 (0.93032813)]
COG0577	COG0845	GSU0677	GSU0677	ABC transporter, permease protein, putative	GSU1610	GSU1610	Efflux transporter, RND family, MFP subunit	[TP0963-TP0965 (0.93032813)]
COG0577	COG0845	GSU1340	GSU1340	ABC transporter, permease protein	GSU2781	GSU2781	Efflux transporter, RND family, MFP subunit	[TP0963-TP0965 (0.93032813)]
COG0577	COG0845	GSU2187	GSU2187	ABC transporter, permease protein	GSU2687	GSU2687	HlyD family secretion protein	[TP0963-TP0965 (0.93032813)]
COG0577	COG0845	GSU1163	GSU1163	ABC transporter, permease protein	GSU0392	GSU0392	Efflux transporter, RND family, MFP subunit	[TP0963-TP0965 (0.93032813)]
COG0577	COG0845	GSU1340	GSU1340	ABC transporter, permease protein	GSU2665	GSU2665	Efflux transporter, RND family, MFP subunit	[TP0963-TP0965 (0.93032813)]
COG0577	COG0845	GSU1340	GSU1340	ABC transporter, permease protein	GSU0276	GSU0276	Secretion protein, HlyD family	[TP0963-TP0965 (0.93032813)]
COG0577	COG0845	GSU1163	GSU1163	ABC transporter, permease protein	GSU2697	GSU2697	Multidrug resistance protein	[TP0963-TP0965 (0.93032813)]
COG0577	COG0845	GSU1340	GSU1340	ABC transporter, permease protein	GSU2823	GSU2823	HlyD family secretion protein	[TP0963-TP0965 (0.93032813)]
COG0577	COG0845	GSU0677	GSU0677	ABC transporter, permease protein, putative	GSU0496	GSU0496	Efflux transporter, RND family, MFP subunit	[TP0963-TP0965 (0.93032813)]
COG0577	COG0845	GSU1164	GSU1164	ABC transporter, permease protein	GSU1610	GSU1610	Efflux transporter, RND family, MFP subunit	[TP0963-TP0965 (0.93032813)]
COG0577	COG0845	GSU2187	GSU2187	ABC transporter, permease protein	GSU1331	GSU1331	Efflux transporter, RND family, MFP subunit	[TP0963-TP0965 (0.93032813)]
COG0577	COG0845	GSU0948	GSU0948	ABC transporter, permease protein, putative	GSU1161	GSU1161	Efflux transporter, RND family, MFP subunit	[TP0963-TP0965 (0.93032813)]
COG0577	COG0845	GSU1340	GSU1340	ABC transporter, permease protein	GSU1610	GSU1610	Efflux transporter, RND family, MFP subunit	[TP0963-TP0965 (0.93032813)]
COG0577	COG0845	GSU1164	GSU1164	ABC transporter, permease protein	GSU2697	GSU2697	Multidrug resistance protein	[TP0963-TP0965 (0.93032813)]
COG0577	COG0845	GSU1163	GSU1163	ABC transporter, permease protein	GSU2136	GSU2136	Heavy metal efflux pump, CzcB family	[TP0963-TP0965 (0.93032813)]
COG0577	COG0845	GSU1340	GSU1340	ABC transporter, permease protein	GSU0949	GSU0949	Efflux transporter, RND family, MFP subunit	[TP0963-TP0965 (0.93032813)]
COG0577	COG0845	GSU2187	GSU2187	ABC transporter, permease protein	GSU1161	GSU1161	Efflux transporter, RND family, MFP subunit	[TP0963-TP0965 (0.93032813)]
COG0577	COG0845	GSU2187	GSU2187	ABC transporter, permease protein	GSU1610	GSU1610	Efflux transporter, RND family, MFP subunit	[TP0963-TP0965 (0.93032813)]
COG0577	COG0845	GSU2187	GSU2187	ABC transporter, permease protein	GSU0276	GSU0276	Secretion protein, HlyD family	[TP0963-TP0965 (0.93032813)]
COG0577	COG0845	GSU1163	GSU1163	ABC transporter, permease protein	GSU0829	GSU0829	Heavy metal efflux pump, CzcB family	[TP0963-TP0965 (0.93032813)]
COG0577	COG0845	GSU1340	GSU1340	ABC transporter, permease protein	GSU3399	GSU3399	Efflux transporter, RND family, MFP subunit	[TP0963-TP0965 (0.93032813)]
COG0577	COG0845	GSU2187	GSU2187	ABC transporter, permease protein	GSU2697	GSU2697	Multidrug resistance protein	[TP0963-TP0965 (0.93032813)]
COG0577	COG0845	GSU1164	GSU1164	ABC transporter, permease protein	GSU2687	GSU2687	HlyD family secretion protein	[TP0963-TP0965 (0.93032813)]
COG0577	COG0845	GSU0677	GSU0677	ABC transporter, permease protein, putative	GSU0829	GSU0829	Heavy metal efflux pump, CzcB family	[TP0963-TP0965 (0.93032813)]
COG0577	COG0845	GSU0948	GSU0948	ABC transporter, permease protein, putative	GSU1331	GSU1331	Efflux transporter, RND family, MFP subunit	[TP0963-TP0965 (0.93032813)]
COG0577	COG0845	GSU2187	GSU2187	ABC transporter, permease protein	GSU2781	GSU2781	Efflux transporter, RND family, MFP subunit	[TP0963-TP0965 (0.93032813)]
COG0577	COG0845	GSU1163	GSU1163	ABC transporter, permease protein	GSU0949	GSU0949	Efflux transporter, RND family, MFP subunit	[TP0963-TP0965 (0.93032813)]
COG0577	COG0845	GSU1340	GSU1340	ABC transporter, permease protein	GSU1161	GSU1161	Efflux transporter, RND family, MFP subunit	[TP0963-TP0965 (0.93032813)]
COG0577	COG0845	GSU1340	GSU1340	ABC transporter, permease protein	GSU0496	GSU0496	Efflux transporter, RND family, MFP subunit	[TP0963-TP0965 (0.93032813)]
COG0577	COG0845	GSU1164	GSU1164	ABC transporter, permease protein	GSU0829	GSU0829	Heavy metal efflux pump, CzcB family	[TP0963-TP0965 (0.93032813)]
COG0577	COG0845	GSU1164	GSU1164	ABC transporter, permease protein	GSU2665	GSU2665	Efflux transporter, RND family, MFP subunit	[TP0963-TP0965 (0.93032813)]
COG0577	COG0845	GSU0948	GSU0948	ABC transporter, permease protein, putative	GSU2665	GSU2665	Efflux transporter, RND family, MFP subunit	[TP0963-TP0965 (0.93032813)]
COG0577	COG0845	GSU0677	GSU0677	ABC transporter, permease protein, putative	GSU2781	GSU2781	Efflux transporter, RND family, MFP subunit	[TP0963-TP0965 (0.93032813)]
COG0577	COG0845	GSU2187	GSU2187	ABC transporter, permease protein	GSU2665	GSU2665	Efflux transporter, RND family, MFP subunit	[TP0963-TP0965 (0.93032813)]
COG0577	COG0845	GSU0677	GSU0677	ABC transporter, permease protein, putative	GSU2823	GSU2823	HlyD family secretion protein	[TP0963-TP0965 (0.93032813)]
COG0577	COG0845	GSU1163	GSU1163	ABC transporter, permease protein	GSU2665	GSU2665	Efflux transporter, RND family, MFP subunit	[TP0963-TP0965 (0.93032813)]
COG0577	COG0845	GSU1163	GSU1163	ABC transporter, permease protein	GSU0276	GSU0276	Secretion protein, HlyD family	[TP0963-TP0965 (0.93032813)]
COG0577	COG0845	GSU1164	GSU1164	ABC transporter, permease protein	GSU0392	GSU0392	Efflux transporter, RND family, MFP subunit	[TP0963-TP0965 (0.93032813)]
COG0577	COG0845	GSU0948	GSU0948	ABC transporter, permease protein, putative	GSU3399	GSU3399	Efflux transporter, RND family, MFP subunit	[TP0963-TP0965 (0.93032813)]
COG0577	COG0845	GSU1164	GSU1164	ABC transporter, permease protein	GSU0276	GSU0276	Secretion protein, HlyD family	[TP0963-TP0965 (0.93032813)]
COG0577	COG0845	GSU0948	GSU0948	ABC transporter, permease protein, putative	GSU0496	GSU0496	Efflux transporter, RND family, MFP subunit	[TP0963-TP0965 (0.93032813)]
COG0577	COG0845	GSU1164	GSU1164	ABC transporter, permease protein	GSU0496	GSU0496	Efflux transporter, RND family, MFP subunit	[TP0963-TP0965 (0.93032813)]
COG0577	COG0845	GSU1163	GSU1163	ABC transporter, permease protein	GSU1161	GSU1161	Efflux transporter, RND family, MFP subunit	[TP0963-TP0965 (0.93032813)]
COG0577	COG0845	GSU2187	GSU2187	ABC transporter, permease protein	GSU0829	GSU0829	Heavy metal efflux pump, CzcB family	[TP0963-TP0965 (0.93032813)]
COG0577	COG0845	GSU0948	GSU0948	ABC transporter, permease protein, putative	GSU0392	GSU0392	Efflux transporter, RND family, MFP subunit	[TP0963-TP0965 (0.93032813)]
COG0577	COG0845	GSU1163	GSU1163	ABC transporter, permease protein	GSU0496	GSU0496	Efflux transporter, RND family, MFP subunit	[TP0963-TP0965 (0.93032813)]
COG0577	COG0845	GSU0677	GSU0677	ABC transporter, permease protein, putative	GSU2665	GSU2665	Efflux transporter, RND family, MFP subunit	[TP0963-TP0965 (0.93032813)]
COG0577	COG0845	GSU1163	GSU1163	ABC transporter, permease protein	GSU2823	GSU2823	HlyD family secretion protein	[TP0963-TP0965 (0.93032813)]
COG0577	COG0845	GSU0677	GSU0677	ABC transporter, permease protein, putative	GSU2697	GSU2697	Multidrug resistance protein	[TP0963-TP0965 (0.93032813)]
COG0577	COG0845	GSU2187	GSU2187	ABC transporter, permease protein	GSU0949	GSU0949	Efflux transporter, RND family, MFP subunit	[TP0963-TP0965 (0.93032813)]
COG0577	COG0845	GSU2187	GSU2187	ABC transporter, permease protein	GSU2136	GSU2136	Heavy metal efflux pump, CzcB family	[TP0963-TP0965 (0.93032813)]
COG0577	COG0845	GSU2187	GSU2187	ABC transporter, permease protein	GSU3399	GSU3399	Efflux transporter, RND family, MFP subunit	[TP0963-TP0965 (0.93032813)]
COG0577	COG0845	GSU0677	GSU0677	ABC transporter, permease protein, putative	GSU3399	GSU3399	Efflux transporter, RND family, MFP subunit	[TP0963-TP0965 (0.93032813)]
COG0577	COG0845	GSU1163	GSU1163	ABC transporter, permease protein	GSU1331	GSU1331	Efflux transporter, RND family, MFP subunit	[TP0963-TP0965 (0.93032813)]
COG0577	COG0845	GSU0677	GSU0677	ABC transporter, permease protein, putative	GSU2687	GSU2687	HlyD family secretion protein	[TP0963-TP0965 (0.93032813)]
COG0577	COG0845	GSU1340	GSU1340	ABC transporter, permease protein	GSU2687	GSU2687	HlyD family secretion protein	[TP0963-TP0965 (0.93032813)]
COG0577	COG0845	GSU1340	GSU1340	ABC transporter, permease protein	GSU0829	GSU0829	Heavy metal efflux pump, CzcB family	[TP0963-TP0965 (0.93032813)]
COG0577	COG0845	GSU0948	GSU0948	ABC transporter, permease protein, putative	GSU2823	GSU2823	HlyD family secretion protein	[TP0963-TP0965 (0.93032813)]
COG0577	COG0845	GSU1164	GSU1164	ABC transporter, permease protein	GSU1161	GSU1161	Efflux transporter, RND family, MFP subunit	[TP0963-TP0965 (0.93032813)]
COG0577	COG0845	GSU0948	GSU0948	ABC transporter, permease protein, putative	GSU0829	GSU0829	Heavy metal efflux pump, CzcB family	[TP0963-TP0965 (0.93032813)]
COG0577	COG0845	GSU1163	GSU1163	ABC transporter, permease protein	GSU2687	GSU2687	HlyD family secretion protein	[TP0963-TP0965 (0.93032813)]
COG0577	COG0845	GSU2187	GSU2187	ABC transporter, permease protein	GSU0392	GSU0392	Efflux transporter, RND family, MFP subunit	[TP0963-TP0965 (0.93032813)]
COG0577	COG0845	GSU0677	GSU0677	ABC transporter, permease protein, putative	GSU0276	GSU0276	Secretion protein, HlyD family	[TP0963-TP0965 (0.93032813)]
COG0577	COG0845	GSU0948	GSU0948	ABC transporter, permease protein, putative	GSU2781	GSU2781	Efflux transporter, RND family, MFP subunit	[TP0963-TP0965 (0.93032813)]
COG0577	COG0845	GSU0677	GSU0677	ABC transporter, permease protein, putative	GSU2136	GSU2136	Heavy metal efflux pump, CzcB family	[TP0963-TP0965 (0.93032813)]
COG0577	COG0845	GSU0677	GSU0677	ABC transporter, permease protein, putative	GSU1161	GSU1161	Efflux transporter, RND family, MFP subunit	[TP0963-TP0965 (0.93032813)]
COG0577	COG0845	GSU1164	GSU1164	ABC transporter, permease protein	GSU2136	GSU2136	Heavy metal efflux pump, CzcB family	[TP0963-TP0965 (0.93032813)]
COG0577	COG0845	GSU0677	GSU0677	ABC transporter, permease protein, putative	GSU1331	GSU1331	Efflux transporter, RND family, MFP subunit	[TP0963-TP0965 (0.93032813)]
COG0333	COG1077	GSU1599	rpmF	Ribosomal protein L32 {UniProtKB/TrEMBL:Q74CS3}	GSU2089	GSU2089	Rod shape-determining protein MreB	[TP0807-TP0497 (0.61855906)]
COG0333	COG1077	GSU1599	rpmF	Ribosomal protein L32 {UniProtKB/TrEMBL:Q74CS3}	GSU0733	GSU0733	Cell shape-determining protein MreB/Mrl family	[TP0807-TP0497 (0.61855906)]
COG0234	COG1200	GSU3339	groS	10 kDa chaperonin (Protein Cpn10) (groES protein)	GSU1326	GSU1326	ATP-dependent DNA helicase RecG	[TP1013-TP0687 (0.84594196)]
COG0084	COG2201	GSU2489	GSU2489	Deoxyribonuclease, TatD family	GSU2214	cheB3	Chemotaxis response regulator protein-glutamate methylesterase of group 3 operon (EC 3.1.1.61)	[TP0994-TP0631 (0.71912634)]
COG0084	COG2201	GSU3287	GSU3287	Hydrolase, TatD family {UniProtKB/TrEMBL:Q747H9}	GSU2214	cheB3	Chemotaxis response regulator protein-glutamate methylesterase of group 3 operon (EC 3.1.1.61)	[TP0994-TP0631 (0.71912634)]
COG0084	COG2201	GSU2489	GSU2489	Deoxyribonuclease, TatD family	GSU1145	cheB2	Chemotaxis response regulator protein-glutamate methylesterase of group 2 operon (EC 3.1.1.61)	[TP0994-TP0631 (0.71912634)]
COG0084	COG2201	GSU2489	GSU2489	Deoxyribonuclease, TatD family	GSU0293	cheB1	Chemotaxis response regulator protein-glutamate methylesterase of group 1 operon (EC 3.1.1.61)	[TP0994-TP0631 (0.71912634)]
COG0084	COG2201	GSU3287	GSU3287	Hydrolase, TatD family {UniProtKB/TrEMBL:Q747H9}	GSU0293	cheB1	Chemotaxis response regulator protein-glutamate methylesterase of group 1 operon (EC 3.1.1.61)	[TP0994-TP0631 (0.71912634)]
COG0084	COG2201	GSU3287	GSU3287	Hydrolase, TatD family {UniProtKB/TrEMBL:Q747H9}	GSU1145	cheB2	Chemotaxis response regulator protein-glutamate methylesterase of group 2 operon (EC 3.1.1.61)	[TP0994-TP0631 (0.71912634)]
COG1121	COG1345	GSU2985	GSU2985	ABC transporter, ATP-binding protein	GSU3037	GSU3037	Flagellar hook-associated protein 2	[TP0035-TP0872 (0.6931363)]
COG1671	COG2812	GSU0171	GSU0171	Hypothetical UPF0178 protein GSU0171	GSU0094	GSU0094	DNA polymerase III, gamma and tau subunits	[TP0845-TP1005 (0.5704539)]
COG0608	COG2206	GSU2614	GSU2614	Single-stranded-DNA-specific exonuclease RecJ	GSU0699	GSU0699	HD domain protein {UniProtKB/TrEMBL:Q74FB0}	[TP0704-TP0912 (0.7469796)]
COG0608	COG2206	GSU2614	GSU2614	Single-stranded-DNA-specific exonuclease RecJ	GSU0287	GSU0287	HD domain protein {UniProtKB/TrEMBL:Q74GF9}	[TP0704-TP0912 (0.7469796)]
COG0060	COG0681	GSU3136	ileS	Isoleucyl-tRNA synthetase (EC 6.1.1.5) (Isoleucine--tRNA ligase) (IleRS)	GSU1267	GSU1267	Signal peptidase I {UniProtKB/TrEMBL:Q74DP9}	[TP0452-TP0185 (0.79878455)]
COG1344	COG1815	GSU3038	GSU3038	Flagellin FliC {UniProtKB/TrEMBL:Q748G4}	GSU0407	GSU0407	Flagellar basal-body rod protein FlgB	[TP0870-TP0396 (0.7209834)]
COG1344	COG1815	GSU3042	GSU3042	Flagellar hook-associated protein FlgL	GSU0407	GSU0407	Flagellar basal-body rod protein FlgB	[TP0870-TP0396 (0.7209834)]
COG1352	COG1815	GSU1143	GSU1143	Chemotaxis protein methyltransferase CheR	GSU0407	GSU0407	Flagellar basal-body rod protein FlgB	[TP0630-TP0396 (0.7590469)]
COG1352	COG1815	GSU2215	GSU2215	Chemotaxis protein methyltransferase CheR	GSU0407	GSU0407	Flagellar basal-body rod protein FlgB	[TP0630-TP0396 (0.7590469)]
COG1352	COG1815	GSU0295	GSU0295	Chemotaxis protein methyltransferase CheR	GSU0407	GSU0407	Flagellar basal-body rod protein FlgB	[TP0630-TP0396 (0.7590469)]
COG1352	COG1815	GSU3195	GSU3195	Chemotaxis protein methyltransferase	GSU0407	GSU0407	Flagellar basal-body rod protein FlgB	[TP0630-TP0396 (0.7590469)]
COG1352	COG1595	GSU3195	GSU3195	Chemotaxis protein methyltransferase	GSU0721	GSU0721	RNA polymerase sigma-E factor, putative	[TP0630-TP0092 (0.6191048)]
COG1352	COG1595	GSU2215	GSU2215	Chemotaxis protein methyltransferase CheR	GSU0721	GSU0721	RNA polymerase sigma-E factor, putative	[TP0630-TP0092 (0.6191048)]
COG1352	COG1595	GSU0295	GSU0295	Chemotaxis protein methyltransferase CheR	GSU0721	GSU0721	RNA polymerase sigma-E factor, putative	[TP0630-TP0092 (0.6191048)]
COG1352	COG1595	GSU1143	GSU1143	Chemotaxis protein methyltransferase CheR	GSU0721	GSU0721	RNA polymerase sigma-E factor, putative	[TP0630-TP0092 (0.6191048)]
COG0018	COG1699	GSU1812	argS	Arginyl-tRNA synthetase (EC 6.1.1.19) (Arginine--tRNA ligase) (ArgRS)	GSU3040	GSU3040	Hypothetical protein {UniProtKB/TrEMBL:Q748G2}	[TP0831-TP0658 (0.7668753)]
COG1558	COG1776	GSU0408	GSU0408	Flagellar basal-body rod protein FlgC	GSU3200	GSU3200	Chemotaxis protein, CheC family	[TP0397-TP0720 (0.6910892)]
COG1344	COG4786	GSU3042	GSU3042	Flagellar hook-associated protein FlgL	GSU3052	GSU3052	Flagellar basal-body rod protein FlgG	[TP0792-TP0961 (0.7009321), TP0659-TP0961 (0.6018447)]
COG1344	COG4786	GSU3038	GSU3038	Flagellin FliC {UniProtKB/TrEMBL:Q748G4}	GSU3051	GSU3051	Flagellar basal-body rod protein FlgG	[TP0792-TP0961 (0.7009321), TP0659-TP0961 (0.6018447)]
COG1344	COG4786	GSU3038	GSU3038	Flagellin FliC {UniProtKB/TrEMBL:Q748G4}	GSU3052	GSU3052	Flagellar basal-body rod protein FlgG	[TP0792-TP0961 (0.7009321), TP0659-TP0961 (0.6018447)]
COG1344	COG4786	GSU3042	GSU3042	Flagellar hook-associated protein FlgL	GSU3051	GSU3051	Flagellar basal-body rod protein FlgG	[TP0792-TP0961 (0.7009321), TP0659-TP0961 (0.6018447)]
COG1512	COG2208	GSU1478	GSU1478	Hypothetical protein {UniProtKB/TrEMBL:Q74D41}	GSU2345	GSU2345	RsbU-related protein {UniProtKB/TrEMBL:Q74AK9}	[TP0561-TP0218 (0.53951585)]
COG0593	COG1077	GSU0000.1	dnaA	Chromosomal replication initiator protein dnaA	GSU2089	GSU2089	Rod shape-determining protein MreB	[TP0001-TP0497 (0.678435)]
COG0593	COG1077	GSU1078	GSU1078	Chromosomal replication initiator protein DnaA,	GSU0733	GSU0733	Cell shape-determining protein MreB/Mrl family	[TP0001-TP0497 (0.678435)]
COG0593	COG1077	GSU0000.1	dnaA	Chromosomal replication initiator protein dnaA	GSU0733	GSU0733	Cell shape-determining protein MreB/Mrl family	[TP0001-TP0497 (0.678435)]
COG0593	COG1077	GSU1078	GSU1078	Chromosomal replication initiator protein DnaA,	GSU2089	GSU2089	Rod shape-determining protein MreB	[TP0001-TP0497 (0.678435)]
COG0249	COG0357	GSU1822	mutS	DNA mismatch repair protein mutS	GSU3463	gidB	Methyltransferase gidB (EC 2.1.-.-) (Glucose-inhibited division protein B)	[TP0328-TP0946 (0.7367136)]
COG0465	COG0465	GSU1809	GSU1809	Cell division protein FtsH	GSU1809	GSU1809	Cell division protein FtsH	[TP0330-TP0330 (0.73856413)]
COG0465	COG0465	GSU1809	GSU1809	Cell division protein FtsH	GSU1180	GSU1180	Cell division protein FtsH	[TP0330-TP0330 (0.73856413)]
COG0465	COG0465	GSU1180	GSU1180	Cell division protein FtsH	GSU1809	GSU1809	Cell division protein FtsH	[TP0330-TP0330 (0.73856413)]
COG0465	COG0465	GSU1180	GSU1180	Cell division protein FtsH	GSU1180	GSU1180	Cell division protein FtsH	[TP0330-TP0330 (0.73856413)]
COG1558	COG1792	GSU0408	GSU0408	Flagellar basal-body rod protein FlgC	GSU2081	GSU2081	Rod shape-determining protein MreC	[TP0397-TP0498 (0.58822864)]
COG0817	COG1558	GSU1075	ruvC	Crossover junction endodeoxyribonuclease ruvC (EC 3.1.22.4) (Holliday junction nuclease ruvC) (Holliday junction resolvase ruvC)	GSU0408	GSU0408	Flagellar basal-body rod protein FlgC	[TP0517-TP0397 (0.53212774)]
COG0592	COG1344	GSU0001	GSU0001	DNA polymerase III, beta subunit	GSU3038	GSU3038	Flagellin FliC {UniProtKB/TrEMBL:Q748G4}	[TP0002-TP0659 (0.6618167)]
COG0592	COG1344	GSU0001	GSU0001	DNA polymerase III, beta subunit	GSU3042	GSU3042	Flagellar hook-associated protein FlgL	[TP0002-TP0659 (0.6618167)]
COG0860	COG1192	GSU1821	GSU1821	N-acetylmuramoyl-L-alanine amidase, family 3	GSU0106	GSU0106	Soj protein {UniProtKB/TrEMBL:Q74GY7}	[TP0247-TP0272 (0.7527567)]
COG0242	COG0272	GSU3456	GSU3456	Polypeptide deformylase	GSU0890	GSU0890	DNA ligase, NAD-dependent	[TP0757-TP0634 (0.68197167)]
COG0242	COG0272	GSU0129	GSU0129	Polypeptide deformylase	GSU0890	GSU0890	DNA ligase, NAD-dependent	[TP0757-TP0634 (0.68197167)]
COG0265	COG0817	GSU0080	GSU0080	Protease degQ {UniProtKB/TrEMBL:Q74H13}	GSU1075	ruvC	Crossover junction endodeoxyribonuclease ruvC (EC 3.1.22.4) (Holliday junction nuclease ruvC) (Holliday junction resolvase ruvC)	[TP0773-TP0517 (0.5118523)]
COG0265	COG0817	GSU0331	GSU0331	Trypsin domain/PDZ domain protein	GSU1075	ruvC	Crossover junction endodeoxyribonuclease ruvC (EC 3.1.22.4) (Holliday junction nuclease ruvC) (Holliday junction resolvase ruvC)	[TP0773-TP0517 (0.5118523)]
COG0187	COG0358	GSU0003	GSU0003	DNA gyrase, B subunit {UniProtKB/TrEMBL:Q74H89}	GSU3090	GSU3090	DNA primase {UniProtKB/TrEMBL:Q748B7}	[TP1006-TP0492 (0.55112576)]
COG1154	COG2812	GSU0686	GSU0686	Deoxyxylulose-5-phosphate synthase	GSU0094	GSU0094	DNA polymerase III, gamma and tau subunits	[TP0824-TP1005 (0.68180764)]
COG1154	COG2812	GSU1764	GSU1764	Deoxyxylulose-5-phosphate synthase	GSU0094	GSU0094	DNA polymerase III, gamma and tau subunits	[TP0824-TP1005 (0.68180764)]
COG0223	COG1551	GSU0130	fmt	Methionyl-tRNA formyltransferase (EC 2.1.2.9)	GSU3041	csrA	Carbon storage regulator homolog	[TP0756-TP0657 (0.72355264)]
COG0237	COG0552	GSU0513	coaE	Dephospho-CoA kinase (EC 2.7.1.24) (Dephosphocoenzyme A kinase)	GSU1132	GSU1132	Cell division protein FtsY	[TP0296-TP0578 (0.7885255)]
COG0080	COG0265	GSU2867	rplK	50S ribosomal protein L11	GSU0080	GSU0080	Protease degQ {UniProtKB/TrEMBL:Q74H13}	[TP0237-TP0773 (0.6164146)]
COG0080	COG0265	GSU2867	rplK	50S ribosomal protein L11	GSU0331	GSU0331	Trypsin domain/PDZ domain protein	[TP0237-TP0773 (0.6164146)]
COG2812	COG2812	GSU0094	GSU0094	DNA polymerase III, gamma and tau subunits	GSU0094	GSU0094	DNA polymerase III, gamma and tau subunits	[TP1005-TP1005 (0.52391654)]
COG0223	COG0234	GSU0130	fmt	Methionyl-tRNA formyltransferase (EC 2.1.2.9)	GSU3339	groS	10 kDa chaperonin (Protein Cpn10) (groES protein)	[TP0756-TP1013 (0.64276713)]
COG0357	COG0459	GSU3463	gidB	Methyltransferase gidB (EC 2.1.-.-) (Glucose-inhibited division protein B)	GSU3340	groL	60 kDa chaperonin (Protein Cpn60) (groEL protein)	[TP0946-TP0030 (0.68326145)]
COG0664	COG1074	GSU1992	GSU1992	Transcriptional regulator, Crp/Fnr family	GSU1534	GSU1534	Exodeoxyribonuclease V, beta subunit	[TP0089-TP0898 (0.8304331)]
COG0664	COG1074	GSU3421	GSU3421	Transcriptional regulator, Crp/Fnr family	GSU1534	GSU1534	Exodeoxyribonuclease V, beta subunit	[TP0089-TP0898 (0.8304331)]
COG0345	COG1774	GSU2541	GSU2541	Pyrroline-5-carboxylate reductase	GSU2231	GSU2231	Hypothetical protein {UniProtKB/TrEMBL:Q74AW8}	[TP0797-TP0046 (0.6414869)]
COG0223	COG0242	GSU0130	fmt	Methionyl-tRNA formyltransferase (EC 2.1.2.9)	GSU0129	GSU0129	Polypeptide deformylase	[TP0756-TP0757 (0.8300303)]
COG0223	COG0242	GSU0130	fmt	Methionyl-tRNA formyltransferase (EC 2.1.2.9)	GSU3456	GSU3456	Polypeptide deformylase	[TP0756-TP0757 (0.8300303)]
COG0233	COG0359	GSU1918	frr	Ribosome recycling factor (Ribosome-releasing factor) (RRF)	GSU0668	rplI	Ribosomal protein L9 {UniProtKB/TrEMBL:Q74FE1}	[TP0604-TP0060 (0.5105792)]
COG0012	COG0457	GSU0664	GSU0664	GTP binding protein YchF	GSU1547	GSU1547	TPR domain protein {UniProtKB/TrEMBL:Q74CX4}	[TP0124-TP0067 (0.81355333)]
COG0012	COG0457	GSU0664	GSU0664	GTP binding protein YchF	GSU1432	GSU1432	TPR domain protein {UniProtKB/TrEMBL:Q74D87}	[TP0124-TP0067 (0.81355333)]
COG0012	COG0457	GSU0664	GSU0664	GTP binding protein YchF	GSU2615	GSU2615	TPR domain protein {UniProtKB/TrEMBL:Q749X7}	[TP0124-TP0067 (0.81355333)]
COG0012	COG0457	GSU0664	GSU0664	GTP binding protein YchF	GSU1166	GSU1166	TPR domain protein {UniProtKB/TrEMBL:Q74DZ8}	[TP0124-TP0067 (0.81355333)]
COG0012	COG0457	GSU0664	GSU0664	GTP binding protein YchF	GSU1114	GSU1114	TPR domain protein {UniProtKB/TrEMBL:Q74E50}	[TP0124-TP0067 (0.81355333)]
COG0012	COG0457	GSU0664	GSU0664	GTP binding protein YchF	GSU1987	GSU1987	TPR domain protein {UniProtKB/TrEMBL:Q74BQ4}	[TP0124-TP0067 (0.81355333)]
COG0459	COG1582	GSU3340	groL	60 kDa chaperonin (Protein Cpn60) (groEL protein)	GSU3026	GSU3026	Flagellar protein FlbD, putative	[TP0030-TP0726 (0.7487338)]
COG0265	COG0492	GSU0331	GSU0331	Trypsin domain/PDZ domain protein	GSU0488	GSU0488	Thioredoxin reductase {UniProtKB/TrEMBL:Q74FW4}	[TP0773-TP0814 (0.6926654)]
COG0265	COG0492	GSU0080	GSU0080	Protease degQ {UniProtKB/TrEMBL:Q74H13}	GSU0488	GSU0488	Thioredoxin reductase {UniProtKB/TrEMBL:Q74FW4}	[TP0773-TP0814 (0.6926654)]
COG0495	COG1480	GSU2209	leuS	Leucyl-tRNA synthetase (EC 6.1.1.4) (Leucine--tRNA ligase) (LeuRS)	GSU2285	GSU2285	HD domain protein {UniProtKB/TrEMBL:Q74AR7}	[TP0586-TP0651 (0.5087635)]
COG1321	COG1774	GSU1382	GSU1382	Iron-dependent repressor, putative	GSU2231	GSU2231	Hypothetical protein {UniProtKB/TrEMBL:Q74AW8}	[TP0167-TP0046 (0.67547834)]
COG0124	COG0608	GSU1659	hisS	Histidyl-tRNA synthetase (EC 6.1.1.21) (Histidine--tRNA ligase) (HisRS)	GSU2614	GSU2614	Single-stranded-DNA-specific exonuclease RecJ	[TP0641-TP0704 (0.75894904)]
COG0124	COG0608	GSU3307	hisZ	ATP phosphoribosyltransferase regulatory subunit	GSU2614	GSU2614	Single-stranded-DNA-specific exonuclease RecJ	[TP0641-TP0704 (0.75894904)]
COG0465	COG0772	GSU1809	GSU1809	Cell division protein FtsH	GSU3070	GSU3070	Cell division protein, rodA/ftsW/spoVE family	[TP0330-TP0387 (0.8016956)]
COG0465	COG0772	GSU1180	GSU1180	Cell division protein FtsH	GSU2078	GSU2078	Rod shape-determining protein RodA	[TP0330-TP0387 (0.8016956)]
COG0465	COG0772	GSU1809	GSU1809	Cell division protein FtsH	GSU2078	GSU2078	Rod shape-determining protein RodA	[TP0330-TP0387 (0.8016956)]
COG0465	COG0772	GSU1180	GSU1180	Cell division protein FtsH	GSU3070	GSU3070	Cell division protein, rodA/ftsW/spoVE family	[TP0330-TP0387 (0.8016956)]
COG0234	COG0792	GSU3339	groS	10 kDa chaperonin (Protein Cpn10) (groES protein)	GSU0650	GSU0650	Hypothetical protein {UniProtKB/TrEMBL:Q74FF9}	[TP1013-TP0913 (0.7815084)]
COG1512	COG1987	GSU1478	GSU1478	Hypothetical protein {UniProtKB/TrEMBL:Q74D41}	GSU0424	GSU0424	Flagellar biosynthetic protein FliQ	[TP0561-TP0717 (0.66457963)]
COG0457	COG1426	GSU1432	GSU1432	TPR domain protein {UniProtKB/TrEMBL:Q74D87}	GSU1115	GSU1115	Transcriptional regulator, putative	[TP0268-TP0334 (0.739808)]
COG0457	COG1426	GSU2615	GSU2615	TPR domain protein {UniProtKB/TrEMBL:Q749X7}	GSU1115	GSU1115	Transcriptional regulator, putative	[TP0268-TP0334 (0.739808)]
COG0457	COG1426	GSU1114	GSU1114	TPR domain protein {UniProtKB/TrEMBL:Q74E50}	GSU1115	GSU1115	Transcriptional regulator, putative	[TP0268-TP0334 (0.739808)]
COG0457	COG1426	GSU1166	GSU1166	TPR domain protein {UniProtKB/TrEMBL:Q74DZ8}	GSU1115	GSU1115	Transcriptional regulator, putative	[TP0268-TP0334 (0.739808)]
COG0457	COG1426	GSU1987	GSU1987	TPR domain protein {UniProtKB/TrEMBL:Q74BQ4}	GSU1115	GSU1115	Transcriptional regulator, putative	[TP0268-TP0334 (0.739808)]
COG0457	COG1426	GSU1547	GSU1547	TPR domain protein {UniProtKB/TrEMBL:Q74CX4}	GSU1115	GSU1115	Transcriptional regulator, putative	[TP0268-TP0334 (0.739808)]
COG0192	COG0217	GSU1880	metK	S-adenosylmethionine synthetase (EC 2.5.1.6) (Methionine adenosyltransferase) (AdoMet synthetase) (MAT)	GSU1074	GSU1074	Hypothetical UPF0082 protein GSU1074	[TP0794-TP0474 (0.71912634)]
COG0860	COG1214	GSU1821	GSU1821	N-acetylmuramoyl-L-alanine amidase, family 3	GSU1913	GSU1913	Glycoprotease family protein	[TP0247-TP0876 (0.6334264)]
COG0544	COG1418	GSU1793	tig	Trigger factor {UniProtKB/Swiss-Prot:Q74C81}	GSU1685	GSU1685	HD domain protein {UniProtKB/TrEMBL:Q74CI8}	[TP0506-TP1018 (0.7668753)]
COG0544	COG1418	GSU1793	tig	Trigger factor {UniProtKB/Swiss-Prot:Q74C81}	GSU1137	GSU1137	KH domain/HD domain protein	[TP0506-TP1018 (0.7668753)]
COG0477	COG0845	GSU0706	GSU0706	Major facilitator family transporter	GSU0496	GSU0496	Efflux transporter, RND family, MFP subunit	[TP0840-TP0965 (0.8653204)]
COG0477	COG0845	GSU3315	GSU3315	Major facilitator family transporter	GSU1161	GSU1161	Efflux transporter, RND family, MFP subunit	[TP0840-TP0965 (0.8653204)]
COG0477	COG0845	GSU2490	GSU2490	Oxalate/formate antiporter, putative	GSU2136	GSU2136	Heavy metal efflux pump, CzcB family	[TP0840-TP0965 (0.8653204)]
COG0477	COG0845	GSU3315	GSU3315	Major facilitator family transporter	GSU1331	GSU1331	Efflux transporter, RND family, MFP subunit	[TP0840-TP0965 (0.8653204)]
COG0477	COG0845	GSU2744	GSU2744	Major facilitator family transporter	GSU2823	GSU2823	HlyD family secretion protein	[TP0840-TP0965 (0.8653204)]
COG0477	COG0845	GSU2744	GSU2744	Major facilitator family transporter	GSU2136	GSU2136	Heavy metal efflux pump, CzcB family	[TP0840-TP0965 (0.8653204)]
COG0477	COG0845	GSU3315	GSU3315	Major facilitator family transporter	GSU0949	GSU0949	Efflux transporter, RND family, MFP subunit	[TP0840-TP0965 (0.8653204)]
COG0477	COG0845	GSU0185	GSU0185	Membrane protein, putative	GSU0276	GSU0276	Secretion protein, HlyD family	[TP0840-TP0965 (0.8653204)]
COG0477	COG0845	GSU0773	GSU0773	Multidrug resistance protein, putative	GSU3399	GSU3399	Efflux transporter, RND family, MFP subunit	[TP0840-TP0965 (0.8653204)]
COG0477	COG0845	GSU0185	GSU0185	Membrane protein, putative	GSU1161	GSU1161	Efflux transporter, RND family, MFP subunit	[TP0840-TP0965 (0.8653204)]
COG0477	COG0845	GSU0706	GSU0706	Major facilitator family transporter	GSU2823	GSU2823	HlyD family secretion protein	[TP0840-TP0965 (0.8653204)]
COG0477	COG0845	GSU0752	GSU0752	Transporter, putative {UniProtKB/TrEMBL:Q74F57}	GSU0496	GSU0496	Efflux transporter, RND family, MFP subunit	[TP0840-TP0965 (0.8653204)]
COG0477	COG0845	GSU0706	GSU0706	Major facilitator family transporter	GSU3399	GSU3399	Efflux transporter, RND family, MFP subunit	[TP0840-TP0965 (0.8653204)]
COG0477	COG0845	GSU0264	GSU0264	Drug resistance transporter, Bcr/CflA family	GSU1610	GSU1610	Efflux transporter, RND family, MFP subunit	[TP0840-TP0965 (0.8653204)]
COG0477	COG0845	GSU3315	GSU3315	Major facilitator family transporter	GSU0496	GSU0496	Efflux transporter, RND family, MFP subunit	[TP0840-TP0965 (0.8653204)]
COG0477	COG0845	GSU1480	GSU1480	Drug resistance transporter, EmrB/QacA family	GSU0392	GSU0392	Efflux transporter, RND family, MFP subunit	[TP0840-TP0965 (0.8653204)]
COG0477	COG0845	GSU1480	GSU1480	Drug resistance transporter, EmrB/QacA family	GSU0496	GSU0496	Efflux transporter, RND family, MFP subunit	[TP0840-TP0965 (0.8653204)]
COG0477	COG0845	GSU3315	GSU3315	Major facilitator family transporter	GSU1610	GSU1610	Efflux transporter, RND family, MFP subunit	[TP0840-TP0965 (0.8653204)]
COG0477	COG0845	GSU0185	GSU0185	Membrane protein, putative	GSU2823	GSU2823	HlyD family secretion protein	[TP0840-TP0965 (0.8653204)]
COG0477	COG0845	GSU3315	GSU3315	Major facilitator family transporter	GSU0829	GSU0829	Heavy metal efflux pump, CzcB family	[TP0840-TP0965 (0.8653204)]
COG0477	COG0845	GSU0706	GSU0706	Major facilitator family transporter	GSU0392	GSU0392	Efflux transporter, RND family, MFP subunit	[TP0840-TP0965 (0.8653204)]
COG0477	COG0845	GSU0706	GSU0706	Major facilitator family transporter	GSU1161	GSU1161	Efflux transporter, RND family, MFP subunit	[TP0840-TP0965 (0.8653204)]
COG0477	COG0845	GSU2490	GSU2490	Oxalate/formate antiporter, putative	GSU2781	GSU2781	Efflux transporter, RND family, MFP subunit	[TP0840-TP0965 (0.8653204)]
COG0477	COG0845	GSU2744	GSU2744	Major facilitator family transporter	GSU1161	GSU1161	Efflux transporter, RND family, MFP subunit	[TP0840-TP0965 (0.8653204)]
COG0477	COG0845	GSU2490	GSU2490	Oxalate/formate antiporter, putative	GSU1331	GSU1331	Efflux transporter, RND family, MFP subunit	[TP0840-TP0965 (0.8653204)]
COG0477	COG0845	GSU2744	GSU2744	Major facilitator family transporter	GSU2665	GSU2665	Efflux transporter, RND family, MFP subunit	[TP0840-TP0965 (0.8653204)]
COG0477	COG0845	GSU2744	GSU2744	Major facilitator family transporter	GSU0276	GSU0276	Secretion protein, HlyD family	[TP0840-TP0965 (0.8653204)]
COG0477	COG0845	GSU0752	GSU0752	Transporter, putative {UniProtKB/TrEMBL:Q74F57}	GSU2781	GSU2781	Efflux transporter, RND family, MFP subunit	[TP0840-TP0965 (0.8653204)]
COG0477	COG0845	GSU3315	GSU3315	Major facilitator family transporter	GSU2697	GSU2697	Multidrug resistance protein	[TP0840-TP0965 (0.8653204)]
COG0477	COG0845	GSU2490	GSU2490	Oxalate/formate antiporter, putative	GSU1610	GSU1610	Efflux transporter, RND family, MFP subunit	[TP0840-TP0965 (0.8653204)]
COG0477	COG0845	GSU0773	GSU0773	Multidrug resistance protein, putative	GSU2781	GSU2781	Efflux transporter, RND family, MFP subunit	[TP0840-TP0965 (0.8653204)]
COG0477	COG0845	GSU0264	GSU0264	Drug resistance transporter, Bcr/CflA family	GSU2823	GSU2823	HlyD family secretion protein	[TP0840-TP0965 (0.8653204)]
COG0477	COG0845	GSU3315	GSU3315	Major facilitator family transporter	GSU0276	GSU0276	Secretion protein, HlyD family	[TP0840-TP0965 (0.8653204)]
COG0477	COG0845	GSU0752	GSU0752	Transporter, putative {UniProtKB/TrEMBL:Q74F57}	GSU0276	GSU0276	Secretion protein, HlyD family	[TP0840-TP0965 (0.8653204)]
COG0477	COG0845	GSU0185	GSU0185	Membrane protein, putative	GSU0496	GSU0496	Efflux transporter, RND family, MFP subunit	[TP0840-TP0965 (0.8653204)]
COG0477	COG0845	GSU0185	GSU0185	Membrane protein, putative	GSU0392	GSU0392	Efflux transporter, RND family, MFP subunit	[TP0840-TP0965 (0.8653204)]
COG0477	COG0845	GSU0752	GSU0752	Transporter, putative {UniProtKB/TrEMBL:Q74F57}	GSU2687	GSU2687	HlyD family secretion protein	[TP0840-TP0965 (0.8653204)]
COG0477	COG0845	GSU3315	GSU3315	Major facilitator family transporter	GSU2781	GSU2781	Efflux transporter, RND family, MFP subunit	[TP0840-TP0965 (0.8653204)]
COG0477	COG0845	GSU0773	GSU0773	Multidrug resistance protein, putative	GSU1331	GSU1331	Efflux transporter, RND family, MFP subunit	[TP0840-TP0965 (0.8653204)]
COG0477	COG0845	GSU0264	GSU0264	Drug resistance transporter, Bcr/CflA family	GSU2136	GSU2136	Heavy metal efflux pump, CzcB family	[TP0840-TP0965 (0.8653204)]
COG0477	COG0845	GSU2744	GSU2744	Major facilitator family transporter	GSU1331	GSU1331	Efflux transporter, RND family, MFP subunit	[TP0840-TP0965 (0.8653204)]
COG0477	COG0845	GSU1480	GSU1480	Drug resistance transporter, EmrB/QacA family	GSU2687	GSU2687	HlyD family secretion protein	[TP0840-TP0965 (0.8653204)]
COG0477	COG0845	GSU0264	GSU0264	Drug resistance transporter, Bcr/CflA family	GSU0496	GSU0496	Efflux transporter, RND family, MFP subunit	[TP0840-TP0965 (0.8653204)]
COG0477	COG0845	GSU1480	GSU1480	Drug resistance transporter, EmrB/QacA family	GSU1610	GSU1610	Efflux transporter, RND family, MFP subunit	[TP0840-TP0965 (0.8653204)]
COG0477	COG0845	GSU2744	GSU2744	Major facilitator family transporter	GSU2697	GSU2697	Multidrug resistance protein	[TP0840-TP0965 (0.8653204)]
COG0477	COG0845	GSU2490	GSU2490	Oxalate/formate antiporter, putative	GSU2687	GSU2687	HlyD family secretion protein	[TP0840-TP0965 (0.8653204)]
COG0477	COG0845	GSU2744	GSU2744	Major facilitator family transporter	GSU1610	GSU1610	Efflux transporter, RND family, MFP subunit	[TP0840-TP0965 (0.8653204)]
COG0477	COG0845	GSU2490	GSU2490	Oxalate/formate antiporter, putative	GSU0392	GSU0392	Efflux transporter, RND family, MFP subunit	[TP0840-TP0965 (0.8653204)]
COG0477	COG0845	GSU0752	GSU0752	Transporter, putative {UniProtKB/TrEMBL:Q74F57}	GSU1331	GSU1331	Efflux transporter, RND family, MFP subunit	[TP0840-TP0965 (0.8653204)]
COG0477	COG0845	GSU1480	GSU1480	Drug resistance transporter, EmrB/QacA family	GSU3399	GSU3399	Efflux transporter, RND family, MFP subunit	[TP0840-TP0965 (0.8653204)]
COG0477	COG0845	GSU0773	GSU0773	Multidrug resistance protein, putative	GSU2665	GSU2665	Efflux transporter, RND family, MFP subunit	[TP0840-TP0965 (0.8653204)]
COG0477	COG0845	GSU0264	GSU0264	Drug resistance transporter, Bcr/CflA family	GSU0949	GSU0949	Efflux transporter, RND family, MFP subunit	[TP0840-TP0965 (0.8653204)]
COG0477	COG0845	GSU1480	GSU1480	Drug resistance transporter, EmrB/QacA family	GSU2781	GSU2781	Efflux transporter, RND family, MFP subunit	[TP0840-TP0965 (0.8653204)]
COG0477	COG0845	GSU2744	GSU2744	Major facilitator family transporter	GSU0949	GSU0949	Efflux transporter, RND family, MFP subunit	[TP0840-TP0965 (0.8653204)]
COG0477	COG0845	GSU0264	GSU0264	Drug resistance transporter, Bcr/CflA family	GSU2665	GSU2665	Efflux transporter, RND family, MFP subunit	[TP0840-TP0965 (0.8653204)]
COG0477	COG0845	GSU2744	GSU2744	Major facilitator family transporter	GSU3399	GSU3399	Efflux transporter, RND family, MFP subunit	[TP0840-TP0965 (0.8653204)]
COG0477	COG0845	GSU3315	GSU3315	Major facilitator family transporter	GSU2823	GSU2823	HlyD family secretion protein	[TP0840-TP0965 (0.8653204)]
COG0477	COG0845	GSU0773	GSU0773	Multidrug resistance protein, putative	GSU2687	GSU2687	HlyD family secretion protein	[TP0840-TP0965 (0.8653204)]
COG0477	COG0845	GSU2744	GSU2744	Major facilitator family transporter	GSU2687	GSU2687	HlyD family secretion protein	[TP0840-TP0965 (0.8653204)]
COG0477	COG0845	GSU0264	GSU0264	Drug resistance transporter, Bcr/CflA family	GSU1161	GSU1161	Efflux transporter, RND family, MFP subunit	[TP0840-TP0965 (0.8653204)]
COG0477	COG0845	GSU3315	GSU3315	Major facilitator family transporter	GSU2136	GSU2136	Heavy metal efflux pump, CzcB family	[TP0840-TP0965 (0.8653204)]
COG0477	COG0845	GSU0773	GSU0773	Multidrug resistance protein, putative	GSU0392	GSU0392	Efflux transporter, RND family, MFP subunit	[TP0840-TP0965 (0.8653204)]
COG0477	COG0845	GSU1480	GSU1480	Drug resistance transporter, EmrB/QacA family	GSU1161	GSU1161	Efflux transporter, RND family, MFP subunit	[TP0840-TP0965 (0.8653204)]
COG0477	COG0845	GSU0264	GSU0264	Drug resistance transporter, Bcr/CflA family	GSU2781	GSU2781	Efflux transporter, RND family, MFP subunit	[TP0840-TP0965 (0.8653204)]
COG0477	COG0845	GSU3315	GSU3315	Major facilitator family transporter	GSU0392	GSU0392	Efflux transporter, RND family, MFP subunit	[TP0840-TP0965 (0.8653204)]
COG0477	COG0845	GSU0706	GSU0706	Major facilitator family transporter	GSU2665	GSU2665	Efflux transporter, RND family, MFP subunit	[TP0840-TP0965 (0.8653204)]
COG0477	COG0845	GSU2490	GSU2490	Oxalate/formate antiporter, putative	GSU2697	GSU2697	Multidrug resistance protein	[TP0840-TP0965 (0.8653204)]
COG0477	COG0845	GSU2744	GSU2744	Major facilitator family transporter	GSU0829	GSU0829	Heavy metal efflux pump, CzcB family	[TP0840-TP0965 (0.8653204)]
COG0477	COG0845	GSU0264	GSU0264	Drug resistance transporter, Bcr/CflA family	GSU0276	GSU0276	Secretion protein, HlyD family	[TP0840-TP0965 (0.8653204)]
COG0477	COG0845	GSU0752	GSU0752	Transporter, putative {UniProtKB/TrEMBL:Q74F57}	GSU0829	GSU0829	Heavy metal efflux pump, CzcB family	[TP0840-TP0965 (0.8653204)]
COG0477	COG0845	GSU0706	GSU0706	Major facilitator family transporter	GSU1610	GSU1610	Efflux transporter, RND family, MFP subunit	[TP0840-TP0965 (0.8653204)]
COG0477	COG0845	GSU1480	GSU1480	Drug resistance transporter, EmrB/QacA family	GSU0276	GSU0276	Secretion protein, HlyD family	[TP0840-TP0965 (0.8653204)]
COG0477	COG0845	GSU0185	GSU0185	Membrane protein, putative	GSU0949	GSU0949	Efflux transporter, RND family, MFP subunit	[TP0840-TP0965 (0.8653204)]
COG0477	COG0845	GSU0706	GSU0706	Major facilitator family transporter	GSU1331	GSU1331	Efflux transporter, RND family, MFP subunit	[TP0840-TP0965 (0.8653204)]
COG0477	COG0845	GSU0264	GSU0264	Drug resistance transporter, Bcr/CflA family	GSU2687	GSU2687	HlyD family secretion protein	[TP0840-TP0965 (0.8653204)]
COG0477	COG0845	GSU0773	GSU0773	Multidrug resistance protein, putative	GSU1610	GSU1610	Efflux transporter, RND family, MFP subunit	[TP0840-TP0965 (0.8653204)]
COG0477	COG0845	GSU0752	GSU0752	Transporter, putative {UniProtKB/TrEMBL:Q74F57}	GSU2823	GSU2823	HlyD family secretion protein	[TP0840-TP0965 (0.8653204)]
COG0477	COG0845	GSU0752	GSU0752	Transporter, putative {UniProtKB/TrEMBL:Q74F57}	GSU2136	GSU2136	Heavy metal efflux pump, CzcB family	[TP0840-TP0965 (0.8653204)]
COG0477	COG0845	GSU1480	GSU1480	Drug resistance transporter, EmrB/QacA family	GSU2697	GSU2697	Multidrug resistance protein	[TP0840-TP0965 (0.8653204)]
COG0477	COG0845	GSU0706	GSU0706	Major facilitator family transporter	GSU2687	GSU2687	HlyD family secretion protein	[TP0840-TP0965 (0.8653204)]
COG0477	COG0845	GSU2490	GSU2490	Oxalate/formate antiporter, putative	GSU2665	GSU2665	Efflux transporter, RND family, MFP subunit	[TP0840-TP0965 (0.8653204)]
COG0477	COG0845	GSU2490	GSU2490	Oxalate/formate antiporter, putative	GSU1161	GSU1161	Efflux transporter, RND family, MFP subunit	[TP0840-TP0965 (0.8653204)]
COG0477	COG0845	GSU2490	GSU2490	Oxalate/formate antiporter, putative	GSU0496	GSU0496	Efflux transporter, RND family, MFP subunit	[TP0840-TP0965 (0.8653204)]
COG0477	COG0845	GSU0752	GSU0752	Transporter, putative {UniProtKB/TrEMBL:Q74F57}	GSU2697	GSU2697	Multidrug resistance protein	[TP0840-TP0965 (0.8653204)]
COG0477	COG0845	GSU0706	GSU0706	Major facilitator family transporter	GSU2781	GSU2781	Efflux transporter, RND family, MFP subunit	[TP0840-TP0965 (0.8653204)]
COG0477	COG0845	GSU2490	GSU2490	Oxalate/formate antiporter, putative	GSU3399	GSU3399	Efflux transporter, RND family, MFP subunit	[TP0840-TP0965 (0.8653204)]
COG0477	COG0845	GSU1480	GSU1480	Drug resistance transporter, EmrB/QacA family	GSU2665	GSU2665	Efflux transporter, RND family, MFP subunit	[TP0840-TP0965 (0.8653204)]
COG0477	COG0845	GSU0773	GSU0773	Multidrug resistance protein, putative	GSU2823	GSU2823	HlyD family secretion protein	[TP0840-TP0965 (0.8653204)]
COG0477	COG0845	GSU0264	GSU0264	Drug resistance transporter, Bcr/CflA family	GSU0392	GSU0392	Efflux transporter, RND family, MFP subunit	[TP0840-TP0965 (0.8653204)]
COG0477	COG0845	GSU2490	GSU2490	Oxalate/formate antiporter, putative	GSU2823	GSU2823	HlyD family secretion protein	[TP0840-TP0965 (0.8653204)]
COG0477	COG0845	GSU0185	GSU0185	Membrane protein, putative	GSU1610	GSU1610	Efflux transporter, RND family, MFP subunit	[TP0840-TP0965 (0.8653204)]
COG0477	COG0845	GSU0752	GSU0752	Transporter, putative {UniProtKB/TrEMBL:Q74F57}	GSU3399	GSU3399	Efflux transporter, RND family, MFP subunit	[TP0840-TP0965 (0.8653204)]
COG0477	COG0845	GSU0185	GSU0185	Membrane protein, putative	GSU2781	GSU2781	Efflux transporter, RND family, MFP subunit	[TP0840-TP0965 (0.8653204)]
COG0477	COG0845	GSU0706	GSU0706	Major facilitator family transporter	GSU2697	GSU2697	Multidrug resistance protein	[TP0840-TP0965 (0.8653204)]
COG0477	COG0845	GSU0185	GSU0185	Membrane protein, putative	GSU2136	GSU2136	Heavy metal efflux pump, CzcB family	[TP0840-TP0965 (0.8653204)]
COG0477	COG0845	GSU0752	GSU0752	Transporter, putative {UniProtKB/TrEMBL:Q74F57}	GSU0949	GSU0949	Efflux transporter, RND family, MFP subunit	[TP0840-TP0965 (0.8653204)]
COG0477	COG0845	GSU0185	GSU0185	Membrane protein, putative	GSU2687	GSU2687	HlyD family secretion protein	[TP0840-TP0965 (0.8653204)]
COG0477	COG0845	GSU0264	GSU0264	Drug resistance transporter, Bcr/CflA family	GSU1331	GSU1331	Efflux transporter, RND family, MFP subunit	[TP0840-TP0965 (0.8653204)]
COG0477	COG0845	GSU0706	GSU0706	Major facilitator family transporter	GSU0276	GSU0276	Secretion protein, HlyD family	[TP0840-TP0965 (0.8653204)]
COG0477	COG0845	GSU0773	GSU0773	Multidrug resistance protein, putative	GSU0276	GSU0276	Secretion protein, HlyD family	[TP0840-TP0965 (0.8653204)]
COG0477	COG0845	GSU0752	GSU0752	Transporter, putative {UniProtKB/TrEMBL:Q74F57}	GSU1161	GSU1161	Efflux transporter, RND family, MFP subunit	[TP0840-TP0965 (0.8653204)]
COG0477	COG0845	GSU3315	GSU3315	Major facilitator family transporter	GSU2665	GSU2665	Efflux transporter, RND family, MFP subunit	[TP0840-TP0965 (0.8653204)]
COG0477	COG0845	GSU0773	GSU0773	Multidrug resistance protein, putative	GSU0829	GSU0829	Heavy metal efflux pump, CzcB family	[TP0840-TP0965 (0.8653204)]
COG0477	COG0845	GSU0773	GSU0773	Multidrug resistance protein, putative	GSU2697	GSU2697	Multidrug resistance protein	[TP0840-TP0965 (0.8653204)]
COG0477	COG0845	GSU0264	GSU0264	Drug resistance transporter, Bcr/CflA family	GSU0829	GSU0829	Heavy metal efflux pump, CzcB family	[TP0840-TP0965 (0.8653204)]
COG0477	COG0845	GSU2744	GSU2744	Major facilitator family transporter	GSU0392	GSU0392	Efflux transporter, RND family, MFP subunit	[TP0840-TP0965 (0.8653204)]
COG0477	COG0845	GSU3315	GSU3315	Major facilitator family transporter	GSU3399	GSU3399	Efflux transporter, RND family, MFP subunit	[TP0840-TP0965 (0.8653204)]
COG0477	COG0845	GSU0752	GSU0752	Transporter, putative {UniProtKB/TrEMBL:Q74F57}	GSU2665	GSU2665	Efflux transporter, RND family, MFP subunit	[TP0840-TP0965 (0.8653204)]
COG0477	COG0845	GSU3315	GSU3315	Major facilitator family transporter	GSU2687	GSU2687	HlyD family secretion protein	[TP0840-TP0965 (0.8653204)]
COG0477	COG0845	GSU2744	GSU2744	Major facilitator family transporter	GSU2781	GSU2781	Efflux transporter, RND family, MFP subunit	[TP0840-TP0965 (0.8653204)]
COG0477	COG0845	GSU2490	GSU2490	Oxalate/formate antiporter, putative	GSU0829	GSU0829	Heavy metal efflux pump, CzcB family	[TP0840-TP0965 (0.8653204)]
COG0477	COG0845	GSU0185	GSU0185	Membrane protein, putative	GSU2697	GSU2697	Multidrug resistance protein	[TP0840-TP0965 (0.8653204)]
COG0477	COG0845	GSU0185	GSU0185	Membrane protein, putative	GSU2665	GSU2665	Efflux transporter, RND family, MFP subunit	[TP0840-TP0965 (0.8653204)]
COG0477	COG0845	GSU2744	GSU2744	Major facilitator family transporter	GSU0496	GSU0496	Efflux transporter, RND family, MFP subunit	[TP0840-TP0965 (0.8653204)]
COG0477	COG0845	GSU0264	GSU0264	Drug resistance transporter, Bcr/CflA family	GSU2697	GSU2697	Multidrug resistance protein	[TP0840-TP0965 (0.8653204)]
COG0477	COG0845	GSU2490	GSU2490	Oxalate/formate antiporter, putative	GSU0949	GSU0949	Efflux transporter, RND family, MFP subunit	[TP0840-TP0965 (0.8653204)]
COG0477	COG0845	GSU0185	GSU0185	Membrane protein, putative	GSU0829	GSU0829	Heavy metal efflux pump, CzcB family	[TP0840-TP0965 (0.8653204)]
COG0477	COG0845	GSU1480	GSU1480	Drug resistance transporter, EmrB/QacA family	GSU2136	GSU2136	Heavy metal efflux pump, CzcB family	[TP0840-TP0965 (0.8653204)]
COG0477	COG0845	GSU0752	GSU0752	Transporter, putative {UniProtKB/TrEMBL:Q74F57}	GSU0392	GSU0392	Efflux transporter, RND family, MFP subunit	[TP0840-TP0965 (0.8653204)]
COG0477	COG0845	GSU0264	GSU0264	Drug resistance transporter, Bcr/CflA family	GSU3399	GSU3399	Efflux transporter, RND family, MFP subunit	[TP0840-TP0965 (0.8653204)]
COG0477	COG0845	GSU0752	GSU0752	Transporter, putative {UniProtKB/TrEMBL:Q74F57}	GSU1610	GSU1610	Efflux transporter, RND family, MFP subunit	[TP0840-TP0965 (0.8653204)]
COG0477	COG0845	GSU0773	GSU0773	Multidrug resistance protein, putative	GSU0949	GSU0949	Efflux transporter, RND family, MFP subunit	[TP0840-TP0965 (0.8653204)]
COG0477	COG0845	GSU2490	GSU2490	Oxalate/formate antiporter, putative	GSU0276	GSU0276	Secretion protein, HlyD family	[TP0840-TP0965 (0.8653204)]
COG0477	COG0845	GSU1480	GSU1480	Drug resistance transporter, EmrB/QacA family	GSU2823	GSU2823	HlyD family secretion protein	[TP0840-TP0965 (0.8653204)]
COG0477	COG0845	GSU0185	GSU0185	Membrane protein, putative	GSU3399	GSU3399	Efflux transporter, RND family, MFP subunit	[TP0840-TP0965 (0.8653204)]
COG0477	COG0845	GSU1480	GSU1480	Drug resistance transporter, EmrB/QacA family	GSU0949	GSU0949	Efflux transporter, RND family, MFP subunit	[TP0840-TP0965 (0.8653204)]
COG0477	COG0845	GSU0773	GSU0773	Multidrug resistance protein, putative	GSU1161	GSU1161	Efflux transporter, RND family, MFP subunit	[TP0840-TP0965 (0.8653204)]
COG0477	COG0845	GSU0773	GSU0773	Multidrug resistance protein, putative	GSU2136	GSU2136	Heavy metal efflux pump, CzcB family	[TP0840-TP0965 (0.8653204)]
COG0477	COG0845	GSU1480	GSU1480	Drug resistance transporter, EmrB/QacA family	GSU0829	GSU0829	Heavy metal efflux pump, CzcB family	[TP0840-TP0965 (0.8653204)]
COG0477	COG0845	GSU0773	GSU0773	Multidrug resistance protein, putative	GSU0496	GSU0496	Efflux transporter, RND family, MFP subunit	[TP0840-TP0965 (0.8653204)]
COG0477	COG0845	GSU0706	GSU0706	Major facilitator family transporter	GSU2136	GSU2136	Heavy metal efflux pump, CzcB family	[TP0840-TP0965 (0.8653204)]
COG0477	COG0845	GSU1480	GSU1480	Drug resistance transporter, EmrB/QacA family	GSU1331	GSU1331	Efflux transporter, RND family, MFP subunit	[TP0840-TP0965 (0.8653204)]
COG0477	COG0845	GSU0185	GSU0185	Membrane protein, putative	GSU1331	GSU1331	Efflux transporter, RND family, MFP subunit	[TP0840-TP0965 (0.8653204)]
COG0477	COG0845	GSU0706	GSU0706	Major facilitator family transporter	GSU0829	GSU0829	Heavy metal efflux pump, CzcB family	[TP0840-TP0965 (0.8653204)]
COG0477	COG0845	GSU0706	GSU0706	Major facilitator family transporter	GSU0949	GSU0949	Efflux transporter, RND family, MFP subunit	[TP0840-TP0965 (0.8653204)]
COG0305	COG2812	GSU0998	GSU0998	Replicative DNA helicase	GSU0094	GSU0094	DNA polymerase III, gamma and tau subunits	[TP0058-TP1005 (0.7130585)]
COG0188	COG0526	GSU0004	GSU0004	DNA gyrase, A subunit {UniProtKB/TrEMBL:Q74H88}	GSU3280	GSU3280	Thioredoxin-related protein	[TP0005-TP0100 (0.7885434)]
COG0188	COG0526	GSU0004	GSU0004	DNA gyrase, A subunit {UniProtKB/TrEMBL:Q74H88}	GSU1321	GSU1321	Thioredoxin family protein	[TP0005-TP0100 (0.7885434)]
COG0188	COG0526	GSU0004	GSU0004	DNA gyrase, A subunit {UniProtKB/TrEMBL:Q74H88}	GSU3281	GSU3281	Thioredoxin {UniProtKB/TrEMBL:Q747I5}	[TP0005-TP0100 (0.7885434)]
COG0188	COG0526	GSU0004	GSU0004	DNA gyrase, A subunit {UniProtKB/TrEMBL:Q74H88}	GSU2956	GSU2956	Redox-active disulfide protein 2	[TP0005-TP0100 (0.7885434)]
COG0188	COG0526	GSU0004	GSU0004	DNA gyrase, A subunit {UniProtKB/TrEMBL:Q74H88}	GSU3446	GSU3446	Thioredoxin family protein,	[TP0005-TP0100 (0.7885434)]
COG0188	COG0526	GSU0004	GSU0004	DNA gyrase, A subunit {UniProtKB/TrEMBL:Q74H88}	GSU2957	GSU2957	Thioredoxin family protein	[TP0005-TP0100 (0.7885434)]
COG1624	COG1652	GSU1807	GSU1807	Hypothetical protein {UniProtKB/TrEMBL:Q74C68}	GSU2551	GSU2551	LysM domain protein {UniProtKB/TrEMBL:Q74A40}	[TP0826-TP0042 (0.7554874)]
COG1624	COG1652	GSU1807	GSU1807	Hypothetical protein {UniProtKB/TrEMBL:Q74C68}	GSU3176	GSU3176	LysM domain protein {UniProtKB/TrEMBL:Q747T9}	[TP0826-TP0042 (0.7554874)]
COG1624	COG1652	GSU0868	GSU0868	Hypothetical protein {UniProtKB/TrEMBL:Q74EU1}	GSU3176	GSU3176	LysM domain protein {UniProtKB/TrEMBL:Q747T9}	[TP0826-TP0042 (0.7554874)]
COG1624	COG1652	GSU1807	GSU1807	Hypothetical protein {UniProtKB/TrEMBL:Q74C68}	GSU0981	GSU0981	Hypothetical protein {UniProtKB/TrEMBL:Q74EI1}	[TP0826-TP0042 (0.7554874)]
COG1624	COG1652	GSU0868	GSU0868	Hypothetical protein {UniProtKB/TrEMBL:Q74EU1}	GSU0981	GSU0981	Hypothetical protein {UniProtKB/TrEMBL:Q74EI1}	[TP0826-TP0042 (0.7554874)]
COG1624	COG1652	GSU0868	GSU0868	Hypothetical protein {UniProtKB/TrEMBL:Q74EU1}	GSU2551	GSU2551	LysM domain protein {UniProtKB/TrEMBL:Q74A40}	[TP0826-TP0042 (0.7554874)]
COG0526	COG0771	GSU3280	GSU3280	Thioredoxin-related protein	GSU3071	murD	UDP-N-acetylmuramoylalanine--D-glutamate ligase (EC 6.3.2.9) (UDP-N- acetylmuramoyl-L-alanyl-D-glutamate synthetase) (D-glutamic acid- adding enzyme)	[TP0100-TP0903 (0.59509045)]
COG0526	COG0771	GSU2956	GSU2956	Redox-active disulfide protein 2	GSU3071	murD	UDP-N-acetylmuramoylalanine--D-glutamate ligase (EC 6.3.2.9) (UDP-N- acetylmuramoyl-L-alanyl-D-glutamate synthetase) (D-glutamic acid- adding enzyme)	[TP0100-TP0903 (0.59509045)]
COG0526	COG0771	GSU3446	GSU3446	Thioredoxin family protein,	GSU3071	murD	UDP-N-acetylmuramoylalanine--D-glutamate ligase (EC 6.3.2.9) (UDP-N- acetylmuramoyl-L-alanyl-D-glutamate synthetase) (D-glutamic acid- adding enzyme)	[TP0100-TP0903 (0.59509045)]
COG0526	COG0771	GSU1321	GSU1321	Thioredoxin family protein	GSU3071	murD	UDP-N-acetylmuramoylalanine--D-glutamate ligase (EC 6.3.2.9) (UDP-N- acetylmuramoyl-L-alanyl-D-glutamate synthetase) (D-glutamic acid- adding enzyme)	[TP0100-TP0903 (0.59509045)]
COG0526	COG0771	GSU2957	GSU2957	Thioredoxin family protein	GSU3071	murD	UDP-N-acetylmuramoylalanine--D-glutamate ligase (EC 6.3.2.9) (UDP-N- acetylmuramoyl-L-alanyl-D-glutamate synthetase) (D-glutamic acid- adding enzyme)	[TP0100-TP0903 (0.59509045)]
COG0526	COG0771	GSU3281	GSU3281	Thioredoxin {UniProtKB/TrEMBL:Q747I5}	GSU3071	murD	UDP-N-acetylmuramoylalanine--D-glutamate ligase (EC 6.3.2.9) (UDP-N- acetylmuramoyl-L-alanyl-D-glutamate synthetase) (D-glutamic acid- adding enzyme)	[TP0100-TP0903 (0.59509045)]
COG0143	COG0845	GSU2232	GSU2232	Methionyl-tRNA synthetase	GSU2665	GSU2665	Efflux transporter, RND family, MFP subunit	[TP0798-TP0965 (0.7246752)]
COG0143	COG0845	GSU2232	GSU2232	Methionyl-tRNA synthetase	GSU0276	GSU0276	Secretion protein, HlyD family	[TP0798-TP0965 (0.7246752)]
COG0143	COG0845	GSU2232	GSU2232	Methionyl-tRNA synthetase	GSU0829	GSU0829	Heavy metal efflux pump, CzcB family	[TP0798-TP0965 (0.7246752)]
COG0143	COG0845	GSU2232	GSU2232	Methionyl-tRNA synthetase	GSU0392	GSU0392	Efflux transporter, RND family, MFP subunit	[TP0798-TP0965 (0.7246752)]
COG0143	COG0845	GSU2232	GSU2232	Methionyl-tRNA synthetase	GSU1161	GSU1161	Efflux transporter, RND family, MFP subunit	[TP0798-TP0965 (0.7246752)]
COG0143	COG0845	GSU2232	GSU2232	Methionyl-tRNA synthetase	GSU2823	GSU2823	HlyD family secretion protein	[TP0798-TP0965 (0.7246752)]
COG0143	COG0845	GSU2232	GSU2232	Methionyl-tRNA synthetase	GSU2136	GSU2136	Heavy metal efflux pump, CzcB family	[TP0798-TP0965 (0.7246752)]
COG0143	COG0845	GSU2232	GSU2232	Methionyl-tRNA synthetase	GSU2687	GSU2687	HlyD family secretion protein	[TP0798-TP0965 (0.7246752)]
COG0143	COG0845	GSU2232	GSU2232	Methionyl-tRNA synthetase	GSU0496	GSU0496	Efflux transporter, RND family, MFP subunit	[TP0798-TP0965 (0.7246752)]
COG0143	COG0845	GSU2232	GSU2232	Methionyl-tRNA synthetase	GSU2697	GSU2697	Multidrug resistance protein	[TP0798-TP0965 (0.7246752)]
COG0143	COG0845	GSU2232	GSU2232	Methionyl-tRNA synthetase	GSU1610	GSU1610	Efflux transporter, RND family, MFP subunit	[TP0798-TP0965 (0.7246752)]
COG0143	COG0845	GSU2232	GSU2232	Methionyl-tRNA synthetase	GSU0949	GSU0949	Efflux transporter, RND family, MFP subunit	[TP0798-TP0965 (0.7246752)]
COG0143	COG0845	GSU2232	GSU2232	Methionyl-tRNA synthetase	GSU1331	GSU1331	Efflux transporter, RND family, MFP subunit	[TP0798-TP0965 (0.7246752)]
COG0143	COG0845	GSU2232	GSU2232	Methionyl-tRNA synthetase	GSU2781	GSU2781	Efflux transporter, RND family, MFP subunit	[TP0798-TP0965 (0.7246752)]
COG0143	COG0845	GSU2232	GSU2232	Methionyl-tRNA synthetase	GSU3399	GSU3399	Efflux transporter, RND family, MFP subunit	[TP0798-TP0965 (0.7246752)]
COG1536	COG1868	GSU0411	GSU0411	Flagellar motor switch protein FliG	GSU0421	GSU0421	Flagellar motor switch protein FliM	[TP0026-TP0721 (0.9539454)]
COG1366	COG1536	GSU1427	GSU1427	Anti-sigma factor antagonist	GSU0411	GSU0411	Flagellar motor switch protein FliG	[TP0233-TP0400 (0.68778783)]
COG0504	COG1475	GSU1895	GSU1895	CTP synthase {UniProtKB/TrEMBL:Q74BY3}	GSU0107	GSU0107	ParB-like domain protein	[TP0305-TP0271 (0.70252794)]
COG2206	COG4786	GSU0699	GSU0699	HD domain protein {UniProtKB/TrEMBL:Q74FB0}	GSU3052	GSU3052	Flagellar basal-body rod protein FlgG	[TP0877-TP0961 (0.57706213)]
COG2206	COG4786	GSU0287	GSU0287	HD domain protein {UniProtKB/TrEMBL:Q74GF9}	GSU3052	GSU3052	Flagellar basal-body rod protein FlgG	[TP0877-TP0961 (0.57706213)]
COG2206	COG4786	GSU0699	GSU0699	HD domain protein {UniProtKB/TrEMBL:Q74FB0}	GSU3051	GSU3051	Flagellar basal-body rod protein FlgG	[TP0877-TP0961 (0.57706213)]
COG2206	COG4786	GSU0287	GSU0287	HD domain protein {UniProtKB/TrEMBL:Q74GF9}	GSU3051	GSU3051	Flagellar basal-body rod protein FlgG	[TP0877-TP0961 (0.57706213)]
COG0457	COG3391	GSU1547	GSU1547	TPR domain protein {UniProtKB/TrEMBL:Q74CX4}	GSU3222	GSU3222	NHL repeat domain protein	[TP0095-TP0421 (0.8119976)]
COG0457	COG3391	GSU1987	GSU1987	TPR domain protein {UniProtKB/TrEMBL:Q74BQ4}	GSU3225	GSU3225	NHL repeat domain protein	[TP0095-TP0421 (0.8119976)]
COG0457	COG3391	GSU1987	GSU1987	TPR domain protein {UniProtKB/TrEMBL:Q74BQ4}	GSU1788	GSU1788	NHL repeat domain protein	[TP0095-TP0421 (0.8119976)]
COG0457	COG3391	GSU1166	GSU1166	TPR domain protein {UniProtKB/TrEMBL:Q74DZ8}	GSU3222	GSU3222	NHL repeat domain protein	[TP0095-TP0421 (0.8119976)]
COG0457	COG3391	GSU1114	GSU1114	TPR domain protein {UniProtKB/TrEMBL:Q74E50}	GSU1788	GSU1788	NHL repeat domain protein	[TP0095-TP0421 (0.8119976)]
COG0457	COG3391	GSU1114	GSU1114	TPR domain protein {UniProtKB/TrEMBL:Q74E50}	GSU3225	GSU3225	NHL repeat domain protein	[TP0095-TP0421 (0.8119976)]
COG0457	COG3391	GSU1432	GSU1432	TPR domain protein {UniProtKB/TrEMBL:Q74D87}	GSU3222	GSU3222	NHL repeat domain protein	[TP0095-TP0421 (0.8119976)]
COG0457	COG3391	GSU1166	GSU1166	TPR domain protein {UniProtKB/TrEMBL:Q74DZ8}	GSU3225	GSU3225	NHL repeat domain protein	[TP0095-TP0421 (0.8119976)]
COG0457	COG3391	GSU1432	GSU1432	TPR domain protein {UniProtKB/TrEMBL:Q74D87}	GSU3225	GSU3225	NHL repeat domain protein	[TP0095-TP0421 (0.8119976)]
COG0457	COG3391	GSU2615	GSU2615	TPR domain protein {UniProtKB/TrEMBL:Q749X7}	GSU3225	GSU3225	NHL repeat domain protein	[TP0095-TP0421 (0.8119976)]
COG0457	COG3391	GSU1987	GSU1987	TPR domain protein {UniProtKB/TrEMBL:Q74BQ4}	GSU3222	GSU3222	NHL repeat domain protein	[TP0095-TP0421 (0.8119976)]
COG0457	COG3391	GSU1547	GSU1547	TPR domain protein {UniProtKB/TrEMBL:Q74CX4}	GSU3225	GSU3225	NHL repeat domain protein	[TP0095-TP0421 (0.8119976)]
COG0457	COG3391	GSU1166	GSU1166	TPR domain protein {UniProtKB/TrEMBL:Q74DZ8}	GSU1788	GSU1788	NHL repeat domain protein	[TP0095-TP0421 (0.8119976)]
COG0457	COG3391	GSU2615	GSU2615	TPR domain protein {UniProtKB/TrEMBL:Q749X7}	GSU3222	GSU3222	NHL repeat domain protein	[TP0095-TP0421 (0.8119976)]
COG0457	COG3391	GSU1114	GSU1114	TPR domain protein {UniProtKB/TrEMBL:Q74E50}	GSU3222	GSU3222	NHL repeat domain protein	[TP0095-TP0421 (0.8119976)]
COG0457	COG3391	GSU1547	GSU1547	TPR domain protein {UniProtKB/TrEMBL:Q74CX4}	GSU1788	GSU1788	NHL repeat domain protein	[TP0095-TP0421 (0.8119976)]
COG0457	COG3391	GSU1432	GSU1432	TPR domain protein {UniProtKB/TrEMBL:Q74D87}	GSU1788	GSU1788	NHL repeat domain protein	[TP0095-TP0421 (0.8119976)]
COG0457	COG3391	GSU2615	GSU2615	TPR domain protein {UniProtKB/TrEMBL:Q749X7}	GSU1788	GSU1788	NHL repeat domain protein	[TP0095-TP0421 (0.8119976)]
COG0250	COG0772	GSU2868	GSU2868	Transcription antitermination protein NusG	GSU2078	GSU2078	Rod shape-determining protein RodA	[TP0236-TP0387 (0.7470728)]
COG0250	COG0772	GSU2868	GSU2868	Transcription antitermination protein NusG	GSU3070	GSU3070	Cell division protein, rodA/ftsW/spoVE family	[TP0236-TP0387 (0.7470728)]
COG0543	COG1699	GSU0085	GSU0085	Heterodisulfide reductase, cytochrome reductase	GSU3040	GSU3040	Hypothetical protein {UniProtKB/TrEMBL:Q748G2}	[TP0736-TP0658 (0.7668753)]
COG0543	COG1699	GSU1756	GSU1756	Dihydroorotate dehydrogenase, electron transfer	GSU3040	GSU3040	Hypothetical protein {UniProtKB/TrEMBL:Q748G2}	[TP0736-TP0658 (0.7668753)]
COG0543	COG1699	GSU3058	GSU3058	Dihydroorotate dehydrogenase, electron transfer	GSU3040	GSU3040	Hypothetical protein {UniProtKB/TrEMBL:Q748G2}	[TP0736-TP0658 (0.7668753)]
COG0227	COG0740	GSU2234	rpmB	50S ribosomal protein L28	GSU1792	clpP	ATP-dependent Clp protease proteolytic subunit (EC 3.4.21.92) (Endopeptidase Clp)	[TP0362-TP0507 (0.75048)]
COG0457	COG0457	GSU1432	GSU1432	TPR domain protein {UniProtKB/TrEMBL:Q74D87}	GSU1432	GSU1432	TPR domain protein {UniProtKB/TrEMBL:Q74D87}	[TP0067-TP0095 (0.6515529)]
COG0457	COG0457	GSU2615	GSU2615	TPR domain protein {UniProtKB/TrEMBL:Q749X7}	GSU2615	GSU2615	TPR domain protein {UniProtKB/TrEMBL:Q749X7}	[TP0067-TP0095 (0.6515529)]
COG0457	COG0457	GSU2615	GSU2615	TPR domain protein {UniProtKB/TrEMBL:Q749X7}	GSU1432	GSU1432	TPR domain protein {UniProtKB/TrEMBL:Q74D87}	[TP0067-TP0095 (0.6515529)]
COG0457	COG0457	GSU1432	GSU1432	TPR domain protein {UniProtKB/TrEMBL:Q74D87}	GSU2615	GSU2615	TPR domain protein {UniProtKB/TrEMBL:Q749X7}	[TP0067-TP0095 (0.6515529)]
COG0457	COG0457	GSU2615	GSU2615	TPR domain protein {UniProtKB/TrEMBL:Q749X7}	GSU1114	GSU1114	TPR domain protein {UniProtKB/TrEMBL:Q74E50}	[TP0067-TP0095 (0.6515529)]
COG0457	COG0457	GSU1114	GSU1114	TPR domain protein {UniProtKB/TrEMBL:Q74E50}	GSU2615	GSU2615	TPR domain protein {UniProtKB/TrEMBL:Q749X7}	[TP0067-TP0095 (0.6515529)]
COG0457	COG0457	GSU1547	GSU1547	TPR domain protein {UniProtKB/TrEMBL:Q74CX4}	GSU1987	GSU1987	TPR domain protein {UniProtKB/TrEMBL:Q74BQ4}	[TP0067-TP0095 (0.6515529)]
COG0457	COG0457	GSU1987	GSU1987	TPR domain protein {UniProtKB/TrEMBL:Q74BQ4}	GSU1547	GSU1547	TPR domain protein {UniProtKB/TrEMBL:Q74CX4}	[TP0067-TP0095 (0.6515529)]
COG0457	COG0457	GSU1166	GSU1166	TPR domain protein {UniProtKB/TrEMBL:Q74DZ8}	GSU1166	GSU1166	TPR domain protein {UniProtKB/TrEMBL:Q74DZ8}	[TP0067-TP0095 (0.6515529)]
COG0457	COG0457	GSU1547	GSU1547	TPR domain protein {UniProtKB/TrEMBL:Q74CX4}	GSU1547	GSU1547	TPR domain protein {UniProtKB/TrEMBL:Q74CX4}	[TP0067-TP0095 (0.6515529)]
COG0457	COG0457	GSU1987	GSU1987	TPR domain protein {UniProtKB/TrEMBL:Q74BQ4}	GSU1987	GSU1987	TPR domain protein {UniProtKB/TrEMBL:Q74BQ4}	[TP0067-TP0095 (0.6515529)]
COG0457	COG0457	GSU2615	GSU2615	TPR domain protein {UniProtKB/TrEMBL:Q749X7}	GSU1166	GSU1166	TPR domain protein {UniProtKB/TrEMBL:Q74DZ8}	[TP0067-TP0095 (0.6515529)]
COG0457	COG0457	GSU1166	GSU1166	TPR domain protein {UniProtKB/TrEMBL:Q74DZ8}	GSU2615	GSU2615	TPR domain protein {UniProtKB/TrEMBL:Q749X7}	[TP0067-TP0095 (0.6515529)]
COG0457	COG0457	GSU1166	GSU1166	TPR domain protein {UniProtKB/TrEMBL:Q74DZ8}	GSU1987	GSU1987	TPR domain protein {UniProtKB/TrEMBL:Q74BQ4}	[TP0067-TP0095 (0.6515529)]
COG0457	COG0457	GSU1987	GSU1987	TPR domain protein {UniProtKB/TrEMBL:Q74BQ4}	GSU1166	GSU1166	TPR domain protein {UniProtKB/TrEMBL:Q74DZ8}	[TP0067-TP0095 (0.6515529)]
COG0457	COG0457	GSU1114	GSU1114	TPR domain protein {UniProtKB/TrEMBL:Q74E50}	GSU1987	GSU1987	TPR domain protein {UniProtKB/TrEMBL:Q74BQ4}	[TP0067-TP0095 (0.6515529)]
COG0457	COG0457	GSU1432	GSU1432	TPR domain protein {UniProtKB/TrEMBL:Q74D87}	GSU1987	GSU1987	TPR domain protein {UniProtKB/TrEMBL:Q74BQ4}	[TP0067-TP0095 (0.6515529)]
COG0457	COG0457	GSU1987	GSU1987	TPR domain protein {UniProtKB/TrEMBL:Q74BQ4}	GSU1432	GSU1432	TPR domain protein {UniProtKB/TrEMBL:Q74D87}	[TP0067-TP0095 (0.6515529)]
COG0457	COG0457	GSU1987	GSU1987	TPR domain protein {UniProtKB/TrEMBL:Q74BQ4}	GSU1114	GSU1114	TPR domain protein {UniProtKB/TrEMBL:Q74E50}	[TP0067-TP0095 (0.6515529)]
COG0457	COG0457	GSU1114	GSU1114	TPR domain protein {UniProtKB/TrEMBL:Q74E50}	GSU1432	GSU1432	TPR domain protein {UniProtKB/TrEMBL:Q74D87}	[TP0067-TP0095 (0.6515529)]
COG0457	COG0457	GSU1432	GSU1432	TPR domain protein {UniProtKB/TrEMBL:Q74D87}	GSU1114	GSU1114	TPR domain protein {UniProtKB/TrEMBL:Q74E50}	[TP0067-TP0095 (0.6515529)]
COG0457	COG0457	GSU1114	GSU1114	TPR domain protein {UniProtKB/TrEMBL:Q74E50}	GSU1166	GSU1166	TPR domain protein {UniProtKB/TrEMBL:Q74DZ8}	[TP0067-TP0095 (0.6515529)]
COG0457	COG0457	GSU1166	GSU1166	TPR domain protein {UniProtKB/TrEMBL:Q74DZ8}	GSU1114	GSU1114	TPR domain protein {UniProtKB/TrEMBL:Q74E50}	[TP0067-TP0095 (0.6515529)]
COG0457	COG0457	GSU1114	GSU1114	TPR domain protein {UniProtKB/TrEMBL:Q74E50}	GSU1114	GSU1114	TPR domain protein {UniProtKB/TrEMBL:Q74E50}	[TP0067-TP0095 (0.6515529)]
COG0457	COG0457	GSU1547	GSU1547	TPR domain protein {UniProtKB/TrEMBL:Q74CX4}	GSU1114	GSU1114	TPR domain protein {UniProtKB/TrEMBL:Q74E50}	[TP0067-TP0095 (0.6515529)]
COG0457	COG0457	GSU1114	GSU1114	TPR domain protein {UniProtKB/TrEMBL:Q74E50}	GSU1547	GSU1547	TPR domain protein {UniProtKB/TrEMBL:Q74CX4}	[TP0067-TP0095 (0.6515529)]
COG0457	COG0457	GSU1166	GSU1166	TPR domain protein {UniProtKB/TrEMBL:Q74DZ8}	GSU1432	GSU1432	TPR domain protein {UniProtKB/TrEMBL:Q74D87}	[TP0067-TP0095 (0.6515529)]
COG0457	COG0457	GSU1432	GSU1432	TPR domain protein {UniProtKB/TrEMBL:Q74D87}	GSU1166	GSU1166	TPR domain protein {UniProtKB/TrEMBL:Q74DZ8}	[TP0067-TP0095 (0.6515529)]
COG0457	COG0457	GSU1432	GSU1432	TPR domain protein {UniProtKB/TrEMBL:Q74D87}	GSU1547	GSU1547	TPR domain protein {UniProtKB/TrEMBL:Q74CX4}	[TP0067-TP0095 (0.6515529)]
COG0457	COG0457	GSU1547	GSU1547	TPR domain protein {UniProtKB/TrEMBL:Q74CX4}	GSU1432	GSU1432	TPR domain protein {UniProtKB/TrEMBL:Q74D87}	[TP0067-TP0095 (0.6515529)]
COG0457	COG0457	GSU2615	GSU2615	TPR domain protein {UniProtKB/TrEMBL:Q749X7}	GSU1547	GSU1547	TPR domain protein {UniProtKB/TrEMBL:Q74CX4}	[TP0067-TP0095 (0.6515529)]
COG0457	COG0457	GSU1166	GSU1166	TPR domain protein {UniProtKB/TrEMBL:Q74DZ8}	GSU1547	GSU1547	TPR domain protein {UniProtKB/TrEMBL:Q74CX4}	[TP0067-TP0095 (0.6515529)]
COG0457	COG0457	GSU1547	GSU1547	TPR domain protein {UniProtKB/TrEMBL:Q74CX4}	GSU2615	GSU2615	TPR domain protein {UniProtKB/TrEMBL:Q749X7}	[TP0067-TP0095 (0.6515529)]
COG0457	COG0457	GSU1547	GSU1547	TPR domain protein {UniProtKB/TrEMBL:Q74CX4}	GSU1166	GSU1166	TPR domain protein {UniProtKB/TrEMBL:Q74DZ8}	[TP0067-TP0095 (0.6515529)]
COG0457	COG0457	GSU2615	GSU2615	TPR domain protein {UniProtKB/TrEMBL:Q749X7}	GSU1987	GSU1987	TPR domain protein {UniProtKB/TrEMBL:Q74BQ4}	[TP0067-TP0095 (0.6515529)]
COG0457	COG0457	GSU1987	GSU1987	TPR domain protein {UniProtKB/TrEMBL:Q74BQ4}	GSU2615	GSU2615	TPR domain protein {UniProtKB/TrEMBL:Q749X7}	[TP0067-TP0095 (0.6515529)]
COG0103	COG0211	GSU2875	GSU2875	30S ribosomal protein S9	GSU3235	rpmA	50S ribosomal protein L27	[TP1024-TP0743 (0.87139803)]
COG0457	COG0803	GSU1987	GSU1987	TPR domain protein {UniProtKB/TrEMBL:Q74BQ4}	GSU2986	GSU2986	Adhesion lipoprotein {UniProtKB/TrEMBL:Q748L5}	[TP0469-TP0034 (0.86910707)]
COG0457	COG0803	GSU1547	GSU1547	TPR domain protein {UniProtKB/TrEMBL:Q74CX4}	GSU2986	GSU2986	Adhesion lipoprotein {UniProtKB/TrEMBL:Q748L5}	[TP0469-TP0034 (0.86910707)]
COG0457	COG0803	GSU1166	GSU1166	TPR domain protein {UniProtKB/TrEMBL:Q74DZ8}	GSU2986	GSU2986	Adhesion lipoprotein {UniProtKB/TrEMBL:Q748L5}	[TP0469-TP0034 (0.86910707)]
COG0457	COG0803	GSU2615	GSU2615	TPR domain protein {UniProtKB/TrEMBL:Q749X7}	GSU2986	GSU2986	Adhesion lipoprotein {UniProtKB/TrEMBL:Q748L5}	[TP0469-TP0034 (0.86910707)]
COG0457	COG0803	GSU1114	GSU1114	TPR domain protein {UniProtKB/TrEMBL:Q74E50}	GSU2986	GSU2986	Adhesion lipoprotein {UniProtKB/TrEMBL:Q748L5}	[TP0469-TP0034 (0.86910707)]
COG0457	COG0803	GSU1432	GSU1432	TPR domain protein {UniProtKB/TrEMBL:Q74D87}	GSU2986	GSU2986	Adhesion lipoprotein {UniProtKB/TrEMBL:Q748L5}	[TP0469-TP0034 (0.86910707)]
COG0472	COG1512	GSU3072	mraY	Phospho-N-acetylmuramoyl-pentapeptide-transferase (EC 2.7.8.13) (UDP- MurNAc-pentapeptide phosphotransferase)	GSU1478	GSU1478	Hypothetical protein {UniProtKB/TrEMBL:Q74D41}	[TP0345-TP0561 (0.53951585)]
COG1285	COG1684	GSU1929	GSU1929	MgtC family protein {UniProtKB/TrEMBL:Q74BV3}	GSU0425	GSU0425	Flagellar biosynthetic protein fliR	[TP0774-TP0716 (0.78400123)]
COG0621	COG2812	GSU2198	GSU2198	TRNA-i(6)A37 modification enzyme MiaB	GSU0094	GSU0094	DNA polymerase III, gamma and tau subunits	[TP0754-TP1005 (0.5550382)]
COG0621	COG2812	GSU3205	GSU3205	MiaB-like tRNA modifying enzyme YliG	GSU0094	GSU0094	DNA polymerase III, gamma and tau subunits	[TP0754-TP1005 (0.5550382)]
COG0621	COG2812	GSU2568	GSU2568	MiaB-like tRNA modifying enzyme	GSU0094	GSU0094	DNA polymerase III, gamma and tau subunits	[TP0754-TP1005 (0.5550382)]
COG0442	COG4591	GSU1460	GSU1460	Prolyl-tRNA synthetase {UniProtKB/TrEMBL:Q74D59}	GSU2270	GSU2270	ABC transporter, permease protein	[TP0160-TP0582 (0.74148)]
COG0693	COG0761	GSU1159	GSU1159	Intracellular protease, PfpI family	GSU2604	lytB	4-hydroxy-3-methylbut-2-enyl diphosphate reductase (EC 1.17.1.2)	[TP0445-TP0547 (0.53976095)]
COG1536	COG4786	GSU0411	GSU0411	Flagellar motor switch protein FliG	GSU3052	GSU3052	Flagellar basal-body rod protein FlgG	[TP0026-TP0961 (0.8107165)]
COG1536	COG4786	GSU0411	GSU0411	Flagellar motor switch protein FliG	GSU3051	GSU3051	Flagellar basal-body rod protein FlgG	[TP0026-TP0961 (0.8107165)]
COG0223	COG0664	GSU0130	fmt	Methionyl-tRNA formyltransferase (EC 2.1.2.9)	GSU1992	GSU1992	Transcriptional regulator, Crp/Fnr family	[TP0756-TP0995 (0.69102824)]
COG0223	COG0664	GSU0130	fmt	Methionyl-tRNA formyltransferase (EC 2.1.2.9)	GSU3421	GSU3421	Transcriptional regulator, Crp/Fnr family	[TP0756-TP0995 (0.69102824)]
COG1197	COG1774	GSU0017	GSU0017	Transcription-repair coupling factor	GSU2231	GSU2231	Hypothetical protein {UniProtKB/TrEMBL:Q74AW8}	[TP0344-TP0046 (0.6615959)]
COG1475	COG1774	GSU0107	GSU0107	ParB-like domain protein	GSU2231	GSU2231	Hypothetical protein {UniProtKB/TrEMBL:Q74AW8}	[TP0271-TP0046 (0.61832625)]
COG0785	COG1512	GSU2958	GSU2958	Thiol:disulfide interchange protein, putative	GSU1478	GSU1478	Hypothetical protein {UniProtKB/TrEMBL:Q74D41}	[TP0101-TP0561 (0.5550382)]
COG0785	COG1512	GSU1322	GSU1322	Cytochrome c biogenesis protein CcdA	GSU1478	GSU1478	Hypothetical protein {UniProtKB/TrEMBL:Q74D41}	[TP0101-TP0561 (0.5550382)]
COG0465	COG4591	GSU1180	GSU1180	Cell division protein FtsH	GSU2270	GSU2270	ABC transporter, permease protein	[TP0765-TP0582 (0.6598422)]
COG0465	COG4591	GSU1809	GSU1809	Cell division protein FtsH	GSU2270	GSU2270	ABC transporter, permease protein	[TP0765-TP0582 (0.6598422)]
COG0773	COG0817	GSU3068	murC	UDP-N-acetylmuramate--L-alanine ligase (EC 6.3.2.8) (UDP-N- acetylmuramoyl-L-alanine synthetase)	GSU1075	ruvC	Crossover junction endodeoxyribonuclease ruvC (EC 3.1.22.4) (Holliday junction nuclease ruvC) (Holliday junction resolvase ruvC)	[TP0341-TP0517 (0.7285616)]
COG0272	COG0773	GSU0890	GSU0890	DNA ligase, NAD-dependent	GSU3068	murC	UDP-N-acetylmuramate--L-alanine ligase (EC 6.3.2.8) (UDP-N- acetylmuramoyl-L-alanine synthetase)	[TP0634-TP0341 (0.8201813)]
COG1512	COG2095	GSU1478	GSU1478	Hypothetical protein {UniProtKB/TrEMBL:Q74D41}	GSU0797	GSU0797	Membrane protein, putative	[TP0561-TP0988 (0.5704539)]
COG1652	COG1684	GSU2551	GSU2551	LysM domain protein {UniProtKB/TrEMBL:Q74A40}	GSU0425	GSU0425	Flagellar biosynthetic protein fliR	[TP0042-TP0716 (0.75048)]
COG1652	COG1684	GSU3176	GSU3176	LysM domain protein {UniProtKB/TrEMBL:Q747T9}	GSU0425	GSU0425	Flagellar biosynthetic protein fliR	[TP0042-TP0716 (0.75048)]
COG1652	COG1684	GSU0981	GSU0981	Hypothetical protein {UniProtKB/TrEMBL:Q74EI1}	GSU0425	GSU0425	Flagellar biosynthetic protein fliR	[TP0042-TP0716 (0.75048)]
COG0353	COG0514	GSU0096	recR	Recombination protein recR	GSU0898	GSU0898	ATP-dependent DNA helicase RecQ	[TP1004-TP0103 (0.6917512)]
COG0036	COG0249	GSU3374	GSU3374	Ribulose-phosphate 3-epimerase	GSU1822	mutS	DNA mismatch repair protein mutS	[TP0945-TP0328 (0.6742458)]
COG0280	COG2204	GSU2706	GSU2706	Phosphate acetyltransferase	GSU2693	GSU2693	Response regulator {UniProtKB/TrEMBL:Q749P9}	[TP0094-TP0519 (0.5559654)]
COG0280	COG2204	GSU2706	GSU2706	Phosphate acetyltransferase	GSU1129	GSU1129	Sigma-54 dependent DNA-binding response regulator	[TP0094-TP0519 (0.5559654)]
COG0280	COG2204	GSU2706	GSU2706	Phosphate acetyltransferase	GSU3418	GSU3418	Sigma-54 dependent DNA-binding response regulator	[TP0094-TP0519 (0.5559654)]
COG0280	COG2204	GSU2706	GSU2706	Phosphate acetyltransferase	GSU1989	GSU1989	Sigma-54 dependent DNA-binding response regulator	[TP0094-TP0519 (0.5559654)]
COG0280	COG2204	GSU2706	GSU2706	Phosphate acetyltransferase	GSU0280	GSU0280	Transcriptional regulator, Fis family	[TP0094-TP0519 (0.5559654)]
COG0280	COG2204	GSU2706	GSU2706	Phosphate acetyltransferase	GSU0598	GSU0598	Sigma-54 dependent DNA-binding response regulator	[TP0094-TP0519 (0.5559654)]
COG0280	COG2204	GSU2706	GSU2706	Phosphate acetyltransferase	GSU3217	GSU3217	Sigma-54 dependent DNA-binding response regulator	[TP0094-TP0519 (0.5559654)]
COG0280	COG2204	GSU2706	GSU2706	Phosphate acetyltransferase	GSU1250	GSU1250	Sigma-54 dependent DNA-binding response regulator	[TP0094-TP0519 (0.5559654)]
COG0280	COG2204	GSU2706	GSU2706	Phosphate acetyltransferase	GSU0359	GSU0359	Sensory box protein/sigma-54 dependent	[TP0094-TP0519 (0.5559654)]
COG0280	COG2204	GSU2706	GSU2706	Phosphate acetyltransferase	GSU0300	GSU0300	Sigma-54 dependent DNA-binding response	[TP0094-TP0519 (0.5559654)]
COG0280	COG2204	GSU2706	GSU2706	Phosphate acetyltransferase	GSU2041	GSU2041	Sigma-54 dependent DNA-binding response regulator	[TP0094-TP0519 (0.5559654)]
COG0280	COG2204	GSU2706	GSU2706	Phosphate acetyltransferase	GSU0470	GSU0470	Sigma-54 dependent response regulator	[TP0094-TP0519 (0.5559654)]
COG0280	COG2204	GSU2706	GSU2706	Phosphate acetyltransferase	GSU1039	GSU1039	Sigma-54 dependent DNA-binding response regulator	[TP0094-TP0519 (0.5559654)]
COG0280	COG2204	GSU2706	GSU2706	Phosphate acetyltransferase	GSU1940	GSU1940	Sigma-54 dependent DNA-binding response regulator	[TP0094-TP0519 (0.5559654)]
COG0280	COG2204	GSU2706	GSU2706	Phosphate acetyltransferase	GSU1117	GSU1117	Response regulator {UniProtKB/TrEMBL:Q74E47}	[TP0094-TP0519 (0.5559654)]
COG0280	COG2204	GSU2706	GSU2706	Phosphate acetyltransferase	GSU2915	GSU2915	Sigma-54 dependent DNA-binding response regulator	[TP0094-TP0519 (0.5559654)]
COG0280	COG2204	GSU2706	GSU2706	Phosphate acetyltransferase	GSU0811	GSU0811	Nitrogen regulation protein NtrX	[TP0094-TP0519 (0.5559654)]
COG0280	COG2204	GSU2706	GSU2706	Phosphate acetyltransferase	GSU1003	GSU1003	Nitrogen regulation protein NR(I)	[TP0094-TP0519 (0.5559654)]
COG0280	COG2204	GSU2706	GSU2706	Phosphate acetyltransferase	GSU1495	GSU1495	Sigma-54 dependent DNA-binding response regulator	[TP0094-TP0519 (0.5559654)]
COG0280	COG2204	GSU2706	GSU2706	Phosphate acetyltransferase	GSU0298	GSU0298	Sigma-54 dependent DNA-binding response	[TP0094-TP0519 (0.5559654)]
COG0280	COG2204	GSU2706	GSU2706	Phosphate acetyltransferase	GSU0372	GSU0372	Sigma-54 dependent DNA-binding response regulator	[TP0094-TP0519 (0.5559654)]
COG0280	COG2204	GSU2706	GSU2706	Phosphate acetyltransferase	GSU0841	GSU0841	Sigma-54 dependent DNA-binding response regulator	[TP0094-TP0519 (0.5559654)]
COG0280	COG2204	GSU2706	GSU2706	Phosphate acetyltransferase	GSU2753	GSU2753	Sigma-54 dependent DNA-binding response regulator	[TP0094-TP0519 (0.5559654)]
COG0280	COG2204	GSU2706	GSU2706	Phosphate acetyltransferase	GSU0789	GSU0789	Response regulator {UniProtKB/TrEMBL:Q74F20}	[TP0094-TP0519 (0.5559654)]
COG0280	COG2204	GSU2706	GSU2706	Phosphate acetyltransferase	GSU1320	GSU1320	Sigma-54 dependent DNA-binding response regulator	[TP0094-TP0519 (0.5559654)]
COG0280	COG2204	GSU2706	GSU2706	Phosphate acetyltransferase	GSU0776	GSU0776	Sigma-54 dependent DNA-binding response regulator	[TP0094-TP0519 (0.5559654)]
COG0280	COG2204	GSU2706	GSU2706	Phosphate acetyltransferase	GSU0963	GSU0963	Sigma-54 dependent DNA-binding response regulator	[TP0094-TP0519 (0.5559654)]
COG0280	COG2204	GSU2706	GSU2706	Phosphate acetyltransferase	GSU2524	GSU2524	Sigma-54 dependent DNA-binding response regulator	[TP0094-TP0519 (0.5559654)]
COG0280	COG2204	GSU2706	GSU2706	Phosphate acetyltransferase	GSU2581	GSU2581	Sigma-54 dependent transcriptional regulator	[TP0094-TP0519 (0.5559654)]
COG0280	COG2204	GSU2706	GSU2706	Phosphate acetyltransferase	GSU1653	GSU1653	Sigma-54 dependent DNA-binding response regulator	[TP0094-TP0519 (0.5559654)]
COG0124	COG0465	GSU3307	hisZ	ATP phosphoribosyltransferase regulatory subunit	GSU1809	GSU1809	Cell division protein FtsH	[TP0641-TP0330 (0.76316583)]
COG0124	COG0465	GSU3307	hisZ	ATP phosphoribosyltransferase regulatory subunit	GSU1180	GSU1180	Cell division protein FtsH	[TP0641-TP0330 (0.76316583)]
COG0124	COG0465	GSU1659	hisS	Histidyl-tRNA synthetase (EC 6.1.1.21) (Histidine--tRNA ligase) (HisRS)	GSU1809	GSU1809	Cell division protein FtsH	[TP0641-TP0330 (0.76316583)]
COG0124	COG0465	GSU1659	hisS	Histidyl-tRNA synthetase (EC 6.1.1.21) (Histidine--tRNA ligase) (HisRS)	GSU1180	GSU1180	Cell division protein FtsH	[TP0641-TP0330 (0.76316583)]
COG1396	COG2206	GSU1390	GSU1390	DNA-binding protein {UniProtKB/TrEMBL:Q74DC6}	GSU0699	GSU0699	HD domain protein {UniProtKB/TrEMBL:Q74FB0}	[TP0461-TP0877 (0.81002605)]
COG1396	COG2206	GSU0079	GSU0079	Transcriptional regulator, Cro/CI family	GSU0287	GSU0287	HD domain protein {UniProtKB/TrEMBL:Q74GF9}	[TP0461-TP0877 (0.81002605)]
COG1396	COG2206	GSU2540	GSU2540	Transcriptional regulator, Cro/CI family	GSU0699	GSU0699	HD domain protein {UniProtKB/TrEMBL:Q74FB0}	[TP0461-TP0877 (0.81002605)]
COG1396	COG2206	GSU0079	GSU0079	Transcriptional regulator, Cro/CI family	GSU0699	GSU0699	HD domain protein {UniProtKB/TrEMBL:Q74FB0}	[TP0461-TP0877 (0.81002605)]
COG1396	COG2206	GSU3298	GSU3298	Transcriptional regulator, Cro/CI family	GSU0699	GSU0699	HD domain protein {UniProtKB/TrEMBL:Q74FB0}	[TP0461-TP0877 (0.81002605)]
COG1396	COG2206	GSU2540	GSU2540	Transcriptional regulator, Cro/CI family	GSU0287	GSU0287	HD domain protein {UniProtKB/TrEMBL:Q74GF9}	[TP0461-TP0877 (0.81002605)]
COG1396	COG2206	GSU1390	GSU1390	DNA-binding protein {UniProtKB/TrEMBL:Q74DC6}	GSU0287	GSU0287	HD domain protein {UniProtKB/TrEMBL:Q74GF9}	[TP0461-TP0877 (0.81002605)]
COG1396	COG2206	GSU3298	GSU3298	Transcriptional regulator, Cro/CI family	GSU0287	GSU0287	HD domain protein {UniProtKB/TrEMBL:Q74GF9}	[TP0461-TP0877 (0.81002605)]
COG0250	COG3439	GSU2868	GSU2868	Transcription antitermination protein NusG	GSU2146	GSU2146	Hypothetical protein {UniProtKB/TrEMBL:Q74B95}	[TP0236-TP0895 (0.72267145)]
COG0564	COG1843	GSU3353	GSU3353	RNA pseudouridine synthase family protein	GSU0417	GSU0417	Flagellar hook assembly protein FlgD	[TP0339-TP0728 (0.7885255)]
COG0564	COG1843	GSU3160	GSU3160	Pseudouridine synthase {UniProtKB/TrEMBL:Q747V5}	GSU0417	GSU0417	Flagellar hook assembly protein FlgD	[TP0339-TP0728 (0.7885255)]
COG0564	COG1843	GSU0082	GSU0082	Pseudouridine synthase {UniProtKB/TrEMBL:Q74H11}	GSU0417	GSU0417	Flagellar hook assembly protein FlgD	[TP0339-TP0728 (0.7885255)]
COG0564	COG1843	GSU0671	GSU0671	Ribosomal large subunit pseudouridine synthase C	GSU0417	GSU0417	Flagellar hook assembly protein FlgD	[TP0339-TP0728 (0.7885255)]
COG0493	COG1488	GSU0510	GSU0510	Fe(III) reductase, beta subunit	GSU2289	GSU2289	Nicotinate phosphoribosyltransferase, putative	[TP0735-TP0628 (0.6598422)]
COG0493	COG1488	GSU3057	GSU3057	Glutamate synthase (NADPH), homotetrameric	GSU2289	GSU2289	Nicotinate phosphoribosyltransferase, putative	[TP0735-TP0628 (0.6598422)]
COG0772	COG1512	GSU2078	GSU2078	Rod shape-determining protein RodA	GSU1478	GSU1478	Hypothetical protein {UniProtKB/TrEMBL:Q74D41}	[TP0387-TP0561 (0.5082704)]
COG0772	COG1512	GSU3070	GSU3070	Cell division protein, rodA/ftsW/spoVE family	GSU1478	GSU1478	Hypothetical protein {UniProtKB/TrEMBL:Q74D41}	[TP0387-TP0561 (0.5082704)]
COG0173	COG0493	GSU1463	aspS	Aspartyl-tRNA synthetase (EC 6.1.1.12) (Aspartate--tRNA ligase) (AspRS)	GSU3057	GSU3057	Glutamate synthase (NADPH), homotetrameric	[TP0985-TP0735 (0.50901)]
COG0173	COG0493	GSU1463	aspS	Aspartyl-tRNA synthetase (EC 6.1.1.12) (Aspartate--tRNA ligase) (AspRS)	GSU0510	GSU0510	Fe(III) reductase, beta subunit	[TP0985-TP0735 (0.50901)]
COG0860	COG2080	GSU1821	GSU1821	N-acetylmuramoyl-L-alanine amidase, family 3	GSU0200	GSU0200	Isoquinoline 1-oxidoreductase, alpha subunit	[TP0247-TP0080 (0.7296782)]
COG0504	COG0728	GSU1895	GSU1895	CTP synthase {UniProtKB/TrEMBL:Q74BY3}	GSU1172	GSU1172	Virulence factor mviN protein	[TP0305-TP0516 (0.84299135)]
COG0275	COG0820	GSU3077	mraW	S-adenosyl-methyltransferase mraW (EC 2.1.1.-)	GSU1111	GSU1111	Hypothetical protein {UniProtKB/TrEMBL:Q74E53}	[TP0384-TP0068 (0.79878455)]
COG0445	COG1366	GSU3464	gidA	tRNA uridine 5-carboxymethylaminomethyl modification enzyme gidA (Glucose-inhibited division protein A)	GSU1427	GSU1427	Anti-sigma factor antagonist	[TP0044-TP0233 (0.74185747)]
COG0242	COG0360	GSU0129	GSU0129	Polypeptide deformylase	GSU0665	rpsF	30S ribosomal protein S6	[TP0757-TP0063 (0.54983324)]
COG0242	COG0360	GSU3456	GSU3456	Polypeptide deformylase	GSU0665	rpsF	30S ribosomal protein S6	[TP0757-TP0063 (0.54983324)]
COG1582	COG1843	GSU3026	GSU3026	Flagellar protein FlbD, putative	GSU0417	GSU0417	Flagellar hook assembly protein FlgD	[TP0726-TP0728 (0.7544685)]
COG0267	COG0357	GSU2870	GSU2870	50S ribosomal protein L33	GSU3463	gidB	Methyltransferase gidB (EC 2.1.-.-) (Glucose-inhibited division protein B)	[TP0234-TP0946 (0.6249908)]
COG0234	COG0772	GSU3339	groS	10 kDa chaperonin (Protein Cpn10) (groES protein)	GSU2078	GSU2078	Rod shape-determining protein RodA	[TP1013-TP0387 (0.81326103)]
COG0234	COG0772	GSU3339	groS	10 kDa chaperonin (Protein Cpn10) (groES protein)	GSU3070	GSU3070	Cell division protein, rodA/ftsW/spoVE family	[TP1013-TP0387 (0.81326103)]
COG0445	COG0457	GSU3464	gidA	tRNA uridine 5-carboxymethylaminomethyl modification enzyme gidA (Glucose-inhibited division protein A)	GSU1432	GSU1432	TPR domain protein {UniProtKB/TrEMBL:Q74D87}	[TP0044-TP0954 (0.8549597)]
COG0445	COG0457	GSU3464	gidA	tRNA uridine 5-carboxymethylaminomethyl modification enzyme gidA (Glucose-inhibited division protein A)	GSU1547	GSU1547	TPR domain protein {UniProtKB/TrEMBL:Q74CX4}	[TP0044-TP0954 (0.8549597)]
COG0445	COG0457	GSU3464	gidA	tRNA uridine 5-carboxymethylaminomethyl modification enzyme gidA (Glucose-inhibited division protein A)	GSU1114	GSU1114	TPR domain protein {UniProtKB/TrEMBL:Q74E50}	[TP0044-TP0954 (0.8549597)]
COG0445	COG0457	GSU3464	gidA	tRNA uridine 5-carboxymethylaminomethyl modification enzyme gidA (Glucose-inhibited division protein A)	GSU2615	GSU2615	TPR domain protein {UniProtKB/TrEMBL:Q749X7}	[TP0044-TP0954 (0.8549597)]
COG0445	COG0457	GSU3464	gidA	tRNA uridine 5-carboxymethylaminomethyl modification enzyme gidA (Glucose-inhibited division protein A)	GSU1987	GSU1987	TPR domain protein {UniProtKB/TrEMBL:Q74BQ4}	[TP0044-TP0954 (0.8549597)]
COG0445	COG0457	GSU3464	gidA	tRNA uridine 5-carboxymethylaminomethyl modification enzyme gidA (Glucose-inhibited division protein A)	GSU1166	GSU1166	TPR domain protein {UniProtKB/TrEMBL:Q74DZ8}	[TP0044-TP0954 (0.8549597)]
COG0305	COG1595	GSU0998	GSU0998	Replicative DNA helicase	GSU0721	GSU0721	RNA polymerase sigma-E factor, putative	[TP0058-TP0092 (0.74082893)]
COG0290	COG1516	GSU1516	GSU1516	Translation initiation factor IF-3	GSU3036	GSU3036	Flagellar protein FliS {UniProtKB/TrEMBL:Q748G6}	[TP0850-TP0943 (0.6225916)]
COG0228	COG0250	GSU0643	rpsP	30S ribosomal protein S16	GSU2868	GSU2868	Transcription antitermination protein NusG	[TP0905-TP0236 (0.7099409)]
COG1595	COG1868	GSU0721	GSU0721	RNA polymerase sigma-E factor, putative	GSU0421	GSU0421	Flagellar motor switch protein FliM	[TP0092-TP0721 (0.802411)]
COG0173	COG1512	GSU1463	aspS	Aspartyl-tRNA synthetase (EC 6.1.1.12) (Aspartate--tRNA ligase) (AspRS)	GSU1478	GSU1478	Hypothetical protein {UniProtKB/TrEMBL:Q74D41}	[TP0985-TP0561 (0.83540547)]
COG0465	COG0532	GSU1180	GSU1180	Cell division protein FtsH	GSU1588	infB	Translation initiation factor IF-2	[TP0330-TP0891 (0.8751731)]
COG0465	COG0532	GSU1809	GSU1809	Cell division protein FtsH	GSU1588	infB	Translation initiation factor IF-2	[TP0330-TP0891 (0.8751731)]
COG1452	COG1488	GSU2367	GSU2367	Organic solvent tolerance protein, putative	GSU2289	GSU2289	Nicotinate phosphoribosyltransferase, putative	[TP0515-TP0628 (0.6658587)]
COG0234	COG0445	GSU3339	groS	10 kDa chaperonin (Protein Cpn10) (groES protein)	GSU3464	gidA	tRNA uridine 5-carboxymethylaminomethyl modification enzyme gidA (Glucose-inhibited division protein A)	[TP1013-TP0044 (0.813164)]
COG0326	COG0353	GSU2390	htpG	Chaperone protein htpG (Heat shock protein htpG) (High temperature protein G)	GSU0096	recR	Recombination protein recR	[TP0984-TP1004 (0.5573069)]
COG0265	COG1381	GSU0080	GSU0080	Protease degQ {UniProtKB/TrEMBL:Q74H13}	GSU0577	recO	DNA repair protein recO (Recombination protein O)	[TP0773-TP0636 (0.870009)]
COG0265	COG1381	GSU0331	GSU0331	Trypsin domain/PDZ domain protein	GSU0577	recO	DNA repair protein recO (Recombination protein O)	[TP0773-TP0636 (0.870009)]
COG0457	COG0860	GSU1547	GSU1547	TPR domain protein {UniProtKB/TrEMBL:Q74CX4}	GSU1821	GSU1821	N-acetylmuramoyl-L-alanine amidase, family 3	[TP0820-TP0247 (0.74644035), TP0067-TP0247 (0.79531366)]
COG0457	COG0860	GSU1166	GSU1166	TPR domain protein {UniProtKB/TrEMBL:Q74DZ8}	GSU1821	GSU1821	N-acetylmuramoyl-L-alanine amidase, family 3	[TP0820-TP0247 (0.74644035), TP0067-TP0247 (0.79531366)]
COG0457	COG0860	GSU2615	GSU2615	TPR domain protein {UniProtKB/TrEMBL:Q749X7}	GSU1821	GSU1821	N-acetylmuramoyl-L-alanine amidase, family 3	[TP0820-TP0247 (0.74644035), TP0067-TP0247 (0.79531366)]
COG0457	COG0860	GSU1114	GSU1114	TPR domain protein {UniProtKB/TrEMBL:Q74E50}	GSU1821	GSU1821	N-acetylmuramoyl-L-alanine amidase, family 3	[TP0820-TP0247 (0.74644035), TP0067-TP0247 (0.79531366)]
COG0457	COG0860	GSU1432	GSU1432	TPR domain protein {UniProtKB/TrEMBL:Q74D87}	GSU1821	GSU1821	N-acetylmuramoyl-L-alanine amidase, family 3	[TP0820-TP0247 (0.74644035), TP0067-TP0247 (0.79531366)]
COG0457	COG0860	GSU1987	GSU1987	TPR domain protein {UniProtKB/TrEMBL:Q74BQ4}	GSU1821	GSU1821	N-acetylmuramoyl-L-alanine amidase, family 3	[TP0820-TP0247 (0.74644035), TP0067-TP0247 (0.79531366)]
COG2201	COG4786	GSU1145	cheB2	Chemotaxis response regulator protein-glutamate methylesterase of group 2 operon (EC 3.1.1.61)	GSU3052	GSU3052	Flagellar basal-body rod protein FlgG	[TP0631-TP0961 (0.5728655)]
COG2201	COG4786	GSU0293	cheB1	Chemotaxis response regulator protein-glutamate methylesterase of group 1 operon (EC 3.1.1.61)	GSU3052	GSU3052	Flagellar basal-body rod protein FlgG	[TP0631-TP0961 (0.5728655)]
COG2201	COG4786	GSU2214	cheB3	Chemotaxis response regulator protein-glutamate methylesterase of group 3 operon (EC 3.1.1.61)	GSU3052	GSU3052	Flagellar basal-body rod protein FlgG	[TP0631-TP0961 (0.5728655)]
COG2201	COG4786	GSU1145	cheB2	Chemotaxis response regulator protein-glutamate methylesterase of group 2 operon (EC 3.1.1.61)	GSU3051	GSU3051	Flagellar basal-body rod protein FlgG	[TP0631-TP0961 (0.5728655)]
COG2201	COG4786	GSU0293	cheB1	Chemotaxis response regulator protein-glutamate methylesterase of group 1 operon (EC 3.1.1.61)	GSU3051	GSU3051	Flagellar basal-body rod protein FlgG	[TP0631-TP0961 (0.5728655)]
COG2201	COG4786	GSU2214	cheB3	Chemotaxis response regulator protein-glutamate methylesterase of group 3 operon (EC 3.1.1.61)	GSU3051	GSU3051	Flagellar basal-body rod protein FlgG	[TP0631-TP0961 (0.5728655)]
COG1057	COG1774	GSU3210	GSU3210	Nicotinate (Nicotinamide) nucleotide	GSU2231	GSU2231	Hypothetical protein {UniProtKB/TrEMBL:Q74AW8}	[TP0741-TP0046 (0.7023217)]
COG0652	COG1749	GSU3319	GSU3319	Peptidyl-prolyl cis-trans isomerase A	GSU0419	GSU0419	Flagellar hook protein FlgE	[TP0947-TP0727 (0.6414869)]
COG0652	COG1749	GSU0894	GSU0894	Peptidyl-prolyl cis-trans isomerase,	GSU0419	GSU0419	Flagellar hook protein FlgE	[TP0947-TP0727 (0.6414869)]
COG1186	COG1925	GSU0546	GSU0546	Peptidyl-tRNA hydrolase domain protein	GSU1882	GSU1882	Phosphocarrier protein HPr	[TP0576-TP0589 (0.79878455)]
COG1186	COG1925	GSU2278	GSU2278	Peptide chain release factor 2, programmed	GSU1882	GSU1882	Phosphocarrier protein HPr	[TP0576-TP0589 (0.79878455)]
COG1749	COG2885	GSU0419	GSU0419	Flagellar hook protein FlgE	GSU0810	GSU0810	OmpA domain protein {UniProtKB/TrEMBL:Q74EZ9}	[TP0727-TP0292 (0.89187646)]
COG1749	COG2885	GSU0419	GSU0419	Flagellar hook protein FlgE	GSU2305	GSU2305	Peptidoglycan-associated lipoprotein	[TP0727-TP0292 (0.89187646)]
COG1749	COG2885	GSU0419	GSU0419	Flagellar hook protein FlgE	GSU0360	GSU0360	OmpA domain protein {UniProtKB/TrEMBL:Q74G87}	[TP0727-TP0292 (0.89187646)]
COG1749	COG2885	GSU0419	GSU0419	Flagellar hook protein FlgE	GSU0024	GSU0024	OmpA domain protein {UniProtKB/TrEMBL:Q74H68}	[TP0727-TP0292 (0.89187646)]
COG1159	COG1699	GSU2226	GSU2226	GTP-binding protein Era	GSU3040	GSU3040	Hypothetical protein {UniProtKB/TrEMBL:Q748G2}	[TP0541-TP0658 (0.79144865)]
COG1418	COG2269	GSU1137	GSU1137	KH domain/HD domain protein	GSU1753	GSU1753	Lysyl-tRNA synthetase-related protein	[TP1018-TP1040 (0.7620277)]
COG1418	COG2269	GSU1685	GSU1685	HD domain protein {UniProtKB/TrEMBL:Q74CI8}	GSU1753	GSU1753	Lysyl-tRNA synthetase-related protein	[TP1018-TP1040 (0.7620277)]
COG0319	COG0333	GSU2284	GSU2284	UPF0054 protein GSU2284	GSU1599	rpmF	Ribosomal protein L32 {UniProtKB/TrEMBL:Q74CS3}	[TP0650-TP0807 (0.80809164)]
COG0195	COG1643	GSU1586	GSU1586	N utilization substance protein A	GSU1838	GSU1838	ATP-dependent helicase HrpB	[TP0892-TP0526 (0.71912634)]
COG0216	COG0457	GSU0971	GSU0971	Peptidyl-tRNA hydrolase domain protein	GSU1432	GSU1432	TPR domain protein {UniProtKB/TrEMBL:Q74D87}	[TP0051-TP0067 (0.7097377)]
COG0216	COG0457	GSU3104	prfA	Peptide chain release factor 1 (RF-1)	GSU1547	GSU1547	TPR domain protein {UniProtKB/TrEMBL:Q74CX4}	[TP0051-TP0067 (0.7097377)]
COG0216	COG0457	GSU0971	GSU0971	Peptidyl-tRNA hydrolase domain protein	GSU1547	GSU1547	TPR domain protein {UniProtKB/TrEMBL:Q74CX4}	[TP0051-TP0067 (0.7097377)]
COG0216	COG0457	GSU3104	prfA	Peptide chain release factor 1 (RF-1)	GSU1114	GSU1114	TPR domain protein {UniProtKB/TrEMBL:Q74E50}	[TP0051-TP0067 (0.7097377)]
COG0216	COG0457	GSU0971	GSU0971	Peptidyl-tRNA hydrolase domain protein	GSU1114	GSU1114	TPR domain protein {UniProtKB/TrEMBL:Q74E50}	[TP0051-TP0067 (0.7097377)]
COG0216	COG0457	GSU0971	GSU0971	Peptidyl-tRNA hydrolase domain protein	GSU1987	GSU1987	TPR domain protein {UniProtKB/TrEMBL:Q74BQ4}	[TP0051-TP0067 (0.7097377)]
COG0216	COG0457	GSU3104	prfA	Peptide chain release factor 1 (RF-1)	GSU1166	GSU1166	TPR domain protein {UniProtKB/TrEMBL:Q74DZ8}	[TP0051-TP0067 (0.7097377)]
COG0216	COG0457	GSU0971	GSU0971	Peptidyl-tRNA hydrolase domain protein	GSU1166	GSU1166	TPR domain protein {UniProtKB/TrEMBL:Q74DZ8}	[TP0051-TP0067 (0.7097377)]
COG0216	COG0457	GSU3104	prfA	Peptide chain release factor 1 (RF-1)	GSU2615	GSU2615	TPR domain protein {UniProtKB/TrEMBL:Q749X7}	[TP0051-TP0067 (0.7097377)]
COG0216	COG0457	GSU3104	prfA	Peptide chain release factor 1 (RF-1)	GSU1987	GSU1987	TPR domain protein {UniProtKB/TrEMBL:Q74BQ4}	[TP0051-TP0067 (0.7097377)]
COG0216	COG0457	GSU3104	prfA	Peptide chain release factor 1 (RF-1)	GSU1432	GSU1432	TPR domain protein {UniProtKB/TrEMBL:Q74D87}	[TP0051-TP0067 (0.7097377)]
COG0216	COG0457	GSU0971	GSU0971	Peptidyl-tRNA hydrolase domain protein	GSU2615	GSU2615	TPR domain protein {UniProtKB/TrEMBL:Q749X7}	[TP0051-TP0067 (0.7097377)]
COG1360	COG4786	GSU3028	GSU3028	Chemotaxis MotB protein	GSU3052	GSU3052	Flagellar basal-body rod protein FlgG	[TP0724-TP0961 (0.729456)]
COG1360	COG4786	GSU3028	GSU3028	Chemotaxis MotB protein	GSU3051	GSU3051	Flagellar basal-body rod protein FlgG	[TP0724-TP0961 (0.729456)]
COG1360	COG4786	GSU1013	GSU1013	Chemotaxis MotB protein, putative	GSU3051	GSU3051	Flagellar basal-body rod protein FlgG	[TP0724-TP0961 (0.729456)]
COG1360	COG4786	GSU1013	GSU1013	Chemotaxis MotB protein, putative	GSU3052	GSU3052	Flagellar basal-body rod protein FlgG	[TP0724-TP0961 (0.729456)]
COG1352	COG2206	GSU2215	GSU2215	Chemotaxis protein methyltransferase CheR	GSU0699	GSU0699	HD domain protein {UniProtKB/TrEMBL:Q74FB0}	[TP0630-TP0877 (0.67253613)]
COG1352	COG2206	GSU1143	GSU1143	Chemotaxis protein methyltransferase CheR	GSU0699	GSU0699	HD domain protein {UniProtKB/TrEMBL:Q74FB0}	[TP0630-TP0877 (0.67253613)]
COG1352	COG2206	GSU3195	GSU3195	Chemotaxis protein methyltransferase	GSU0699	GSU0699	HD domain protein {UniProtKB/TrEMBL:Q74FB0}	[TP0630-TP0877 (0.67253613)]
COG1352	COG2206	GSU0295	GSU0295	Chemotaxis protein methyltransferase CheR	GSU0699	GSU0699	HD domain protein {UniProtKB/TrEMBL:Q74FB0}	[TP0630-TP0877 (0.67253613)]
COG1352	COG2206	GSU1143	GSU1143	Chemotaxis protein methyltransferase CheR	GSU0287	GSU0287	HD domain protein {UniProtKB/TrEMBL:Q74GF9}	[TP0630-TP0877 (0.67253613)]
COG1352	COG2206	GSU2215	GSU2215	Chemotaxis protein methyltransferase CheR	GSU0287	GSU0287	HD domain protein {UniProtKB/TrEMBL:Q74GF9}	[TP0630-TP0877 (0.67253613)]
COG1352	COG2206	GSU3195	GSU3195	Chemotaxis protein methyltransferase	GSU0287	GSU0287	HD domain protein {UniProtKB/TrEMBL:Q74GF9}	[TP0630-TP0877 (0.67253613)]
COG1352	COG2206	GSU0295	GSU0295	Chemotaxis protein methyltransferase CheR	GSU0287	GSU0287	HD domain protein {UniProtKB/TrEMBL:Q74GF9}	[TP0630-TP0877 (0.67253613)]
COG1385	COG2204	GSU0446	GSU0446	Hypothetical protein {UniProtKB/TrEMBL:Q74G06}	GSU0811	GSU0811	Nitrogen regulation protein NtrX	[TP0032-TP0519 (0.67332727)]
COG1385	COG2204	GSU0446	GSU0446	Hypothetical protein {UniProtKB/TrEMBL:Q74G06}	GSU2693	GSU2693	Response regulator {UniProtKB/TrEMBL:Q749P9}	[TP0032-TP0519 (0.67332727)]
COG1385	COG2204	GSU0446	GSU0446	Hypothetical protein {UniProtKB/TrEMBL:Q74G06}	GSU2915	GSU2915	Sigma-54 dependent DNA-binding response regulator	[TP0032-TP0519 (0.67332727)]
COG1385	COG2204	GSU0446	GSU0446	Hypothetical protein {UniProtKB/TrEMBL:Q74G06}	GSU0963	GSU0963	Sigma-54 dependent DNA-binding response regulator	[TP0032-TP0519 (0.67332727)]
COG1385	COG2204	GSU0446	GSU0446	Hypothetical protein {UniProtKB/TrEMBL:Q74G06}	GSU0470	GSU0470	Sigma-54 dependent response regulator	[TP0032-TP0519 (0.67332727)]
COG1385	COG2204	GSU0446	GSU0446	Hypothetical protein {UniProtKB/TrEMBL:Q74G06}	GSU2524	GSU2524	Sigma-54 dependent DNA-binding response regulator	[TP0032-TP0519 (0.67332727)]
COG1385	COG2204	GSU0446	GSU0446	Hypothetical protein {UniProtKB/TrEMBL:Q74G06}	GSU0789	GSU0789	Response regulator {UniProtKB/TrEMBL:Q74F20}	[TP0032-TP0519 (0.67332727)]
COG1385	COG2204	GSU0446	GSU0446	Hypothetical protein {UniProtKB/TrEMBL:Q74G06}	GSU0598	GSU0598	Sigma-54 dependent DNA-binding response regulator	[TP0032-TP0519 (0.67332727)]
COG1385	COG2204	GSU0446	GSU0446	Hypothetical protein {UniProtKB/TrEMBL:Q74G06}	GSU1495	GSU1495	Sigma-54 dependent DNA-binding response regulator	[TP0032-TP0519 (0.67332727)]
COG1385	COG2204	GSU0446	GSU0446	Hypothetical protein {UniProtKB/TrEMBL:Q74G06}	GSU3418	GSU3418	Sigma-54 dependent DNA-binding response regulator	[TP0032-TP0519 (0.67332727)]
COG1385	COG2204	GSU0446	GSU0446	Hypothetical protein {UniProtKB/TrEMBL:Q74G06}	GSU1989	GSU1989	Sigma-54 dependent DNA-binding response regulator	[TP0032-TP0519 (0.67332727)]
COG1385	COG2204	GSU0446	GSU0446	Hypothetical protein {UniProtKB/TrEMBL:Q74G06}	GSU1320	GSU1320	Sigma-54 dependent DNA-binding response regulator	[TP0032-TP0519 (0.67332727)]
COG1385	COG2204	GSU0446	GSU0446	Hypothetical protein {UniProtKB/TrEMBL:Q74G06}	GSU1003	GSU1003	Nitrogen regulation protein NR(I)	[TP0032-TP0519 (0.67332727)]
COG1385	COG2204	GSU0446	GSU0446	Hypothetical protein {UniProtKB/TrEMBL:Q74G06}	GSU0280	GSU0280	Transcriptional regulator, Fis family	[TP0032-TP0519 (0.67332727)]
COG1385	COG2204	GSU0446	GSU0446	Hypothetical protein {UniProtKB/TrEMBL:Q74G06}	GSU1653	GSU1653	Sigma-54 dependent DNA-binding response regulator	[TP0032-TP0519 (0.67332727)]
COG1385	COG2204	GSU0446	GSU0446	Hypothetical protein {UniProtKB/TrEMBL:Q74G06}	GSU2753	GSU2753	Sigma-54 dependent DNA-binding response regulator	[TP0032-TP0519 (0.67332727)]
COG1385	COG2204	GSU0446	GSU0446	Hypothetical protein {UniProtKB/TrEMBL:Q74G06}	GSU0372	GSU0372	Sigma-54 dependent DNA-binding response regulator	[TP0032-TP0519 (0.67332727)]
COG1385	COG2204	GSU0446	GSU0446	Hypothetical protein {UniProtKB/TrEMBL:Q74G06}	GSU1250	GSU1250	Sigma-54 dependent DNA-binding response regulator	[TP0032-TP0519 (0.67332727)]
COG1385	COG2204	GSU0446	GSU0446	Hypothetical protein {UniProtKB/TrEMBL:Q74G06}	GSU1117	GSU1117	Response regulator {UniProtKB/TrEMBL:Q74E47}	[TP0032-TP0519 (0.67332727)]
COG1385	COG2204	GSU0446	GSU0446	Hypothetical protein {UniProtKB/TrEMBL:Q74G06}	GSU3217	GSU3217	Sigma-54 dependent DNA-binding response regulator	[TP0032-TP0519 (0.67332727)]
COG1385	COG2204	GSU0446	GSU0446	Hypothetical protein {UniProtKB/TrEMBL:Q74G06}	GSU0300	GSU0300	Sigma-54 dependent DNA-binding response	[TP0032-TP0519 (0.67332727)]
COG1385	COG2204	GSU0446	GSU0446	Hypothetical protein {UniProtKB/TrEMBL:Q74G06}	GSU0841	GSU0841	Sigma-54 dependent DNA-binding response regulator	[TP0032-TP0519 (0.67332727)]
COG1385	COG2204	GSU0446	GSU0446	Hypothetical protein {UniProtKB/TrEMBL:Q74G06}	GSU0359	GSU0359	Sensory box protein/sigma-54 dependent	[TP0032-TP0519 (0.67332727)]
COG1385	COG2204	GSU0446	GSU0446	Hypothetical protein {UniProtKB/TrEMBL:Q74G06}	GSU2581	GSU2581	Sigma-54 dependent transcriptional regulator	[TP0032-TP0519 (0.67332727)]
COG1385	COG2204	GSU0446	GSU0446	Hypothetical protein {UniProtKB/TrEMBL:Q74G06}	GSU1039	GSU1039	Sigma-54 dependent DNA-binding response regulator	[TP0032-TP0519 (0.67332727)]
COG1385	COG2204	GSU0446	GSU0446	Hypothetical protein {UniProtKB/TrEMBL:Q74G06}	GSU1129	GSU1129	Sigma-54 dependent DNA-binding response regulator	[TP0032-TP0519 (0.67332727)]
COG1385	COG2204	GSU0446	GSU0446	Hypothetical protein {UniProtKB/TrEMBL:Q74G06}	GSU0298	GSU0298	Sigma-54 dependent DNA-binding response	[TP0032-TP0519 (0.67332727)]
COG1385	COG2204	GSU0446	GSU0446	Hypothetical protein {UniProtKB/TrEMBL:Q74G06}	GSU2041	GSU2041	Sigma-54 dependent DNA-binding response regulator	[TP0032-TP0519 (0.67332727)]
COG1385	COG2204	GSU0446	GSU0446	Hypothetical protein {UniProtKB/TrEMBL:Q74G06}	GSU1940	GSU1940	Sigma-54 dependent DNA-binding response regulator	[TP0032-TP0519 (0.67332727)]
COG1385	COG2204	GSU0446	GSU0446	Hypothetical protein {UniProtKB/TrEMBL:Q74G06}	GSU0776	GSU0776	Sigma-54 dependent DNA-binding response regulator	[TP0032-TP0519 (0.67332727)]
COG0542	COG2204	GSU0433	GSU0433	ClpB protein, putative {UniProtKB/TrEMBL:Q74G19}	GSU2915	GSU2915	Sigma-54 dependent DNA-binding response regulator	[TP0071-TP0519 (0.6908589)]
COG0542	COG2204	GSU0433	GSU0433	ClpB protein, putative {UniProtKB/TrEMBL:Q74G19}	GSU1653	GSU1653	Sigma-54 dependent DNA-binding response regulator	[TP0071-TP0519 (0.6908589)]
COG0542	COG2204	GSU0658	clpB	Chaperone clpB {UniProtKB/Swiss-Prot:Q74FF1}	GSU1653	GSU1653	Sigma-54 dependent DNA-binding response regulator	[TP0071-TP0519 (0.6908589)]
COG0542	COG2204	GSU0658	clpB	Chaperone clpB {UniProtKB/Swiss-Prot:Q74FF1}	GSU1250	GSU1250	Sigma-54 dependent DNA-binding response regulator	[TP0071-TP0519 (0.6908589)]
COG0542	COG2204	GSU0433	GSU0433	ClpB protein, putative {UniProtKB/TrEMBL:Q74G19}	GSU1039	GSU1039	Sigma-54 dependent DNA-binding response regulator	[TP0071-TP0519 (0.6908589)]
COG0542	COG2204	GSU0658	clpB	Chaperone clpB {UniProtKB/Swiss-Prot:Q74FF1}	GSU0359	GSU0359	Sensory box protein/sigma-54 dependent	[TP0071-TP0519 (0.6908589)]
COG0542	COG2204	GSU0658	clpB	Chaperone clpB {UniProtKB/Swiss-Prot:Q74FF1}	GSU0598	GSU0598	Sigma-54 dependent DNA-binding response regulator	[TP0071-TP0519 (0.6908589)]
COG0542	COG2204	GSU0658	clpB	Chaperone clpB {UniProtKB/Swiss-Prot:Q74FF1}	GSU2915	GSU2915	Sigma-54 dependent DNA-binding response regulator	[TP0071-TP0519 (0.6908589)]
COG0542	COG2204	GSU0658	clpB	Chaperone clpB {UniProtKB/Swiss-Prot:Q74FF1}	GSU1989	GSU1989	Sigma-54 dependent DNA-binding response regulator	[TP0071-TP0519 (0.6908589)]
COG0542	COG2204	GSU0658	clpB	Chaperone clpB {UniProtKB/Swiss-Prot:Q74FF1}	GSU0280	GSU0280	Transcriptional regulator, Fis family	[TP0071-TP0519 (0.6908589)]
COG0542	COG2204	GSU0658	clpB	Chaperone clpB {UniProtKB/Swiss-Prot:Q74FF1}	GSU1320	GSU1320	Sigma-54 dependent DNA-binding response regulator	[TP0071-TP0519 (0.6908589)]
COG0542	COG2204	GSU0658	clpB	Chaperone clpB {UniProtKB/Swiss-Prot:Q74FF1}	GSU2693	GSU2693	Response regulator {UniProtKB/TrEMBL:Q749P9}	[TP0071-TP0519 (0.6908589)]
COG0542	COG2204	GSU0658	clpB	Chaperone clpB {UniProtKB/Swiss-Prot:Q74FF1}	GSU1039	GSU1039	Sigma-54 dependent DNA-binding response regulator	[TP0071-TP0519 (0.6908589)]
COG0542	COG2204	GSU0433	GSU0433	ClpB protein, putative {UniProtKB/TrEMBL:Q74G19}	GSU0359	GSU0359	Sensory box protein/sigma-54 dependent	[TP0071-TP0519 (0.6908589)]
COG0542	COG2204	GSU0433	GSU0433	ClpB protein, putative {UniProtKB/TrEMBL:Q74G19}	GSU2581	GSU2581	Sigma-54 dependent transcriptional regulator	[TP0071-TP0519 (0.6908589)]
COG0542	COG2204	GSU0433	GSU0433	ClpB protein, putative {UniProtKB/TrEMBL:Q74G19}	GSU1320	GSU1320	Sigma-54 dependent DNA-binding response regulator	[TP0071-TP0519 (0.6908589)]
COG0542	COG2204	GSU0433	GSU0433	ClpB protein, putative {UniProtKB/TrEMBL:Q74G19}	GSU0372	GSU0372	Sigma-54 dependent DNA-binding response regulator	[TP0071-TP0519 (0.6908589)]
COG0542	COG2204	GSU0433	GSU0433	ClpB protein, putative {UniProtKB/TrEMBL:Q74G19}	GSU0280	GSU0280	Transcriptional regulator, Fis family	[TP0071-TP0519 (0.6908589)]
COG0542	COG2204	GSU0433	GSU0433	ClpB protein, putative {UniProtKB/TrEMBL:Q74G19}	GSU0963	GSU0963	Sigma-54 dependent DNA-binding response regulator	[TP0071-TP0519 (0.6908589)]
COG0542	COG2204	GSU0433	GSU0433	ClpB protein, putative {UniProtKB/TrEMBL:Q74G19}	GSU1129	GSU1129	Sigma-54 dependent DNA-binding response regulator	[TP0071-TP0519 (0.6908589)]
COG0542	COG2204	GSU0433	GSU0433	ClpB protein, putative {UniProtKB/TrEMBL:Q74G19}	GSU3217	GSU3217	Sigma-54 dependent DNA-binding response regulator	[TP0071-TP0519 (0.6908589)]
COG0542	COG2204	GSU0433	GSU0433	ClpB protein, putative {UniProtKB/TrEMBL:Q74G19}	GSU1003	GSU1003	Nitrogen regulation protein NR(I)	[TP0071-TP0519 (0.6908589)]
COG0542	COG2204	GSU0433	GSU0433	ClpB protein, putative {UniProtKB/TrEMBL:Q74G19}	GSU1250	GSU1250	Sigma-54 dependent DNA-binding response regulator	[TP0071-TP0519 (0.6908589)]
COG0542	COG2204	GSU0658	clpB	Chaperone clpB {UniProtKB/Swiss-Prot:Q74FF1}	GSU0470	GSU0470	Sigma-54 dependent response regulator	[TP0071-TP0519 (0.6908589)]
COG0542	COG2204	GSU0433	GSU0433	ClpB protein, putative {UniProtKB/TrEMBL:Q74G19}	GSU0298	GSU0298	Sigma-54 dependent DNA-binding response	[TP0071-TP0519 (0.6908589)]
COG0542	COG2204	GSU0658	clpB	Chaperone clpB {UniProtKB/Swiss-Prot:Q74FF1}	GSU1129	GSU1129	Sigma-54 dependent DNA-binding response regulator	[TP0071-TP0519 (0.6908589)]
COG0542	COG2204	GSU0658	clpB	Chaperone clpB {UniProtKB/Swiss-Prot:Q74FF1}	GSU1117	GSU1117	Response regulator {UniProtKB/TrEMBL:Q74E47}	[TP0071-TP0519 (0.6908589)]
COG0542	COG2204	GSU0658	clpB	Chaperone clpB {UniProtKB/Swiss-Prot:Q74FF1}	GSU2581	GSU2581	Sigma-54 dependent transcriptional regulator	[TP0071-TP0519 (0.6908589)]
COG0542	COG2204	GSU0658	clpB	Chaperone clpB {UniProtKB/Swiss-Prot:Q74FF1}	GSU3418	GSU3418	Sigma-54 dependent DNA-binding response regulator	[TP0071-TP0519 (0.6908589)]
COG0542	COG2204	GSU0433	GSU0433	ClpB protein, putative {UniProtKB/TrEMBL:Q74G19}	GSU0841	GSU0841	Sigma-54 dependent DNA-binding response regulator	[TP0071-TP0519 (0.6908589)]
COG0542	COG2204	GSU0658	clpB	Chaperone clpB {UniProtKB/Swiss-Prot:Q74FF1}	GSU0776	GSU0776	Sigma-54 dependent DNA-binding response regulator	[TP0071-TP0519 (0.6908589)]
COG0542	COG2204	GSU0658	clpB	Chaperone clpB {UniProtKB/Swiss-Prot:Q74FF1}	GSU0963	GSU0963	Sigma-54 dependent DNA-binding response regulator	[TP0071-TP0519 (0.6908589)]
COG0542	COG2204	GSU0658	clpB	Chaperone clpB {UniProtKB/Swiss-Prot:Q74FF1}	GSU0298	GSU0298	Sigma-54 dependent DNA-binding response	[TP0071-TP0519 (0.6908589)]
COG0542	COG2204	GSU0433	GSU0433	ClpB protein, putative {UniProtKB/TrEMBL:Q74G19}	GSU2693	GSU2693	Response regulator {UniProtKB/TrEMBL:Q749P9}	[TP0071-TP0519 (0.6908589)]
COG0542	COG2204	GSU0658	clpB	Chaperone clpB {UniProtKB/Swiss-Prot:Q74FF1}	GSU3217	GSU3217	Sigma-54 dependent DNA-binding response regulator	[TP0071-TP0519 (0.6908589)]
COG0542	COG2204	GSU0433	GSU0433	ClpB protein, putative {UniProtKB/TrEMBL:Q74G19}	GSU1495	GSU1495	Sigma-54 dependent DNA-binding response regulator	[TP0071-TP0519 (0.6908589)]
COG0542	COG2204	GSU0433	GSU0433	ClpB protein, putative {UniProtKB/TrEMBL:Q74G19}	GSU2753	GSU2753	Sigma-54 dependent DNA-binding response regulator	[TP0071-TP0519 (0.6908589)]
COG0542	COG2204	GSU0433	GSU0433	ClpB protein, putative {UniProtKB/TrEMBL:Q74G19}	GSU2041	GSU2041	Sigma-54 dependent DNA-binding response regulator	[TP0071-TP0519 (0.6908589)]
COG0542	COG2204	GSU0658	clpB	Chaperone clpB {UniProtKB/Swiss-Prot:Q74FF1}	GSU0372	GSU0372	Sigma-54 dependent DNA-binding response regulator	[TP0071-TP0519 (0.6908589)]
COG0542	COG2204	GSU0658	clpB	Chaperone clpB {UniProtKB/Swiss-Prot:Q74FF1}	GSU1003	GSU1003	Nitrogen regulation protein NR(I)	[TP0071-TP0519 (0.6908589)]
COG0542	COG2204	GSU0433	GSU0433	ClpB protein, putative {UniProtKB/TrEMBL:Q74G19}	GSU0598	GSU0598	Sigma-54 dependent DNA-binding response regulator	[TP0071-TP0519 (0.6908589)]
COG0542	COG2204	GSU0433	GSU0433	ClpB protein, putative {UniProtKB/TrEMBL:Q74G19}	GSU0300	GSU0300	Sigma-54 dependent DNA-binding response	[TP0071-TP0519 (0.6908589)]
COG0542	COG2204	GSU0433	GSU0433	ClpB protein, putative {UniProtKB/TrEMBL:Q74G19}	GSU1940	GSU1940	Sigma-54 dependent DNA-binding response regulator	[TP0071-TP0519 (0.6908589)]
COG0542	COG2204	GSU0658	clpB	Chaperone clpB {UniProtKB/Swiss-Prot:Q74FF1}	GSU1495	GSU1495	Sigma-54 dependent DNA-binding response regulator	[TP0071-TP0519 (0.6908589)]
COG0542	COG2204	GSU0658	clpB	Chaperone clpB {UniProtKB/Swiss-Prot:Q74FF1}	GSU0811	GSU0811	Nitrogen regulation protein NtrX	[TP0071-TP0519 (0.6908589)]
COG0542	COG2204	GSU0433	GSU0433	ClpB protein, putative {UniProtKB/TrEMBL:Q74G19}	GSU0776	GSU0776	Sigma-54 dependent DNA-binding response regulator	[TP0071-TP0519 (0.6908589)]
COG0542	COG2204	GSU0658	clpB	Chaperone clpB {UniProtKB/Swiss-Prot:Q74FF1}	GSU0789	GSU0789	Response regulator {UniProtKB/TrEMBL:Q74F20}	[TP0071-TP0519 (0.6908589)]
COG0542	COG2204	GSU0658	clpB	Chaperone clpB {UniProtKB/Swiss-Prot:Q74FF1}	GSU2524	GSU2524	Sigma-54 dependent DNA-binding response regulator	[TP0071-TP0519 (0.6908589)]
COG0542	COG2204	GSU0433	GSU0433	ClpB protein, putative {UniProtKB/TrEMBL:Q74G19}	GSU2524	GSU2524	Sigma-54 dependent DNA-binding response regulator	[TP0071-TP0519 (0.6908589)]
COG0542	COG2204	GSU0433	GSU0433	ClpB protein, putative {UniProtKB/TrEMBL:Q74G19}	GSU1117	GSU1117	Response regulator {UniProtKB/TrEMBL:Q74E47}	[TP0071-TP0519 (0.6908589)]
COG0542	COG2204	GSU0658	clpB	Chaperone clpB {UniProtKB/Swiss-Prot:Q74FF1}	GSU2753	GSU2753	Sigma-54 dependent DNA-binding response regulator	[TP0071-TP0519 (0.6908589)]
COG0542	COG2204	GSU0433	GSU0433	ClpB protein, putative {UniProtKB/TrEMBL:Q74G19}	GSU1989	GSU1989	Sigma-54 dependent DNA-binding response regulator	[TP0071-TP0519 (0.6908589)]
COG0542	COG2204	GSU0658	clpB	Chaperone clpB {UniProtKB/Swiss-Prot:Q74FF1}	GSU2041	GSU2041	Sigma-54 dependent DNA-binding response regulator	[TP0071-TP0519 (0.6908589)]
COG0542	COG2204	GSU0658	clpB	Chaperone clpB {UniProtKB/Swiss-Prot:Q74FF1}	GSU1940	GSU1940	Sigma-54 dependent DNA-binding response regulator	[TP0071-TP0519 (0.6908589)]
COG0542	COG2204	GSU0658	clpB	Chaperone clpB {UniProtKB/Swiss-Prot:Q74FF1}	GSU0300	GSU0300	Sigma-54 dependent DNA-binding response	[TP0071-TP0519 (0.6908589)]
COG0542	COG2204	GSU0658	clpB	Chaperone clpB {UniProtKB/Swiss-Prot:Q74FF1}	GSU0841	GSU0841	Sigma-54 dependent DNA-binding response regulator	[TP0071-TP0519 (0.6908589)]
COG0542	COG2204	GSU0433	GSU0433	ClpB protein, putative {UniProtKB/TrEMBL:Q74G19}	GSU0470	GSU0470	Sigma-54 dependent response regulator	[TP0071-TP0519 (0.6908589)]
COG0542	COG2204	GSU0433	GSU0433	ClpB protein, putative {UniProtKB/TrEMBL:Q74G19}	GSU0811	GSU0811	Nitrogen regulation protein NtrX	[TP0071-TP0519 (0.6908589)]
COG0542	COG2204	GSU0433	GSU0433	ClpB protein, putative {UniProtKB/TrEMBL:Q74G19}	GSU0789	GSU0789	Response regulator {UniProtKB/TrEMBL:Q74F20}	[TP0071-TP0519 (0.6908589)]
COG0542	COG2204	GSU0433	GSU0433	ClpB protein, putative {UniProtKB/TrEMBL:Q74G19}	GSU3418	GSU3418	Sigma-54 dependent DNA-binding response regulator	[TP0071-TP0519 (0.6908589)]
COG0802	COG1774	GSU1800	GSU1800	Hypothetical protein {UniProtKB/TrEMBL:Q74C74}	GSU2231	GSU2231	Hypothetical protein {UniProtKB/TrEMBL:Q74AW8}	[TP0875-TP0046 (0.67547834)]
COG0608	COG1366	GSU2614	GSU2614	Single-stranded-DNA-specific exonuclease RecJ	GSU1427	GSU1427	Anti-sigma factor antagonist	[TP0704-TP0540 (0.7098393)]
COG0705	COG1187	GSU1188	GSU1188	Rhomboid family protein	GSU1403	GSU1403	Ribosomal large subunit pseudouridine synthase B	[TP0982-TP0459 (0.6079956)]
COG0705	COG1187	GSU0851	GSU0851	Rhomboid family protein	GSU1403	GSU1403	Ribosomal large subunit pseudouridine synthase B	[TP0982-TP0459 (0.6079956)]
COG0290	COG0457	GSU1516	GSU1516	Translation initiation factor IF-3	GSU1547	GSU1547	TPR domain protein {UniProtKB/TrEMBL:Q74CX4}	[TP0850-TP0095 (0.6947713)]
COG0290	COG0457	GSU1516	GSU1516	Translation initiation factor IF-3	GSU1166	GSU1166	TPR domain protein {UniProtKB/TrEMBL:Q74DZ8}	[TP0850-TP0095 (0.6947713)]
COG0290	COG0457	GSU1516	GSU1516	Translation initiation factor IF-3	GSU2615	GSU2615	TPR domain protein {UniProtKB/TrEMBL:Q749X7}	[TP0850-TP0095 (0.6947713)]
COG0290	COG0457	GSU1516	GSU1516	Translation initiation factor IF-3	GSU1432	GSU1432	TPR domain protein {UniProtKB/TrEMBL:Q74D87}	[TP0850-TP0095 (0.6947713)]
COG0290	COG0457	GSU1516	GSU1516	Translation initiation factor IF-3	GSU1114	GSU1114	TPR domain protein {UniProtKB/TrEMBL:Q74E50}	[TP0850-TP0095 (0.6947713)]
COG0290	COG0457	GSU1516	GSU1516	Translation initiation factor IF-3	GSU1987	GSU1987	TPR domain protein {UniProtKB/TrEMBL:Q74BQ4}	[TP0850-TP0095 (0.6947713)]
COG0782	COG0860	GSU1277	GSU1277	Transcription elongation factor GreA	GSU1821	GSU1821	N-acetylmuramoyl-L-alanine amidase, family 3	[TP0019-TP0247 (0.7668169)]
COG0782	COG0860	GSU0732	GSU0732	Nucleoside diphosphate kinase regulator protein,	GSU1821	GSU1821	N-acetylmuramoyl-L-alanine amidase, family 3	[TP0019-TP0247 (0.7668169)]
COG0782	COG0860	GSU0836	GSU0836	Nucleoside diphosphate kinase regulator protein,	GSU1821	GSU1821	N-acetylmuramoyl-L-alanine amidase, family 3	[TP0019-TP0247 (0.7668169)]
COG0782	COG0860	GSU1201	GSU1201	Transcription elongation factor GreB	GSU1821	GSU1821	N-acetylmuramoyl-L-alanine amidase, family 3	[TP0019-TP0247 (0.7668169)]
COG0255	COG1516	GSU2849	rpmC	50S ribosomal protein L29	GSU3036	GSU3036	Flagellar protein FliS {UniProtKB/TrEMBL:Q748G6}	[TP0197-TP0943 (0.5311184)]
COG1344	COG1699	GSU3042	GSU3042	Flagellar hook-associated protein FlgL	GSU3040	GSU3040	Hypothetical protein {UniProtKB/TrEMBL:Q748G2}	[TP0792-TP0658 (0.94066244), TP0868-TP0658 (0.9503252), TP0870-TP0658 (0.7328265)]
COG1344	COG1699	GSU3038	GSU3038	Flagellin FliC {UniProtKB/TrEMBL:Q748G4}	GSU3040	GSU3040	Hypothetical protein {UniProtKB/TrEMBL:Q748G2}	[TP0792-TP0658 (0.94066244), TP0868-TP0658 (0.9503252), TP0870-TP0658 (0.7328265)]
COG0824	COG1480	GSU3461	GSU3461	Thioesterase family protein	GSU2285	GSU2285	HD domain protein {UniProtKB/TrEMBL:Q74AR7}	[TP0156-TP0651 (0.6079956)]
COG0824	COG1480	GSU0239	GSU0239	Hypothetical protein {UniProtKB/TrEMBL:Q74GK7}	GSU2285	GSU2285	HD domain protein {UniProtKB/TrEMBL:Q74AR7}	[TP0156-TP0651 (0.6079956)]
COG0220	COG0455	GSU0521	trmB	tRNA (guanine-N(7)-)-methyltransferase (EC 2.1.1.33) (tRNA(m7G46)- methyltransferase)	GSU3054	GSU3054	ParA family protein {UniProtKB/TrEMBL:Q748E8}	[TP0464-TP0712 (0.7885255)]
COG0322	COG0353	GSU3279	uvrC	UvrABC system protein C (Protein uvrC) (Excinuclease ABC subunit C)	GSU0096	recR	Recombination protein recR	[TP0472-TP1004 (0.53674763)]
COG0771	COG1595	GSU3071	murD	UDP-N-acetylmuramoylalanine--D-glutamate ligase (EC 6.3.2.9) (UDP-N- acetylmuramoyl-L-alanyl-D-glutamate synthetase) (D-glutamic acid- adding enzyme)	GSU0721	GSU0721	RNA polymerase sigma-E factor, putative	[TP0903-TP0092 (0.6651206)]
COG1677	COG1815	GSU0409	GSU0409	Flagellar hook-basal body complex protein FliE	GSU0407	GSU0407	Flagellar basal-body rod protein FlgB	[TP0398-TP0396 (0.79194725)]
COG0188	COG0305	GSU0004	GSU0004	DNA gyrase, A subunit {UniProtKB/TrEMBL:Q74H88}	GSU0998	GSU0998	Replicative DNA helicase	[TP0005-TP0058 (0.73312306)]
COG0233	COG1283	GSU1918	frr	Ribosome recycling factor (Ribosome-releasing factor) (RRF)	GSU1742	GSU1742	Na/Pi-cotransporter family protein	[TP0604-TP0771 (0.7316062)]
COG0840	COG1344	GSU2579	GSU2579	Methyl-accepting chemotaxis protein	GSU3038	GSU3038	Flagellin FliC {UniProtKB/TrEMBL:Q748G4}	[TP0640-TP0870 (0.6975479)]
COG0840	COG1344	GSU1876	GSU1876	Hypothetical protein {UniProtKB/TrEMBL:Q74C01}	GSU3042	GSU3042	Flagellar hook-associated protein FlgL	[TP0640-TP0870 (0.6975479)]
COG0840	COG1344	GSU1035	GSU1035	Methyl-accepting chemotaxis protein	GSU3038	GSU3038	Flagellin FliC {UniProtKB/TrEMBL:Q748G4}	[TP0640-TP0870 (0.6975479)]
COG0840	COG1344	GSU1029	GSU1029	Methyl-accepting chemotaxis protein	GSU3038	GSU3038	Flagellin FliC {UniProtKB/TrEMBL:Q748G4}	[TP0640-TP0870 (0.6975479)]
COG0840	COG1344	GSU3196	GSU3196	Methyl-accepting chemotaxis protein	GSU3042	GSU3042	Flagellar hook-associated protein FlgL	[TP0640-TP0870 (0.6975479)]
COG0840	COG1344	GSU1374	GSU1374	Methyl-accepting chemotaxis protein	GSU3038	GSU3038	Flagellin FliC {UniProtKB/TrEMBL:Q748G4}	[TP0640-TP0870 (0.6975479)]
COG0840	COG1344	GSU0756	GSU0756	Methyl-accepting chemotaxis protein	GSU3042	GSU3042	Flagellar hook-associated protein FlgL	[TP0640-TP0870 (0.6975479)]
COG0840	COG1344	GSU1029	GSU1029	Methyl-accepting chemotaxis protein	GSU3042	GSU3042	Flagellar hook-associated protein FlgL	[TP0640-TP0870 (0.6975479)]
COG0840	COG1344	GSU0401	GSU0401	Methyl-accepting chemotaxis protein, putative	GSU3042	GSU3042	Flagellar hook-associated protein FlgL	[TP0640-TP0870 (0.6975479)]
COG0840	COG1344	GSU0683	GSU0683	Methyl-accepting chemotaxis protein, putative	GSU3042	GSU3042	Flagellar hook-associated protein FlgL	[TP0640-TP0870 (0.6975479)]
COG0840	COG1344	GSU0401	GSU0401	Methyl-accepting chemotaxis protein, putative	GSU3038	GSU3038	Flagellin FliC {UniProtKB/TrEMBL:Q748G4}	[TP0640-TP0870 (0.6975479)]
COG0840	COG1344	GSU2372	GSU2372	Methyl-accepting chemotaxis protein, putative	GSU3042	GSU3042	Flagellar hook-associated protein FlgL	[TP0640-TP0870 (0.6975479)]
COG0840	COG1344	GSU2579	GSU2579	Methyl-accepting chemotaxis protein	GSU3042	GSU3042	Flagellar hook-associated protein FlgL	[TP0640-TP0870 (0.6975479)]
COG0840	COG1344	GSU0916	GSU0916	Methyl-accepting chemotaxis protein	GSU3038	GSU3038	Flagellin FliC {UniProtKB/TrEMBL:Q748G4}	[TP0640-TP0870 (0.6975479)]
COG0840	COG1344	GSU2942	GSU2942	Methyl-accepting chemotaxis protein	GSU3038	GSU3038	Flagellin FliC {UniProtKB/TrEMBL:Q748G4}	[TP0640-TP0870 (0.6975479)]
COG0840	COG1344	GSU3196	GSU3196	Methyl-accepting chemotaxis protein	GSU3038	GSU3038	Flagellin FliC {UniProtKB/TrEMBL:Q748G4}	[TP0640-TP0870 (0.6975479)]
COG0840	COG1344	GSU1030	GSU1030	Methyl-accepting chemotaxis protein	GSU3038	GSU3038	Flagellin FliC {UniProtKB/TrEMBL:Q748G4}	[TP0640-TP0870 (0.6975479)]
COG0840	COG1344	GSU0400	GSU0400	Methyl-accepting chemotaxis protein	GSU3038	GSU3038	Flagellin FliC {UniProtKB/TrEMBL:Q748G4}	[TP0640-TP0870 (0.6975479)]
COG0840	COG1344	GSU1041	GSU1041	Methyl-accepting chemotaxis protein	GSU3042	GSU3042	Flagellar hook-associated protein FlgL	[TP0640-TP0870 (0.6975479)]
COG0840	COG1344	GSU1033	GSU1033	Methyl-accepting chemotaxis protein	GSU3038	GSU3038	Flagellin FliC {UniProtKB/TrEMBL:Q748G4}	[TP0640-TP0870 (0.6975479)]
COG0840	COG1344	GSU1298	GSU1298	Methyl-accepting chemotaxis protein	GSU3042	GSU3042	Flagellar hook-associated protein FlgL	[TP0640-TP0870 (0.6975479)]
COG0840	COG1344	GSU1141	GSU1141	Methyl-accepting chemotaxis protein	GSU3038	GSU3038	Flagellin FliC {UniProtKB/TrEMBL:Q748G4}	[TP0640-TP0870 (0.6975479)]
COG0840	COG1344	GSU3156	GSU3156	Methyl-accepting chemotaxis protein, putative	GSU3042	GSU3042	Flagellar hook-associated protein FlgL	[TP0640-TP0870 (0.6975479)]
COG0840	COG1344	GSU0750	GSU0750	Methyl-accepting chemotaxis protein, putative	GSU3042	GSU3042	Flagellar hook-associated protein FlgL	[TP0640-TP0870 (0.6975479)]
COG0840	COG1344	GSU2942	GSU2942	Methyl-accepting chemotaxis protein	GSU3042	GSU3042	Flagellar hook-associated protein FlgL	[TP0640-TP0870 (0.6975479)]
COG0840	COG1344	GSU0935	GSU0935	Methyl-accepting chemotaxis protein, putative	GSU3038	GSU3038	Flagellin FliC {UniProtKB/TrEMBL:Q748G4}	[TP0640-TP0870 (0.6975479)]
COG0840	COG1344	GSU1041	GSU1041	Methyl-accepting chemotaxis protein	GSU3038	GSU3038	Flagellin FliC {UniProtKB/TrEMBL:Q748G4}	[TP0640-TP0870 (0.6975479)]
COG0840	COG1344	GSU0766	GSU0766	Methyl-accepting chemotaxis protein, putative	GSU3042	GSU3042	Flagellar hook-associated protein FlgL	[TP0640-TP0870 (0.6975479)]
COG0840	COG1344	GSU0935	GSU0935	Methyl-accepting chemotaxis protein, putative	GSU3042	GSU3042	Flagellar hook-associated protein FlgL	[TP0640-TP0870 (0.6975479)]
COG0840	COG1344	GSU0766	GSU0766	Methyl-accepting chemotaxis protein, putative	GSU3038	GSU3038	Flagellin FliC {UniProtKB/TrEMBL:Q748G4}	[TP0640-TP0870 (0.6975479)]
COG0840	COG1344	GSU1300	GSU1300	Methyl-accepting chemotaxis protein	GSU3038	GSU3038	Flagellin FliC {UniProtKB/TrEMBL:Q748G4}	[TP0640-TP0870 (0.6975479)]
COG0840	COG1344	GSU0400	GSU0400	Methyl-accepting chemotaxis protein	GSU3042	GSU3042	Flagellar hook-associated protein FlgL	[TP0640-TP0870 (0.6975479)]
COG0840	COG1344	GSU1294	GSU1294	Methyl-accepting chemotaxis protein	GSU3038	GSU3038	Flagellin FliC {UniProtKB/TrEMBL:Q748G4}	[TP0640-TP0870 (0.6975479)]
COG0840	COG1344	GSU1304	GSU1304	Methyl-accepting chemotaxis protein	GSU3042	GSU3042	Flagellar hook-associated protein FlgL	[TP0640-TP0870 (0.6975479)]
COG0840	COG1344	GSU1303	GSU1303	Methyl-accepting chemotaxis protein	GSU3042	GSU3042	Flagellar hook-associated protein FlgL	[TP0640-TP0870 (0.6975479)]
COG0840	COG1344	GSU1035	GSU1035	Methyl-accepting chemotaxis protein	GSU3042	GSU3042	Flagellar hook-associated protein FlgL	[TP0640-TP0870 (0.6975479)]
COG0840	COG1344	GSU1294	GSU1294	Methyl-accepting chemotaxis protein	GSU3042	GSU3042	Flagellar hook-associated protein FlgL	[TP0640-TP0870 (0.6975479)]
COG0840	COG1344	GSU0916	GSU0916	Methyl-accepting chemotaxis protein	GSU3042	GSU3042	Flagellar hook-associated protein FlgL	[TP0640-TP0870 (0.6975479)]
COG0840	COG1344	GSU1374	GSU1374	Methyl-accepting chemotaxis protein	GSU3042	GSU3042	Flagellar hook-associated protein FlgL	[TP0640-TP0870 (0.6975479)]
COG0840	COG1344	GSU0756	GSU0756	Methyl-accepting chemotaxis protein	GSU3038	GSU3038	Flagellin FliC {UniProtKB/TrEMBL:Q748G4}	[TP0640-TP0870 (0.6975479)]
COG0840	COG1344	GSU1303	GSU1303	Methyl-accepting chemotaxis protein	GSU3038	GSU3038	Flagellin FliC {UniProtKB/TrEMBL:Q748G4}	[TP0640-TP0870 (0.6975479)]
COG0840	COG1344	GSU2423	GSU2423	Methyl-accepting chemotaxis protein, putative	GSU3038	GSU3038	Flagellin FliC {UniProtKB/TrEMBL:Q748G4}	[TP0640-TP0870 (0.6975479)]
COG0840	COG1344	GSU0583	GSU0583	Methyl-accepting chemotaxis protein	GSU3038	GSU3038	Flagellin FliC {UniProtKB/TrEMBL:Q748G4}	[TP0640-TP0870 (0.6975479)]
COG0840	COG1344	GSU1304	GSU1304	Methyl-accepting chemotaxis protein	GSU3038	GSU3038	Flagellin FliC {UniProtKB/TrEMBL:Q748G4}	[TP0640-TP0870 (0.6975479)]
COG0840	COG1344	GSU1298	GSU1298	Methyl-accepting chemotaxis protein	GSU3038	GSU3038	Flagellin FliC {UniProtKB/TrEMBL:Q748G4}	[TP0640-TP0870 (0.6975479)]
COG0840	COG1344	GSU1876	GSU1876	Hypothetical protein {UniProtKB/TrEMBL:Q74C01}	GSU3038	GSU3038	Flagellin FliC {UniProtKB/TrEMBL:Q748G4}	[TP0640-TP0870 (0.6975479)]
COG0840	COG1344	GSU1141	GSU1141	Methyl-accepting chemotaxis protein	GSU3042	GSU3042	Flagellar hook-associated protein FlgL	[TP0640-TP0870 (0.6975479)]
COG0840	COG1344	GSU1033	GSU1033	Methyl-accepting chemotaxis protein	GSU3042	GSU3042	Flagellar hook-associated protein FlgL	[TP0640-TP0870 (0.6975479)]
COG0840	COG1344	GSU0750	GSU0750	Methyl-accepting chemotaxis protein, putative	GSU3038	GSU3038	Flagellin FliC {UniProtKB/TrEMBL:Q748G4}	[TP0640-TP0870 (0.6975479)]
COG0840	COG1344	GSU1030	GSU1030	Methyl-accepting chemotaxis protein	GSU3042	GSU3042	Flagellar hook-associated protein FlgL	[TP0640-TP0870 (0.6975479)]
COG0840	COG1344	GSU0683	GSU0683	Methyl-accepting chemotaxis protein, putative	GSU3038	GSU3038	Flagellin FliC {UniProtKB/TrEMBL:Q748G4}	[TP0640-TP0870 (0.6975479)]
COG0840	COG1344	GSU2372	GSU2372	Methyl-accepting chemotaxis protein, putative	GSU3038	GSU3038	Flagellin FliC {UniProtKB/TrEMBL:Q748G4}	[TP0640-TP0870 (0.6975479)]
COG0840	COG1344	GSU1300	GSU1300	Methyl-accepting chemotaxis protein	GSU3042	GSU3042	Flagellar hook-associated protein FlgL	[TP0640-TP0870 (0.6975479)]
COG0840	COG1344	GSU2652	GSU2652	Methyl-accepting chemotaxis protein	GSU3038	GSU3038	Flagellin FliC {UniProtKB/TrEMBL:Q748G4}	[TP0640-TP0870 (0.6975479)]
COG0840	COG1344	GSU0583	GSU0583	Methyl-accepting chemotaxis protein	GSU3042	GSU3042	Flagellar hook-associated protein FlgL	[TP0640-TP0870 (0.6975479)]
COG0840	COG1344	GSU3156	GSU3156	Methyl-accepting chemotaxis protein, putative	GSU3038	GSU3038	Flagellin FliC {UniProtKB/TrEMBL:Q748G4}	[TP0640-TP0870 (0.6975479)]
COG0840	COG1344	GSU2652	GSU2652	Methyl-accepting chemotaxis protein	GSU3042	GSU3042	Flagellar hook-associated protein FlgL	[TP0640-TP0870 (0.6975479)]
COG0840	COG1344	GSU2423	GSU2423	Methyl-accepting chemotaxis protein, putative	GSU3042	GSU3042	Flagellar hook-associated protein FlgL	[TP0640-TP0870 (0.6975479)]
COG1825	COG2812	GSU0662	ctc	50S ribosomal protein L25 (General stress protein CTC)	GSU0094	GSU0094	DNA polymerase III, gamma and tau subunits	[TP0372-TP1005 (0.6540257)]
COG0024	COG1121	GSU2835	GSU2835	Methionine aminopeptidase	GSU2985	GSU2985	ABC transporter, ATP-binding protein	[TP0842-TP0164 (0.77940726)]
COG0361	COG1214	GSU1750	infA	Translation initiation factor IF-1	GSU1913	GSU1913	Glycoprotease family protein	[TP0097-TP0876 (0.56457245)]
COG1643	COG2137	GSU1838	GSU1838	ATP-dependent helicase HrpB	GSU0147	GSU0147	Regulatory protein RecX	[TP0526-TP1023 (0.64955014)]
COG1509	COG2812	GSU1754	GSU1754	L-lysine 2,3-aminomutase	GSU0094	GSU0094	DNA polymerase III, gamma and tau subunits	[TP0121-TP1005 (0.5082704)]
COG0255	COG1011	GSU2849	rpmC	50S ribosomal protein L29	GSU1694	GSU1694	Hydrolase, haloacid dehalogenase-like family	[TP0197-TP0158 (0.6077605)]
COG0255	COG1011	GSU2849	rpmC	50S ribosomal protein L29	GSU0572	GSU0572	HAD-superfamily hydrolase, subfamily IA, variant	[TP0197-TP0158 (0.6077605)]
COG2204	COG2204	GSU3217	GSU3217	Sigma-54 dependent DNA-binding response regulator	GSU2581	GSU2581	Sigma-54 dependent transcriptional regulator	[TP0519-TP0519 (0.65939915)]
COG2204	COG2204	GSU2581	GSU2581	Sigma-54 dependent transcriptional regulator	GSU3217	GSU3217	Sigma-54 dependent DNA-binding response regulator	[TP0519-TP0519 (0.65939915)]
COG2204	COG2204	GSU1940	GSU1940	Sigma-54 dependent DNA-binding response regulator	GSU0300	GSU0300	Sigma-54 dependent DNA-binding response	[TP0519-TP0519 (0.65939915)]
COG2204	COG2204	GSU0300	GSU0300	Sigma-54 dependent DNA-binding response	GSU1940	GSU1940	Sigma-54 dependent DNA-binding response regulator	[TP0519-TP0519 (0.65939915)]
COG2204	COG2204	GSU0359	GSU0359	Sensory box protein/sigma-54 dependent	GSU3418	GSU3418	Sigma-54 dependent DNA-binding response regulator	[TP0519-TP0519 (0.65939915)]
COG2204	COG2204	GSU3418	GSU3418	Sigma-54 dependent DNA-binding response regulator	GSU0359	GSU0359	Sensory box protein/sigma-54 dependent	[TP0519-TP0519 (0.65939915)]
COG2204	COG2204	GSU1320	GSU1320	Sigma-54 dependent DNA-binding response regulator	GSU1320	GSU1320	Sigma-54 dependent DNA-binding response regulator	[TP0519-TP0519 (0.65939915)]
COG2204	COG2204	GSU0359	GSU0359	Sensory box protein/sigma-54 dependent	GSU1989	GSU1989	Sigma-54 dependent DNA-binding response regulator	[TP0519-TP0519 (0.65939915)]
COG2204	COG2204	GSU1989	GSU1989	Sigma-54 dependent DNA-binding response regulator	GSU0359	GSU0359	Sensory box protein/sigma-54 dependent	[TP0519-TP0519 (0.65939915)]
COG2204	COG2204	GSU1129	GSU1129	Sigma-54 dependent DNA-binding response regulator	GSU2753	GSU2753	Sigma-54 dependent DNA-binding response regulator	[TP0519-TP0519 (0.65939915)]
COG2204	COG2204	GSU2753	GSU2753	Sigma-54 dependent DNA-binding response regulator	GSU1129	GSU1129	Sigma-54 dependent DNA-binding response regulator	[TP0519-TP0519 (0.65939915)]
COG2204	COG2204	GSU1129	GSU1129	Sigma-54 dependent DNA-binding response regulator	GSU2693	GSU2693	Response regulator {UniProtKB/TrEMBL:Q749P9}	[TP0519-TP0519 (0.65939915)]
COG2204	COG2204	GSU2693	GSU2693	Response regulator {UniProtKB/TrEMBL:Q749P9}	GSU1129	GSU1129	Sigma-54 dependent DNA-binding response regulator	[TP0519-TP0519 (0.65939915)]
COG2204	COG2204	GSU1940	GSU1940	Sigma-54 dependent DNA-binding response regulator	GSU1129	GSU1129	Sigma-54 dependent DNA-binding response regulator	[TP0519-TP0519 (0.65939915)]
COG2204	COG2204	GSU1129	GSU1129	Sigma-54 dependent DNA-binding response regulator	GSU1940	GSU1940	Sigma-54 dependent DNA-binding response regulator	[TP0519-TP0519 (0.65939915)]
COG2204	COG2204	GSU3418	GSU3418	Sigma-54 dependent DNA-binding response regulator	GSU2581	GSU2581	Sigma-54 dependent transcriptional regulator	[TP0519-TP0519 (0.65939915)]
COG2204	COG2204	GSU2581	GSU2581	Sigma-54 dependent transcriptional regulator	GSU3418	GSU3418	Sigma-54 dependent DNA-binding response regulator	[TP0519-TP0519 (0.65939915)]
COG2204	COG2204	GSU1003	GSU1003	Nitrogen regulation protein NR(I)	GSU2041	GSU2041	Sigma-54 dependent DNA-binding response regulator	[TP0519-TP0519 (0.65939915)]
COG2204	COG2204	GSU2041	GSU2041	Sigma-54 dependent DNA-binding response regulator	GSU1003	GSU1003	Nitrogen regulation protein NR(I)	[TP0519-TP0519 (0.65939915)]
COG2204	COG2204	GSU1117	GSU1117	Response regulator {UniProtKB/TrEMBL:Q74E47}	GSU1129	GSU1129	Sigma-54 dependent DNA-binding response regulator	[TP0519-TP0519 (0.65939915)]
COG2204	COG2204	GSU1129	GSU1129	Sigma-54 dependent DNA-binding response regulator	GSU1117	GSU1117	Response regulator {UniProtKB/TrEMBL:Q74E47}	[TP0519-TP0519 (0.65939915)]
COG2204	COG2204	GSU0963	GSU0963	Sigma-54 dependent DNA-binding response regulator	GSU2693	GSU2693	Response regulator {UniProtKB/TrEMBL:Q749P9}	[TP0519-TP0519 (0.65939915)]
COG2204	COG2204	GSU2693	GSU2693	Response regulator {UniProtKB/TrEMBL:Q749P9}	GSU0963	GSU0963	Sigma-54 dependent DNA-binding response regulator	[TP0519-TP0519 (0.65939915)]
COG2204	COG2204	GSU0359	GSU0359	Sensory box protein/sigma-54 dependent	GSU1129	GSU1129	Sigma-54 dependent DNA-binding response regulator	[TP0519-TP0519 (0.65939915)]
COG2204	COG2204	GSU1129	GSU1129	Sigma-54 dependent DNA-binding response regulator	GSU0359	GSU0359	Sensory box protein/sigma-54 dependent	[TP0519-TP0519 (0.65939915)]
COG2204	COG2204	GSU1039	GSU1039	Sigma-54 dependent DNA-binding response regulator	GSU0776	GSU0776	Sigma-54 dependent DNA-binding response regulator	[TP0519-TP0519 (0.65939915)]
COG2204	COG2204	GSU0776	GSU0776	Sigma-54 dependent DNA-binding response regulator	GSU1039	GSU1039	Sigma-54 dependent DNA-binding response regulator	[TP0519-TP0519 (0.65939915)]
COG2204	COG2204	GSU1989	GSU1989	Sigma-54 dependent DNA-binding response regulator	GSU1989	GSU1989	Sigma-54 dependent DNA-binding response regulator	[TP0519-TP0519 (0.65939915)]
COG2204	COG2204	GSU2753	GSU2753	Sigma-54 dependent DNA-binding response regulator	GSU2753	GSU2753	Sigma-54 dependent DNA-binding response regulator	[TP0519-TP0519 (0.65939915)]
COG2204	COG2204	GSU2524	GSU2524	Sigma-54 dependent DNA-binding response regulator	GSU0470	GSU0470	Sigma-54 dependent response regulator	[TP0519-TP0519 (0.65939915)]
COG2204	COG2204	GSU0470	GSU0470	Sigma-54 dependent response regulator	GSU2524	GSU2524	Sigma-54 dependent DNA-binding response regulator	[TP0519-TP0519 (0.65939915)]
COG2204	COG2204	GSU2753	GSU2753	Sigma-54 dependent DNA-binding response regulator	GSU0372	GSU0372	Sigma-54 dependent DNA-binding response regulator	[TP0519-TP0519 (0.65939915)]
COG2204	COG2204	GSU0372	GSU0372	Sigma-54 dependent DNA-binding response regulator	GSU2753	GSU2753	Sigma-54 dependent DNA-binding response regulator	[TP0519-TP0519 (0.65939915)]
COG2204	COG2204	GSU1117	GSU1117	Response regulator {UniProtKB/TrEMBL:Q74E47}	GSU0300	GSU0300	Sigma-54 dependent DNA-binding response	[TP0519-TP0519 (0.65939915)]
COG2204	COG2204	GSU0300	GSU0300	Sigma-54 dependent DNA-binding response	GSU1117	GSU1117	Response regulator {UniProtKB/TrEMBL:Q74E47}	[TP0519-TP0519 (0.65939915)]
COG2204	COG2204	GSU1320	GSU1320	Sigma-54 dependent DNA-binding response regulator	GSU0359	GSU0359	Sensory box protein/sigma-54 dependent	[TP0519-TP0519 (0.65939915)]
COG2204	COG2204	GSU0359	GSU0359	Sensory box protein/sigma-54 dependent	GSU1320	GSU1320	Sigma-54 dependent DNA-binding response regulator	[TP0519-TP0519 (0.65939915)]
COG2204	COG2204	GSU1989	GSU1989	Sigma-54 dependent DNA-binding response regulator	GSU1653	GSU1653	Sigma-54 dependent DNA-binding response regulator	[TP0519-TP0519 (0.65939915)]
COG2204	COG2204	GSU1653	GSU1653	Sigma-54 dependent DNA-binding response regulator	GSU1989	GSU1989	Sigma-54 dependent DNA-binding response regulator	[TP0519-TP0519 (0.65939915)]
COG2204	COG2204	GSU1039	GSU1039	Sigma-54 dependent DNA-binding response regulator	GSU1039	GSU1039	Sigma-54 dependent DNA-binding response regulator	[TP0519-TP0519 (0.65939915)]
COG2204	COG2204	GSU1653	GSU1653	Sigma-54 dependent DNA-binding response regulator	GSU2753	GSU2753	Sigma-54 dependent DNA-binding response regulator	[TP0519-TP0519 (0.65939915)]
COG2204	COG2204	GSU2753	GSU2753	Sigma-54 dependent DNA-binding response regulator	GSU1653	GSU1653	Sigma-54 dependent DNA-binding response regulator	[TP0519-TP0519 (0.65939915)]
COG2204	COG2204	GSU0359	GSU0359	Sensory box protein/sigma-54 dependent	GSU0811	GSU0811	Nitrogen regulation protein NtrX	[TP0519-TP0519 (0.65939915)]
COG2204	COG2204	GSU0811	GSU0811	Nitrogen regulation protein NtrX	GSU0359	GSU0359	Sensory box protein/sigma-54 dependent	[TP0519-TP0519 (0.65939915)]
COG2204	COG2204	GSU0841	GSU0841	Sigma-54 dependent DNA-binding response regulator	GSU1039	GSU1039	Sigma-54 dependent DNA-binding response regulator	[TP0519-TP0519 (0.65939915)]
COG2204	COG2204	GSU1039	GSU1039	Sigma-54 dependent DNA-binding response regulator	GSU0841	GSU0841	Sigma-54 dependent DNA-binding response regulator	[TP0519-TP0519 (0.65939915)]
COG2204	COG2204	GSU2041	GSU2041	Sigma-54 dependent DNA-binding response regulator	GSU0280	GSU0280	Transcriptional regulator, Fis family	[TP0519-TP0519 (0.65939915)]
COG2204	COG2204	GSU0280	GSU0280	Transcriptional regulator, Fis family	GSU2041	GSU2041	Sigma-54 dependent DNA-binding response regulator	[TP0519-TP0519 (0.65939915)]
COG2204	COG2204	GSU0811	GSU0811	Nitrogen regulation protein NtrX	GSU0372	GSU0372	Sigma-54 dependent DNA-binding response regulator	[TP0519-TP0519 (0.65939915)]
COG2204	COG2204	GSU0372	GSU0372	Sigma-54 dependent DNA-binding response regulator	GSU0811	GSU0811	Nitrogen regulation protein NtrX	[TP0519-TP0519 (0.65939915)]
COG2204	COG2204	GSU2041	GSU2041	Sigma-54 dependent DNA-binding response regulator	GSU1495	GSU1495	Sigma-54 dependent DNA-binding response regulator	[TP0519-TP0519 (0.65939915)]
COG2204	COG2204	GSU1495	GSU1495	Sigma-54 dependent DNA-binding response regulator	GSU2041	GSU2041	Sigma-54 dependent DNA-binding response regulator	[TP0519-TP0519 (0.65939915)]
COG2204	COG2204	GSU1989	GSU1989	Sigma-54 dependent DNA-binding response regulator	GSU0298	GSU0298	Sigma-54 dependent DNA-binding response	[TP0519-TP0519 (0.65939915)]
COG2204	COG2204	GSU0298	GSU0298	Sigma-54 dependent DNA-binding response	GSU1989	GSU1989	Sigma-54 dependent DNA-binding response regulator	[TP0519-TP0519 (0.65939915)]
COG2204	COG2204	GSU1940	GSU1940	Sigma-54 dependent DNA-binding response regulator	GSU2693	GSU2693	Response regulator {UniProtKB/TrEMBL:Q749P9}	[TP0519-TP0519 (0.65939915)]
COG2204	COG2204	GSU2693	GSU2693	Response regulator {UniProtKB/TrEMBL:Q749P9}	GSU1940	GSU1940	Sigma-54 dependent DNA-binding response regulator	[TP0519-TP0519 (0.65939915)]
COG2204	COG2204	GSU1989	GSU1989	Sigma-54 dependent DNA-binding response regulator	GSU0470	GSU0470	Sigma-54 dependent response regulator	[TP0519-TP0519 (0.65939915)]
COG2204	COG2204	GSU0470	GSU0470	Sigma-54 dependent response regulator	GSU1989	GSU1989	Sigma-54 dependent DNA-binding response regulator	[TP0519-TP0519 (0.65939915)]
COG2204	COG2204	GSU2041	GSU2041	Sigma-54 dependent DNA-binding response regulator	GSU2581	GSU2581	Sigma-54 dependent transcriptional regulator	[TP0519-TP0519 (0.65939915)]
COG2204	COG2204	GSU2581	GSU2581	Sigma-54 dependent transcriptional regulator	GSU2041	GSU2041	Sigma-54 dependent DNA-binding response regulator	[TP0519-TP0519 (0.65939915)]
COG2204	COG2204	GSU3217	GSU3217	Sigma-54 dependent DNA-binding response regulator	GSU1653	GSU1653	Sigma-54 dependent DNA-binding response regulator	[TP0519-TP0519 (0.65939915)]
COG2204	COG2204	GSU1653	GSU1653	Sigma-54 dependent DNA-binding response regulator	GSU3217	GSU3217	Sigma-54 dependent DNA-binding response regulator	[TP0519-TP0519 (0.65939915)]
COG2204	COG2204	GSU1989	GSU1989	Sigma-54 dependent DNA-binding response regulator	GSU1250	GSU1250	Sigma-54 dependent DNA-binding response regulator	[TP0519-TP0519 (0.65939915)]
COG2204	COG2204	GSU1250	GSU1250	Sigma-54 dependent DNA-binding response regulator	GSU1989	GSU1989	Sigma-54 dependent DNA-binding response regulator	[TP0519-TP0519 (0.65939915)]
COG2204	COG2204	GSU0359	GSU0359	Sensory box protein/sigma-54 dependent	GSU2753	GSU2753	Sigma-54 dependent DNA-binding response regulator	[TP0519-TP0519 (0.65939915)]
COG2204	COG2204	GSU1653	GSU1653	Sigma-54 dependent DNA-binding response regulator	GSU0598	GSU0598	Sigma-54 dependent DNA-binding response regulator	[TP0519-TP0519 (0.65939915)]
COG2204	COG2204	GSU2753	GSU2753	Sigma-54 dependent DNA-binding response regulator	GSU0359	GSU0359	Sensory box protein/sigma-54 dependent	[TP0519-TP0519 (0.65939915)]
COG2204	COG2204	GSU0598	GSU0598	Sigma-54 dependent DNA-binding response regulator	GSU1653	GSU1653	Sigma-54 dependent DNA-binding response regulator	[TP0519-TP0519 (0.65939915)]
COG2204	COG2204	GSU0789	GSU0789	Response regulator {UniProtKB/TrEMBL:Q74F20}	GSU0789	GSU0789	Response regulator {UniProtKB/TrEMBL:Q74F20}	[TP0519-TP0519 (0.65939915)]
COG2204	COG2204	GSU0280	GSU0280	Transcriptional regulator, Fis family	GSU1039	GSU1039	Sigma-54 dependent DNA-binding response regulator	[TP0519-TP0519 (0.65939915)]
COG2204	COG2204	GSU1039	GSU1039	Sigma-54 dependent DNA-binding response regulator	GSU0280	GSU0280	Transcriptional regulator, Fis family	[TP0519-TP0519 (0.65939915)]
COG2204	COG2204	GSU3418	GSU3418	Sigma-54 dependent DNA-binding response regulator	GSU3418	GSU3418	Sigma-54 dependent DNA-binding response regulator	[TP0519-TP0519 (0.65939915)]
COG2204	COG2204	GSU2753	GSU2753	Sigma-54 dependent DNA-binding response regulator	GSU0598	GSU0598	Sigma-54 dependent DNA-binding response regulator	[TP0519-TP0519 (0.65939915)]
COG2204	COG2204	GSU0598	GSU0598	Sigma-54 dependent DNA-binding response regulator	GSU2753	GSU2753	Sigma-54 dependent DNA-binding response regulator	[TP0519-TP0519 (0.65939915)]
COG2204	COG2204	GSU2041	GSU2041	Sigma-54 dependent DNA-binding response regulator	GSU0789	GSU0789	Response regulator {UniProtKB/TrEMBL:Q74F20}	[TP0519-TP0519 (0.65939915)]
COG2204	COG2204	GSU1989	GSU1989	Sigma-54 dependent DNA-binding response regulator	GSU0841	GSU0841	Sigma-54 dependent DNA-binding response regulator	[TP0519-TP0519 (0.65939915)]
COG2204	COG2204	GSU0841	GSU0841	Sigma-54 dependent DNA-binding response regulator	GSU1989	GSU1989	Sigma-54 dependent DNA-binding response regulator	[TP0519-TP0519 (0.65939915)]
COG2204	COG2204	GSU0789	GSU0789	Response regulator {UniProtKB/TrEMBL:Q74F20}	GSU2041	GSU2041	Sigma-54 dependent DNA-binding response regulator	[TP0519-TP0519 (0.65939915)]
COG2204	COG2204	GSU1117	GSU1117	Response regulator {UniProtKB/TrEMBL:Q74E47}	GSU0963	GSU0963	Sigma-54 dependent DNA-binding response regulator	[TP0519-TP0519 (0.65939915)]
COG2204	COG2204	GSU0963	GSU0963	Sigma-54 dependent DNA-binding response regulator	GSU1117	GSU1117	Response regulator {UniProtKB/TrEMBL:Q74E47}	[TP0519-TP0519 (0.65939915)]
COG2204	COG2204	GSU0811	GSU0811	Nitrogen regulation protein NtrX	GSU0776	GSU0776	Sigma-54 dependent DNA-binding response regulator	[TP0519-TP0519 (0.65939915)]
COG2204	COG2204	GSU0776	GSU0776	Sigma-54 dependent DNA-binding response regulator	GSU0811	GSU0811	Nitrogen regulation protein NtrX	[TP0519-TP0519 (0.65939915)]
COG2204	COG2204	GSU1003	GSU1003	Nitrogen regulation protein NR(I)	GSU0280	GSU0280	Transcriptional regulator, Fis family	[TP0519-TP0519 (0.65939915)]
COG2204	COG2204	GSU0280	GSU0280	Transcriptional regulator, Fis family	GSU1003	GSU1003	Nitrogen regulation protein NR(I)	[TP0519-TP0519 (0.65939915)]
COG2204	COG2204	GSU1003	GSU1003	Nitrogen regulation protein NR(I)	GSU2753	GSU2753	Sigma-54 dependent DNA-binding response regulator	[TP0519-TP0519 (0.65939915)]
COG2204	COG2204	GSU0841	GSU0841	Sigma-54 dependent DNA-binding response regulator	GSU2915	GSU2915	Sigma-54 dependent DNA-binding response regulator	[TP0519-TP0519 (0.65939915)]
COG2204	COG2204	GSU2753	GSU2753	Sigma-54 dependent DNA-binding response regulator	GSU1003	GSU1003	Nitrogen regulation protein NR(I)	[TP0519-TP0519 (0.65939915)]
COG2204	COG2204	GSU0298	GSU0298	Sigma-54 dependent DNA-binding response	GSU0300	GSU0300	Sigma-54 dependent DNA-binding response	[TP0519-TP0519 (0.65939915)]
COG2204	COG2204	GSU0300	GSU0300	Sigma-54 dependent DNA-binding response	GSU0298	GSU0298	Sigma-54 dependent DNA-binding response	[TP0519-TP0519 (0.65939915)]
COG2204	COG2204	GSU2915	GSU2915	Sigma-54 dependent DNA-binding response regulator	GSU0841	GSU0841	Sigma-54 dependent DNA-binding response regulator	[TP0519-TP0519 (0.65939915)]
COG2204	COG2204	GSU0963	GSU0963	Sigma-54 dependent DNA-binding response regulator	GSU0776	GSU0776	Sigma-54 dependent DNA-binding response regulator	[TP0519-TP0519 (0.65939915)]
COG2204	COG2204	GSU0776	GSU0776	Sigma-54 dependent DNA-binding response regulator	GSU0963	GSU0963	Sigma-54 dependent DNA-binding response regulator	[TP0519-TP0519 (0.65939915)]
COG2204	COG2204	GSU0300	GSU0300	Sigma-54 dependent DNA-binding response	GSU0372	GSU0372	Sigma-54 dependent DNA-binding response regulator	[TP0519-TP0519 (0.65939915)]
COG2204	COG2204	GSU0372	GSU0372	Sigma-54 dependent DNA-binding response regulator	GSU0300	GSU0300	Sigma-54 dependent DNA-binding response	[TP0519-TP0519 (0.65939915)]
COG2204	COG2204	GSU1989	GSU1989	Sigma-54 dependent DNA-binding response regulator	GSU0963	GSU0963	Sigma-54 dependent DNA-binding response regulator	[TP0519-TP0519 (0.65939915)]
COG2204	COG2204	GSU0963	GSU0963	Sigma-54 dependent DNA-binding response regulator	GSU1989	GSU1989	Sigma-54 dependent DNA-binding response regulator	[TP0519-TP0519 (0.65939915)]
COG2204	COG2204	GSU0280	GSU0280	Transcriptional regulator, Fis family	GSU0963	GSU0963	Sigma-54 dependent DNA-binding response regulator	[TP0519-TP0519 (0.65939915)]
COG2204	COG2204	GSU0963	GSU0963	Sigma-54 dependent DNA-binding response regulator	GSU0280	GSU0280	Transcriptional regulator, Fis family	[TP0519-TP0519 (0.65939915)]
COG2204	COG2204	GSU1003	GSU1003	Nitrogen regulation protein NR(I)	GSU1940	GSU1940	Sigma-54 dependent DNA-binding response regulator	[TP0519-TP0519 (0.65939915)]
COG2204	COG2204	GSU1940	GSU1940	Sigma-54 dependent DNA-binding response regulator	GSU1003	GSU1003	Nitrogen regulation protein NR(I)	[TP0519-TP0519 (0.65939915)]
COG2204	COG2204	GSU1320	GSU1320	Sigma-54 dependent DNA-binding response regulator	GSU0470	GSU0470	Sigma-54 dependent response regulator	[TP0519-TP0519 (0.65939915)]
COG2204	COG2204	GSU0470	GSU0470	Sigma-54 dependent response regulator	GSU1320	GSU1320	Sigma-54 dependent DNA-binding response regulator	[TP0519-TP0519 (0.65939915)]
COG2204	COG2204	GSU1320	GSU1320	Sigma-54 dependent DNA-binding response regulator	GSU0776	GSU0776	Sigma-54 dependent DNA-binding response regulator	[TP0519-TP0519 (0.65939915)]
COG2204	COG2204	GSU0359	GSU0359	Sensory box protein/sigma-54 dependent	GSU2041	GSU2041	Sigma-54 dependent DNA-binding response regulator	[TP0519-TP0519 (0.65939915)]
COG2204	COG2204	GSU2041	GSU2041	Sigma-54 dependent DNA-binding response regulator	GSU0359	GSU0359	Sensory box protein/sigma-54 dependent	[TP0519-TP0519 (0.65939915)]
COG2204	COG2204	GSU0776	GSU0776	Sigma-54 dependent DNA-binding response regulator	GSU1320	GSU1320	Sigma-54 dependent DNA-binding response regulator	[TP0519-TP0519 (0.65939915)]
COG2204	COG2204	GSU0811	GSU0811	Nitrogen regulation protein NtrX	GSU0300	GSU0300	Sigma-54 dependent DNA-binding response	[TP0519-TP0519 (0.65939915)]
COG2204	COG2204	GSU0300	GSU0300	Sigma-54 dependent DNA-binding response	GSU0811	GSU0811	Nitrogen regulation protein NtrX	[TP0519-TP0519 (0.65939915)]
COG2204	COG2204	GSU0598	GSU0598	Sigma-54 dependent DNA-binding response regulator	GSU2915	GSU2915	Sigma-54 dependent DNA-binding response regulator	[TP0519-TP0519 (0.65939915)]
COG2204	COG2204	GSU2915	GSU2915	Sigma-54 dependent DNA-binding response regulator	GSU0598	GSU0598	Sigma-54 dependent DNA-binding response regulator	[TP0519-TP0519 (0.65939915)]
COG2204	COG2204	GSU1129	GSU1129	Sigma-54 dependent DNA-binding response regulator	GSU0470	GSU0470	Sigma-54 dependent response regulator	[TP0519-TP0519 (0.65939915)]
COG2204	COG2204	GSU0470	GSU0470	Sigma-54 dependent response regulator	GSU1129	GSU1129	Sigma-54 dependent DNA-binding response regulator	[TP0519-TP0519 (0.65939915)]
COG2204	COG2204	GSU0841	GSU0841	Sigma-54 dependent DNA-binding response regulator	GSU0300	GSU0300	Sigma-54 dependent DNA-binding response	[TP0519-TP0519 (0.65939915)]
COG2204	COG2204	GSU0300	GSU0300	Sigma-54 dependent DNA-binding response	GSU0841	GSU0841	Sigma-54 dependent DNA-binding response regulator	[TP0519-TP0519 (0.65939915)]
COG2204	COG2204	GSU1940	GSU1940	Sigma-54 dependent DNA-binding response regulator	GSU0372	GSU0372	Sigma-54 dependent DNA-binding response regulator	[TP0519-TP0519 (0.65939915)]
COG2204	COG2204	GSU0372	GSU0372	Sigma-54 dependent DNA-binding response regulator	GSU1940	GSU1940	Sigma-54 dependent DNA-binding response regulator	[TP0519-TP0519 (0.65939915)]
COG2204	COG2204	GSU0280	GSU0280	Transcriptional regulator, Fis family	GSU0776	GSU0776	Sigma-54 dependent DNA-binding response regulator	[TP0519-TP0519 (0.65939915)]
COG2204	COG2204	GSU0776	GSU0776	Sigma-54 dependent DNA-binding response regulator	GSU0280	GSU0280	Transcriptional regulator, Fis family	[TP0519-TP0519 (0.65939915)]
COG2204	COG2204	GSU0789	GSU0789	Response regulator {UniProtKB/TrEMBL:Q74F20}	GSU0372	GSU0372	Sigma-54 dependent DNA-binding response regulator	[TP0519-TP0519 (0.65939915)]
COG2204	COG2204	GSU0372	GSU0372	Sigma-54 dependent DNA-binding response regulator	GSU0789	GSU0789	Response regulator {UniProtKB/TrEMBL:Q74F20}	[TP0519-TP0519 (0.65939915)]
COG2204	COG2204	GSU2041	GSU2041	Sigma-54 dependent DNA-binding response regulator	GSU0963	GSU0963	Sigma-54 dependent DNA-binding response regulator	[TP0519-TP0519 (0.65939915)]
COG2204	COG2204	GSU0963	GSU0963	Sigma-54 dependent DNA-binding response regulator	GSU2041	GSU2041	Sigma-54 dependent DNA-binding response regulator	[TP0519-TP0519 (0.65939915)]
COG2204	COG2204	GSU0841	GSU0841	Sigma-54 dependent DNA-binding response regulator	GSU0598	GSU0598	Sigma-54 dependent DNA-binding response regulator	[TP0519-TP0519 (0.65939915)]
COG2204	COG2204	GSU0598	GSU0598	Sigma-54 dependent DNA-binding response regulator	GSU0841	GSU0841	Sigma-54 dependent DNA-binding response regulator	[TP0519-TP0519 (0.65939915)]
COG2204	COG2204	GSU2524	GSU2524	Sigma-54 dependent DNA-binding response regulator	GSU0372	GSU0372	Sigma-54 dependent DNA-binding response regulator	[TP0519-TP0519 (0.65939915)]
COG2204	COG2204	GSU0372	GSU0372	Sigma-54 dependent DNA-binding response regulator	GSU2524	GSU2524	Sigma-54 dependent DNA-binding response regulator	[TP0519-TP0519 (0.65939915)]
COG2204	COG2204	GSU0776	GSU0776	Sigma-54 dependent DNA-binding response regulator	GSU0776	GSU0776	Sigma-54 dependent DNA-binding response regulator	[TP0519-TP0519 (0.65939915)]
COG2204	COG2204	GSU1495	GSU1495	Sigma-54 dependent DNA-binding response regulator	GSU1039	GSU1039	Sigma-54 dependent DNA-binding response regulator	[TP0519-TP0519 (0.65939915)]
COG2204	COG2204	GSU0598	GSU0598	Sigma-54 dependent DNA-binding response regulator	GSU2581	GSU2581	Sigma-54 dependent transcriptional regulator	[TP0519-TP0519 (0.65939915)]
COG2204	COG2204	GSU2581	GSU2581	Sigma-54 dependent transcriptional regulator	GSU0598	GSU0598	Sigma-54 dependent DNA-binding response regulator	[TP0519-TP0519 (0.65939915)]
COG2204	COG2204	GSU1039	GSU1039	Sigma-54 dependent DNA-binding response regulator	GSU1495	GSU1495	Sigma-54 dependent DNA-binding response regulator	[TP0519-TP0519 (0.65939915)]
COG2204	COG2204	GSU0841	GSU0841	Sigma-54 dependent DNA-binding response regulator	GSU0841	GSU0841	Sigma-54 dependent DNA-binding response regulator	[TP0519-TP0519 (0.65939915)]
COG2204	COG2204	GSU0963	GSU0963	Sigma-54 dependent DNA-binding response regulator	GSU2753	GSU2753	Sigma-54 dependent DNA-binding response regulator	[TP0519-TP0519 (0.65939915)]
COG2204	COG2204	GSU2753	GSU2753	Sigma-54 dependent DNA-binding response regulator	GSU0963	GSU0963	Sigma-54 dependent DNA-binding response regulator	[TP0519-TP0519 (0.65939915)]
COG2204	COG2204	GSU0811	GSU0811	Nitrogen regulation protein NtrX	GSU1653	GSU1653	Sigma-54 dependent DNA-binding response regulator	[TP0519-TP0519 (0.65939915)]
COG2204	COG2204	GSU1653	GSU1653	Sigma-54 dependent DNA-binding response regulator	GSU0811	GSU0811	Nitrogen regulation protein NtrX	[TP0519-TP0519 (0.65939915)]
COG2204	COG2204	GSU0789	GSU0789	Response regulator {UniProtKB/TrEMBL:Q74F20}	GSU1039	GSU1039	Sigma-54 dependent DNA-binding response regulator	[TP0519-TP0519 (0.65939915)]
COG2204	COG2204	GSU1039	GSU1039	Sigma-54 dependent DNA-binding response regulator	GSU0789	GSU0789	Response regulator {UniProtKB/TrEMBL:Q74F20}	[TP0519-TP0519 (0.65939915)]
COG2204	COG2204	GSU1117	GSU1117	Response regulator {UniProtKB/TrEMBL:Q74E47}	GSU2915	GSU2915	Sigma-54 dependent DNA-binding response regulator	[TP0519-TP0519 (0.65939915)]
COG2204	COG2204	GSU2915	GSU2915	Sigma-54 dependent DNA-binding response regulator	GSU1117	GSU1117	Response regulator {UniProtKB/TrEMBL:Q74E47}	[TP0519-TP0519 (0.65939915)]
COG2204	COG2204	GSU1495	GSU1495	Sigma-54 dependent DNA-binding response regulator	GSU0776	GSU0776	Sigma-54 dependent DNA-binding response regulator	[TP0519-TP0519 (0.65939915)]
COG2204	COG2204	GSU0841	GSU0841	Sigma-54 dependent DNA-binding response regulator	GSU2581	GSU2581	Sigma-54 dependent transcriptional regulator	[TP0519-TP0519 (0.65939915)]
COG2204	COG2204	GSU0776	GSU0776	Sigma-54 dependent DNA-binding response regulator	GSU1495	GSU1495	Sigma-54 dependent DNA-binding response regulator	[TP0519-TP0519 (0.65939915)]
COG2204	COG2204	GSU2581	GSU2581	Sigma-54 dependent transcriptional regulator	GSU0841	GSU0841	Sigma-54 dependent DNA-binding response regulator	[TP0519-TP0519 (0.65939915)]
COG2204	COG2204	GSU0280	GSU0280	Transcriptional regulator, Fis family	GSU1989	GSU1989	Sigma-54 dependent DNA-binding response regulator	[TP0519-TP0519 (0.65939915)]
COG2204	COG2204	GSU1989	GSU1989	Sigma-54 dependent DNA-binding response regulator	GSU0280	GSU0280	Transcriptional regulator, Fis family	[TP0519-TP0519 (0.65939915)]
COG2204	COG2204	GSU1940	GSU1940	Sigma-54 dependent DNA-binding response regulator	GSU1039	GSU1039	Sigma-54 dependent DNA-binding response regulator	[TP0519-TP0519 (0.65939915)]
COG2204	COG2204	GSU1039	GSU1039	Sigma-54 dependent DNA-binding response regulator	GSU1940	GSU1940	Sigma-54 dependent DNA-binding response regulator	[TP0519-TP0519 (0.65939915)]
COG2204	COG2204	GSU0841	GSU0841	Sigma-54 dependent DNA-binding response regulator	GSU1250	GSU1250	Sigma-54 dependent DNA-binding response regulator	[TP0519-TP0519 (0.65939915)]
COG2204	COG2204	GSU1250	GSU1250	Sigma-54 dependent DNA-binding response regulator	GSU0841	GSU0841	Sigma-54 dependent DNA-binding response regulator	[TP0519-TP0519 (0.65939915)]
COG2204	COG2204	GSU2693	GSU2693	Response regulator {UniProtKB/TrEMBL:Q749P9}	GSU0300	GSU0300	Sigma-54 dependent DNA-binding response	[TP0519-TP0519 (0.65939915)]
COG2204	COG2204	GSU0300	GSU0300	Sigma-54 dependent DNA-binding response	GSU2693	GSU2693	Response regulator {UniProtKB/TrEMBL:Q749P9}	[TP0519-TP0519 (0.65939915)]
COG2204	COG2204	GSU1250	GSU1250	Sigma-54 dependent DNA-binding response regulator	GSU0300	GSU0300	Sigma-54 dependent DNA-binding response	[TP0519-TP0519 (0.65939915)]
COG2204	COG2204	GSU0300	GSU0300	Sigma-54 dependent DNA-binding response	GSU1250	GSU1250	Sigma-54 dependent DNA-binding response regulator	[TP0519-TP0519 (0.65939915)]
COG2204	COG2204	GSU1320	GSU1320	Sigma-54 dependent DNA-binding response regulator	GSU3418	GSU3418	Sigma-54 dependent DNA-binding response regulator	[TP0519-TP0519 (0.65939915)]
COG2204	COG2204	GSU3418	GSU3418	Sigma-54 dependent DNA-binding response regulator	GSU1320	GSU1320	Sigma-54 dependent DNA-binding response regulator	[TP0519-TP0519 (0.65939915)]
COG2204	COG2204	GSU1989	GSU1989	Sigma-54 dependent DNA-binding response regulator	GSU2753	GSU2753	Sigma-54 dependent DNA-binding response regulator	[TP0519-TP0519 (0.65939915)]
COG2204	COG2204	GSU2753	GSU2753	Sigma-54 dependent DNA-binding response regulator	GSU1989	GSU1989	Sigma-54 dependent DNA-binding response regulator	[TP0519-TP0519 (0.65939915)]
COG2204	COG2204	GSU0470	GSU0470	Sigma-54 dependent response regulator	GSU0470	GSU0470	Sigma-54 dependent response regulator	[TP0519-TP0519 (0.65939915)]
COG2204	COG2204	GSU0359	GSU0359	Sensory box protein/sigma-54 dependent	GSU1940	GSU1940	Sigma-54 dependent DNA-binding response regulator	[TP0519-TP0519 (0.65939915)]
COG2204	COG2204	GSU1940	GSU1940	Sigma-54 dependent DNA-binding response regulator	GSU0359	GSU0359	Sensory box protein/sigma-54 dependent	[TP0519-TP0519 (0.65939915)]
COG2204	COG2204	GSU2041	GSU2041	Sigma-54 dependent DNA-binding response regulator	GSU2041	GSU2041	Sigma-54 dependent DNA-binding response regulator	[TP0519-TP0519 (0.65939915)]
COG2204	COG2204	GSU2041	GSU2041	Sigma-54 dependent DNA-binding response regulator	GSU1653	GSU1653	Sigma-54 dependent DNA-binding response regulator	[TP0519-TP0519 (0.65939915)]
COG2204	COG2204	GSU1653	GSU1653	Sigma-54 dependent DNA-binding response regulator	GSU2041	GSU2041	Sigma-54 dependent DNA-binding response regulator	[TP0519-TP0519 (0.65939915)]
COG2204	COG2204	GSU0280	GSU0280	Transcriptional regulator, Fis family	GSU2753	GSU2753	Sigma-54 dependent DNA-binding response regulator	[TP0519-TP0519 (0.65939915)]
COG2204	COG2204	GSU2753	GSU2753	Sigma-54 dependent DNA-binding response regulator	GSU0280	GSU0280	Transcriptional regulator, Fis family	[TP0519-TP0519 (0.65939915)]
COG2204	COG2204	GSU0300	GSU0300	Sigma-54 dependent DNA-binding response	GSU0470	GSU0470	Sigma-54 dependent response regulator	[TP0519-TP0519 (0.65939915)]
COG2204	COG2204	GSU0470	GSU0470	Sigma-54 dependent response regulator	GSU0300	GSU0300	Sigma-54 dependent DNA-binding response	[TP0519-TP0519 (0.65939915)]
COG2204	COG2204	GSU0372	GSU0372	Sigma-54 dependent DNA-binding response regulator	GSU2581	GSU2581	Sigma-54 dependent transcriptional regulator	[TP0519-TP0519 (0.65939915)]
COG2204	COG2204	GSU2581	GSU2581	Sigma-54 dependent transcriptional regulator	GSU0372	GSU0372	Sigma-54 dependent DNA-binding response regulator	[TP0519-TP0519 (0.65939915)]
COG2204	COG2204	GSU1003	GSU1003	Nitrogen regulation protein NR(I)	GSU0298	GSU0298	Sigma-54 dependent DNA-binding response	[TP0519-TP0519 (0.65939915)]
COG2204	COG2204	GSU0298	GSU0298	Sigma-54 dependent DNA-binding response	GSU1003	GSU1003	Nitrogen regulation protein NR(I)	[TP0519-TP0519 (0.65939915)]
COG2204	COG2204	GSU1989	GSU1989	Sigma-54 dependent DNA-binding response regulator	GSU1940	GSU1940	Sigma-54 dependent DNA-binding response regulator	[TP0519-TP0519 (0.65939915)]
COG2204	COG2204	GSU1940	GSU1940	Sigma-54 dependent DNA-binding response regulator	GSU1989	GSU1989	Sigma-54 dependent DNA-binding response regulator	[TP0519-TP0519 (0.65939915)]
COG2204	COG2204	GSU0280	GSU0280	Transcriptional regulator, Fis family	GSU0789	GSU0789	Response regulator {UniProtKB/TrEMBL:Q74F20}	[TP0519-TP0519 (0.65939915)]
COG2204	COG2204	GSU0789	GSU0789	Response regulator {UniProtKB/TrEMBL:Q74F20}	GSU0280	GSU0280	Transcriptional regulator, Fis family	[TP0519-TP0519 (0.65939915)]
COG2204	COG2204	GSU1129	GSU1129	Sigma-54 dependent DNA-binding response regulator	GSU2915	GSU2915	Sigma-54 dependent DNA-binding response regulator	[TP0519-TP0519 (0.65939915)]
COG2204	COG2204	GSU2915	GSU2915	Sigma-54 dependent DNA-binding response regulator	GSU1129	GSU1129	Sigma-54 dependent DNA-binding response regulator	[TP0519-TP0519 (0.65939915)]
COG2204	COG2204	GSU1653	GSU1653	Sigma-54 dependent DNA-binding response regulator	GSU0963	GSU0963	Sigma-54 dependent DNA-binding response regulator	[TP0519-TP0519 (0.65939915)]
COG2204	COG2204	GSU0963	GSU0963	Sigma-54 dependent DNA-binding response regulator	GSU1653	GSU1653	Sigma-54 dependent DNA-binding response regulator	[TP0519-TP0519 (0.65939915)]
COG2204	COG2204	GSU0298	GSU0298	Sigma-54 dependent DNA-binding response	GSU0776	GSU0776	Sigma-54 dependent DNA-binding response regulator	[TP0519-TP0519 (0.65939915)]
COG2204	COG2204	GSU0776	GSU0776	Sigma-54 dependent DNA-binding response regulator	GSU0298	GSU0298	Sigma-54 dependent DNA-binding response	[TP0519-TP0519 (0.65939915)]
COG2204	COG2204	GSU1250	GSU1250	Sigma-54 dependent DNA-binding response regulator	GSU0598	GSU0598	Sigma-54 dependent DNA-binding response regulator	[TP0519-TP0519 (0.65939915)]
COG2204	COG2204	GSU0598	GSU0598	Sigma-54 dependent DNA-binding response regulator	GSU1250	GSU1250	Sigma-54 dependent DNA-binding response regulator	[TP0519-TP0519 (0.65939915)]
COG2204	COG2204	GSU1320	GSU1320	Sigma-54 dependent DNA-binding response regulator	GSU3217	GSU3217	Sigma-54 dependent DNA-binding response regulator	[TP0519-TP0519 (0.65939915)]
COG2204	COG2204	GSU3217	GSU3217	Sigma-54 dependent DNA-binding response regulator	GSU1320	GSU1320	Sigma-54 dependent DNA-binding response regulator	[TP0519-TP0519 (0.65939915)]
COG2204	COG2204	GSU0280	GSU0280	Transcriptional regulator, Fis family	GSU2693	GSU2693	Response regulator {UniProtKB/TrEMBL:Q749P9}	[TP0519-TP0519 (0.65939915)]
COG2204	COG2204	GSU2693	GSU2693	Response regulator {UniProtKB/TrEMBL:Q749P9}	GSU0280	GSU0280	Transcriptional regulator, Fis family	[TP0519-TP0519 (0.65939915)]
COG2204	COG2204	GSU2524	GSU2524	Sigma-54 dependent DNA-binding response regulator	GSU1039	GSU1039	Sigma-54 dependent DNA-binding response regulator	[TP0519-TP0519 (0.65939915)]
COG2204	COG2204	GSU1039	GSU1039	Sigma-54 dependent DNA-binding response regulator	GSU2524	GSU2524	Sigma-54 dependent DNA-binding response regulator	[TP0519-TP0519 (0.65939915)]
COG2204	COG2204	GSU0776	GSU0776	Sigma-54 dependent DNA-binding response regulator	GSU2581	GSU2581	Sigma-54 dependent transcriptional regulator	[TP0519-TP0519 (0.65939915)]
COG2204	COG2204	GSU2581	GSU2581	Sigma-54 dependent transcriptional regulator	GSU0776	GSU0776	Sigma-54 dependent DNA-binding response regulator	[TP0519-TP0519 (0.65939915)]
COG2204	COG2204	GSU0359	GSU0359	Sensory box protein/sigma-54 dependent	GSU0280	GSU0280	Transcriptional regulator, Fis family	[TP0519-TP0519 (0.65939915)]
COG2204	COG2204	GSU0280	GSU0280	Transcriptional regulator, Fis family	GSU0359	GSU0359	Sensory box protein/sigma-54 dependent	[TP0519-TP0519 (0.65939915)]
COG2204	COG2204	GSU0280	GSU0280	Transcriptional regulator, Fis family	GSU0598	GSU0598	Sigma-54 dependent DNA-binding response regulator	[TP0519-TP0519 (0.65939915)]
COG2204	COG2204	GSU1129	GSU1129	Sigma-54 dependent DNA-binding response regulator	GSU1039	GSU1039	Sigma-54 dependent DNA-binding response regulator	[TP0519-TP0519 (0.65939915)]
COG2204	COG2204	GSU0598	GSU0598	Sigma-54 dependent DNA-binding response regulator	GSU0280	GSU0280	Transcriptional regulator, Fis family	[TP0519-TP0519 (0.65939915)]
COG2204	COG2204	GSU1039	GSU1039	Sigma-54 dependent DNA-binding response regulator	GSU1129	GSU1129	Sigma-54 dependent DNA-binding response regulator	[TP0519-TP0519 (0.65939915)]
COG2204	COG2204	GSU1653	GSU1653	Sigma-54 dependent DNA-binding response regulator	GSU1129	GSU1129	Sigma-54 dependent DNA-binding response regulator	[TP0519-TP0519 (0.65939915)]
COG2204	COG2204	GSU1129	GSU1129	Sigma-54 dependent DNA-binding response regulator	GSU1653	GSU1653	Sigma-54 dependent DNA-binding response regulator	[TP0519-TP0519 (0.65939915)]
COG2204	COG2204	GSU1320	GSU1320	Sigma-54 dependent DNA-binding response regulator	GSU0811	GSU0811	Nitrogen regulation protein NtrX	[TP0519-TP0519 (0.65939915)]
COG2204	COG2204	GSU0811	GSU0811	Nitrogen regulation protein NtrX	GSU1320	GSU1320	Sigma-54 dependent DNA-binding response regulator	[TP0519-TP0519 (0.65939915)]
COG2204	COG2204	GSU2524	GSU2524	Sigma-54 dependent DNA-binding response regulator	GSU2524	GSU2524	Sigma-54 dependent DNA-binding response regulator	[TP0519-TP0519 (0.65939915)]
COG2204	COG2204	GSU0841	GSU0841	Sigma-54 dependent DNA-binding response regulator	GSU0789	GSU0789	Response regulator {UniProtKB/TrEMBL:Q74F20}	[TP0519-TP0519 (0.65939915)]
COG2204	COG2204	GSU0789	GSU0789	Response regulator {UniProtKB/TrEMBL:Q74F20}	GSU0841	GSU0841	Sigma-54 dependent DNA-binding response regulator	[TP0519-TP0519 (0.65939915)]
COG2204	COG2204	GSU0280	GSU0280	Transcriptional regulator, Fis family	GSU1653	GSU1653	Sigma-54 dependent DNA-binding response regulator	[TP0519-TP0519 (0.65939915)]
COG2204	COG2204	GSU1653	GSU1653	Sigma-54 dependent DNA-binding response regulator	GSU0280	GSU0280	Transcriptional regulator, Fis family	[TP0519-TP0519 (0.65939915)]
COG2204	COG2204	GSU0280	GSU0280	Transcriptional regulator, Fis family	GSU0841	GSU0841	Sigma-54 dependent DNA-binding response regulator	[TP0519-TP0519 (0.65939915)]
COG2204	COG2204	GSU0841	GSU0841	Sigma-54 dependent DNA-binding response regulator	GSU0280	GSU0280	Transcriptional regulator, Fis family	[TP0519-TP0519 (0.65939915)]
COG2204	COG2204	GSU0963	GSU0963	Sigma-54 dependent DNA-binding response regulator	GSU0298	GSU0298	Sigma-54 dependent DNA-binding response	[TP0519-TP0519 (0.65939915)]
COG2204	COG2204	GSU0298	GSU0298	Sigma-54 dependent DNA-binding response	GSU0963	GSU0963	Sigma-54 dependent DNA-binding response regulator	[TP0519-TP0519 (0.65939915)]
COG2204	COG2204	GSU3217	GSU3217	Sigma-54 dependent DNA-binding response regulator	GSU0280	GSU0280	Transcriptional regulator, Fis family	[TP0519-TP0519 (0.65939915)]
COG2204	COG2204	GSU0280	GSU0280	Transcriptional regulator, Fis family	GSU3217	GSU3217	Sigma-54 dependent DNA-binding response regulator	[TP0519-TP0519 (0.65939915)]
COG2204	COG2204	GSU3217	GSU3217	Sigma-54 dependent DNA-binding response regulator	GSU0841	GSU0841	Sigma-54 dependent DNA-binding response regulator	[TP0519-TP0519 (0.65939915)]
COG2204	COG2204	GSU0841	GSU0841	Sigma-54 dependent DNA-binding response regulator	GSU3217	GSU3217	Sigma-54 dependent DNA-binding response regulator	[TP0519-TP0519 (0.65939915)]
COG2204	COG2204	GSU1989	GSU1989	Sigma-54 dependent DNA-binding response regulator	GSU0372	GSU0372	Sigma-54 dependent DNA-binding response regulator	[TP0519-TP0519 (0.65939915)]
COG2204	COG2204	GSU0372	GSU0372	Sigma-54 dependent DNA-binding response regulator	GSU1989	GSU1989	Sigma-54 dependent DNA-binding response regulator	[TP0519-TP0519 (0.65939915)]
COG2204	COG2204	GSU1320	GSU1320	Sigma-54 dependent DNA-binding response regulator	GSU0372	GSU0372	Sigma-54 dependent DNA-binding response regulator	[TP0519-TP0519 (0.65939915)]
COG2204	COG2204	GSU0372	GSU0372	Sigma-54 dependent DNA-binding response regulator	GSU1320	GSU1320	Sigma-54 dependent DNA-binding response regulator	[TP0519-TP0519 (0.65939915)]
COG2204	COG2204	GSU1117	GSU1117	Response regulator {UniProtKB/TrEMBL:Q74E47}	GSU2524	GSU2524	Sigma-54 dependent DNA-binding response regulator	[TP0519-TP0519 (0.65939915)]
COG2204	COG2204	GSU2524	GSU2524	Sigma-54 dependent DNA-binding response regulator	GSU1117	GSU1117	Response regulator {UniProtKB/TrEMBL:Q74E47}	[TP0519-TP0519 (0.65939915)]
COG2204	COG2204	GSU0359	GSU0359	Sensory box protein/sigma-54 dependent	GSU2693	GSU2693	Response regulator {UniProtKB/TrEMBL:Q749P9}	[TP0519-TP0519 (0.65939915)]
COG2204	COG2204	GSU2753	GSU2753	Sigma-54 dependent DNA-binding response regulator	GSU0298	GSU0298	Sigma-54 dependent DNA-binding response	[TP0519-TP0519 (0.65939915)]
COG2204	COG2204	GSU0298	GSU0298	Sigma-54 dependent DNA-binding response	GSU2753	GSU2753	Sigma-54 dependent DNA-binding response regulator	[TP0519-TP0519 (0.65939915)]
COG2204	COG2204	GSU2693	GSU2693	Response regulator {UniProtKB/TrEMBL:Q749P9}	GSU0359	GSU0359	Sensory box protein/sigma-54 dependent	[TP0519-TP0519 (0.65939915)]
COG2204	COG2204	GSU0598	GSU0598	Sigma-54 dependent DNA-binding response regulator	GSU0470	GSU0470	Sigma-54 dependent response regulator	[TP0519-TP0519 (0.65939915)]
COG2204	COG2204	GSU0470	GSU0470	Sigma-54 dependent response regulator	GSU0598	GSU0598	Sigma-54 dependent DNA-binding response regulator	[TP0519-TP0519 (0.65939915)]
COG2204	COG2204	GSU2753	GSU2753	Sigma-54 dependent DNA-binding response regulator	GSU1039	GSU1039	Sigma-54 dependent DNA-binding response regulator	[TP0519-TP0519 (0.65939915)]
COG2204	COG2204	GSU1039	GSU1039	Sigma-54 dependent DNA-binding response regulator	GSU2753	GSU2753	Sigma-54 dependent DNA-binding response regulator	[TP0519-TP0519 (0.65939915)]
COG2204	COG2204	GSU1117	GSU1117	Response regulator {UniProtKB/TrEMBL:Q74E47}	GSU1250	GSU1250	Sigma-54 dependent DNA-binding response regulator	[TP0519-TP0519 (0.65939915)]
COG2204	COG2204	GSU1495	GSU1495	Sigma-54 dependent DNA-binding response regulator	GSU3418	GSU3418	Sigma-54 dependent DNA-binding response regulator	[TP0519-TP0519 (0.65939915)]
COG2204	COG2204	GSU3418	GSU3418	Sigma-54 dependent DNA-binding response regulator	GSU1495	GSU1495	Sigma-54 dependent DNA-binding response regulator	[TP0519-TP0519 (0.65939915)]
COG2204	COG2204	GSU1250	GSU1250	Sigma-54 dependent DNA-binding response regulator	GSU1117	GSU1117	Response regulator {UniProtKB/TrEMBL:Q74E47}	[TP0519-TP0519 (0.65939915)]
COG2204	COG2204	GSU1039	GSU1039	Sigma-54 dependent DNA-binding response regulator	GSU0372	GSU0372	Sigma-54 dependent DNA-binding response regulator	[TP0519-TP0519 (0.65939915)]
COG2204	COG2204	GSU2041	GSU2041	Sigma-54 dependent DNA-binding response regulator	GSU0300	GSU0300	Sigma-54 dependent DNA-binding response	[TP0519-TP0519 (0.65939915)]
COG2204	COG2204	GSU0280	GSU0280	Transcriptional regulator, Fis family	GSU1129	GSU1129	Sigma-54 dependent DNA-binding response regulator	[TP0519-TP0519 (0.65939915)]
COG2204	COG2204	GSU1129	GSU1129	Sigma-54 dependent DNA-binding response regulator	GSU0280	GSU0280	Transcriptional regulator, Fis family	[TP0519-TP0519 (0.65939915)]
COG2204	COG2204	GSU0300	GSU0300	Sigma-54 dependent DNA-binding response	GSU2041	GSU2041	Sigma-54 dependent DNA-binding response regulator	[TP0519-TP0519 (0.65939915)]
COG2204	COG2204	GSU0372	GSU0372	Sigma-54 dependent DNA-binding response regulator	GSU1039	GSU1039	Sigma-54 dependent DNA-binding response regulator	[TP0519-TP0519 (0.65939915)]
COG2204	COG2204	GSU1653	GSU1653	Sigma-54 dependent DNA-binding response regulator	GSU1653	GSU1653	Sigma-54 dependent DNA-binding response regulator	[TP0519-TP0519 (0.65939915)]
COG2204	COG2204	GSU0963	GSU0963	Sigma-54 dependent DNA-binding response regulator	GSU2581	GSU2581	Sigma-54 dependent transcriptional regulator	[TP0519-TP0519 (0.65939915)]
COG2204	COG2204	GSU1129	GSU1129	Sigma-54 dependent DNA-binding response regulator	GSU0300	GSU0300	Sigma-54 dependent DNA-binding response	[TP0519-TP0519 (0.65939915)]
COG2204	COG2204	GSU0300	GSU0300	Sigma-54 dependent DNA-binding response	GSU1129	GSU1129	Sigma-54 dependent DNA-binding response regulator	[TP0519-TP0519 (0.65939915)]
COG2204	COG2204	GSU2581	GSU2581	Sigma-54 dependent transcriptional regulator	GSU0963	GSU0963	Sigma-54 dependent DNA-binding response regulator	[TP0519-TP0519 (0.65939915)]
COG2204	COG2204	GSU0811	GSU0811	Nitrogen regulation protein NtrX	GSU1129	GSU1129	Sigma-54 dependent DNA-binding response regulator	[TP0519-TP0519 (0.65939915)]
COG2204	COG2204	GSU1129	GSU1129	Sigma-54 dependent DNA-binding response regulator	GSU0811	GSU0811	Nitrogen regulation protein NtrX	[TP0519-TP0519 (0.65939915)]
COG2204	COG2204	GSU0359	GSU0359	Sensory box protein/sigma-54 dependent	GSU0470	GSU0470	Sigma-54 dependent response regulator	[TP0519-TP0519 (0.65939915)]
COG2204	COG2204	GSU0470	GSU0470	Sigma-54 dependent response regulator	GSU0359	GSU0359	Sensory box protein/sigma-54 dependent	[TP0519-TP0519 (0.65939915)]
COG2204	COG2204	GSU1940	GSU1940	Sigma-54 dependent DNA-binding response regulator	GSU0776	GSU0776	Sigma-54 dependent DNA-binding response regulator	[TP0519-TP0519 (0.65939915)]
COG2204	COG2204	GSU0776	GSU0776	Sigma-54 dependent DNA-binding response regulator	GSU1940	GSU1940	Sigma-54 dependent DNA-binding response regulator	[TP0519-TP0519 (0.65939915)]
COG2204	COG2204	GSU0963	GSU0963	Sigma-54 dependent DNA-binding response regulator	GSU1129	GSU1129	Sigma-54 dependent DNA-binding response regulator	[TP0519-TP0519 (0.65939915)]
COG2204	COG2204	GSU1129	GSU1129	Sigma-54 dependent DNA-binding response regulator	GSU0963	GSU0963	Sigma-54 dependent DNA-binding response regulator	[TP0519-TP0519 (0.65939915)]
COG2204	COG2204	GSU0811	GSU0811	Nitrogen regulation protein NtrX	GSU2915	GSU2915	Sigma-54 dependent DNA-binding response regulator	[TP0519-TP0519 (0.65939915)]
COG2204	COG2204	GSU2915	GSU2915	Sigma-54 dependent DNA-binding response regulator	GSU0811	GSU0811	Nitrogen regulation protein NtrX	[TP0519-TP0519 (0.65939915)]
COG2204	COG2204	GSU1117	GSU1117	Response regulator {UniProtKB/TrEMBL:Q74E47}	GSU3418	GSU3418	Sigma-54 dependent DNA-binding response regulator	[TP0519-TP0519 (0.65939915)]
COG2204	COG2204	GSU3418	GSU3418	Sigma-54 dependent DNA-binding response regulator	GSU1117	GSU1117	Response regulator {UniProtKB/TrEMBL:Q74E47}	[TP0519-TP0519 (0.65939915)]
COG2204	COG2204	GSU0789	GSU0789	Response regulator {UniProtKB/TrEMBL:Q74F20}	GSU0598	GSU0598	Sigma-54 dependent DNA-binding response regulator	[TP0519-TP0519 (0.65939915)]
COG2204	COG2204	GSU0598	GSU0598	Sigma-54 dependent DNA-binding response regulator	GSU0789	GSU0789	Response regulator {UniProtKB/TrEMBL:Q74F20}	[TP0519-TP0519 (0.65939915)]
COG2204	COG2204	GSU0963	GSU0963	Sigma-54 dependent DNA-binding response regulator	GSU1250	GSU1250	Sigma-54 dependent DNA-binding response regulator	[TP0519-TP0519 (0.65939915)]
COG2204	COG2204	GSU1250	GSU1250	Sigma-54 dependent DNA-binding response regulator	GSU0963	GSU0963	Sigma-54 dependent DNA-binding response regulator	[TP0519-TP0519 (0.65939915)]
COG2204	COG2204	GSU1495	GSU1495	Sigma-54 dependent DNA-binding response regulator	GSU1989	GSU1989	Sigma-54 dependent DNA-binding response regulator	[TP0519-TP0519 (0.65939915)]
COG2204	COG2204	GSU1989	GSU1989	Sigma-54 dependent DNA-binding response regulator	GSU1495	GSU1495	Sigma-54 dependent DNA-binding response regulator	[TP0519-TP0519 (0.65939915)]
COG2204	COG2204	GSU1495	GSU1495	Sigma-54 dependent DNA-binding response regulator	GSU2693	GSU2693	Response regulator {UniProtKB/TrEMBL:Q749P9}	[TP0519-TP0519 (0.65939915)]
COG2204	COG2204	GSU2693	GSU2693	Response regulator {UniProtKB/TrEMBL:Q749P9}	GSU1495	GSU1495	Sigma-54 dependent DNA-binding response regulator	[TP0519-TP0519 (0.65939915)]
COG2204	COG2204	GSU1653	GSU1653	Sigma-54 dependent DNA-binding response regulator	GSU1250	GSU1250	Sigma-54 dependent DNA-binding response regulator	[TP0519-TP0519 (0.65939915)]
COG2204	COG2204	GSU1250	GSU1250	Sigma-54 dependent DNA-binding response regulator	GSU1653	GSU1653	Sigma-54 dependent DNA-binding response regulator	[TP0519-TP0519 (0.65939915)]
COG2204	COG2204	GSU0841	GSU0841	Sigma-54 dependent DNA-binding response regulator	GSU1129	GSU1129	Sigma-54 dependent DNA-binding response regulator	[TP0519-TP0519 (0.65939915)]
COG2204	COG2204	GSU1129	GSU1129	Sigma-54 dependent DNA-binding response regulator	GSU0841	GSU0841	Sigma-54 dependent DNA-binding response regulator	[TP0519-TP0519 (0.65939915)]
COG2204	COG2204	GSU3418	GSU3418	Sigma-54 dependent DNA-binding response regulator	GSU2524	GSU2524	Sigma-54 dependent DNA-binding response regulator	[TP0519-TP0519 (0.65939915)]
COG2204	COG2204	GSU2524	GSU2524	Sigma-54 dependent DNA-binding response regulator	GSU3418	GSU3418	Sigma-54 dependent DNA-binding response regulator	[TP0519-TP0519 (0.65939915)]
COG2204	COG2204	GSU1495	GSU1495	Sigma-54 dependent DNA-binding response regulator	GSU1653	GSU1653	Sigma-54 dependent DNA-binding response regulator	[TP0519-TP0519 (0.65939915)]
COG2204	COG2204	GSU0280	GSU0280	Transcriptional regulator, Fis family	GSU0372	GSU0372	Sigma-54 dependent DNA-binding response regulator	[TP0519-TP0519 (0.65939915)]
COG2204	COG2204	GSU1653	GSU1653	Sigma-54 dependent DNA-binding response regulator	GSU1495	GSU1495	Sigma-54 dependent DNA-binding response regulator	[TP0519-TP0519 (0.65939915)]
COG2204	COG2204	GSU0372	GSU0372	Sigma-54 dependent DNA-binding response regulator	GSU0280	GSU0280	Transcriptional regulator, Fis family	[TP0519-TP0519 (0.65939915)]
COG2204	COG2204	GSU1320	GSU1320	Sigma-54 dependent DNA-binding response regulator	GSU1653	GSU1653	Sigma-54 dependent DNA-binding response regulator	[TP0519-TP0519 (0.65939915)]
COG2204	COG2204	GSU1653	GSU1653	Sigma-54 dependent DNA-binding response regulator	GSU1320	GSU1320	Sigma-54 dependent DNA-binding response regulator	[TP0519-TP0519 (0.65939915)]
COG2204	COG2204	GSU0359	GSU0359	Sensory box protein/sigma-54 dependent	GSU0372	GSU0372	Sigma-54 dependent DNA-binding response regulator	[TP0519-TP0519 (0.65939915)]
COG2204	COG2204	GSU0372	GSU0372	Sigma-54 dependent DNA-binding response regulator	GSU0359	GSU0359	Sensory box protein/sigma-54 dependent	[TP0519-TP0519 (0.65939915)]
COG2204	COG2204	GSU1495	GSU1495	Sigma-54 dependent DNA-binding response regulator	GSU1495	GSU1495	Sigma-54 dependent DNA-binding response regulator	[TP0519-TP0519 (0.65939915)]
COG2204	COG2204	GSU2041	GSU2041	Sigma-54 dependent DNA-binding response regulator	GSU2693	GSU2693	Response regulator {UniProtKB/TrEMBL:Q749P9}	[TP0519-TP0519 (0.65939915)]
COG2204	COG2204	GSU2693	GSU2693	Response regulator {UniProtKB/TrEMBL:Q749P9}	GSU2041	GSU2041	Sigma-54 dependent DNA-binding response regulator	[TP0519-TP0519 (0.65939915)]
COG2204	COG2204	GSU2693	GSU2693	Response regulator {UniProtKB/TrEMBL:Q749P9}	GSU0470	GSU0470	Sigma-54 dependent response regulator	[TP0519-TP0519 (0.65939915)]
COG2204	COG2204	GSU0470	GSU0470	Sigma-54 dependent response regulator	GSU2693	GSU2693	Response regulator {UniProtKB/TrEMBL:Q749P9}	[TP0519-TP0519 (0.65939915)]
COG2204	COG2204	GSU2693	GSU2693	Response regulator {UniProtKB/TrEMBL:Q749P9}	GSU1039	GSU1039	Sigma-54 dependent DNA-binding response regulator	[TP0519-TP0519 (0.65939915)]
COG2204	COG2204	GSU0776	GSU0776	Sigma-54 dependent DNA-binding response regulator	GSU0598	GSU0598	Sigma-54 dependent DNA-binding response regulator	[TP0519-TP0519 (0.65939915)]
COG2204	COG2204	GSU0598	GSU0598	Sigma-54 dependent DNA-binding response regulator	GSU0776	GSU0776	Sigma-54 dependent DNA-binding response regulator	[TP0519-TP0519 (0.65939915)]
COG2204	COG2204	GSU1039	GSU1039	Sigma-54 dependent DNA-binding response regulator	GSU2693	GSU2693	Response regulator {UniProtKB/TrEMBL:Q749P9}	[TP0519-TP0519 (0.65939915)]
COG2204	COG2204	GSU1003	GSU1003	Nitrogen regulation protein NR(I)	GSU2581	GSU2581	Sigma-54 dependent transcriptional regulator	[TP0519-TP0519 (0.65939915)]
COG2204	COG2204	GSU2581	GSU2581	Sigma-54 dependent transcriptional regulator	GSU1003	GSU1003	Nitrogen regulation protein NR(I)	[TP0519-TP0519 (0.65939915)]
COG2204	COG2204	GSU2524	GSU2524	Sigma-54 dependent DNA-binding response regulator	GSU2581	GSU2581	Sigma-54 dependent transcriptional regulator	[TP0519-TP0519 (0.65939915)]
COG2204	COG2204	GSU2581	GSU2581	Sigma-54 dependent transcriptional regulator	GSU2524	GSU2524	Sigma-54 dependent DNA-binding response regulator	[TP0519-TP0519 (0.65939915)]
COG2204	COG2204	GSU1653	GSU1653	Sigma-54 dependent DNA-binding response regulator	GSU0372	GSU0372	Sigma-54 dependent DNA-binding response regulator	[TP0519-TP0519 (0.65939915)]
COG2204	COG2204	GSU1653	GSU1653	Sigma-54 dependent DNA-binding response regulator	GSU0300	GSU0300	Sigma-54 dependent DNA-binding response	[TP0519-TP0519 (0.65939915)]
COG2204	COG2204	GSU1250	GSU1250	Sigma-54 dependent DNA-binding response regulator	GSU0776	GSU0776	Sigma-54 dependent DNA-binding response regulator	[TP0519-TP0519 (0.65939915)]
COG2204	COG2204	GSU0300	GSU0300	Sigma-54 dependent DNA-binding response	GSU1653	GSU1653	Sigma-54 dependent DNA-binding response regulator	[TP0519-TP0519 (0.65939915)]
COG2204	COG2204	GSU0776	GSU0776	Sigma-54 dependent DNA-binding response regulator	GSU1250	GSU1250	Sigma-54 dependent DNA-binding response regulator	[TP0519-TP0519 (0.65939915)]
COG2204	COG2204	GSU0372	GSU0372	Sigma-54 dependent DNA-binding response regulator	GSU1653	GSU1653	Sigma-54 dependent DNA-binding response regulator	[TP0519-TP0519 (0.65939915)]
COG2204	COG2204	GSU3217	GSU3217	Sigma-54 dependent DNA-binding response regulator	GSU2524	GSU2524	Sigma-54 dependent DNA-binding response regulator	[TP0519-TP0519 (0.65939915)]
COG2204	COG2204	GSU2524	GSU2524	Sigma-54 dependent DNA-binding response regulator	GSU3217	GSU3217	Sigma-54 dependent DNA-binding response regulator	[TP0519-TP0519 (0.65939915)]
COG2204	COG2204	GSU3217	GSU3217	Sigma-54 dependent DNA-binding response regulator	GSU2915	GSU2915	Sigma-54 dependent DNA-binding response regulator	[TP0519-TP0519 (0.65939915)]
COG2204	COG2204	GSU2915	GSU2915	Sigma-54 dependent DNA-binding response regulator	GSU3217	GSU3217	Sigma-54 dependent DNA-binding response regulator	[TP0519-TP0519 (0.65939915)]
COG2204	COG2204	GSU1940	GSU1940	Sigma-54 dependent DNA-binding response regulator	GSU0963	GSU0963	Sigma-54 dependent DNA-binding response regulator	[TP0519-TP0519 (0.65939915)]
COG2204	COG2204	GSU0963	GSU0963	Sigma-54 dependent DNA-binding response regulator	GSU1940	GSU1940	Sigma-54 dependent DNA-binding response regulator	[TP0519-TP0519 (0.65939915)]
COG2204	COG2204	GSU0280	GSU0280	Transcriptional regulator, Fis family	GSU0300	GSU0300	Sigma-54 dependent DNA-binding response	[TP0519-TP0519 (0.65939915)]
COG2204	COG2204	GSU0300	GSU0300	Sigma-54 dependent DNA-binding response	GSU0280	GSU0280	Transcriptional regulator, Fis family	[TP0519-TP0519 (0.65939915)]
COG2204	COG2204	GSU1117	GSU1117	Response regulator {UniProtKB/TrEMBL:Q74E47}	GSU0841	GSU0841	Sigma-54 dependent DNA-binding response regulator	[TP0519-TP0519 (0.65939915)]
COG2204	COG2204	GSU0841	GSU0841	Sigma-54 dependent DNA-binding response regulator	GSU1117	GSU1117	Response regulator {UniProtKB/TrEMBL:Q74E47}	[TP0519-TP0519 (0.65939915)]
COG2204	COG2204	GSU1495	GSU1495	Sigma-54 dependent DNA-binding response regulator	GSU0841	GSU0841	Sigma-54 dependent DNA-binding response regulator	[TP0519-TP0519 (0.65939915)]
COG2204	COG2204	GSU0841	GSU0841	Sigma-54 dependent DNA-binding response regulator	GSU1495	GSU1495	Sigma-54 dependent DNA-binding response regulator	[TP0519-TP0519 (0.65939915)]
COG2204	COG2204	GSU1940	GSU1940	Sigma-54 dependent DNA-binding response regulator	GSU0470	GSU0470	Sigma-54 dependent response regulator	[TP0519-TP0519 (0.65939915)]
COG2204	COG2204	GSU0470	GSU0470	Sigma-54 dependent response regulator	GSU1940	GSU1940	Sigma-54 dependent DNA-binding response regulator	[TP0519-TP0519 (0.65939915)]
COG2204	COG2204	GSU0789	GSU0789	Response regulator {UniProtKB/TrEMBL:Q74F20}	GSU0298	GSU0298	Sigma-54 dependent DNA-binding response	[TP0519-TP0519 (0.65939915)]
COG2204	COG2204	GSU0298	GSU0298	Sigma-54 dependent DNA-binding response	GSU0789	GSU0789	Response regulator {UniProtKB/TrEMBL:Q74F20}	[TP0519-TP0519 (0.65939915)]
COG2204	COG2204	GSU0300	GSU0300	Sigma-54 dependent DNA-binding response	GSU2915	GSU2915	Sigma-54 dependent DNA-binding response regulator	[TP0519-TP0519 (0.65939915)]
COG2204	COG2204	GSU2915	GSU2915	Sigma-54 dependent DNA-binding response regulator	GSU0300	GSU0300	Sigma-54 dependent DNA-binding response	[TP0519-TP0519 (0.65939915)]
COG2204	COG2204	GSU1117	GSU1117	Response regulator {UniProtKB/TrEMBL:Q74E47}	GSU0598	GSU0598	Sigma-54 dependent DNA-binding response regulator	[TP0519-TP0519 (0.65939915)]
COG2204	COG2204	GSU0598	GSU0598	Sigma-54 dependent DNA-binding response regulator	GSU1117	GSU1117	Response regulator {UniProtKB/TrEMBL:Q74E47}	[TP0519-TP0519 (0.65939915)]
COG2204	COG2204	GSU1320	GSU1320	Sigma-54 dependent DNA-binding response regulator	GSU1117	GSU1117	Response regulator {UniProtKB/TrEMBL:Q74E47}	[TP0519-TP0519 (0.65939915)]
COG2204	COG2204	GSU1117	GSU1117	Response regulator {UniProtKB/TrEMBL:Q74E47}	GSU1320	GSU1320	Sigma-54 dependent DNA-binding response regulator	[TP0519-TP0519 (0.65939915)]
COG2204	COG2204	GSU0811	GSU0811	Nitrogen regulation protein NtrX	GSU0789	GSU0789	Response regulator {UniProtKB/TrEMBL:Q74F20}	[TP0519-TP0519 (0.65939915)]
COG2204	COG2204	GSU0789	GSU0789	Response regulator {UniProtKB/TrEMBL:Q74F20}	GSU0811	GSU0811	Nitrogen regulation protein NtrX	[TP0519-TP0519 (0.65939915)]
COG2204	COG2204	GSU0963	GSU0963	Sigma-54 dependent DNA-binding response regulator	GSU0963	GSU0963	Sigma-54 dependent DNA-binding response regulator	[TP0519-TP0519 (0.65939915)]
COG2204	COG2204	GSU0841	GSU0841	Sigma-54 dependent DNA-binding response regulator	GSU0776	GSU0776	Sigma-54 dependent DNA-binding response regulator	[TP0519-TP0519 (0.65939915)]
COG2204	COG2204	GSU0776	GSU0776	Sigma-54 dependent DNA-binding response regulator	GSU0841	GSU0841	Sigma-54 dependent DNA-binding response regulator	[TP0519-TP0519 (0.65939915)]
COG2204	COG2204	GSU0298	GSU0298	Sigma-54 dependent DNA-binding response	GSU0598	GSU0598	Sigma-54 dependent DNA-binding response regulator	[TP0519-TP0519 (0.65939915)]
COG2204	COG2204	GSU0598	GSU0598	Sigma-54 dependent DNA-binding response regulator	GSU0298	GSU0298	Sigma-54 dependent DNA-binding response	[TP0519-TP0519 (0.65939915)]
COG2204	COG2204	GSU2041	GSU2041	Sigma-54 dependent DNA-binding response regulator	GSU1129	GSU1129	Sigma-54 dependent DNA-binding response regulator	[TP0519-TP0519 (0.65939915)]
COG2204	COG2204	GSU1129	GSU1129	Sigma-54 dependent DNA-binding response regulator	GSU2041	GSU2041	Sigma-54 dependent DNA-binding response regulator	[TP0519-TP0519 (0.65939915)]
COG2204	COG2204	GSU1989	GSU1989	Sigma-54 dependent DNA-binding response regulator	GSU1039	GSU1039	Sigma-54 dependent DNA-binding response regulator	[TP0519-TP0519 (0.65939915)]
COG2204	COG2204	GSU1039	GSU1039	Sigma-54 dependent DNA-binding response regulator	GSU1989	GSU1989	Sigma-54 dependent DNA-binding response regulator	[TP0519-TP0519 (0.65939915)]
COG2204	COG2204	GSU3217	GSU3217	Sigma-54 dependent DNA-binding response regulator	GSU0963	GSU0963	Sigma-54 dependent DNA-binding response regulator	[TP0519-TP0519 (0.65939915)]
COG2204	COG2204	GSU0963	GSU0963	Sigma-54 dependent DNA-binding response regulator	GSU3217	GSU3217	Sigma-54 dependent DNA-binding response regulator	[TP0519-TP0519 (0.65939915)]
COG2204	COG2204	GSU0789	GSU0789	Response regulator {UniProtKB/TrEMBL:Q74F20}	GSU2524	GSU2524	Sigma-54 dependent DNA-binding response regulator	[TP0519-TP0519 (0.65939915)]
COG2204	COG2204	GSU2524	GSU2524	Sigma-54 dependent DNA-binding response regulator	GSU0789	GSU0789	Response regulator {UniProtKB/TrEMBL:Q74F20}	[TP0519-TP0519 (0.65939915)]
COG2204	COG2204	GSU1989	GSU1989	Sigma-54 dependent DNA-binding response regulator	GSU0789	GSU0789	Response regulator {UniProtKB/TrEMBL:Q74F20}	[TP0519-TP0519 (0.65939915)]
COG2204	COG2204	GSU0789	GSU0789	Response regulator {UniProtKB/TrEMBL:Q74F20}	GSU1989	GSU1989	Sigma-54 dependent DNA-binding response regulator	[TP0519-TP0519 (0.65939915)]
COG2204	COG2204	GSU0963	GSU0963	Sigma-54 dependent DNA-binding response regulator	GSU2915	GSU2915	Sigma-54 dependent DNA-binding response regulator	[TP0519-TP0519 (0.65939915)]
COG2204	COG2204	GSU1250	GSU1250	Sigma-54 dependent DNA-binding response regulator	GSU2915	GSU2915	Sigma-54 dependent DNA-binding response regulator	[TP0519-TP0519 (0.65939915)]
COG2204	COG2204	GSU2915	GSU2915	Sigma-54 dependent DNA-binding response regulator	GSU0963	GSU0963	Sigma-54 dependent DNA-binding response regulator	[TP0519-TP0519 (0.65939915)]
COG2204	COG2204	GSU2915	GSU2915	Sigma-54 dependent DNA-binding response regulator	GSU1250	GSU1250	Sigma-54 dependent DNA-binding response regulator	[TP0519-TP0519 (0.65939915)]
COG2204	COG2204	GSU1320	GSU1320	Sigma-54 dependent DNA-binding response regulator	GSU2753	GSU2753	Sigma-54 dependent DNA-binding response regulator	[TP0519-TP0519 (0.65939915)]
COG2204	COG2204	GSU2753	GSU2753	Sigma-54 dependent DNA-binding response regulator	GSU1320	GSU1320	Sigma-54 dependent DNA-binding response regulator	[TP0519-TP0519 (0.65939915)]
COG2204	COG2204	GSU1495	GSU1495	Sigma-54 dependent DNA-binding response regulator	GSU2915	GSU2915	Sigma-54 dependent DNA-binding response regulator	[TP0519-TP0519 (0.65939915)]
COG2204	COG2204	GSU2915	GSU2915	Sigma-54 dependent DNA-binding response regulator	GSU1495	GSU1495	Sigma-54 dependent DNA-binding response regulator	[TP0519-TP0519 (0.65939915)]
COG2204	COG2204	GSU3418	GSU3418	Sigma-54 dependent DNA-binding response regulator	GSU0300	GSU0300	Sigma-54 dependent DNA-binding response	[TP0519-TP0519 (0.65939915)]
COG2204	COG2204	GSU0300	GSU0300	Sigma-54 dependent DNA-binding response	GSU3418	GSU3418	Sigma-54 dependent DNA-binding response regulator	[TP0519-TP0519 (0.65939915)]
COG2204	COG2204	GSU0359	GSU0359	Sensory box protein/sigma-54 dependent	GSU1653	GSU1653	Sigma-54 dependent DNA-binding response regulator	[TP0519-TP0519 (0.65939915)]
COG2204	COG2204	GSU1653	GSU1653	Sigma-54 dependent DNA-binding response regulator	GSU0359	GSU0359	Sensory box protein/sigma-54 dependent	[TP0519-TP0519 (0.65939915)]
COG2204	COG2204	GSU0811	GSU0811	Nitrogen regulation protein NtrX	GSU0841	GSU0841	Sigma-54 dependent DNA-binding response regulator	[TP0519-TP0519 (0.65939915)]
COG2204	COG2204	GSU0841	GSU0841	Sigma-54 dependent DNA-binding response regulator	GSU0811	GSU0811	Nitrogen regulation protein NtrX	[TP0519-TP0519 (0.65939915)]
COG2204	COG2204	GSU1117	GSU1117	Response regulator {UniProtKB/TrEMBL:Q74E47}	GSU1940	GSU1940	Sigma-54 dependent DNA-binding response regulator	[TP0519-TP0519 (0.65939915)]
COG2204	COG2204	GSU1940	GSU1940	Sigma-54 dependent DNA-binding response regulator	GSU1117	GSU1117	Response regulator {UniProtKB/TrEMBL:Q74E47}	[TP0519-TP0519 (0.65939915)]
COG2204	COG2204	GSU0811	GSU0811	Nitrogen regulation protein NtrX	GSU0963	GSU0963	Sigma-54 dependent DNA-binding response regulator	[TP0519-TP0519 (0.65939915)]
COG2204	COG2204	GSU0963	GSU0963	Sigma-54 dependent DNA-binding response regulator	GSU0811	GSU0811	Nitrogen regulation protein NtrX	[TP0519-TP0519 (0.65939915)]
COG2204	COG2204	GSU0280	GSU0280	Transcriptional regulator, Fis family	GSU0280	GSU0280	Transcriptional regulator, Fis family	[TP0519-TP0519 (0.65939915)]
COG2204	COG2204	GSU1117	GSU1117	Response regulator {UniProtKB/TrEMBL:Q74E47}	GSU0811	GSU0811	Nitrogen regulation protein NtrX	[TP0519-TP0519 (0.65939915)]
COG2204	COG2204	GSU0811	GSU0811	Nitrogen regulation protein NtrX	GSU1117	GSU1117	Response regulator {UniProtKB/TrEMBL:Q74E47}	[TP0519-TP0519 (0.65939915)]
COG2204	COG2204	GSU3217	GSU3217	Sigma-54 dependent DNA-binding response regulator	GSU1129	GSU1129	Sigma-54 dependent DNA-binding response regulator	[TP0519-TP0519 (0.65939915)]
COG2204	COG2204	GSU1129	GSU1129	Sigma-54 dependent DNA-binding response regulator	GSU3217	GSU3217	Sigma-54 dependent DNA-binding response regulator	[TP0519-TP0519 (0.65939915)]
COG2204	COG2204	GSU2041	GSU2041	Sigma-54 dependent DNA-binding response regulator	GSU0776	GSU0776	Sigma-54 dependent DNA-binding response regulator	[TP0519-TP0519 (0.65939915)]
COG2204	COG2204	GSU0776	GSU0776	Sigma-54 dependent DNA-binding response regulator	GSU2041	GSU2041	Sigma-54 dependent DNA-binding response regulator	[TP0519-TP0519 (0.65939915)]
COG2204	COG2204	GSU1129	GSU1129	Sigma-54 dependent DNA-binding response regulator	GSU3418	GSU3418	Sigma-54 dependent DNA-binding response regulator	[TP0519-TP0519 (0.65939915)]
COG2204	COG2204	GSU3418	GSU3418	Sigma-54 dependent DNA-binding response regulator	GSU1129	GSU1129	Sigma-54 dependent DNA-binding response regulator	[TP0519-TP0519 (0.65939915)]
COG2204	COG2204	GSU0811	GSU0811	Nitrogen regulation protein NtrX	GSU3418	GSU3418	Sigma-54 dependent DNA-binding response regulator	[TP0519-TP0519 (0.65939915)]
COG2204	COG2204	GSU3418	GSU3418	Sigma-54 dependent DNA-binding response regulator	GSU0811	GSU0811	Nitrogen regulation protein NtrX	[TP0519-TP0519 (0.65939915)]
COG2204	COG2204	GSU1989	GSU1989	Sigma-54 dependent DNA-binding response regulator	GSU0598	GSU0598	Sigma-54 dependent DNA-binding response regulator	[TP0519-TP0519 (0.65939915)]
COG2204	COG2204	GSU0598	GSU0598	Sigma-54 dependent DNA-binding response regulator	GSU1989	GSU1989	Sigma-54 dependent DNA-binding response regulator	[TP0519-TP0519 (0.65939915)]
COG2204	COG2204	GSU1653	GSU1653	Sigma-54 dependent DNA-binding response regulator	GSU2693	GSU2693	Response regulator {UniProtKB/TrEMBL:Q749P9}	[TP0519-TP0519 (0.65939915)]
COG2204	COG2204	GSU2693	GSU2693	Response regulator {UniProtKB/TrEMBL:Q749P9}	GSU1653	GSU1653	Sigma-54 dependent DNA-binding response regulator	[TP0519-TP0519 (0.65939915)]
COG2204	COG2204	GSU1117	GSU1117	Response regulator {UniProtKB/TrEMBL:Q74E47}	GSU0280	GSU0280	Transcriptional regulator, Fis family	[TP0519-TP0519 (0.65939915)]
COG2204	COG2204	GSU0280	GSU0280	Transcriptional regulator, Fis family	GSU1117	GSU1117	Response regulator {UniProtKB/TrEMBL:Q74E47}	[TP0519-TP0519 (0.65939915)]
COG2204	COG2204	GSU2041	GSU2041	Sigma-54 dependent DNA-binding response regulator	GSU1989	GSU1989	Sigma-54 dependent DNA-binding response regulator	[TP0519-TP0519 (0.65939915)]
COG2204	COG2204	GSU1989	GSU1989	Sigma-54 dependent DNA-binding response regulator	GSU2041	GSU2041	Sigma-54 dependent DNA-binding response regulator	[TP0519-TP0519 (0.65939915)]
COG2204	COG2204	GSU3217	GSU3217	Sigma-54 dependent DNA-binding response regulator	GSU0598	GSU0598	Sigma-54 dependent DNA-binding response regulator	[TP0519-TP0519 (0.65939915)]
COG2204	COG2204	GSU3217	GSU3217	Sigma-54 dependent DNA-binding response regulator	GSU1495	GSU1495	Sigma-54 dependent DNA-binding response regulator	[TP0519-TP0519 (0.65939915)]
COG2204	COG2204	GSU1495	GSU1495	Sigma-54 dependent DNA-binding response regulator	GSU3217	GSU3217	Sigma-54 dependent DNA-binding response regulator	[TP0519-TP0519 (0.65939915)]
COG2204	COG2204	GSU0598	GSU0598	Sigma-54 dependent DNA-binding response regulator	GSU3217	GSU3217	Sigma-54 dependent DNA-binding response regulator	[TP0519-TP0519 (0.65939915)]
COG2204	COG2204	GSU3217	GSU3217	Sigma-54 dependent DNA-binding response regulator	GSU0776	GSU0776	Sigma-54 dependent DNA-binding response regulator	[TP0519-TP0519 (0.65939915)]
COG2204	COG2204	GSU0776	GSU0776	Sigma-54 dependent DNA-binding response regulator	GSU3217	GSU3217	Sigma-54 dependent DNA-binding response regulator	[TP0519-TP0519 (0.65939915)]
COG2204	COG2204	GSU0298	GSU0298	Sigma-54 dependent DNA-binding response	GSU1039	GSU1039	Sigma-54 dependent DNA-binding response regulator	[TP0519-TP0519 (0.65939915)]
COG2204	COG2204	GSU1039	GSU1039	Sigma-54 dependent DNA-binding response regulator	GSU0298	GSU0298	Sigma-54 dependent DNA-binding response	[TP0519-TP0519 (0.65939915)]
COG2204	COG2204	GSU0300	GSU0300	Sigma-54 dependent DNA-binding response	GSU2581	GSU2581	Sigma-54 dependent transcriptional regulator	[TP0519-TP0519 (0.65939915)]
COG2204	COG2204	GSU2581	GSU2581	Sigma-54 dependent transcriptional regulator	GSU0300	GSU0300	Sigma-54 dependent DNA-binding response	[TP0519-TP0519 (0.65939915)]
COG2204	COG2204	GSU1003	GSU1003	Nitrogen regulation protein NR(I)	GSU1653	GSU1653	Sigma-54 dependent DNA-binding response regulator	[TP0519-TP0519 (0.65939915)]
COG2204	COG2204	GSU1653	GSU1653	Sigma-54 dependent DNA-binding response regulator	GSU1003	GSU1003	Nitrogen regulation protein NR(I)	[TP0519-TP0519 (0.65939915)]
COG2204	COG2204	GSU0841	GSU0841	Sigma-54 dependent DNA-binding response regulator	GSU1653	GSU1653	Sigma-54 dependent DNA-binding response regulator	[TP0519-TP0519 (0.65939915)]
COG2204	COG2204	GSU1653	GSU1653	Sigma-54 dependent DNA-binding response regulator	GSU0841	GSU0841	Sigma-54 dependent DNA-binding response regulator	[TP0519-TP0519 (0.65939915)]
COG2204	COG2204	GSU2041	GSU2041	Sigma-54 dependent DNA-binding response regulator	GSU3418	GSU3418	Sigma-54 dependent DNA-binding response regulator	[TP0519-TP0519 (0.65939915)]
COG2204	COG2204	GSU0280	GSU0280	Transcriptional regulator, Fis family	GSU1940	GSU1940	Sigma-54 dependent DNA-binding response regulator	[TP0519-TP0519 (0.65939915)]
COG2204	COG2204	GSU1940	GSU1940	Sigma-54 dependent DNA-binding response regulator	GSU0280	GSU0280	Transcriptional regulator, Fis family	[TP0519-TP0519 (0.65939915)]
COG2204	COG2204	GSU3418	GSU3418	Sigma-54 dependent DNA-binding response regulator	GSU2041	GSU2041	Sigma-54 dependent DNA-binding response regulator	[TP0519-TP0519 (0.65939915)]
COG2204	COG2204	GSU2581	GSU2581	Sigma-54 dependent transcriptional regulator	GSU0470	GSU0470	Sigma-54 dependent response regulator	[TP0519-TP0519 (0.65939915)]
COG2204	COG2204	GSU0470	GSU0470	Sigma-54 dependent response regulator	GSU2581	GSU2581	Sigma-54 dependent transcriptional regulator	[TP0519-TP0519 (0.65939915)]
COG2204	COG2204	GSU1003	GSU1003	Nitrogen regulation protein NR(I)	GSU2693	GSU2693	Response regulator {UniProtKB/TrEMBL:Q749P9}	[TP0519-TP0519 (0.65939915)]
COG2204	COG2204	GSU2693	GSU2693	Response regulator {UniProtKB/TrEMBL:Q749P9}	GSU1003	GSU1003	Nitrogen regulation protein NR(I)	[TP0519-TP0519 (0.65939915)]
COG2204	COG2204	GSU0298	GSU0298	Sigma-54 dependent DNA-binding response	GSU2524	GSU2524	Sigma-54 dependent DNA-binding response regulator	[TP0519-TP0519 (0.65939915)]
COG2204	COG2204	GSU2524	GSU2524	Sigma-54 dependent DNA-binding response regulator	GSU0298	GSU0298	Sigma-54 dependent DNA-binding response	[TP0519-TP0519 (0.65939915)]
COG2204	COG2204	GSU2041	GSU2041	Sigma-54 dependent DNA-binding response regulator	GSU0598	GSU0598	Sigma-54 dependent DNA-binding response regulator	[TP0519-TP0519 (0.65939915)]
COG2204	COG2204	GSU3217	GSU3217	Sigma-54 dependent DNA-binding response regulator	GSU1250	GSU1250	Sigma-54 dependent DNA-binding response regulator	[TP0519-TP0519 (0.65939915)]
COG2204	COG2204	GSU0811	GSU0811	Nitrogen regulation protein NtrX	GSU1250	GSU1250	Sigma-54 dependent DNA-binding response regulator	[TP0519-TP0519 (0.65939915)]
COG2204	COG2204	GSU1940	GSU1940	Sigma-54 dependent DNA-binding response regulator	GSU2581	GSU2581	Sigma-54 dependent transcriptional regulator	[TP0519-TP0519 (0.65939915)]
COG2204	COG2204	GSU1940	GSU1940	Sigma-54 dependent DNA-binding response regulator	GSU2524	GSU2524	Sigma-54 dependent DNA-binding response regulator	[TP0519-TP0519 (0.65939915)]
COG2204	COG2204	GSU1250	GSU1250	Sigma-54 dependent DNA-binding response regulator	GSU0811	GSU0811	Nitrogen regulation protein NtrX	[TP0519-TP0519 (0.65939915)]
COG2204	COG2204	GSU1250	GSU1250	Sigma-54 dependent DNA-binding response regulator	GSU3217	GSU3217	Sigma-54 dependent DNA-binding response regulator	[TP0519-TP0519 (0.65939915)]
COG2204	COG2204	GSU2524	GSU2524	Sigma-54 dependent DNA-binding response regulator	GSU1940	GSU1940	Sigma-54 dependent DNA-binding response regulator	[TP0519-TP0519 (0.65939915)]
COG2204	COG2204	GSU0598	GSU0598	Sigma-54 dependent DNA-binding response regulator	GSU2041	GSU2041	Sigma-54 dependent DNA-binding response regulator	[TP0519-TP0519 (0.65939915)]
COG2204	COG2204	GSU2581	GSU2581	Sigma-54 dependent transcriptional regulator	GSU1940	GSU1940	Sigma-54 dependent DNA-binding response regulator	[TP0519-TP0519 (0.65939915)]
COG2204	COG2204	GSU1129	GSU1129	Sigma-54 dependent DNA-binding response regulator	GSU0598	GSU0598	Sigma-54 dependent DNA-binding response regulator	[TP0519-TP0519 (0.65939915)]
COG2204	COG2204	GSU0598	GSU0598	Sigma-54 dependent DNA-binding response regulator	GSU1129	GSU1129	Sigma-54 dependent DNA-binding response regulator	[TP0519-TP0519 (0.65939915)]
COG2204	COG2204	GSU3418	GSU3418	Sigma-54 dependent DNA-binding response regulator	GSU0776	GSU0776	Sigma-54 dependent DNA-binding response regulator	[TP0519-TP0519 (0.65939915)]
COG2204	COG2204	GSU0776	GSU0776	Sigma-54 dependent DNA-binding response regulator	GSU3418	GSU3418	Sigma-54 dependent DNA-binding response regulator	[TP0519-TP0519 (0.65939915)]
COG2204	COG2204	GSU1653	GSU1653	Sigma-54 dependent DNA-binding response regulator	GSU0470	GSU0470	Sigma-54 dependent response regulator	[TP0519-TP0519 (0.65939915)]
COG2204	COG2204	GSU0470	GSU0470	Sigma-54 dependent response regulator	GSU1653	GSU1653	Sigma-54 dependent DNA-binding response regulator	[TP0519-TP0519 (0.65939915)]
COG2204	COG2204	GSU1320	GSU1320	Sigma-54 dependent DNA-binding response regulator	GSU2915	GSU2915	Sigma-54 dependent DNA-binding response regulator	[TP0519-TP0519 (0.65939915)]
COG2204	COG2204	GSU3217	GSU3217	Sigma-54 dependent DNA-binding response regulator	GSU0811	GSU0811	Nitrogen regulation protein NtrX	[TP0519-TP0519 (0.65939915)]
COG2204	COG2204	GSU0811	GSU0811	Nitrogen regulation protein NtrX	GSU3217	GSU3217	Sigma-54 dependent DNA-binding response regulator	[TP0519-TP0519 (0.65939915)]
COG2204	COG2204	GSU2915	GSU2915	Sigma-54 dependent DNA-binding response regulator	GSU1320	GSU1320	Sigma-54 dependent DNA-binding response regulator	[TP0519-TP0519 (0.65939915)]
COG2204	COG2204	GSU1117	GSU1117	Response regulator {UniProtKB/TrEMBL:Q74E47}	GSU1495	GSU1495	Sigma-54 dependent DNA-binding response regulator	[TP0519-TP0519 (0.65939915)]
COG2204	COG2204	GSU1495	GSU1495	Sigma-54 dependent DNA-binding response regulator	GSU1117	GSU1117	Response regulator {UniProtKB/TrEMBL:Q74E47}	[TP0519-TP0519 (0.65939915)]
COG2204	COG2204	GSU1989	GSU1989	Sigma-54 dependent DNA-binding response regulator	GSU0776	GSU0776	Sigma-54 dependent DNA-binding response regulator	[TP0519-TP0519 (0.65939915)]
COG2204	COG2204	GSU0776	GSU0776	Sigma-54 dependent DNA-binding response regulator	GSU1989	GSU1989	Sigma-54 dependent DNA-binding response regulator	[TP0519-TP0519 (0.65939915)]
COG2204	COG2204	GSU0359	GSU0359	Sensory box protein/sigma-54 dependent	GSU0963	GSU0963	Sigma-54 dependent DNA-binding response regulator	[TP0519-TP0519 (0.65939915)]
COG2204	COG2204	GSU0963	GSU0963	Sigma-54 dependent DNA-binding response regulator	GSU0359	GSU0359	Sensory box protein/sigma-54 dependent	[TP0519-TP0519 (0.65939915)]
COG2204	COG2204	GSU1320	GSU1320	Sigma-54 dependent DNA-binding response regulator	GSU1250	GSU1250	Sigma-54 dependent DNA-binding response regulator	[TP0519-TP0519 (0.65939915)]
COG2204	COG2204	GSU1250	GSU1250	Sigma-54 dependent DNA-binding response regulator	GSU1320	GSU1320	Sigma-54 dependent DNA-binding response regulator	[TP0519-TP0519 (0.65939915)]
COG2204	COG2204	GSU1250	GSU1250	Sigma-54 dependent DNA-binding response regulator	GSU0372	GSU0372	Sigma-54 dependent DNA-binding response regulator	[TP0519-TP0519 (0.65939915)]
COG2204	COG2204	GSU0372	GSU0372	Sigma-54 dependent DNA-binding response regulator	GSU1250	GSU1250	Sigma-54 dependent DNA-binding response regulator	[TP0519-TP0519 (0.65939915)]
COG2204	COG2204	GSU2693	GSU2693	Response regulator {UniProtKB/TrEMBL:Q749P9}	GSU1250	GSU1250	Sigma-54 dependent DNA-binding response regulator	[TP0519-TP0519 (0.65939915)]
COG2204	COG2204	GSU1250	GSU1250	Sigma-54 dependent DNA-binding response regulator	GSU2693	GSU2693	Response regulator {UniProtKB/TrEMBL:Q749P9}	[TP0519-TP0519 (0.65939915)]
COG2204	COG2204	GSU2581	GSU2581	Sigma-54 dependent transcriptional regulator	GSU2581	GSU2581	Sigma-54 dependent transcriptional regulator	[TP0519-TP0519 (0.65939915)]
COG2204	COG2204	GSU1003	GSU1003	Nitrogen regulation protein NR(I)	GSU1117	GSU1117	Response regulator {UniProtKB/TrEMBL:Q74E47}	[TP0519-TP0519 (0.65939915)]
COG2204	COG2204	GSU1117	GSU1117	Response regulator {UniProtKB/TrEMBL:Q74E47}	GSU1003	GSU1003	Nitrogen regulation protein NR(I)	[TP0519-TP0519 (0.65939915)]
COG2204	COG2204	GSU0811	GSU0811	Nitrogen regulation protein NtrX	GSU0598	GSU0598	Sigma-54 dependent DNA-binding response regulator	[TP0519-TP0519 (0.65939915)]
COG2204	COG2204	GSU0598	GSU0598	Sigma-54 dependent DNA-binding response regulator	GSU0811	GSU0811	Nitrogen regulation protein NtrX	[TP0519-TP0519 (0.65939915)]
COG2204	COG2204	GSU0359	GSU0359	Sensory box protein/sigma-54 dependent	GSU1495	GSU1495	Sigma-54 dependent DNA-binding response regulator	[TP0519-TP0519 (0.65939915)]
COG2204	COG2204	GSU1495	GSU1495	Sigma-54 dependent DNA-binding response regulator	GSU0359	GSU0359	Sensory box protein/sigma-54 dependent	[TP0519-TP0519 (0.65939915)]
COG2204	COG2204	GSU1653	GSU1653	Sigma-54 dependent DNA-binding response regulator	GSU0776	GSU0776	Sigma-54 dependent DNA-binding response regulator	[TP0519-TP0519 (0.65939915)]
COG2204	COG2204	GSU0776	GSU0776	Sigma-54 dependent DNA-binding response regulator	GSU1653	GSU1653	Sigma-54 dependent DNA-binding response regulator	[TP0519-TP0519 (0.65939915)]
COG2204	COG2204	GSU0811	GSU0811	Nitrogen regulation protein NtrX	GSU0470	GSU0470	Sigma-54 dependent response regulator	[TP0519-TP0519 (0.65939915)]
COG2204	COG2204	GSU0470	GSU0470	Sigma-54 dependent response regulator	GSU0811	GSU0811	Nitrogen regulation protein NtrX	[TP0519-TP0519 (0.65939915)]
COG2204	COG2204	GSU1250	GSU1250	Sigma-54 dependent DNA-binding response regulator	GSU0470	GSU0470	Sigma-54 dependent response regulator	[TP0519-TP0519 (0.65939915)]
COG2204	COG2204	GSU0470	GSU0470	Sigma-54 dependent response regulator	GSU1250	GSU1250	Sigma-54 dependent DNA-binding response regulator	[TP0519-TP0519 (0.65939915)]
COG2204	COG2204	GSU0359	GSU0359	Sensory box protein/sigma-54 dependent	GSU3217	GSU3217	Sigma-54 dependent DNA-binding response regulator	[TP0519-TP0519 (0.65939915)]
COG2204	COG2204	GSU3217	GSU3217	Sigma-54 dependent DNA-binding response regulator	GSU0359	GSU0359	Sensory box protein/sigma-54 dependent	[TP0519-TP0519 (0.65939915)]
COG2204	COG2204	GSU2753	GSU2753	Sigma-54 dependent DNA-binding response regulator	GSU2915	GSU2915	Sigma-54 dependent DNA-binding response regulator	[TP0519-TP0519 (0.65939915)]
COG2204	COG2204	GSU2915	GSU2915	Sigma-54 dependent DNA-binding response regulator	GSU2753	GSU2753	Sigma-54 dependent DNA-binding response regulator	[TP0519-TP0519 (0.65939915)]
COG2204	COG2204	GSU1940	GSU1940	Sigma-54 dependent DNA-binding response regulator	GSU1940	GSU1940	Sigma-54 dependent DNA-binding response regulator	[TP0519-TP0519 (0.65939915)]
COG2204	COG2204	GSU2693	GSU2693	Response regulator {UniProtKB/TrEMBL:Q749P9}	GSU0776	GSU0776	Sigma-54 dependent DNA-binding response regulator	[TP0519-TP0519 (0.65939915)]
COG2204	COG2204	GSU0776	GSU0776	Sigma-54 dependent DNA-binding response regulator	GSU2693	GSU2693	Response regulator {UniProtKB/TrEMBL:Q749P9}	[TP0519-TP0519 (0.65939915)]
COG2204	COG2204	GSU3217	GSU3217	Sigma-54 dependent DNA-binding response regulator	GSU0300	GSU0300	Sigma-54 dependent DNA-binding response	[TP0519-TP0519 (0.65939915)]
COG2204	COG2204	GSU0300	GSU0300	Sigma-54 dependent DNA-binding response	GSU3217	GSU3217	Sigma-54 dependent DNA-binding response regulator	[TP0519-TP0519 (0.65939915)]
COG2204	COG2204	GSU3418	GSU3418	Sigma-54 dependent DNA-binding response regulator	GSU1250	GSU1250	Sigma-54 dependent DNA-binding response regulator	[TP0519-TP0519 (0.65939915)]
COG2204	COG2204	GSU1250	GSU1250	Sigma-54 dependent DNA-binding response regulator	GSU3418	GSU3418	Sigma-54 dependent DNA-binding response regulator	[TP0519-TP0519 (0.65939915)]
COG2204	COG2204	GSU2524	GSU2524	Sigma-54 dependent DNA-binding response regulator	GSU0598	GSU0598	Sigma-54 dependent DNA-binding response regulator	[TP0519-TP0519 (0.65939915)]
COG2204	COG2204	GSU0598	GSU0598	Sigma-54 dependent DNA-binding response regulator	GSU2524	GSU2524	Sigma-54 dependent DNA-binding response regulator	[TP0519-TP0519 (0.65939915)]
COG2204	COG2204	GSU2041	GSU2041	Sigma-54 dependent DNA-binding response regulator	GSU0841	GSU0841	Sigma-54 dependent DNA-binding response regulator	[TP0519-TP0519 (0.65939915)]
COG2204	COG2204	GSU0841	GSU0841	Sigma-54 dependent DNA-binding response regulator	GSU2041	GSU2041	Sigma-54 dependent DNA-binding response regulator	[TP0519-TP0519 (0.65939915)]
COG2204	COG2204	GSU0298	GSU0298	Sigma-54 dependent DNA-binding response	GSU2581	GSU2581	Sigma-54 dependent transcriptional regulator	[TP0519-TP0519 (0.65939915)]
COG2204	COG2204	GSU2581	GSU2581	Sigma-54 dependent transcriptional regulator	GSU0298	GSU0298	Sigma-54 dependent DNA-binding response	[TP0519-TP0519 (0.65939915)]
COG2204	COG2204	GSU1129	GSU1129	Sigma-54 dependent DNA-binding response regulator	GSU2524	GSU2524	Sigma-54 dependent DNA-binding response regulator	[TP0519-TP0519 (0.65939915)]
COG2204	COG2204	GSU2524	GSU2524	Sigma-54 dependent DNA-binding response regulator	GSU1129	GSU1129	Sigma-54 dependent DNA-binding response regulator	[TP0519-TP0519 (0.65939915)]
COG2204	COG2204	GSU1117	GSU1117	Response regulator {UniProtKB/TrEMBL:Q74E47}	GSU0470	GSU0470	Sigma-54 dependent response regulator	[TP0519-TP0519 (0.65939915)]
COG2204	COG2204	GSU0470	GSU0470	Sigma-54 dependent response regulator	GSU1117	GSU1117	Response regulator {UniProtKB/TrEMBL:Q74E47}	[TP0519-TP0519 (0.65939915)]
COG2204	COG2204	GSU0280	GSU0280	Transcriptional regulator, Fis family	GSU3418	GSU3418	Sigma-54 dependent DNA-binding response regulator	[TP0519-TP0519 (0.65939915)]
COG2204	COG2204	GSU3418	GSU3418	Sigma-54 dependent DNA-binding response regulator	GSU0280	GSU0280	Transcriptional regulator, Fis family	[TP0519-TP0519 (0.65939915)]
COG2204	COG2204	GSU1250	GSU1250	Sigma-54 dependent DNA-binding response regulator	GSU1039	GSU1039	Sigma-54 dependent DNA-binding response regulator	[TP0519-TP0519 (0.65939915)]
COG2204	COG2204	GSU1039	GSU1039	Sigma-54 dependent DNA-binding response regulator	GSU1250	GSU1250	Sigma-54 dependent DNA-binding response regulator	[TP0519-TP0519 (0.65939915)]
COG2204	COG2204	GSU1117	GSU1117	Response regulator {UniProtKB/TrEMBL:Q74E47}	GSU0372	GSU0372	Sigma-54 dependent DNA-binding response regulator	[TP0519-TP0519 (0.65939915)]
COG2204	COG2204	GSU0372	GSU0372	Sigma-54 dependent DNA-binding response regulator	GSU1117	GSU1117	Response regulator {UniProtKB/TrEMBL:Q74E47}	[TP0519-TP0519 (0.65939915)]
COG2204	COG2204	GSU2041	GSU2041	Sigma-54 dependent DNA-binding response regulator	GSU0470	GSU0470	Sigma-54 dependent response regulator	[TP0519-TP0519 (0.65939915)]
COG2204	COG2204	GSU0470	GSU0470	Sigma-54 dependent response regulator	GSU2041	GSU2041	Sigma-54 dependent DNA-binding response regulator	[TP0519-TP0519 (0.65939915)]
COG2204	COG2204	GSU2693	GSU2693	Response regulator {UniProtKB/TrEMBL:Q749P9}	GSU0372	GSU0372	Sigma-54 dependent DNA-binding response regulator	[TP0519-TP0519 (0.65939915)]
COG2204	COG2204	GSU0372	GSU0372	Sigma-54 dependent DNA-binding response regulator	GSU2693	GSU2693	Response regulator {UniProtKB/TrEMBL:Q749P9}	[TP0519-TP0519 (0.65939915)]
COG2204	COG2204	GSU0776	GSU0776	Sigma-54 dependent DNA-binding response regulator	GSU0470	GSU0470	Sigma-54 dependent response regulator	[TP0519-TP0519 (0.65939915)]
COG2204	COG2204	GSU0470	GSU0470	Sigma-54 dependent response regulator	GSU0776	GSU0776	Sigma-54 dependent DNA-binding response regulator	[TP0519-TP0519 (0.65939915)]
COG2204	COG2204	GSU0789	GSU0789	Response regulator {UniProtKB/TrEMBL:Q74F20}	GSU2581	GSU2581	Sigma-54 dependent transcriptional regulator	[TP0519-TP0519 (0.65939915)]
COG2204	COG2204	GSU2581	GSU2581	Sigma-54 dependent transcriptional regulator	GSU0789	GSU0789	Response regulator {UniProtKB/TrEMBL:Q74F20}	[TP0519-TP0519 (0.65939915)]
COG2204	COG2204	GSU1940	GSU1940	Sigma-54 dependent DNA-binding response regulator	GSU2915	GSU2915	Sigma-54 dependent DNA-binding response regulator	[TP0519-TP0519 (0.65939915)]
COG2204	COG2204	GSU2915	GSU2915	Sigma-54 dependent DNA-binding response regulator	GSU1940	GSU1940	Sigma-54 dependent DNA-binding response regulator	[TP0519-TP0519 (0.65939915)]
COG2204	COG2204	GSU1320	GSU1320	Sigma-54 dependent DNA-binding response regulator	GSU0789	GSU0789	Response regulator {UniProtKB/TrEMBL:Q74F20}	[TP0519-TP0519 (0.65939915)]
COG2204	COG2204	GSU0789	GSU0789	Response regulator {UniProtKB/TrEMBL:Q74F20}	GSU1320	GSU1320	Sigma-54 dependent DNA-binding response regulator	[TP0519-TP0519 (0.65939915)]
COG2204	COG2204	GSU0963	GSU0963	Sigma-54 dependent DNA-binding response regulator	GSU0598	GSU0598	Sigma-54 dependent DNA-binding response regulator	[TP0519-TP0519 (0.65939915)]
COG2204	COG2204	GSU0598	GSU0598	Sigma-54 dependent DNA-binding response regulator	GSU0963	GSU0963	Sigma-54 dependent DNA-binding response regulator	[TP0519-TP0519 (0.65939915)]
COG2204	COG2204	GSU1495	GSU1495	Sigma-54 dependent DNA-binding response regulator	GSU2581	GSU2581	Sigma-54 dependent transcriptional regulator	[TP0519-TP0519 (0.65939915)]
COG2204	COG2204	GSU2581	GSU2581	Sigma-54 dependent transcriptional regulator	GSU1495	GSU1495	Sigma-54 dependent DNA-binding response regulator	[TP0519-TP0519 (0.65939915)]
COG2204	COG2204	GSU1003	GSU1003	Nitrogen regulation protein NR(I)	GSU0841	GSU0841	Sigma-54 dependent DNA-binding response regulator	[TP0519-TP0519 (0.65939915)]
COG2204	COG2204	GSU0841	GSU0841	Sigma-54 dependent DNA-binding response regulator	GSU1003	GSU1003	Nitrogen regulation protein NR(I)	[TP0519-TP0519 (0.65939915)]
COG2204	COG2204	GSU1003	GSU1003	Nitrogen regulation protein NR(I)	GSU0963	GSU0963	Sigma-54 dependent DNA-binding response regulator	[TP0519-TP0519 (0.65939915)]
COG2204	COG2204	GSU0963	GSU0963	Sigma-54 dependent DNA-binding response regulator	GSU1003	GSU1003	Nitrogen regulation protein NR(I)	[TP0519-TP0519 (0.65939915)]
COG2204	COG2204	GSU2041	GSU2041	Sigma-54 dependent DNA-binding response regulator	GSU1940	GSU1940	Sigma-54 dependent DNA-binding response regulator	[TP0519-TP0519 (0.65939915)]
COG2204	COG2204	GSU1940	GSU1940	Sigma-54 dependent DNA-binding response regulator	GSU2041	GSU2041	Sigma-54 dependent DNA-binding response regulator	[TP0519-TP0519 (0.65939915)]
COG2204	COG2204	GSU0811	GSU0811	Nitrogen regulation protein NtrX	GSU1989	GSU1989	Sigma-54 dependent DNA-binding response regulator	[TP0519-TP0519 (0.65939915)]
COG2204	COG2204	GSU1989	GSU1989	Sigma-54 dependent DNA-binding response regulator	GSU0811	GSU0811	Nitrogen regulation protein NtrX	[TP0519-TP0519 (0.65939915)]
COG2204	COG2204	GSU2041	GSU2041	Sigma-54 dependent DNA-binding response regulator	GSU2753	GSU2753	Sigma-54 dependent DNA-binding response regulator	[TP0519-TP0519 (0.65939915)]
COG2204	COG2204	GSU2753	GSU2753	Sigma-54 dependent DNA-binding response regulator	GSU2041	GSU2041	Sigma-54 dependent DNA-binding response regulator	[TP0519-TP0519 (0.65939915)]
COG2204	COG2204	GSU1495	GSU1495	Sigma-54 dependent DNA-binding response regulator	GSU0372	GSU0372	Sigma-54 dependent DNA-binding response regulator	[TP0519-TP0519 (0.65939915)]
COG2204	COG2204	GSU0372	GSU0372	Sigma-54 dependent DNA-binding response regulator	GSU1495	GSU1495	Sigma-54 dependent DNA-binding response regulator	[TP0519-TP0519 (0.65939915)]
COG2204	COG2204	GSU0841	GSU0841	Sigma-54 dependent DNA-binding response regulator	GSU2524	GSU2524	Sigma-54 dependent DNA-binding response regulator	[TP0519-TP0519 (0.65939915)]
COG2204	COG2204	GSU2524	GSU2524	Sigma-54 dependent DNA-binding response regulator	GSU0841	GSU0841	Sigma-54 dependent DNA-binding response regulator	[TP0519-TP0519 (0.65939915)]
COG2204	COG2204	GSU1653	GSU1653	Sigma-54 dependent DNA-binding response regulator	GSU2524	GSU2524	Sigma-54 dependent DNA-binding response regulator	[TP0519-TP0519 (0.65939915)]
COG2204	COG2204	GSU2524	GSU2524	Sigma-54 dependent DNA-binding response regulator	GSU1653	GSU1653	Sigma-54 dependent DNA-binding response regulator	[TP0519-TP0519 (0.65939915)]
COG2204	COG2204	GSU1989	GSU1989	Sigma-54 dependent DNA-binding response regulator	GSU0300	GSU0300	Sigma-54 dependent DNA-binding response	[TP0519-TP0519 (0.65939915)]
COG2204	COG2204	GSU0300	GSU0300	Sigma-54 dependent DNA-binding response	GSU1989	GSU1989	Sigma-54 dependent DNA-binding response regulator	[TP0519-TP0519 (0.65939915)]
COG2204	COG2204	GSU3418	GSU3418	Sigma-54 dependent DNA-binding response regulator	GSU1039	GSU1039	Sigma-54 dependent DNA-binding response regulator	[TP0519-TP0519 (0.65939915)]
COG2204	COG2204	GSU1039	GSU1039	Sigma-54 dependent DNA-binding response regulator	GSU3418	GSU3418	Sigma-54 dependent DNA-binding response regulator	[TP0519-TP0519 (0.65939915)]
COG2204	COG2204	GSU1250	GSU1250	Sigma-54 dependent DNA-binding response regulator	GSU2581	GSU2581	Sigma-54 dependent transcriptional regulator	[TP0519-TP0519 (0.65939915)]
COG2204	COG2204	GSU2581	GSU2581	Sigma-54 dependent transcriptional regulator	GSU1250	GSU1250	Sigma-54 dependent DNA-binding response regulator	[TP0519-TP0519 (0.65939915)]
COG2204	COG2204	GSU2693	GSU2693	Response regulator {UniProtKB/TrEMBL:Q749P9}	GSU2524	GSU2524	Sigma-54 dependent DNA-binding response regulator	[TP0519-TP0519 (0.65939915)]
COG2204	COG2204	GSU2524	GSU2524	Sigma-54 dependent DNA-binding response regulator	GSU2693	GSU2693	Response regulator {UniProtKB/TrEMBL:Q749P9}	[TP0519-TP0519 (0.65939915)]
COG2204	COG2204	GSU3217	GSU3217	Sigma-54 dependent DNA-binding response regulator	GSU1039	GSU1039	Sigma-54 dependent DNA-binding response regulator	[TP0519-TP0519 (0.65939915)]
COG2204	COG2204	GSU1039	GSU1039	Sigma-54 dependent DNA-binding response regulator	GSU3217	GSU3217	Sigma-54 dependent DNA-binding response regulator	[TP0519-TP0519 (0.65939915)]
COG2204	COG2204	GSU1003	GSU1003	Nitrogen regulation protein NR(I)	GSU0789	GSU0789	Response regulator {UniProtKB/TrEMBL:Q74F20}	[TP0519-TP0519 (0.65939915)]
COG2204	COG2204	GSU1495	GSU1495	Sigma-54 dependent DNA-binding response regulator	GSU0298	GSU0298	Sigma-54 dependent DNA-binding response	[TP0519-TP0519 (0.65939915)]
COG2204	COG2204	GSU0280	GSU0280	Transcriptional regulator, Fis family	GSU2581	GSU2581	Sigma-54 dependent transcriptional regulator	[TP0519-TP0519 (0.65939915)]
COG2204	COG2204	GSU0789	GSU0789	Response regulator {UniProtKB/TrEMBL:Q74F20}	GSU1003	GSU1003	Nitrogen regulation protein NR(I)	[TP0519-TP0519 (0.65939915)]
COG2204	COG2204	GSU0298	GSU0298	Sigma-54 dependent DNA-binding response	GSU1495	GSU1495	Sigma-54 dependent DNA-binding response regulator	[TP0519-TP0519 (0.65939915)]
COG2204	COG2204	GSU2581	GSU2581	Sigma-54 dependent transcriptional regulator	GSU0280	GSU0280	Transcriptional regulator, Fis family	[TP0519-TP0519 (0.65939915)]
COG2204	COG2204	GSU0298	GSU0298	Sigma-54 dependent DNA-binding response	GSU0372	GSU0372	Sigma-54 dependent DNA-binding response regulator	[TP0519-TP0519 (0.65939915)]
COG2204	COG2204	GSU0372	GSU0372	Sigma-54 dependent DNA-binding response regulator	GSU0298	GSU0298	Sigma-54 dependent DNA-binding response	[TP0519-TP0519 (0.65939915)]
COG2204	COG2204	GSU2753	GSU2753	Sigma-54 dependent DNA-binding response regulator	GSU2581	GSU2581	Sigma-54 dependent transcriptional regulator	[TP0519-TP0519 (0.65939915)]
COG2204	COG2204	GSU2581	GSU2581	Sigma-54 dependent transcriptional regulator	GSU2753	GSU2753	Sigma-54 dependent DNA-binding response regulator	[TP0519-TP0519 (0.65939915)]
COG2204	COG2204	GSU1989	GSU1989	Sigma-54 dependent DNA-binding response regulator	GSU1129	GSU1129	Sigma-54 dependent DNA-binding response regulator	[TP0519-TP0519 (0.65939915)]
COG2204	COG2204	GSU1129	GSU1129	Sigma-54 dependent DNA-binding response regulator	GSU1989	GSU1989	Sigma-54 dependent DNA-binding response regulator	[TP0519-TP0519 (0.65939915)]
COG2204	COG2204	GSU1653	GSU1653	Sigma-54 dependent DNA-binding response regulator	GSU0789	GSU0789	Response regulator {UniProtKB/TrEMBL:Q74F20}	[TP0519-TP0519 (0.65939915)]
COG2204	COG2204	GSU0789	GSU0789	Response regulator {UniProtKB/TrEMBL:Q74F20}	GSU1653	GSU1653	Sigma-54 dependent DNA-binding response regulator	[TP0519-TP0519 (0.65939915)]
COG2204	COG2204	GSU0963	GSU0963	Sigma-54 dependent DNA-binding response regulator	GSU3418	GSU3418	Sigma-54 dependent DNA-binding response regulator	[TP0519-TP0519 (0.65939915)]
COG2204	COG2204	GSU3418	GSU3418	Sigma-54 dependent DNA-binding response regulator	GSU0963	GSU0963	Sigma-54 dependent DNA-binding response regulator	[TP0519-TP0519 (0.65939915)]
COG2204	COG2204	GSU2041	GSU2041	Sigma-54 dependent DNA-binding response regulator	GSU2524	GSU2524	Sigma-54 dependent DNA-binding response regulator	[TP0519-TP0519 (0.65939915)]
COG2204	COG2204	GSU1653	GSU1653	Sigma-54 dependent DNA-binding response regulator	GSU2915	GSU2915	Sigma-54 dependent DNA-binding response regulator	[TP0519-TP0519 (0.65939915)]
COG2204	COG2204	GSU2524	GSU2524	Sigma-54 dependent DNA-binding response regulator	GSU2041	GSU2041	Sigma-54 dependent DNA-binding response regulator	[TP0519-TP0519 (0.65939915)]
COG2204	COG2204	GSU2915	GSU2915	Sigma-54 dependent DNA-binding response regulator	GSU1653	GSU1653	Sigma-54 dependent DNA-binding response regulator	[TP0519-TP0519 (0.65939915)]
COG2204	COG2204	GSU0300	GSU0300	Sigma-54 dependent DNA-binding response	GSU0300	GSU0300	Sigma-54 dependent DNA-binding response	[TP0519-TP0519 (0.65939915)]
COG2204	COG2204	GSU0841	GSU0841	Sigma-54 dependent DNA-binding response regulator	GSU2693	GSU2693	Response regulator {UniProtKB/TrEMBL:Q749P9}	[TP0519-TP0519 (0.65939915)]
COG2204	COG2204	GSU2693	GSU2693	Response regulator {UniProtKB/TrEMBL:Q749P9}	GSU0841	GSU0841	Sigma-54 dependent DNA-binding response regulator	[TP0519-TP0519 (0.65939915)]
COG2204	COG2204	GSU1989	GSU1989	Sigma-54 dependent DNA-binding response regulator	GSU2581	GSU2581	Sigma-54 dependent transcriptional regulator	[TP0519-TP0519 (0.65939915)]
COG2204	COG2204	GSU1653	GSU1653	Sigma-54 dependent DNA-binding response regulator	GSU1039	GSU1039	Sigma-54 dependent DNA-binding response regulator	[TP0519-TP0519 (0.65939915)]
COG2204	COG2204	GSU2581	GSU2581	Sigma-54 dependent transcriptional regulator	GSU1989	GSU1989	Sigma-54 dependent DNA-binding response regulator	[TP0519-TP0519 (0.65939915)]
COG2204	COG2204	GSU1039	GSU1039	Sigma-54 dependent DNA-binding response regulator	GSU1653	GSU1653	Sigma-54 dependent DNA-binding response regulator	[TP0519-TP0519 (0.65939915)]
COG2204	COG2204	GSU1495	GSU1495	Sigma-54 dependent DNA-binding response regulator	GSU2524	GSU2524	Sigma-54 dependent DNA-binding response regulator	[TP0519-TP0519 (0.65939915)]
COG2204	COG2204	GSU2524	GSU2524	Sigma-54 dependent DNA-binding response regulator	GSU1495	GSU1495	Sigma-54 dependent DNA-binding response regulator	[TP0519-TP0519 (0.65939915)]
COG2204	COG2204	GSU0280	GSU0280	Transcriptional regulator, Fis family	GSU1250	GSU1250	Sigma-54 dependent DNA-binding response regulator	[TP0519-TP0519 (0.65939915)]
COG2204	COG2204	GSU1250	GSU1250	Sigma-54 dependent DNA-binding response regulator	GSU0280	GSU0280	Transcriptional regulator, Fis family	[TP0519-TP0519 (0.65939915)]
COG2204	COG2204	GSU1003	GSU1003	Nitrogen regulation protein NR(I)	GSU2915	GSU2915	Sigma-54 dependent DNA-binding response regulator	[TP0519-TP0519 (0.65939915)]
COG2204	COG2204	GSU2915	GSU2915	Sigma-54 dependent DNA-binding response regulator	GSU1003	GSU1003	Nitrogen regulation protein NR(I)	[TP0519-TP0519 (0.65939915)]
COG2204	COG2204	GSU0789	GSU0789	Response regulator {UniProtKB/TrEMBL:Q74F20}	GSU0776	GSU0776	Sigma-54 dependent DNA-binding response regulator	[TP0519-TP0519 (0.65939915)]
COG2204	COG2204	GSU0776	GSU0776	Sigma-54 dependent DNA-binding response regulator	GSU0789	GSU0789	Response regulator {UniProtKB/TrEMBL:Q74F20}	[TP0519-TP0519 (0.65939915)]
COG2204	COG2204	GSU1320	GSU1320	Sigma-54 dependent DNA-binding response regulator	GSU0963	GSU0963	Sigma-54 dependent DNA-binding response regulator	[TP0519-TP0519 (0.65939915)]
COG2204	COG2204	GSU0789	GSU0789	Response regulator {UniProtKB/TrEMBL:Q74F20}	GSU2693	GSU2693	Response regulator {UniProtKB/TrEMBL:Q749P9}	[TP0519-TP0519 (0.65939915)]
COG2204	COG2204	GSU0963	GSU0963	Sigma-54 dependent DNA-binding response regulator	GSU1320	GSU1320	Sigma-54 dependent DNA-binding response regulator	[TP0519-TP0519 (0.65939915)]
COG2204	COG2204	GSU2693	GSU2693	Response regulator {UniProtKB/TrEMBL:Q749P9}	GSU0789	GSU0789	Response regulator {UniProtKB/TrEMBL:Q74F20}	[TP0519-TP0519 (0.65939915)]
COG2204	COG2204	GSU1320	GSU1320	Sigma-54 dependent DNA-binding response regulator	GSU1940	GSU1940	Sigma-54 dependent DNA-binding response regulator	[TP0519-TP0519 (0.65939915)]
COG2204	COG2204	GSU1940	GSU1940	Sigma-54 dependent DNA-binding response regulator	GSU1320	GSU1320	Sigma-54 dependent DNA-binding response regulator	[TP0519-TP0519 (0.65939915)]
COG2204	COG2204	GSU3418	GSU3418	Sigma-54 dependent DNA-binding response regulator	GSU0598	GSU0598	Sigma-54 dependent DNA-binding response regulator	[TP0519-TP0519 (0.65939915)]
COG2204	COG2204	GSU0598	GSU0598	Sigma-54 dependent DNA-binding response regulator	GSU3418	GSU3418	Sigma-54 dependent DNA-binding response regulator	[TP0519-TP0519 (0.65939915)]
COG2204	COG2204	GSU1129	GSU1129	Sigma-54 dependent DNA-binding response regulator	GSU0776	GSU0776	Sigma-54 dependent DNA-binding response regulator	[TP0519-TP0519 (0.65939915)]
COG2204	COG2204	GSU0776	GSU0776	Sigma-54 dependent DNA-binding response regulator	GSU1129	GSU1129	Sigma-54 dependent DNA-binding response regulator	[TP0519-TP0519 (0.65939915)]
COG2204	COG2204	GSU1003	GSU1003	Nitrogen regulation protein NR(I)	GSU3418	GSU3418	Sigma-54 dependent DNA-binding response regulator	[TP0519-TP0519 (0.65939915)]
COG2204	COG2204	GSU3418	GSU3418	Sigma-54 dependent DNA-binding response regulator	GSU1003	GSU1003	Nitrogen regulation protein NR(I)	[TP0519-TP0519 (0.65939915)]
COG2204	COG2204	GSU0963	GSU0963	Sigma-54 dependent DNA-binding response regulator	GSU2524	GSU2524	Sigma-54 dependent DNA-binding response regulator	[TP0519-TP0519 (0.65939915)]
COG2204	COG2204	GSU2524	GSU2524	Sigma-54 dependent DNA-binding response regulator	GSU0963	GSU0963	Sigma-54 dependent DNA-binding response regulator	[TP0519-TP0519 (0.65939915)]
COG2204	COG2204	GSU1940	GSU1940	Sigma-54 dependent DNA-binding response regulator	GSU0598	GSU0598	Sigma-54 dependent DNA-binding response regulator	[TP0519-TP0519 (0.65939915)]
COG2204	COG2204	GSU0598	GSU0598	Sigma-54 dependent DNA-binding response regulator	GSU1940	GSU1940	Sigma-54 dependent DNA-binding response regulator	[TP0519-TP0519 (0.65939915)]
COG2204	COG2204	GSU1117	GSU1117	Response regulator {UniProtKB/TrEMBL:Q74E47}	GSU0298	GSU0298	Sigma-54 dependent DNA-binding response	[TP0519-TP0519 (0.65939915)]
COG2204	COG2204	GSU0298	GSU0298	Sigma-54 dependent DNA-binding response	GSU1117	GSU1117	Response regulator {UniProtKB/TrEMBL:Q74E47}	[TP0519-TP0519 (0.65939915)]
COG2204	COG2204	GSU1129	GSU1129	Sigma-54 dependent DNA-binding response regulator	GSU1129	GSU1129	Sigma-54 dependent DNA-binding response regulator	[TP0519-TP0519 (0.65939915)]
COG2204	COG2204	GSU1003	GSU1003	Nitrogen regulation protein NR(I)	GSU1129	GSU1129	Sigma-54 dependent DNA-binding response regulator	[TP0519-TP0519 (0.65939915)]
COG2204	COG2204	GSU0811	GSU0811	Nitrogen regulation protein NtrX	GSU0811	GSU0811	Nitrogen regulation protein NtrX	[TP0519-TP0519 (0.65939915)]
COG2204	COG2204	GSU1129	GSU1129	Sigma-54 dependent DNA-binding response regulator	GSU1003	GSU1003	Nitrogen regulation protein NR(I)	[TP0519-TP0519 (0.65939915)]
COG2204	COG2204	GSU0598	GSU0598	Sigma-54 dependent DNA-binding response regulator	GSU0372	GSU0372	Sigma-54 dependent DNA-binding response regulator	[TP0519-TP0519 (0.65939915)]
COG2204	COG2204	GSU0372	GSU0372	Sigma-54 dependent DNA-binding response regulator	GSU0598	GSU0598	Sigma-54 dependent DNA-binding response regulator	[TP0519-TP0519 (0.65939915)]
COG2204	COG2204	GSU0280	GSU0280	Transcriptional regulator, Fis family	GSU0470	GSU0470	Sigma-54 dependent response regulator	[TP0519-TP0519 (0.65939915)]
COG2204	COG2204	GSU0470	GSU0470	Sigma-54 dependent response regulator	GSU0280	GSU0280	Transcriptional regulator, Fis family	[TP0519-TP0519 (0.65939915)]
COG2204	COG2204	GSU2753	GSU2753	Sigma-54 dependent DNA-binding response regulator	GSU0470	GSU0470	Sigma-54 dependent response regulator	[TP0519-TP0519 (0.65939915)]
COG2204	COG2204	GSU0470	GSU0470	Sigma-54 dependent response regulator	GSU2753	GSU2753	Sigma-54 dependent DNA-binding response regulator	[TP0519-TP0519 (0.65939915)]
COG2204	COG2204	GSU2581	GSU2581	Sigma-54 dependent transcriptional regulator	GSU2915	GSU2915	Sigma-54 dependent DNA-binding response regulator	[TP0519-TP0519 (0.65939915)]
COG2204	COG2204	GSU2915	GSU2915	Sigma-54 dependent DNA-binding response regulator	GSU2581	GSU2581	Sigma-54 dependent transcriptional regulator	[TP0519-TP0519 (0.65939915)]
COG2204	COG2204	GSU1940	GSU1940	Sigma-54 dependent DNA-binding response regulator	GSU3418	GSU3418	Sigma-54 dependent DNA-binding response regulator	[TP0519-TP0519 (0.65939915)]
COG2204	COG2204	GSU3418	GSU3418	Sigma-54 dependent DNA-binding response regulator	GSU1940	GSU1940	Sigma-54 dependent DNA-binding response regulator	[TP0519-TP0519 (0.65939915)]
COG2204	COG2204	GSU0841	GSU0841	Sigma-54 dependent DNA-binding response regulator	GSU0372	GSU0372	Sigma-54 dependent DNA-binding response regulator	[TP0519-TP0519 (0.65939915)]
COG2204	COG2204	GSU0372	GSU0372	Sigma-54 dependent DNA-binding response regulator	GSU0841	GSU0841	Sigma-54 dependent DNA-binding response regulator	[TP0519-TP0519 (0.65939915)]
COG2204	COG2204	GSU0298	GSU0298	Sigma-54 dependent DNA-binding response	GSU0298	GSU0298	Sigma-54 dependent DNA-binding response	[TP0519-TP0519 (0.65939915)]
COG2204	COG2204	GSU0811	GSU0811	Nitrogen regulation protein NtrX	GSU2524	GSU2524	Sigma-54 dependent DNA-binding response regulator	[TP0519-TP0519 (0.65939915)]
COG2204	COG2204	GSU2524	GSU2524	Sigma-54 dependent DNA-binding response regulator	GSU0811	GSU0811	Nitrogen regulation protein NtrX	[TP0519-TP0519 (0.65939915)]
COG2204	COG2204	GSU0811	GSU0811	Nitrogen regulation protein NtrX	GSU0298	GSU0298	Sigma-54 dependent DNA-binding response	[TP0519-TP0519 (0.65939915)]
COG2204	COG2204	GSU0298	GSU0298	Sigma-54 dependent DNA-binding response	GSU0811	GSU0811	Nitrogen regulation protein NtrX	[TP0519-TP0519 (0.65939915)]
COG2204	COG2204	GSU0841	GSU0841	Sigma-54 dependent DNA-binding response regulator	GSU0298	GSU0298	Sigma-54 dependent DNA-binding response	[TP0519-TP0519 (0.65939915)]
COG2204	COG2204	GSU0298	GSU0298	Sigma-54 dependent DNA-binding response	GSU0841	GSU0841	Sigma-54 dependent DNA-binding response regulator	[TP0519-TP0519 (0.65939915)]
COG2204	COG2204	GSU1117	GSU1117	Response regulator {UniProtKB/TrEMBL:Q74E47}	GSU3217	GSU3217	Sigma-54 dependent DNA-binding response regulator	[TP0519-TP0519 (0.65939915)]
COG2204	COG2204	GSU3217	GSU3217	Sigma-54 dependent DNA-binding response regulator	GSU1117	GSU1117	Response regulator {UniProtKB/TrEMBL:Q74E47}	[TP0519-TP0519 (0.65939915)]
COG2204	COG2204	GSU1495	GSU1495	Sigma-54 dependent DNA-binding response regulator	GSU0470	GSU0470	Sigma-54 dependent response regulator	[TP0519-TP0519 (0.65939915)]
COG2204	COG2204	GSU1940	GSU1940	Sigma-54 dependent DNA-binding response regulator	GSU0789	GSU0789	Response regulator {UniProtKB/TrEMBL:Q74F20}	[TP0519-TP0519 (0.65939915)]
COG2204	COG2204	GSU0789	GSU0789	Response regulator {UniProtKB/TrEMBL:Q74F20}	GSU1940	GSU1940	Sigma-54 dependent DNA-binding response regulator	[TP0519-TP0519 (0.65939915)]
COG2204	COG2204	GSU0470	GSU0470	Sigma-54 dependent response regulator	GSU1495	GSU1495	Sigma-54 dependent DNA-binding response regulator	[TP0519-TP0519 (0.65939915)]
COG2204	COG2204	GSU1495	GSU1495	Sigma-54 dependent DNA-binding response regulator	GSU0963	GSU0963	Sigma-54 dependent DNA-binding response regulator	[TP0519-TP0519 (0.65939915)]
COG2204	COG2204	GSU0963	GSU0963	Sigma-54 dependent DNA-binding response regulator	GSU1495	GSU1495	Sigma-54 dependent DNA-binding response regulator	[TP0519-TP0519 (0.65939915)]
COG2204	COG2204	GSU0298	GSU0298	Sigma-54 dependent DNA-binding response	GSU1250	GSU1250	Sigma-54 dependent DNA-binding response regulator	[TP0519-TP0519 (0.65939915)]
COG2204	COG2204	GSU1250	GSU1250	Sigma-54 dependent DNA-binding response regulator	GSU0298	GSU0298	Sigma-54 dependent DNA-binding response	[TP0519-TP0519 (0.65939915)]
COG2204	COG2204	GSU1495	GSU1495	Sigma-54 dependent DNA-binding response regulator	GSU0598	GSU0598	Sigma-54 dependent DNA-binding response regulator	[TP0519-TP0519 (0.65939915)]
COG2204	COG2204	GSU0598	GSU0598	Sigma-54 dependent DNA-binding response regulator	GSU1495	GSU1495	Sigma-54 dependent DNA-binding response regulator	[TP0519-TP0519 (0.65939915)]
COG2204	COG2204	GSU1495	GSU1495	Sigma-54 dependent DNA-binding response regulator	GSU1940	GSU1940	Sigma-54 dependent DNA-binding response regulator	[TP0519-TP0519 (0.65939915)]
COG2204	COG2204	GSU1940	GSU1940	Sigma-54 dependent DNA-binding response regulator	GSU1495	GSU1495	Sigma-54 dependent DNA-binding response regulator	[TP0519-TP0519 (0.65939915)]
COG2204	COG2204	GSU0841	GSU0841	Sigma-54 dependent DNA-binding response regulator	GSU3418	GSU3418	Sigma-54 dependent DNA-binding response regulator	[TP0519-TP0519 (0.65939915)]
COG2204	COG2204	GSU3418	GSU3418	Sigma-54 dependent DNA-binding response regulator	GSU0841	GSU0841	Sigma-54 dependent DNA-binding response regulator	[TP0519-TP0519 (0.65939915)]
COG2204	COG2204	GSU1320	GSU1320	Sigma-54 dependent DNA-binding response regulator	GSU1003	GSU1003	Nitrogen regulation protein NR(I)	[TP0519-TP0519 (0.65939915)]
COG2204	COG2204	GSU1003	GSU1003	Nitrogen regulation protein NR(I)	GSU1320	GSU1320	Sigma-54 dependent DNA-binding response regulator	[TP0519-TP0519 (0.65939915)]
COG2204	COG2204	GSU3217	GSU3217	Sigma-54 dependent DNA-binding response regulator	GSU0372	GSU0372	Sigma-54 dependent DNA-binding response regulator	[TP0519-TP0519 (0.65939915)]
COG2204	COG2204	GSU0372	GSU0372	Sigma-54 dependent DNA-binding response regulator	GSU3217	GSU3217	Sigma-54 dependent DNA-binding response regulator	[TP0519-TP0519 (0.65939915)]
COG2204	COG2204	GSU1320	GSU1320	Sigma-54 dependent DNA-binding response regulator	GSU1039	GSU1039	Sigma-54 dependent DNA-binding response regulator	[TP0519-TP0519 (0.65939915)]
COG2204	COG2204	GSU1039	GSU1039	Sigma-54 dependent DNA-binding response regulator	GSU1320	GSU1320	Sigma-54 dependent DNA-binding response regulator	[TP0519-TP0519 (0.65939915)]
COG2204	COG2204	GSU2041	GSU2041	Sigma-54 dependent DNA-binding response regulator	GSU1250	GSU1250	Sigma-54 dependent DNA-binding response regulator	[TP0519-TP0519 (0.65939915)]
COG2204	COG2204	GSU1250	GSU1250	Sigma-54 dependent DNA-binding response regulator	GSU2041	GSU2041	Sigma-54 dependent DNA-binding response regulator	[TP0519-TP0519 (0.65939915)]
COG2204	COG2204	GSU2753	GSU2753	Sigma-54 dependent DNA-binding response regulator	GSU2524	GSU2524	Sigma-54 dependent DNA-binding response regulator	[TP0519-TP0519 (0.65939915)]
COG2204	COG2204	GSU2524	GSU2524	Sigma-54 dependent DNA-binding response regulator	GSU2753	GSU2753	Sigma-54 dependent DNA-binding response regulator	[TP0519-TP0519 (0.65939915)]
COG2204	COG2204	GSU1039	GSU1039	Sigma-54 dependent DNA-binding response regulator	GSU2915	GSU2915	Sigma-54 dependent DNA-binding response regulator	[TP0519-TP0519 (0.65939915)]
COG2204	COG2204	GSU2915	GSU2915	Sigma-54 dependent DNA-binding response regulator	GSU1039	GSU1039	Sigma-54 dependent DNA-binding response regulator	[TP0519-TP0519 (0.65939915)]
COG2204	COG2204	GSU1940	GSU1940	Sigma-54 dependent DNA-binding response regulator	GSU2753	GSU2753	Sigma-54 dependent DNA-binding response regulator	[TP0519-TP0519 (0.65939915)]
COG2204	COG2204	GSU2753	GSU2753	Sigma-54 dependent DNA-binding response regulator	GSU1940	GSU1940	Sigma-54 dependent DNA-binding response regulator	[TP0519-TP0519 (0.65939915)]
COG2204	COG2204	GSU1320	GSU1320	Sigma-54 dependent DNA-binding response regulator	GSU1129	GSU1129	Sigma-54 dependent DNA-binding response regulator	[TP0519-TP0519 (0.65939915)]
COG2204	COG2204	GSU1129	GSU1129	Sigma-54 dependent DNA-binding response regulator	GSU1320	GSU1320	Sigma-54 dependent DNA-binding response regulator	[TP0519-TP0519 (0.65939915)]
COG2204	COG2204	GSU3217	GSU3217	Sigma-54 dependent DNA-binding response regulator	GSU3217	GSU3217	Sigma-54 dependent DNA-binding response regulator	[TP0519-TP0519 (0.65939915)]
COG2204	COG2204	GSU0280	GSU0280	Transcriptional regulator, Fis family	GSU2524	GSU2524	Sigma-54 dependent DNA-binding response regulator	[TP0519-TP0519 (0.65939915)]
COG2204	COG2204	GSU2524	GSU2524	Sigma-54 dependent DNA-binding response regulator	GSU0280	GSU0280	Transcriptional regulator, Fis family	[TP0519-TP0519 (0.65939915)]
COG2204	COG2204	GSU2693	GSU2693	Response regulator {UniProtKB/TrEMBL:Q749P9}	GSU2693	GSU2693	Response regulator {UniProtKB/TrEMBL:Q749P9}	[TP0519-TP0519 (0.65939915)]
COG2204	COG2204	GSU0359	GSU0359	Sensory box protein/sigma-54 dependent	GSU0298	GSU0298	Sigma-54 dependent DNA-binding response	[TP0519-TP0519 (0.65939915)]
COG2204	COG2204	GSU0298	GSU0298	Sigma-54 dependent DNA-binding response	GSU0359	GSU0359	Sensory box protein/sigma-54 dependent	[TP0519-TP0519 (0.65939915)]
COG2204	COG2204	GSU3418	GSU3418	Sigma-54 dependent DNA-binding response regulator	GSU2915	GSU2915	Sigma-54 dependent DNA-binding response regulator	[TP0519-TP0519 (0.65939915)]
COG2204	COG2204	GSU2915	GSU2915	Sigma-54 dependent DNA-binding response regulator	GSU3418	GSU3418	Sigma-54 dependent DNA-binding response regulator	[TP0519-TP0519 (0.65939915)]
COG2204	COG2204	GSU1117	GSU1117	Response regulator {UniProtKB/TrEMBL:Q74E47}	GSU1039	GSU1039	Sigma-54 dependent DNA-binding response regulator	[TP0519-TP0519 (0.65939915)]
COG2204	COG2204	GSU1039	GSU1039	Sigma-54 dependent DNA-binding response regulator	GSU1117	GSU1117	Response regulator {UniProtKB/TrEMBL:Q74E47}	[TP0519-TP0519 (0.65939915)]
COG2204	COG2204	GSU2753	GSU2753	Sigma-54 dependent DNA-binding response regulator	GSU0789	GSU0789	Response regulator {UniProtKB/TrEMBL:Q74F20}	[TP0519-TP0519 (0.65939915)]
COG2204	COG2204	GSU0789	GSU0789	Response regulator {UniProtKB/TrEMBL:Q74F20}	GSU2753	GSU2753	Sigma-54 dependent DNA-binding response regulator	[TP0519-TP0519 (0.65939915)]
COG2204	COG2204	GSU0598	GSU0598	Sigma-54 dependent DNA-binding response regulator	GSU0598	GSU0598	Sigma-54 dependent DNA-binding response regulator	[TP0519-TP0519 (0.65939915)]
COG2204	COG2204	GSU0359	GSU0359	Sensory box protein/sigma-54 dependent	GSU0359	GSU0359	Sensory box protein/sigma-54 dependent	[TP0519-TP0519 (0.65939915)]
COG2204	COG2204	GSU0811	GSU0811	Nitrogen regulation protein NtrX	GSU1039	GSU1039	Sigma-54 dependent DNA-binding response regulator	[TP0519-TP0519 (0.65939915)]
COG2204	COG2204	GSU1039	GSU1039	Sigma-54 dependent DNA-binding response regulator	GSU0811	GSU0811	Nitrogen regulation protein NtrX	[TP0519-TP0519 (0.65939915)]
COG2204	COG2204	GSU1320	GSU1320	Sigma-54 dependent DNA-binding response regulator	GSU2524	GSU2524	Sigma-54 dependent DNA-binding response regulator	[TP0519-TP0519 (0.65939915)]
COG2204	COG2204	GSU2524	GSU2524	Sigma-54 dependent DNA-binding response regulator	GSU1320	GSU1320	Sigma-54 dependent DNA-binding response regulator	[TP0519-TP0519 (0.65939915)]
COG2204	COG2204	GSU1003	GSU1003	Nitrogen regulation protein NR(I)	GSU0598	GSU0598	Sigma-54 dependent DNA-binding response regulator	[TP0519-TP0519 (0.65939915)]
COG2204	COG2204	GSU0598	GSU0598	Sigma-54 dependent DNA-binding response regulator	GSU1003	GSU1003	Nitrogen regulation protein NR(I)	[TP0519-TP0519 (0.65939915)]
COG2204	COG2204	GSU1940	GSU1940	Sigma-54 dependent DNA-binding response regulator	GSU0298	GSU0298	Sigma-54 dependent DNA-binding response	[TP0519-TP0519 (0.65939915)]
COG2204	COG2204	GSU0298	GSU0298	Sigma-54 dependent DNA-binding response	GSU1940	GSU1940	Sigma-54 dependent DNA-binding response regulator	[TP0519-TP0519 (0.65939915)]
COG2204	COG2204	GSU0789	GSU0789	Response regulator {UniProtKB/TrEMBL:Q74F20}	GSU1250	GSU1250	Sigma-54 dependent DNA-binding response regulator	[TP0519-TP0519 (0.65939915)]
COG2204	COG2204	GSU1250	GSU1250	Sigma-54 dependent DNA-binding response regulator	GSU0789	GSU0789	Response regulator {UniProtKB/TrEMBL:Q74F20}	[TP0519-TP0519 (0.65939915)]
COG2204	COG2204	GSU0300	GSU0300	Sigma-54 dependent DNA-binding response	GSU0776	GSU0776	Sigma-54 dependent DNA-binding response regulator	[TP0519-TP0519 (0.65939915)]
COG2204	COG2204	GSU0776	GSU0776	Sigma-54 dependent DNA-binding response regulator	GSU0300	GSU0300	Sigma-54 dependent DNA-binding response	[TP0519-TP0519 (0.65939915)]
COG2204	COG2204	GSU1129	GSU1129	Sigma-54 dependent DNA-binding response regulator	GSU1250	GSU1250	Sigma-54 dependent DNA-binding response regulator	[TP0519-TP0519 (0.65939915)]
COG2204	COG2204	GSU1250	GSU1250	Sigma-54 dependent DNA-binding response regulator	GSU1129	GSU1129	Sigma-54 dependent DNA-binding response regulator	[TP0519-TP0519 (0.65939915)]
COG2204	COG2204	GSU2041	GSU2041	Sigma-54 dependent DNA-binding response regulator	GSU0811	GSU0811	Nitrogen regulation protein NtrX	[TP0519-TP0519 (0.65939915)]
COG2204	COG2204	GSU0811	GSU0811	Nitrogen regulation protein NtrX	GSU2041	GSU2041	Sigma-54 dependent DNA-binding response regulator	[TP0519-TP0519 (0.65939915)]
COG2204	COG2204	GSU1039	GSU1039	Sigma-54 dependent DNA-binding response regulator	GSU2581	GSU2581	Sigma-54 dependent transcriptional regulator	[TP0519-TP0519 (0.65939915)]
COG2204	COG2204	GSU0789	GSU0789	Response regulator {UniProtKB/TrEMBL:Q74F20}	GSU3418	GSU3418	Sigma-54 dependent DNA-binding response regulator	[TP0519-TP0519 (0.65939915)]
COG2204	COG2204	GSU3418	GSU3418	Sigma-54 dependent DNA-binding response regulator	GSU0789	GSU0789	Response regulator {UniProtKB/TrEMBL:Q74F20}	[TP0519-TP0519 (0.65939915)]
COG2204	COG2204	GSU2581	GSU2581	Sigma-54 dependent transcriptional regulator	GSU1039	GSU1039	Sigma-54 dependent DNA-binding response regulator	[TP0519-TP0519 (0.65939915)]
COG2204	COG2204	GSU0789	GSU0789	Response regulator {UniProtKB/TrEMBL:Q74F20}	GSU0470	GSU0470	Sigma-54 dependent response regulator	[TP0519-TP0519 (0.65939915)]
COG2204	COG2204	GSU0470	GSU0470	Sigma-54 dependent response regulator	GSU0789	GSU0789	Response regulator {UniProtKB/TrEMBL:Q74F20}	[TP0519-TP0519 (0.65939915)]
COG2204	COG2204	GSU0359	GSU0359	Sensory box protein/sigma-54 dependent	GSU2581	GSU2581	Sigma-54 dependent transcriptional regulator	[TP0519-TP0519 (0.65939915)]
COG2204	COG2204	GSU1989	GSU1989	Sigma-54 dependent DNA-binding response regulator	GSU2693	GSU2693	Response regulator {UniProtKB/TrEMBL:Q749P9}	[TP0519-TP0519 (0.65939915)]
COG2204	COG2204	GSU2693	GSU2693	Response regulator {UniProtKB/TrEMBL:Q749P9}	GSU1989	GSU1989	Sigma-54 dependent DNA-binding response regulator	[TP0519-TP0519 (0.65939915)]
COG2204	COG2204	GSU2581	GSU2581	Sigma-54 dependent transcriptional regulator	GSU0359	GSU0359	Sensory box protein/sigma-54 dependent	[TP0519-TP0519 (0.65939915)]
COG2204	COG2204	GSU0372	GSU0372	Sigma-54 dependent DNA-binding response regulator	GSU0372	GSU0372	Sigma-54 dependent DNA-binding response regulator	[TP0519-TP0519 (0.65939915)]
COG2204	COG2204	GSU1320	GSU1320	Sigma-54 dependent DNA-binding response regulator	GSU2693	GSU2693	Response regulator {UniProtKB/TrEMBL:Q749P9}	[TP0519-TP0519 (0.65939915)]
COG2204	COG2204	GSU3217	GSU3217	Sigma-54 dependent DNA-binding response regulator	GSU3418	GSU3418	Sigma-54 dependent DNA-binding response regulator	[TP0519-TP0519 (0.65939915)]
COG2204	COG2204	GSU2693	GSU2693	Response regulator {UniProtKB/TrEMBL:Q749P9}	GSU1320	GSU1320	Sigma-54 dependent DNA-binding response regulator	[TP0519-TP0519 (0.65939915)]
COG2204	COG2204	GSU3418	GSU3418	Sigma-54 dependent DNA-binding response regulator	GSU3217	GSU3217	Sigma-54 dependent DNA-binding response regulator	[TP0519-TP0519 (0.65939915)]
COG2204	COG2204	GSU0841	GSU0841	Sigma-54 dependent DNA-binding response regulator	GSU0470	GSU0470	Sigma-54 dependent response regulator	[TP0519-TP0519 (0.65939915)]
COG2204	COG2204	GSU0470	GSU0470	Sigma-54 dependent response regulator	GSU0841	GSU0841	Sigma-54 dependent DNA-binding response regulator	[TP0519-TP0519 (0.65939915)]
COG2204	COG2204	GSU1003	GSU1003	Nitrogen regulation protein NR(I)	GSU0300	GSU0300	Sigma-54 dependent DNA-binding response	[TP0519-TP0519 (0.65939915)]
COG2204	COG2204	GSU0300	GSU0300	Sigma-54 dependent DNA-binding response	GSU1003	GSU1003	Nitrogen regulation protein NR(I)	[TP0519-TP0519 (0.65939915)]
COG2204	COG2204	GSU1117	GSU1117	Response regulator {UniProtKB/TrEMBL:Q74E47}	GSU1989	GSU1989	Sigma-54 dependent DNA-binding response regulator	[TP0519-TP0519 (0.65939915)]
COG2204	COG2204	GSU1989	GSU1989	Sigma-54 dependent DNA-binding response regulator	GSU1117	GSU1117	Response regulator {UniProtKB/TrEMBL:Q74E47}	[TP0519-TP0519 (0.65939915)]
COG2204	COG2204	GSU0280	GSU0280	Transcriptional regulator, Fis family	GSU2915	GSU2915	Sigma-54 dependent DNA-binding response regulator	[TP0519-TP0519 (0.65939915)]
COG2204	COG2204	GSU2915	GSU2915	Sigma-54 dependent DNA-binding response regulator	GSU0280	GSU0280	Transcriptional regulator, Fis family	[TP0519-TP0519 (0.65939915)]
COG2204	COG2204	GSU0841	GSU0841	Sigma-54 dependent DNA-binding response regulator	GSU1940	GSU1940	Sigma-54 dependent DNA-binding response regulator	[TP0519-TP0519 (0.65939915)]
COG2204	COG2204	GSU1940	GSU1940	Sigma-54 dependent DNA-binding response regulator	GSU0841	GSU0841	Sigma-54 dependent DNA-binding response regulator	[TP0519-TP0519 (0.65939915)]
COG2204	COG2204	GSU1003	GSU1003	Nitrogen regulation protein NR(I)	GSU0811	GSU0811	Nitrogen regulation protein NtrX	[TP0519-TP0519 (0.65939915)]
COG2204	COG2204	GSU0811	GSU0811	Nitrogen regulation protein NtrX	GSU1003	GSU1003	Nitrogen regulation protein NR(I)	[TP0519-TP0519 (0.65939915)]
COG2204	COG2204	GSU0372	GSU0372	Sigma-54 dependent DNA-binding response regulator	GSU2915	GSU2915	Sigma-54 dependent DNA-binding response regulator	[TP0519-TP0519 (0.65939915)]
COG2204	COG2204	GSU2915	GSU2915	Sigma-54 dependent DNA-binding response regulator	GSU0372	GSU0372	Sigma-54 dependent DNA-binding response regulator	[TP0519-TP0519 (0.65939915)]
COG2204	COG2204	GSU0359	GSU0359	Sensory box protein/sigma-54 dependent	GSU0300	GSU0300	Sigma-54 dependent DNA-binding response	[TP0519-TP0519 (0.65939915)]
COG2204	COG2204	GSU0300	GSU0300	Sigma-54 dependent DNA-binding response	GSU0359	GSU0359	Sensory box protein/sigma-54 dependent	[TP0519-TP0519 (0.65939915)]
COG2204	COG2204	GSU0776	GSU0776	Sigma-54 dependent DNA-binding response regulator	GSU0372	GSU0372	Sigma-54 dependent DNA-binding response regulator	[TP0519-TP0519 (0.65939915)]
COG2204	COG2204	GSU0372	GSU0372	Sigma-54 dependent DNA-binding response regulator	GSU0776	GSU0776	Sigma-54 dependent DNA-binding response regulator	[TP0519-TP0519 (0.65939915)]
COG2204	COG2204	GSU1320	GSU1320	Sigma-54 dependent DNA-binding response regulator	GSU0598	GSU0598	Sigma-54 dependent DNA-binding response regulator	[TP0519-TP0519 (0.65939915)]
COG2204	COG2204	GSU1129	GSU1129	Sigma-54 dependent DNA-binding response regulator	GSU0789	GSU0789	Response regulator {UniProtKB/TrEMBL:Q74F20}	[TP0519-TP0519 (0.65939915)]
COG2204	COG2204	GSU0789	GSU0789	Response regulator {UniProtKB/TrEMBL:Q74F20}	GSU1129	GSU1129	Sigma-54 dependent DNA-binding response regulator	[TP0519-TP0519 (0.65939915)]
COG2204	COG2204	GSU0598	GSU0598	Sigma-54 dependent DNA-binding response regulator	GSU1320	GSU1320	Sigma-54 dependent DNA-binding response regulator	[TP0519-TP0519 (0.65939915)]
COG2204	COG2204	GSU1989	GSU1989	Sigma-54 dependent DNA-binding response regulator	GSU2524	GSU2524	Sigma-54 dependent DNA-binding response regulator	[TP0519-TP0519 (0.65939915)]
COG2204	COG2204	GSU2524	GSU2524	Sigma-54 dependent DNA-binding response regulator	GSU1989	GSU1989	Sigma-54 dependent DNA-binding response regulator	[TP0519-TP0519 (0.65939915)]
COG2204	COG2204	GSU0789	GSU0789	Response regulator {UniProtKB/TrEMBL:Q74F20}	GSU0300	GSU0300	Sigma-54 dependent DNA-binding response	[TP0519-TP0519 (0.65939915)]
COG2204	COG2204	GSU0300	GSU0300	Sigma-54 dependent DNA-binding response	GSU0789	GSU0789	Response regulator {UniProtKB/TrEMBL:Q74F20}	[TP0519-TP0519 (0.65939915)]
COG2204	COG2204	GSU3217	GSU3217	Sigma-54 dependent DNA-binding response regulator	GSU2753	GSU2753	Sigma-54 dependent DNA-binding response regulator	[TP0519-TP0519 (0.65939915)]
COG2204	COG2204	GSU2753	GSU2753	Sigma-54 dependent DNA-binding response regulator	GSU3217	GSU3217	Sigma-54 dependent DNA-binding response regulator	[TP0519-TP0519 (0.65939915)]
COG2204	COG2204	GSU3418	GSU3418	Sigma-54 dependent DNA-binding response regulator	GSU0470	GSU0470	Sigma-54 dependent response regulator	[TP0519-TP0519 (0.65939915)]
COG2204	COG2204	GSU0470	GSU0470	Sigma-54 dependent response regulator	GSU3418	GSU3418	Sigma-54 dependent DNA-binding response regulator	[TP0519-TP0519 (0.65939915)]
COG2204	COG2204	GSU0359	GSU0359	Sensory box protein/sigma-54 dependent	GSU1039	GSU1039	Sigma-54 dependent DNA-binding response regulator	[TP0519-TP0519 (0.65939915)]
COG2204	COG2204	GSU1039	GSU1039	Sigma-54 dependent DNA-binding response regulator	GSU0359	GSU0359	Sensory box protein/sigma-54 dependent	[TP0519-TP0519 (0.65939915)]
COG2204	COG2204	GSU0841	GSU0841	Sigma-54 dependent DNA-binding response regulator	GSU0963	GSU0963	Sigma-54 dependent DNA-binding response regulator	[TP0519-TP0519 (0.65939915)]
COG2204	COG2204	GSU0963	GSU0963	Sigma-54 dependent DNA-binding response regulator	GSU0841	GSU0841	Sigma-54 dependent DNA-binding response regulator	[TP0519-TP0519 (0.65939915)]
COG2204	COG2204	GSU3217	GSU3217	Sigma-54 dependent DNA-binding response regulator	GSU0789	GSU0789	Response regulator {UniProtKB/TrEMBL:Q74F20}	[TP0519-TP0519 (0.65939915)]
COG2204	COG2204	GSU0789	GSU0789	Response regulator {UniProtKB/TrEMBL:Q74F20}	GSU3217	GSU3217	Sigma-54 dependent DNA-binding response regulator	[TP0519-TP0519 (0.65939915)]
COG2204	COG2204	GSU1495	GSU1495	Sigma-54 dependent DNA-binding response regulator	GSU0811	GSU0811	Nitrogen regulation protein NtrX	[TP0519-TP0519 (0.65939915)]
COG2204	COG2204	GSU0811	GSU0811	Nitrogen regulation protein NtrX	GSU1495	GSU1495	Sigma-54 dependent DNA-binding response regulator	[TP0519-TP0519 (0.65939915)]
COG2204	COG2204	GSU1003	GSU1003	Nitrogen regulation protein NR(I)	GSU1039	GSU1039	Sigma-54 dependent DNA-binding response regulator	[TP0519-TP0519 (0.65939915)]
COG2204	COG2204	GSU1039	GSU1039	Sigma-54 dependent DNA-binding response regulator	GSU1003	GSU1003	Nitrogen regulation protein NR(I)	[TP0519-TP0519 (0.65939915)]
COG2204	COG2204	GSU1039	GSU1039	Sigma-54 dependent DNA-binding response regulator	GSU0470	GSU0470	Sigma-54 dependent response regulator	[TP0519-TP0519 (0.65939915)]
COG2204	COG2204	GSU0470	GSU0470	Sigma-54 dependent response regulator	GSU1039	GSU1039	Sigma-54 dependent DNA-binding response regulator	[TP0519-TP0519 (0.65939915)]
COG2204	COG2204	GSU0811	GSU0811	Nitrogen regulation protein NtrX	GSU1940	GSU1940	Sigma-54 dependent DNA-binding response regulator	[TP0519-TP0519 (0.65939915)]
COG2204	COG2204	GSU1940	GSU1940	Sigma-54 dependent DNA-binding response regulator	GSU0811	GSU0811	Nitrogen regulation protein NtrX	[TP0519-TP0519 (0.65939915)]
COG2204	COG2204	GSU2041	GSU2041	Sigma-54 dependent DNA-binding response regulator	GSU1039	GSU1039	Sigma-54 dependent DNA-binding response regulator	[TP0519-TP0519 (0.65939915)]
COG2204	COG2204	GSU1039	GSU1039	Sigma-54 dependent DNA-binding response regulator	GSU2041	GSU2041	Sigma-54 dependent DNA-binding response regulator	[TP0519-TP0519 (0.65939915)]
COG2204	COG2204	GSU1117	GSU1117	Response regulator {UniProtKB/TrEMBL:Q74E47}	GSU1653	GSU1653	Sigma-54 dependent DNA-binding response regulator	[TP0519-TP0519 (0.65939915)]
COG2204	COG2204	GSU1653	GSU1653	Sigma-54 dependent DNA-binding response regulator	GSU1117	GSU1117	Response regulator {UniProtKB/TrEMBL:Q74E47}	[TP0519-TP0519 (0.65939915)]
COG2204	COG2204	GSU1940	GSU1940	Sigma-54 dependent DNA-binding response regulator	GSU1250	GSU1250	Sigma-54 dependent DNA-binding response regulator	[TP0519-TP0519 (0.65939915)]
COG2204	COG2204	GSU1250	GSU1250	Sigma-54 dependent DNA-binding response regulator	GSU1940	GSU1940	Sigma-54 dependent DNA-binding response regulator	[TP0519-TP0519 (0.65939915)]
COG2204	COG2204	GSU1495	GSU1495	Sigma-54 dependent DNA-binding response regulator	GSU0789	GSU0789	Response regulator {UniProtKB/TrEMBL:Q74F20}	[TP0519-TP0519 (0.65939915)]
COG2204	COG2204	GSU0789	GSU0789	Response regulator {UniProtKB/TrEMBL:Q74F20}	GSU1495	GSU1495	Sigma-54 dependent DNA-binding response regulator	[TP0519-TP0519 (0.65939915)]
COG2204	COG2204	GSU0963	GSU0963	Sigma-54 dependent DNA-binding response regulator	GSU0300	GSU0300	Sigma-54 dependent DNA-binding response	[TP0519-TP0519 (0.65939915)]
COG2204	COG2204	GSU0300	GSU0300	Sigma-54 dependent DNA-binding response	GSU0963	GSU0963	Sigma-54 dependent DNA-binding response regulator	[TP0519-TP0519 (0.65939915)]
COG2204	COG2204	GSU3217	GSU3217	Sigma-54 dependent DNA-binding response regulator	GSU1989	GSU1989	Sigma-54 dependent DNA-binding response regulator	[TP0519-TP0519 (0.65939915)]
COG2204	COG2204	GSU1989	GSU1989	Sigma-54 dependent DNA-binding response regulator	GSU3217	GSU3217	Sigma-54 dependent DNA-binding response regulator	[TP0519-TP0519 (0.65939915)]
COG2204	COG2204	GSU2915	GSU2915	Sigma-54 dependent DNA-binding response regulator	GSU0470	GSU0470	Sigma-54 dependent response regulator	[TP0519-TP0519 (0.65939915)]
COG2204	COG2204	GSU0470	GSU0470	Sigma-54 dependent response regulator	GSU2915	GSU2915	Sigma-54 dependent DNA-binding response regulator	[TP0519-TP0519 (0.65939915)]
COG2204	COG2204	GSU1117	GSU1117	Response regulator {UniProtKB/TrEMBL:Q74E47}	GSU0789	GSU0789	Response regulator {UniProtKB/TrEMBL:Q74F20}	[TP0519-TP0519 (0.65939915)]
COG2204	COG2204	GSU0789	GSU0789	Response regulator {UniProtKB/TrEMBL:Q74F20}	GSU1117	GSU1117	Response regulator {UniProtKB/TrEMBL:Q74E47}	[TP0519-TP0519 (0.65939915)]
COG2204	COG2204	GSU3217	GSU3217	Sigma-54 dependent DNA-binding response regulator	GSU2693	GSU2693	Response regulator {UniProtKB/TrEMBL:Q749P9}	[TP0519-TP0519 (0.65939915)]
COG2204	COG2204	GSU2693	GSU2693	Response regulator {UniProtKB/TrEMBL:Q749P9}	GSU3217	GSU3217	Sigma-54 dependent DNA-binding response regulator	[TP0519-TP0519 (0.65939915)]
COG2204	COG2204	GSU0298	GSU0298	Sigma-54 dependent DNA-binding response	GSU3418	GSU3418	Sigma-54 dependent DNA-binding response regulator	[TP0519-TP0519 (0.65939915)]
COG2204	COG2204	GSU3418	GSU3418	Sigma-54 dependent DNA-binding response regulator	GSU0298	GSU0298	Sigma-54 dependent DNA-binding response	[TP0519-TP0519 (0.65939915)]
COG2204	COG2204	GSU3217	GSU3217	Sigma-54 dependent DNA-binding response regulator	GSU1940	GSU1940	Sigma-54 dependent DNA-binding response regulator	[TP0519-TP0519 (0.65939915)]
COG2204	COG2204	GSU1940	GSU1940	Sigma-54 dependent DNA-binding response regulator	GSU3217	GSU3217	Sigma-54 dependent DNA-binding response regulator	[TP0519-TP0519 (0.65939915)]
COG2204	COG2204	GSU1989	GSU1989	Sigma-54 dependent DNA-binding response regulator	GSU3418	GSU3418	Sigma-54 dependent DNA-binding response regulator	[TP0519-TP0519 (0.65939915)]
COG2204	COG2204	GSU3418	GSU3418	Sigma-54 dependent DNA-binding response regulator	GSU1989	GSU1989	Sigma-54 dependent DNA-binding response regulator	[TP0519-TP0519 (0.65939915)]
COG2204	COG2204	GSU1129	GSU1129	Sigma-54 dependent DNA-binding response regulator	GSU0372	GSU0372	Sigma-54 dependent DNA-binding response regulator	[TP0519-TP0519 (0.65939915)]
COG2204	COG2204	GSU0372	GSU0372	Sigma-54 dependent DNA-binding response regulator	GSU1129	GSU1129	Sigma-54 dependent DNA-binding response regulator	[TP0519-TP0519 (0.65939915)]
COG2204	COG2204	GSU0280	GSU0280	Transcriptional regulator, Fis family	GSU0298	GSU0298	Sigma-54 dependent DNA-binding response	[TP0519-TP0519 (0.65939915)]
COG2204	COG2204	GSU0298	GSU0298	Sigma-54 dependent DNA-binding response	GSU0280	GSU0280	Transcriptional regulator, Fis family	[TP0519-TP0519 (0.65939915)]
COG2204	COG2204	GSU1039	GSU1039	Sigma-54 dependent DNA-binding response regulator	GSU0598	GSU0598	Sigma-54 dependent DNA-binding response regulator	[TP0519-TP0519 (0.65939915)]
COG2204	COG2204	GSU2753	GSU2753	Sigma-54 dependent DNA-binding response regulator	GSU1250	GSU1250	Sigma-54 dependent DNA-binding response regulator	[TP0519-TP0519 (0.65939915)]
COG2204	COG2204	GSU1250	GSU1250	Sigma-54 dependent DNA-binding response regulator	GSU2753	GSU2753	Sigma-54 dependent DNA-binding response regulator	[TP0519-TP0519 (0.65939915)]
COG2204	COG2204	GSU0598	GSU0598	Sigma-54 dependent DNA-binding response regulator	GSU1039	GSU1039	Sigma-54 dependent DNA-binding response regulator	[TP0519-TP0519 (0.65939915)]
COG2204	COG2204	GSU1003	GSU1003	Nitrogen regulation protein NR(I)	GSU0359	GSU0359	Sensory box protein/sigma-54 dependent	[TP0519-TP0519 (0.65939915)]
COG2204	COG2204	GSU0359	GSU0359	Sensory box protein/sigma-54 dependent	GSU1003	GSU1003	Nitrogen regulation protein NR(I)	[TP0519-TP0519 (0.65939915)]
COG2204	COG2204	GSU0811	GSU0811	Nitrogen regulation protein NtrX	GSU2581	GSU2581	Sigma-54 dependent transcriptional regulator	[TP0519-TP0519 (0.65939915)]
COG2204	COG2204	GSU2581	GSU2581	Sigma-54 dependent transcriptional regulator	GSU0811	GSU0811	Nitrogen regulation protein NtrX	[TP0519-TP0519 (0.65939915)]
COG2204	COG2204	GSU1320	GSU1320	Sigma-54 dependent DNA-binding response regulator	GSU0841	GSU0841	Sigma-54 dependent DNA-binding response regulator	[TP0519-TP0519 (0.65939915)]
COG2204	COG2204	GSU0841	GSU0841	Sigma-54 dependent DNA-binding response regulator	GSU1320	GSU1320	Sigma-54 dependent DNA-binding response regulator	[TP0519-TP0519 (0.65939915)]
COG2204	COG2204	GSU2524	GSU2524	Sigma-54 dependent DNA-binding response regulator	GSU0300	GSU0300	Sigma-54 dependent DNA-binding response	[TP0519-TP0519 (0.65939915)]
COG2204	COG2204	GSU0300	GSU0300	Sigma-54 dependent DNA-binding response	GSU2524	GSU2524	Sigma-54 dependent DNA-binding response regulator	[TP0519-TP0519 (0.65939915)]
COG2204	COG2204	GSU2693	GSU2693	Response regulator {UniProtKB/TrEMBL:Q749P9}	GSU2581	GSU2581	Sigma-54 dependent transcriptional regulator	[TP0519-TP0519 (0.65939915)]
COG2204	COG2204	GSU2581	GSU2581	Sigma-54 dependent transcriptional regulator	GSU2693	GSU2693	Response regulator {UniProtKB/TrEMBL:Q749P9}	[TP0519-TP0519 (0.65939915)]
COG2204	COG2204	GSU0789	GSU0789	Response regulator {UniProtKB/TrEMBL:Q74F20}	GSU2915	GSU2915	Sigma-54 dependent DNA-binding response regulator	[TP0519-TP0519 (0.65939915)]
COG2204	COG2204	GSU2915	GSU2915	Sigma-54 dependent DNA-binding response regulator	GSU0789	GSU0789	Response regulator {UniProtKB/TrEMBL:Q74F20}	[TP0519-TP0519 (0.65939915)]
COG2204	COG2204	GSU0811	GSU0811	Nitrogen regulation protein NtrX	GSU2753	GSU2753	Sigma-54 dependent DNA-binding response regulator	[TP0519-TP0519 (0.65939915)]
COG2204	COG2204	GSU2753	GSU2753	Sigma-54 dependent DNA-binding response regulator	GSU0811	GSU0811	Nitrogen regulation protein NtrX	[TP0519-TP0519 (0.65939915)]
COG2204	COG2204	GSU1003	GSU1003	Nitrogen regulation protein NR(I)	GSU1989	GSU1989	Sigma-54 dependent DNA-binding response regulator	[TP0519-TP0519 (0.65939915)]
COG2204	COG2204	GSU1989	GSU1989	Sigma-54 dependent DNA-binding response regulator	GSU1003	GSU1003	Nitrogen regulation protein NR(I)	[TP0519-TP0519 (0.65939915)]
COG2204	COG2204	GSU1495	GSU1495	Sigma-54 dependent DNA-binding response regulator	GSU1250	GSU1250	Sigma-54 dependent DNA-binding response regulator	[TP0519-TP0519 (0.65939915)]
COG2204	COG2204	GSU1250	GSU1250	Sigma-54 dependent DNA-binding response regulator	GSU1495	GSU1495	Sigma-54 dependent DNA-binding response regulator	[TP0519-TP0519 (0.65939915)]
COG2204	COG2204	GSU0359	GSU0359	Sensory box protein/sigma-54 dependent	GSU0789	GSU0789	Response regulator {UniProtKB/TrEMBL:Q74F20}	[TP0519-TP0519 (0.65939915)]
COG2204	COG2204	GSU0789	GSU0789	Response regulator {UniProtKB/TrEMBL:Q74F20}	GSU0359	GSU0359	Sensory box protein/sigma-54 dependent	[TP0519-TP0519 (0.65939915)]
COG2204	COG2204	GSU1320	GSU1320	Sigma-54 dependent DNA-binding response regulator	GSU0280	GSU0280	Transcriptional regulator, Fis family	[TP0519-TP0519 (0.65939915)]
COG2204	COG2204	GSU0280	GSU0280	Transcriptional regulator, Fis family	GSU1320	GSU1320	Sigma-54 dependent DNA-binding response regulator	[TP0519-TP0519 (0.65939915)]
COG2204	COG2204	GSU1003	GSU1003	Nitrogen regulation protein NR(I)	GSU0470	GSU0470	Sigma-54 dependent response regulator	[TP0519-TP0519 (0.65939915)]
COG2204	COG2204	GSU0470	GSU0470	Sigma-54 dependent response regulator	GSU1003	GSU1003	Nitrogen regulation protein NR(I)	[TP0519-TP0519 (0.65939915)]
COG2204	COG2204	GSU1003	GSU1003	Nitrogen regulation protein NR(I)	GSU1495	GSU1495	Sigma-54 dependent DNA-binding response regulator	[TP0519-TP0519 (0.65939915)]
COG2204	COG2204	GSU1495	GSU1495	Sigma-54 dependent DNA-binding response regulator	GSU1003	GSU1003	Nitrogen regulation protein NR(I)	[TP0519-TP0519 (0.65939915)]
COG2204	COG2204	GSU2041	GSU2041	Sigma-54 dependent DNA-binding response regulator	GSU0298	GSU0298	Sigma-54 dependent DNA-binding response	[TP0519-TP0519 (0.65939915)]
COG2204	COG2204	GSU0298	GSU0298	Sigma-54 dependent DNA-binding response	GSU2041	GSU2041	Sigma-54 dependent DNA-binding response regulator	[TP0519-TP0519 (0.65939915)]
COG2204	COG2204	GSU3217	GSU3217	Sigma-54 dependent DNA-binding response regulator	GSU0470	GSU0470	Sigma-54 dependent response regulator	[TP0519-TP0519 (0.65939915)]
COG2204	COG2204	GSU0470	GSU0470	Sigma-54 dependent response regulator	GSU3217	GSU3217	Sigma-54 dependent DNA-binding response regulator	[TP0519-TP0519 (0.65939915)]
COG2204	COG2204	GSU0298	GSU0298	Sigma-54 dependent DNA-binding response	GSU2915	GSU2915	Sigma-54 dependent DNA-binding response regulator	[TP0519-TP0519 (0.65939915)]
COG2204	COG2204	GSU2915	GSU2915	Sigma-54 dependent DNA-binding response regulator	GSU0298	GSU0298	Sigma-54 dependent DNA-binding response	[TP0519-TP0519 (0.65939915)]
COG2204	COG2204	GSU3418	GSU3418	Sigma-54 dependent DNA-binding response regulator	GSU0372	GSU0372	Sigma-54 dependent DNA-binding response regulator	[TP0519-TP0519 (0.65939915)]
COG2204	COG2204	GSU0372	GSU0372	Sigma-54 dependent DNA-binding response regulator	GSU3418	GSU3418	Sigma-54 dependent DNA-binding response regulator	[TP0519-TP0519 (0.65939915)]
COG2204	COG2204	GSU0300	GSU0300	Sigma-54 dependent DNA-binding response	GSU0598	GSU0598	Sigma-54 dependent DNA-binding response regulator	[TP0519-TP0519 (0.65939915)]
COG2204	COG2204	GSU0598	GSU0598	Sigma-54 dependent DNA-binding response regulator	GSU0300	GSU0300	Sigma-54 dependent DNA-binding response	[TP0519-TP0519 (0.65939915)]
COG2204	COG2204	GSU1003	GSU1003	Nitrogen regulation protein NR(I)	GSU1003	GSU1003	Nitrogen regulation protein NR(I)	[TP0519-TP0519 (0.65939915)]
COG2204	COG2204	GSU0359	GSU0359	Sensory box protein/sigma-54 dependent	GSU1117	GSU1117	Response regulator {UniProtKB/TrEMBL:Q74E47}	[TP0519-TP0519 (0.65939915)]
COG2204	COG2204	GSU1117	GSU1117	Response regulator {UniProtKB/TrEMBL:Q74E47}	GSU0359	GSU0359	Sensory box protein/sigma-54 dependent	[TP0519-TP0519 (0.65939915)]
COG2204	COG2204	GSU0963	GSU0963	Sigma-54 dependent DNA-binding response regulator	GSU0470	GSU0470	Sigma-54 dependent response regulator	[TP0519-TP0519 (0.65939915)]
COG2204	COG2204	GSU0470	GSU0470	Sigma-54 dependent response regulator	GSU0963	GSU0963	Sigma-54 dependent DNA-binding response regulator	[TP0519-TP0519 (0.65939915)]
COG2204	COG2204	GSU2693	GSU2693	Response regulator {UniProtKB/TrEMBL:Q749P9}	GSU3418	GSU3418	Sigma-54 dependent DNA-binding response regulator	[TP0519-TP0519 (0.65939915)]
COG2204	COG2204	GSU3418	GSU3418	Sigma-54 dependent DNA-binding response regulator	GSU2693	GSU2693	Response regulator {UniProtKB/TrEMBL:Q749P9}	[TP0519-TP0519 (0.65939915)]
COG2204	COG2204	GSU0359	GSU0359	Sensory box protein/sigma-54 dependent	GSU2915	GSU2915	Sigma-54 dependent DNA-binding response regulator	[TP0519-TP0519 (0.65939915)]
COG2204	COG2204	GSU2915	GSU2915	Sigma-54 dependent DNA-binding response regulator	GSU0359	GSU0359	Sensory box protein/sigma-54 dependent	[TP0519-TP0519 (0.65939915)]
COG2204	COG2204	GSU2753	GSU2753	Sigma-54 dependent DNA-binding response regulator	GSU0300	GSU0300	Sigma-54 dependent DNA-binding response	[TP0519-TP0519 (0.65939915)]
COG2204	COG2204	GSU0300	GSU0300	Sigma-54 dependent DNA-binding response	GSU2753	GSU2753	Sigma-54 dependent DNA-binding response regulator	[TP0519-TP0519 (0.65939915)]
COG2204	COG2204	GSU0811	GSU0811	Nitrogen regulation protein NtrX	GSU2693	GSU2693	Response regulator {UniProtKB/TrEMBL:Q749P9}	[TP0519-TP0519 (0.65939915)]
COG2204	COG2204	GSU2693	GSU2693	Response regulator {UniProtKB/TrEMBL:Q749P9}	GSU0811	GSU0811	Nitrogen regulation protein NtrX	[TP0519-TP0519 (0.65939915)]
COG2204	COG2204	GSU1129	GSU1129	Sigma-54 dependent DNA-binding response regulator	GSU2581	GSU2581	Sigma-54 dependent transcriptional regulator	[TP0519-TP0519 (0.65939915)]
COG2204	COG2204	GSU2581	GSU2581	Sigma-54 dependent transcriptional regulator	GSU1129	GSU1129	Sigma-54 dependent DNA-binding response regulator	[TP0519-TP0519 (0.65939915)]
COG2204	COG2204	GSU1320	GSU1320	Sigma-54 dependent DNA-binding response regulator	GSU1989	GSU1989	Sigma-54 dependent DNA-binding response regulator	[TP0519-TP0519 (0.65939915)]
COG2204	COG2204	GSU1989	GSU1989	Sigma-54 dependent DNA-binding response regulator	GSU1320	GSU1320	Sigma-54 dependent DNA-binding response regulator	[TP0519-TP0519 (0.65939915)]
COG2204	COG2204	GSU2753	GSU2753	Sigma-54 dependent DNA-binding response regulator	GSU0776	GSU0776	Sigma-54 dependent DNA-binding response regulator	[TP0519-TP0519 (0.65939915)]
COG2204	COG2204	GSU0776	GSU0776	Sigma-54 dependent DNA-binding response regulator	GSU2753	GSU2753	Sigma-54 dependent DNA-binding response regulator	[TP0519-TP0519 (0.65939915)]
COG2204	COG2204	GSU1320	GSU1320	Sigma-54 dependent DNA-binding response regulator	GSU2041	GSU2041	Sigma-54 dependent DNA-binding response regulator	[TP0519-TP0519 (0.65939915)]
COG2204	COG2204	GSU2041	GSU2041	Sigma-54 dependent DNA-binding response regulator	GSU1320	GSU1320	Sigma-54 dependent DNA-binding response regulator	[TP0519-TP0519 (0.65939915)]
COG2204	COG2204	GSU0300	GSU0300	Sigma-54 dependent DNA-binding response	GSU1039	GSU1039	Sigma-54 dependent DNA-binding response regulator	[TP0519-TP0519 (0.65939915)]
COG2204	COG2204	GSU1039	GSU1039	Sigma-54 dependent DNA-binding response regulator	GSU0300	GSU0300	Sigma-54 dependent DNA-binding response	[TP0519-TP0519 (0.65939915)]
COG2204	COG2204	GSU1250	GSU1250	Sigma-54 dependent DNA-binding response regulator	GSU1250	GSU1250	Sigma-54 dependent DNA-binding response regulator	[TP0519-TP0519 (0.65939915)]
COG2204	COG2204	GSU2041	GSU2041	Sigma-54 dependent DNA-binding response regulator	GSU0372	GSU0372	Sigma-54 dependent DNA-binding response regulator	[TP0519-TP0519 (0.65939915)]
COG2204	COG2204	GSU0372	GSU0372	Sigma-54 dependent DNA-binding response regulator	GSU2041	GSU2041	Sigma-54 dependent DNA-binding response regulator	[TP0519-TP0519 (0.65939915)]
COG2204	COG2204	GSU2693	GSU2693	Response regulator {UniProtKB/TrEMBL:Q749P9}	GSU2915	GSU2915	Sigma-54 dependent DNA-binding response regulator	[TP0519-TP0519 (0.65939915)]
COG2204	COG2204	GSU2915	GSU2915	Sigma-54 dependent DNA-binding response regulator	GSU2693	GSU2693	Response regulator {UniProtKB/TrEMBL:Q749P9}	[TP0519-TP0519 (0.65939915)]
COG2204	COG2204	GSU1003	GSU1003	Nitrogen regulation protein NR(I)	GSU0372	GSU0372	Sigma-54 dependent DNA-binding response regulator	[TP0519-TP0519 (0.65939915)]
COG2204	COG2204	GSU0372	GSU0372	Sigma-54 dependent DNA-binding response regulator	GSU1003	GSU1003	Nitrogen regulation protein NR(I)	[TP0519-TP0519 (0.65939915)]
COG2204	COG2204	GSU1117	GSU1117	Response regulator {UniProtKB/TrEMBL:Q74E47}	GSU0776	GSU0776	Sigma-54 dependent DNA-binding response regulator	[TP0519-TP0519 (0.65939915)]
COG2204	COG2204	GSU0776	GSU0776	Sigma-54 dependent DNA-binding response regulator	GSU1117	GSU1117	Response regulator {UniProtKB/TrEMBL:Q74E47}	[TP0519-TP0519 (0.65939915)]
COG2204	COG2204	GSU1003	GSU1003	Nitrogen regulation protein NR(I)	GSU2524	GSU2524	Sigma-54 dependent DNA-binding response regulator	[TP0519-TP0519 (0.65939915)]
COG2204	COG2204	GSU2524	GSU2524	Sigma-54 dependent DNA-binding response regulator	GSU1003	GSU1003	Nitrogen regulation protein NR(I)	[TP0519-TP0519 (0.65939915)]
COG2204	COG2204	GSU1940	GSU1940	Sigma-54 dependent DNA-binding response regulator	GSU1653	GSU1653	Sigma-54 dependent DNA-binding response regulator	[TP0519-TP0519 (0.65939915)]
COG2204	COG2204	GSU1653	GSU1653	Sigma-54 dependent DNA-binding response regulator	GSU1940	GSU1940	Sigma-54 dependent DNA-binding response regulator	[TP0519-TP0519 (0.65939915)]
COG2204	COG2204	GSU1495	GSU1495	Sigma-54 dependent DNA-binding response regulator	GSU0280	GSU0280	Transcriptional regulator, Fis family	[TP0519-TP0519 (0.65939915)]
COG2204	COG2204	GSU0280	GSU0280	Transcriptional regulator, Fis family	GSU1495	GSU1495	Sigma-54 dependent DNA-binding response regulator	[TP0519-TP0519 (0.65939915)]
COG2204	COG2204	GSU0963	GSU0963	Sigma-54 dependent DNA-binding response regulator	GSU0372	GSU0372	Sigma-54 dependent DNA-binding response regulator	[TP0519-TP0519 (0.65939915)]
COG2204	COG2204	GSU0372	GSU0372	Sigma-54 dependent DNA-binding response regulator	GSU0963	GSU0963	Sigma-54 dependent DNA-binding response regulator	[TP0519-TP0519 (0.65939915)]
COG2204	COG2204	GSU0359	GSU0359	Sensory box protein/sigma-54 dependent	GSU0598	GSU0598	Sigma-54 dependent DNA-binding response regulator	[TP0519-TP0519 (0.65939915)]
COG2204	COG2204	GSU0598	GSU0598	Sigma-54 dependent DNA-binding response regulator	GSU0359	GSU0359	Sensory box protein/sigma-54 dependent	[TP0519-TP0519 (0.65939915)]
COG2204	COG2204	GSU3217	GSU3217	Sigma-54 dependent DNA-binding response regulator	GSU0298	GSU0298	Sigma-54 dependent DNA-binding response	[TP0519-TP0519 (0.65939915)]
COG2204	COG2204	GSU1495	GSU1495	Sigma-54 dependent DNA-binding response regulator	GSU1129	GSU1129	Sigma-54 dependent DNA-binding response regulator	[TP0519-TP0519 (0.65939915)]
COG2204	COG2204	GSU1129	GSU1129	Sigma-54 dependent DNA-binding response regulator	GSU1495	GSU1495	Sigma-54 dependent DNA-binding response regulator	[TP0519-TP0519 (0.65939915)]
COG2204	COG2204	GSU0298	GSU0298	Sigma-54 dependent DNA-binding response	GSU3217	GSU3217	Sigma-54 dependent DNA-binding response regulator	[TP0519-TP0519 (0.65939915)]
COG2204	COG2204	GSU1320	GSU1320	Sigma-54 dependent DNA-binding response regulator	GSU0298	GSU0298	Sigma-54 dependent DNA-binding response	[TP0519-TP0519 (0.65939915)]
COG2204	COG2204	GSU0298	GSU0298	Sigma-54 dependent DNA-binding response	GSU1320	GSU1320	Sigma-54 dependent DNA-binding response regulator	[TP0519-TP0519 (0.65939915)]
COG2204	COG2204	GSU1003	GSU1003	Nitrogen regulation protein NR(I)	GSU0776	GSU0776	Sigma-54 dependent DNA-binding response regulator	[TP0519-TP0519 (0.65939915)]
COG2204	COG2204	GSU0776	GSU0776	Sigma-54 dependent DNA-binding response regulator	GSU1003	GSU1003	Nitrogen regulation protein NR(I)	[TP0519-TP0519 (0.65939915)]
COG2204	COG2204	GSU1117	GSU1117	Response regulator {UniProtKB/TrEMBL:Q74E47}	GSU2693	GSU2693	Response regulator {UniProtKB/TrEMBL:Q749P9}	[TP0519-TP0519 (0.65939915)]
COG2204	COG2204	GSU1989	GSU1989	Sigma-54 dependent DNA-binding response regulator	GSU2915	GSU2915	Sigma-54 dependent DNA-binding response regulator	[TP0519-TP0519 (0.65939915)]
COG2204	COG2204	GSU2693	GSU2693	Response regulator {UniProtKB/TrEMBL:Q749P9}	GSU1117	GSU1117	Response regulator {UniProtKB/TrEMBL:Q74E47}	[TP0519-TP0519 (0.65939915)]
COG2204	COG2204	GSU2915	GSU2915	Sigma-54 dependent DNA-binding response regulator	GSU1989	GSU1989	Sigma-54 dependent DNA-binding response regulator	[TP0519-TP0519 (0.65939915)]
COG2204	COG2204	GSU1117	GSU1117	Response regulator {UniProtKB/TrEMBL:Q74E47}	GSU2753	GSU2753	Sigma-54 dependent DNA-binding response regulator	[TP0519-TP0519 (0.65939915)]
COG2204	COG2204	GSU2753	GSU2753	Sigma-54 dependent DNA-binding response regulator	GSU1117	GSU1117	Response regulator {UniProtKB/TrEMBL:Q74E47}	[TP0519-TP0519 (0.65939915)]
COG2204	COG2204	GSU2753	GSU2753	Sigma-54 dependent DNA-binding response regulator	GSU3418	GSU3418	Sigma-54 dependent DNA-binding response regulator	[TP0519-TP0519 (0.65939915)]
COG2204	COG2204	GSU3418	GSU3418	Sigma-54 dependent DNA-binding response regulator	GSU2753	GSU2753	Sigma-54 dependent DNA-binding response regulator	[TP0519-TP0519 (0.65939915)]
COG2204	COG2204	GSU1117	GSU1117	Response regulator {UniProtKB/TrEMBL:Q74E47}	GSU1117	GSU1117	Response regulator {UniProtKB/TrEMBL:Q74E47}	[TP0519-TP0519 (0.65939915)]
COG2204	COG2204	GSU1653	GSU1653	Sigma-54 dependent DNA-binding response regulator	GSU0298	GSU0298	Sigma-54 dependent DNA-binding response	[TP0519-TP0519 (0.65939915)]
COG2204	COG2204	GSU0298	GSU0298	Sigma-54 dependent DNA-binding response	GSU1653	GSU1653	Sigma-54 dependent DNA-binding response regulator	[TP0519-TP0519 (0.65939915)]
COG2204	COG2204	GSU2041	GSU2041	Sigma-54 dependent DNA-binding response regulator	GSU2915	GSU2915	Sigma-54 dependent DNA-binding response regulator	[TP0519-TP0519 (0.65939915)]
COG2204	COG2204	GSU2915	GSU2915	Sigma-54 dependent DNA-binding response regulator	GSU2041	GSU2041	Sigma-54 dependent DNA-binding response regulator	[TP0519-TP0519 (0.65939915)]
COG2204	COG2204	GSU1653	GSU1653	Sigma-54 dependent DNA-binding response regulator	GSU2581	GSU2581	Sigma-54 dependent transcriptional regulator	[TP0519-TP0519 (0.65939915)]
COG2204	COG2204	GSU2581	GSU2581	Sigma-54 dependent transcriptional regulator	GSU1653	GSU1653	Sigma-54 dependent DNA-binding response regulator	[TP0519-TP0519 (0.65939915)]
COG2204	COG2204	GSU2524	GSU2524	Sigma-54 dependent DNA-binding response regulator	GSU0776	GSU0776	Sigma-54 dependent DNA-binding response regulator	[TP0519-TP0519 (0.65939915)]
COG2204	COG2204	GSU0776	GSU0776	Sigma-54 dependent DNA-binding response regulator	GSU2524	GSU2524	Sigma-54 dependent DNA-binding response regulator	[TP0519-TP0519 (0.65939915)]
COG2204	COG2204	GSU1003	GSU1003	Nitrogen regulation protein NR(I)	GSU1250	GSU1250	Sigma-54 dependent DNA-binding response regulator	[TP0519-TP0519 (0.65939915)]
COG2204	COG2204	GSU1250	GSU1250	Sigma-54 dependent DNA-binding response regulator	GSU1003	GSU1003	Nitrogen regulation protein NR(I)	[TP0519-TP0519 (0.65939915)]
COG2204	COG2204	GSU0359	GSU0359	Sensory box protein/sigma-54 dependent	GSU2524	GSU2524	Sigma-54 dependent DNA-binding response regulator	[TP0519-TP0519 (0.65939915)]
COG2204	COG2204	GSU2524	GSU2524	Sigma-54 dependent DNA-binding response regulator	GSU0359	GSU0359	Sensory box protein/sigma-54 dependent	[TP0519-TP0519 (0.65939915)]
COG2204	COG2204	GSU0963	GSU0963	Sigma-54 dependent DNA-binding response regulator	GSU0789	GSU0789	Response regulator {UniProtKB/TrEMBL:Q74F20}	[TP0519-TP0519 (0.65939915)]
COG2204	COG2204	GSU0789	GSU0789	Response regulator {UniProtKB/TrEMBL:Q74F20}	GSU0963	GSU0963	Sigma-54 dependent DNA-binding response regulator	[TP0519-TP0519 (0.65939915)]
COG2204	COG2204	GSU1653	GSU1653	Sigma-54 dependent DNA-binding response regulator	GSU3418	GSU3418	Sigma-54 dependent DNA-binding response regulator	[TP0519-TP0519 (0.65939915)]
COG2204	COG2204	GSU3418	GSU3418	Sigma-54 dependent DNA-binding response regulator	GSU1653	GSU1653	Sigma-54 dependent DNA-binding response regulator	[TP0519-TP0519 (0.65939915)]
COG2204	COG2204	GSU0298	GSU0298	Sigma-54 dependent DNA-binding response	GSU2693	GSU2693	Response regulator {UniProtKB/TrEMBL:Q749P9}	[TP0519-TP0519 (0.65939915)]
COG2204	COG2204	GSU2693	GSU2693	Response regulator {UniProtKB/TrEMBL:Q749P9}	GSU0298	GSU0298	Sigma-54 dependent DNA-binding response	[TP0519-TP0519 (0.65939915)]
COG2204	COG2204	GSU0776	GSU0776	Sigma-54 dependent DNA-binding response regulator	GSU2915	GSU2915	Sigma-54 dependent DNA-binding response regulator	[TP0519-TP0519 (0.65939915)]
COG2204	COG2204	GSU2915	GSU2915	Sigma-54 dependent DNA-binding response regulator	GSU0776	GSU0776	Sigma-54 dependent DNA-binding response regulator	[TP0519-TP0519 (0.65939915)]
COG2204	COG2204	GSU1320	GSU1320	Sigma-54 dependent DNA-binding response regulator	GSU2581	GSU2581	Sigma-54 dependent transcriptional regulator	[TP0519-TP0519 (0.65939915)]
COG2204	COG2204	GSU2581	GSU2581	Sigma-54 dependent transcriptional regulator	GSU1320	GSU1320	Sigma-54 dependent DNA-binding response regulator	[TP0519-TP0519 (0.65939915)]
COG2204	COG2204	GSU0359	GSU0359	Sensory box protein/sigma-54 dependent	GSU0841	GSU0841	Sigma-54 dependent DNA-binding response regulator	[TP0519-TP0519 (0.65939915)]
COG2204	COG2204	GSU0841	GSU0841	Sigma-54 dependent DNA-binding response regulator	GSU0359	GSU0359	Sensory box protein/sigma-54 dependent	[TP0519-TP0519 (0.65939915)]
COG2204	COG2204	GSU2753	GSU2753	Sigma-54 dependent DNA-binding response regulator	GSU2693	GSU2693	Response regulator {UniProtKB/TrEMBL:Q749P9}	[TP0519-TP0519 (0.65939915)]
COG2204	COG2204	GSU2693	GSU2693	Response regulator {UniProtKB/TrEMBL:Q749P9}	GSU2753	GSU2753	Sigma-54 dependent DNA-binding response regulator	[TP0519-TP0519 (0.65939915)]
COG2204	COG2204	GSU1250	GSU1250	Sigma-54 dependent DNA-binding response regulator	GSU2524	GSU2524	Sigma-54 dependent DNA-binding response regulator	[TP0519-TP0519 (0.65939915)]
COG2204	COG2204	GSU2524	GSU2524	Sigma-54 dependent DNA-binding response regulator	GSU1250	GSU1250	Sigma-54 dependent DNA-binding response regulator	[TP0519-TP0519 (0.65939915)]
COG2204	COG2204	GSU2915	GSU2915	Sigma-54 dependent DNA-binding response regulator	GSU2915	GSU2915	Sigma-54 dependent DNA-binding response regulator	[TP0519-TP0519 (0.65939915)]
COG2204	COG2204	GSU0298	GSU0298	Sigma-54 dependent DNA-binding response	GSU0470	GSU0470	Sigma-54 dependent response regulator	[TP0519-TP0519 (0.65939915)]
COG2204	COG2204	GSU0470	GSU0470	Sigma-54 dependent response regulator	GSU0298	GSU0298	Sigma-54 dependent DNA-binding response	[TP0519-TP0519 (0.65939915)]
COG2204	COG2204	GSU2041	GSU2041	Sigma-54 dependent DNA-binding response regulator	GSU3217	GSU3217	Sigma-54 dependent DNA-binding response regulator	[TP0519-TP0519 (0.65939915)]
COG2204	COG2204	GSU3217	GSU3217	Sigma-54 dependent DNA-binding response regulator	GSU2041	GSU2041	Sigma-54 dependent DNA-binding response regulator	[TP0519-TP0519 (0.65939915)]
COG2204	COG2204	GSU0359	GSU0359	Sensory box protein/sigma-54 dependent	GSU0776	GSU0776	Sigma-54 dependent DNA-binding response regulator	[TP0519-TP0519 (0.65939915)]
COG2204	COG2204	GSU0776	GSU0776	Sigma-54 dependent DNA-binding response regulator	GSU0359	GSU0359	Sensory box protein/sigma-54 dependent	[TP0519-TP0519 (0.65939915)]
COG2204	COG2204	GSU1129	GSU1129	Sigma-54 dependent DNA-binding response regulator	GSU0298	GSU0298	Sigma-54 dependent DNA-binding response	[TP0519-TP0519 (0.65939915)]
COG2204	COG2204	GSU0298	GSU0298	Sigma-54 dependent DNA-binding response	GSU1129	GSU1129	Sigma-54 dependent DNA-binding response regulator	[TP0519-TP0519 (0.65939915)]
COG2204	COG2204	GSU1495	GSU1495	Sigma-54 dependent DNA-binding response regulator	GSU0300	GSU0300	Sigma-54 dependent DNA-binding response	[TP0519-TP0519 (0.65939915)]
COG2204	COG2204	GSU0300	GSU0300	Sigma-54 dependent DNA-binding response	GSU1495	GSU1495	Sigma-54 dependent DNA-binding response regulator	[TP0519-TP0519 (0.65939915)]
COG2204	COG2204	GSU1003	GSU1003	Nitrogen regulation protein NR(I)	GSU3217	GSU3217	Sigma-54 dependent DNA-binding response regulator	[TP0519-TP0519 (0.65939915)]
COG2204	COG2204	GSU3217	GSU3217	Sigma-54 dependent DNA-binding response regulator	GSU1003	GSU1003	Nitrogen regulation protein NR(I)	[TP0519-TP0519 (0.65939915)]
COG2204	COG2204	GSU2524	GSU2524	Sigma-54 dependent DNA-binding response regulator	GSU2915	GSU2915	Sigma-54 dependent DNA-binding response regulator	[TP0519-TP0519 (0.65939915)]
COG2204	COG2204	GSU2915	GSU2915	Sigma-54 dependent DNA-binding response regulator	GSU2524	GSU2524	Sigma-54 dependent DNA-binding response regulator	[TP0519-TP0519 (0.65939915)]
COG2204	COG2204	GSU1320	GSU1320	Sigma-54 dependent DNA-binding response regulator	GSU0300	GSU0300	Sigma-54 dependent DNA-binding response	[TP0519-TP0519 (0.65939915)]
COG2204	COG2204	GSU0300	GSU0300	Sigma-54 dependent DNA-binding response	GSU1320	GSU1320	Sigma-54 dependent DNA-binding response regulator	[TP0519-TP0519 (0.65939915)]
COG2204	COG2204	GSU0280	GSU0280	Transcriptional regulator, Fis family	GSU0811	GSU0811	Nitrogen regulation protein NtrX	[TP0519-TP0519 (0.65939915)]
COG2204	COG2204	GSU0811	GSU0811	Nitrogen regulation protein NtrX	GSU0280	GSU0280	Transcriptional regulator, Fis family	[TP0519-TP0519 (0.65939915)]
COG2204	COG2204	GSU1495	GSU1495	Sigma-54 dependent DNA-binding response regulator	GSU2753	GSU2753	Sigma-54 dependent DNA-binding response regulator	[TP0519-TP0519 (0.65939915)]
COG2204	COG2204	GSU2753	GSU2753	Sigma-54 dependent DNA-binding response regulator	GSU1495	GSU1495	Sigma-54 dependent DNA-binding response regulator	[TP0519-TP0519 (0.65939915)]
COG2204	COG2204	GSU1320	GSU1320	Sigma-54 dependent DNA-binding response regulator	GSU1495	GSU1495	Sigma-54 dependent DNA-binding response regulator	[TP0519-TP0519 (0.65939915)]
COG2204	COG2204	GSU1495	GSU1495	Sigma-54 dependent DNA-binding response regulator	GSU1320	GSU1320	Sigma-54 dependent DNA-binding response regulator	[TP0519-TP0519 (0.65939915)]
COG2204	COG2204	GSU0372	GSU0372	Sigma-54 dependent DNA-binding response regulator	GSU0470	GSU0470	Sigma-54 dependent response regulator	[TP0519-TP0519 (0.65939915)]
COG2204	COG2204	GSU0470	GSU0470	Sigma-54 dependent response regulator	GSU0372	GSU0372	Sigma-54 dependent DNA-binding response regulator	[TP0519-TP0519 (0.65939915)]
COG2204	COG2204	GSU2693	GSU2693	Response regulator {UniProtKB/TrEMBL:Q749P9}	GSU0598	GSU0598	Sigma-54 dependent DNA-binding response regulator	[TP0519-TP0519 (0.65939915)]
COG2204	COG2204	GSU0598	GSU0598	Sigma-54 dependent DNA-binding response regulator	GSU2693	GSU2693	Response regulator {UniProtKB/TrEMBL:Q749P9}	[TP0519-TP0519 (0.65939915)]
COG2204	COG2204	GSU0963	GSU0963	Sigma-54 dependent DNA-binding response regulator	GSU1039	GSU1039	Sigma-54 dependent DNA-binding response regulator	[TP0519-TP0519 (0.65939915)]
COG2204	COG2204	GSU1039	GSU1039	Sigma-54 dependent DNA-binding response regulator	GSU0963	GSU0963	Sigma-54 dependent DNA-binding response regulator	[TP0519-TP0519 (0.65939915)]
COG2204	COG2204	GSU1117	GSU1117	Response regulator {UniProtKB/TrEMBL:Q74E47}	GSU2581	GSU2581	Sigma-54 dependent transcriptional regulator	[TP0519-TP0519 (0.65939915)]
COG2204	COG2204	GSU2581	GSU2581	Sigma-54 dependent transcriptional regulator	GSU1117	GSU1117	Response regulator {UniProtKB/TrEMBL:Q74E47}	[TP0519-TP0519 (0.65939915)]
COG2204	COG2204	GSU0841	GSU0841	Sigma-54 dependent DNA-binding response regulator	GSU2753	GSU2753	Sigma-54 dependent DNA-binding response regulator	[TP0519-TP0519 (0.65939915)]
COG2204	COG2204	GSU2753	GSU2753	Sigma-54 dependent DNA-binding response regulator	GSU0841	GSU0841	Sigma-54 dependent DNA-binding response regulator	[TP0519-TP0519 (0.65939915)]
COG2204	COG2204	GSU1117	GSU1117	Response regulator {UniProtKB/TrEMBL:Q74E47}	GSU2041	GSU2041	Sigma-54 dependent DNA-binding response regulator	[TP0519-TP0519 (0.65939915)]
COG2204	COG2204	GSU2041	GSU2041	Sigma-54 dependent DNA-binding response regulator	GSU1117	GSU1117	Response regulator {UniProtKB/TrEMBL:Q74E47}	[TP0519-TP0519 (0.65939915)]
COG2204	COG2204	GSU0359	GSU0359	Sensory box protein/sigma-54 dependent	GSU1250	GSU1250	Sigma-54 dependent DNA-binding response regulator	[TP0519-TP0519 (0.65939915)]
COG2204	COG2204	GSU1250	GSU1250	Sigma-54 dependent DNA-binding response regulator	GSU0359	GSU0359	Sensory box protein/sigma-54 dependent	[TP0519-TP0519 (0.65939915)]
COG0242	COG1187	GSU3456	GSU3456	Polypeptide deformylase	GSU1403	GSU1403	Ribosomal large subunit pseudouridine synthase B	[TP0757-TP0459 (0.5284328)]
COG0242	COG1187	GSU0129	GSU0129	Polypeptide deformylase	GSU1403	GSU1403	Ribosomal large subunit pseudouridine synthase B	[TP0757-TP0459 (0.5284328)]
COG0457	COG0558	GSU1547	GSU1547	TPR domain protein {UniProtKB/TrEMBL:Q74CX4}	GSU1825	GSU1825	CDP-diacylglycerol--glycerol-3-phosphate	[TP0067-TP0730 (0.86096925)]
COG0457	COG0558	GSU1166	GSU1166	TPR domain protein {UniProtKB/TrEMBL:Q74DZ8}	GSU1825	GSU1825	CDP-diacylglycerol--glycerol-3-phosphate	[TP0067-TP0730 (0.86096925)]
COG0457	COG0558	GSU1114	GSU1114	TPR domain protein {UniProtKB/TrEMBL:Q74E50}	GSU1825	GSU1825	CDP-diacylglycerol--glycerol-3-phosphate	[TP0067-TP0730 (0.86096925)]
COG0457	COG0558	GSU1987	GSU1987	TPR domain protein {UniProtKB/TrEMBL:Q74BQ4}	GSU1825	GSU1825	CDP-diacylglycerol--glycerol-3-phosphate	[TP0067-TP0730 (0.86096925)]
COG0457	COG0558	GSU1432	GSU1432	TPR domain protein {UniProtKB/TrEMBL:Q74D87}	GSU1825	GSU1825	CDP-diacylglycerol--glycerol-3-phosphate	[TP0067-TP0730 (0.86096925)]
COG0457	COG0558	GSU2615	GSU2615	TPR domain protein {UniProtKB/TrEMBL:Q749X7}	GSU1825	GSU1825	CDP-diacylglycerol--glycerol-3-phosphate	[TP0067-TP0730 (0.86096925)]
COG0020	COG1508	GSU1917	uppS	Undecaprenyl pyrophosphate synthetase (EC 2.5.1.31) (UPP synthetase) (Di-trans,poly-cis-decaprenylcistransferase) (Undecaprenyl diphosphate synthase) (UDS)	GSU1887	GSU1887	RNA polymerase sigma-54 factor	[TP0603-TP0111 (0.79878455)]
COG0192	COG1774	GSU1880	metK	S-adenosylmethionine synthetase (EC 2.5.1.6) (Methionine adenosyltransferase) (AdoMet synthetase) (MAT)	GSU2231	GSU2231	Hypothetical protein {UniProtKB/TrEMBL:Q74AW8}	[TP0794-TP0046 (0.7023217)]
COG1385	COG2812	GSU0446	GSU0446	Hypothetical protein {UniProtKB/TrEMBL:Q74G06}	GSU0094	GSU0094	DNA polymerase III, gamma and tau subunits	[TP0276-TP1005 (0.66627616)]
COG0341	COG1512	GSU2616	GSU2616	Protein-export membrane protein SecF	GSU1478	GSU1478	Hypothetical protein {UniProtKB/TrEMBL:Q74D41}	[TP0411-TP0561 (0.5704539)]
COG0242	COG0254	GSU0129	GSU0129	Polypeptide deformylase	GSU3107	rpmE	50S ribosomal protein L31	[TP0757-TP0255 (0.6434887)]
COG0242	COG0254	GSU3456	GSU3456	Polypeptide deformylase	GSU3107	rpmE	50S ribosomal protein L31	[TP0757-TP0255 (0.6434887)]
COG0795	COG1512	GSU1922	GSU1922	Membrane protein, putative	GSU1478	GSU1478	Hypothetical protein {UniProtKB/TrEMBL:Q74D41}	[TP0884-TP0561 (0.6412245)]
COG0795	COG1512	GSU1923	GSU1923	Membrane protein, putative	GSU1478	GSU1478	Hypothetical protein {UniProtKB/TrEMBL:Q74D41}	[TP0884-TP0561 (0.6412245)]
COG0762	COG1512	GSU0866	GSU0866	YGGT family protein {UniProtKB/TrEMBL:Q74EU3}	GSU1478	GSU1478	Hypothetical protein {UniProtKB/TrEMBL:Q74D41}	[TP0668-TP0561 (0.5550382)]
COG0442	COG1466	GSU1460	GSU1460	Prolyl-tRNA synthetase {UniProtKB/TrEMBL:Q74D59}	GSU2207	GSU2207	DNA polymerase III, delta subunit, putative	[TP0160-TP0588 (0.66563916)]
COG0305	COG0593	GSU0998	GSU0998	Replicative DNA helicase	GSU0000.1	dnaA	Chromosomal replication initiator protein dnaA	[TP0058-TP0001 (0.9013428)]
COG0305	COG0593	GSU0998	GSU0998	Replicative DNA helicase	GSU1078	GSU1078	Chromosomal replication initiator protein DnaA,	[TP0058-TP0001 (0.9013428)]
COG1582	COG4786	GSU3026	GSU3026	Flagellar protein FlbD, putative	GSU3052	GSU3052	Flagellar basal-body rod protein FlgG	[TP0726-TP0961 (0.6446794)]
COG1582	COG4786	GSU3026	GSU3026	Flagellar protein FlbD, putative	GSU3051	GSU3051	Flagellar basal-body rod protein FlgG	[TP0726-TP0961 (0.6446794)]
COG0178	COG1197	GSU2758	GSU2758	Excinuclease ABC family protein	GSU0017	GSU0017	Transcription-repair coupling factor	[TP0514-TP0344 (0.9414915)]
COG0178	COG1197	GSU3325	GSU3325	Excinuclease ABC, A subunit	GSU0017	GSU0017	Transcription-repair coupling factor	[TP0514-TP0344 (0.9414915)]
COG0264	COG0544	GSU1920	tsf	Elongation factor Ts (EF-Ts)	GSU1793	tig	Trigger factor {UniProtKB/Swiss-Prot:Q74C81}	[TP0605-TP0506 (0.9100214)]
COG1344	COG1352	GSU3042	GSU3042	Flagellar hook-associated protein FlgL	GSU2215	GSU2215	Chemotaxis protein methyltransferase CheR	[TP0870-TP0630 (0.7476691)]
COG1344	COG1352	GSU3038	GSU3038	Flagellin FliC {UniProtKB/TrEMBL:Q748G4}	GSU0295	GSU0295	Chemotaxis protein methyltransferase CheR	[TP0870-TP0630 (0.7476691)]
COG1344	COG1352	GSU3042	GSU3042	Flagellar hook-associated protein FlgL	GSU1143	GSU1143	Chemotaxis protein methyltransferase CheR	[TP0870-TP0630 (0.7476691)]
COG1344	COG1352	GSU3038	GSU3038	Flagellin FliC {UniProtKB/TrEMBL:Q748G4}	GSU2215	GSU2215	Chemotaxis protein methyltransferase CheR	[TP0870-TP0630 (0.7476691)]
COG1344	COG1352	GSU3042	GSU3042	Flagellar hook-associated protein FlgL	GSU0295	GSU0295	Chemotaxis protein methyltransferase CheR	[TP0870-TP0630 (0.7476691)]
COG1344	COG1352	GSU3038	GSU3038	Flagellin FliC {UniProtKB/TrEMBL:Q748G4}	GSU3195	GSU3195	Chemotaxis protein methyltransferase	[TP0870-TP0630 (0.7476691)]
COG1344	COG1352	GSU3042	GSU3042	Flagellar hook-associated protein FlgL	GSU3195	GSU3195	Chemotaxis protein methyltransferase	[TP0870-TP0630 (0.7476691)]
COG1344	COG1352	GSU3038	GSU3038	Flagellin FliC {UniProtKB/TrEMBL:Q748G4}	GSU1143	GSU1143	Chemotaxis protein methyltransferase CheR	[TP0870-TP0630 (0.7476691)]
COG0495	COG1475	GSU2209	leuS	Leucyl-tRNA synthetase (EC 6.1.1.4) (Leucine--tRNA ligase) (LeuRS)	GSU0107	GSU0107	ParB-like domain protein	[TP0586-TP0271 (0.63095015)]
COG1512	COG1512	GSU1478	GSU1478	Hypothetical protein {UniProtKB/TrEMBL:Q74D41}	GSU1478	GSU1478	Hypothetical protein {UniProtKB/TrEMBL:Q74D41}	[TP0561-TP0561 (0.53951585)]
COG0272	COG2080	GSU0890	GSU0890	DNA ligase, NAD-dependent	GSU0200	GSU0200	Isoquinoline 1-oxidoreductase, alpha subunit	[TP0634-TP0080 (0.5753685)]
COG0750	COG1512	GSU1914	GSU1914	Membrane-associated zinc metalloprotease,	GSU1478	GSU1478	Hypothetical protein {UniProtKB/TrEMBL:Q74D41}	[TP0600-TP0561 (0.5857341)]
COG1352	COG1536	GSU3195	GSU3195	Chemotaxis protein methyltransferase	GSU0411	GSU0411	Flagellar motor switch protein FliG	[TP0630-TP0026 (0.7604114)]
COG1352	COG1536	GSU2215	GSU2215	Chemotaxis protein methyltransferase CheR	GSU0411	GSU0411	Flagellar motor switch protein FliG	[TP0630-TP0026 (0.7604114)]
COG1352	COG1536	GSU1143	GSU1143	Chemotaxis protein methyltransferase CheR	GSU0411	GSU0411	Flagellar motor switch protein FliG	[TP0630-TP0026 (0.7604114)]
COG1352	COG1536	GSU0295	GSU0295	Chemotaxis protein methyltransferase CheR	GSU0411	GSU0411	Flagellar motor switch protein FliG	[TP0630-TP0026 (0.7604114)]
COG1344	COG1516	GSU3042	GSU3042	Flagellar hook-associated protein FlgL	GSU3036	GSU3036	Flagellar protein FliS {UniProtKB/TrEMBL:Q748G6}	[TP0870-TP0943 (0.723277)]
COG1344	COG1516	GSU3038	GSU3038	Flagellin FliC {UniProtKB/TrEMBL:Q748G4}	GSU3036	GSU3036	Flagellar protein FliS {UniProtKB/TrEMBL:Q748G6}	[TP0870-TP0943 (0.723277)]
COG0099	COG0216	GSU2834	rpsM	Ribosomal protein S13 {UniProtKB/TrEMBL:Q749B0}	GSU3104	prfA	Peptide chain release factor 1 (RF-1)	[TP0210-TP0051 (0.8775348)]
COG0099	COG0216	GSU2834	rpsM	Ribosomal protein S13 {UniProtKB/TrEMBL:Q749B0}	GSU0971	GSU0971	Peptidyl-tRNA hydrolase domain protein	[TP0210-TP0051 (0.8775348)]
COG0442	COG0552	GSU1460	GSU1460	Prolyl-tRNA synthetase {UniProtKB/TrEMBL:Q74D59}	GSU1132	GSU1132	Cell division protein FtsY	[TP0160-TP0578 (0.56216276)]
COG0242	COG0319	GSU0129	GSU0129	Polypeptide deformylase	GSU2284	GSU2284	UPF0054 protein GSU2284	[TP0757-TP0650 (0.630912)]
COG0242	COG0319	GSU3456	GSU3456	Polypeptide deformylase	GSU2284	GSU2284	UPF0054 protein GSU2284	[TP0757-TP0650 (0.630912)]
COG0178	COG0845	GSU2758	GSU2758	Excinuclease ABC family protein	GSU0949	GSU0949	Efflux transporter, RND family, MFP subunit	[TP0514-TP0965 (0.87363523)]
COG0178	COG0845	GSU2758	GSU2758	Excinuclease ABC family protein	GSU2823	GSU2823	HlyD family secretion protein	[TP0514-TP0965 (0.87363523)]
COG0178	COG0845	GSU2758	GSU2758	Excinuclease ABC family protein	GSU2136	GSU2136	Heavy metal efflux pump, CzcB family	[TP0514-TP0965 (0.87363523)]
COG0178	COG0845	GSU3325	GSU3325	Excinuclease ABC, A subunit	GSU0276	GSU0276	Secretion protein, HlyD family	[TP0514-TP0965 (0.87363523)]
COG0178	COG0845	GSU3325	GSU3325	Excinuclease ABC, A subunit	GSU2781	GSU2781	Efflux transporter, RND family, MFP subunit	[TP0514-TP0965 (0.87363523)]
COG0178	COG0845	GSU2758	GSU2758	Excinuclease ABC family protein	GSU2687	GSU2687	HlyD family secretion protein	[TP0514-TP0965 (0.87363523)]
COG0178	COG0845	GSU3325	GSU3325	Excinuclease ABC, A subunit	GSU3399	GSU3399	Efflux transporter, RND family, MFP subunit	[TP0514-TP0965 (0.87363523)]
COG0178	COG0845	GSU2758	GSU2758	Excinuclease ABC family protein	GSU0829	GSU0829	Heavy metal efflux pump, CzcB family	[TP0514-TP0965 (0.87363523)]
COG0178	COG0845	GSU2758	GSU2758	Excinuclease ABC family protein	GSU1161	GSU1161	Efflux transporter, RND family, MFP subunit	[TP0514-TP0965 (0.87363523)]
COG0178	COG0845	GSU2758	GSU2758	Excinuclease ABC family protein	GSU2781	GSU2781	Efflux transporter, RND family, MFP subunit	[TP0514-TP0965 (0.87363523)]
COG0178	COG0845	GSU3325	GSU3325	Excinuclease ABC, A subunit	GSU2136	GSU2136	Heavy metal efflux pump, CzcB family	[TP0514-TP0965 (0.87363523)]
COG0178	COG0845	GSU2758	GSU2758	Excinuclease ABC family protein	GSU0496	GSU0496	Efflux transporter, RND family, MFP subunit	[TP0514-TP0965 (0.87363523)]
COG0178	COG0845	GSU2758	GSU2758	Excinuclease ABC family protein	GSU0276	GSU0276	Secretion protein, HlyD family	[TP0514-TP0965 (0.87363523)]
COG0178	COG0845	GSU2758	GSU2758	Excinuclease ABC family protein	GSU1331	GSU1331	Efflux transporter, RND family, MFP subunit	[TP0514-TP0965 (0.87363523)]
COG0178	COG0845	GSU2758	GSU2758	Excinuclease ABC family protein	GSU2697	GSU2697	Multidrug resistance protein	[TP0514-TP0965 (0.87363523)]
COG0178	COG0845	GSU3325	GSU3325	Excinuclease ABC, A subunit	GSU1610	GSU1610	Efflux transporter, RND family, MFP subunit	[TP0514-TP0965 (0.87363523)]
COG0178	COG0845	GSU2758	GSU2758	Excinuclease ABC family protein	GSU3399	GSU3399	Efflux transporter, RND family, MFP subunit	[TP0514-TP0965 (0.87363523)]
COG0178	COG0845	GSU3325	GSU3325	Excinuclease ABC, A subunit	GSU1331	GSU1331	Efflux transporter, RND family, MFP subunit	[TP0514-TP0965 (0.87363523)]
COG0178	COG0845	GSU3325	GSU3325	Excinuclease ABC, A subunit	GSU1161	GSU1161	Efflux transporter, RND family, MFP subunit	[TP0514-TP0965 (0.87363523)]
COG0178	COG0845	GSU3325	GSU3325	Excinuclease ABC, A subunit	GSU0949	GSU0949	Efflux transporter, RND family, MFP subunit	[TP0514-TP0965 (0.87363523)]
COG0178	COG0845	GSU2758	GSU2758	Excinuclease ABC family protein	GSU0392	GSU0392	Efflux transporter, RND family, MFP subunit	[TP0514-TP0965 (0.87363523)]
COG0178	COG0845	GSU2758	GSU2758	Excinuclease ABC family protein	GSU2665	GSU2665	Efflux transporter, RND family, MFP subunit	[TP0514-TP0965 (0.87363523)]
COG0178	COG0845	GSU2758	GSU2758	Excinuclease ABC family protein	GSU1610	GSU1610	Efflux transporter, RND family, MFP subunit	[TP0514-TP0965 (0.87363523)]
COG0178	COG0845	GSU3325	GSU3325	Excinuclease ABC, A subunit	GSU2665	GSU2665	Efflux transporter, RND family, MFP subunit	[TP0514-TP0965 (0.87363523)]
COG0178	COG0845	GSU3325	GSU3325	Excinuclease ABC, A subunit	GSU0496	GSU0496	Efflux transporter, RND family, MFP subunit	[TP0514-TP0965 (0.87363523)]
COG0178	COG0845	GSU3325	GSU3325	Excinuclease ABC, A subunit	GSU0829	GSU0829	Heavy metal efflux pump, CzcB family	[TP0514-TP0965 (0.87363523)]
COG0178	COG0845	GSU3325	GSU3325	Excinuclease ABC, A subunit	GSU2697	GSU2697	Multidrug resistance protein	[TP0514-TP0965 (0.87363523)]
COG0178	COG0845	GSU3325	GSU3325	Excinuclease ABC, A subunit	GSU0392	GSU0392	Efflux transporter, RND family, MFP subunit	[TP0514-TP0965 (0.87363523)]
COG0178	COG0845	GSU3325	GSU3325	Excinuclease ABC, A subunit	GSU2687	GSU2687	HlyD family secretion protein	[TP0514-TP0965 (0.87363523)]
COG0178	COG0845	GSU3325	GSU3325	Excinuclease ABC, A subunit	GSU2823	GSU2823	HlyD family secretion protein	[TP0514-TP0965 (0.87363523)]
COG0457	COG0566	GSU2615	GSU2615	TPR domain protein {UniProtKB/TrEMBL:Q749X7}	GSU1462	GSU1462	RNA methyltransferase, TrmH family, group 3	[TP0095-TP0054 (0.73981166)]
COG0457	COG0566	GSU1987	GSU1987	TPR domain protein {UniProtKB/TrEMBL:Q74BQ4}	GSU1462	GSU1462	RNA methyltransferase, TrmH family, group 3	[TP0095-TP0054 (0.73981166)]
COG0457	COG0566	GSU1432	GSU1432	TPR domain protein {UniProtKB/TrEMBL:Q74D87}	GSU1462	GSU1462	RNA methyltransferase, TrmH family, group 3	[TP0095-TP0054 (0.73981166)]
COG0457	COG0566	GSU1114	GSU1114	TPR domain protein {UniProtKB/TrEMBL:Q74E50}	GSU1462	GSU1462	RNA methyltransferase, TrmH family, group 3	[TP0095-TP0054 (0.73981166)]
COG0457	COG0566	GSU1166	GSU1166	TPR domain protein {UniProtKB/TrEMBL:Q74DZ8}	GSU1462	GSU1462	RNA methyltransferase, TrmH family, group 3	[TP0095-TP0054 (0.73981166)]
COG0457	COG0566	GSU1547	GSU1547	TPR domain protein {UniProtKB/TrEMBL:Q74CX4}	GSU1462	GSU1462	RNA methyltransferase, TrmH family, group 3	[TP0095-TP0054 (0.73981166)]
COG0465	COG0558	GSU1180	GSU1180	Cell division protein FtsH	GSU1825	GSU1825	CDP-diacylglycerol--glycerol-3-phosphate	[TP0765-TP0256 (0.8653493)]
COG0465	COG0558	GSU1809	GSU1809	Cell division protein FtsH	GSU1825	GSU1825	CDP-diacylglycerol--glycerol-3-phosphate	[TP0765-TP0256 (0.8653493)]
COG0024	COG0462	GSU2835	GSU2835	Methionine aminopeptidase	GSU0661	GSU0661	Ribose-phosphate pyrophosphokinase	[TP0842-TP0294 (0.8762697)]
COG0125	COG0361	GSU2229	tmk	Thymidylate kinase {UniProtKB/Swiss-Prot:Q74AX0}	GSU1750	infA	Translation initiation factor IF-1	[TP0354-TP0097 (0.8382038)]
COG0125	COG0361	GSU3301	GSU3301	Hypothetical protein {UniProtKB/TrEMBL:Q747G5}	GSU1750	infA	Translation initiation factor IF-1	[TP0354-TP0097 (0.8382038)]
COG1536	COG1766	GSU0411	GSU0411	Flagellar motor switch protein FliG	GSU0410	GSU0410	Flagellar M-ring protein FliF	[TP0400-TP0399 (0.9198608), TP0026-TP0399 (0.9539454)]
COG0319	COG0787	GSU2284	GSU2284	UPF0054 protein GSU2284	GSU0606	GSU0606	Alanine racemase {UniProtKB/TrEMBL:Q74FK2}	[TP0650-TP0681 (0.82058704)]
COG0215	COG1536	GSU3365	cysS	Cysteinyl-tRNA synthetase (EC 6.1.1.16) (Cysteine--tRNA ligase) (CysRS)	GSU0411	GSU0411	Flagellar motor switch protein FliG	[TP0091-TP0400 (0.6374247)]
COG0564	COG1418	GSU3353	GSU3353	RNA pseudouridine synthase family protein	GSU1685	GSU1685	HD domain protein {UniProtKB/TrEMBL:Q74CI8}	[TP0154-TP1018 (0.7668753)]
COG0564	COG1418	GSU0671	GSU0671	Ribosomal large subunit pseudouridine synthase C	GSU1685	GSU1685	HD domain protein {UniProtKB/TrEMBL:Q74CI8}	[TP0154-TP1018 (0.7668753)]
COG0564	COG1418	GSU3160	GSU3160	Pseudouridine synthase {UniProtKB/TrEMBL:Q747V5}	GSU1685	GSU1685	HD domain protein {UniProtKB/TrEMBL:Q74CI8}	[TP0154-TP1018 (0.7668753)]
COG0564	COG1418	GSU3160	GSU3160	Pseudouridine synthase {UniProtKB/TrEMBL:Q747V5}	GSU1137	GSU1137	KH domain/HD domain protein	[TP0154-TP1018 (0.7668753)]
COG0564	COG1418	GSU0082	GSU0082	Pseudouridine synthase {UniProtKB/TrEMBL:Q74H11}	GSU1137	GSU1137	KH domain/HD domain protein	[TP0154-TP1018 (0.7668753)]
COG0564	COG1418	GSU0671	GSU0671	Ribosomal large subunit pseudouridine synthase C	GSU1137	GSU1137	KH domain/HD domain protein	[TP0154-TP1018 (0.7668753)]
COG0564	COG1418	GSU3353	GSU3353	RNA pseudouridine synthase family protein	GSU1137	GSU1137	KH domain/HD domain protein	[TP0154-TP1018 (0.7668753)]
COG0564	COG1418	GSU0082	GSU0082	Pseudouridine synthase {UniProtKB/TrEMBL:Q74H11}	GSU1685	GSU1685	HD domain protein {UniProtKB/TrEMBL:Q74CI8}	[TP0154-TP1018 (0.7668753)]
COG0849	COG1595	GSU3064	GSU3064	Cell division protein FtsA	GSU0721	GSU0721	RNA polymerase sigma-E factor, putative	[TP0389-TP0092 (0.66770643)]
COG0036	COG2001	GSU3374	GSU3374	Ribulose-phosphate 3-epimerase	GSU3078	mraZ	Protein mraZ {UniProtKB/Swiss-Prot:Q748C9}	[TP0945-TP0383 (0.685165)]
COG0280	COG0457	GSU2706	GSU2706	Phosphate acetyltransferase	GSU1547	GSU1547	TPR domain protein {UniProtKB/TrEMBL:Q74CX4}	[TP0094-TP0067 (0.5068833)]
COG0280	COG0457	GSU2706	GSU2706	Phosphate acetyltransferase	GSU1432	GSU1432	TPR domain protein {UniProtKB/TrEMBL:Q74D87}	[TP0094-TP0067 (0.5068833)]
COG0280	COG0457	GSU2706	GSU2706	Phosphate acetyltransferase	GSU1166	GSU1166	TPR domain protein {UniProtKB/TrEMBL:Q74DZ8}	[TP0094-TP0067 (0.5068833)]
COG0280	COG0457	GSU2706	GSU2706	Phosphate acetyltransferase	GSU1987	GSU1987	TPR domain protein {UniProtKB/TrEMBL:Q74BQ4}	[TP0094-TP0067 (0.5068833)]
COG0280	COG0457	GSU2706	GSU2706	Phosphate acetyltransferase	GSU1114	GSU1114	TPR domain protein {UniProtKB/TrEMBL:Q74E50}	[TP0094-TP0067 (0.5068833)]
COG0280	COG0457	GSU2706	GSU2706	Phosphate acetyltransferase	GSU2615	GSU2615	TPR domain protein {UniProtKB/TrEMBL:Q749X7}	[TP0094-TP0067 (0.5068833)]
COG1108	COG1277	GSU2984	GSU2984	ABC transporter, permease protein	GSU1499	GSU1499	Membrane protein, putative	[TP0165-TP0880 (0.79878455)]
COG0457	COG0495	GSU1432	GSU1432	TPR domain protein {UniProtKB/TrEMBL:Q74D87}	GSU2209	leuS	Leucyl-tRNA synthetase (EC 6.1.1.4) (Leucine--tRNA ligase) (LeuRS)	[TP0067-TP0586 (0.714839)]
COG0457	COG0495	GSU1166	GSU1166	TPR domain protein {UniProtKB/TrEMBL:Q74DZ8}	GSU2209	leuS	Leucyl-tRNA synthetase (EC 6.1.1.4) (Leucine--tRNA ligase) (LeuRS)	[TP0067-TP0586 (0.714839)]
COG0457	COG0495	GSU1114	GSU1114	TPR domain protein {UniProtKB/TrEMBL:Q74E50}	GSU2209	leuS	Leucyl-tRNA synthetase (EC 6.1.1.4) (Leucine--tRNA ligase) (LeuRS)	[TP0067-TP0586 (0.714839)]
COG0457	COG0495	GSU1987	GSU1987	TPR domain protein {UniProtKB/TrEMBL:Q74BQ4}	GSU2209	leuS	Leucyl-tRNA synthetase (EC 6.1.1.4) (Leucine--tRNA ligase) (LeuRS)	[TP0067-TP0586 (0.714839)]
COG0457	COG0495	GSU1547	GSU1547	TPR domain protein {UniProtKB/TrEMBL:Q74CX4}	GSU2209	leuS	Leucyl-tRNA synthetase (EC 6.1.1.4) (Leucine--tRNA ligase) (LeuRS)	[TP0067-TP0586 (0.714839)]
COG0457	COG0495	GSU2615	GSU2615	TPR domain protein {UniProtKB/TrEMBL:Q749X7}	GSU2209	leuS	Leucyl-tRNA synthetase (EC 6.1.1.4) (Leucine--tRNA ligase) (LeuRS)	[TP0067-TP0586 (0.714839)]
COG0358	COG0457	GSU3090	GSU3090	DNA primase {UniProtKB/TrEMBL:Q748B7}	GSU1114	GSU1114	TPR domain protein {UniProtKB/TrEMBL:Q74E50}	[TP0492-TP0648 (0.5111708)]
COG0358	COG0457	GSU3090	GSU3090	DNA primase {UniProtKB/TrEMBL:Q748B7}	GSU2615	GSU2615	TPR domain protein {UniProtKB/TrEMBL:Q749X7}	[TP0492-TP0648 (0.5111708)]
COG0358	COG0457	GSU3090	GSU3090	DNA primase {UniProtKB/TrEMBL:Q748B7}	GSU1166	GSU1166	TPR domain protein {UniProtKB/TrEMBL:Q74DZ8}	[TP0492-TP0648 (0.5111708)]
COG0358	COG0457	GSU3090	GSU3090	DNA primase {UniProtKB/TrEMBL:Q748B7}	GSU1987	GSU1987	TPR domain protein {UniProtKB/TrEMBL:Q74BQ4}	[TP0492-TP0648 (0.5111708)]
COG0358	COG0457	GSU3090	GSU3090	DNA primase {UniProtKB/TrEMBL:Q748B7}	GSU1432	GSU1432	TPR domain protein {UniProtKB/TrEMBL:Q74D87}	[TP0492-TP0648 (0.5111708)]
COG0358	COG0457	GSU3090	GSU3090	DNA primase {UniProtKB/TrEMBL:Q748B7}	GSU1547	GSU1547	TPR domain protein {UniProtKB/TrEMBL:Q74CX4}	[TP0492-TP0648 (0.5111708)]
COG0766	COG1419	GSU3102	murA	UDP-N-acetylglucosamine 1-carboxyvinyltransferase (EC 2.5.1.7) (Enoylpyruvate transferase) (UDP-N-acetylglucosamine enolpyruvyl transferase) (EPT)	GSU3055	GSU3055	Flagellar biosynthetic protein FlhF, putative	[TP0029-TP0713 (0.80866665)]
COG0795	COG1792	GSU1922	GSU1922	Membrane protein, putative	GSU2081	GSU2081	Rod shape-determining protein MreC	[TP0884-TP0498 (0.8374102)]
COG0795	COG1792	GSU1923	GSU1923	Membrane protein, putative	GSU2081	GSU2081	Rod shape-determining protein MreC	[TP0884-TP0498 (0.8374102)]
COG1317	COG1536	GSU0412	GSU0412	Flagellar assembly protein fliH, putative	GSU0411	GSU0411	Flagellar motor switch protein FliG	[TP0401-TP0026 (0.96139234)]
COG1214	COG1516	GSU1913	GSU1913	Glycoprotease family protein	GSU3036	GSU3036	Flagellar protein FliS {UniProtKB/TrEMBL:Q748G6}	[TP0876-TP0943 (0.57131183)]
COG0608	COG1234	GSU2614	GSU2614	Single-stranded-DNA-specific exonuclease RecJ	GSU0134	GSU0134	Metallo-beta-lactamase family protein	[TP0704-TP0819 (0.5844061)]
COG0608	COG1234	GSU2614	GSU2614	Single-stranded-DNA-specific exonuclease RecJ	GSU1049	GSU1049	Hypothetical protein {UniProtKB/TrEMBL:Q74EB4}	[TP0704-TP0819 (0.5844061)]
COG0024	COG0125	GSU2835	GSU2835	Methionine aminopeptidase	GSU2229	tmk	Thymidylate kinase {UniProtKB/Swiss-Prot:Q74AX0}	[TP0842-TP0354 (0.8096375)]
COG0024	COG0125	GSU2835	GSU2835	Methionine aminopeptidase	GSU3301	GSU3301	Hypothetical protein {UniProtKB/TrEMBL:Q747G5}	[TP0842-TP0354 (0.8096375)]
COG1077	COG1426	GSU0733	GSU0733	Cell shape-determining protein MreB/Mrl family	GSU1115	GSU1115	Transcriptional regulator, putative	[TP0497-TP0334 (0.739115)]
COG1077	COG1426	GSU2089	GSU2089	Rod shape-determining protein MreB	GSU1115	GSU1115	Transcriptional regulator, putative	[TP0497-TP0334 (0.739115)]
COG0618	COG1214	GSU1590	GSU1590	DHH family/DHHA1 domain protein	GSU1913	GSU1913	Glycoprotease family protein	[TP0803-TP0876 (0.700686)]
COG0618	COG1214	GSU1796	GSU1796	DHH family protein {UniProtKB/TrEMBL:Q74C78}	GSU1913	GSU1913	Glycoprotease family protein	[TP0803-TP0876 (0.700686)]
COG1291	COG1291	GSU3027	GSU3027	Chemotaxis MotA protein	GSU3027	GSU3027	Chemotaxis MotA protein	[TP0725-TP0725 (0.8044664)]
COG0275	COG1815	GSU3077	mraW	S-adenosyl-methyltransferase mraW (EC 2.1.1.-)	GSU0407	GSU0407	Flagellar basal-body rod protein FlgB	[TP0384-TP0396 (0.81050646)]
COG1536	COG1536	GSU0411	GSU0411	Flagellar motor switch protein FliG	GSU0411	GSU0411	Flagellar motor switch protein FliG	[TP0026-TP0400 (0.5928469)]
COG0457	COG0845	GSU1547	GSU1547	TPR domain protein {UniProtKB/TrEMBL:Q74CX4}	GSU2687	GSU2687	HlyD family secretion protein	[TP0648-TP0965 (0.54118866)]
COG0457	COG0845	GSU1432	GSU1432	TPR domain protein {UniProtKB/TrEMBL:Q74D87}	GSU2665	GSU2665	Efflux transporter, RND family, MFP subunit	[TP0648-TP0965 (0.54118866)]
COG0457	COG0845	GSU1166	GSU1166	TPR domain protein {UniProtKB/TrEMBL:Q74DZ8}	GSU1161	GSU1161	Efflux transporter, RND family, MFP subunit	[TP0648-TP0965 (0.54118866)]
COG0457	COG0845	GSU1166	GSU1166	TPR domain protein {UniProtKB/TrEMBL:Q74DZ8}	GSU2687	GSU2687	HlyD family secretion protein	[TP0648-TP0965 (0.54118866)]
COG0457	COG0845	GSU1987	GSU1987	TPR domain protein {UniProtKB/TrEMBL:Q74BQ4}	GSU2697	GSU2697	Multidrug resistance protein	[TP0648-TP0965 (0.54118866)]
COG0457	COG0845	GSU1114	GSU1114	TPR domain protein {UniProtKB/TrEMBL:Q74E50}	GSU0276	GSU0276	Secretion protein, HlyD family	[TP0648-TP0965 (0.54118866)]
COG0457	COG0845	GSU2615	GSU2615	TPR domain protein {UniProtKB/TrEMBL:Q749X7}	GSU3399	GSU3399	Efflux transporter, RND family, MFP subunit	[TP0648-TP0965 (0.54118866)]
COG0457	COG0845	GSU2615	GSU2615	TPR domain protein {UniProtKB/TrEMBL:Q749X7}	GSU1161	GSU1161	Efflux transporter, RND family, MFP subunit	[TP0648-TP0965 (0.54118866)]
COG0457	COG0845	GSU2615	GSU2615	TPR domain protein {UniProtKB/TrEMBL:Q749X7}	GSU2687	GSU2687	HlyD family secretion protein	[TP0648-TP0965 (0.54118866)]
COG0457	COG0845	GSU1432	GSU1432	TPR domain protein {UniProtKB/TrEMBL:Q74D87}	GSU2823	GSU2823	HlyD family secretion protein	[TP0648-TP0965 (0.54118866)]
COG0457	COG0845	GSU1547	GSU1547	TPR domain protein {UniProtKB/TrEMBL:Q74CX4}	GSU0496	GSU0496	Efflux transporter, RND family, MFP subunit	[TP0648-TP0965 (0.54118866)]
COG0457	COG0845	GSU1432	GSU1432	TPR domain protein {UniProtKB/TrEMBL:Q74D87}	GSU1331	GSU1331	Efflux transporter, RND family, MFP subunit	[TP0648-TP0965 (0.54118866)]
COG0457	COG0845	GSU1547	GSU1547	TPR domain protein {UniProtKB/TrEMBL:Q74CX4}	GSU1331	GSU1331	Efflux transporter, RND family, MFP subunit	[TP0648-TP0965 (0.54118866)]
COG0457	COG0845	GSU1166	GSU1166	TPR domain protein {UniProtKB/TrEMBL:Q74DZ8}	GSU1610	GSU1610	Efflux transporter, RND family, MFP subunit	[TP0648-TP0965 (0.54118866)]
COG0457	COG0845	GSU1547	GSU1547	TPR domain protein {UniProtKB/TrEMBL:Q74CX4}	GSU2781	GSU2781	Efflux transporter, RND family, MFP subunit	[TP0648-TP0965 (0.54118866)]
COG0457	COG0845	GSU1547	GSU1547	TPR domain protein {UniProtKB/TrEMBL:Q74CX4}	GSU2136	GSU2136	Heavy metal efflux pump, CzcB family	[TP0648-TP0965 (0.54118866)]
COG0457	COG0845	GSU1166	GSU1166	TPR domain protein {UniProtKB/TrEMBL:Q74DZ8}	GSU2781	GSU2781	Efflux transporter, RND family, MFP subunit	[TP0648-TP0965 (0.54118866)]
COG0457	COG0845	GSU1114	GSU1114	TPR domain protein {UniProtKB/TrEMBL:Q74E50}	GSU0949	GSU0949	Efflux transporter, RND family, MFP subunit	[TP0648-TP0965 (0.54118866)]
COG0457	COG0845	GSU1432	GSU1432	TPR domain protein {UniProtKB/TrEMBL:Q74D87}	GSU0392	GSU0392	Efflux transporter, RND family, MFP subunit	[TP0648-TP0965 (0.54118866)]
COG0457	COG0845	GSU2615	GSU2615	TPR domain protein {UniProtKB/TrEMBL:Q749X7}	GSU0949	GSU0949	Efflux transporter, RND family, MFP subunit	[TP0648-TP0965 (0.54118866)]
COG0457	COG0845	GSU1114	GSU1114	TPR domain protein {UniProtKB/TrEMBL:Q74E50}	GSU2823	GSU2823	HlyD family secretion protein	[TP0648-TP0965 (0.54118866)]
COG0457	COG0845	GSU1547	GSU1547	TPR domain protein {UniProtKB/TrEMBL:Q74CX4}	GSU0392	GSU0392	Efflux transporter, RND family, MFP subunit	[TP0648-TP0965 (0.54118866)]
COG0457	COG0845	GSU1547	GSU1547	TPR domain protein {UniProtKB/TrEMBL:Q74CX4}	GSU2697	GSU2697	Multidrug resistance protein	[TP0648-TP0965 (0.54118866)]
COG0457	COG0845	GSU1987	GSU1987	TPR domain protein {UniProtKB/TrEMBL:Q74BQ4}	GSU2687	GSU2687	HlyD family secretion protein	[TP0648-TP0965 (0.54118866)]
COG0457	COG0845	GSU1114	GSU1114	TPR domain protein {UniProtKB/TrEMBL:Q74E50}	GSU2665	GSU2665	Efflux transporter, RND family, MFP subunit	[TP0648-TP0965 (0.54118866)]
COG0457	COG0845	GSU1166	GSU1166	TPR domain protein {UniProtKB/TrEMBL:Q74DZ8}	GSU3399	GSU3399	Efflux transporter, RND family, MFP subunit	[TP0648-TP0965 (0.54118866)]
COG0457	COG0845	GSU1432	GSU1432	TPR domain protein {UniProtKB/TrEMBL:Q74D87}	GSU0276	GSU0276	Secretion protein, HlyD family	[TP0648-TP0965 (0.54118866)]
COG0457	COG0845	GSU1432	GSU1432	TPR domain protein {UniProtKB/TrEMBL:Q74D87}	GSU2781	GSU2781	Efflux transporter, RND family, MFP subunit	[TP0648-TP0965 (0.54118866)]
COG0457	COG0845	GSU1987	GSU1987	TPR domain protein {UniProtKB/TrEMBL:Q74BQ4}	GSU2781	GSU2781	Efflux transporter, RND family, MFP subunit	[TP0648-TP0965 (0.54118866)]
COG0457	COG0845	GSU1547	GSU1547	TPR domain protein {UniProtKB/TrEMBL:Q74CX4}	GSU0829	GSU0829	Heavy metal efflux pump, CzcB family	[TP0648-TP0965 (0.54118866)]
COG0457	COG0845	GSU1547	GSU1547	TPR domain protein {UniProtKB/TrEMBL:Q74CX4}	GSU2823	GSU2823	HlyD family secretion protein	[TP0648-TP0965 (0.54118866)]
COG0457	COG0845	GSU1987	GSU1987	TPR domain protein {UniProtKB/TrEMBL:Q74BQ4}	GSU0829	GSU0829	Heavy metal efflux pump, CzcB family	[TP0648-TP0965 (0.54118866)]
COG0457	COG0845	GSU1166	GSU1166	TPR domain protein {UniProtKB/TrEMBL:Q74DZ8}	GSU2665	GSU2665	Efflux transporter, RND family, MFP subunit	[TP0648-TP0965 (0.54118866)]
COG0457	COG0845	GSU1432	GSU1432	TPR domain protein {UniProtKB/TrEMBL:Q74D87}	GSU2687	GSU2687	HlyD family secretion protein	[TP0648-TP0965 (0.54118866)]
COG0457	COG0845	GSU1547	GSU1547	TPR domain protein {UniProtKB/TrEMBL:Q74CX4}	GSU1161	GSU1161	Efflux transporter, RND family, MFP subunit	[TP0648-TP0965 (0.54118866)]
COG0457	COG0845	GSU1432	GSU1432	TPR domain protein {UniProtKB/TrEMBL:Q74D87}	GSU0829	GSU0829	Heavy metal efflux pump, CzcB family	[TP0648-TP0965 (0.54118866)]
COG0457	COG0845	GSU1432	GSU1432	TPR domain protein {UniProtKB/TrEMBL:Q74D87}	GSU1161	GSU1161	Efflux transporter, RND family, MFP subunit	[TP0648-TP0965 (0.54118866)]
COG0457	COG0845	GSU1987	GSU1987	TPR domain protein {UniProtKB/TrEMBL:Q74BQ4}	GSU2823	GSU2823	HlyD family secretion protein	[TP0648-TP0965 (0.54118866)]
COG0457	COG0845	GSU2615	GSU2615	TPR domain protein {UniProtKB/TrEMBL:Q749X7}	GSU2136	GSU2136	Heavy metal efflux pump, CzcB family	[TP0648-TP0965 (0.54118866)]
COG0457	COG0845	GSU2615	GSU2615	TPR domain protein {UniProtKB/TrEMBL:Q749X7}	GSU0829	GSU0829	Heavy metal efflux pump, CzcB family	[TP0648-TP0965 (0.54118866)]
COG0457	COG0845	GSU2615	GSU2615	TPR domain protein {UniProtKB/TrEMBL:Q749X7}	GSU2665	GSU2665	Efflux transporter, RND family, MFP subunit	[TP0648-TP0965 (0.54118866)]
COG0457	COG0845	GSU1547	GSU1547	TPR domain protein {UniProtKB/TrEMBL:Q74CX4}	GSU3399	GSU3399	Efflux transporter, RND family, MFP subunit	[TP0648-TP0965 (0.54118866)]
COG0457	COG0845	GSU1114	GSU1114	TPR domain protein {UniProtKB/TrEMBL:Q74E50}	GSU0829	GSU0829	Heavy metal efflux pump, CzcB family	[TP0648-TP0965 (0.54118866)]
COG0457	COG0845	GSU1547	GSU1547	TPR domain protein {UniProtKB/TrEMBL:Q74CX4}	GSU2665	GSU2665	Efflux transporter, RND family, MFP subunit	[TP0648-TP0965 (0.54118866)]
COG0457	COG0845	GSU1547	GSU1547	TPR domain protein {UniProtKB/TrEMBL:Q74CX4}	GSU1610	GSU1610	Efflux transporter, RND family, MFP subunit	[TP0648-TP0965 (0.54118866)]
COG0457	COG0845	GSU1432	GSU1432	TPR domain protein {UniProtKB/TrEMBL:Q74D87}	GSU0496	GSU0496	Efflux transporter, RND family, MFP subunit	[TP0648-TP0965 (0.54118866)]
COG0457	COG0845	GSU2615	GSU2615	TPR domain protein {UniProtKB/TrEMBL:Q749X7}	GSU2697	GSU2697	Multidrug resistance protein	[TP0648-TP0965 (0.54118866)]
COG0457	COG0845	GSU1987	GSU1987	TPR domain protein {UniProtKB/TrEMBL:Q74BQ4}	GSU0276	GSU0276	Secretion protein, HlyD family	[TP0648-TP0965 (0.54118866)]
COG0457	COG0845	GSU1166	GSU1166	TPR domain protein {UniProtKB/TrEMBL:Q74DZ8}	GSU0496	GSU0496	Efflux transporter, RND family, MFP subunit	[TP0648-TP0965 (0.54118866)]
COG0457	COG0845	GSU1547	GSU1547	TPR domain protein {UniProtKB/TrEMBL:Q74CX4}	GSU0276	GSU0276	Secretion protein, HlyD family	[TP0648-TP0965 (0.54118866)]
COG0457	COG0845	GSU1987	GSU1987	TPR domain protein {UniProtKB/TrEMBL:Q74BQ4}	GSU0496	GSU0496	Efflux transporter, RND family, MFP subunit	[TP0648-TP0965 (0.54118866)]
COG0457	COG0845	GSU1114	GSU1114	TPR domain protein {UniProtKB/TrEMBL:Q74E50}	GSU2697	GSU2697	Multidrug resistance protein	[TP0648-TP0965 (0.54118866)]
COG0457	COG0845	GSU1432	GSU1432	TPR domain protein {UniProtKB/TrEMBL:Q74D87}	GSU0949	GSU0949	Efflux transporter, RND family, MFP subunit	[TP0648-TP0965 (0.54118866)]
COG0457	COG0845	GSU1547	GSU1547	TPR domain protein {UniProtKB/TrEMBL:Q74CX4}	GSU0949	GSU0949	Efflux transporter, RND family, MFP subunit	[TP0648-TP0965 (0.54118866)]
COG0457	COG0845	GSU2615	GSU2615	TPR domain protein {UniProtKB/TrEMBL:Q749X7}	GSU0392	GSU0392	Efflux transporter, RND family, MFP subunit	[TP0648-TP0965 (0.54118866)]
COG0457	COG0845	GSU1114	GSU1114	TPR domain protein {UniProtKB/TrEMBL:Q74E50}	GSU0496	GSU0496	Efflux transporter, RND family, MFP subunit	[TP0648-TP0965 (0.54118866)]
COG0457	COG0845	GSU1166	GSU1166	TPR domain protein {UniProtKB/TrEMBL:Q74DZ8}	GSU0276	GSU0276	Secretion protein, HlyD family	[TP0648-TP0965 (0.54118866)]
COG0457	COG0845	GSU1166	GSU1166	TPR domain protein {UniProtKB/TrEMBL:Q74DZ8}	GSU1331	GSU1331	Efflux transporter, RND family, MFP subunit	[TP0648-TP0965 (0.54118866)]
COG0457	COG0845	GSU2615	GSU2615	TPR domain protein {UniProtKB/TrEMBL:Q749X7}	GSU2823	GSU2823	HlyD family secretion protein	[TP0648-TP0965 (0.54118866)]
COG0457	COG0845	GSU1987	GSU1987	TPR domain protein {UniProtKB/TrEMBL:Q74BQ4}	GSU1610	GSU1610	Efflux transporter, RND family, MFP subunit	[TP0648-TP0965 (0.54118866)]
COG0457	COG0845	GSU1114	GSU1114	TPR domain protein {UniProtKB/TrEMBL:Q74E50}	GSU3399	GSU3399	Efflux transporter, RND family, MFP subunit	[TP0648-TP0965 (0.54118866)]
COG0457	COG0845	GSU1114	GSU1114	TPR domain protein {UniProtKB/TrEMBL:Q74E50}	GSU2687	GSU2687	HlyD family secretion protein	[TP0648-TP0965 (0.54118866)]
COG0457	COG0845	GSU1987	GSU1987	TPR domain protein {UniProtKB/TrEMBL:Q74BQ4}	GSU1161	GSU1161	Efflux transporter, RND family, MFP subunit	[TP0648-TP0965 (0.54118866)]
COG0457	COG0845	GSU1114	GSU1114	TPR domain protein {UniProtKB/TrEMBL:Q74E50}	GSU1331	GSU1331	Efflux transporter, RND family, MFP subunit	[TP0648-TP0965 (0.54118866)]
COG0457	COG0845	GSU1166	GSU1166	TPR domain protein {UniProtKB/TrEMBL:Q74DZ8}	GSU0392	GSU0392	Efflux transporter, RND family, MFP subunit	[TP0648-TP0965 (0.54118866)]
COG0457	COG0845	GSU1987	GSU1987	TPR domain protein {UniProtKB/TrEMBL:Q74BQ4}	GSU1331	GSU1331	Efflux transporter, RND family, MFP subunit	[TP0648-TP0965 (0.54118866)]
COG0457	COG0845	GSU2615	GSU2615	TPR domain protein {UniProtKB/TrEMBL:Q749X7}	GSU0276	GSU0276	Secretion protein, HlyD family	[TP0648-TP0965 (0.54118866)]
COG0457	COG0845	GSU1987	GSU1987	TPR domain protein {UniProtKB/TrEMBL:Q74BQ4}	GSU0949	GSU0949	Efflux transporter, RND family, MFP subunit	[TP0648-TP0965 (0.54118866)]
COG0457	COG0845	GSU1114	GSU1114	TPR domain protein {UniProtKB/TrEMBL:Q74E50}	GSU1161	GSU1161	Efflux transporter, RND family, MFP subunit	[TP0648-TP0965 (0.54118866)]
COG0457	COG0845	GSU1166	GSU1166	TPR domain protein {UniProtKB/TrEMBL:Q74DZ8}	GSU2136	GSU2136	Heavy metal efflux pump, CzcB family	[TP0648-TP0965 (0.54118866)]
COG0457	COG0845	GSU1114	GSU1114	TPR domain protein {UniProtKB/TrEMBL:Q74E50}	GSU2136	GSU2136	Heavy metal efflux pump, CzcB family	[TP0648-TP0965 (0.54118866)]
COG0457	COG0845	GSU2615	GSU2615	TPR domain protein {UniProtKB/TrEMBL:Q749X7}	GSU2781	GSU2781	Efflux transporter, RND family, MFP subunit	[TP0648-TP0965 (0.54118866)]
COG0457	COG0845	GSU1166	GSU1166	TPR domain protein {UniProtKB/TrEMBL:Q74DZ8}	GSU0829	GSU0829	Heavy metal efflux pump, CzcB family	[TP0648-TP0965 (0.54118866)]
COG0457	COG0845	GSU2615	GSU2615	TPR domain protein {UniProtKB/TrEMBL:Q749X7}	GSU0496	GSU0496	Efflux transporter, RND family, MFP subunit	[TP0648-TP0965 (0.54118866)]
COG0457	COG0845	GSU1987	GSU1987	TPR domain protein {UniProtKB/TrEMBL:Q74BQ4}	GSU3399	GSU3399	Efflux transporter, RND family, MFP subunit	[TP0648-TP0965 (0.54118866)]
COG0457	COG0845	GSU1114	GSU1114	TPR domain protein {UniProtKB/TrEMBL:Q74E50}	GSU1610	GSU1610	Efflux transporter, RND family, MFP subunit	[TP0648-TP0965 (0.54118866)]
COG0457	COG0845	GSU2615	GSU2615	TPR domain protein {UniProtKB/TrEMBL:Q749X7}	GSU1331	GSU1331	Efflux transporter, RND family, MFP subunit	[TP0648-TP0965 (0.54118866)]
COG0457	COG0845	GSU1114	GSU1114	TPR domain protein {UniProtKB/TrEMBL:Q74E50}	GSU0392	GSU0392	Efflux transporter, RND family, MFP subunit	[TP0648-TP0965 (0.54118866)]
COG0457	COG0845	GSU1166	GSU1166	TPR domain protein {UniProtKB/TrEMBL:Q74DZ8}	GSU2823	GSU2823	HlyD family secretion protein	[TP0648-TP0965 (0.54118866)]
COG0457	COG0845	GSU1114	GSU1114	TPR domain protein {UniProtKB/TrEMBL:Q74E50}	GSU2781	GSU2781	Efflux transporter, RND family, MFP subunit	[TP0648-TP0965 (0.54118866)]
COG0457	COG0845	GSU1987	GSU1987	TPR domain protein {UniProtKB/TrEMBL:Q74BQ4}	GSU2136	GSU2136	Heavy metal efflux pump, CzcB family	[TP0648-TP0965 (0.54118866)]
COG0457	COG0845	GSU1432	GSU1432	TPR domain protein {UniProtKB/TrEMBL:Q74D87}	GSU2136	GSU2136	Heavy metal efflux pump, CzcB family	[TP0648-TP0965 (0.54118866)]
COG0457	COG0845	GSU1987	GSU1987	TPR domain protein {UniProtKB/TrEMBL:Q74BQ4}	GSU2665	GSU2665	Efflux transporter, RND family, MFP subunit	[TP0648-TP0965 (0.54118866)]
COG0457	COG0845	GSU1166	GSU1166	TPR domain protein {UniProtKB/TrEMBL:Q74DZ8}	GSU0949	GSU0949	Efflux transporter, RND family, MFP subunit	[TP0648-TP0965 (0.54118866)]
COG0457	COG0845	GSU2615	GSU2615	TPR domain protein {UniProtKB/TrEMBL:Q749X7}	GSU1610	GSU1610	Efflux transporter, RND family, MFP subunit	[TP0648-TP0965 (0.54118866)]
COG0457	COG0845	GSU1432	GSU1432	TPR domain protein {UniProtKB/TrEMBL:Q74D87}	GSU2697	GSU2697	Multidrug resistance protein	[TP0648-TP0965 (0.54118866)]
COG0457	COG0845	GSU1432	GSU1432	TPR domain protein {UniProtKB/TrEMBL:Q74D87}	GSU1610	GSU1610	Efflux transporter, RND family, MFP subunit	[TP0648-TP0965 (0.54118866)]
COG0457	COG0845	GSU1987	GSU1987	TPR domain protein {UniProtKB/TrEMBL:Q74BQ4}	GSU0392	GSU0392	Efflux transporter, RND family, MFP subunit	[TP0648-TP0965 (0.54118866)]
COG0457	COG0845	GSU1166	GSU1166	TPR domain protein {UniProtKB/TrEMBL:Q74DZ8}	GSU2697	GSU2697	Multidrug resistance protein	[TP0648-TP0965 (0.54118866)]
COG0457	COG0845	GSU1432	GSU1432	TPR domain protein {UniProtKB/TrEMBL:Q74D87}	GSU3399	GSU3399	Efflux transporter, RND family, MFP subunit	[TP0648-TP0965 (0.54118866)]
COG0419	COG1512	GSU1725	GSU1725	Nuclease SbcCD, C subunit, putative	GSU1478	GSU1478	Hypothetical protein {UniProtKB/TrEMBL:Q74D41}	[TP0627-TP0561 (0.5704539)]
COG1749	COG1843	GSU0419	GSU0419	Flagellar hook protein FlgE	GSU0417	GSU0417	Flagellar hook assembly protein FlgD	[TP0727-TP0728 (0.8651164)]
COG1536	COG1776	GSU0411	GSU0411	Flagellar motor switch protein FliG	GSU3200	GSU3200	Chemotaxis protein, CheC family	[TP0026-TP0720 (0.7923422)]
COG0782	COG1057	GSU0732	GSU0732	Nucleoside diphosphate kinase regulator protein,	GSU3210	GSU3210	Nicotinate (Nicotinamide) nucleotide	[TP0019-TP0741 (0.75909394)]
COG0782	COG1057	GSU1201	GSU1201	Transcription elongation factor GreB	GSU3210	GSU3210	Nicotinate (Nicotinamide) nucleotide	[TP0019-TP0741 (0.75909394)]
COG0782	COG1057	GSU1277	GSU1277	Transcription elongation factor GreA	GSU3210	GSU3210	Nicotinate (Nicotinamide) nucleotide	[TP0019-TP0741 (0.75909394)]
COG0782	COG1057	GSU0836	GSU0836	Nucleoside diphosphate kinase regulator protein,	GSU3210	GSU3210	Nicotinate (Nicotinamide) nucleotide	[TP0019-TP0741 (0.75909394)]
COG1516	COG1516	GSU3036	GSU3036	Flagellar protein FliS {UniProtKB/TrEMBL:Q748G6}	GSU3036	GSU3036	Flagellar protein FliS {UniProtKB/TrEMBL:Q748G6}	[TP0943-TP0943 (0.5311184)]
COG0817	COG1516	GSU1075	ruvC	Crossover junction endodeoxyribonuclease ruvC (EC 3.1.22.4) (Holliday junction nuclease ruvC) (Holliday junction resolvase ruvC)	GSU3036	GSU3036	Flagellar protein FliS {UniProtKB/TrEMBL:Q748G6}	[TP0517-TP0943 (0.5294325)]
COG1109	COG1157	GSU3321	GSU3321	Phosphoglucomutase/phosphomannomutase family	GSU0413	GSU0413	Flagellum-specific ATP synthase FliI	[TP0413-TP0402 (0.78400123)]
COG1109	COG1157	GSU3254	GSU3254	Phosphoglucomutase/phosphomannomutase family	GSU0413	GSU0413	Flagellum-specific ATP synthase FliI	[TP0413-TP0402 (0.78400123)]
COG1109	COG1157	GSU2013	GSU2013	Phosphoglucomutase/phosphomannomutase family	GSU0413	GSU0413	Flagellum-specific ATP synthase FliI	[TP0413-TP0402 (0.78400123)]
COG1109	COG1157	GSU1805	glmM	Phosphoglucosamine mutase (EC 5.4.2.10)	GSU0413	GSU0413	Flagellum-specific ATP synthase FliI	[TP0413-TP0402 (0.78400123)]
COG0090	COG1643	GSU2854	rplB	50S ribosomal protein L2	GSU1838	GSU1838	ATP-dependent helicase HrpB	[TP0192-TP0526 (0.71912634)]
COG0217	COG1235	GSU1074	GSU1074	Hypothetical UPF0082 protein GSU1074	GSU2465	GSU2465	Metallo-beta-lactamase family protein	[TP0474-TP0489 (0.71912634)]
COG0217	COG1235	GSU1074	GSU1074	Hypothetical UPF0082 protein GSU1074	GSU1631	GSU1631	Metallo-beta-lactamase family protein	[TP0474-TP0489 (0.71912634)]
COG1256	COG1776	GSU3043	GSU3043	Flagellar hook-associated protein FlgK	GSU3200	GSU3200	Chemotaxis protein, CheC family	[TP0660-TP0720 (0.80235356)]
COG0012	COG0188	GSU0664	GSU0664	GTP binding protein YchF	GSU0004	GSU0004	DNA gyrase, A subunit {UniProtKB/TrEMBL:Q74H88}	[TP0124-TP0005 (0.7149395)]
COG0206	COG1774	GSU3063	GSU3063	Cell division protein FtsZ	GSU2231	GSU2231	Hypothetical protein {UniProtKB/TrEMBL:Q74AW8}	[TP0390-TP0046 (0.67547834)]
COG0324	COG1558	GSU2000	miaA	tRNA delta(2)-isopentenylpyrophosphate transferase (EC 2.5.1.8) (IPP transferase) (Isopentenyl-diphosphate:tRNA isopentenyltransferase) (IPTase) (IPPT)	GSU0408	GSU0408	Flagellar basal-body rod protein FlgC	[TP0637-TP0397 (0.66148543)]
COG0528	COG1774	GSU1919	GSU1919	Uridylate kinase {UniProtKB/TrEMBL:Q74BW2}	GSU2231	GSU2231	Hypothetical protein {UniProtKB/TrEMBL:Q74AW8}	[TP0099-TP0046 (0.65377367)]
COG0457	COG1643	GSU1432	GSU1432	TPR domain protein {UniProtKB/TrEMBL:Q74D87}	GSU1838	GSU1838	ATP-dependent helicase HrpB	[TP0067-TP0526 (0.80406195)]
COG0457	COG1643	GSU1547	GSU1547	TPR domain protein {UniProtKB/TrEMBL:Q74CX4}	GSU1838	GSU1838	ATP-dependent helicase HrpB	[TP0067-TP0526 (0.80406195)]
COG0457	COG1643	GSU1987	GSU1987	TPR domain protein {UniProtKB/TrEMBL:Q74BQ4}	GSU1838	GSU1838	ATP-dependent helicase HrpB	[TP0067-TP0526 (0.80406195)]
COG0457	COG1643	GSU1166	GSU1166	TPR domain protein {UniProtKB/TrEMBL:Q74DZ8}	GSU1838	GSU1838	ATP-dependent helicase HrpB	[TP0067-TP0526 (0.80406195)]
COG0457	COG1643	GSU2615	GSU2615	TPR domain protein {UniProtKB/TrEMBL:Q749X7}	GSU1838	GSU1838	ATP-dependent helicase HrpB	[TP0067-TP0526 (0.80406195)]
COG0457	COG1643	GSU1114	GSU1114	TPR domain protein {UniProtKB/TrEMBL:Q74E50}	GSU1838	GSU1838	ATP-dependent helicase HrpB	[TP0067-TP0526 (0.80406195)]
COG0840	COG1157	GSU1298	GSU1298	Methyl-accepting chemotaxis protein	GSU0413	GSU0413	Flagellum-specific ATP synthase FliI	[TP0640-TP0402 (0.9180537)]
COG0840	COG1157	GSU0401	GSU0401	Methyl-accepting chemotaxis protein, putative	GSU0413	GSU0413	Flagellum-specific ATP synthase FliI	[TP0640-TP0402 (0.9180537)]
COG0840	COG1157	GSU2942	GSU2942	Methyl-accepting chemotaxis protein	GSU0413	GSU0413	Flagellum-specific ATP synthase FliI	[TP0640-TP0402 (0.9180537)]
COG0840	COG1157	GSU1300	GSU1300	Methyl-accepting chemotaxis protein	GSU0413	GSU0413	Flagellum-specific ATP synthase FliI	[TP0640-TP0402 (0.9180537)]
COG0840	COG1157	GSU1029	GSU1029	Methyl-accepting chemotaxis protein	GSU0413	GSU0413	Flagellum-specific ATP synthase FliI	[TP0640-TP0402 (0.9180537)]
[truncated: 532 more rows]
