# Supplementary material for: The Binary Protein Interactome of Treponema pallidum – The Syphilis Spirochete
Source: PLoS One. 2008 May 28;3(5):e2292. doi: 10.1371/journal.pone.0002292 (PMC2386257; doi:10.1371/journal.pone.0002292)
Supplement: Data S1 — Predicted protein-protein interactions based on our Treponema pallidum data; zip archive containing 372 files with one file per species. (6.09 MB ZIP) [file pone.0002292.s006.zip › bacteria/Gloeobacter_violaceus.tab]

251221 Gloeobacter violaceus
COG A	COG B	Locus Id A	Preferred Name(s) A	Annotation A	Locus Id B	Preferred Name(s) B	Annotation B	T. pallidum interaction
COG0186	COG1475	gsl3918	rpsQ	30S ribosomal protein S17	glr3351	glr3351	ParB family chromosome partitioning protein	[TP0198-TP0271 (0.71912634)]
COG0608	COG0817	glr0041	glr0041	Single-strand-DNA-specific exonuclease	gll3300	ruvC	Crossover junction endodeoxyribonuclease ruvC (EC 3.1.22.4) (Holliday junction nuclease ruvC) (Holliday junction resolvase ruvC)	[TP0704-TP0517 (0.81382185)]
COG0617	COG0860	gll1453	gll1453	Gll1453 protein {UniProtKB/TrEMBL:Q7NKM4}	glr0965	glr0965	N-acetylmuramoyl-L-alanine amidase	[TP0270-TP0247 (0.76828843)]
COG0617	COG0860	gll2924	gll2924	PolyA polymerase {UniProtKB/TrEMBL:Q7NCQ4}	glr0965	glr0965	N-acetylmuramoyl-L-alanine amidase	[TP0270-TP0247 (0.76828843)]
COG0617	COG0860	gll1453	gll1453	Gll1453 protein {UniProtKB/TrEMBL:Q7NKM4}	gll0522	gll0522	N-acetylmuramoyl-L-alanine amidase	[TP0270-TP0247 (0.76828843)]
COG0617	COG0860	gll2924	gll2924	PolyA polymerase {UniProtKB/TrEMBL:Q7NCQ4}	gll0522	gll0522	N-acetylmuramoyl-L-alanine amidase	[TP0270-TP0247 (0.76828843)]
COG0201	COG0550	gll1393	gll1393	Preprotein translocase secY subunit	glr3198	glr3198	DNA topoisomerase I {UniProtKB/TrEMBL:Q7NGH1}	[TP0208-TP0394 (0.8044664)]
COG0201	COG0550	gll1393	gll1393	Preprotein translocase secY subunit	gll1020	gll1020	DNA topoisomerase I {UniProtKB/TrEMBL:Q7NLU9}	[TP0208-TP0394 (0.8044664)]
COG0693	COG1922	glr2813	glr2813	Glr2813 protein {UniProtKB/TrEMBL:Q7NGS5}	gll0650	gll0650	Gll0650 protein {UniProtKB/TrEMBL:Q7NMW5}	[TP0445-TP0275 (0.6010877)]
COG0693	COG1922	gll0908	gll0908	Gll0908 protein {UniProtKB/TrEMBL:Q7NM60}	gll0650	gll0650	Gll0650 protein {UniProtKB/TrEMBL:Q7NMW5}	[TP0445-TP0275 (0.6010877)]
COG0693	COG1922	gll3753	gll3753	4-methyl-5(Beta-hydroxyethyl)-thiazole	gll0650	gll0650	Gll0650 protein {UniProtKB/TrEMBL:Q7NMW5}	[TP0445-TP0275 (0.6010877)]
COG0693	COG1922	gll1979	gll1979	Gll1979 protein {UniProtKB/TrEMBL:Q7NJ53}	gll0650	gll0650	Gll0650 protein {UniProtKB/TrEMBL:Q7NMW5}	[TP0445-TP0275 (0.6010877)]
COG0693	COG1922	gll0294	gll0294	Gll0294 protein {UniProtKB/TrEMBL:Q7NNW4}	gll0650	gll0650	Gll0650 protein {UniProtKB/TrEMBL:Q7NMW5}	[TP0445-TP0275 (0.6010877)]
COG0768	COG2812	glr2929	glr2929	Penicillin-binding protein	glr1609	glr1609	DNA polymerase III gamma and tau subunits	[TP0500-TP1005 (0.655462)]
COG0768	COG2812	gll3425	gll3425	Penicillin-binding protein	glr1609	glr1609	DNA polymerase III gamma and tau subunits	[TP0500-TP1005 (0.655462)]
COG0051	COG0693	glr3929	rpsJ	30S ribosomal protein S10	gll0294	gll0294	Gll0294 protein {UniProtKB/TrEMBL:Q7NNW4}	[TP0188-TP0445 (0.6307204)]
COG0051	COG0693	glr3929	rpsJ	30S ribosomal protein S10	glr2813	glr2813	Glr2813 protein {UniProtKB/TrEMBL:Q7NGS5}	[TP0188-TP0445 (0.6307204)]
COG0051	COG0693	glr3929	rpsJ	30S ribosomal protein S10	gll1979	gll1979	Gll1979 protein {UniProtKB/TrEMBL:Q7NJ53}	[TP0188-TP0445 (0.6307204)]
COG0051	COG0693	glr3929	rpsJ	30S ribosomal protein S10	gll3753	gll3753	4-methyl-5(Beta-hydroxyethyl)-thiazole	[TP0188-TP0445 (0.6307204)]
COG0051	COG0693	glr3929	rpsJ	30S ribosomal protein S10	gll0908	gll0908	Gll0908 protein {UniProtKB/TrEMBL:Q7NM60}	[TP0188-TP0445 (0.6307204)]
COG0180	COG0564	glr3011	trpS	Tryptophanyl-tRNA synthetase (EC 6.1.1.2) (Tryptophan--tRNA ligase) (TrpRS)	glr0073	glr0073	Pseudouridine synthase {UniProtKB/TrEMBL:Q7NPI2}	[TP0632-TP0339 (0.7885255)]
COG0180	COG0564	glr3011	trpS	Tryptophanyl-tRNA synthetase (EC 6.1.1.2) (Tryptophan--tRNA ligase) (TrpRS)	gll0183	gll0183	Pseudouridine synthase {UniProtKB/TrEMBL:Q7NP74}	[TP0632-TP0339 (0.7885255)]
COG0090	COG0223	glr0903	rplB	50S ribosomal protein L2	glr1831	fmt	Methionyl-tRNA formyltransferase (EC 2.1.2.9)	[TP0192-TP0756 (0.8610547)]
COG0632	COG2255	glr2884	ruvA	Holliday junction ATP-dependent DNA helicase ruvA (EC 3.6.1.-)	gll3119	ruvB	Holliday junction ATP-dependent DNA helicase ruvB (EC 3.6.1.-)	[TP0543-TP0162 (0.9659884)]
COG0462	COG0817	gll0901	prs	Ribose-phosphate pyrophosphokinase (EC 2.7.6.1) (RPPK) (Phosphoribosyl pyrophosphate synthetase) (P-Rib-PP synthetase) (PRPP synthetase)	gll3300	ruvC	Crossover junction endodeoxyribonuclease ruvC (EC 3.1.22.4) (Holliday junction nuclease ruvC) (Holliday junction resolvase ruvC)	[TP0294-TP0517 (0.54911256)]
COG0125	COG0586	glr0678	tmk	Thymidylate kinase {UniProtKB/Swiss-Prot:Q7NMT7}	glr0555	glr0555	Glr0555 protein {UniProtKB/TrEMBL:Q7NN59}	[TP0354-TP0779 (0.67954355)]
COG0125	COG0586	glr0678	tmk	Thymidylate kinase {UniProtKB/Swiss-Prot:Q7NMT7}	glr0610	glr0610	Glr0610 protein {UniProtKB/TrEMBL:Q7NN05}	[TP0354-TP0779 (0.67954355)]
COG0125	COG0586	glr0678	tmk	Thymidylate kinase {UniProtKB/Swiss-Prot:Q7NMT7}	gll1509	gll1509	Gll1509 protein {UniProtKB/TrEMBL:Q7NKG9}	[TP0354-TP0779 (0.67954355)]
COG0257	COG0577	gsl3575	gsl3575	50S ribosomal protein L36	gll0494	gll0494	Gll0494 protein {UniProtKB/TrEMBL:Q7NNB7}	[TP0209-TP0962 (0.5903608)]
COG0257	COG0577	gsl3575	gsl3575	50S ribosomal protein L36	gll1427	gll1427	Gll1427 protein {UniProtKB/TrEMBL:Q7NKQ0}	[TP0209-TP0962 (0.5903608)]
COG0257	COG0577	gsl3575	gsl3575	50S ribosomal protein L36	gll0345	gll0345	Gll0345 protein {UniProtKB/TrEMBL:Q7NNR5}	[TP0209-TP0962 (0.5903608)]
COG0257	COG0577	gsl3575	gsl3575	50S ribosomal protein L36	gll0486	gll0486	Gll0486 protein {UniProtKB/TrEMBL:Q7NNC5}	[TP0209-TP0962 (0.5903608)]
COG0257	COG0577	gsl3575	gsl3575	50S ribosomal protein L36	gll0493	gll0493	Gll0493 protein {UniProtKB/TrEMBL:Q7NNB8}	[TP0209-TP0962 (0.5903608)]
COG0257	COG0577	gsl3575	gsl3575	50S ribosomal protein L36	gll0774	gll0774	Gll0774 protein {UniProtKB/TrEMBL:Q7NMJ1}	[TP0209-TP0962 (0.5903608)]
COG0457	COG1653	glr2389	glr2389	Glr2389 protein {UniProtKB/TrEMBL:Q7NHZ5}	glr3199	glr3199	Sugar binding protein {UniProtKB/TrEMBL:Q7NGH0}	[TP0067-TP0074 (0.6656524)]
COG0457	COG1653	glr2659	glr2659	Glr2659 protein {UniProtKB/TrEMBL:Q7NH78}	glr3199	glr3199	Sugar binding protein {UniProtKB/TrEMBL:Q7NGH0}	[TP0067-TP0074 (0.6656524)]
COG0457	COG1653	glr4093	glr4093	Glr4093 protein {UniProtKB/TrEMBL:Q7NDY9}	glr3199	glr3199	Sugar binding protein {UniProtKB/TrEMBL:Q7NGH0}	[TP0067-TP0074 (0.6656524)]
COG0457	COG1653	gll1384	gll1384	Gll1384 protein {UniProtKB/TrEMBL:Q7NKU2}	glr3199	glr3199	Sugar binding protein {UniProtKB/TrEMBL:Q7NGH0}	[TP0067-TP0074 (0.6656524)]
COG0457	COG1653	glr2773	glr2773	Glr2773 protein {UniProtKB/TrEMBL:Q7NGW4}	glr3199	glr3199	Sugar binding protein {UniProtKB/TrEMBL:Q7NGH0}	[TP0067-TP0074 (0.6656524)]
COG0457	COG1653	gll1546	gll1546	Gll1546 protein {UniProtKB/TrEMBL:Q7NKD2}	glr3199	glr3199	Sugar binding protein {UniProtKB/TrEMBL:Q7NGH0}	[TP0067-TP0074 (0.6656524)]
COG0457	COG1653	gll3542	gll3542	Gll3542 protein {UniProtKB/TrEMBL:Q7NFI3}	glr3199	glr3199	Sugar binding protein {UniProtKB/TrEMBL:Q7NGH0}	[TP0067-TP0074 (0.6656524)]
COG0457	COG1653	glr3240	glr3240	Glr3240 protein {UniProtKB/TrEMBL:Q7NGD1}	glr3199	glr3199	Sugar binding protein {UniProtKB/TrEMBL:Q7NGH0}	[TP0067-TP0074 (0.6656524)]
COG0457	COG1653	glr3567	glr3567	Glr3567 protein {UniProtKB/TrEMBL:Q7NFF8}	glr3199	glr3199	Sugar binding protein {UniProtKB/TrEMBL:Q7NGH0}	[TP0067-TP0074 (0.6656524)]
COG0457	COG1653	glr2723	glr2723	Glr2723 protein {UniProtKB/TrEMBL:Q7NH14}	glr3199	glr3199	Sugar binding protein {UniProtKB/TrEMBL:Q7NGH0}	[TP0067-TP0074 (0.6656524)]
COG0457	COG1653	gll4092	gll4092	Gll4092 protein {UniProtKB/TrEMBL:Q7NDZ0}	glr3199	glr3199	Sugar binding protein {UniProtKB/TrEMBL:Q7NGH0}	[TP0067-TP0074 (0.6656524)]
COG0457	COG1653	gll1655	gll1655	Gll1655 protein {UniProtKB/TrEMBL:Q7NK25}	glr3199	glr3199	Sugar binding protein {UniProtKB/TrEMBL:Q7NGH0}	[TP0067-TP0074 (0.6656524)]
COG0457	COG1653	gll4137	gll4137	Gll4137 protein {UniProtKB/TrEMBL:Q7NDU5}	glr3199	glr3199	Sugar binding protein {UniProtKB/TrEMBL:Q7NGH0}	[TP0067-TP0074 (0.6656524)]
COG0457	COG1653	glr1650	glr1650	Glr1650 protein {UniProtKB/TrEMBL:Q7NK30}	glr3199	glr3199	Sugar binding protein {UniProtKB/TrEMBL:Q7NGH0}	[TP0067-TP0074 (0.6656524)]
COG0457	COG1653	gll4088	gll4088	Gll4088 protein {UniProtKB/TrEMBL:Q7NDZ4}	glr3199	glr3199	Sugar binding protein {UniProtKB/TrEMBL:Q7NGH0}	[TP0067-TP0074 (0.6656524)]
COG0457	COG1653	glr3844	glr3844	Glr3844 protein {UniProtKB/TrEMBL:Q7NEN5}	glr3199	glr3199	Sugar binding protein {UniProtKB/TrEMBL:Q7NGH0}	[TP0067-TP0074 (0.6656524)]
COG0457	COG1653	glr1207	glr1207	Glr1207 protein {UniProtKB/TrEMBL:Q7NLB9}	glr3199	glr3199	Sugar binding protein {UniProtKB/TrEMBL:Q7NGH0}	[TP0067-TP0074 (0.6656524)]
COG0457	COG1653	gll1732	gll1732	Gll1732 protein {UniProtKB/TrEMBL:Q7NJV0}	glr3199	glr3199	Sugar binding protein {UniProtKB/TrEMBL:Q7NGH0}	[TP0067-TP0074 (0.6656524)]
COG0457	COG1653	glr1902	glr1902	Glr1902 protein {UniProtKB/TrEMBL:Q7NJD0}	glr3199	glr3199	Sugar binding protein {UniProtKB/TrEMBL:Q7NGH0}	[TP0067-TP0074 (0.6656524)]
COG1061	COG3391	glr1364	glr1364	Glr1364 protein {UniProtKB/TrEMBL:Q7NKW2}	gll2701	gll2701	Gll2701 protein {UniProtKB/TrEMBL:Q7NH36}	[TP0380-TP0421 (0.5112116)]
COG1061	COG3391	glr1364	glr1364	Glr1364 protein {UniProtKB/TrEMBL:Q7NKW2}	gll1905	gll1905	Gll1905 protein {UniProtKB/TrEMBL:Q7NJC7}	[TP0380-TP0421 (0.5112116)]
COG1061	COG3391	glr1364	glr1364	Glr1364 protein {UniProtKB/TrEMBL:Q7NKW2}	glr0275	glr0275	Glr0275 protein {UniProtKB/TrEMBL:Q7NNY3}	[TP0380-TP0421 (0.5112116)]
COG1061	COG3391	glr1364	glr1364	Glr1364 protein {UniProtKB/TrEMBL:Q7NKW2}	gll0862	gll0862	Gll0862 protein {UniProtKB/TrEMBL:Q7NMA4}	[TP0380-TP0421 (0.5112116)]
COG1061	COG3391	glr1364	glr1364	Glr1364 protein {UniProtKB/TrEMBL:Q7NKW2}	glr0276	glr0276	Glr0276 protein {UniProtKB/TrEMBL:Q7NNY2}	[TP0380-TP0421 (0.5112116)]
COG1061	COG3391	glr1364	glr1364	Glr1364 protein {UniProtKB/TrEMBL:Q7NKW2}	glr3201	glr3201	Glr3201 protein {UniProtKB/TrEMBL:Q7NGG8}	[TP0380-TP0421 (0.5112116)]
COG0222	COG0802	glr1602	rplL	50S ribosomal protein L7/L12	gll2992	gll2992	Gll2992 protein {UniProtKB/TrEMBL:Q7NCI7}	[TP0240-TP0875 (0.8481433)]
COG0495	COG1214	gll4081	leuS	Leucyl-tRNA synthetase (EC 6.1.1.4) (Leucine--tRNA ligase) (LeuRS)	gll4285	gll4285	Gll4285 protein {UniProtKB/TrEMBL:Q7NDF0}	[TP0586-TP0876 (0.5571989)]
COG0192	COG0592	gll2577	metK	S-adenosylmethionine synthetase (EC 2.5.1.6) (Methionine adenosyltransferase) (AdoMet synthetase) (MAT)	glr3232	glr3232	DNA polymerase III beta subunit	[TP0794-TP0002 (0.8412751)]
COG0360	COG0616	gsl0434	rpsF	30S ribosomal protein S6	glr4206	glr4206	Protease IV {UniProtKB/TrEMBL:Q7NDM9}	[TP0063-TP0997 (0.6657489)]
COG0360	COG0616	gsl0434	rpsF	30S ribosomal protein S6	glr2268	glr2268	Glr2268 protein {UniProtKB/TrEMBL:Q7NIB5}	[TP0063-TP0997 (0.6657489)]
COG0125	COG0457	glr0678	tmk	Thymidylate kinase {UniProtKB/Swiss-Prot:Q7NMT7}	glr2659	glr2659	Glr2659 protein {UniProtKB/TrEMBL:Q7NH78}	[TP0354-TP0648 (0.5206915)]
COG0125	COG0457	glr0678	tmk	Thymidylate kinase {UniProtKB/Swiss-Prot:Q7NMT7}	gll3542	gll3542	Gll3542 protein {UniProtKB/TrEMBL:Q7NFI3}	[TP0354-TP0648 (0.5206915)]
COG0125	COG0457	glr0678	tmk	Thymidylate kinase {UniProtKB/Swiss-Prot:Q7NMT7}	gll4092	gll4092	Gll4092 protein {UniProtKB/TrEMBL:Q7NDZ0}	[TP0354-TP0648 (0.5206915)]
COG0125	COG0457	glr0678	tmk	Thymidylate kinase {UniProtKB/Swiss-Prot:Q7NMT7}	glr3240	glr3240	Glr3240 protein {UniProtKB/TrEMBL:Q7NGD1}	[TP0354-TP0648 (0.5206915)]
COG0125	COG0457	glr0678	tmk	Thymidylate kinase {UniProtKB/Swiss-Prot:Q7NMT7}	gll1732	gll1732	Gll1732 protein {UniProtKB/TrEMBL:Q7NJV0}	[TP0354-TP0648 (0.5206915)]
COG0125	COG0457	glr0678	tmk	Thymidylate kinase {UniProtKB/Swiss-Prot:Q7NMT7}	gll4137	gll4137	Gll4137 protein {UniProtKB/TrEMBL:Q7NDU5}	[TP0354-TP0648 (0.5206915)]
COG0125	COG0457	glr0678	tmk	Thymidylate kinase {UniProtKB/Swiss-Prot:Q7NMT7}	glr1207	glr1207	Glr1207 protein {UniProtKB/TrEMBL:Q7NLB9}	[TP0354-TP0648 (0.5206915)]
COG0125	COG0457	glr0678	tmk	Thymidylate kinase {UniProtKB/Swiss-Prot:Q7NMT7}	glr2773	glr2773	Glr2773 protein {UniProtKB/TrEMBL:Q7NGW4}	[TP0354-TP0648 (0.5206915)]
COG0125	COG0457	glr0678	tmk	Thymidylate kinase {UniProtKB/Swiss-Prot:Q7NMT7}	glr2389	glr2389	Glr2389 protein {UniProtKB/TrEMBL:Q7NHZ5}	[TP0354-TP0648 (0.5206915)]
COG0125	COG0457	glr0678	tmk	Thymidylate kinase {UniProtKB/Swiss-Prot:Q7NMT7}	glr1902	glr1902	Glr1902 protein {UniProtKB/TrEMBL:Q7NJD0}	[TP0354-TP0648 (0.5206915)]
COG0125	COG0457	glr0678	tmk	Thymidylate kinase {UniProtKB/Swiss-Prot:Q7NMT7}	gll1655	gll1655	Gll1655 protein {UniProtKB/TrEMBL:Q7NK25}	[TP0354-TP0648 (0.5206915)]
COG0125	COG0457	glr0678	tmk	Thymidylate kinase {UniProtKB/Swiss-Prot:Q7NMT7}	glr4093	glr4093	Glr4093 protein {UniProtKB/TrEMBL:Q7NDY9}	[TP0354-TP0648 (0.5206915)]
COG0125	COG0457	glr0678	tmk	Thymidylate kinase {UniProtKB/Swiss-Prot:Q7NMT7}	glr3844	glr3844	Glr3844 protein {UniProtKB/TrEMBL:Q7NEN5}	[TP0354-TP0648 (0.5206915)]
COG0125	COG0457	glr0678	tmk	Thymidylate kinase {UniProtKB/Swiss-Prot:Q7NMT7}	gll4088	gll4088	Gll4088 protein {UniProtKB/TrEMBL:Q7NDZ4}	[TP0354-TP0648 (0.5206915)]
COG0125	COG0457	glr0678	tmk	Thymidylate kinase {UniProtKB/Swiss-Prot:Q7NMT7}	gll1384	gll1384	Gll1384 protein {UniProtKB/TrEMBL:Q7NKU2}	[TP0354-TP0648 (0.5206915)]
COG0125	COG0457	glr0678	tmk	Thymidylate kinase {UniProtKB/Swiss-Prot:Q7NMT7}	gll1546	gll1546	Gll1546 protein {UniProtKB/TrEMBL:Q7NKD2}	[TP0354-TP0648 (0.5206915)]
COG0125	COG0457	glr0678	tmk	Thymidylate kinase {UniProtKB/Swiss-Prot:Q7NMT7}	glr2723	glr2723	Glr2723 protein {UniProtKB/TrEMBL:Q7NH14}	[TP0354-TP0648 (0.5206915)]
COG0125	COG0457	glr0678	tmk	Thymidylate kinase {UniProtKB/Swiss-Prot:Q7NMT7}	glr3567	glr3567	Glr3567 protein {UniProtKB/TrEMBL:Q7NFF8}	[TP0354-TP0648 (0.5206915)]
COG0125	COG0457	glr0678	tmk	Thymidylate kinase {UniProtKB/Swiss-Prot:Q7NMT7}	glr1650	glr1650	Glr1650 protein {UniProtKB/TrEMBL:Q7NK30}	[TP0354-TP0648 (0.5206915)]
COG0265	COG0333	gll1847	gll1847	Gll1847 protein {UniProtKB/TrEMBL:Q7NJI5}	gsl0792	rpmF	50S ribosomal protein L32	[TP0773-TP0807 (0.5060325)]
COG0265	COG0333	gll1335	gll1335	Serine proteinase {UniProtKB/TrEMBL:Q7NKZ1}	gsl0792	rpmF	50S ribosomal protein L32	[TP0773-TP0807 (0.5060325)]
COG0265	COG0333	gll2097	gll2097	Gll2097 protein {UniProtKB/TrEMBL:Q7NIT5}	gsl0792	rpmF	50S ribosomal protein L32	[TP0773-TP0807 (0.5060325)]
COG0265	COG0333	glr2107	glr2107	Serine protease {UniProtKB/TrEMBL:Q7NIS5}	gsl0792	rpmF	50S ribosomal protein L32	[TP0773-TP0807 (0.5060325)]
COG0265	COG0333	glr3741	glr3741	Serine protease {UniProtKB/TrEMBL:Q7NEY6}	gsl0792	rpmF	50S ribosomal protein L32	[TP0773-TP0807 (0.5060325)]
COG0802	COG0860	gll2992	gll2992	Gll2992 protein {UniProtKB/TrEMBL:Q7NCI7}	gll0522	gll0522	N-acetylmuramoyl-L-alanine amidase	[TP0875-TP0247 (0.90700364)]
COG0802	COG0860	gll2992	gll2992	Gll2992 protein {UniProtKB/TrEMBL:Q7NCI7}	glr0965	glr0965	N-acetylmuramoyl-L-alanine amidase	[TP0875-TP0247 (0.90700364)]
COG0495	COG0761	gll4081	leuS	Leucyl-tRNA synthetase (EC 6.1.1.4) (Leucine--tRNA ligase) (LeuRS)	glr3299	ispH	4-hydroxy-3-methylbut-2-enyl diphosphate reductase (EC 1.17.1.2)	[TP0586-TP0547 (0.63095015)]
COG0820	COG2812	gll2079	gll2079	Gll2079 protein {UniProtKB/TrEMBL:Q7NIV3}	glr1609	glr1609	DNA polymerase III gamma and tau subunits	[TP0068-TP1005 (0.60435057)]
COG0577	COG0845	gll0493	gll0493	Gll0493 protein {UniProtKB/TrEMBL:Q7NNB8}	gll0875	gll0875	Gll0875 protein {UniProtKB/TrEMBL:Q7NM92}	[TP0963-TP0965 (0.93032813)]
COG0577	COG0845	gll1427	gll1427	Gll1427 protein {UniProtKB/TrEMBL:Q7NKQ0}	glr2030	glr2030	Glr2030 protein {UniProtKB/TrEMBL:Q7NJ02}	[TP0963-TP0965 (0.93032813)]
COG0577	COG0845	gll0774	gll0774	Gll0774 protein {UniProtKB/TrEMBL:Q7NMJ1}	gll2840	gll2840	Gll2840 protein {UniProtKB/TrEMBL:Q7NCY6}	[TP0963-TP0965 (0.93032813)]
COG0577	COG0845	gll1427	gll1427	Gll1427 protein {UniProtKB/TrEMBL:Q7NKQ0}	glr0805	glr0805	Glr0805 protein {UniProtKB/TrEMBL:Q7NMG1}	[TP0963-TP0965 (0.93032813)]
COG0577	COG0845	gll0494	gll0494	Gll0494 protein {UniProtKB/TrEMBL:Q7NNB7}	glr2030	glr2030	Glr2030 protein {UniProtKB/TrEMBL:Q7NJ02}	[TP0963-TP0965 (0.93032813)]
COG0577	COG0845	gll0486	gll0486	Gll0486 protein {UniProtKB/TrEMBL:Q7NNC5}	gll1428	gll1428	Gll1428 protein {UniProtKB/TrEMBL:Q7NKP9}	[TP0963-TP0965 (0.93032813)]
COG0577	COG0845	gll0345	gll0345	Gll0345 protein {UniProtKB/TrEMBL:Q7NNR5}	gll2454	gll2454	Gll2454 protein {UniProtKB/TrEMBL:Q7NHT1}	[TP0963-TP0965 (0.93032813)]
COG0577	COG0845	gll0493	gll0493	Gll0493 protein {UniProtKB/TrEMBL:Q7NNB8}	glr4027	glr4027	Glr4027 protein {UniProtKB/TrEMBL:Q7NE53}	[TP0963-TP0965 (0.93032813)]
COG0577	COG0845	gll0493	gll0493	Gll0493 protein {UniProtKB/TrEMBL:Q7NNB8}	glr3987	glr3987	Glr3987 protein {UniProtKB/TrEMBL:Q7NE93}	[TP0963-TP0965 (0.93032813)]
COG0577	COG0845	gll0345	gll0345	Gll0345 protein {UniProtKB/TrEMBL:Q7NNR5}	glr2030	glr2030	Glr2030 protein {UniProtKB/TrEMBL:Q7NJ02}	[TP0963-TP0965 (0.93032813)]
COG0577	COG0845	gll0493	gll0493	Gll0493 protein {UniProtKB/TrEMBL:Q7NNB8}	glr0805	glr0805	Glr0805 protein {UniProtKB/TrEMBL:Q7NMG1}	[TP0963-TP0965 (0.93032813)]
COG0577	COG0845	gll0774	gll0774	Gll0774 protein {UniProtKB/TrEMBL:Q7NMJ1}	gll2454	gll2454	Gll2454 protein {UniProtKB/TrEMBL:Q7NHT1}	[TP0963-TP0965 (0.93032813)]
COG0577	COG0845	gll0486	gll0486	Gll0486 protein {UniProtKB/TrEMBL:Q7NNC5}	glr3987	glr3987	Glr3987 protein {UniProtKB/TrEMBL:Q7NE93}	[TP0963-TP0965 (0.93032813)]
COG0577	COG0845	gll1427	gll1427	Gll1427 protein {UniProtKB/TrEMBL:Q7NKQ0}	gll2840	gll2840	Gll2840 protein {UniProtKB/TrEMBL:Q7NCY6}	[TP0963-TP0965 (0.93032813)]
COG0577	COG0845	gll0494	gll0494	Gll0494 protein {UniProtKB/TrEMBL:Q7NNB7}	gll4171	gll4171	Gll4171 protein {UniProtKB/TrEMBL:Q7NDR1}	[TP0963-TP0965 (0.93032813)]
COG0577	COG0845	gll0774	gll0774	Gll0774 protein {UniProtKB/TrEMBL:Q7NMJ1}	gll0875	gll0875	Gll0875 protein {UniProtKB/TrEMBL:Q7NM92}	[TP0963-TP0965 (0.93032813)]
COG0577	COG0845	gll0345	gll0345	Gll0345 protein {UniProtKB/TrEMBL:Q7NNR5}	gll0775	gll0775	Gll0775 protein {UniProtKB/TrEMBL:Q7NMJ0}	[TP0963-TP0965 (0.93032813)]
COG0577	COG0845	gll0774	gll0774	Gll0774 protein {UniProtKB/TrEMBL:Q7NMJ1}	gll0346	gll0346	Gll0346 protein {UniProtKB/TrEMBL:Q7NNR4}	[TP0963-TP0965 (0.93032813)]
COG0577	COG0845	gll0486	gll0486	Gll0486 protein {UniProtKB/TrEMBL:Q7NNC5}	glr2030	glr2030	Glr2030 protein {UniProtKB/TrEMBL:Q7NJ02}	[TP0963-TP0965 (0.93032813)]
COG0577	COG0845	gll0494	gll0494	Gll0494 protein {UniProtKB/TrEMBL:Q7NNB7}	gll2454	gll2454	Gll2454 protein {UniProtKB/TrEMBL:Q7NHT1}	[TP0963-TP0965 (0.93032813)]
COG0577	COG0845	gll0774	gll0774	Gll0774 protein {UniProtKB/TrEMBL:Q7NMJ1}	gll4171	gll4171	Gll4171 protein {UniProtKB/TrEMBL:Q7NDR1}	[TP0963-TP0965 (0.93032813)]
COG0577	COG0845	gll1427	gll1427	Gll1427 protein {UniProtKB/TrEMBL:Q7NKQ0}	gll0875	gll0875	Gll0875 protein {UniProtKB/TrEMBL:Q7NM92}	[TP0963-TP0965 (0.93032813)]
COG0577	COG0845	gll1427	gll1427	Gll1427 protein {UniProtKB/TrEMBL:Q7NKQ0}	glr4027	glr4027	Glr4027 protein {UniProtKB/TrEMBL:Q7NE53}	[TP0963-TP0965 (0.93032813)]
COG0577	COG0845	gll1427	gll1427	Gll1427 protein {UniProtKB/TrEMBL:Q7NKQ0}	gll2454	gll2454	Gll2454 protein {UniProtKB/TrEMBL:Q7NHT1}	[TP0963-TP0965 (0.93032813)]
COG0577	COG0845	gll0486	gll0486	Gll0486 protein {UniProtKB/TrEMBL:Q7NNC5}	glr4027	glr4027	Glr4027 protein {UniProtKB/TrEMBL:Q7NE53}	[TP0963-TP0965 (0.93032813)]
COG0577	COG0845	gll0774	gll0774	Gll0774 protein {UniProtKB/TrEMBL:Q7NMJ1}	glr2014	glr2014	Glr2014 protein {UniProtKB/TrEMBL:Q7NJ18}	[TP0963-TP0965 (0.93032813)]
COG0577	COG0845	gll0486	gll0486	Gll0486 protein {UniProtKB/TrEMBL:Q7NNC5}	gll2840	gll2840	Gll2840 protein {UniProtKB/TrEMBL:Q7NCY6}	[TP0963-TP0965 (0.93032813)]
COG0577	COG0845	gll0345	gll0345	Gll0345 protein {UniProtKB/TrEMBL:Q7NNR5}	glr4027	glr4027	Glr4027 protein {UniProtKB/TrEMBL:Q7NE53}	[TP0963-TP0965 (0.93032813)]
COG0577	COG0845	gll0493	gll0493	Gll0493 protein {UniProtKB/TrEMBL:Q7NNB8}	glr2014	glr2014	Glr2014 protein {UniProtKB/TrEMBL:Q7NJ18}	[TP0963-TP0965 (0.93032813)]
COG0577	COG0845	gll0494	gll0494	Gll0494 protein {UniProtKB/TrEMBL:Q7NNB7}	gll2495	gll2495	HlyD family secretion protein	[TP0963-TP0965 (0.93032813)]
COG0577	COG0845	gll0774	gll0774	Gll0774 protein {UniProtKB/TrEMBL:Q7NMJ1}	glr4027	glr4027	Glr4027 protein {UniProtKB/TrEMBL:Q7NE53}	[TP0963-TP0965 (0.93032813)]
COG0577	COG0845	gll1427	gll1427	Gll1427 protein {UniProtKB/TrEMBL:Q7NKQ0}	glr1272	glr1272	Glr1272 protein {UniProtKB/TrEMBL:Q7NL54}	[TP0963-TP0965 (0.93032813)]
COG0577	COG0845	gll0345	gll0345	Gll0345 protein {UniProtKB/TrEMBL:Q7NNR5}	gll0346	gll0346	Gll0346 protein {UniProtKB/TrEMBL:Q7NNR4}	[TP0963-TP0965 (0.93032813)]
COG0577	COG0845	gll0486	gll0486	Gll0486 protein {UniProtKB/TrEMBL:Q7NNC5}	gll4171	gll4171	Gll4171 protein {UniProtKB/TrEMBL:Q7NDR1}	[TP0963-TP0965 (0.93032813)]
COG0577	COG0845	gll0486	gll0486	Gll0486 protein {UniProtKB/TrEMBL:Q7NNC5}	gll2495	gll2495	HlyD family secretion protein	[TP0963-TP0965 (0.93032813)]
COG0577	COG0845	gll0774	gll0774	Gll0774 protein {UniProtKB/TrEMBL:Q7NMJ1}	glr0805	glr0805	Glr0805 protein {UniProtKB/TrEMBL:Q7NMG1}	[TP0963-TP0965 (0.93032813)]
COG0577	COG0845	gll0345	gll0345	Gll0345 protein {UniProtKB/TrEMBL:Q7NNR5}	glr0805	glr0805	Glr0805 protein {UniProtKB/TrEMBL:Q7NMG1}	[TP0963-TP0965 (0.93032813)]
COG0577	COG0845	gll1427	gll1427	Gll1427 protein {UniProtKB/TrEMBL:Q7NKQ0}	gll1428	gll1428	Gll1428 protein {UniProtKB/TrEMBL:Q7NKP9}	[TP0963-TP0965 (0.93032813)]
COG0577	COG0845	gll0494	gll0494	Gll0494 protein {UniProtKB/TrEMBL:Q7NNB7}	glr3987	glr3987	Glr3987 protein {UniProtKB/TrEMBL:Q7NE93}	[TP0963-TP0965 (0.93032813)]
COG0577	COG0845	gll0486	gll0486	Gll0486 protein {UniProtKB/TrEMBL:Q7NNC5}	glr0805	glr0805	Glr0805 protein {UniProtKB/TrEMBL:Q7NMG1}	[TP0963-TP0965 (0.93032813)]
COG0577	COG0845	gll0774	gll0774	Gll0774 protein {UniProtKB/TrEMBL:Q7NMJ1}	gll0775	gll0775	Gll0775 protein {UniProtKB/TrEMBL:Q7NMJ0}	[TP0963-TP0965 (0.93032813)]
COG0577	COG0845	gll1427	gll1427	Gll1427 protein {UniProtKB/TrEMBL:Q7NKQ0}	gll2495	gll2495	HlyD family secretion protein	[TP0963-TP0965 (0.93032813)]
COG0577	COG0845	gll1427	gll1427	Gll1427 protein {UniProtKB/TrEMBL:Q7NKQ0}	gll0346	gll0346	Gll0346 protein {UniProtKB/TrEMBL:Q7NNR4}	[TP0963-TP0965 (0.93032813)]
COG0577	COG0845	gll0345	gll0345	Gll0345 protein {UniProtKB/TrEMBL:Q7NNR5}	gll1428	gll1428	Gll1428 protein {UniProtKB/TrEMBL:Q7NKP9}	[TP0963-TP0965 (0.93032813)]
COG0577	COG0845	gll0494	gll0494	Gll0494 protein {UniProtKB/TrEMBL:Q7NNB7}	glr1272	glr1272	Glr1272 protein {UniProtKB/TrEMBL:Q7NL54}	[TP0963-TP0965 (0.93032813)]
COG0577	COG0845	gll0774	gll0774	Gll0774 protein {UniProtKB/TrEMBL:Q7NMJ1}	glr1272	glr1272	Glr1272 protein {UniProtKB/TrEMBL:Q7NL54}	[TP0963-TP0965 (0.93032813)]
COG0577	COG0845	gll0493	gll0493	Gll0493 protein {UniProtKB/TrEMBL:Q7NNB8}	gll0487	gll0487	Gll0487 protein {UniProtKB/TrEMBL:Q7NNC4}	[TP0963-TP0965 (0.93032813)]
COG0577	COG0845	gll0345	gll0345	Gll0345 protein {UniProtKB/TrEMBL:Q7NNR5}	gll2840	gll2840	Gll2840 protein {UniProtKB/TrEMBL:Q7NCY6}	[TP0963-TP0965 (0.93032813)]
COG0577	COG0845	gll1427	gll1427	Gll1427 protein {UniProtKB/TrEMBL:Q7NKQ0}	gll0487	gll0487	Gll0487 protein {UniProtKB/TrEMBL:Q7NNC4}	[TP0963-TP0965 (0.93032813)]
COG0577	COG0845	gll0493	gll0493	Gll0493 protein {UniProtKB/TrEMBL:Q7NNB8}	gll0495	gll0495	Gll0495 protein {UniProtKB/TrEMBL:Q7NNB6}	[TP0963-TP0965 (0.93032813)]
COG0577	COG0845	gll0345	gll0345	Gll0345 protein {UniProtKB/TrEMBL:Q7NNR5}	gll2495	gll2495	HlyD family secretion protein	[TP0963-TP0965 (0.93032813)]
COG0577	COG0845	gll0345	gll0345	Gll0345 protein {UniProtKB/TrEMBL:Q7NNR5}	gll0875	gll0875	Gll0875 protein {UniProtKB/TrEMBL:Q7NM92}	[TP0963-TP0965 (0.93032813)]
COG0577	COG0845	gll0494	gll0494	Gll0494 protein {UniProtKB/TrEMBL:Q7NNB7}	gll0495	gll0495	Gll0495 protein {UniProtKB/TrEMBL:Q7NNB6}	[TP0963-TP0965 (0.93032813)]
COG0577	COG0845	gll1427	gll1427	Gll1427 protein {UniProtKB/TrEMBL:Q7NKQ0}	gll0495	gll0495	Gll0495 protein {UniProtKB/TrEMBL:Q7NNB6}	[TP0963-TP0965 (0.93032813)]
COG0577	COG0845	gll0494	gll0494	Gll0494 protein {UniProtKB/TrEMBL:Q7NNB7}	gll1428	gll1428	Gll1428 protein {UniProtKB/TrEMBL:Q7NKP9}	[TP0963-TP0965 (0.93032813)]
COG0577	COG0845	gll0774	gll0774	Gll0774 protein {UniProtKB/TrEMBL:Q7NMJ1}	glr3987	glr3987	Glr3987 protein {UniProtKB/TrEMBL:Q7NE93}	[TP0963-TP0965 (0.93032813)]
COG0577	COG0845	gll0494	gll0494	Gll0494 protein {UniProtKB/TrEMBL:Q7NNB7}	gll0487	gll0487	Gll0487 protein {UniProtKB/TrEMBL:Q7NNC4}	[TP0963-TP0965 (0.93032813)]
COG0577	COG0845	gll0494	gll0494	Gll0494 protein {UniProtKB/TrEMBL:Q7NNB7}	glr2014	glr2014	Glr2014 protein {UniProtKB/TrEMBL:Q7NJ18}	[TP0963-TP0965 (0.93032813)]
COG0577	COG0845	gll0493	gll0493	Gll0493 protein {UniProtKB/TrEMBL:Q7NNB8}	gll1428	gll1428	Gll1428 protein {UniProtKB/TrEMBL:Q7NKP9}	[TP0963-TP0965 (0.93032813)]
COG0577	COG0845	gll0486	gll0486	Gll0486 protein {UniProtKB/TrEMBL:Q7NNC5}	gll0775	gll0775	Gll0775 protein {UniProtKB/TrEMBL:Q7NMJ0}	[TP0963-TP0965 (0.93032813)]
COG0577	COG0845	gll0345	gll0345	Gll0345 protein {UniProtKB/TrEMBL:Q7NNR5}	glr1272	glr1272	Glr1272 protein {UniProtKB/TrEMBL:Q7NL54}	[TP0963-TP0965 (0.93032813)]
COG0577	COG0845	gll0345	gll0345	Gll0345 protein {UniProtKB/TrEMBL:Q7NNR5}	gll0487	gll0487	Gll0487 protein {UniProtKB/TrEMBL:Q7NNC4}	[TP0963-TP0965 (0.93032813)]
COG0577	COG0845	gll0774	gll0774	Gll0774 protein {UniProtKB/TrEMBL:Q7NMJ1}	gll0487	gll0487	Gll0487 protein {UniProtKB/TrEMBL:Q7NNC4}	[TP0963-TP0965 (0.93032813)]
COG0577	COG0845	gll0494	gll0494	Gll0494 protein {UniProtKB/TrEMBL:Q7NNB7}	gll0346	gll0346	Gll0346 protein {UniProtKB/TrEMBL:Q7NNR4}	[TP0963-TP0965 (0.93032813)]
COG0577	COG0845	gll0345	gll0345	Gll0345 protein {UniProtKB/TrEMBL:Q7NNR5}	gll0495	gll0495	Gll0495 protein {UniProtKB/TrEMBL:Q7NNB6}	[TP0963-TP0965 (0.93032813)]
COG0577	COG0845	gll0493	gll0493	Gll0493 protein {UniProtKB/TrEMBL:Q7NNB8}	glr2030	glr2030	Glr2030 protein {UniProtKB/TrEMBL:Q7NJ02}	[TP0963-TP0965 (0.93032813)]
COG0577	COG0845	gll0486	gll0486	Gll0486 protein {UniProtKB/TrEMBL:Q7NNC5}	glr2014	glr2014	Glr2014 protein {UniProtKB/TrEMBL:Q7NJ18}	[TP0963-TP0965 (0.93032813)]
COG0577	COG0845	gll0345	gll0345	Gll0345 protein {UniProtKB/TrEMBL:Q7NNR5}	gll4171	gll4171	Gll4171 protein {UniProtKB/TrEMBL:Q7NDR1}	[TP0963-TP0965 (0.93032813)]
COG0577	COG0845	gll0493	gll0493	Gll0493 protein {UniProtKB/TrEMBL:Q7NNB8}	gll2495	gll2495	HlyD family secretion protein	[TP0963-TP0965 (0.93032813)]
COG0577	COG0845	gll0493	gll0493	Gll0493 protein {UniProtKB/TrEMBL:Q7NNB8}	gll2840	gll2840	Gll2840 protein {UniProtKB/TrEMBL:Q7NCY6}	[TP0963-TP0965 (0.93032813)]
COG0577	COG0845	gll0774	gll0774	Gll0774 protein {UniProtKB/TrEMBL:Q7NMJ1}	gll2495	gll2495	HlyD family secretion protein	[TP0963-TP0965 (0.93032813)]
COG0577	COG0845	gll1427	gll1427	Gll1427 protein {UniProtKB/TrEMBL:Q7NKQ0}	gll0775	gll0775	Gll0775 protein {UniProtKB/TrEMBL:Q7NMJ0}	[TP0963-TP0965 (0.93032813)]
COG0577	COG0845	gll0774	gll0774	Gll0774 protein {UniProtKB/TrEMBL:Q7NMJ1}	gll1428	gll1428	Gll1428 protein {UniProtKB/TrEMBL:Q7NKP9}	[TP0963-TP0965 (0.93032813)]
COG0577	COG0845	gll0494	gll0494	Gll0494 protein {UniProtKB/TrEMBL:Q7NNB7}	glr4027	glr4027	Glr4027 protein {UniProtKB/TrEMBL:Q7NE53}	[TP0963-TP0965 (0.93032813)]
COG0577	COG0845	gll0486	gll0486	Gll0486 protein {UniProtKB/TrEMBL:Q7NNC5}	gll2454	gll2454	Gll2454 protein {UniProtKB/TrEMBL:Q7NHT1}	[TP0963-TP0965 (0.93032813)]
COG0577	COG0845	gll0486	gll0486	Gll0486 protein {UniProtKB/TrEMBL:Q7NNC5}	glr1272	glr1272	Glr1272 protein {UniProtKB/TrEMBL:Q7NL54}	[TP0963-TP0965 (0.93032813)]
COG0577	COG0845	gll0486	gll0486	Gll0486 protein {UniProtKB/TrEMBL:Q7NNC5}	gll0487	gll0487	Gll0487 protein {UniProtKB/TrEMBL:Q7NNC4}	[TP0963-TP0965 (0.93032813)]
COG0577	COG0845	gll0486	gll0486	Gll0486 protein {UniProtKB/TrEMBL:Q7NNC5}	gll0495	gll0495	Gll0495 protein {UniProtKB/TrEMBL:Q7NNB6}	[TP0963-TP0965 (0.93032813)]
COG0577	COG0845	gll0493	gll0493	Gll0493 protein {UniProtKB/TrEMBL:Q7NNB8}	glr1272	glr1272	Glr1272 protein {UniProtKB/TrEMBL:Q7NL54}	[TP0963-TP0965 (0.93032813)]
COG0577	COG0845	gll0486	gll0486	Gll0486 protein {UniProtKB/TrEMBL:Q7NNC5}	gll0346	gll0346	Gll0346 protein {UniProtKB/TrEMBL:Q7NNR4}	[TP0963-TP0965 (0.93032813)]
COG0577	COG0845	gll0493	gll0493	Gll0493 protein {UniProtKB/TrEMBL:Q7NNB8}	gll2454	gll2454	Gll2454 protein {UniProtKB/TrEMBL:Q7NHT1}	[TP0963-TP0965 (0.93032813)]
COG0577	COG0845	gll1427	gll1427	Gll1427 protein {UniProtKB/TrEMBL:Q7NKQ0}	glr3987	glr3987	Glr3987 protein {UniProtKB/TrEMBL:Q7NE93}	[TP0963-TP0965 (0.93032813)]
COG0577	COG0845	gll0493	gll0493	Gll0493 protein {UniProtKB/TrEMBL:Q7NNB8}	gll4171	gll4171	Gll4171 protein {UniProtKB/TrEMBL:Q7NDR1}	[TP0963-TP0965 (0.93032813)]
COG0577	COG0845	gll1427	gll1427	Gll1427 protein {UniProtKB/TrEMBL:Q7NKQ0}	gll4171	gll4171	Gll4171 protein {UniProtKB/TrEMBL:Q7NDR1}	[TP0963-TP0965 (0.93032813)]
COG0577	COG0845	gll0494	gll0494	Gll0494 protein {UniProtKB/TrEMBL:Q7NNB7}	gll2840	gll2840	Gll2840 protein {UniProtKB/TrEMBL:Q7NCY6}	[TP0963-TP0965 (0.93032813)]
COG0577	COG0845	gll0494	gll0494	Gll0494 protein {UniProtKB/TrEMBL:Q7NNB7}	glr0805	glr0805	Glr0805 protein {UniProtKB/TrEMBL:Q7NMG1}	[TP0963-TP0965 (0.93032813)]
COG0577	COG0845	gll0774	gll0774	Gll0774 protein {UniProtKB/TrEMBL:Q7NMJ1}	glr2030	glr2030	Glr2030 protein {UniProtKB/TrEMBL:Q7NJ02}	[TP0963-TP0965 (0.93032813)]
COG0577	COG0845	gll0345	gll0345	Gll0345 protein {UniProtKB/TrEMBL:Q7NNR5}	glr2014	glr2014	Glr2014 protein {UniProtKB/TrEMBL:Q7NJ18}	[TP0963-TP0965 (0.93032813)]
COG0577	COG0845	gll0493	gll0493	Gll0493 protein {UniProtKB/TrEMBL:Q7NNB8}	gll0775	gll0775	Gll0775 protein {UniProtKB/TrEMBL:Q7NMJ0}	[TP0963-TP0965 (0.93032813)]
COG0577	COG0845	gll0494	gll0494	Gll0494 protein {UniProtKB/TrEMBL:Q7NNB7}	gll0875	gll0875	Gll0875 protein {UniProtKB/TrEMBL:Q7NM92}	[TP0963-TP0965 (0.93032813)]
COG0577	COG0845	gll1427	gll1427	Gll1427 protein {UniProtKB/TrEMBL:Q7NKQ0}	glr2014	glr2014	Glr2014 protein {UniProtKB/TrEMBL:Q7NJ18}	[TP0963-TP0965 (0.93032813)]
COG0577	COG0845	gll0493	gll0493	Gll0493 protein {UniProtKB/TrEMBL:Q7NNB8}	gll0346	gll0346	Gll0346 protein {UniProtKB/TrEMBL:Q7NNR4}	[TP0963-TP0965 (0.93032813)]
COG0577	COG0845	gll0486	gll0486	Gll0486 protein {UniProtKB/TrEMBL:Q7NNC5}	gll0875	gll0875	Gll0875 protein {UniProtKB/TrEMBL:Q7NM92}	[TP0963-TP0965 (0.93032813)]
COG0577	COG0845	gll0345	gll0345	Gll0345 protein {UniProtKB/TrEMBL:Q7NNR5}	glr3987	glr3987	Glr3987 protein {UniProtKB/TrEMBL:Q7NE93}	[TP0963-TP0965 (0.93032813)]
COG0577	COG0845	gll0494	gll0494	Gll0494 protein {UniProtKB/TrEMBL:Q7NNB7}	gll0775	gll0775	Gll0775 protein {UniProtKB/TrEMBL:Q7NMJ0}	[TP0963-TP0965 (0.93032813)]
COG0577	COG0845	gll0774	gll0774	Gll0774 protein {UniProtKB/TrEMBL:Q7NMJ1}	gll0495	gll0495	Gll0495 protein {UniProtKB/TrEMBL:Q7NNB6}	[TP0963-TP0965 (0.93032813)]
COG0333	COG1077	gsl0792	rpmF	50S ribosomal protein L32	glr4399	glr4399	Rod shape-determining protein	[TP0807-TP0497 (0.61855906)]
COG0333	COG1077	gsl0792	rpmF	50S ribosomal protein L32	glr1467	glr1467	Glr1467 protein {UniProtKB/TrEMBL:Q7NKL0}	[TP0807-TP0497 (0.61855906)]
COG0333	COG1077	gsl0792	rpmF	50S ribosomal protein L32	gll2229	gll2229	Cell-shape determining protein	[TP0807-TP0497 (0.61855906)]
COG0234	COG1200	gll1028	gll1028	10 kDa chaperonin {UniProtKB/TrEMBL:Q7MBC6}	gll1278	gll1278	DNA recombinase {UniProtKB/TrEMBL:Q7NL48}	[TP1013-TP0687 (0.84594196)]
COG0234	COG1200	glr2896	glr2896	10 kDa chaperonin {UniProtKB/TrEMBL:Q7MBB5}	gll1278	gll1278	DNA recombinase {UniProtKB/TrEMBL:Q7NL48}	[TP1013-TP0687 (0.84594196)]
COG1432	COG1480	glr1447	glr1447	Glr1447 protein {UniProtKB/TrEMBL:Q7NKN0}	glr3693	glr3693	Glr3693 protein {UniProtKB/TrEMBL:Q7NF34}	[TP0894-TP0651 (0.5289239)]
COG1432	COG1480	gll3022	gll3022	Gll3022 protein {UniProtKB/TrEMBL:Q7NCF7}	glr3693	glr3693	Glr3693 protein {UniProtKB/TrEMBL:Q7NF34}	[TP0894-TP0651 (0.5289239)]
COG0257	COG1253	gsl3575	gsl3575	50S ribosomal protein L36	glr1833	glr1833	Glr1833 protein {UniProtKB/TrEMBL:Q7NJJ9}	[TP0209-TP0027 (0.74441797)]
COG0257	COG1253	gsl3575	gsl3575	50S ribosomal protein L36	glr0785	glr0785	Glr0785 protein {UniProtKB/TrEMBL:Q7NMI1}	[TP0209-TP0027 (0.74441797)]
COG0257	COG1253	gsl3575	gsl3575	50S ribosomal protein L36	glr0381	glr0381	Glr0381 protein {UniProtKB/TrEMBL:Q7NNN0}	[TP0209-TP0027 (0.74441797)]
COG0060	COG0681	gll3651	ileS	Isoleucyl-tRNA synthetase (EC 6.1.1.5) (Isoleucine--tRNA ligase) (IleRS)	glr2023	glr2023	Signal peptidase I {UniProtKB/TrEMBL:Q7NJ09}	[TP0452-TP0185 (0.79878455)]
COG0060	COG0681	gll3651	ileS	Isoleucyl-tRNA synthetase (EC 6.1.1.5) (Isoleucine--tRNA ligase) (IleRS)	glr3215	glr3215	Glr3215 protein {UniProtKB/TrEMBL:Q7NGF4}	[TP0452-TP0185 (0.79878455)]
COG0060	COG0681	gll3651	ileS	Isoleucyl-tRNA synthetase (EC 6.1.1.5) (Isoleucine--tRNA ligase) (IleRS)	glr2481	glr2481	Signal peptidase I {UniProtKB/TrEMBL:Q7NHQ4}	[TP0452-TP0185 (0.79878455)]
COG0558	COG2239	glr0301	glr0301	CDP-diacylglycerol--glycerol-3-phosphate	glr1926	glr1926	Glr1926 protein {UniProtKB/TrEMBL:Q7NJA6}	[TP0256-TP0917 (0.6007029)]
COG0242	COG1879	gll2228	def2	Peptide deformylase 2 (EC 3.5.1.88) (PDF 2) (Polypeptide deformylase 2)	glr0807	glr0807	Periplasmic sugar binding protein of ABC	[TP0757-TP0684 (0.80039173)]
COG0242	COG1879	glr1729	def1	Peptide deformylase 1 (EC 3.5.1.88) (PDF 1) (Polypeptide deformylase 1)	glr0807	glr0807	Periplasmic sugar binding protein of ABC	[TP0757-TP0684 (0.80039173)]
COG0652	COG1879	gll2610	gll2610	Peptidyl-prolyl cis-trans isomerase	glr0807	glr0807	Periplasmic sugar binding protein of ABC	[TP0947-TP0684 (0.5775195)]
COG0652	COG1879	glr1500	glr1500	Peptidyl-prolyl cis-trans isomerase	glr0807	glr0807	Periplasmic sugar binding protein of ABC	[TP0947-TP0684 (0.5775195)]
COG0652	COG1879	glr0973	glr0973	Peptidyl-prolyl cis-trans isomerase	glr0807	glr0807	Periplasmic sugar binding protein of ABC	[TP0947-TP0684 (0.5775195)]
COG1352	COG1595	glr3330	glr3330	Chemotaxis protein methyltransferase	gll2708	gll2708	Gll2708 protein {UniProtKB/TrEMBL:Q7NH29}	[TP0630-TP0092 (0.6191048)]
COG1352	COG1595	glr3330	glr3330	Chemotaxis protein methyltransferase	glr1158	glr1158	Glr1158 protein {UniProtKB/TrEMBL:Q7NLG6}	[TP0630-TP0092 (0.6191048)]
COG1352	COG1595	glr3330	glr3330	Chemotaxis protein methyltransferase	glr4357	glr4357	Glr4357 protein {UniProtKB/TrEMBL:Q7ND79}	[TP0630-TP0092 (0.6191048)]
COG1352	COG1595	glr3330	glr3330	Chemotaxis protein methyltransferase	gll1739	gll1739	Gll1739 protein {UniProtKB/TrEMBL:Q7NJU3}	[TP0630-TP0092 (0.6191048)]
COG1352	COG1595	glr3330	glr3330	Chemotaxis protein methyltransferase	gll0669	gll0669	RNA polymerase sigma-70 factor	[TP0630-TP0092 (0.6191048)]
COG1352	COG1595	glr3330	glr3330	Chemotaxis protein methyltransferase	glr3584	glr3584	Glr3584 protein {UniProtKB/TrEMBL:Q7NFE2}	[TP0630-TP0092 (0.6191048)]
COG1352	COG1595	glr3330	glr3330	Chemotaxis protein methyltransferase	glr1764	glr1764	Glr1764 protein {UniProtKB/TrEMBL:Q7NJR8}	[TP0630-TP0092 (0.6191048)]
COG0593	COG1077	gll1473	dnaA	Chromosomal replication initiator protein dnaA	gll2229	gll2229	Cell-shape determining protein	[TP0001-TP0497 (0.678435)]
COG0593	COG1077	gll1473	dnaA	Chromosomal replication initiator protein dnaA	glr1467	glr1467	Glr1467 protein {UniProtKB/TrEMBL:Q7NKL0}	[TP0001-TP0497 (0.678435)]
COG0593	COG1077	gll1473	dnaA	Chromosomal replication initiator protein dnaA	glr4399	glr4399	Rod shape-determining protein	[TP0001-TP0497 (0.678435)]
COG0249	COG0357	gll1033	mutS	DNA mismatch repair protein mutS	glr0708	gidB	Methyltransferase gidB (EC 2.1.-.-) (Glucose-inhibited division protein B)	[TP0328-TP0946 (0.7367136)]
COG0249	COG0357	gll4003	gll4003	Gll4003 protein {UniProtKB/TrEMBL:Q7NE77}	glr0708	gidB	Methyltransferase gidB (EC 2.1.-.-) (Glucose-inhibited division protein B)	[TP0328-TP0946 (0.7367136)]
COG0658	COG1187	glr1879	glr1879	Glr1879 protein {UniProtKB/TrEMBL:Q7NJF3}	glr4397	glr4397	Glr4397 protein {UniProtKB/TrEMBL:Q7ND39}	[TP0336-TP0459 (0.6079956)]
COG0658	COG1187	glr1879	glr1879	Glr1879 protein {UniProtKB/TrEMBL:Q7NJF3}	gll1379	gll1379	Gll1379 protein {UniProtKB/TrEMBL:Q7NKU7}	[TP0336-TP0459 (0.6079956)]
COG0465	COG0465	gll3141	gll3141	Cell division protein {UniProtKB/TrEMBL:Q7NGM7}	gll3141	gll3141	Cell division protein {UniProtKB/TrEMBL:Q7NGM7}	[TP0330-TP0330 (0.73856413)]
COG0465	COG0465	glr0497	glr0497	Glr0497 protein {UniProtKB/TrEMBL:Q7NNB4}	gll1917	gll1917	Cell division protein {UniProtKB/TrEMBL:Q7NJB5}	[TP0330-TP0330 (0.73856413)]
COG0465	COG0465	gll1917	gll1917	Cell division protein {UniProtKB/TrEMBL:Q7NJB5}	glr0497	glr0497	Glr0497 protein {UniProtKB/TrEMBL:Q7NNB4}	[TP0330-TP0330 (0.73856413)]
COG0465	COG0465	glr2649	glr2649	Glr2649 protein {UniProtKB/TrEMBL:Q7NH88}	gll3141	gll3141	Cell division protein {UniProtKB/TrEMBL:Q7NGM7}	[TP0330-TP0330 (0.73856413)]
COG0465	COG0465	gll3141	gll3141	Cell division protein {UniProtKB/TrEMBL:Q7NGM7}	glr2649	glr2649	Glr2649 protein {UniProtKB/TrEMBL:Q7NH88}	[TP0330-TP0330 (0.73856413)]
COG0465	COG0465	glr2649	glr2649	Glr2649 protein {UniProtKB/TrEMBL:Q7NH88}	glr0497	glr0497	Glr0497 protein {UniProtKB/TrEMBL:Q7NNB4}	[TP0330-TP0330 (0.73856413)]
COG0465	COG0465	glr0497	glr0497	Glr0497 protein {UniProtKB/TrEMBL:Q7NNB4}	glr2649	glr2649	Glr2649 protein {UniProtKB/TrEMBL:Q7NH88}	[TP0330-TP0330 (0.73856413)]
COG0465	COG0465	gll3141	gll3141	Cell division protein {UniProtKB/TrEMBL:Q7NGM7}	gll2578	gll2578	Cell division protein {UniProtKB/TrEMBL:Q7NHF9}	[TP0330-TP0330 (0.73856413)]
COG0465	COG0465	gll2578	gll2578	Cell division protein {UniProtKB/TrEMBL:Q7NHF9}	gll3141	gll3141	Cell division protein {UniProtKB/TrEMBL:Q7NGM7}	[TP0330-TP0330 (0.73856413)]
COG0465	COG0465	gll3141	gll3141	Cell division protein {UniProtKB/TrEMBL:Q7NGM7}	gll1917	gll1917	Cell division protein {UniProtKB/TrEMBL:Q7NJB5}	[TP0330-TP0330 (0.73856413)]
COG0465	COG0465	gll1917	gll1917	Cell division protein {UniProtKB/TrEMBL:Q7NJB5}	gll3141	gll3141	Cell division protein {UniProtKB/TrEMBL:Q7NGM7}	[TP0330-TP0330 (0.73856413)]
COG0465	COG0465	glr2649	glr2649	Glr2649 protein {UniProtKB/TrEMBL:Q7NH88}	gll2578	gll2578	Cell division protein {UniProtKB/TrEMBL:Q7NHF9}	[TP0330-TP0330 (0.73856413)]
COG0465	COG0465	gll2578	gll2578	Cell division protein {UniProtKB/TrEMBL:Q7NHF9}	glr2649	glr2649	Glr2649 protein {UniProtKB/TrEMBL:Q7NH88}	[TP0330-TP0330 (0.73856413)]
COG0465	COG0465	gll3141	gll3141	Cell division protein {UniProtKB/TrEMBL:Q7NGM7}	glr0497	glr0497	Glr0497 protein {UniProtKB/TrEMBL:Q7NNB4}	[TP0330-TP0330 (0.73856413)]
COG0465	COG0465	glr0497	glr0497	Glr0497 protein {UniProtKB/TrEMBL:Q7NNB4}	gll3141	gll3141	Cell division protein {UniProtKB/TrEMBL:Q7NGM7}	[TP0330-TP0330 (0.73856413)]
COG0465	COG0465	glr0497	glr0497	Glr0497 protein {UniProtKB/TrEMBL:Q7NNB4}	glr0497	glr0497	Glr0497 protein {UniProtKB/TrEMBL:Q7NNB4}	[TP0330-TP0330 (0.73856413)]
COG0465	COG0465	gll1917	gll1917	Cell division protein {UniProtKB/TrEMBL:Q7NJB5}	gll1917	gll1917	Cell division protein {UniProtKB/TrEMBL:Q7NJB5}	[TP0330-TP0330 (0.73856413)]
COG0465	COG0465	glr2649	glr2649	Glr2649 protein {UniProtKB/TrEMBL:Q7NH88}	gll1917	gll1917	Cell division protein {UniProtKB/TrEMBL:Q7NJB5}	[TP0330-TP0330 (0.73856413)]
COG0465	COG0465	gll1917	gll1917	Cell division protein {UniProtKB/TrEMBL:Q7NJB5}	glr2649	glr2649	Glr2649 protein {UniProtKB/TrEMBL:Q7NH88}	[TP0330-TP0330 (0.73856413)]
COG0465	COG0465	gll2578	gll2578	Cell division protein {UniProtKB/TrEMBL:Q7NHF9}	gll1917	gll1917	Cell division protein {UniProtKB/TrEMBL:Q7NJB5}	[TP0330-TP0330 (0.73856413)]
COG0465	COG0465	gll2578	gll2578	Cell division protein {UniProtKB/TrEMBL:Q7NHF9}	glr0497	glr0497	Glr0497 protein {UniProtKB/TrEMBL:Q7NNB4}	[TP0330-TP0330 (0.73856413)]
COG0465	COG0465	glr0497	glr0497	Glr0497 protein {UniProtKB/TrEMBL:Q7NNB4}	gll2578	gll2578	Cell division protein {UniProtKB/TrEMBL:Q7NHF9}	[TP0330-TP0330 (0.73856413)]
COG0465	COG0465	gll1917	gll1917	Cell division protein {UniProtKB/TrEMBL:Q7NJB5}	gll2578	gll2578	Cell division protein {UniProtKB/TrEMBL:Q7NHF9}	[TP0330-TP0330 (0.73856413)]
COG0465	COG0465	gll2578	gll2578	Cell division protein {UniProtKB/TrEMBL:Q7NHF9}	gll2578	gll2578	Cell division protein {UniProtKB/TrEMBL:Q7NHF9}	[TP0330-TP0330 (0.73856413)]
COG0465	COG0465	glr2649	glr2649	Glr2649 protein {UniProtKB/TrEMBL:Q7NH88}	glr2649	glr2649	Glr2649 protein {UniProtKB/TrEMBL:Q7NH88}	[TP0330-TP0330 (0.73856413)]
COG0860	COG1192	glr0965	glr0965	N-acetylmuramoyl-L-alanine amidase	glr2463	glr2463	Glr2463 protein {UniProtKB/TrEMBL:Q7NHS2}	[TP0247-TP0272 (0.7527567)]
COG0860	COG1192	gll0522	gll0522	N-acetylmuramoyl-L-alanine amidase	glr2463	glr2463	Glr2463 protein {UniProtKB/TrEMBL:Q7NHS2}	[TP0247-TP0272 (0.7527567)]
COG0860	COG1192	glr0965	glr0965	N-acetylmuramoyl-L-alanine amidase	glr0149	glr0149	Glr0149 protein {UniProtKB/TrEMBL:Q7NPA7}	[TP0247-TP0272 (0.7527567)]
COG0860	COG1192	gll0522	gll0522	N-acetylmuramoyl-L-alanine amidase	glr0149	glr0149	Glr0149 protein {UniProtKB/TrEMBL:Q7NPA7}	[TP0247-TP0272 (0.7527567)]
COG0242	COG0272	glr1729	def1	Peptide deformylase 1 (EC 3.5.1.88) (PDF 1) (Polypeptide deformylase 1)	glr0727	glr0727	DNA ligase {UniProtKB/TrEMBL:Q7NMN8}	[TP0757-TP0634 (0.68197167)]
COG0242	COG0272	gll2228	def2	Peptide deformylase 2 (EC 3.5.1.88) (PDF 2) (Polypeptide deformylase 2)	glr0727	glr0727	DNA ligase {UniProtKB/TrEMBL:Q7NMN8}	[TP0757-TP0634 (0.68197167)]
COG0265	COG0817	glr3741	glr3741	Serine protease {UniProtKB/TrEMBL:Q7NEY6}	gll3300	ruvC	Crossover junction endodeoxyribonuclease ruvC (EC 3.1.22.4) (Holliday junction nuclease ruvC) (Holliday junction resolvase ruvC)	[TP0773-TP0517 (0.5118523)]
COG0265	COG0817	glr2107	glr2107	Serine protease {UniProtKB/TrEMBL:Q7NIS5}	gll3300	ruvC	Crossover junction endodeoxyribonuclease ruvC (EC 3.1.22.4) (Holliday junction nuclease ruvC) (Holliday junction resolvase ruvC)	[TP0773-TP0517 (0.5118523)]
COG0265	COG0817	gll1847	gll1847	Gll1847 protein {UniProtKB/TrEMBL:Q7NJI5}	gll3300	ruvC	Crossover junction endodeoxyribonuclease ruvC (EC 3.1.22.4) (Holliday junction nuclease ruvC) (Holliday junction resolvase ruvC)	[TP0773-TP0517 (0.5118523)]
COG0265	COG0817	gll2097	gll2097	Gll2097 protein {UniProtKB/TrEMBL:Q7NIT5}	gll3300	ruvC	Crossover junction endodeoxyribonuclease ruvC (EC 3.1.22.4) (Holliday junction nuclease ruvC) (Holliday junction resolvase ruvC)	[TP0773-TP0517 (0.5118523)]
COG0265	COG0817	gll1335	gll1335	Serine proteinase {UniProtKB/TrEMBL:Q7NKZ1}	gll3300	ruvC	Crossover junction endodeoxyribonuclease ruvC (EC 3.1.22.4) (Holliday junction nuclease ruvC) (Holliday junction resolvase ruvC)	[TP0773-TP0517 (0.5118523)]
COG0187	COG0358	gll2506	gll2506	DNA gyrase subunit B {UniProtKB/TrEMBL:Q7NHM9}	gll4083	gll4083	DNA primase {UniProtKB/TrEMBL:Q7NDZ9}	[TP1006-TP0492 (0.55112576)]
COG1154	COG2812	gll0194	dxs	1-deoxy-D-xylulose-5-phosphate synthase (EC 2.2.1.7) (1-deoxyxylulose- 5-phosphate synthase) (DXP synthase) (DXPS)	glr1609	glr1609	DNA polymerase III gamma and tau subunits	[TP0824-TP1005 (0.68180764)]
COG0080	COG0265	glr1599	rplK	50S ribosomal protein L11	glr3741	glr3741	Serine protease {UniProtKB/TrEMBL:Q7NEY6}	[TP0237-TP0773 (0.6164146)]
COG0080	COG0265	glr1599	rplK	50S ribosomal protein L11	gll1847	gll1847	Gll1847 protein {UniProtKB/TrEMBL:Q7NJI5}	[TP0237-TP0773 (0.6164146)]
COG0080	COG0265	glr1599	rplK	50S ribosomal protein L11	gll2097	gll2097	Gll2097 protein {UniProtKB/TrEMBL:Q7NIT5}	[TP0237-TP0773 (0.6164146)]
COG0080	COG0265	glr1599	rplK	50S ribosomal protein L11	gll1335	gll1335	Serine proteinase {UniProtKB/TrEMBL:Q7NKZ1}	[TP0237-TP0773 (0.6164146)]
COG0080	COG0265	glr1599	rplK	50S ribosomal protein L11	glr2107	glr2107	Serine protease {UniProtKB/TrEMBL:Q7NIS5}	[TP0237-TP0773 (0.6164146)]
COG2812	COG2812	glr1609	glr1609	DNA polymerase III gamma and tau subunits	glr1609	glr1609	DNA polymerase III gamma and tau subunits	[TP1005-TP1005 (0.52391654)]
COG1466	COG1847	gll0066	gll0066	Gll0066 protein {UniProtKB/TrEMBL:Q7NPI9}	glr2232	glr2232	Glr2232 protein {UniProtKB/TrEMBL:Q7NIF1}	[TP0588-TP0948 (0.74372905)]
COG0223	COG0234	glr1831	fmt	Methionyl-tRNA formyltransferase (EC 2.1.2.9)	glr2896	glr2896	10 kDa chaperonin {UniProtKB/TrEMBL:Q7MBB5}	[TP0756-TP1013 (0.64276713)]
COG0223	COG0234	glr1831	fmt	Methionyl-tRNA formyltransferase (EC 2.1.2.9)	gll1028	gll1028	10 kDa chaperonin {UniProtKB/TrEMBL:Q7MBC6}	[TP0756-TP1013 (0.64276713)]
COG0036	COG1653	gll3548	gll3548	Ribulose-phosphate 3-epimerase	glr3199	glr3199	Sugar binding protein {UniProtKB/TrEMBL:Q7NGH0}	[TP0945-TP0074 (0.654426)]
COG0357	COG0459	glr0708	gidB	Methyltransferase gidB (EC 2.1.-.-) (Glucose-inhibited division protein B)	gll1027	groL1	60 kDa chaperonin 1 (Protein Cpn60 1) (groEL protein 1)	[TP0946-TP0030 (0.68326145)]
COG0357	COG0459	glr0708	gidB	Methyltransferase gidB (EC 2.1.-.-) (Glucose-inhibited division protein B)	glr2897	groL2	60 kDa chaperonin 2 (Protein Cpn60 2) (groEL protein 2)	[TP0946-TP0030 (0.68326145)]
COG0357	COG0459	glr0708	gidB	Methyltransferase gidB (EC 2.1.-.-) (Glucose-inhibited division protein B)	glr3748	glr3748	Glr3748 protein {UniProtKB/TrEMBL:Q7NEX9}	[TP0946-TP0030 (0.68326145)]
COG0223	COG0242	glr1831	fmt	Methionyl-tRNA formyltransferase (EC 2.1.2.9)	glr1729	def1	Peptide deformylase 1 (EC 3.5.1.88) (PDF 1) (Polypeptide deformylase 1)	[TP0756-TP0757 (0.8300303)]
COG0223	COG0242	glr1831	fmt	Methionyl-tRNA formyltransferase (EC 2.1.2.9)	gll2228	def2	Peptide deformylase 2 (EC 3.5.1.88) (PDF 2) (Polypeptide deformylase 2)	[TP0756-TP0757 (0.8300303)]
COG0233	COG0359	glr0288	frr	Ribosome recycling factor (Ribosome-releasing factor) (RRF)	gll2632	rpl9	50S ribosomal protein L9	[TP0604-TP0060 (0.5105792)]
COG0012	COG0457	gll3233	gll3233	Gll3233 protein {UniProtKB/TrEMBL:Q7NGD8}	gll3542	gll3542	Gll3542 protein {UniProtKB/TrEMBL:Q7NFI3}	[TP0124-TP0067 (0.81355333)]
COG0012	COG0457	gll3233	gll3233	Gll3233 protein {UniProtKB/TrEMBL:Q7NGD8}	gll4088	gll4088	Gll4088 protein {UniProtKB/TrEMBL:Q7NDZ4}	[TP0124-TP0067 (0.81355333)]
COG0012	COG0457	gll3233	gll3233	Gll3233 protein {UniProtKB/TrEMBL:Q7NGD8}	gll1655	gll1655	Gll1655 protein {UniProtKB/TrEMBL:Q7NK25}	[TP0124-TP0067 (0.81355333)]
COG0012	COG0457	gll3233	gll3233	Gll3233 protein {UniProtKB/TrEMBL:Q7NGD8}	glr2389	glr2389	Glr2389 protein {UniProtKB/TrEMBL:Q7NHZ5}	[TP0124-TP0067 (0.81355333)]
COG0012	COG0457	gll3233	gll3233	Gll3233 protein {UniProtKB/TrEMBL:Q7NGD8}	glr1902	glr1902	Glr1902 protein {UniProtKB/TrEMBL:Q7NJD0}	[TP0124-TP0067 (0.81355333)]
COG0012	COG0457	gll3233	gll3233	Gll3233 protein {UniProtKB/TrEMBL:Q7NGD8}	gll1384	gll1384	Gll1384 protein {UniProtKB/TrEMBL:Q7NKU2}	[TP0124-TP0067 (0.81355333)]
COG0012	COG0457	gll3233	gll3233	Gll3233 protein {UniProtKB/TrEMBL:Q7NGD8}	gll4092	gll4092	Gll4092 protein {UniProtKB/TrEMBL:Q7NDZ0}	[TP0124-TP0067 (0.81355333)]
COG0012	COG0457	gll3233	gll3233	Gll3233 protein {UniProtKB/TrEMBL:Q7NGD8}	glr3240	glr3240	Glr3240 protein {UniProtKB/TrEMBL:Q7NGD1}	[TP0124-TP0067 (0.81355333)]
COG0012	COG0457	gll3233	gll3233	Gll3233 protein {UniProtKB/TrEMBL:Q7NGD8}	glr2659	glr2659	Glr2659 protein {UniProtKB/TrEMBL:Q7NH78}	[TP0124-TP0067 (0.81355333)]
COG0012	COG0457	gll3233	gll3233	Gll3233 protein {UniProtKB/TrEMBL:Q7NGD8}	glr3567	glr3567	Glr3567 protein {UniProtKB/TrEMBL:Q7NFF8}	[TP0124-TP0067 (0.81355333)]
COG0012	COG0457	gll3233	gll3233	Gll3233 protein {UniProtKB/TrEMBL:Q7NGD8}	glr2723	glr2723	Glr2723 protein {UniProtKB/TrEMBL:Q7NH14}	[TP0124-TP0067 (0.81355333)]
COG0012	COG0457	gll3233	gll3233	Gll3233 protein {UniProtKB/TrEMBL:Q7NGD8}	gll1546	gll1546	Gll1546 protein {UniProtKB/TrEMBL:Q7NKD2}	[TP0124-TP0067 (0.81355333)]
COG0012	COG0457	gll3233	gll3233	Gll3233 protein {UniProtKB/TrEMBL:Q7NGD8}	gll1732	gll1732	Gll1732 protein {UniProtKB/TrEMBL:Q7NJV0}	[TP0124-TP0067 (0.81355333)]
COG0012	COG0457	gll3233	gll3233	Gll3233 protein {UniProtKB/TrEMBL:Q7NGD8}	glr3844	glr3844	Glr3844 protein {UniProtKB/TrEMBL:Q7NEN5}	[TP0124-TP0067 (0.81355333)]
COG0012	COG0457	gll3233	gll3233	Gll3233 protein {UniProtKB/TrEMBL:Q7NGD8}	glr2773	glr2773	Glr2773 protein {UniProtKB/TrEMBL:Q7NGW4}	[TP0124-TP0067 (0.81355333)]
COG0012	COG0457	gll3233	gll3233	Gll3233 protein {UniProtKB/TrEMBL:Q7NGD8}	glr4093	glr4093	Glr4093 protein {UniProtKB/TrEMBL:Q7NDY9}	[TP0124-TP0067 (0.81355333)]
COG0012	COG0457	gll3233	gll3233	Gll3233 protein {UniProtKB/TrEMBL:Q7NGD8}	glr1650	glr1650	Glr1650 protein {UniProtKB/TrEMBL:Q7NK30}	[TP0124-TP0067 (0.81355333)]
COG0012	COG0457	gll3233	gll3233	Gll3233 protein {UniProtKB/TrEMBL:Q7NGD8}	gll4137	gll4137	Gll4137 protein {UniProtKB/TrEMBL:Q7NDU5}	[TP0124-TP0067 (0.81355333)]
COG0012	COG0457	gll3233	gll3233	Gll3233 protein {UniProtKB/TrEMBL:Q7NGD8}	glr1207	glr1207	Glr1207 protein {UniProtKB/TrEMBL:Q7NLB9}	[TP0124-TP0067 (0.81355333)]
COG0265	COG0492	gll1335	gll1335	Serine proteinase {UniProtKB/TrEMBL:Q7NKZ1}	gll2934	gll2934	Gll2934 protein {UniProtKB/TrEMBL:Q7NCP4}	[TP0773-TP0814 (0.6926654)]
COG0265	COG0492	glr3741	glr3741	Serine protease {UniProtKB/TrEMBL:Q7NEY6}	gll2934	gll2934	Gll2934 protein {UniProtKB/TrEMBL:Q7NCP4}	[TP0773-TP0814 (0.6926654)]
COG0265	COG0492	glr2107	glr2107	Serine protease {UniProtKB/TrEMBL:Q7NIS5}	glr0719	glr0719	Thioredoxin reductase {UniProtKB/TrEMBL:Q7NMP6}	[TP0773-TP0814 (0.6926654)]
COG0265	COG0492	gll1847	gll1847	Gll1847 protein {UniProtKB/TrEMBL:Q7NJI5}	gll2934	gll2934	Gll2934 protein {UniProtKB/TrEMBL:Q7NCP4}	[TP0773-TP0814 (0.6926654)]
COG0265	COG0492	glr2107	glr2107	Serine protease {UniProtKB/TrEMBL:Q7NIS5}	gll2934	gll2934	Gll2934 protein {UniProtKB/TrEMBL:Q7NCP4}	[TP0773-TP0814 (0.6926654)]
COG0265	COG0492	glr3741	glr3741	Serine protease {UniProtKB/TrEMBL:Q7NEY6}	glr0480	glr0480	Thioredoxin reductase carring response regulator	[TP0773-TP0814 (0.6926654)]
COG0265	COG0492	gll2097	gll2097	Gll2097 protein {UniProtKB/TrEMBL:Q7NIT5}	gll2679	gll2679	Gll2679 protein {UniProtKB/TrEMBL:Q7NH58}	[TP0773-TP0814 (0.6926654)]
COG0265	COG0492	glr2107	glr2107	Serine protease {UniProtKB/TrEMBL:Q7NIS5}	gll2679	gll2679	Gll2679 protein {UniProtKB/TrEMBL:Q7NH58}	[TP0773-TP0814 (0.6926654)]
COG0265	COG0492	gll2097	gll2097	Gll2097 protein {UniProtKB/TrEMBL:Q7NIT5}	glr0719	glr0719	Thioredoxin reductase {UniProtKB/TrEMBL:Q7NMP6}	[TP0773-TP0814 (0.6926654)]
COG0265	COG0492	glr2107	glr2107	Serine protease {UniProtKB/TrEMBL:Q7NIS5}	glr0480	glr0480	Thioredoxin reductase carring response regulator	[TP0773-TP0814 (0.6926654)]
COG0265	COG0492	gll1335	gll1335	Serine proteinase {UniProtKB/TrEMBL:Q7NKZ1}	glr0480	glr0480	Thioredoxin reductase carring response regulator	[TP0773-TP0814 (0.6926654)]
COG0265	COG0492	gll2097	gll2097	Gll2097 protein {UniProtKB/TrEMBL:Q7NIT5}	glr0480	glr0480	Thioredoxin reductase carring response regulator	[TP0773-TP0814 (0.6926654)]
COG0265	COG0492	gll1847	gll1847	Gll1847 protein {UniProtKB/TrEMBL:Q7NJI5}	gll2679	gll2679	Gll2679 protein {UniProtKB/TrEMBL:Q7NH58}	[TP0773-TP0814 (0.6926654)]
COG0265	COG0492	gll2097	gll2097	Gll2097 protein {UniProtKB/TrEMBL:Q7NIT5}	gll2934	gll2934	Gll2934 protein {UniProtKB/TrEMBL:Q7NCP4}	[TP0773-TP0814 (0.6926654)]
COG0265	COG0492	gll1335	gll1335	Serine proteinase {UniProtKB/TrEMBL:Q7NKZ1}	gll2679	gll2679	Gll2679 protein {UniProtKB/TrEMBL:Q7NH58}	[TP0773-TP0814 (0.6926654)]
COG0265	COG0492	gll1847	gll1847	Gll1847 protein {UniProtKB/TrEMBL:Q7NJI5}	glr0719	glr0719	Thioredoxin reductase {UniProtKB/TrEMBL:Q7NMP6}	[TP0773-TP0814 (0.6926654)]
COG0265	COG0492	glr3741	glr3741	Serine protease {UniProtKB/TrEMBL:Q7NEY6}	gll2679	gll2679	Gll2679 protein {UniProtKB/TrEMBL:Q7NH58}	[TP0773-TP0814 (0.6926654)]
COG0265	COG0492	gll1847	gll1847	Gll1847 protein {UniProtKB/TrEMBL:Q7NJI5}	glr0480	glr0480	Thioredoxin reductase carring response regulator	[TP0773-TP0814 (0.6926654)]
COG0265	COG0492	gll1335	gll1335	Serine proteinase {UniProtKB/TrEMBL:Q7NKZ1}	glr0719	glr0719	Thioredoxin reductase {UniProtKB/TrEMBL:Q7NMP6}	[TP0773-TP0814 (0.6926654)]
COG0265	COG0492	glr3741	glr3741	Serine protease {UniProtKB/TrEMBL:Q7NEY6}	glr0719	glr0719	Thioredoxin reductase {UniProtKB/TrEMBL:Q7NMP6}	[TP0773-TP0814 (0.6926654)]
COG0495	COG1480	gll4081	leuS	Leucyl-tRNA synthetase (EC 6.1.1.4) (Leucine--tRNA ligase) (LeuRS)	glr3693	glr3693	Glr3693 protein {UniProtKB/TrEMBL:Q7NF34}	[TP0586-TP0651 (0.5087635)]
COG0124	COG0608	gll2557	hisS	Histidyl-tRNA synthetase (EC 6.1.1.21) (Histidine--tRNA ligase) (HisRS)	glr0041	glr0041	Single-strand-DNA-specific exonuclease	[TP0641-TP0704 (0.75894904)]
COG0465	COG0772	glr0497	glr0497	Glr0497 protein {UniProtKB/TrEMBL:Q7NNB4}	gll3581	gll3581	Cell division protein {UniProtKB/TrEMBL:Q7NFE5}	[TP0330-TP0387 (0.8016956)]
COG0465	COG0772	glr2649	glr2649	Glr2649 protein {UniProtKB/TrEMBL:Q7NH88}	glr1486	glr1486	Glr1486 protein {UniProtKB/TrEMBL:Q7NKJ1}	[TP0330-TP0387 (0.8016956)]
COG0465	COG0772	gll2578	gll2578	Cell division protein {UniProtKB/TrEMBL:Q7NHF9}	glr1486	glr1486	Glr1486 protein {UniProtKB/TrEMBL:Q7NKJ1}	[TP0330-TP0387 (0.8016956)]
COG0465	COG0772	glr0497	glr0497	Glr0497 protein {UniProtKB/TrEMBL:Q7NNB4}	glr1486	glr1486	Glr1486 protein {UniProtKB/TrEMBL:Q7NKJ1}	[TP0330-TP0387 (0.8016956)]
COG0465	COG0772	gll1917	gll1917	Cell division protein {UniProtKB/TrEMBL:Q7NJB5}	gll3581	gll3581	Cell division protein {UniProtKB/TrEMBL:Q7NFE5}	[TP0330-TP0387 (0.8016956)]
COG0465	COG0772	gll1917	gll1917	Cell division protein {UniProtKB/TrEMBL:Q7NJB5}	glr1486	glr1486	Glr1486 protein {UniProtKB/TrEMBL:Q7NKJ1}	[TP0330-TP0387 (0.8016956)]
COG0465	COG0772	gll3141	gll3141	Cell division protein {UniProtKB/TrEMBL:Q7NGM7}	gll3581	gll3581	Cell division protein {UniProtKB/TrEMBL:Q7NFE5}	[TP0330-TP0387 (0.8016956)]
COG0465	COG0772	gll2578	gll2578	Cell division protein {UniProtKB/TrEMBL:Q7NHF9}	gll3581	gll3581	Cell division protein {UniProtKB/TrEMBL:Q7NFE5}	[TP0330-TP0387 (0.8016956)]
COG0465	COG0772	gll3141	gll3141	Cell division protein {UniProtKB/TrEMBL:Q7NGM7}	glr1486	glr1486	Glr1486 protein {UniProtKB/TrEMBL:Q7NKJ1}	[TP0330-TP0387 (0.8016956)]
COG0465	COG0772	glr2649	glr2649	Glr2649 protein {UniProtKB/TrEMBL:Q7NH88}	gll3581	gll3581	Cell division protein {UniProtKB/TrEMBL:Q7NFE5}	[TP0330-TP0387 (0.8016956)]
COG0234	COG0792	glr2896	glr2896	10 kDa chaperonin {UniProtKB/TrEMBL:Q7MBB5}	gll3754	gll3754	Gll3754 protein {UniProtKB/TrEMBL:Q7NEX4}	[TP1013-TP0913 (0.7815084)]
COG0234	COG0792	gll1028	gll1028	10 kDa chaperonin {UniProtKB/TrEMBL:Q7MBC6}	gll3754	gll3754	Gll3754 protein {UniProtKB/TrEMBL:Q7NEX4}	[TP1013-TP0913 (0.7815084)]
COG0457	COG1426	glr1902	glr1902	Glr1902 protein {UniProtKB/TrEMBL:Q7NJD0}	glr4398	glr4398	Glr4398 protein {UniProtKB/TrEMBL:Q7ND38}	[TP0268-TP0334 (0.739808)]
COG0457	COG1426	glr2723	glr2723	Glr2723 protein {UniProtKB/TrEMBL:Q7NH14}	glr4398	glr4398	Glr4398 protein {UniProtKB/TrEMBL:Q7ND38}	[TP0268-TP0334 (0.739808)]
COG0457	COG1426	glr3240	glr3240	Glr3240 protein {UniProtKB/TrEMBL:Q7NGD1}	glr4398	glr4398	Glr4398 protein {UniProtKB/TrEMBL:Q7ND38}	[TP0268-TP0334 (0.739808)]
COG0457	COG1426	glr1207	glr1207	Glr1207 protein {UniProtKB/TrEMBL:Q7NLB9}	glr4398	glr4398	Glr4398 protein {UniProtKB/TrEMBL:Q7ND38}	[TP0268-TP0334 (0.739808)]
COG0457	COG1426	gll1546	gll1546	Gll1546 protein {UniProtKB/TrEMBL:Q7NKD2}	glr4398	glr4398	Glr4398 protein {UniProtKB/TrEMBL:Q7ND38}	[TP0268-TP0334 (0.739808)]
COG0457	COG1426	gll3542	gll3542	Gll3542 protein {UniProtKB/TrEMBL:Q7NFI3}	glr4398	glr4398	Glr4398 protein {UniProtKB/TrEMBL:Q7ND38}	[TP0268-TP0334 (0.739808)]
COG0457	COG1426	gll1732	gll1732	Gll1732 protein {UniProtKB/TrEMBL:Q7NJV0}	glr4398	glr4398	Glr4398 protein {UniProtKB/TrEMBL:Q7ND38}	[TP0268-TP0334 (0.739808)]
COG0457	COG1426	gll4088	gll4088	Gll4088 protein {UniProtKB/TrEMBL:Q7NDZ4}	glr4398	glr4398	Glr4398 protein {UniProtKB/TrEMBL:Q7ND38}	[TP0268-TP0334 (0.739808)]
COG0457	COG1426	gll1384	gll1384	Gll1384 protein {UniProtKB/TrEMBL:Q7NKU2}	glr4398	glr4398	Glr4398 protein {UniProtKB/TrEMBL:Q7ND38}	[TP0268-TP0334 (0.739808)]
COG0457	COG1426	glr4093	glr4093	Glr4093 protein {UniProtKB/TrEMBL:Q7NDY9}	glr4398	glr4398	Glr4398 protein {UniProtKB/TrEMBL:Q7ND38}	[TP0268-TP0334 (0.739808)]
COG0457	COG1426	glr2773	glr2773	Glr2773 protein {UniProtKB/TrEMBL:Q7NGW4}	glr4398	glr4398	Glr4398 protein {UniProtKB/TrEMBL:Q7ND38}	[TP0268-TP0334 (0.739808)]
COG0457	COG1426	glr3844	glr3844	Glr3844 protein {UniProtKB/TrEMBL:Q7NEN5}	glr4398	glr4398	Glr4398 protein {UniProtKB/TrEMBL:Q7ND38}	[TP0268-TP0334 (0.739808)]
COG0457	COG1426	glr2659	glr2659	Glr2659 protein {UniProtKB/TrEMBL:Q7NH78}	glr4398	glr4398	Glr4398 protein {UniProtKB/TrEMBL:Q7ND38}	[TP0268-TP0334 (0.739808)]
COG0457	COG1426	glr2389	glr2389	Glr2389 protein {UniProtKB/TrEMBL:Q7NHZ5}	glr4398	glr4398	Glr4398 protein {UniProtKB/TrEMBL:Q7ND38}	[TP0268-TP0334 (0.739808)]
COG0457	COG1426	gll4137	gll4137	Gll4137 protein {UniProtKB/TrEMBL:Q7NDU5}	glr4398	glr4398	Glr4398 protein {UniProtKB/TrEMBL:Q7ND38}	[TP0268-TP0334 (0.739808)]
COG0457	COG1426	glr1650	glr1650	Glr1650 protein {UniProtKB/TrEMBL:Q7NK30}	glr4398	glr4398	Glr4398 protein {UniProtKB/TrEMBL:Q7ND38}	[TP0268-TP0334 (0.739808)]
COG0457	COG1426	gll1655	gll1655	Gll1655 protein {UniProtKB/TrEMBL:Q7NK25}	glr4398	glr4398	Glr4398 protein {UniProtKB/TrEMBL:Q7ND38}	[TP0268-TP0334 (0.739808)]
COG0457	COG1426	glr3567	glr3567	Glr3567 protein {UniProtKB/TrEMBL:Q7NFF8}	glr4398	glr4398	Glr4398 protein {UniProtKB/TrEMBL:Q7ND38}	[TP0268-TP0334 (0.739808)]
COG0457	COG1426	gll4092	gll4092	Gll4092 protein {UniProtKB/TrEMBL:Q7NDZ0}	glr4398	glr4398	Glr4398 protein {UniProtKB/TrEMBL:Q7ND38}	[TP0268-TP0334 (0.739808)]
COG0192	COG0217	gll2577	metK	S-adenosylmethionine synthetase (EC 2.5.1.6) (Methionine adenosyltransferase) (AdoMet synthetase) (MAT)	glr2507	glr2507	Hypothetical UPF0082 protein glr2507	[TP0794-TP0474 (0.71912634)]
COG1122	COG1432	gll0289	cbiO	Cobalt import ATP-binding protein cbiO	glr1447	glr1447	Glr1447 protein {UniProtKB/TrEMBL:Q7NKN0}	[TP0227-TP0894 (0.7171434)]
COG1122	COG1432	gll0289	cbiO	Cobalt import ATP-binding protein cbiO	gll3022	gll3022	Gll3022 protein {UniProtKB/TrEMBL:Q7NCF7}	[TP0227-TP0894 (0.7171434)]
COG1122	COG1432	glr2054	glr2054	ABC transporter ATP-binding protein	gll3022	gll3022	Gll3022 protein {UniProtKB/TrEMBL:Q7NCF7}	[TP0227-TP0894 (0.7171434)]
COG1122	COG1432	glr2054	glr2054	ABC transporter ATP-binding protein	glr1447	glr1447	Glr1447 protein {UniProtKB/TrEMBL:Q7NKN0}	[TP0227-TP0894 (0.7171434)]
COG0201	COG2239	gll1393	gll1393	Preprotein translocase secY subunit	glr1926	glr1926	Glr1926 protein {UniProtKB/TrEMBL:Q7NJA6}	[TP0208-TP0917 (0.5527395)]
COG0860	COG1214	glr0965	glr0965	N-acetylmuramoyl-L-alanine amidase	gll4285	gll4285	Gll4285 protein {UniProtKB/TrEMBL:Q7NDF0}	[TP0247-TP0876 (0.6334264)]
COG0860	COG1214	gll0522	gll0522	N-acetylmuramoyl-L-alanine amidase	gll4285	gll4285	Gll4285 protein {UniProtKB/TrEMBL:Q7NDF0}	[TP0247-TP0876 (0.6334264)]
COG0477	COG0845	glr1482	glr1482	Glr1482 protein {UniProtKB/TrEMBL:Q7NKJ5}	gll0487	gll0487	Gll0487 protein {UniProtKB/TrEMBL:Q7NNC4}	[TP0840-TP0965 (0.8653204)]
COG0477	COG0845	glr1482	glr1482	Glr1482 protein {UniProtKB/TrEMBL:Q7NKJ5}	glr2030	glr2030	Glr2030 protein {UniProtKB/TrEMBL:Q7NJ02}	[TP0840-TP0965 (0.8653204)]
COG0477	COG0845	glr3800	glr3800	Glr3800 protein {UniProtKB/TrEMBL:Q7NES8}	glr1272	glr1272	Glr1272 protein {UniProtKB/TrEMBL:Q7NL54}	[TP0840-TP0965 (0.8653204)]
COG0477	COG0845	glr3800	glr3800	Glr3800 protein {UniProtKB/TrEMBL:Q7NES8}	gll4171	gll4171	Gll4171 protein {UniProtKB/TrEMBL:Q7NDR1}	[TP0840-TP0965 (0.8653204)]
COG0477	COG0845	glr0268	glr0268	Glr0268 protein {UniProtKB/TrEMBL:Q7NNZ0}	gll0487	gll0487	Gll0487 protein {UniProtKB/TrEMBL:Q7NNC4}	[TP0840-TP0965 (0.8653204)]
COG0477	COG0845	gll2822	gll2822	Gll2822 protein {UniProtKB/TrEMBL:Q7ND04}	gll1428	gll1428	Gll1428 protein {UniProtKB/TrEMBL:Q7NKP9}	[TP0840-TP0965 (0.8653204)]
COG0477	COG0845	glr0268	glr0268	Glr0268 protein {UniProtKB/TrEMBL:Q7NNZ0}	glr1272	glr1272	Glr1272 protein {UniProtKB/TrEMBL:Q7NL54}	[TP0840-TP0965 (0.8653204)]
COG0477	COG0845	glr0912	glr0912	Glr0912 protein {UniProtKB/TrEMBL:Q7NM56}	gll4171	gll4171	Gll4171 protein {UniProtKB/TrEMBL:Q7NDR1}	[TP0840-TP0965 (0.8653204)]
COG0477	COG0845	gll1490	gll1490	Tetracycline resistance protein	gll2495	gll2495	HlyD family secretion protein	[TP0840-TP0965 (0.8653204)]
COG0477	COG0845	glr0912	glr0912	Glr0912 protein {UniProtKB/TrEMBL:Q7NM56}	gll0487	gll0487	Gll0487 protein {UniProtKB/TrEMBL:Q7NNC4}	[TP0840-TP0965 (0.8653204)]
COG0477	COG0845	gll1490	gll1490	Tetracycline resistance protein	glr3987	glr3987	Glr3987 protein {UniProtKB/TrEMBL:Q7NE93}	[TP0840-TP0965 (0.8653204)]
COG0477	COG0845	glr1482	glr1482	Glr1482 protein {UniProtKB/TrEMBL:Q7NKJ5}	gll0495	gll0495	Gll0495 protein {UniProtKB/TrEMBL:Q7NNB6}	[TP0840-TP0965 (0.8653204)]
COG0477	COG0845	glr3800	glr3800	Glr3800 protein {UniProtKB/TrEMBL:Q7NES8}	glr4027	glr4027	Glr4027 protein {UniProtKB/TrEMBL:Q7NE53}	[TP0840-TP0965 (0.8653204)]
COG0477	COG0845	glr0912	glr0912	Glr0912 protein {UniProtKB/TrEMBL:Q7NM56}	glr3987	glr3987	Glr3987 protein {UniProtKB/TrEMBL:Q7NE93}	[TP0840-TP0965 (0.8653204)]
COG0477	COG0845	gll0083	gll0083	Gll0083 protein {UniProtKB/TrEMBL:Q7NPH2}	glr3987	glr3987	Glr3987 protein {UniProtKB/TrEMBL:Q7NE93}	[TP0840-TP0965 (0.8653204)]
COG0477	COG0845	glr0268	glr0268	Glr0268 protein {UniProtKB/TrEMBL:Q7NNZ0}	glr2014	glr2014	Glr2014 protein {UniProtKB/TrEMBL:Q7NJ18}	[TP0840-TP0965 (0.8653204)]
COG0477	COG0845	glr3800	glr3800	Glr3800 protein {UniProtKB/TrEMBL:Q7NES8}	glr0805	glr0805	Glr0805 protein {UniProtKB/TrEMBL:Q7NMG1}	[TP0840-TP0965 (0.8653204)]
COG0477	COG0845	gll1490	gll1490	Tetracycline resistance protein	gll2454	gll2454	Gll2454 protein {UniProtKB/TrEMBL:Q7NHT1}	[TP0840-TP0965 (0.8653204)]
COG0477	COG0845	gll1490	gll1490	Tetracycline resistance protein	glr2030	glr2030	Glr2030 protein {UniProtKB/TrEMBL:Q7NJ02}	[TP0840-TP0965 (0.8653204)]
COG0477	COG0845	glr3800	glr3800	Glr3800 protein {UniProtKB/TrEMBL:Q7NES8}	glr3987	glr3987	Glr3987 protein {UniProtKB/TrEMBL:Q7NE93}	[TP0840-TP0965 (0.8653204)]
COG0477	COG0845	gll1668	gll1668	Gll1668 protein {UniProtKB/TrEMBL:Q7NK12}	gll0346	gll0346	Gll0346 protein {UniProtKB/TrEMBL:Q7NNR4}	[TP0840-TP0965 (0.8653204)]
COG0477	COG0845	gll1545	gll1545	Gll1545 protein {UniProtKB/TrEMBL:Q7NKD3}	gll0346	gll0346	Gll0346 protein {UniProtKB/TrEMBL:Q7NNR4}	[TP0840-TP0965 (0.8653204)]
COG0477	COG0845	gll2822	gll2822	Gll2822 protein {UniProtKB/TrEMBL:Q7ND04}	gll2495	gll2495	HlyD family secretion protein	[TP0840-TP0965 (0.8653204)]
COG0477	COG0845	gll1490	gll1490	Tetracycline resistance protein	glr0805	glr0805	Glr0805 protein {UniProtKB/TrEMBL:Q7NMG1}	[TP0840-TP0965 (0.8653204)]
COG0477	COG0845	gll1490	gll1490	Tetracycline resistance protein	gll0875	gll0875	Gll0875 protein {UniProtKB/TrEMBL:Q7NM92}	[TP0840-TP0965 (0.8653204)]
COG0477	COG0845	glr1482	glr1482	Glr1482 protein {UniProtKB/TrEMBL:Q7NKJ5}	gll0775	gll0775	Gll0775 protein {UniProtKB/TrEMBL:Q7NMJ0}	[TP0840-TP0965 (0.8653204)]
COG0477	COG0845	gll1668	gll1668	Gll1668 protein {UniProtKB/TrEMBL:Q7NK12}	gll0487	gll0487	Gll0487 protein {UniProtKB/TrEMBL:Q7NNC4}	[TP0840-TP0965 (0.8653204)]
COG0477	COG0845	gll2822	gll2822	Gll2822 protein {UniProtKB/TrEMBL:Q7ND04}	gll2454	gll2454	Gll2454 protein {UniProtKB/TrEMBL:Q7NHT1}	[TP0840-TP0965 (0.8653204)]
COG0477	COG0845	gll1545	gll1545	Gll1545 protein {UniProtKB/TrEMBL:Q7NKD3}	glr4027	glr4027	Glr4027 protein {UniProtKB/TrEMBL:Q7NE53}	[TP0840-TP0965 (0.8653204)]
COG0477	COG0845	glr1482	glr1482	Glr1482 protein {UniProtKB/TrEMBL:Q7NKJ5}	gll2454	gll2454	Gll2454 protein {UniProtKB/TrEMBL:Q7NHT1}	[TP0840-TP0965 (0.8653204)]
COG0477	COG0845	gll0083	gll0083	Gll0083 protein {UniProtKB/TrEMBL:Q7NPH2}	gll0346	gll0346	Gll0346 protein {UniProtKB/TrEMBL:Q7NNR4}	[TP0840-TP0965 (0.8653204)]
COG0477	COG0845	glr1482	glr1482	Glr1482 protein {UniProtKB/TrEMBL:Q7NKJ5}	gll4171	gll4171	Gll4171 protein {UniProtKB/TrEMBL:Q7NDR1}	[TP0840-TP0965 (0.8653204)]
COG0477	COG0845	gll1490	gll1490	Tetracycline resistance protein	glr4027	glr4027	Glr4027 protein {UniProtKB/TrEMBL:Q7NE53}	[TP0840-TP0965 (0.8653204)]
COG0477	COG0845	glr3800	glr3800	Glr3800 protein {UniProtKB/TrEMBL:Q7NES8}	gll2454	gll2454	Gll2454 protein {UniProtKB/TrEMBL:Q7NHT1}	[TP0840-TP0965 (0.8653204)]
COG0477	COG0845	gll1545	gll1545	Gll1545 protein {UniProtKB/TrEMBL:Q7NKD3}	gll0495	gll0495	Gll0495 protein {UniProtKB/TrEMBL:Q7NNB6}	[TP0840-TP0965 (0.8653204)]
COG0477	COG0845	gll1668	gll1668	Gll1668 protein {UniProtKB/TrEMBL:Q7NK12}	gll1428	gll1428	Gll1428 protein {UniProtKB/TrEMBL:Q7NKP9}	[TP0840-TP0965 (0.8653204)]
COG0477	COG0845	glr1482	glr1482	Glr1482 protein {UniProtKB/TrEMBL:Q7NKJ5}	gll1428	gll1428	Gll1428 protein {UniProtKB/TrEMBL:Q7NKP9}	[TP0840-TP0965 (0.8653204)]
COG0477	COG0845	gll1545	gll1545	Gll1545 protein {UniProtKB/TrEMBL:Q7NKD3}	gll2840	gll2840	Gll2840 protein {UniProtKB/TrEMBL:Q7NCY6}	[TP0840-TP0965 (0.8653204)]
COG0477	COG0845	glr0912	glr0912	Glr0912 protein {UniProtKB/TrEMBL:Q7NM56}	gll2840	gll2840	Gll2840 protein {UniProtKB/TrEMBL:Q7NCY6}	[TP0840-TP0965 (0.8653204)]
COG0477	COG0845	gll2822	gll2822	Gll2822 protein {UniProtKB/TrEMBL:Q7ND04}	glr2030	glr2030	Glr2030 protein {UniProtKB/TrEMBL:Q7NJ02}	[TP0840-TP0965 (0.8653204)]
COG0477	COG0845	glr3800	glr3800	Glr3800 protein {UniProtKB/TrEMBL:Q7NES8}	gll1428	gll1428	Gll1428 protein {UniProtKB/TrEMBL:Q7NKP9}	[TP0840-TP0965 (0.8653204)]
COG0477	COG0845	gll1545	gll1545	Gll1545 protein {UniProtKB/TrEMBL:Q7NKD3}	gll0775	gll0775	Gll0775 protein {UniProtKB/TrEMBL:Q7NMJ0}	[TP0840-TP0965 (0.8653204)]
COG0477	COG0845	gll0083	gll0083	Gll0083 protein {UniProtKB/TrEMBL:Q7NPH2}	gll2454	gll2454	Gll2454 protein {UniProtKB/TrEMBL:Q7NHT1}	[TP0840-TP0965 (0.8653204)]
COG0477	COG0845	gll2822	gll2822	Gll2822 protein {UniProtKB/TrEMBL:Q7ND04}	gll0875	gll0875	Gll0875 protein {UniProtKB/TrEMBL:Q7NM92}	[TP0840-TP0965 (0.8653204)]
COG0477	COG0845	glr3800	glr3800	Glr3800 protein {UniProtKB/TrEMBL:Q7NES8}	gll2840	gll2840	Gll2840 protein {UniProtKB/TrEMBL:Q7NCY6}	[TP0840-TP0965 (0.8653204)]
COG0477	COG0845	gll1545	gll1545	Gll1545 protein {UniProtKB/TrEMBL:Q7NKD3}	gll0487	gll0487	Gll0487 protein {UniProtKB/TrEMBL:Q7NNC4}	[TP0840-TP0965 (0.8653204)]
COG0477	COG0845	glr0268	glr0268	Glr0268 protein {UniProtKB/TrEMBL:Q7NNZ0}	gll1428	gll1428	Gll1428 protein {UniProtKB/TrEMBL:Q7NKP9}	[TP0840-TP0965 (0.8653204)]
COG0477	COG0845	gll0083	gll0083	Gll0083 protein {UniProtKB/TrEMBL:Q7NPH2}	glr1272	glr1272	Glr1272 protein {UniProtKB/TrEMBL:Q7NL54}	[TP0840-TP0965 (0.8653204)]
COG0477	COG0845	glr0912	glr0912	Glr0912 protein {UniProtKB/TrEMBL:Q7NM56}	glr0805	glr0805	Glr0805 protein {UniProtKB/TrEMBL:Q7NMG1}	[TP0840-TP0965 (0.8653204)]
COG0477	COG0845	gll1668	gll1668	Gll1668 protein {UniProtKB/TrEMBL:Q7NK12}	glr4027	glr4027	Glr4027 protein {UniProtKB/TrEMBL:Q7NE53}	[TP0840-TP0965 (0.8653204)]
COG0477	COG0845	gll0083	gll0083	Gll0083 protein {UniProtKB/TrEMBL:Q7NPH2}	gll0487	gll0487	Gll0487 protein {UniProtKB/TrEMBL:Q7NNC4}	[TP0840-TP0965 (0.8653204)]
COG0477	COG0845	glr0912	glr0912	Glr0912 protein {UniProtKB/TrEMBL:Q7NM56}	glr2014	glr2014	Glr2014 protein {UniProtKB/TrEMBL:Q7NJ18}	[TP0840-TP0965 (0.8653204)]
COG0477	COG0845	glr0268	glr0268	Glr0268 protein {UniProtKB/TrEMBL:Q7NNZ0}	glr2030	glr2030	Glr2030 protein {UniProtKB/TrEMBL:Q7NJ02}	[TP0840-TP0965 (0.8653204)]
COG0477	COG0845	glr1482	glr1482	Glr1482 protein {UniProtKB/TrEMBL:Q7NKJ5}	glr4027	glr4027	Glr4027 protein {UniProtKB/TrEMBL:Q7NE53}	[TP0840-TP0965 (0.8653204)]
COG0477	COG0845	gll1490	gll1490	Tetracycline resistance protein	glr2014	glr2014	Glr2014 protein {UniProtKB/TrEMBL:Q7NJ18}	[TP0840-TP0965 (0.8653204)]
COG0477	COG0845	gll1668	gll1668	Gll1668 protein {UniProtKB/TrEMBL:Q7NK12}	glr2014	glr2014	Glr2014 protein {UniProtKB/TrEMBL:Q7NJ18}	[TP0840-TP0965 (0.8653204)]
COG0477	COG0845	gll0083	gll0083	Gll0083 protein {UniProtKB/TrEMBL:Q7NPH2}	gll0495	gll0495	Gll0495 protein {UniProtKB/TrEMBL:Q7NNB6}	[TP0840-TP0965 (0.8653204)]
COG0477	COG0845	gll2822	gll2822	Gll2822 protein {UniProtKB/TrEMBL:Q7ND04}	glr3987	glr3987	Glr3987 protein {UniProtKB/TrEMBL:Q7NE93}	[TP0840-TP0965 (0.8653204)]
COG0477	COG0845	gll1545	gll1545	Gll1545 protein {UniProtKB/TrEMBL:Q7NKD3}	glr1272	glr1272	Glr1272 protein {UniProtKB/TrEMBL:Q7NL54}	[TP0840-TP0965 (0.8653204)]
COG0477	COG0845	gll1668	gll1668	Gll1668 protein {UniProtKB/TrEMBL:Q7NK12}	gll2454	gll2454	Gll2454 protein {UniProtKB/TrEMBL:Q7NHT1}	[TP0840-TP0965 (0.8653204)]
COG0477	COG0845	gll2822	gll2822	Gll2822 protein {UniProtKB/TrEMBL:Q7ND04}	glr2014	glr2014	Glr2014 protein {UniProtKB/TrEMBL:Q7NJ18}	[TP0840-TP0965 (0.8653204)]
COG0477	COG0845	gll1490	gll1490	Tetracycline resistance protein	gll0487	gll0487	Gll0487 protein {UniProtKB/TrEMBL:Q7NNC4}	[TP0840-TP0965 (0.8653204)]
COG0477	COG0845	glr3800	glr3800	Glr3800 protein {UniProtKB/TrEMBL:Q7NES8}	gll0495	gll0495	Gll0495 protein {UniProtKB/TrEMBL:Q7NNB6}	[TP0840-TP0965 (0.8653204)]
COG0477	COG0845	gll1490	gll1490	Tetracycline resistance protein	gll4171	gll4171	Gll4171 protein {UniProtKB/TrEMBL:Q7NDR1}	[TP0840-TP0965 (0.8653204)]
COG0477	COG0845	gll1668	gll1668	Gll1668 protein {UniProtKB/TrEMBL:Q7NK12}	gll4171	gll4171	Gll4171 protein {UniProtKB/TrEMBL:Q7NDR1}	[TP0840-TP0965 (0.8653204)]
COG0477	COG0845	gll2822	gll2822	Gll2822 protein {UniProtKB/TrEMBL:Q7ND04}	gll0346	gll0346	Gll0346 protein {UniProtKB/TrEMBL:Q7NNR4}	[TP0840-TP0965 (0.8653204)]
COG0477	COG0845	gll1490	gll1490	Tetracycline resistance protein	gll0775	gll0775	Gll0775 protein {UniProtKB/TrEMBL:Q7NMJ0}	[TP0840-TP0965 (0.8653204)]
COG0477	COG0845	glr3800	glr3800	Glr3800 protein {UniProtKB/TrEMBL:Q7NES8}	gll0875	gll0875	Gll0875 protein {UniProtKB/TrEMBL:Q7NM92}	[TP0840-TP0965 (0.8653204)]
COG0477	COG0845	glr1482	glr1482	Glr1482 protein {UniProtKB/TrEMBL:Q7NKJ5}	glr3987	glr3987	Glr3987 protein {UniProtKB/TrEMBL:Q7NE93}	[TP0840-TP0965 (0.8653204)]
COG0477	COG0845	glr0268	glr0268	Glr0268 protein {UniProtKB/TrEMBL:Q7NNZ0}	gll2840	gll2840	Gll2840 protein {UniProtKB/TrEMBL:Q7NCY6}	[TP0840-TP0965 (0.8653204)]
COG0477	COG0845	glr0268	glr0268	Glr0268 protein {UniProtKB/TrEMBL:Q7NNZ0}	glr3987	glr3987	Glr3987 protein {UniProtKB/TrEMBL:Q7NE93}	[TP0840-TP0965 (0.8653204)]
COG0477	COG0845	glr0912	glr0912	Glr0912 protein {UniProtKB/TrEMBL:Q7NM56}	gll2495	gll2495	HlyD family secretion protein	[TP0840-TP0965 (0.8653204)]
COG0477	COG0845	glr0268	glr0268	Glr0268 protein {UniProtKB/TrEMBL:Q7NNZ0}	gll2454	gll2454	Gll2454 protein {UniProtKB/TrEMBL:Q7NHT1}	[TP0840-TP0965 (0.8653204)]
COG0477	COG0845	glr0912	glr0912	Glr0912 protein {UniProtKB/TrEMBL:Q7NM56}	gll0775	gll0775	Gll0775 protein {UniProtKB/TrEMBL:Q7NMJ0}	[TP0840-TP0965 (0.8653204)]
COG0477	COG0845	glr1482	glr1482	Glr1482 protein {UniProtKB/TrEMBL:Q7NKJ5}	glr2014	glr2014	Glr2014 protein {UniProtKB/TrEMBL:Q7NJ18}	[TP0840-TP0965 (0.8653204)]
COG0477	COG0845	glr1482	glr1482	Glr1482 protein {UniProtKB/TrEMBL:Q7NKJ5}	gll0875	gll0875	Gll0875 protein {UniProtKB/TrEMBL:Q7NM92}	[TP0840-TP0965 (0.8653204)]
COG0477	COG0845	glr0912	glr0912	Glr0912 protein {UniProtKB/TrEMBL:Q7NM56}	gll0875	gll0875	Gll0875 protein {UniProtKB/TrEMBL:Q7NM92}	[TP0840-TP0965 (0.8653204)]
COG0477	COG0845	gll2822	gll2822	Gll2822 protein {UniProtKB/TrEMBL:Q7ND04}	glr0805	glr0805	Glr0805 protein {UniProtKB/TrEMBL:Q7NMG1}	[TP0840-TP0965 (0.8653204)]
COG0477	COG0845	gll0083	gll0083	Gll0083 protein {UniProtKB/TrEMBL:Q7NPH2}	gll0875	gll0875	Gll0875 protein {UniProtKB/TrEMBL:Q7NM92}	[TP0840-TP0965 (0.8653204)]
COG0477	COG0845	glr0912	glr0912	Glr0912 protein {UniProtKB/TrEMBL:Q7NM56}	gll0495	gll0495	Gll0495 protein {UniProtKB/TrEMBL:Q7NNB6}	[TP0840-TP0965 (0.8653204)]
COG0477	COG0845	gll0083	gll0083	Gll0083 protein {UniProtKB/TrEMBL:Q7NPH2}	gll0775	gll0775	Gll0775 protein {UniProtKB/TrEMBL:Q7NMJ0}	[TP0840-TP0965 (0.8653204)]
COG0477	COG0845	gll1668	gll1668	Gll1668 protein {UniProtKB/TrEMBL:Q7NK12}	glr0805	glr0805	Glr0805 protein {UniProtKB/TrEMBL:Q7NMG1}	[TP0840-TP0965 (0.8653204)]
COG0477	COG0845	gll1668	gll1668	Gll1668 protein {UniProtKB/TrEMBL:Q7NK12}	gll2495	gll2495	HlyD family secretion protein	[TP0840-TP0965 (0.8653204)]
COG0477	COG0845	gll0083	gll0083	Gll0083 protein {UniProtKB/TrEMBL:Q7NPH2}	gll1428	gll1428	Gll1428 protein {UniProtKB/TrEMBL:Q7NKP9}	[TP0840-TP0965 (0.8653204)]
COG0477	COG0845	glr3800	glr3800	Glr3800 protein {UniProtKB/TrEMBL:Q7NES8}	glr2014	glr2014	Glr2014 protein {UniProtKB/TrEMBL:Q7NJ18}	[TP0840-TP0965 (0.8653204)]
COG0477	COG0845	gll1490	gll1490	Tetracycline resistance protein	gll0495	gll0495	Gll0495 protein {UniProtKB/TrEMBL:Q7NNB6}	[TP0840-TP0965 (0.8653204)]
COG0477	COG0845	gll1545	gll1545	Gll1545 protein {UniProtKB/TrEMBL:Q7NKD3}	gll2495	gll2495	HlyD family secretion protein	[TP0840-TP0965 (0.8653204)]
COG0477	COG0845	gll1668	gll1668	Gll1668 protein {UniProtKB/TrEMBL:Q7NK12}	gll0775	gll0775	Gll0775 protein {UniProtKB/TrEMBL:Q7NMJ0}	[TP0840-TP0965 (0.8653204)]
COG0477	COG0845	glr0268	glr0268	Glr0268 protein {UniProtKB/TrEMBL:Q7NNZ0}	glr0805	glr0805	Glr0805 protein {UniProtKB/TrEMBL:Q7NMG1}	[TP0840-TP0965 (0.8653204)]
COG0477	COG0845	gll1545	gll1545	Gll1545 protein {UniProtKB/TrEMBL:Q7NKD3}	gll1428	gll1428	Gll1428 protein {UniProtKB/TrEMBL:Q7NKP9}	[TP0840-TP0965 (0.8653204)]
COG0477	COG0845	glr0912	glr0912	Glr0912 protein {UniProtKB/TrEMBL:Q7NM56}	gll1428	gll1428	Gll1428 protein {UniProtKB/TrEMBL:Q7NKP9}	[TP0840-TP0965 (0.8653204)]
COG0477	COG0845	gll0083	gll0083	Gll0083 protein {UniProtKB/TrEMBL:Q7NPH2}	glr2014	glr2014	Glr2014 protein {UniProtKB/TrEMBL:Q7NJ18}	[TP0840-TP0965 (0.8653204)]
COG0477	COG0845	gll2822	gll2822	Gll2822 protein {UniProtKB/TrEMBL:Q7ND04}	gll2840	gll2840	Gll2840 protein {UniProtKB/TrEMBL:Q7NCY6}	[TP0840-TP0965 (0.8653204)]
COG0477	COG0845	glr3800	glr3800	Glr3800 protein {UniProtKB/TrEMBL:Q7NES8}	glr2030	glr2030	Glr2030 protein {UniProtKB/TrEMBL:Q7NJ02}	[TP0840-TP0965 (0.8653204)]
COG0477	COG0845	glr0268	glr0268	Glr0268 protein {UniProtKB/TrEMBL:Q7NNZ0}	gll0495	gll0495	Gll0495 protein {UniProtKB/TrEMBL:Q7NNB6}	[TP0840-TP0965 (0.8653204)]
COG0477	COG0845	gll1545	gll1545	Gll1545 protein {UniProtKB/TrEMBL:Q7NKD3}	glr2014	glr2014	Glr2014 protein {UniProtKB/TrEMBL:Q7NJ18}	[TP0840-TP0965 (0.8653204)]
COG0477	COG0845	gll0083	gll0083	Gll0083 protein {UniProtKB/TrEMBL:Q7NPH2}	glr2030	glr2030	Glr2030 protein {UniProtKB/TrEMBL:Q7NJ02}	[TP0840-TP0965 (0.8653204)]
COG0477	COG0845	gll1668	gll1668	Gll1668 protein {UniProtKB/TrEMBL:Q7NK12}	gll2840	gll2840	Gll2840 protein {UniProtKB/TrEMBL:Q7NCY6}	[TP0840-TP0965 (0.8653204)]
COG0477	COG0845	glr0912	glr0912	Glr0912 protein {UniProtKB/TrEMBL:Q7NM56}	glr1272	glr1272	Glr1272 protein {UniProtKB/TrEMBL:Q7NL54}	[TP0840-TP0965 (0.8653204)]
COG0477	COG0845	glr0268	glr0268	Glr0268 protein {UniProtKB/TrEMBL:Q7NNZ0}	gll4171	gll4171	Gll4171 protein {UniProtKB/TrEMBL:Q7NDR1}	[TP0840-TP0965 (0.8653204)]
COG0477	COG0845	gll1545	gll1545	Gll1545 protein {UniProtKB/TrEMBL:Q7NKD3}	glr2030	glr2030	Glr2030 protein {UniProtKB/TrEMBL:Q7NJ02}	[TP0840-TP0965 (0.8653204)]
COG0477	COG0845	gll0083	gll0083	Gll0083 protein {UniProtKB/TrEMBL:Q7NPH2}	gll4171	gll4171	Gll4171 protein {UniProtKB/TrEMBL:Q7NDR1}	[TP0840-TP0965 (0.8653204)]
COG0477	COG0845	glr0912	glr0912	Glr0912 protein {UniProtKB/TrEMBL:Q7NM56}	gll2454	gll2454	Gll2454 protein {UniProtKB/TrEMBL:Q7NHT1}	[TP0840-TP0965 (0.8653204)]
COG0477	COG0845	gll1545	gll1545	Gll1545 protein {UniProtKB/TrEMBL:Q7NKD3}	glr0805	glr0805	Glr0805 protein {UniProtKB/TrEMBL:Q7NMG1}	[TP0840-TP0965 (0.8653204)]
COG0477	COG0845	gll2822	gll2822	Gll2822 protein {UniProtKB/TrEMBL:Q7ND04}	gll4171	gll4171	Gll4171 protein {UniProtKB/TrEMBL:Q7NDR1}	[TP0840-TP0965 (0.8653204)]
COG0477	COG0845	gll2822	gll2822	Gll2822 protein {UniProtKB/TrEMBL:Q7ND04}	gll0775	gll0775	Gll0775 protein {UniProtKB/TrEMBL:Q7NMJ0}	[TP0840-TP0965 (0.8653204)]
COG0477	COG0845	glr1482	glr1482	Glr1482 protein {UniProtKB/TrEMBL:Q7NKJ5}	gll0346	gll0346	Gll0346 protein {UniProtKB/TrEMBL:Q7NNR4}	[TP0840-TP0965 (0.8653204)]
COG0477	COG0845	glr0268	glr0268	Glr0268 protein {UniProtKB/TrEMBL:Q7NNZ0}	gll2495	gll2495	HlyD family secretion protein	[TP0840-TP0965 (0.8653204)]
COG0477	COG0845	gll1668	gll1668	Gll1668 protein {UniProtKB/TrEMBL:Q7NK12}	gll0495	gll0495	Gll0495 protein {UniProtKB/TrEMBL:Q7NNB6}	[TP0840-TP0965 (0.8653204)]
COG0477	COG0845	glr3800	glr3800	Glr3800 protein {UniProtKB/TrEMBL:Q7NES8}	gll0487	gll0487	Gll0487 protein {UniProtKB/TrEMBL:Q7NNC4}	[TP0840-TP0965 (0.8653204)]
COG0477	COG0845	glr0912	glr0912	Glr0912 protein {UniProtKB/TrEMBL:Q7NM56}	glr2030	glr2030	Glr2030 protein {UniProtKB/TrEMBL:Q7NJ02}	[TP0840-TP0965 (0.8653204)]
COG0477	COG0845	gll2822	gll2822	Gll2822 protein {UniProtKB/TrEMBL:Q7ND04}	glr4027	glr4027	Glr4027 protein {UniProtKB/TrEMBL:Q7NE53}	[TP0840-TP0965 (0.8653204)]
COG0477	COG0845	gll1490	gll1490	Tetracycline resistance protein	gll1428	gll1428	Gll1428 protein {UniProtKB/TrEMBL:Q7NKP9}	[TP0840-TP0965 (0.8653204)]
COG0477	COG0845	glr3800	glr3800	Glr3800 protein {UniProtKB/TrEMBL:Q7NES8}	gll0346	gll0346	Gll0346 protein {UniProtKB/TrEMBL:Q7NNR4}	[TP0840-TP0965 (0.8653204)]
COG0477	COG0845	glr0912	glr0912	Glr0912 protein {UniProtKB/TrEMBL:Q7NM56}	glr4027	glr4027	Glr4027 protein {UniProtKB/TrEMBL:Q7NE53}	[TP0840-TP0965 (0.8653204)]
COG0477	COG0845	gll2822	gll2822	Gll2822 protein {UniProtKB/TrEMBL:Q7ND04}	glr1272	glr1272	Glr1272 protein {UniProtKB/TrEMBL:Q7NL54}	[TP0840-TP0965 (0.8653204)]
COG0477	COG0845	glr3800	glr3800	Glr3800 protein {UniProtKB/TrEMBL:Q7NES8}	gll2495	gll2495	HlyD family secretion protein	[TP0840-TP0965 (0.8653204)]
COG0477	COG0845	gll1545	gll1545	Gll1545 protein {UniProtKB/TrEMBL:Q7NKD3}	glr3987	glr3987	Glr3987 protein {UniProtKB/TrEMBL:Q7NE93}	[TP0840-TP0965 (0.8653204)]
COG0477	COG0845	gll1545	gll1545	Gll1545 protein {UniProtKB/TrEMBL:Q7NKD3}	gll4171	gll4171	Gll4171 protein {UniProtKB/TrEMBL:Q7NDR1}	[TP0840-TP0965 (0.8653204)]
COG0477	COG0845	gll1490	gll1490	Tetracycline resistance protein	glr1272	glr1272	Glr1272 protein {UniProtKB/TrEMBL:Q7NL54}	[TP0840-TP0965 (0.8653204)]
COG0477	COG0845	gll1545	gll1545	Gll1545 protein {UniProtKB/TrEMBL:Q7NKD3}	gll0875	gll0875	Gll0875 protein {UniProtKB/TrEMBL:Q7NM92}	[TP0840-TP0965 (0.8653204)]
COG0477	COG0845	gll1668	gll1668	Gll1668 protein {UniProtKB/TrEMBL:Q7NK12}	glr1272	glr1272	Glr1272 protein {UniProtKB/TrEMBL:Q7NL54}	[TP0840-TP0965 (0.8653204)]
COG0477	COG0845	gll1490	gll1490	Tetracycline resistance protein	gll0346	gll0346	Gll0346 protein {UniProtKB/TrEMBL:Q7NNR4}	[TP0840-TP0965 (0.8653204)]
COG0477	COG0845	gll0083	gll0083	Gll0083 protein {UniProtKB/TrEMBL:Q7NPH2}	glr4027	glr4027	Glr4027 protein {UniProtKB/TrEMBL:Q7NE53}	[TP0840-TP0965 (0.8653204)]
COG0477	COG0845	glr1482	glr1482	Glr1482 protein {UniProtKB/TrEMBL:Q7NKJ5}	gll2495	gll2495	HlyD family secretion protein	[TP0840-TP0965 (0.8653204)]
COG0477	COG0845	glr1482	glr1482	Glr1482 protein {UniProtKB/TrEMBL:Q7NKJ5}	glr1272	glr1272	Glr1272 protein {UniProtKB/TrEMBL:Q7NL54}	[TP0840-TP0965 (0.8653204)]
COG0477	COG0845	gll1545	gll1545	Gll1545 protein {UniProtKB/TrEMBL:Q7NKD3}	gll2454	gll2454	Gll2454 protein {UniProtKB/TrEMBL:Q7NHT1}	[TP0840-TP0965 (0.8653204)]
COG0477	COG0845	glr1482	glr1482	Glr1482 protein {UniProtKB/TrEMBL:Q7NKJ5}	gll2840	gll2840	Gll2840 protein {UniProtKB/TrEMBL:Q7NCY6}	[TP0840-TP0965 (0.8653204)]
COG0477	COG0845	gll0083	gll0083	Gll0083 protein {UniProtKB/TrEMBL:Q7NPH2}	gll2840	gll2840	Gll2840 protein {UniProtKB/TrEMBL:Q7NCY6}	[TP0840-TP0965 (0.8653204)]
COG0477	COG0845	gll2822	gll2822	Gll2822 protein {UniProtKB/TrEMBL:Q7ND04}	gll0487	gll0487	Gll0487 protein {UniProtKB/TrEMBL:Q7NNC4}	[TP0840-TP0965 (0.8653204)]
COG0477	COG0845	glr3800	glr3800	Glr3800 protein {UniProtKB/TrEMBL:Q7NES8}	gll0775	gll0775	Gll0775 protein {UniProtKB/TrEMBL:Q7NMJ0}	[TP0840-TP0965 (0.8653204)]
COG0477	COG0845	gll1668	gll1668	Gll1668 protein {UniProtKB/TrEMBL:Q7NK12}	glr2030	glr2030	Glr2030 protein {UniProtKB/TrEMBL:Q7NJ02}	[TP0840-TP0965 (0.8653204)]
COG0477	COG0845	glr0268	glr0268	Glr0268 protein {UniProtKB/TrEMBL:Q7NNZ0}	gll0346	gll0346	Gll0346 protein {UniProtKB/TrEMBL:Q7NNR4}	[TP0840-TP0965 (0.8653204)]
COG0477	COG0845	glr0268	glr0268	Glr0268 protein {UniProtKB/TrEMBL:Q7NNZ0}	gll0775	gll0775	Gll0775 protein {UniProtKB/TrEMBL:Q7NMJ0}	[TP0840-TP0965 (0.8653204)]
COG0477	COG0845	glr0268	glr0268	Glr0268 protein {UniProtKB/TrEMBL:Q7NNZ0}	glr4027	glr4027	Glr4027 protein {UniProtKB/TrEMBL:Q7NE53}	[TP0840-TP0965 (0.8653204)]
COG0477	COG0845	gll1490	gll1490	Tetracycline resistance protein	gll2840	gll2840	Gll2840 protein {UniProtKB/TrEMBL:Q7NCY6}	[TP0840-TP0965 (0.8653204)]
COG0477	COG0845	gll1668	gll1668	Gll1668 protein {UniProtKB/TrEMBL:Q7NK12}	gll0875	gll0875	Gll0875 protein {UniProtKB/TrEMBL:Q7NM92}	[TP0840-TP0965 (0.8653204)]
COG0477	COG0845	glr0912	glr0912	Glr0912 protein {UniProtKB/TrEMBL:Q7NM56}	gll0346	gll0346	Gll0346 protein {UniProtKB/TrEMBL:Q7NNR4}	[TP0840-TP0965 (0.8653204)]
COG0477	COG0845	gll0083	gll0083	Gll0083 protein {UniProtKB/TrEMBL:Q7NPH2}	glr0805	glr0805	Glr0805 protein {UniProtKB/TrEMBL:Q7NMG1}	[TP0840-TP0965 (0.8653204)]
COG0477	COG0845	gll0083	gll0083	Gll0083 protein {UniProtKB/TrEMBL:Q7NPH2}	gll2495	gll2495	HlyD family secretion protein	[TP0840-TP0965 (0.8653204)]
COG0477	COG0845	glr0268	glr0268	Glr0268 protein {UniProtKB/TrEMBL:Q7NNZ0}	gll0875	gll0875	Gll0875 protein {UniProtKB/TrEMBL:Q7NM92}	[TP0840-TP0965 (0.8653204)]
COG0477	COG0845	glr1482	glr1482	Glr1482 protein {UniProtKB/TrEMBL:Q7NKJ5}	glr0805	glr0805	Glr0805 protein {UniProtKB/TrEMBL:Q7NMG1}	[TP0840-TP0965 (0.8653204)]
COG0477	COG0845	gll2822	gll2822	Gll2822 protein {UniProtKB/TrEMBL:Q7ND04}	gll0495	gll0495	Gll0495 protein {UniProtKB/TrEMBL:Q7NNB6}	[TP0840-TP0965 (0.8653204)]
COG0477	COG0845	gll1668	gll1668	Gll1668 protein {UniProtKB/TrEMBL:Q7NK12}	glr3987	glr3987	Glr3987 protein {UniProtKB/TrEMBL:Q7NE93}	[TP0840-TP0965 (0.8653204)]
COG0305	COG2812	gll0034	gll0034	Gll0034 protein {UniProtKB/TrEMBL:Q7NPM1}	glr1609	glr1609	DNA polymerase III gamma and tau subunits	[TP0058-TP1005 (0.7130585)]
COG0188	COG0526	gll2050	gll2050	DNA gyrase subunit A {UniProtKB/TrEMBL:Q7NIY2}	glr2108	glr2108	Glr2108 protein {UniProtKB/TrEMBL:Q7NIS4}	[TP0005-TP0100 (0.7885434)]
COG0188	COG0526	gll3082	gll3082	DNA gyrase subunit A {UniProtKB/TrEMBL:Q7NC97}	gll3157	gll3157	Gll3157 protein {UniProtKB/TrEMBL:Q7NGL2}	[TP0005-TP0100 (0.7885434)]
COG0188	COG0526	gll2050	gll2050	DNA gyrase subunit A {UniProtKB/TrEMBL:Q7NIY2}	glr3964	glr3964	Glr3964 protein {UniProtKB/TrEMBL:Q7NEB6}	[TP0005-TP0100 (0.7885434)]
COG0188	COG0526	gll3082	gll3082	DNA gyrase subunit A {UniProtKB/TrEMBL:Q7NC97}	glr1718	glr1718	Thiol:disulfide interchange protein	[TP0005-TP0100 (0.7885434)]
COG0188	COG0526	gll2050	gll2050	DNA gyrase subunit A {UniProtKB/TrEMBL:Q7NIY2}	glr3388	glr3388	Glr3388 protein {UniProtKB/TrEMBL:Q7NFY6}	[TP0005-TP0100 (0.7885434)]
COG0188	COG0526	gll3082	gll3082	DNA gyrase subunit A {UniProtKB/TrEMBL:Q7NC97}	glr3964	glr3964	Glr3964 protein {UniProtKB/TrEMBL:Q7NEB6}	[TP0005-TP0100 (0.7885434)]
COG0188	COG0526	gll2050	gll2050	DNA gyrase subunit A {UniProtKB/TrEMBL:Q7NIY2}	gll3621	gll3621	Gll3621 protein {UniProtKB/TrEMBL:Q7NFA5}	[TP0005-TP0100 (0.7885434)]
COG0188	COG0526	gll2050	gll2050	DNA gyrase subunit A {UniProtKB/TrEMBL:Q7NIY2}	gll0880	gll0880	Thioredoxin {UniProtKB/TrEMBL:Q7NM87}	[TP0005-TP0100 (0.7885434)]
COG0188	COG0526	gll2050	gll2050	DNA gyrase subunit A {UniProtKB/TrEMBL:Q7NIY2}	gll3157	gll3157	Gll3157 protein {UniProtKB/TrEMBL:Q7NGL2}	[TP0005-TP0100 (0.7885434)]
COG0188	COG0526	gll3082	gll3082	DNA gyrase subunit A {UniProtKB/TrEMBL:Q7NC97}	gll0880	gll0880	Thioredoxin {UniProtKB/TrEMBL:Q7NM87}	[TP0005-TP0100 (0.7885434)]
COG0188	COG0526	gll3082	gll3082	DNA gyrase subunit A {UniProtKB/TrEMBL:Q7NC97}	glr2108	glr2108	Glr2108 protein {UniProtKB/TrEMBL:Q7NIS4}	[TP0005-TP0100 (0.7885434)]
COG0188	COG0526	gll3082	gll3082	DNA gyrase subunit A {UniProtKB/TrEMBL:Q7NC97}	gll3621	gll3621	Gll3621 protein {UniProtKB/TrEMBL:Q7NFA5}	[TP0005-TP0100 (0.7885434)]
COG0188	COG0526	gll3082	gll3082	DNA gyrase subunit A {UniProtKB/TrEMBL:Q7NC97}	glr3388	glr3388	Glr3388 protein {UniProtKB/TrEMBL:Q7NFY6}	[TP0005-TP0100 (0.7885434)]
COG0188	COG0526	gll2050	gll2050	DNA gyrase subunit A {UniProtKB/TrEMBL:Q7NIY2}	glr1718	glr1718	Thiol:disulfide interchange protein	[TP0005-TP0100 (0.7885434)]
COG0526	COG0771	gll3157	gll3157	Gll3157 protein {UniProtKB/TrEMBL:Q7NGL2}	gll3732	murD	UDP-N-acetylmuramoylalanine--D-glutamate ligase (EC 6.3.2.9) (UDP-N- acetylmuramoyl-L-alanyl-D-glutamate synthetase) (D-glutamic acid- adding enzyme)	[TP0100-TP0903 (0.59509045)]
COG0526	COG0771	gll0880	gll0880	Thioredoxin {UniProtKB/TrEMBL:Q7NM87}	gll3732	murD	UDP-N-acetylmuramoylalanine--D-glutamate ligase (EC 6.3.2.9) (UDP-N- acetylmuramoyl-L-alanyl-D-glutamate synthetase) (D-glutamic acid- adding enzyme)	[TP0100-TP0903 (0.59509045)]
COG0526	COG0771	glr2108	glr2108	Glr2108 protein {UniProtKB/TrEMBL:Q7NIS4}	gll3732	murD	UDP-N-acetylmuramoylalanine--D-glutamate ligase (EC 6.3.2.9) (UDP-N- acetylmuramoyl-L-alanyl-D-glutamate synthetase) (D-glutamic acid- adding enzyme)	[TP0100-TP0903 (0.59509045)]
COG0526	COG0771	glr3964	glr3964	Glr3964 protein {UniProtKB/TrEMBL:Q7NEB6}	gll3732	murD	UDP-N-acetylmuramoylalanine--D-glutamate ligase (EC 6.3.2.9) (UDP-N- acetylmuramoyl-L-alanyl-D-glutamate synthetase) (D-glutamic acid- adding enzyme)	[TP0100-TP0903 (0.59509045)]
COG0526	COG0771	glr3388	glr3388	Glr3388 protein {UniProtKB/TrEMBL:Q7NFY6}	gll3732	murD	UDP-N-acetylmuramoylalanine--D-glutamate ligase (EC 6.3.2.9) (UDP-N- acetylmuramoyl-L-alanyl-D-glutamate synthetase) (D-glutamic acid- adding enzyme)	[TP0100-TP0903 (0.59509045)]
COG0526	COG0771	glr1718	glr1718	Thiol:disulfide interchange protein	gll3732	murD	UDP-N-acetylmuramoylalanine--D-glutamate ligase (EC 6.3.2.9) (UDP-N- acetylmuramoyl-L-alanyl-D-glutamate synthetase) (D-glutamic acid- adding enzyme)	[TP0100-TP0903 (0.59509045)]
COG0526	COG0771	gll3621	gll3621	Gll3621 protein {UniProtKB/TrEMBL:Q7NFA5}	gll3732	murD	UDP-N-acetylmuramoylalanine--D-glutamate ligase (EC 6.3.2.9) (UDP-N- acetylmuramoyl-L-alanyl-D-glutamate synthetase) (D-glutamic acid- adding enzyme)	[TP0100-TP0903 (0.59509045)]
COG0143	COG0845	gll3023	gll3023	Methionyl-tRNA synthetase	glr1272	glr1272	Glr1272 protein {UniProtKB/TrEMBL:Q7NL54}	[TP0798-TP0965 (0.7246752)]
COG0143	COG0845	gll3023	gll3023	Methionyl-tRNA synthetase	gll0495	gll0495	Gll0495 protein {UniProtKB/TrEMBL:Q7NNB6}	[TP0798-TP0965 (0.7246752)]
COG0143	COG0845	gll3023	gll3023	Methionyl-tRNA synthetase	gll1428	gll1428	Gll1428 protein {UniProtKB/TrEMBL:Q7NKP9}	[TP0798-TP0965 (0.7246752)]
COG0143	COG0845	gll3023	gll3023	Methionyl-tRNA synthetase	gll0487	gll0487	Gll0487 protein {UniProtKB/TrEMBL:Q7NNC4}	[TP0798-TP0965 (0.7246752)]
COG0143	COG0845	gll3023	gll3023	Methionyl-tRNA synthetase	glr2014	glr2014	Glr2014 protein {UniProtKB/TrEMBL:Q7NJ18}	[TP0798-TP0965 (0.7246752)]
COG0143	COG0845	gll3023	gll3023	Methionyl-tRNA synthetase	gll2495	gll2495	HlyD family secretion protein	[TP0798-TP0965 (0.7246752)]
COG0143	COG0845	gll3023	gll3023	Methionyl-tRNA synthetase	gll0775	gll0775	Gll0775 protein {UniProtKB/TrEMBL:Q7NMJ0}	[TP0798-TP0965 (0.7246752)]
COG0143	COG0845	gll3023	gll3023	Methionyl-tRNA synthetase	gll4171	gll4171	Gll4171 protein {UniProtKB/TrEMBL:Q7NDR1}	[TP0798-TP0965 (0.7246752)]
COG0143	COG0845	gll3023	gll3023	Methionyl-tRNA synthetase	gll0875	gll0875	Gll0875 protein {UniProtKB/TrEMBL:Q7NM92}	[TP0798-TP0965 (0.7246752)]
COG0143	COG0845	gll3023	gll3023	Methionyl-tRNA synthetase	glr3987	glr3987	Glr3987 protein {UniProtKB/TrEMBL:Q7NE93}	[TP0798-TP0965 (0.7246752)]
COG0143	COG0845	gll3023	gll3023	Methionyl-tRNA synthetase	gll2840	gll2840	Gll2840 protein {UniProtKB/TrEMBL:Q7NCY6}	[TP0798-TP0965 (0.7246752)]
COG0143	COG0845	gll3023	gll3023	Methionyl-tRNA synthetase	gll2454	gll2454	Gll2454 protein {UniProtKB/TrEMBL:Q7NHT1}	[TP0798-TP0965 (0.7246752)]
COG0143	COG0845	gll3023	gll3023	Methionyl-tRNA synthetase	glr0805	glr0805	Glr0805 protein {UniProtKB/TrEMBL:Q7NMG1}	[TP0798-TP0965 (0.7246752)]
COG0143	COG0845	gll3023	gll3023	Methionyl-tRNA synthetase	glr4027	glr4027	Glr4027 protein {UniProtKB/TrEMBL:Q7NE53}	[TP0798-TP0965 (0.7246752)]
COG0143	COG0845	gll3023	gll3023	Methionyl-tRNA synthetase	glr2030	glr2030	Glr2030 protein {UniProtKB/TrEMBL:Q7NJ02}	[TP0798-TP0965 (0.7246752)]
COG0143	COG0845	gll3023	gll3023	Methionyl-tRNA synthetase	gll0346	gll0346	Gll0346 protein {UniProtKB/TrEMBL:Q7NNR4}	[TP0798-TP0965 (0.7246752)]
COG0762	COG2239	gsr2010	gsr2010	Gsr2010 protein {UniProtKB/TrEMBL:Q7NJ22}	glr1926	glr1926	Glr1926 protein {UniProtKB/TrEMBL:Q7NJA6}	[TP0668-TP0917 (0.5215956)]
COG0762	COG2239	gsr3540	gsr3540	Ycf19 protein {UniProtKB/TrEMBL:Q7NFI5}	glr1926	glr1926	Glr1926 protein {UniProtKB/TrEMBL:Q7NJA6}	[TP0668-TP0917 (0.5215956)]
COG0504	COG1475	glr1524	glr1524	CTP synthetase {UniProtKB/TrEMBL:Q7NKF4}	glr3351	glr3351	ParB family chromosome partitioning protein	[TP0305-TP0271 (0.70252794)]
COG0149	COG2239	gll1040	tpi	Triosephosphate isomerase (EC 5.3.1.1) (TIM) (Triose-phosphate isomerase)	glr1926	glr1926	Glr1926 protein {UniProtKB/TrEMBL:Q7NJA6}	[TP0537-TP0917 (0.5527395)]
COG0457	COG3391	glr1902	glr1902	Glr1902 protein {UniProtKB/TrEMBL:Q7NJD0}	glr3201	glr3201	Glr3201 protein {UniProtKB/TrEMBL:Q7NGG8}	[TP0095-TP0421 (0.8119976)]
COG0457	COG3391	glr2659	glr2659	Glr2659 protein {UniProtKB/TrEMBL:Q7NH78}	gll1905	gll1905	Gll1905 protein {UniProtKB/TrEMBL:Q7NJC7}	[TP0095-TP0421 (0.8119976)]
COG0457	COG3391	glr3844	glr3844	Glr3844 protein {UniProtKB/TrEMBL:Q7NEN5}	gll0862	gll0862	Gll0862 protein {UniProtKB/TrEMBL:Q7NMA4}	[TP0095-TP0421 (0.8119976)]
COG0457	COG3391	glr2773	glr2773	Glr2773 protein {UniProtKB/TrEMBL:Q7NGW4}	gll2701	gll2701	Gll2701 protein {UniProtKB/TrEMBL:Q7NH36}	[TP0095-TP0421 (0.8119976)]
COG0457	COG3391	glr4093	glr4093	Glr4093 protein {UniProtKB/TrEMBL:Q7NDY9}	gll2701	gll2701	Gll2701 protein {UniProtKB/TrEMBL:Q7NH36}	[TP0095-TP0421 (0.8119976)]
COG0457	COG3391	glr1650	glr1650	Glr1650 protein {UniProtKB/TrEMBL:Q7NK30}	glr0275	glr0275	Glr0275 protein {UniProtKB/TrEMBL:Q7NNY3}	[TP0095-TP0421 (0.8119976)]
COG0457	COG3391	gll4088	gll4088	Gll4088 protein {UniProtKB/TrEMBL:Q7NDZ4}	glr3201	glr3201	Glr3201 protein {UniProtKB/TrEMBL:Q7NGG8}	[TP0095-TP0421 (0.8119976)]
COG0457	COG3391	glr2389	glr2389	Glr2389 protein {UniProtKB/TrEMBL:Q7NHZ5}	gll0862	gll0862	Gll0862 protein {UniProtKB/TrEMBL:Q7NMA4}	[TP0095-TP0421 (0.8119976)]
COG0457	COG3391	gll3542	gll3542	Gll3542 protein {UniProtKB/TrEMBL:Q7NFI3}	gll1905	gll1905	Gll1905 protein {UniProtKB/TrEMBL:Q7NJC7}	[TP0095-TP0421 (0.8119976)]
COG0457	COG3391	gll1384	gll1384	Gll1384 protein {UniProtKB/TrEMBL:Q7NKU2}	glr0275	glr0275	Glr0275 protein {UniProtKB/TrEMBL:Q7NNY3}	[TP0095-TP0421 (0.8119976)]
COG0457	COG3391	glr1650	glr1650	Glr1650 protein {UniProtKB/TrEMBL:Q7NK30}	glr0276	glr0276	Glr0276 protein {UniProtKB/TrEMBL:Q7NNY2}	[TP0095-TP0421 (0.8119976)]
COG0457	COG3391	glr2659	glr2659	Glr2659 protein {UniProtKB/TrEMBL:Q7NH78}	glr0275	glr0275	Glr0275 protein {UniProtKB/TrEMBL:Q7NNY3}	[TP0095-TP0421 (0.8119976)]
COG0457	COG3391	gll4092	gll4092	Gll4092 protein {UniProtKB/TrEMBL:Q7NDZ0}	gll1905	gll1905	Gll1905 protein {UniProtKB/TrEMBL:Q7NJC7}	[TP0095-TP0421 (0.8119976)]
COG0457	COG3391	glr3567	glr3567	Glr3567 protein {UniProtKB/TrEMBL:Q7NFF8}	glr3201	glr3201	Glr3201 protein {UniProtKB/TrEMBL:Q7NGG8}	[TP0095-TP0421 (0.8119976)]
COG0457	COG3391	glr1902	glr1902	Glr1902 protein {UniProtKB/TrEMBL:Q7NJD0}	gll1905	gll1905	Gll1905 protein {UniProtKB/TrEMBL:Q7NJC7}	[TP0095-TP0421 (0.8119976)]
COG0457	COG3391	glr3567	glr3567	Glr3567 protein {UniProtKB/TrEMBL:Q7NFF8}	glr0275	glr0275	Glr0275 protein {UniProtKB/TrEMBL:Q7NNY3}	[TP0095-TP0421 (0.8119976)]
COG0457	COG3391	glr1902	glr1902	Glr1902 protein {UniProtKB/TrEMBL:Q7NJD0}	glr0275	glr0275	Glr0275 protein {UniProtKB/TrEMBL:Q7NNY3}	[TP0095-TP0421 (0.8119976)]
COG0457	COG3391	glr2773	glr2773	Glr2773 protein {UniProtKB/TrEMBL:Q7NGW4}	glr3201	glr3201	Glr3201 protein {UniProtKB/TrEMBL:Q7NGG8}	[TP0095-TP0421 (0.8119976)]
COG0457	COG3391	glr1207	glr1207	Glr1207 protein {UniProtKB/TrEMBL:Q7NLB9}	gll2701	gll2701	Gll2701 protein {UniProtKB/TrEMBL:Q7NH36}	[TP0095-TP0421 (0.8119976)]
COG0457	COG3391	gll4088	gll4088	Gll4088 protein {UniProtKB/TrEMBL:Q7NDZ4}	gll1905	gll1905	Gll1905 protein {UniProtKB/TrEMBL:Q7NJC7}	[TP0095-TP0421 (0.8119976)]
COG0457	COG3391	glr2723	glr2723	Glr2723 protein {UniProtKB/TrEMBL:Q7NH14}	gll2701	gll2701	Gll2701 protein {UniProtKB/TrEMBL:Q7NH36}	[TP0095-TP0421 (0.8119976)]
COG0457	COG3391	glr1207	glr1207	Glr1207 protein {UniProtKB/TrEMBL:Q7NLB9}	gll1905	gll1905	Gll1905 protein {UniProtKB/TrEMBL:Q7NJC7}	[TP0095-TP0421 (0.8119976)]
COG0457	COG3391	glr2723	glr2723	Glr2723 protein {UniProtKB/TrEMBL:Q7NH14}	glr0276	glr0276	Glr0276 protein {UniProtKB/TrEMBL:Q7NNY2}	[TP0095-TP0421 (0.8119976)]
COG0457	COG3391	gll4092	gll4092	Gll4092 protein {UniProtKB/TrEMBL:Q7NDZ0}	glr0276	glr0276	Glr0276 protein {UniProtKB/TrEMBL:Q7NNY2}	[TP0095-TP0421 (0.8119976)]
COG0457	COG3391	glr2389	glr2389	Glr2389 protein {UniProtKB/TrEMBL:Q7NHZ5}	gll1905	gll1905	Gll1905 protein {UniProtKB/TrEMBL:Q7NJC7}	[TP0095-TP0421 (0.8119976)]
COG0457	COG3391	glr2659	glr2659	Glr2659 protein {UniProtKB/TrEMBL:Q7NH78}	glr3201	glr3201	Glr3201 protein {UniProtKB/TrEMBL:Q7NGG8}	[TP0095-TP0421 (0.8119976)]
COG0457	COG3391	gll1655	gll1655	Gll1655 protein {UniProtKB/TrEMBL:Q7NK25}	glr0276	glr0276	Glr0276 protein {UniProtKB/TrEMBL:Q7NNY2}	[TP0095-TP0421 (0.8119976)]
COG0457	COG3391	glr4093	glr4093	Glr4093 protein {UniProtKB/TrEMBL:Q7NDY9}	gll1905	gll1905	Gll1905 protein {UniProtKB/TrEMBL:Q7NJC7}	[TP0095-TP0421 (0.8119976)]
COG0457	COG3391	gll3542	gll3542	Gll3542 protein {UniProtKB/TrEMBL:Q7NFI3}	glr0276	glr0276	Glr0276 protein {UniProtKB/TrEMBL:Q7NNY2}	[TP0095-TP0421 (0.8119976)]
COG0457	COG3391	glr3567	glr3567	Glr3567 protein {UniProtKB/TrEMBL:Q7NFF8}	gll1905	gll1905	Gll1905 protein {UniProtKB/TrEMBL:Q7NJC7}	[TP0095-TP0421 (0.8119976)]
COG0457	COG3391	gll4088	gll4088	Gll4088 protein {UniProtKB/TrEMBL:Q7NDZ4}	glr0276	glr0276	Glr0276 protein {UniProtKB/TrEMBL:Q7NNY2}	[TP0095-TP0421 (0.8119976)]
COG0457	COG3391	gll1732	gll1732	Gll1732 protein {UniProtKB/TrEMBL:Q7NJV0}	glr0276	glr0276	Glr0276 protein {UniProtKB/TrEMBL:Q7NNY2}	[TP0095-TP0421 (0.8119976)]
COG0457	COG3391	gll4137	gll4137	Gll4137 protein {UniProtKB/TrEMBL:Q7NDU5}	gll1905	gll1905	Gll1905 protein {UniProtKB/TrEMBL:Q7NJC7}	[TP0095-TP0421 (0.8119976)]
COG0457	COG3391	glr2773	glr2773	Glr2773 protein {UniProtKB/TrEMBL:Q7NGW4}	glr0276	glr0276	Glr0276 protein {UniProtKB/TrEMBL:Q7NNY2}	[TP0095-TP0421 (0.8119976)]
COG0457	COG3391	gll1384	gll1384	Gll1384 protein {UniProtKB/TrEMBL:Q7NKU2}	gll0862	gll0862	Gll0862 protein {UniProtKB/TrEMBL:Q7NMA4}	[TP0095-TP0421 (0.8119976)]
COG0457	COG3391	gll1384	gll1384	Gll1384 protein {UniProtKB/TrEMBL:Q7NKU2}	gll2701	gll2701	Gll2701 protein {UniProtKB/TrEMBL:Q7NH36}	[TP0095-TP0421 (0.8119976)]
COG0457	COG3391	gll4092	gll4092	Gll4092 protein {UniProtKB/TrEMBL:Q7NDZ0}	glr3201	glr3201	Glr3201 protein {UniProtKB/TrEMBL:Q7NGG8}	[TP0095-TP0421 (0.8119976)]
COG0457	COG3391	gll1732	gll1732	Gll1732 protein {UniProtKB/TrEMBL:Q7NJV0}	glr0275	glr0275	Glr0275 protein {UniProtKB/TrEMBL:Q7NNY3}	[TP0095-TP0421 (0.8119976)]
COG0457	COG3391	glr2389	glr2389	Glr2389 protein {UniProtKB/TrEMBL:Q7NHZ5}	glr3201	glr3201	Glr3201 protein {UniProtKB/TrEMBL:Q7NGG8}	[TP0095-TP0421 (0.8119976)]
COG0457	COG3391	glr1902	glr1902	Glr1902 protein {UniProtKB/TrEMBL:Q7NJD0}	gll2701	gll2701	Gll2701 protein {UniProtKB/TrEMBL:Q7NH36}	[TP0095-TP0421 (0.8119976)]
COG0457	COG3391	glr1207	glr1207	Glr1207 protein {UniProtKB/TrEMBL:Q7NLB9}	glr0275	glr0275	Glr0275 protein {UniProtKB/TrEMBL:Q7NNY3}	[TP0095-TP0421 (0.8119976)]
COG0457	COG3391	glr1902	glr1902	Glr1902 protein {UniProtKB/TrEMBL:Q7NJD0}	glr0276	glr0276	Glr0276 protein {UniProtKB/TrEMBL:Q7NNY2}	[TP0095-TP0421 (0.8119976)]
COG0457	COG3391	gll4137	gll4137	Gll4137 protein {UniProtKB/TrEMBL:Q7NDU5}	glr0276	glr0276	Glr0276 protein {UniProtKB/TrEMBL:Q7NNY2}	[TP0095-TP0421 (0.8119976)]
COG0457	COG3391	glr3240	glr3240	Glr3240 protein {UniProtKB/TrEMBL:Q7NGD1}	glr3201	glr3201	Glr3201 protein {UniProtKB/TrEMBL:Q7NGG8}	[TP0095-TP0421 (0.8119976)]
COG0457	COG3391	glr3567	glr3567	Glr3567 protein {UniProtKB/TrEMBL:Q7NFF8}	gll2701	gll2701	Gll2701 protein {UniProtKB/TrEMBL:Q7NH36}	[TP0095-TP0421 (0.8119976)]
COG0457	COG3391	glr3240	glr3240	Glr3240 protein {UniProtKB/TrEMBL:Q7NGD1}	gll1905	gll1905	Gll1905 protein {UniProtKB/TrEMBL:Q7NJC7}	[TP0095-TP0421 (0.8119976)]
COG0457	COG3391	glr2773	glr2773	Glr2773 protein {UniProtKB/TrEMBL:Q7NGW4}	gll0862	gll0862	Gll0862 protein {UniProtKB/TrEMBL:Q7NMA4}	[TP0095-TP0421 (0.8119976)]
COG0457	COG3391	glr1902	glr1902	Glr1902 protein {UniProtKB/TrEMBL:Q7NJD0}	gll0862	gll0862	Gll0862 protein {UniProtKB/TrEMBL:Q7NMA4}	[TP0095-TP0421 (0.8119976)]
COG0457	COG3391	glr4093	glr4093	Glr4093 protein {UniProtKB/TrEMBL:Q7NDY9}	glr3201	glr3201	Glr3201 protein {UniProtKB/TrEMBL:Q7NGG8}	[TP0095-TP0421 (0.8119976)]
COG0457	COG3391	gll1384	gll1384	Gll1384 protein {UniProtKB/TrEMBL:Q7NKU2}	glr0276	glr0276	Glr0276 protein {UniProtKB/TrEMBL:Q7NNY2}	[TP0095-TP0421 (0.8119976)]
COG0457	COG3391	glr3567	glr3567	Glr3567 protein {UniProtKB/TrEMBL:Q7NFF8}	glr0276	glr0276	Glr0276 protein {UniProtKB/TrEMBL:Q7NNY2}	[TP0095-TP0421 (0.8119976)]
COG0457	COG3391	glr2389	glr2389	Glr2389 protein {UniProtKB/TrEMBL:Q7NHZ5}	glr0276	glr0276	Glr0276 protein {UniProtKB/TrEMBL:Q7NNY2}	[TP0095-TP0421 (0.8119976)]
COG0457	COG3391	glr3240	glr3240	Glr3240 protein {UniProtKB/TrEMBL:Q7NGD1}	glr0275	glr0275	Glr0275 protein {UniProtKB/TrEMBL:Q7NNY3}	[TP0095-TP0421 (0.8119976)]
COG0457	COG3391	glr3240	glr3240	Glr3240 protein {UniProtKB/TrEMBL:Q7NGD1}	glr0276	glr0276	Glr0276 protein {UniProtKB/TrEMBL:Q7NNY2}	[TP0095-TP0421 (0.8119976)]
COG0457	COG3391	glr4093	glr4093	Glr4093 protein {UniProtKB/TrEMBL:Q7NDY9}	glr0276	glr0276	Glr0276 protein {UniProtKB/TrEMBL:Q7NNY2}	[TP0095-TP0421 (0.8119976)]
COG0457	COG3391	gll4137	gll4137	Gll4137 protein {UniProtKB/TrEMBL:Q7NDU5}	gll0862	gll0862	Gll0862 protein {UniProtKB/TrEMBL:Q7NMA4}	[TP0095-TP0421 (0.8119976)]
COG0457	COG3391	gll4092	gll4092	Gll4092 protein {UniProtKB/TrEMBL:Q7NDZ0}	gll2701	gll2701	Gll2701 protein {UniProtKB/TrEMBL:Q7NH36}	[TP0095-TP0421 (0.8119976)]
COG0457	COG3391	gll1546	gll1546	Gll1546 protein {UniProtKB/TrEMBL:Q7NKD2}	gll2701	gll2701	Gll2701 protein {UniProtKB/TrEMBL:Q7NH36}	[TP0095-TP0421 (0.8119976)]
COG0457	COG3391	glr1650	glr1650	Glr1650 protein {UniProtKB/TrEMBL:Q7NK30}	gll2701	gll2701	Gll2701 protein {UniProtKB/TrEMBL:Q7NH36}	[TP0095-TP0421 (0.8119976)]
COG0457	COG3391	gll1546	gll1546	Gll1546 protein {UniProtKB/TrEMBL:Q7NKD2}	glr3201	glr3201	Glr3201 protein {UniProtKB/TrEMBL:Q7NGG8}	[TP0095-TP0421 (0.8119976)]
COG0457	COG3391	gll1384	gll1384	Gll1384 protein {UniProtKB/TrEMBL:Q7NKU2}	gll1905	gll1905	Gll1905 protein {UniProtKB/TrEMBL:Q7NJC7}	[TP0095-TP0421 (0.8119976)]
COG0457	COG3391	glr1207	glr1207	Glr1207 protein {UniProtKB/TrEMBL:Q7NLB9}	glr0276	glr0276	Glr0276 protein {UniProtKB/TrEMBL:Q7NNY2}	[TP0095-TP0421 (0.8119976)]
COG0457	COG3391	glr2723	glr2723	Glr2723 protein {UniProtKB/TrEMBL:Q7NH14}	gll0862	gll0862	Gll0862 protein {UniProtKB/TrEMBL:Q7NMA4}	[TP0095-TP0421 (0.8119976)]
COG0457	COG3391	gll4088	gll4088	Gll4088 protein {UniProtKB/TrEMBL:Q7NDZ4}	gll2701	gll2701	Gll2701 protein {UniProtKB/TrEMBL:Q7NH36}	[TP0095-TP0421 (0.8119976)]
COG0457	COG3391	glr1650	glr1650	Glr1650 protein {UniProtKB/TrEMBL:Q7NK30}	gll0862	gll0862	Gll0862 protein {UniProtKB/TrEMBL:Q7NMA4}	[TP0095-TP0421 (0.8119976)]
COG0457	COG3391	glr2773	glr2773	Glr2773 protein {UniProtKB/TrEMBL:Q7NGW4}	glr0275	glr0275	Glr0275 protein {UniProtKB/TrEMBL:Q7NNY3}	[TP0095-TP0421 (0.8119976)]
COG0457	COG3391	gll1732	gll1732	Gll1732 protein {UniProtKB/TrEMBL:Q7NJV0}	glr3201	glr3201	Glr3201 protein {UniProtKB/TrEMBL:Q7NGG8}	[TP0095-TP0421 (0.8119976)]
COG0457	COG3391	gll3542	gll3542	Gll3542 protein {UniProtKB/TrEMBL:Q7NFI3}	gll2701	gll2701	Gll2701 protein {UniProtKB/TrEMBL:Q7NH36}	[TP0095-TP0421 (0.8119976)]
COG0457	COG3391	gll4088	gll4088	Gll4088 protein {UniProtKB/TrEMBL:Q7NDZ4}	gll0862	gll0862	Gll0862 protein {UniProtKB/TrEMBL:Q7NMA4}	[TP0095-TP0421 (0.8119976)]
COG0457	COG3391	glr3844	glr3844	Glr3844 protein {UniProtKB/TrEMBL:Q7NEN5}	glr0276	glr0276	Glr0276 protein {UniProtKB/TrEMBL:Q7NNY2}	[TP0095-TP0421 (0.8119976)]
COG0457	COG3391	gll1384	gll1384	Gll1384 protein {UniProtKB/TrEMBL:Q7NKU2}	glr3201	glr3201	Glr3201 protein {UniProtKB/TrEMBL:Q7NGG8}	[TP0095-TP0421 (0.8119976)]
COG0457	COG3391	gll3542	gll3542	Gll3542 protein {UniProtKB/TrEMBL:Q7NFI3}	glr3201	glr3201	Glr3201 protein {UniProtKB/TrEMBL:Q7NGG8}	[TP0095-TP0421 (0.8119976)]
COG0457	COG3391	glr2773	glr2773	Glr2773 protein {UniProtKB/TrEMBL:Q7NGW4}	gll1905	gll1905	Gll1905 protein {UniProtKB/TrEMBL:Q7NJC7}	[TP0095-TP0421 (0.8119976)]
COG0457	COG3391	glr3240	glr3240	Glr3240 protein {UniProtKB/TrEMBL:Q7NGD1}	gll2701	gll2701	Gll2701 protein {UniProtKB/TrEMBL:Q7NH36}	[TP0095-TP0421 (0.8119976)]
COG0457	COG3391	gll1546	gll1546	Gll1546 protein {UniProtKB/TrEMBL:Q7NKD2}	gll1905	gll1905	Gll1905 protein {UniProtKB/TrEMBL:Q7NJC7}	[TP0095-TP0421 (0.8119976)]
COG0457	COG3391	gll4137	gll4137	Gll4137 protein {UniProtKB/TrEMBL:Q7NDU5}	gll2701	gll2701	Gll2701 protein {UniProtKB/TrEMBL:Q7NH36}	[TP0095-TP0421 (0.8119976)]
COG0457	COG3391	glr2389	glr2389	Glr2389 protein {UniProtKB/TrEMBL:Q7NHZ5}	glr0275	glr0275	Glr0275 protein {UniProtKB/TrEMBL:Q7NNY3}	[TP0095-TP0421 (0.8119976)]
COG0457	COG3391	glr2659	glr2659	Glr2659 protein {UniProtKB/TrEMBL:Q7NH78}	gll2701	gll2701	Gll2701 protein {UniProtKB/TrEMBL:Q7NH36}	[TP0095-TP0421 (0.8119976)]
COG0457	COG3391	gll1655	gll1655	Gll1655 protein {UniProtKB/TrEMBL:Q7NK25}	gll2701	gll2701	Gll2701 protein {UniProtKB/TrEMBL:Q7NH36}	[TP0095-TP0421 (0.8119976)]
COG0457	COG3391	gll1655	gll1655	Gll1655 protein {UniProtKB/TrEMBL:Q7NK25}	gll0862	gll0862	Gll0862 protein {UniProtKB/TrEMBL:Q7NMA4}	[TP0095-TP0421 (0.8119976)]
COG0457	COG3391	gll3542	gll3542	Gll3542 protein {UniProtKB/TrEMBL:Q7NFI3}	gll0862	gll0862	Gll0862 protein {UniProtKB/TrEMBL:Q7NMA4}	[TP0095-TP0421 (0.8119976)]
COG0457	COG3391	gll4092	gll4092	Gll4092 protein {UniProtKB/TrEMBL:Q7NDZ0}	glr0275	glr0275	Glr0275 protein {UniProtKB/TrEMBL:Q7NNY3}	[TP0095-TP0421 (0.8119976)]
COG0457	COG3391	gll1655	gll1655	Gll1655 protein {UniProtKB/TrEMBL:Q7NK25}	glr3201	glr3201	Glr3201 protein {UniProtKB/TrEMBL:Q7NGG8}	[TP0095-TP0421 (0.8119976)]
COG0457	COG3391	glr1207	glr1207	Glr1207 protein {UniProtKB/TrEMBL:Q7NLB9}	gll0862	gll0862	Gll0862 protein {UniProtKB/TrEMBL:Q7NMA4}	[TP0095-TP0421 (0.8119976)]
COG0457	COG3391	gll4137	gll4137	Gll4137 protein {UniProtKB/TrEMBL:Q7NDU5}	glr0275	glr0275	Glr0275 protein {UniProtKB/TrEMBL:Q7NNY3}	[TP0095-TP0421 (0.8119976)]
COG0457	COG3391	glr2723	glr2723	Glr2723 protein {UniProtKB/TrEMBL:Q7NH14}	glr3201	glr3201	Glr3201 protein {UniProtKB/TrEMBL:Q7NGG8}	[TP0095-TP0421 (0.8119976)]
COG0457	COG3391	glr3844	glr3844	Glr3844 protein {UniProtKB/TrEMBL:Q7NEN5}	glr3201	glr3201	Glr3201 protein {UniProtKB/TrEMBL:Q7NGG8}	[TP0095-TP0421 (0.8119976)]
COG0457	COG3391	gll1732	gll1732	Gll1732 protein {UniProtKB/TrEMBL:Q7NJV0}	gll2701	gll2701	Gll2701 protein {UniProtKB/TrEMBL:Q7NH36}	[TP0095-TP0421 (0.8119976)]
COG0457	COG3391	glr3240	glr3240	Glr3240 protein {UniProtKB/TrEMBL:Q7NGD1}	gll0862	gll0862	Gll0862 protein {UniProtKB/TrEMBL:Q7NMA4}	[TP0095-TP0421 (0.8119976)]
COG0457	COG3391	gll1546	gll1546	Gll1546 protein {UniProtKB/TrEMBL:Q7NKD2}	glr0276	glr0276	Glr0276 protein {UniProtKB/TrEMBL:Q7NNY2}	[TP0095-TP0421 (0.8119976)]
COG0457	COG3391	gll3542	gll3542	Gll3542 protein {UniProtKB/TrEMBL:Q7NFI3}	glr0275	glr0275	Glr0275 protein {UniProtKB/TrEMBL:Q7NNY3}	[TP0095-TP0421 (0.8119976)]
COG0457	COG3391	gll1655	gll1655	Gll1655 protein {UniProtKB/TrEMBL:Q7NK25}	glr0275	glr0275	Glr0275 protein {UniProtKB/TrEMBL:Q7NNY3}	[TP0095-TP0421 (0.8119976)]
COG0457	COG3391	glr2659	glr2659	Glr2659 protein {UniProtKB/TrEMBL:Q7NH78}	glr0276	glr0276	Glr0276 protein {UniProtKB/TrEMBL:Q7NNY2}	[TP0095-TP0421 (0.8119976)]
COG0457	COG3391	glr1650	glr1650	Glr1650 protein {UniProtKB/TrEMBL:Q7NK30}	gll1905	gll1905	Gll1905 protein {UniProtKB/TrEMBL:Q7NJC7}	[TP0095-TP0421 (0.8119976)]
COG0457	COG3391	gll4137	gll4137	Gll4137 protein {UniProtKB/TrEMBL:Q7NDU5}	glr3201	glr3201	Glr3201 protein {UniProtKB/TrEMBL:Q7NGG8}	[TP0095-TP0421 (0.8119976)]
COG0457	COG3391	glr1207	glr1207	Glr1207 protein {UniProtKB/TrEMBL:Q7NLB9}	glr3201	glr3201	Glr3201 protein {UniProtKB/TrEMBL:Q7NGG8}	[TP0095-TP0421 (0.8119976)]
COG0457	COG3391	glr4093	glr4093	Glr4093 protein {UniProtKB/TrEMBL:Q7NDY9}	glr0275	glr0275	Glr0275 protein {UniProtKB/TrEMBL:Q7NNY3}	[TP0095-TP0421 (0.8119976)]
COG0457	COG3391	glr3844	glr3844	Glr3844 protein {UniProtKB/TrEMBL:Q7NEN5}	glr0275	glr0275	Glr0275 protein {UniProtKB/TrEMBL:Q7NNY3}	[TP0095-TP0421 (0.8119976)]
COG0457	COG3391	glr2723	glr2723	Glr2723 protein {UniProtKB/TrEMBL:Q7NH14}	gll1905	gll1905	Gll1905 protein {UniProtKB/TrEMBL:Q7NJC7}	[TP0095-TP0421 (0.8119976)]
COG0457	COG3391	gll1655	gll1655	Gll1655 protein {UniProtKB/TrEMBL:Q7NK25}	gll1905	gll1905	Gll1905 protein {UniProtKB/TrEMBL:Q7NJC7}	[TP0095-TP0421 (0.8119976)]
COG0457	COG3391	glr1650	glr1650	Glr1650 protein {UniProtKB/TrEMBL:Q7NK30}	glr3201	glr3201	Glr3201 protein {UniProtKB/TrEMBL:Q7NGG8}	[TP0095-TP0421 (0.8119976)]
COG0457	COG3391	gll4092	gll4092	Gll4092 protein {UniProtKB/TrEMBL:Q7NDZ0}	gll0862	gll0862	Gll0862 protein {UniProtKB/TrEMBL:Q7NMA4}	[TP0095-TP0421 (0.8119976)]
COG0457	COG3391	glr2389	glr2389	Glr2389 protein {UniProtKB/TrEMBL:Q7NHZ5}	gll2701	gll2701	Gll2701 protein {UniProtKB/TrEMBL:Q7NH36}	[TP0095-TP0421 (0.8119976)]
COG0457	COG3391	gll1546	gll1546	Gll1546 protein {UniProtKB/TrEMBL:Q7NKD2}	glr0275	glr0275	Glr0275 protein {UniProtKB/TrEMBL:Q7NNY3}	[TP0095-TP0421 (0.8119976)]
COG0457	COG3391	glr3567	glr3567	Glr3567 protein {UniProtKB/TrEMBL:Q7NFF8}	gll0862	gll0862	Gll0862 protein {UniProtKB/TrEMBL:Q7NMA4}	[TP0095-TP0421 (0.8119976)]
COG0457	COG3391	glr3844	glr3844	Glr3844 protein {UniProtKB/TrEMBL:Q7NEN5}	gll1905	gll1905	Gll1905 protein {UniProtKB/TrEMBL:Q7NJC7}	[TP0095-TP0421 (0.8119976)]
COG0457	COG3391	gll1732	gll1732	Gll1732 protein {UniProtKB/TrEMBL:Q7NJV0}	gll1905	gll1905	Gll1905 protein {UniProtKB/TrEMBL:Q7NJC7}	[TP0095-TP0421 (0.8119976)]
COG0457	COG3391	glr2723	glr2723	Glr2723 protein {UniProtKB/TrEMBL:Q7NH14}	glr0275	glr0275	Glr0275 protein {UniProtKB/TrEMBL:Q7NNY3}	[TP0095-TP0421 (0.8119976)]
COG0457	COG3391	glr3844	glr3844	Glr3844 protein {UniProtKB/TrEMBL:Q7NEN5}	gll2701	gll2701	Gll2701 protein {UniProtKB/TrEMBL:Q7NH36}	[TP0095-TP0421 (0.8119976)]
COG0457	COG3391	gll4088	gll4088	Gll4088 protein {UniProtKB/TrEMBL:Q7NDZ4}	glr0275	glr0275	Glr0275 protein {UniProtKB/TrEMBL:Q7NNY3}	[TP0095-TP0421 (0.8119976)]
COG0457	COG3391	glr4093	glr4093	Glr4093 protein {UniProtKB/TrEMBL:Q7NDY9}	gll0862	gll0862	Gll0862 protein {UniProtKB/TrEMBL:Q7NMA4}	[TP0095-TP0421 (0.8119976)]
COG0457	COG3391	gll1732	gll1732	Gll1732 protein {UniProtKB/TrEMBL:Q7NJV0}	gll0862	gll0862	Gll0862 protein {UniProtKB/TrEMBL:Q7NMA4}	[TP0095-TP0421 (0.8119976)]
COG0457	COG3391	glr2659	glr2659	Glr2659 protein {UniProtKB/TrEMBL:Q7NH78}	gll0862	gll0862	Gll0862 protein {UniProtKB/TrEMBL:Q7NMA4}	[TP0095-TP0421 (0.8119976)]
COG0457	COG3391	gll1546	gll1546	Gll1546 protein {UniProtKB/TrEMBL:Q7NKD2}	gll0862	gll0862	Gll0862 protein {UniProtKB/TrEMBL:Q7NMA4}	[TP0095-TP0421 (0.8119976)]
COG0250	COG0772	glr0830	glr0830	Transcription antitermination protein nusG	glr1486	glr1486	Glr1486 protein {UniProtKB/TrEMBL:Q7NKJ1}	[TP0236-TP0387 (0.7470728)]
COG0250	COG0772	glr0830	glr0830	Transcription antitermination protein nusG	gll3581	gll3581	Cell division protein {UniProtKB/TrEMBL:Q7NFE5}	[TP0236-TP0387 (0.7470728)]
COG0227	COG0740	gsr3838	rpmB	50S ribosomal protein L28	gll3767	gll3767	ATP-dependent Clp protease proteolytic subunit	[TP0362-TP0507 (0.75048)]
COG0227	COG0740	gsr3838	rpmB	50S ribosomal protein L28	gll3766	clpP	ATP-dependent Clp protease proteolytic subunit (EC 3.4.21.92) (Endopeptidase Clp)	[TP0362-TP0507 (0.75048)]
COG0457	COG0457	gll1732	gll1732	Gll1732 protein {UniProtKB/TrEMBL:Q7NJV0}	gll1546	gll1546	Gll1546 protein {UniProtKB/TrEMBL:Q7NKD2}	[TP0067-TP0095 (0.6515529)]
COG0457	COG0457	gll1546	gll1546	Gll1546 protein {UniProtKB/TrEMBL:Q7NKD2}	gll1732	gll1732	Gll1732 protein {UniProtKB/TrEMBL:Q7NJV0}	[TP0067-TP0095 (0.6515529)]
COG0457	COG0457	glr2389	glr2389	Glr2389 protein {UniProtKB/TrEMBL:Q7NHZ5}	glr2389	glr2389	Glr2389 protein {UniProtKB/TrEMBL:Q7NHZ5}	[TP0067-TP0095 (0.6515529)]
COG0457	COG0457	gll1546	gll1546	Gll1546 protein {UniProtKB/TrEMBL:Q7NKD2}	glr2773	glr2773	Glr2773 protein {UniProtKB/TrEMBL:Q7NGW4}	[TP0067-TP0095 (0.6515529)]
COG0457	COG0457	glr2773	glr2773	Glr2773 protein {UniProtKB/TrEMBL:Q7NGW4}	gll1546	gll1546	Gll1546 protein {UniProtKB/TrEMBL:Q7NKD2}	[TP0067-TP0095 (0.6515529)]
COG0457	COG0457	gll1732	gll1732	Gll1732 protein {UniProtKB/TrEMBL:Q7NJV0}	gll3542	gll3542	Gll3542 protein {UniProtKB/TrEMBL:Q7NFI3}	[TP0067-TP0095 (0.6515529)]
COG0457	COG0457	gll3542	gll3542	Gll3542 protein {UniProtKB/TrEMBL:Q7NFI3}	gll1732	gll1732	Gll1732 protein {UniProtKB/TrEMBL:Q7NJV0}	[TP0067-TP0095 (0.6515529)]
COG0457	COG0457	gll4092	gll4092	Gll4092 protein {UniProtKB/TrEMBL:Q7NDZ0}	glr1207	glr1207	Glr1207 protein {UniProtKB/TrEMBL:Q7NLB9}	[TP0067-TP0095 (0.6515529)]
COG0457	COG0457	glr1207	glr1207	Glr1207 protein {UniProtKB/TrEMBL:Q7NLB9}	gll4092	gll4092	Gll4092 protein {UniProtKB/TrEMBL:Q7NDZ0}	[TP0067-TP0095 (0.6515529)]
COG0457	COG0457	gll4137	gll4137	Gll4137 protein {UniProtKB/TrEMBL:Q7NDU5}	glr2773	glr2773	Glr2773 protein {UniProtKB/TrEMBL:Q7NGW4}	[TP0067-TP0095 (0.6515529)]
COG0457	COG0457	gll1655	gll1655	Gll1655 protein {UniProtKB/TrEMBL:Q7NK25}	gll1655	gll1655	Gll1655 protein {UniProtKB/TrEMBL:Q7NK25}	[TP0067-TP0095 (0.6515529)]
COG0457	COG0457	glr2773	glr2773	Glr2773 protein {UniProtKB/TrEMBL:Q7NGW4}	gll4137	gll4137	Gll4137 protein {UniProtKB/TrEMBL:Q7NDU5}	[TP0067-TP0095 (0.6515529)]
COG0457	COG0457	gll4092	gll4092	Gll4092 protein {UniProtKB/TrEMBL:Q7NDZ0}	glr4093	glr4093	Glr4093 protein {UniProtKB/TrEMBL:Q7NDY9}	[TP0067-TP0095 (0.6515529)]
COG0457	COG0457	glr4093	glr4093	Glr4093 protein {UniProtKB/TrEMBL:Q7NDY9}	gll4092	gll4092	Gll4092 protein {UniProtKB/TrEMBL:Q7NDZ0}	[TP0067-TP0095 (0.6515529)]
COG0457	COG0457	gll3542	gll3542	Gll3542 protein {UniProtKB/TrEMBL:Q7NFI3}	gll3542	gll3542	Gll3542 protein {UniProtKB/TrEMBL:Q7NFI3}	[TP0067-TP0095 (0.6515529)]
COG0457	COG0457	glr2389	glr2389	Glr2389 protein {UniProtKB/TrEMBL:Q7NHZ5}	glr1902	glr1902	Glr1902 protein {UniProtKB/TrEMBL:Q7NJD0}	[TP0067-TP0095 (0.6515529)]
COG0457	COG0457	glr1902	glr1902	Glr1902 protein {UniProtKB/TrEMBL:Q7NJD0}	glr2389	glr2389	Glr2389 protein {UniProtKB/TrEMBL:Q7NHZ5}	[TP0067-TP0095 (0.6515529)]
COG0457	COG0457	gll4137	gll4137	Gll4137 protein {UniProtKB/TrEMBL:Q7NDU5}	glr2389	glr2389	Glr2389 protein {UniProtKB/TrEMBL:Q7NHZ5}	[TP0067-TP0095 (0.6515529)]
COG0457	COG0457	glr2389	glr2389	Glr2389 protein {UniProtKB/TrEMBL:Q7NHZ5}	gll4137	gll4137	Gll4137 protein {UniProtKB/TrEMBL:Q7NDU5}	[TP0067-TP0095 (0.6515529)]
COG0457	COG0457	glr1650	glr1650	Glr1650 protein {UniProtKB/TrEMBL:Q7NK30}	glr1650	glr1650	Glr1650 protein {UniProtKB/TrEMBL:Q7NK30}	[TP0067-TP0095 (0.6515529)]
COG0457	COG0457	gll1546	gll1546	Gll1546 protein {UniProtKB/TrEMBL:Q7NKD2}	glr1650	glr1650	Glr1650 protein {UniProtKB/TrEMBL:Q7NK30}	[TP0067-TP0095 (0.6515529)]
COG0457	COG0457	glr1650	glr1650	Glr1650 protein {UniProtKB/TrEMBL:Q7NK30}	gll1546	gll1546	Gll1546 protein {UniProtKB/TrEMBL:Q7NKD2}	[TP0067-TP0095 (0.6515529)]
COG0457	COG0457	glr3844	glr3844	Glr3844 protein {UniProtKB/TrEMBL:Q7NEN5}	glr1902	glr1902	Glr1902 protein {UniProtKB/TrEMBL:Q7NJD0}	[TP0067-TP0095 (0.6515529)]
COG0457	COG0457	glr1902	glr1902	Glr1902 protein {UniProtKB/TrEMBL:Q7NJD0}	glr3844	glr3844	Glr3844 protein {UniProtKB/TrEMBL:Q7NEN5}	[TP0067-TP0095 (0.6515529)]
COG0457	COG0457	gll4137	gll4137	Gll4137 protein {UniProtKB/TrEMBL:Q7NDU5}	glr2723	glr2723	Glr2723 protein {UniProtKB/TrEMBL:Q7NH14}	[TP0067-TP0095 (0.6515529)]
COG0457	COG0457	gll3542	gll3542	Gll3542 protein {UniProtKB/TrEMBL:Q7NFI3}	gll4088	gll4088	Gll4088 protein {UniProtKB/TrEMBL:Q7NDZ4}	[TP0067-TP0095 (0.6515529)]
COG0457	COG0457	gll4088	gll4088	Gll4088 protein {UniProtKB/TrEMBL:Q7NDZ4}	gll3542	gll3542	Gll3542 protein {UniProtKB/TrEMBL:Q7NFI3}	[TP0067-TP0095 (0.6515529)]
COG0457	COG0457	glr2723	glr2723	Glr2723 protein {UniProtKB/TrEMBL:Q7NH14}	gll4137	gll4137	Gll4137 protein {UniProtKB/TrEMBL:Q7NDU5}	[TP0067-TP0095 (0.6515529)]
COG0457	COG0457	gll1546	gll1546	Gll1546 protein {UniProtKB/TrEMBL:Q7NKD2}	gll1546	gll1546	Gll1546 protein {UniProtKB/TrEMBL:Q7NKD2}	[TP0067-TP0095 (0.6515529)]
COG0457	COG0457	glr2773	glr2773	Glr2773 protein {UniProtKB/TrEMBL:Q7NGW4}	glr2723	glr2723	Glr2723 protein {UniProtKB/TrEMBL:Q7NH14}	[TP0067-TP0095 (0.6515529)]
COG0457	COG0457	glr2723	glr2723	Glr2723 protein {UniProtKB/TrEMBL:Q7NH14}	glr2773	glr2773	Glr2773 protein {UniProtKB/TrEMBL:Q7NGW4}	[TP0067-TP0095 (0.6515529)]
COG0457	COG0457	glr1650	glr1650	Glr1650 protein {UniProtKB/TrEMBL:Q7NK30}	gll4137	gll4137	Gll4137 protein {UniProtKB/TrEMBL:Q7NDU5}	[TP0067-TP0095 (0.6515529)]
COG0457	COG0457	gll4137	gll4137	Gll4137 protein {UniProtKB/TrEMBL:Q7NDU5}	glr1650	glr1650	Glr1650 protein {UniProtKB/TrEMBL:Q7NK30}	[TP0067-TP0095 (0.6515529)]
COG0457	COG0457	glr4093	glr4093	Glr4093 protein {UniProtKB/TrEMBL:Q7NDY9}	glr2723	glr2723	Glr2723 protein {UniProtKB/TrEMBL:Q7NH14}	[TP0067-TP0095 (0.6515529)]
COG0457	COG0457	gll1384	gll1384	Gll1384 protein {UniProtKB/TrEMBL:Q7NKU2}	gll1384	gll1384	Gll1384 protein {UniProtKB/TrEMBL:Q7NKU2}	[TP0067-TP0095 (0.6515529)]
COG0457	COG0457	glr2723	glr2723	Glr2723 protein {UniProtKB/TrEMBL:Q7NH14}	glr4093	glr4093	Glr4093 protein {UniProtKB/TrEMBL:Q7NDY9}	[TP0067-TP0095 (0.6515529)]
COG0457	COG0457	glr1650	glr1650	Glr1650 protein {UniProtKB/TrEMBL:Q7NK30}	glr1902	glr1902	Glr1902 protein {UniProtKB/TrEMBL:Q7NJD0}	[TP0067-TP0095 (0.6515529)]
COG0457	COG0457	glr1902	glr1902	Glr1902 protein {UniProtKB/TrEMBL:Q7NJD0}	glr1650	glr1650	Glr1650 protein {UniProtKB/TrEMBL:Q7NK30}	[TP0067-TP0095 (0.6515529)]
COG0457	COG0457	glr1207	glr1207	Glr1207 protein {UniProtKB/TrEMBL:Q7NLB9}	glr1207	glr1207	Glr1207 protein {UniProtKB/TrEMBL:Q7NLB9}	[TP0067-TP0095 (0.6515529)]
COG0457	COG0457	glr4093	glr4093	Glr4093 protein {UniProtKB/TrEMBL:Q7NDY9}	glr1902	glr1902	Glr1902 protein {UniProtKB/TrEMBL:Q7NJD0}	[TP0067-TP0095 (0.6515529)]
COG0457	COG0457	glr1902	glr1902	Glr1902 protein {UniProtKB/TrEMBL:Q7NJD0}	glr4093	glr4093	Glr4093 protein {UniProtKB/TrEMBL:Q7NDY9}	[TP0067-TP0095 (0.6515529)]
COG0457	COG0457	glr4093	glr4093	Glr4093 protein {UniProtKB/TrEMBL:Q7NDY9}	gll1655	gll1655	Gll1655 protein {UniProtKB/TrEMBL:Q7NK25}	[TP0067-TP0095 (0.6515529)]
COG0457	COG0457	gll1655	gll1655	Gll1655 protein {UniProtKB/TrEMBL:Q7NK25}	glr4093	glr4093	Glr4093 protein {UniProtKB/TrEMBL:Q7NDY9}	[TP0067-TP0095 (0.6515529)]
COG0457	COG0457	glr2659	glr2659	Glr2659 protein {UniProtKB/TrEMBL:Q7NH78}	glr4093	glr4093	Glr4093 protein {UniProtKB/TrEMBL:Q7NDY9}	[TP0067-TP0095 (0.6515529)]
COG0457	COG0457	glr4093	glr4093	Glr4093 protein {UniProtKB/TrEMBL:Q7NDY9}	glr2659	glr2659	Glr2659 protein {UniProtKB/TrEMBL:Q7NH78}	[TP0067-TP0095 (0.6515529)]
COG0457	COG0457	gll4092	gll4092	Gll4092 protein {UniProtKB/TrEMBL:Q7NDZ0}	gll1655	gll1655	Gll1655 protein {UniProtKB/TrEMBL:Q7NK25}	[TP0067-TP0095 (0.6515529)]
COG0457	COG0457	gll1655	gll1655	Gll1655 protein {UniProtKB/TrEMBL:Q7NK25}	gll4092	gll4092	Gll4092 protein {UniProtKB/TrEMBL:Q7NDZ0}	[TP0067-TP0095 (0.6515529)]
COG0457	COG0457	glr1902	glr1902	Glr1902 protein {UniProtKB/TrEMBL:Q7NJD0}	glr2723	glr2723	Glr2723 protein {UniProtKB/TrEMBL:Q7NH14}	[TP0067-TP0095 (0.6515529)]
COG0457	COG0457	glr2723	glr2723	Glr2723 protein {UniProtKB/TrEMBL:Q7NH14}	glr1902	glr1902	Glr1902 protein {UniProtKB/TrEMBL:Q7NJD0}	[TP0067-TP0095 (0.6515529)]
COG0457	COG0457	gll4137	gll4137	Gll4137 protein {UniProtKB/TrEMBL:Q7NDU5}	gll1655	gll1655	Gll1655 protein {UniProtKB/TrEMBL:Q7NK25}	[TP0067-TP0095 (0.6515529)]
COG0457	COG0457	gll1655	gll1655	Gll1655 protein {UniProtKB/TrEMBL:Q7NK25}	gll4137	gll4137	Gll4137 protein {UniProtKB/TrEMBL:Q7NDU5}	[TP0067-TP0095 (0.6515529)]
COG0457	COG0457	gll3542	gll3542	Gll3542 protein {UniProtKB/TrEMBL:Q7NFI3}	gll1384	gll1384	Gll1384 protein {UniProtKB/TrEMBL:Q7NKU2}	[TP0067-TP0095 (0.6515529)]
COG0457	COG0457	gll1384	gll1384	Gll1384 protein {UniProtKB/TrEMBL:Q7NKU2}	gll3542	gll3542	Gll3542 protein {UniProtKB/TrEMBL:Q7NFI3}	[TP0067-TP0095 (0.6515529)]
COG0457	COG0457	glr3240	glr3240	Glr3240 protein {UniProtKB/TrEMBL:Q7NGD1}	glr1207	glr1207	Glr1207 protein {UniProtKB/TrEMBL:Q7NLB9}	[TP0067-TP0095 (0.6515529)]
COG0457	COG0457	glr1207	glr1207	Glr1207 protein {UniProtKB/TrEMBL:Q7NLB9}	glr3240	glr3240	Glr3240 protein {UniProtKB/TrEMBL:Q7NGD1}	[TP0067-TP0095 (0.6515529)]
COG0457	COG0457	gll1655	gll1655	Gll1655 protein {UniProtKB/TrEMBL:Q7NK25}	glr3567	glr3567	Glr3567 protein {UniProtKB/TrEMBL:Q7NFF8}	[TP0067-TP0095 (0.6515529)]
COG0457	COG0457	glr3567	glr3567	Glr3567 protein {UniProtKB/TrEMBL:Q7NFF8}	gll1655	gll1655	Gll1655 protein {UniProtKB/TrEMBL:Q7NK25}	[TP0067-TP0095 (0.6515529)]
COG0457	COG0457	gll1655	gll1655	Gll1655 protein {UniProtKB/TrEMBL:Q7NK25}	glr2723	glr2723	Glr2723 protein {UniProtKB/TrEMBL:Q7NH14}	[TP0067-TP0095 (0.6515529)]
COG0457	COG0457	glr2723	glr2723	Glr2723 protein {UniProtKB/TrEMBL:Q7NH14}	gll1655	gll1655	Gll1655 protein {UniProtKB/TrEMBL:Q7NK25}	[TP0067-TP0095 (0.6515529)]
COG0457	COG0457	glr2389	glr2389	Glr2389 protein {UniProtKB/TrEMBL:Q7NHZ5}	glr1650	glr1650	Glr1650 protein {UniProtKB/TrEMBL:Q7NK30}	[TP0067-TP0095 (0.6515529)]
COG0457	COG0457	glr1650	glr1650	Glr1650 protein {UniProtKB/TrEMBL:Q7NK30}	glr2389	glr2389	Glr2389 protein {UniProtKB/TrEMBL:Q7NHZ5}	[TP0067-TP0095 (0.6515529)]
COG0457	COG0457	glr2659	glr2659	Glr2659 protein {UniProtKB/TrEMBL:Q7NH78}	gll1732	gll1732	Gll1732 protein {UniProtKB/TrEMBL:Q7NJV0}	[TP0067-TP0095 (0.6515529)]
COG0457	COG0457	gll1732	gll1732	Gll1732 protein {UniProtKB/TrEMBL:Q7NJV0}	glr2659	glr2659	Glr2659 protein {UniProtKB/TrEMBL:Q7NH78}	[TP0067-TP0095 (0.6515529)]
COG0457	COG0457	glr3240	glr3240	Glr3240 protein {UniProtKB/TrEMBL:Q7NGD1}	glr2773	glr2773	Glr2773 protein {UniProtKB/TrEMBL:Q7NGW4}	[TP0067-TP0095 (0.6515529)]
COG0457	COG0457	glr1207	glr1207	Glr1207 protein {UniProtKB/TrEMBL:Q7NLB9}	glr3567	glr3567	Glr3567 protein {UniProtKB/TrEMBL:Q7NFF8}	[TP0067-TP0095 (0.6515529)]
COG0457	COG0457	glr3567	glr3567	Glr3567 protein {UniProtKB/TrEMBL:Q7NFF8}	glr1207	glr1207	Glr1207 protein {UniProtKB/TrEMBL:Q7NLB9}	[TP0067-TP0095 (0.6515529)]
COG0457	COG0457	glr2773	glr2773	Glr2773 protein {UniProtKB/TrEMBL:Q7NGW4}	glr3240	glr3240	Glr3240 protein {UniProtKB/TrEMBL:Q7NGD1}	[TP0067-TP0095 (0.6515529)]
COG0457	COG0457	gll4137	gll4137	Gll4137 protein {UniProtKB/TrEMBL:Q7NDU5}	glr1902	glr1902	Glr1902 protein {UniProtKB/TrEMBL:Q7NJD0}	[TP0067-TP0095 (0.6515529)]
COG0457	COG0457	glr1902	glr1902	Glr1902 protein {UniProtKB/TrEMBL:Q7NJD0}	gll4137	gll4137	Gll4137 protein {UniProtKB/TrEMBL:Q7NDU5}	[TP0067-TP0095 (0.6515529)]
COG0457	COG0457	gll4092	gll4092	Gll4092 protein {UniProtKB/TrEMBL:Q7NDZ0}	glr3844	glr3844	Glr3844 protein {UniProtKB/TrEMBL:Q7NEN5}	[TP0067-TP0095 (0.6515529)]
COG0457	COG0457	glr3844	glr3844	Glr3844 protein {UniProtKB/TrEMBL:Q7NEN5}	gll4092	gll4092	Gll4092 protein {UniProtKB/TrEMBL:Q7NDZ0}	[TP0067-TP0095 (0.6515529)]
COG0457	COG0457	glr3844	glr3844	Glr3844 protein {UniProtKB/TrEMBL:Q7NEN5}	glr2389	glr2389	Glr2389 protein {UniProtKB/TrEMBL:Q7NHZ5}	[TP0067-TP0095 (0.6515529)]
COG0457	COG0457	gll1546	gll1546	Gll1546 protein {UniProtKB/TrEMBL:Q7NKD2}	gll4088	gll4088	Gll4088 protein {UniProtKB/TrEMBL:Q7NDZ4}	[TP0067-TP0095 (0.6515529)]
COG0457	COG0457	glr2389	glr2389	Glr2389 protein {UniProtKB/TrEMBL:Q7NHZ5}	glr3844	glr3844	Glr3844 protein {UniProtKB/TrEMBL:Q7NEN5}	[TP0067-TP0095 (0.6515529)]
COG0457	COG0457	gll4088	gll4088	Gll4088 protein {UniProtKB/TrEMBL:Q7NDZ4}	gll1546	gll1546	Gll1546 protein {UniProtKB/TrEMBL:Q7NKD2}	[TP0067-TP0095 (0.6515529)]
COG0457	COG0457	gll1384	gll1384	Gll1384 protein {UniProtKB/TrEMBL:Q7NKU2}	glr1650	glr1650	Glr1650 protein {UniProtKB/TrEMBL:Q7NK30}	[TP0067-TP0095 (0.6515529)]
COG0457	COG0457	glr1650	glr1650	Glr1650 protein {UniProtKB/TrEMBL:Q7NK30}	gll1384	gll1384	Gll1384 protein {UniProtKB/TrEMBL:Q7NKU2}	[TP0067-TP0095 (0.6515529)]
COG0457	COG0457	glr2659	glr2659	Glr2659 protein {UniProtKB/TrEMBL:Q7NH78}	gll1546	gll1546	Gll1546 protein {UniProtKB/TrEMBL:Q7NKD2}	[TP0067-TP0095 (0.6515529)]
COG0457	COG0457	gll1546	gll1546	Gll1546 protein {UniProtKB/TrEMBL:Q7NKD2}	glr2659	glr2659	Glr2659 protein {UniProtKB/TrEMBL:Q7NH78}	[TP0067-TP0095 (0.6515529)]
COG0457	COG0457	glr4093	glr4093	Glr4093 protein {UniProtKB/TrEMBL:Q7NDY9}	gll4088	gll4088	Gll4088 protein {UniProtKB/TrEMBL:Q7NDZ4}	[TP0067-TP0095 (0.6515529)]
COG0457	COG0457	gll4088	gll4088	Gll4088 protein {UniProtKB/TrEMBL:Q7NDZ4}	glr4093	glr4093	Glr4093 protein {UniProtKB/TrEMBL:Q7NDY9}	[TP0067-TP0095 (0.6515529)]
COG0457	COG0457	glr3240	glr3240	Glr3240 protein {UniProtKB/TrEMBL:Q7NGD1}	gll1384	gll1384	Gll1384 protein {UniProtKB/TrEMBL:Q7NKU2}	[TP0067-TP0095 (0.6515529)]
COG0457	COG0457	gll1384	gll1384	Gll1384 protein {UniProtKB/TrEMBL:Q7NKU2}	glr3240	glr3240	Glr3240 protein {UniProtKB/TrEMBL:Q7NGD1}	[TP0067-TP0095 (0.6515529)]
COG0457	COG0457	gll1655	gll1655	Gll1655 protein {UniProtKB/TrEMBL:Q7NK25}	glr1650	glr1650	Glr1650 protein {UniProtKB/TrEMBL:Q7NK30}	[TP0067-TP0095 (0.6515529)]
COG0457	COG0457	glr1650	glr1650	Glr1650 protein {UniProtKB/TrEMBL:Q7NK30}	gll1655	gll1655	Gll1655 protein {UniProtKB/TrEMBL:Q7NK25}	[TP0067-TP0095 (0.6515529)]
COG0457	COG0457	glr1207	glr1207	Glr1207 protein {UniProtKB/TrEMBL:Q7NLB9}	gll4137	gll4137	Gll4137 protein {UniProtKB/TrEMBL:Q7NDU5}	[TP0067-TP0095 (0.6515529)]
COG0457	COG0457	gll4137	gll4137	Gll4137 protein {UniProtKB/TrEMBL:Q7NDU5}	glr1207	glr1207	Glr1207 protein {UniProtKB/TrEMBL:Q7NLB9}	[TP0067-TP0095 (0.6515529)]
COG0457	COG0457	glr1650	glr1650	Glr1650 protein {UniProtKB/TrEMBL:Q7NK30}	glr2773	glr2773	Glr2773 protein {UniProtKB/TrEMBL:Q7NGW4}	[TP0067-TP0095 (0.6515529)]
COG0457	COG0457	gll1384	gll1384	Gll1384 protein {UniProtKB/TrEMBL:Q7NKU2}	gll4088	gll4088	Gll4088 protein {UniProtKB/TrEMBL:Q7NDZ4}	[TP0067-TP0095 (0.6515529)]
COG0457	COG0457	gll4088	gll4088	Gll4088 protein {UniProtKB/TrEMBL:Q7NDZ4}	gll1384	gll1384	Gll1384 protein {UniProtKB/TrEMBL:Q7NKU2}	[TP0067-TP0095 (0.6515529)]
COG0457	COG0457	glr2773	glr2773	Glr2773 protein {UniProtKB/TrEMBL:Q7NGW4}	glr1650	glr1650	Glr1650 protein {UniProtKB/TrEMBL:Q7NK30}	[TP0067-TP0095 (0.6515529)]
COG0457	COG0457	gll1655	gll1655	Gll1655 protein {UniProtKB/TrEMBL:Q7NK25}	glr1902	glr1902	Glr1902 protein {UniProtKB/TrEMBL:Q7NJD0}	[TP0067-TP0095 (0.6515529)]
COG0457	COG0457	glr1902	glr1902	Glr1902 protein {UniProtKB/TrEMBL:Q7NJD0}	gll1655	gll1655	Gll1655 protein {UniProtKB/TrEMBL:Q7NK25}	[TP0067-TP0095 (0.6515529)]
COG0457	COG0457	glr1207	glr1207	Glr1207 protein {UniProtKB/TrEMBL:Q7NLB9}	gll1546	gll1546	Gll1546 protein {UniProtKB/TrEMBL:Q7NKD2}	[TP0067-TP0095 (0.6515529)]
COG0457	COG0457	gll1546	gll1546	Gll1546 protein {UniProtKB/TrEMBL:Q7NKD2}	glr1207	glr1207	Glr1207 protein {UniProtKB/TrEMBL:Q7NLB9}	[TP0067-TP0095 (0.6515529)]
COG0457	COG0457	glr3844	glr3844	Glr3844 protein {UniProtKB/TrEMBL:Q7NEN5}	gll1384	gll1384	Gll1384 protein {UniProtKB/TrEMBL:Q7NKU2}	[TP0067-TP0095 (0.6515529)]
COG0457	COG0457	gll1384	gll1384	Gll1384 protein {UniProtKB/TrEMBL:Q7NKU2}	glr3844	glr3844	Glr3844 protein {UniProtKB/TrEMBL:Q7NEN5}	[TP0067-TP0095 (0.6515529)]
COG0457	COG0457	glr2659	glr2659	Glr2659 protein {UniProtKB/TrEMBL:Q7NH78}	gll4088	gll4088	Gll4088 protein {UniProtKB/TrEMBL:Q7NDZ4}	[TP0067-TP0095 (0.6515529)]
COG0457	COG0457	gll4088	gll4088	Gll4088 protein {UniProtKB/TrEMBL:Q7NDZ4}	glr2659	glr2659	Glr2659 protein {UniProtKB/TrEMBL:Q7NH78}	[TP0067-TP0095 (0.6515529)]
COG0457	COG0457	gll3542	gll3542	Gll3542 protein {UniProtKB/TrEMBL:Q7NFI3}	glr3567	glr3567	Glr3567 protein {UniProtKB/TrEMBL:Q7NFF8}	[TP0067-TP0095 (0.6515529)]
COG0457	COG0457	glr3567	glr3567	Glr3567 protein {UniProtKB/TrEMBL:Q7NFF8}	gll3542	gll3542	Gll3542 protein {UniProtKB/TrEMBL:Q7NFI3}	[TP0067-TP0095 (0.6515529)]
COG0457	COG0457	glr3844	glr3844	Glr3844 protein {UniProtKB/TrEMBL:Q7NEN5}	gll4088	gll4088	Gll4088 protein {UniProtKB/TrEMBL:Q7NDZ4}	[TP0067-TP0095 (0.6515529)]
COG0457	COG0457	gll4088	gll4088	Gll4088 protein {UniProtKB/TrEMBL:Q7NDZ4}	glr3844	glr3844	Glr3844 protein {UniProtKB/TrEMBL:Q7NEN5}	[TP0067-TP0095 (0.6515529)]
COG0457	COG0457	glr2659	glr2659	Glr2659 protein {UniProtKB/TrEMBL:Q7NH78}	glr3567	glr3567	Glr3567 protein {UniProtKB/TrEMBL:Q7NFF8}	[TP0067-TP0095 (0.6515529)]
COG0457	COG0457	glr3567	glr3567	Glr3567 protein {UniProtKB/TrEMBL:Q7NFF8}	glr2659	glr2659	Glr2659 protein {UniProtKB/TrEMBL:Q7NH78}	[TP0067-TP0095 (0.6515529)]
COG0457	COG0457	glr1650	glr1650	Glr1650 protein {UniProtKB/TrEMBL:Q7NK30}	gll3542	gll3542	Gll3542 protein {UniProtKB/TrEMBL:Q7NFI3}	[TP0067-TP0095 (0.6515529)]
COG0457	COG0457	gll3542	gll3542	Gll3542 protein {UniProtKB/TrEMBL:Q7NFI3}	glr1650	glr1650	Glr1650 protein {UniProtKB/TrEMBL:Q7NK30}	[TP0067-TP0095 (0.6515529)]
COG0457	COG0457	glr2659	glr2659	Glr2659 protein {UniProtKB/TrEMBL:Q7NH78}	gll1655	gll1655	Gll1655 protein {UniProtKB/TrEMBL:Q7NK25}	[TP0067-TP0095 (0.6515529)]
COG0457	COG0457	gll1655	gll1655	Gll1655 protein {UniProtKB/TrEMBL:Q7NK25}	glr2659	glr2659	Glr2659 protein {UniProtKB/TrEMBL:Q7NH78}	[TP0067-TP0095 (0.6515529)]
COG0457	COG0457	gll1655	gll1655	Gll1655 protein {UniProtKB/TrEMBL:Q7NK25}	gll1384	gll1384	Gll1384 protein {UniProtKB/TrEMBL:Q7NKU2}	[TP0067-TP0095 (0.6515529)]
COG0457	COG0457	gll1384	gll1384	Gll1384 protein {UniProtKB/TrEMBL:Q7NKU2}	gll1655	gll1655	Gll1655 protein {UniProtKB/TrEMBL:Q7NK25}	[TP0067-TP0095 (0.6515529)]
COG0457	COG0457	gll4092	gll4092	Gll4092 protein {UniProtKB/TrEMBL:Q7NDZ0}	glr3240	glr3240	Glr3240 protein {UniProtKB/TrEMBL:Q7NGD1}	[TP0067-TP0095 (0.6515529)]
COG0457	COG0457	glr3240	glr3240	Glr3240 protein {UniProtKB/TrEMBL:Q7NGD1}	gll4092	gll4092	Gll4092 protein {UniProtKB/TrEMBL:Q7NDZ0}	[TP0067-TP0095 (0.6515529)]
COG0457	COG0457	gll1732	gll1732	Gll1732 protein {UniProtKB/TrEMBL:Q7NJV0}	glr4093	glr4093	Glr4093 protein {UniProtKB/TrEMBL:Q7NDY9}	[TP0067-TP0095 (0.6515529)]
COG0457	COG0457	glr4093	glr4093	Glr4093 protein {UniProtKB/TrEMBL:Q7NDY9}	gll1732	gll1732	Gll1732 protein {UniProtKB/TrEMBL:Q7NJV0}	[TP0067-TP0095 (0.6515529)]
COG0457	COG0457	glr2723	glr2723	Glr2723 protein {UniProtKB/TrEMBL:Q7NH14}	glr2723	glr2723	Glr2723 protein {UniProtKB/TrEMBL:Q7NH14}	[TP0067-TP0095 (0.6515529)]
COG0457	COG0457	glr1207	glr1207	Glr1207 protein {UniProtKB/TrEMBL:Q7NLB9}	glr1650	glr1650	Glr1650 protein {UniProtKB/TrEMBL:Q7NK30}	[TP0067-TP0095 (0.6515529)]
COG0457	COG0457	glr1650	glr1650	Glr1650 protein {UniProtKB/TrEMBL:Q7NK30}	glr1207	glr1207	Glr1207 protein {UniProtKB/TrEMBL:Q7NLB9}	[TP0067-TP0095 (0.6515529)]
COG0457	COG0457	glr2659	glr2659	Glr2659 protein {UniProtKB/TrEMBL:Q7NH78}	glr1207	glr1207	Glr1207 protein {UniProtKB/TrEMBL:Q7NLB9}	[TP0067-TP0095 (0.6515529)]
COG0457	COG0457	glr1207	glr1207	Glr1207 protein {UniProtKB/TrEMBL:Q7NLB9}	glr2659	glr2659	Glr2659 protein {UniProtKB/TrEMBL:Q7NH78}	[TP0067-TP0095 (0.6515529)]
COG0457	COG0457	gll1732	gll1732	Gll1732 protein {UniProtKB/TrEMBL:Q7NJV0}	glr3567	glr3567	Glr3567 protein {UniProtKB/TrEMBL:Q7NFF8}	[TP0067-TP0095 (0.6515529)]
COG0457	COG0457	glr3567	glr3567	Glr3567 protein {UniProtKB/TrEMBL:Q7NFF8}	gll1732	gll1732	Gll1732 protein {UniProtKB/TrEMBL:Q7NJV0}	[TP0067-TP0095 (0.6515529)]
COG0457	COG0457	glr1650	glr1650	Glr1650 protein {UniProtKB/TrEMBL:Q7NK30}	glr2723	glr2723	Glr2723 protein {UniProtKB/TrEMBL:Q7NH14}	[TP0067-TP0095 (0.6515529)]
COG0457	COG0457	glr2723	glr2723	Glr2723 protein {UniProtKB/TrEMBL:Q7NH14}	glr1650	glr1650	Glr1650 protein {UniProtKB/TrEMBL:Q7NK30}	[TP0067-TP0095 (0.6515529)]
COG0457	COG0457	gll4092	gll4092	Gll4092 protein {UniProtKB/TrEMBL:Q7NDZ0}	gll1732	gll1732	Gll1732 protein {UniProtKB/TrEMBL:Q7NJV0}	[TP0067-TP0095 (0.6515529)]
COG0457	COG0457	gll1732	gll1732	Gll1732 protein {UniProtKB/TrEMBL:Q7NJV0}	gll4092	gll4092	Gll4092 protein {UniProtKB/TrEMBL:Q7NDZ0}	[TP0067-TP0095 (0.6515529)]
COG0457	COG0457	glr1207	glr1207	Glr1207 protein {UniProtKB/TrEMBL:Q7NLB9}	gll1655	gll1655	Gll1655 protein {UniProtKB/TrEMBL:Q7NK25}	[TP0067-TP0095 (0.6515529)]
COG0457	COG0457	gll1655	gll1655	Gll1655 protein {UniProtKB/TrEMBL:Q7NK25}	glr1207	glr1207	Glr1207 protein {UniProtKB/TrEMBL:Q7NLB9}	[TP0067-TP0095 (0.6515529)]
COG0457	COG0457	glr3567	glr3567	Glr3567 protein {UniProtKB/TrEMBL:Q7NFF8}	glr3567	glr3567	Glr3567 protein {UniProtKB/TrEMBL:Q7NFF8}	[TP0067-TP0095 (0.6515529)]
COG0457	COG0457	gll1732	gll1732	Gll1732 protein {UniProtKB/TrEMBL:Q7NJV0}	glr2389	glr2389	Glr2389 protein {UniProtKB/TrEMBL:Q7NHZ5}	[TP0067-TP0095 (0.6515529)]
COG0457	COG0457	glr2389	glr2389	Glr2389 protein {UniProtKB/TrEMBL:Q7NHZ5}	gll1732	gll1732	Gll1732 protein {UniProtKB/TrEMBL:Q7NJV0}	[TP0067-TP0095 (0.6515529)]
COG0457	COG0457	gll1732	gll1732	Gll1732 protein {UniProtKB/TrEMBL:Q7NJV0}	glr3240	glr3240	Glr3240 protein {UniProtKB/TrEMBL:Q7NGD1}	[TP0067-TP0095 (0.6515529)]
COG0457	COG0457	glr3240	glr3240	Glr3240 protein {UniProtKB/TrEMBL:Q7NGD1}	gll1732	gll1732	Gll1732 protein {UniProtKB/TrEMBL:Q7NJV0}	[TP0067-TP0095 (0.6515529)]
COG0457	COG0457	glr3240	glr3240	Glr3240 protein {UniProtKB/TrEMBL:Q7NGD1}	glr3240	glr3240	Glr3240 protein {UniProtKB/TrEMBL:Q7NGD1}	[TP0067-TP0095 (0.6515529)]
COG0457	COG0457	glr3240	glr3240	Glr3240 protein {UniProtKB/TrEMBL:Q7NGD1}	gll1546	gll1546	Gll1546 protein {UniProtKB/TrEMBL:Q7NKD2}	[TP0067-TP0095 (0.6515529)]
COG0457	COG0457	gll1546	gll1546	Gll1546 protein {UniProtKB/TrEMBL:Q7NKD2}	glr3240	glr3240	Glr3240 protein {UniProtKB/TrEMBL:Q7NGD1}	[TP0067-TP0095 (0.6515529)]
COG0457	COG0457	glr2659	glr2659	Glr2659 protein {UniProtKB/TrEMBL:Q7NH78}	gll4092	gll4092	Gll4092 protein {UniProtKB/TrEMBL:Q7NDZ0}	[TP0067-TP0095 (0.6515529)]
COG0457	COG0457	gll4092	gll4092	Gll4092 protein {UniProtKB/TrEMBL:Q7NDZ0}	glr2659	glr2659	Glr2659 protein {UniProtKB/TrEMBL:Q7NH78}	[TP0067-TP0095 (0.6515529)]
COG0457	COG0457	glr3240	glr3240	Glr3240 protein {UniProtKB/TrEMBL:Q7NGD1}	gll4088	gll4088	Gll4088 protein {UniProtKB/TrEMBL:Q7NDZ4}	[TP0067-TP0095 (0.6515529)]
COG0457	COG0457	gll4088	gll4088	Gll4088 protein {UniProtKB/TrEMBL:Q7NDZ4}	glr3240	glr3240	Glr3240 protein {UniProtKB/TrEMBL:Q7NGD1}	[TP0067-TP0095 (0.6515529)]
COG0457	COG0457	glr1207	glr1207	Glr1207 protein {UniProtKB/TrEMBL:Q7NLB9}	glr1902	glr1902	Glr1902 protein {UniProtKB/TrEMBL:Q7NJD0}	[TP0067-TP0095 (0.6515529)]
COG0457	COG0457	glr1902	glr1902	Glr1902 protein {UniProtKB/TrEMBL:Q7NJD0}	glr1207	glr1207	Glr1207 protein {UniProtKB/TrEMBL:Q7NLB9}	[TP0067-TP0095 (0.6515529)]
COG0457	COG0457	glr4093	glr4093	Glr4093 protein {UniProtKB/TrEMBL:Q7NDY9}	glr4093	glr4093	Glr4093 protein {UniProtKB/TrEMBL:Q7NDY9}	[TP0067-TP0095 (0.6515529)]
COG0457	COG0457	glr2389	glr2389	Glr2389 protein {UniProtKB/TrEMBL:Q7NHZ5}	glr3567	glr3567	Glr3567 protein {UniProtKB/TrEMBL:Q7NFF8}	[TP0067-TP0095 (0.6515529)]
COG0457	COG0457	glr3567	glr3567	Glr3567 protein {UniProtKB/TrEMBL:Q7NFF8}	glr2389	glr2389	Glr2389 protein {UniProtKB/TrEMBL:Q7NHZ5}	[TP0067-TP0095 (0.6515529)]
COG0457	COG0457	gll4092	gll4092	Gll4092 protein {UniProtKB/TrEMBL:Q7NDZ0}	gll1546	gll1546	Gll1546 protein {UniProtKB/TrEMBL:Q7NKD2}	[TP0067-TP0095 (0.6515529)]
COG0457	COG0457	gll1546	gll1546	Gll1546 protein {UniProtKB/TrEMBL:Q7NKD2}	gll4092	gll4092	Gll4092 protein {UniProtKB/TrEMBL:Q7NDZ0}	[TP0067-TP0095 (0.6515529)]
COG0457	COG0457	glr2659	glr2659	Glr2659 protein {UniProtKB/TrEMBL:Q7NH78}	glr2389	glr2389	Glr2389 protein {UniProtKB/TrEMBL:Q7NHZ5}	[TP0067-TP0095 (0.6515529)]
COG0457	COG0457	glr2389	glr2389	Glr2389 protein {UniProtKB/TrEMBL:Q7NHZ5}	glr2659	glr2659	Glr2659 protein {UniProtKB/TrEMBL:Q7NH78}	[TP0067-TP0095 (0.6515529)]
COG0457	COG0457	gll4088	gll4088	Gll4088 protein {UniProtKB/TrEMBL:Q7NDZ4}	gll4088	gll4088	Gll4088 protein {UniProtKB/TrEMBL:Q7NDZ4}	[TP0067-TP0095 (0.6515529)]
COG0457	COG0457	glr1650	glr1650	Glr1650 protein {UniProtKB/TrEMBL:Q7NK30}	glr3567	glr3567	Glr3567 protein {UniProtKB/TrEMBL:Q7NFF8}	[TP0067-TP0095 (0.6515529)]
COG0457	COG0457	glr3567	glr3567	Glr3567 protein {UniProtKB/TrEMBL:Q7NFF8}	glr1650	glr1650	Glr1650 protein {UniProtKB/TrEMBL:Q7NK30}	[TP0067-TP0095 (0.6515529)]
COG0457	COG0457	gll1732	gll1732	Gll1732 protein {UniProtKB/TrEMBL:Q7NJV0}	gll4088	gll4088	Gll4088 protein {UniProtKB/TrEMBL:Q7NDZ4}	[TP0067-TP0095 (0.6515529)]
COG0457	COG0457	gll4088	gll4088	Gll4088 protein {UniProtKB/TrEMBL:Q7NDZ4}	gll1732	gll1732	Gll1732 protein {UniProtKB/TrEMBL:Q7NJV0}	[TP0067-TP0095 (0.6515529)]
COG0457	COG0457	glr3844	glr3844	Glr3844 protein {UniProtKB/TrEMBL:Q7NEN5}	glr1207	glr1207	Glr1207 protein {UniProtKB/TrEMBL:Q7NLB9}	[TP0067-TP0095 (0.6515529)]
COG0457	COG0457	gll1732	gll1732	Gll1732 protein {UniProtKB/TrEMBL:Q7NJV0}	gll1732	gll1732	Gll1732 protein {UniProtKB/TrEMBL:Q7NJV0}	[TP0067-TP0095 (0.6515529)]
COG0457	COG0457	glr1207	glr1207	Glr1207 protein {UniProtKB/TrEMBL:Q7NLB9}	glr3844	glr3844	Glr3844 protein {UniProtKB/TrEMBL:Q7NEN5}	[TP0067-TP0095 (0.6515529)]
COG0457	COG0457	gll4088	gll4088	Gll4088 protein {UniProtKB/TrEMBL:Q7NDZ4}	glr1902	glr1902	Glr1902 protein {UniProtKB/TrEMBL:Q7NJD0}	[TP0067-TP0095 (0.6515529)]
COG0457	COG0457	glr1902	glr1902	Glr1902 protein {UniProtKB/TrEMBL:Q7NJD0}	gll4088	gll4088	Gll4088 protein {UniProtKB/TrEMBL:Q7NDZ4}	[TP0067-TP0095 (0.6515529)]
COG0457	COG0457	glr2659	glr2659	Glr2659 protein {UniProtKB/TrEMBL:Q7NH78}	glr2773	glr2773	Glr2773 protein {UniProtKB/TrEMBL:Q7NGW4}	[TP0067-TP0095 (0.6515529)]
COG0457	COG0457	gll1546	gll1546	Gll1546 protein {UniProtKB/TrEMBL:Q7NKD2}	glr3567	glr3567	Glr3567 protein {UniProtKB/TrEMBL:Q7NFF8}	[TP0067-TP0095 (0.6515529)]
COG0457	COG0457	glr3567	glr3567	Glr3567 protein {UniProtKB/TrEMBL:Q7NFF8}	gll1546	gll1546	Gll1546 protein {UniProtKB/TrEMBL:Q7NKD2}	[TP0067-TP0095 (0.6515529)]
COG0457	COG0457	glr2773	glr2773	Glr2773 protein {UniProtKB/TrEMBL:Q7NGW4}	glr2659	glr2659	Glr2659 protein {UniProtKB/TrEMBL:Q7NH78}	[TP0067-TP0095 (0.6515529)]
COG0457	COG0457	glr2659	glr2659	Glr2659 protein {UniProtKB/TrEMBL:Q7NH78}	glr3240	glr3240	Glr3240 protein {UniProtKB/TrEMBL:Q7NGD1}	[TP0067-TP0095 (0.6515529)]
COG0457	COG0457	gll4092	gll4092	Gll4092 protein {UniProtKB/TrEMBL:Q7NDZ0}	glr1902	glr1902	Glr1902 protein {UniProtKB/TrEMBL:Q7NJD0}	[TP0067-TP0095 (0.6515529)]
COG0457	COG0457	glr3844	glr3844	Glr3844 protein {UniProtKB/TrEMBL:Q7NEN5}	glr3240	glr3240	Glr3240 protein {UniProtKB/TrEMBL:Q7NGD1}	[TP0067-TP0095 (0.6515529)]
COG0457	COG0457	glr3240	glr3240	Glr3240 protein {UniProtKB/TrEMBL:Q7NGD1}	glr2659	glr2659	Glr2659 protein {UniProtKB/TrEMBL:Q7NH78}	[TP0067-TP0095 (0.6515529)]
COG0457	COG0457	glr3240	glr3240	Glr3240 protein {UniProtKB/TrEMBL:Q7NGD1}	glr3844	glr3844	Glr3844 protein {UniProtKB/TrEMBL:Q7NEN5}	[TP0067-TP0095 (0.6515529)]
COG0457	COG0457	glr1902	glr1902	Glr1902 protein {UniProtKB/TrEMBL:Q7NJD0}	gll4092	gll4092	Gll4092 protein {UniProtKB/TrEMBL:Q7NDZ0}	[TP0067-TP0095 (0.6515529)]
COG0457	COG0457	gll4137	gll4137	Gll4137 protein {UniProtKB/TrEMBL:Q7NDU5}	glr3567	glr3567	Glr3567 protein {UniProtKB/TrEMBL:Q7NFF8}	[TP0067-TP0095 (0.6515529)]
COG0457	COG0457	glr3567	glr3567	Glr3567 protein {UniProtKB/TrEMBL:Q7NFF8}	gll4137	gll4137	Gll4137 protein {UniProtKB/TrEMBL:Q7NDU5}	[TP0067-TP0095 (0.6515529)]
COG0457	COG0457	glr3844	glr3844	Glr3844 protein {UniProtKB/TrEMBL:Q7NEN5}	glr3567	glr3567	Glr3567 protein {UniProtKB/TrEMBL:Q7NFF8}	[TP0067-TP0095 (0.6515529)]
COG0457	COG0457	glr1207	glr1207	Glr1207 protein {UniProtKB/TrEMBL:Q7NLB9}	glr2773	glr2773	Glr2773 protein {UniProtKB/TrEMBL:Q7NGW4}	[TP0067-TP0095 (0.6515529)]
COG0457	COG0457	glr3567	glr3567	Glr3567 protein {UniProtKB/TrEMBL:Q7NFF8}	glr3844	glr3844	Glr3844 protein {UniProtKB/TrEMBL:Q7NEN5}	[TP0067-TP0095 (0.6515529)]
COG0457	COG0457	glr2773	glr2773	Glr2773 protein {UniProtKB/TrEMBL:Q7NGW4}	glr1207	glr1207	Glr1207 protein {UniProtKB/TrEMBL:Q7NLB9}	[TP0067-TP0095 (0.6515529)]
COG0457	COG0457	glr2659	glr2659	Glr2659 protein {UniProtKB/TrEMBL:Q7NH78}	glr1902	glr1902	Glr1902 protein {UniProtKB/TrEMBL:Q7NJD0}	[TP0067-TP0095 (0.6515529)]
COG0457	COG0457	glr1902	glr1902	Glr1902 protein {UniProtKB/TrEMBL:Q7NJD0}	glr2659	glr2659	Glr2659 protein {UniProtKB/TrEMBL:Q7NH78}	[TP0067-TP0095 (0.6515529)]
COG0457	COG0457	gll4092	gll4092	Gll4092 protein {UniProtKB/TrEMBL:Q7NDZ0}	glr1650	glr1650	Glr1650 protein {UniProtKB/TrEMBL:Q7NK30}	[TP0067-TP0095 (0.6515529)]
COG0457	COG0457	glr3240	glr3240	Glr3240 protein {UniProtKB/TrEMBL:Q7NGD1}	glr2389	glr2389	Glr2389 protein {UniProtKB/TrEMBL:Q7NHZ5}	[TP0067-TP0095 (0.6515529)]
COG0457	COG0457	glr1650	glr1650	Glr1650 protein {UniProtKB/TrEMBL:Q7NK30}	gll4092	gll4092	Gll4092 protein {UniProtKB/TrEMBL:Q7NDZ0}	[TP0067-TP0095 (0.6515529)]
COG0457	COG0457	glr2389	glr2389	Glr2389 protein {UniProtKB/TrEMBL:Q7NHZ5}	glr3240	glr3240	Glr3240 protein {UniProtKB/TrEMBL:Q7NGD1}	[TP0067-TP0095 (0.6515529)]
COG0457	COG0457	glr4093	glr4093	Glr4093 protein {UniProtKB/TrEMBL:Q7NDY9}	gll1546	gll1546	Gll1546 protein {UniProtKB/TrEMBL:Q7NKD2}	[TP0067-TP0095 (0.6515529)]
COG0457	COG0457	gll1546	gll1546	Gll1546 protein {UniProtKB/TrEMBL:Q7NKD2}	glr4093	glr4093	Glr4093 protein {UniProtKB/TrEMBL:Q7NDY9}	[TP0067-TP0095 (0.6515529)]
COG0457	COG0457	glr3240	glr3240	Glr3240 protein {UniProtKB/TrEMBL:Q7NGD1}	glr2723	glr2723	Glr2723 protein {UniProtKB/TrEMBL:Q7NH14}	[TP0067-TP0095 (0.6515529)]
COG0457	COG0457	gll3542	gll3542	Gll3542 protein {UniProtKB/TrEMBL:Q7NFI3}	glr2723	glr2723	Glr2723 protein {UniProtKB/TrEMBL:Q7NH14}	[TP0067-TP0095 (0.6515529)]
COG0457	COG0457	glr2723	glr2723	Glr2723 protein {UniProtKB/TrEMBL:Q7NH14}	gll3542	gll3542	Gll3542 protein {UniProtKB/TrEMBL:Q7NFI3}	[TP0067-TP0095 (0.6515529)]
COG0457	COG0457	glr2723	glr2723	Glr2723 protein {UniProtKB/TrEMBL:Q7NH14}	glr3240	glr3240	Glr3240 protein {UniProtKB/TrEMBL:Q7NGD1}	[TP0067-TP0095 (0.6515529)]
COG0457	COG0457	gll1546	gll1546	Gll1546 protein {UniProtKB/TrEMBL:Q7NKD2}	gll1655	gll1655	Gll1655 protein {UniProtKB/TrEMBL:Q7NK25}	[TP0067-TP0095 (0.6515529)]
COG0457	COG0457	gll1655	gll1655	Gll1655 protein {UniProtKB/TrEMBL:Q7NK25}	gll1546	gll1546	Gll1546 protein {UniProtKB/TrEMBL:Q7NKD2}	[TP0067-TP0095 (0.6515529)]
COG0457	COG0457	glr2773	glr2773	Glr2773 protein {UniProtKB/TrEMBL:Q7NGW4}	glr2773	glr2773	Glr2773 protein {UniProtKB/TrEMBL:Q7NGW4}	[TP0067-TP0095 (0.6515529)]
COG0457	COG0457	gll1732	gll1732	Gll1732 protein {UniProtKB/TrEMBL:Q7NJV0}	gll4137	gll4137	Gll4137 protein {UniProtKB/TrEMBL:Q7NDU5}	[TP0067-TP0095 (0.6515529)]
COG0457	COG0457	gll4137	gll4137	Gll4137 protein {UniProtKB/TrEMBL:Q7NDU5}	gll1732	gll1732	Gll1732 protein {UniProtKB/TrEMBL:Q7NJV0}	[TP0067-TP0095 (0.6515529)]
COG0457	COG0457	gll4092	gll4092	Gll4092 protein {UniProtKB/TrEMBL:Q7NDZ0}	glr2773	glr2773	Glr2773 protein {UniProtKB/TrEMBL:Q7NGW4}	[TP0067-TP0095 (0.6515529)]
COG0457	COG0457	glr2773	glr2773	Glr2773 protein {UniProtKB/TrEMBL:Q7NGW4}	gll4092	gll4092	Gll4092 protein {UniProtKB/TrEMBL:Q7NDZ0}	[TP0067-TP0095 (0.6515529)]
COG0457	COG0457	glr2659	glr2659	Glr2659 protein {UniProtKB/TrEMBL:Q7NH78}	glr3844	glr3844	Glr3844 protein {UniProtKB/TrEMBL:Q7NEN5}	[TP0067-TP0095 (0.6515529)]
COG0457	COG0457	glr3844	glr3844	Glr3844 protein {UniProtKB/TrEMBL:Q7NEN5}	glr2659	glr2659	Glr2659 protein {UniProtKB/TrEMBL:Q7NH78}	[TP0067-TP0095 (0.6515529)]
COG0457	COG0457	glr4093	glr4093	Glr4093 protein {UniProtKB/TrEMBL:Q7NDY9}	gll1384	gll1384	Gll1384 protein {UniProtKB/TrEMBL:Q7NKU2}	[TP0067-TP0095 (0.6515529)]
COG0457	COG0457	gll1384	gll1384	Gll1384 protein {UniProtKB/TrEMBL:Q7NKU2}	glr4093	glr4093	Glr4093 protein {UniProtKB/TrEMBL:Q7NDY9}	[TP0067-TP0095 (0.6515529)]
COG0457	COG0457	glr3844	glr3844	Glr3844 protein {UniProtKB/TrEMBL:Q7NEN5}	glr3844	glr3844	Glr3844 protein {UniProtKB/TrEMBL:Q7NEN5}	[TP0067-TP0095 (0.6515529)]
COG0457	COG0457	glr1207	glr1207	Glr1207 protein {UniProtKB/TrEMBL:Q7NLB9}	gll1384	gll1384	Gll1384 protein {UniProtKB/TrEMBL:Q7NKU2}	[TP0067-TP0095 (0.6515529)]
COG0457	COG0457	gll1384	gll1384	Gll1384 protein {UniProtKB/TrEMBL:Q7NKU2}	glr1207	glr1207	Glr1207 protein {UniProtKB/TrEMBL:Q7NLB9}	[TP0067-TP0095 (0.6515529)]
COG0457	COG0457	gll1384	gll1384	Gll1384 protein {UniProtKB/TrEMBL:Q7NKU2}	glr1902	glr1902	Glr1902 protein {UniProtKB/TrEMBL:Q7NJD0}	[TP0067-TP0095 (0.6515529)]
COG0457	COG0457	glr1902	glr1902	Glr1902 protein {UniProtKB/TrEMBL:Q7NJD0}	gll1384	gll1384	Gll1384 protein {UniProtKB/TrEMBL:Q7NKU2}	[TP0067-TP0095 (0.6515529)]
COG0457	COG0457	glr2659	glr2659	Glr2659 protein {UniProtKB/TrEMBL:Q7NH78}	glr1650	glr1650	Glr1650 protein {UniProtKB/TrEMBL:Q7NK30}	[TP0067-TP0095 (0.6515529)]
COG0457	COG0457	glr1650	glr1650	Glr1650 protein {UniProtKB/TrEMBL:Q7NK30}	glr2659	glr2659	Glr2659 protein {UniProtKB/TrEMBL:Q7NH78}	[TP0067-TP0095 (0.6515529)]
COG0457	COG0457	gll4092	gll4092	Gll4092 protein {UniProtKB/TrEMBL:Q7NDZ0}	glr3567	glr3567	Glr3567 protein {UniProtKB/TrEMBL:Q7NFF8}	[TP0067-TP0095 (0.6515529)]
COG0457	COG0457	glr3567	glr3567	Glr3567 protein {UniProtKB/TrEMBL:Q7NFF8}	gll4092	gll4092	Gll4092 protein {UniProtKB/TrEMBL:Q7NDZ0}	[TP0067-TP0095 (0.6515529)]
COG0457	COG0457	glr3844	glr3844	Glr3844 protein {UniProtKB/TrEMBL:Q7NEN5}	gll3542	gll3542	Gll3542 protein {UniProtKB/TrEMBL:Q7NFI3}	[TP0067-TP0095 (0.6515529)]
COG0457	COG0457	gll3542	gll3542	Gll3542 protein {UniProtKB/TrEMBL:Q7NFI3}	glr3844	glr3844	Glr3844 protein {UniProtKB/TrEMBL:Q7NEN5}	[TP0067-TP0095 (0.6515529)]
COG0457	COG0457	glr3844	glr3844	Glr3844 protein {UniProtKB/TrEMBL:Q7NEN5}	gll1546	gll1546	Gll1546 protein {UniProtKB/TrEMBL:Q7NKD2}	[TP0067-TP0095 (0.6515529)]
COG0457	COG0457	glr3240	glr3240	Glr3240 protein {UniProtKB/TrEMBL:Q7NGD1}	glr1650	glr1650	Glr1650 protein {UniProtKB/TrEMBL:Q7NK30}	[TP0067-TP0095 (0.6515529)]
COG0457	COG0457	gll1546	gll1546	Gll1546 protein {UniProtKB/TrEMBL:Q7NKD2}	glr3844	glr3844	Glr3844 protein {UniProtKB/TrEMBL:Q7NEN5}	[TP0067-TP0095 (0.6515529)]
COG0457	COG0457	gll1546	gll1546	Gll1546 protein {UniProtKB/TrEMBL:Q7NKD2}	glr1902	glr1902	Glr1902 protein {UniProtKB/TrEMBL:Q7NJD0}	[TP0067-TP0095 (0.6515529)]
COG0457	COG0457	glr1650	glr1650	Glr1650 protein {UniProtKB/TrEMBL:Q7NK30}	glr3240	glr3240	Glr3240 protein {UniProtKB/TrEMBL:Q7NGD1}	[TP0067-TP0095 (0.6515529)]
COG0457	COG0457	glr1902	glr1902	Glr1902 protein {UniProtKB/TrEMBL:Q7NJD0}	gll1546	gll1546	Gll1546 protein {UniProtKB/TrEMBL:Q7NKD2}	[TP0067-TP0095 (0.6515529)]
COG0457	COG0457	gll1384	gll1384	Gll1384 protein {UniProtKB/TrEMBL:Q7NKU2}	glr2723	glr2723	Glr2723 protein {UniProtKB/TrEMBL:Q7NH14}	[TP0067-TP0095 (0.6515529)]
COG0457	COG0457	glr2723	glr2723	Glr2723 protein {UniProtKB/TrEMBL:Q7NH14}	gll1384	gll1384	Gll1384 protein {UniProtKB/TrEMBL:Q7NKU2}	[TP0067-TP0095 (0.6515529)]
COG0457	COG0457	glr3240	glr3240	Glr3240 protein {UniProtKB/TrEMBL:Q7NGD1}	glr3567	glr3567	Glr3567 protein {UniProtKB/TrEMBL:Q7NFF8}	[TP0067-TP0095 (0.6515529)]
COG0457	COG0457	glr3567	glr3567	Glr3567 protein {UniProtKB/TrEMBL:Q7NFF8}	glr3240	glr3240	Glr3240 protein {UniProtKB/TrEMBL:Q7NGD1}	[TP0067-TP0095 (0.6515529)]
COG0457	COG0457	gll4137	gll4137	Gll4137 protein {UniProtKB/TrEMBL:Q7NDU5}	gll4088	gll4088	Gll4088 protein {UniProtKB/TrEMBL:Q7NDZ4}	[TP0067-TP0095 (0.6515529)]
COG0457	COG0457	gll4088	gll4088	Gll4088 protein {UniProtKB/TrEMBL:Q7NDZ4}	gll4137	gll4137	Gll4137 protein {UniProtKB/TrEMBL:Q7NDU5}	[TP0067-TP0095 (0.6515529)]
COG0457	COG0457	glr4093	glr4093	Glr4093 protein {UniProtKB/TrEMBL:Q7NDY9}	glr2389	glr2389	Glr2389 protein {UniProtKB/TrEMBL:Q7NHZ5}	[TP0067-TP0095 (0.6515529)]
COG0457	COG0457	glr1650	glr1650	Glr1650 protein {UniProtKB/TrEMBL:Q7NK30}	gll4088	gll4088	Gll4088 protein {UniProtKB/TrEMBL:Q7NDZ4}	[TP0067-TP0095 (0.6515529)]
COG0457	COG0457	glr2389	glr2389	Glr2389 protein {UniProtKB/TrEMBL:Q7NHZ5}	glr4093	glr4093	Glr4093 protein {UniProtKB/TrEMBL:Q7NDY9}	[TP0067-TP0095 (0.6515529)]
COG0457	COG0457	gll4088	gll4088	Gll4088 protein {UniProtKB/TrEMBL:Q7NDZ4}	glr1650	glr1650	Glr1650 protein {UniProtKB/TrEMBL:Q7NK30}	[TP0067-TP0095 (0.6515529)]
COG0457	COG0457	gll4092	gll4092	Gll4092 protein {UniProtKB/TrEMBL:Q7NDZ0}	gll4092	gll4092	Gll4092 protein {UniProtKB/TrEMBL:Q7NDZ0}	[TP0067-TP0095 (0.6515529)]
COG0457	COG0457	glr4093	glr4093	Glr4093 protein {UniProtKB/TrEMBL:Q7NDY9}	glr1207	glr1207	Glr1207 protein {UniProtKB/TrEMBL:Q7NLB9}	[TP0067-TP0095 (0.6515529)]
COG0457	COG0457	glr1207	glr1207	Glr1207 protein {UniProtKB/TrEMBL:Q7NLB9}	glr4093	glr4093	Glr4093 protein {UniProtKB/TrEMBL:Q7NDY9}	[TP0067-TP0095 (0.6515529)]
COG0457	COG0457	gll4137	gll4137	Gll4137 protein {UniProtKB/TrEMBL:Q7NDU5}	gll4137	gll4137	Gll4137 protein {UniProtKB/TrEMBL:Q7NDU5}	[TP0067-TP0095 (0.6515529)]
COG0457	COG0457	gll1732	gll1732	Gll1732 protein {UniProtKB/TrEMBL:Q7NJV0}	glr2723	glr2723	Glr2723 protein {UniProtKB/TrEMBL:Q7NH14}	[TP0067-TP0095 (0.6515529)]
COG0457	COG0457	glr2723	glr2723	Glr2723 protein {UniProtKB/TrEMBL:Q7NH14}	gll1732	gll1732	Gll1732 protein {UniProtKB/TrEMBL:Q7NJV0}	[TP0067-TP0095 (0.6515529)]
COG0457	COG0457	gll1732	gll1732	Gll1732 protein {UniProtKB/TrEMBL:Q7NJV0}	gll1655	gll1655	Gll1655 protein {UniProtKB/TrEMBL:Q7NK25}	[TP0067-TP0095 (0.6515529)]
COG0457	COG0457	gll1655	gll1655	Gll1655 protein {UniProtKB/TrEMBL:Q7NK25}	gll1732	gll1732	Gll1732 protein {UniProtKB/TrEMBL:Q7NJV0}	[TP0067-TP0095 (0.6515529)]
COG0457	COG0457	glr2389	glr2389	Glr2389 protein {UniProtKB/TrEMBL:Q7NHZ5}	glr2723	glr2723	Glr2723 protein {UniProtKB/TrEMBL:Q7NH14}	[TP0067-TP0095 (0.6515529)]
COG0457	COG0457	glr2723	glr2723	Glr2723 protein {UniProtKB/TrEMBL:Q7NH14}	glr2389	glr2389	Glr2389 protein {UniProtKB/TrEMBL:Q7NHZ5}	[TP0067-TP0095 (0.6515529)]
COG0457	COG0457	glr3844	glr3844	Glr3844 protein {UniProtKB/TrEMBL:Q7NEN5}	glr1650	glr1650	Glr1650 protein {UniProtKB/TrEMBL:Q7NK30}	[TP0067-TP0095 (0.6515529)]
COG0457	COG0457	glr1650	glr1650	Glr1650 protein {UniProtKB/TrEMBL:Q7NK30}	glr3844	glr3844	Glr3844 protein {UniProtKB/TrEMBL:Q7NEN5}	[TP0067-TP0095 (0.6515529)]
COG0457	COG0457	glr2659	glr2659	Glr2659 protein {UniProtKB/TrEMBL:Q7NH78}	glr2723	glr2723	Glr2723 protein {UniProtKB/TrEMBL:Q7NH14}	[TP0067-TP0095 (0.6515529)]
COG0457	COG0457	glr2723	glr2723	Glr2723 protein {UniProtKB/TrEMBL:Q7NH14}	glr2659	glr2659	Glr2659 protein {UniProtKB/TrEMBL:Q7NH78}	[TP0067-TP0095 (0.6515529)]
COG0457	COG0457	glr2659	glr2659	Glr2659 protein {UniProtKB/TrEMBL:Q7NH78}	gll3542	gll3542	Gll3542 protein {UniProtKB/TrEMBL:Q7NFI3}	[TP0067-TP0095 (0.6515529)]
COG0457	COG0457	gll3542	gll3542	Gll3542 protein {UniProtKB/TrEMBL:Q7NFI3}	glr2659	glr2659	Glr2659 protein {UniProtKB/TrEMBL:Q7NH78}	[TP0067-TP0095 (0.6515529)]
COG0457	COG0457	glr1902	glr1902	Glr1902 protein {UniProtKB/TrEMBL:Q7NJD0}	glr2773	glr2773	Glr2773 protein {UniProtKB/TrEMBL:Q7NGW4}	[TP0067-TP0095 (0.6515529)]
COG0457	COG0457	glr2773	glr2773	Glr2773 protein {UniProtKB/TrEMBL:Q7NGW4}	glr1902	glr1902	Glr1902 protein {UniProtKB/TrEMBL:Q7NJD0}	[TP0067-TP0095 (0.6515529)]
COG0457	COG0457	glr3844	glr3844	Glr3844 protein {UniProtKB/TrEMBL:Q7NEN5}	glr2723	glr2723	Glr2723 protein {UniProtKB/TrEMBL:Q7NH14}	[TP0067-TP0095 (0.6515529)]
COG0457	COG0457	glr2723	glr2723	Glr2723 protein {UniProtKB/TrEMBL:Q7NH14}	glr3844	glr3844	Glr3844 protein {UniProtKB/TrEMBL:Q7NEN5}	[TP0067-TP0095 (0.6515529)]
COG0457	COG0457	glr4093	glr4093	Glr4093 protein {UniProtKB/TrEMBL:Q7NDY9}	gll4137	gll4137	Gll4137 protein {UniProtKB/TrEMBL:Q7NDU5}	[TP0067-TP0095 (0.6515529)]
COG0457	COG0457	gll4137	gll4137	Gll4137 protein {UniProtKB/TrEMBL:Q7NDU5}	glr4093	glr4093	Glr4093 protein {UniProtKB/TrEMBL:Q7NDY9}	[TP0067-TP0095 (0.6515529)]
COG0457	COG0457	gll4092	gll4092	Gll4092 protein {UniProtKB/TrEMBL:Q7NDZ0}	gll3542	gll3542	Gll3542 protein {UniProtKB/TrEMBL:Q7NFI3}	[TP0067-TP0095 (0.6515529)]
COG0457	COG0457	gll3542	gll3542	Gll3542 protein {UniProtKB/TrEMBL:Q7NFI3}	gll4092	gll4092	Gll4092 protein {UniProtKB/TrEMBL:Q7NDZ0}	[TP0067-TP0095 (0.6515529)]
COG0457	COG0457	glr2389	glr2389	Glr2389 protein {UniProtKB/TrEMBL:Q7NHZ5}	glr2773	glr2773	Glr2773 protein {UniProtKB/TrEMBL:Q7NGW4}	[TP0067-TP0095 (0.6515529)]
COG0457	COG0457	glr2773	glr2773	Glr2773 protein {UniProtKB/TrEMBL:Q7NGW4}	glr2389	glr2389	Glr2389 protein {UniProtKB/TrEMBL:Q7NHZ5}	[TP0067-TP0095 (0.6515529)]
COG0457	COG0457	glr2659	glr2659	Glr2659 protein {UniProtKB/TrEMBL:Q7NH78}	gll4137	gll4137	Gll4137 protein {UniProtKB/TrEMBL:Q7NDU5}	[TP0067-TP0095 (0.6515529)]
COG0457	COG0457	gll4137	gll4137	Gll4137 protein {UniProtKB/TrEMBL:Q7NDU5}	glr2659	glr2659	Glr2659 protein {UniProtKB/TrEMBL:Q7NH78}	[TP0067-TP0095 (0.6515529)]
COG0457	COG0457	gll4137	gll4137	Gll4137 protein {UniProtKB/TrEMBL:Q7NDU5}	gll3542	gll3542	Gll3542 protein {UniProtKB/TrEMBL:Q7NFI3}	[TP0067-TP0095 (0.6515529)]
COG0457	COG0457	gll3542	gll3542	Gll3542 protein {UniProtKB/TrEMBL:Q7NFI3}	gll4137	gll4137	Gll4137 protein {UniProtKB/TrEMBL:Q7NDU5}	[TP0067-TP0095 (0.6515529)]
COG0457	COG0457	gll1384	gll1384	Gll1384 protein {UniProtKB/TrEMBL:Q7NKU2}	glr3567	glr3567	Glr3567 protein {UniProtKB/TrEMBL:Q7NFF8}	[TP0067-TP0095 (0.6515529)]
COG0457	COG0457	glr3567	glr3567	Glr3567 protein {UniProtKB/TrEMBL:Q7NFF8}	gll1384	gll1384	Gll1384 protein {UniProtKB/TrEMBL:Q7NKU2}	[TP0067-TP0095 (0.6515529)]
COG0457	COG0457	gll3542	gll3542	Gll3542 protein {UniProtKB/TrEMBL:Q7NFI3}	glr2389	glr2389	Glr2389 protein {UniProtKB/TrEMBL:Q7NHZ5}	[TP0067-TP0095 (0.6515529)]
COG0457	COG0457	glr2389	glr2389	Glr2389 protein {UniProtKB/TrEMBL:Q7NHZ5}	gll3542	gll3542	Gll3542 protein {UniProtKB/TrEMBL:Q7NFI3}	[TP0067-TP0095 (0.6515529)]
COG0457	COG0457	gll1732	gll1732	Gll1732 protein {UniProtKB/TrEMBL:Q7NJV0}	glr1207	glr1207	Glr1207 protein {UniProtKB/TrEMBL:Q7NLB9}	[TP0067-TP0095 (0.6515529)]
COG0457	COG0457	glr1207	glr1207	Glr1207 protein {UniProtKB/TrEMBL:Q7NLB9}	gll1732	gll1732	Gll1732 protein {UniProtKB/TrEMBL:Q7NJV0}	[TP0067-TP0095 (0.6515529)]
COG0457	COG0457	glr1207	glr1207	Glr1207 protein {UniProtKB/TrEMBL:Q7NLB9}	gll4088	gll4088	Gll4088 protein {UniProtKB/TrEMBL:Q7NDZ4}	[TP0067-TP0095 (0.6515529)]
COG0457	COG0457	gll4088	gll4088	Gll4088 protein {UniProtKB/TrEMBL:Q7NDZ4}	glr1207	glr1207	Glr1207 protein {UniProtKB/TrEMBL:Q7NLB9}	[TP0067-TP0095 (0.6515529)]
COG0457	COG0457	gll1732	gll1732	Gll1732 protein {UniProtKB/TrEMBL:Q7NJV0}	glr2773	glr2773	Glr2773 protein {UniProtKB/TrEMBL:Q7NGW4}	[TP0067-TP0095 (0.6515529)]
COG0457	COG0457	glr2773	glr2773	Glr2773 protein {UniProtKB/TrEMBL:Q7NGW4}	gll1732	gll1732	Gll1732 protein {UniProtKB/TrEMBL:Q7NJV0}	[TP0067-TP0095 (0.6515529)]
COG0457	COG0457	gll4088	gll4088	Gll4088 protein {UniProtKB/TrEMBL:Q7NDZ4}	glr2389	glr2389	Glr2389 protein {UniProtKB/TrEMBL:Q7NHZ5}	[TP0067-TP0095 (0.6515529)]
COG0457	COG0457	glr2389	glr2389	Glr2389 protein {UniProtKB/TrEMBL:Q7NHZ5}	gll4088	gll4088	Gll4088 protein {UniProtKB/TrEMBL:Q7NDZ4}	[TP0067-TP0095 (0.6515529)]
COG0457	COG0457	glr3240	glr3240	Glr3240 protein {UniProtKB/TrEMBL:Q7NGD1}	gll3542	gll3542	Gll3542 protein {UniProtKB/TrEMBL:Q7NFI3}	[TP0067-TP0095 (0.6515529)]
COG0457	COG0457	gll3542	gll3542	Gll3542 protein {UniProtKB/TrEMBL:Q7NFI3}	glr3240	glr3240	Glr3240 protein {UniProtKB/TrEMBL:Q7NGD1}	[TP0067-TP0095 (0.6515529)]
COG0457	COG0457	glr2389	glr2389	Glr2389 protein {UniProtKB/TrEMBL:Q7NHZ5}	gll1655	gll1655	Gll1655 protein {UniProtKB/TrEMBL:Q7NK25}	[TP0067-TP0095 (0.6515529)]
COG0457	COG0457	gll1655	gll1655	Gll1655 protein {UniProtKB/TrEMBL:Q7NK25}	glr2389	glr2389	Glr2389 protein {UniProtKB/TrEMBL:Q7NHZ5}	[TP0067-TP0095 (0.6515529)]
COG0457	COG0457	gll1732	gll1732	Gll1732 protein {UniProtKB/TrEMBL:Q7NJV0}	glr1902	glr1902	Glr1902 protein {UniProtKB/TrEMBL:Q7NJD0}	[TP0067-TP0095 (0.6515529)]
COG0457	COG0457	glr1902	glr1902	Glr1902 protein {UniProtKB/TrEMBL:Q7NJD0}	gll1732	gll1732	Gll1732 protein {UniProtKB/TrEMBL:Q7NJV0}	[TP0067-TP0095 (0.6515529)]
COG0457	COG0457	gll4092	gll4092	Gll4092 protein {UniProtKB/TrEMBL:Q7NDZ0}	glr2389	glr2389	Glr2389 protein {UniProtKB/TrEMBL:Q7NHZ5}	[TP0067-TP0095 (0.6515529)]
COG0457	COG0457	gll1546	gll1546	Gll1546 protein {UniProtKB/TrEMBL:Q7NKD2}	gll3542	gll3542	Gll3542 protein {UniProtKB/TrEMBL:Q7NFI3}	[TP0067-TP0095 (0.6515529)]
COG0457	COG0457	gll3542	gll3542	Gll3542 protein {UniProtKB/TrEMBL:Q7NFI3}	gll1546	gll1546	Gll1546 protein {UniProtKB/TrEMBL:Q7NKD2}	[TP0067-TP0095 (0.6515529)]
COG0457	COG0457	glr2389	glr2389	Glr2389 protein {UniProtKB/TrEMBL:Q7NHZ5}	gll4092	gll4092	Gll4092 protein {UniProtKB/TrEMBL:Q7NDZ0}	[TP0067-TP0095 (0.6515529)]
COG0457	COG0457	glr3240	glr3240	Glr3240 protein {UniProtKB/TrEMBL:Q7NGD1}	gll4137	gll4137	Gll4137 protein {UniProtKB/TrEMBL:Q7NDU5}	[TP0067-TP0095 (0.6515529)]
COG0457	COG0457	gll4137	gll4137	Gll4137 protein {UniProtKB/TrEMBL:Q7NDU5}	glr3240	glr3240	Glr3240 protein {UniProtKB/TrEMBL:Q7NGD1}	[TP0067-TP0095 (0.6515529)]
COG0457	COG0457	glr4093	glr4093	Glr4093 protein {UniProtKB/TrEMBL:Q7NDY9}	gll3542	gll3542	Gll3542 protein {UniProtKB/TrEMBL:Q7NFI3}	[TP0067-TP0095 (0.6515529)]
COG0457	COG0457	gll3542	gll3542	Gll3542 protein {UniProtKB/TrEMBL:Q7NFI3}	glr4093	glr4093	Glr4093 protein {UniProtKB/TrEMBL:Q7NDY9}	[TP0067-TP0095 (0.6515529)]
COG0457	COG0457	glr3240	glr3240	Glr3240 protein {UniProtKB/TrEMBL:Q7NGD1}	gll1655	gll1655	Gll1655 protein {UniProtKB/TrEMBL:Q7NK25}	[TP0067-TP0095 (0.6515529)]
COG0457	COG0457	gll1655	gll1655	Gll1655 protein {UniProtKB/TrEMBL:Q7NK25}	glr3240	glr3240	Glr3240 protein {UniProtKB/TrEMBL:Q7NGD1}	[TP0067-TP0095 (0.6515529)]
COG0457	COG0457	glr3240	glr3240	Glr3240 protein {UniProtKB/TrEMBL:Q7NGD1}	glr1902	glr1902	Glr1902 protein {UniProtKB/TrEMBL:Q7NJD0}	[TP0067-TP0095 (0.6515529)]
COG0457	COG0457	glr1902	glr1902	Glr1902 protein {UniProtKB/TrEMBL:Q7NJD0}	glr3240	glr3240	Glr3240 protein {UniProtKB/TrEMBL:Q7NGD1}	[TP0067-TP0095 (0.6515529)]
COG0457	COG0457	gll4137	gll4137	Gll4137 protein {UniProtKB/TrEMBL:Q7NDU5}	gll1384	gll1384	Gll1384 protein {UniProtKB/TrEMBL:Q7NKU2}	[TP0067-TP0095 (0.6515529)]
COG0457	COG0457	gll1384	gll1384	Gll1384 protein {UniProtKB/TrEMBL:Q7NKU2}	gll4137	gll4137	Gll4137 protein {UniProtKB/TrEMBL:Q7NDU5}	[TP0067-TP0095 (0.6515529)]
COG0457	COG0457	glr3844	glr3844	Glr3844 protein {UniProtKB/TrEMBL:Q7NEN5}	gll1655	gll1655	Gll1655 protein {UniProtKB/TrEMBL:Q7NK25}	[TP0067-TP0095 (0.6515529)]
COG0457	COG0457	gll1655	gll1655	Gll1655 protein {UniProtKB/TrEMBL:Q7NK25}	glr3844	glr3844	Glr3844 protein {UniProtKB/TrEMBL:Q7NEN5}	[TP0067-TP0095 (0.6515529)]
COG0457	COG0457	glr2659	glr2659	Glr2659 protein {UniProtKB/TrEMBL:Q7NH78}	gll1384	gll1384	Gll1384 protein {UniProtKB/TrEMBL:Q7NKU2}	[TP0067-TP0095 (0.6515529)]
COG0457	COG0457	gll1384	gll1384	Gll1384 protein {UniProtKB/TrEMBL:Q7NKU2}	glr2659	glr2659	Glr2659 protein {UniProtKB/TrEMBL:Q7NH78}	[TP0067-TP0095 (0.6515529)]
COG0457	COG0457	gll3542	gll3542	Gll3542 protein {UniProtKB/TrEMBL:Q7NFI3}	gll1655	gll1655	Gll1655 protein {UniProtKB/TrEMBL:Q7NK25}	[TP0067-TP0095 (0.6515529)]
COG0457	COG0457	gll1655	gll1655	Gll1655 protein {UniProtKB/TrEMBL:Q7NK25}	gll3542	gll3542	Gll3542 protein {UniProtKB/TrEMBL:Q7NFI3}	[TP0067-TP0095 (0.6515529)]
COG0457	COG0457	glr3844	glr3844	Glr3844 protein {UniProtKB/TrEMBL:Q7NEN5}	gll1732	gll1732	Gll1732 protein {UniProtKB/TrEMBL:Q7NJV0}	[TP0067-TP0095 (0.6515529)]
COG0457	COG0457	gll1732	gll1732	Gll1732 protein {UniProtKB/TrEMBL:Q7NJV0}	glr3844	glr3844	Glr3844 protein {UniProtKB/TrEMBL:Q7NEN5}	[TP0067-TP0095 (0.6515529)]
COG0457	COG0457	gll4092	gll4092	Gll4092 protein {UniProtKB/TrEMBL:Q7NDZ0}	gll4137	gll4137	Gll4137 protein {UniProtKB/TrEMBL:Q7NDU5}	[TP0067-TP0095 (0.6515529)]
COG0457	COG0457	gll4137	gll4137	Gll4137 protein {UniProtKB/TrEMBL:Q7NDU5}	gll4092	gll4092	Gll4092 protein {UniProtKB/TrEMBL:Q7NDZ0}	[TP0067-TP0095 (0.6515529)]
COG0457	COG0457	glr3567	glr3567	Glr3567 protein {UniProtKB/TrEMBL:Q7NFF8}	glr2773	glr2773	Glr2773 protein {UniProtKB/TrEMBL:Q7NGW4}	[TP0067-TP0095 (0.6515529)]
COG0457	COG0457	glr2773	glr2773	Glr2773 protein {UniProtKB/TrEMBL:Q7NGW4}	glr3567	glr3567	Glr3567 protein {UniProtKB/TrEMBL:Q7NFF8}	[TP0067-TP0095 (0.6515529)]
COG0457	COG0457	gll4088	gll4088	Gll4088 protein {UniProtKB/TrEMBL:Q7NDZ4}	glr2773	glr2773	Glr2773 protein {UniProtKB/TrEMBL:Q7NGW4}	[TP0067-TP0095 (0.6515529)]
COG0457	COG0457	glr2773	glr2773	Glr2773 protein {UniProtKB/TrEMBL:Q7NGW4}	gll4088	gll4088	Gll4088 protein {UniProtKB/TrEMBL:Q7NDZ4}	[TP0067-TP0095 (0.6515529)]
COG0457	COG0457	glr4093	glr4093	Glr4093 protein {UniProtKB/TrEMBL:Q7NDY9}	glr1650	glr1650	Glr1650 protein {UniProtKB/TrEMBL:Q7NK30}	[TP0067-TP0095 (0.6515529)]
COG0457	COG0457	glr1650	glr1650	Glr1650 protein {UniProtKB/TrEMBL:Q7NK30}	glr4093	glr4093	Glr4093 protein {UniProtKB/TrEMBL:Q7NDY9}	[TP0067-TP0095 (0.6515529)]
COG0457	COG0457	gll1546	gll1546	Gll1546 protein {UniProtKB/TrEMBL:Q7NKD2}	glr2389	glr2389	Glr2389 protein {UniProtKB/TrEMBL:Q7NHZ5}	[TP0067-TP0095 (0.6515529)]
COG0457	COG0457	glr2389	glr2389	Glr2389 protein {UniProtKB/TrEMBL:Q7NHZ5}	gll1546	gll1546	Gll1546 protein {UniProtKB/TrEMBL:Q7NKD2}	[TP0067-TP0095 (0.6515529)]
COG0457	COG0457	gll3542	gll3542	Gll3542 protein {UniProtKB/TrEMBL:Q7NFI3}	glr2773	glr2773	Glr2773 protein {UniProtKB/TrEMBL:Q7NGW4}	[TP0067-TP0095 (0.6515529)]
COG0457	COG0457	glr2773	glr2773	Glr2773 protein {UniProtKB/TrEMBL:Q7NGW4}	gll3542	gll3542	Gll3542 protein {UniProtKB/TrEMBL:Q7NFI3}	[TP0067-TP0095 (0.6515529)]
COG0457	COG0457	glr2659	glr2659	Glr2659 protein {UniProtKB/TrEMBL:Q7NH78}	glr2659	glr2659	Glr2659 protein {UniProtKB/TrEMBL:Q7NH78}	[TP0067-TP0095 (0.6515529)]
COG0457	COG0457	glr3567	glr3567	Glr3567 protein {UniProtKB/TrEMBL:Q7NFF8}	glr2723	glr2723	Glr2723 protein {UniProtKB/TrEMBL:Q7NH14}	[TP0067-TP0095 (0.6515529)]
COG0457	COG0457	glr2723	glr2723	Glr2723 protein {UniProtKB/TrEMBL:Q7NH14}	glr3567	glr3567	Glr3567 protein {UniProtKB/TrEMBL:Q7NFF8}	[TP0067-TP0095 (0.6515529)]
COG0457	COG0457	gll4092	gll4092	Gll4092 protein {UniProtKB/TrEMBL:Q7NDZ0}	gll1384	gll1384	Gll1384 protein {UniProtKB/TrEMBL:Q7NKU2}	[TP0067-TP0095 (0.6515529)]
COG0457	COG0457	gll1384	gll1384	Gll1384 protein {UniProtKB/TrEMBL:Q7NKU2}	gll4092	gll4092	Gll4092 protein {UniProtKB/TrEMBL:Q7NDZ0}	[TP0067-TP0095 (0.6515529)]
COG0457	COG0457	glr3844	glr3844	Glr3844 protein {UniProtKB/TrEMBL:Q7NEN5}	glr4093	glr4093	Glr4093 protein {UniProtKB/TrEMBL:Q7NDY9}	[TP0067-TP0095 (0.6515529)]
COG0457	COG0457	glr4093	glr4093	Glr4093 protein {UniProtKB/TrEMBL:Q7NDY9}	glr3844	glr3844	Glr3844 protein {UniProtKB/TrEMBL:Q7NEN5}	[TP0067-TP0095 (0.6515529)]
COG0457	COG0457	gll4088	gll4088	Gll4088 protein {UniProtKB/TrEMBL:Q7NDZ4}	glr3567	glr3567	Glr3567 protein {UniProtKB/TrEMBL:Q7NFF8}	[TP0067-TP0095 (0.6515529)]
COG0457	COG0457	glr3567	glr3567	Glr3567 protein {UniProtKB/TrEMBL:Q7NFF8}	gll4088	gll4088	Gll4088 protein {UniProtKB/TrEMBL:Q7NDZ4}	[TP0067-TP0095 (0.6515529)]
COG0457	COG0457	glr3240	glr3240	Glr3240 protein {UniProtKB/TrEMBL:Q7NGD1}	glr4093	glr4093	Glr4093 protein {UniProtKB/TrEMBL:Q7NDY9}	[TP0067-TP0095 (0.6515529)]
COG0457	COG0457	glr4093	glr4093	Glr4093 protein {UniProtKB/TrEMBL:Q7NDY9}	glr3240	glr3240	Glr3240 protein {UniProtKB/TrEMBL:Q7NGD1}	[TP0067-TP0095 (0.6515529)]
COG0457	COG0457	glr3844	glr3844	Glr3844 protein {UniProtKB/TrEMBL:Q7NEN5}	glr2773	glr2773	Glr2773 protein {UniProtKB/TrEMBL:Q7NGW4}	[TP0067-TP0095 (0.6515529)]
COG0457	COG0457	gll1384	gll1384	Gll1384 protein {UniProtKB/TrEMBL:Q7NKU2}	glr2773	glr2773	Glr2773 protein {UniProtKB/TrEMBL:Q7NGW4}	[TP0067-TP0095 (0.6515529)]
COG0457	COG0457	glr2773	glr2773	Glr2773 protein {UniProtKB/TrEMBL:Q7NGW4}	gll1384	gll1384	Gll1384 protein {UniProtKB/TrEMBL:Q7NKU2}	[TP0067-TP0095 (0.6515529)]
COG0457	COG0457	glr2773	glr2773	Glr2773 protein {UniProtKB/TrEMBL:Q7NGW4}	glr3844	glr3844	Glr3844 protein {UniProtKB/TrEMBL:Q7NEN5}	[TP0067-TP0095 (0.6515529)]
COG0457	COG0457	glr3567	glr3567	Glr3567 protein {UniProtKB/TrEMBL:Q7NFF8}	glr1902	glr1902	Glr1902 protein {UniProtKB/TrEMBL:Q7NJD0}	[TP0067-TP0095 (0.6515529)]
COG0457	COG0457	glr1902	glr1902	Glr1902 protein {UniProtKB/TrEMBL:Q7NJD0}	glr3567	glr3567	Glr3567 protein {UniProtKB/TrEMBL:Q7NFF8}	[TP0067-TP0095 (0.6515529)]
COG0457	COG0457	gll4088	gll4088	Gll4088 protein {UniProtKB/TrEMBL:Q7NDZ4}	gll1655	gll1655	Gll1655 protein {UniProtKB/TrEMBL:Q7NK25}	[TP0067-TP0095 (0.6515529)]
COG0457	COG0457	gll1655	gll1655	Gll1655 protein {UniProtKB/TrEMBL:Q7NK25}	gll4088	gll4088	Gll4088 protein {UniProtKB/TrEMBL:Q7NDZ4}	[TP0067-TP0095 (0.6515529)]
COG0457	COG0457	glr2389	glr2389	Glr2389 protein {UniProtKB/TrEMBL:Q7NHZ5}	gll1384	gll1384	Gll1384 protein {UniProtKB/TrEMBL:Q7NKU2}	[TP0067-TP0095 (0.6515529)]
COG0457	COG0457	gll1384	gll1384	Gll1384 protein {UniProtKB/TrEMBL:Q7NKU2}	glr2389	glr2389	Glr2389 protein {UniProtKB/TrEMBL:Q7NHZ5}	[TP0067-TP0095 (0.6515529)]
COG0457	COG0457	gll1546	gll1546	Gll1546 protein {UniProtKB/TrEMBL:Q7NKD2}	glr2723	glr2723	Glr2723 protein {UniProtKB/TrEMBL:Q7NH14}	[TP0067-TP0095 (0.6515529)]
COG0457	COG0457	glr2723	glr2723	Glr2723 protein {UniProtKB/TrEMBL:Q7NH14}	gll1546	gll1546	Gll1546 protein {UniProtKB/TrEMBL:Q7NKD2}	[TP0067-TP0095 (0.6515529)]
COG0457	COG0457	gll1732	gll1732	Gll1732 protein {UniProtKB/TrEMBL:Q7NJV0}	glr1650	glr1650	Glr1650 protein {UniProtKB/TrEMBL:Q7NK30}	[TP0067-TP0095 (0.6515529)]
COG0457	COG0457	glr1650	glr1650	Glr1650 protein {UniProtKB/TrEMBL:Q7NK30}	gll1732	gll1732	Gll1732 protein {UniProtKB/TrEMBL:Q7NJV0}	[TP0067-TP0095 (0.6515529)]
COG0457	COG0457	glr1207	glr1207	Glr1207 protein {UniProtKB/TrEMBL:Q7NLB9}	glr2723	glr2723	Glr2723 protein {UniProtKB/TrEMBL:Q7NH14}	[TP0067-TP0095 (0.6515529)]
COG0457	COG0457	glr2723	glr2723	Glr2723 protein {UniProtKB/TrEMBL:Q7NH14}	glr1207	glr1207	Glr1207 protein {UniProtKB/TrEMBL:Q7NLB9}	[TP0067-TP0095 (0.6515529)]
COG0457	COG0457	glr4093	glr4093	Glr4093 protein {UniProtKB/TrEMBL:Q7NDY9}	glr2773	glr2773	Glr2773 protein {UniProtKB/TrEMBL:Q7NGW4}	[TP0067-TP0095 (0.6515529)]
COG0457	COG0457	glr1902	glr1902	Glr1902 protein {UniProtKB/TrEMBL:Q7NJD0}	glr1902	glr1902	Glr1902 protein {UniProtKB/TrEMBL:Q7NJD0}	[TP0067-TP0095 (0.6515529)]
COG0457	COG0457	glr2773	glr2773	Glr2773 protein {UniProtKB/TrEMBL:Q7NGW4}	glr4093	glr4093	Glr4093 protein {UniProtKB/TrEMBL:Q7NDY9}	[TP0067-TP0095 (0.6515529)]
COG0457	COG0457	glr1207	glr1207	Glr1207 protein {UniProtKB/TrEMBL:Q7NLB9}	gll3542	gll3542	Gll3542 protein {UniProtKB/TrEMBL:Q7NFI3}	[TP0067-TP0095 (0.6515529)]
COG0457	COG0457	gll1546	gll1546	Gll1546 protein {UniProtKB/TrEMBL:Q7NKD2}	gll1384	gll1384	Gll1384 protein {UniProtKB/TrEMBL:Q7NKU2}	[TP0067-TP0095 (0.6515529)]
COG0457	COG0457	gll3542	gll3542	Gll3542 protein {UniProtKB/TrEMBL:Q7NFI3}	glr1207	glr1207	Glr1207 protein {UniProtKB/TrEMBL:Q7NLB9}	[TP0067-TP0095 (0.6515529)]
COG0457	COG0457	gll1384	gll1384	Gll1384 protein {UniProtKB/TrEMBL:Q7NKU2}	gll1546	gll1546	Gll1546 protein {UniProtKB/TrEMBL:Q7NKD2}	[TP0067-TP0095 (0.6515529)]
COG0457	COG0457	gll1732	gll1732	Gll1732 protein {UniProtKB/TrEMBL:Q7NJV0}	gll1384	gll1384	Gll1384 protein {UniProtKB/TrEMBL:Q7NKU2}	[TP0067-TP0095 (0.6515529)]
COG0457	COG0457	gll3542	gll3542	Gll3542 protein {UniProtKB/TrEMBL:Q7NFI3}	glr1902	glr1902	Glr1902 protein {UniProtKB/TrEMBL:Q7NJD0}	[TP0067-TP0095 (0.6515529)]
COG0457	COG0457	gll1384	gll1384	Gll1384 protein {UniProtKB/TrEMBL:Q7NKU2}	gll1732	gll1732	Gll1732 protein {UniProtKB/TrEMBL:Q7NJV0}	[TP0067-TP0095 (0.6515529)]
COG0457	COG0457	glr1902	glr1902	Glr1902 protein {UniProtKB/TrEMBL:Q7NJD0}	gll3542	gll3542	Gll3542 protein {UniProtKB/TrEMBL:Q7NFI3}	[TP0067-TP0095 (0.6515529)]
COG0457	COG0457	gll4092	gll4092	Gll4092 protein {UniProtKB/TrEMBL:Q7NDZ0}	glr2723	glr2723	Glr2723 protein {UniProtKB/TrEMBL:Q7NH14}	[TP0067-TP0095 (0.6515529)]
COG0457	COG0457	glr2723	glr2723	Glr2723 protein {UniProtKB/TrEMBL:Q7NH14}	gll4092	gll4092	Gll4092 protein {UniProtKB/TrEMBL:Q7NDZ0}	[TP0067-TP0095 (0.6515529)]
COG0457	COG0457	gll4092	gll4092	Gll4092 protein {UniProtKB/TrEMBL:Q7NDZ0}	gll4088	gll4088	Gll4088 protein {UniProtKB/TrEMBL:Q7NDZ4}	[TP0067-TP0095 (0.6515529)]
COG0457	COG0457	gll1546	gll1546	Gll1546 protein {UniProtKB/TrEMBL:Q7NKD2}	gll4137	gll4137	Gll4137 protein {UniProtKB/TrEMBL:Q7NDU5}	[TP0067-TP0095 (0.6515529)]
COG0457	COG0457	gll4137	gll4137	Gll4137 protein {UniProtKB/TrEMBL:Q7NDU5}	gll1546	gll1546	Gll1546 protein {UniProtKB/TrEMBL:Q7NKD2}	[TP0067-TP0095 (0.6515529)]
COG0457	COG0457	gll4088	gll4088	Gll4088 protein {UniProtKB/TrEMBL:Q7NDZ4}	gll4092	gll4092	Gll4092 protein {UniProtKB/TrEMBL:Q7NDZ0}	[TP0067-TP0095 (0.6515529)]
COG0457	COG0457	glr4093	glr4093	Glr4093 protein {UniProtKB/TrEMBL:Q7NDY9}	glr3567	glr3567	Glr3567 protein {UniProtKB/TrEMBL:Q7NFF8}	[TP0067-TP0095 (0.6515529)]
COG0457	COG0457	glr3567	glr3567	Glr3567 protein {UniProtKB/TrEMBL:Q7NFF8}	glr4093	glr4093	Glr4093 protein {UniProtKB/TrEMBL:Q7NDY9}	[TP0067-TP0095 (0.6515529)]
COG0457	COG0457	glr3844	glr3844	Glr3844 protein {UniProtKB/TrEMBL:Q7NEN5}	gll4137	gll4137	Gll4137 protein {UniProtKB/TrEMBL:Q7NDU5}	[TP0067-TP0095 (0.6515529)]
COG0457	COG0457	glr1207	glr1207	Glr1207 protein {UniProtKB/TrEMBL:Q7NLB9}	glr2389	glr2389	Glr2389 protein {UniProtKB/TrEMBL:Q7NHZ5}	[TP0067-TP0095 (0.6515529)]
COG0457	COG0457	gll4137	gll4137	Gll4137 protein {UniProtKB/TrEMBL:Q7NDU5}	glr3844	glr3844	Glr3844 protein {UniProtKB/TrEMBL:Q7NEN5}	[TP0067-TP0095 (0.6515529)]
COG0457	COG0457	glr2389	glr2389	Glr2389 protein {UniProtKB/TrEMBL:Q7NHZ5}	glr1207	glr1207	Glr1207 protein {UniProtKB/TrEMBL:Q7NLB9}	[TP0067-TP0095 (0.6515529)]
COG0457	COG0457	gll1655	gll1655	Gll1655 protein {UniProtKB/TrEMBL:Q7NK25}	glr2773	glr2773	Glr2773 protein {UniProtKB/TrEMBL:Q7NGW4}	[TP0067-TP0095 (0.6515529)]
COG0457	COG0457	glr2773	glr2773	Glr2773 protein {UniProtKB/TrEMBL:Q7NGW4}	gll1655	gll1655	Gll1655 protein {UniProtKB/TrEMBL:Q7NK25}	[TP0067-TP0095 (0.6515529)]
COG0457	COG0457	gll4088	gll4088	Gll4088 protein {UniProtKB/TrEMBL:Q7NDZ4}	glr2723	glr2723	Glr2723 protein {UniProtKB/TrEMBL:Q7NH14}	[TP0067-TP0095 (0.6515529)]
COG0457	COG0457	glr2723	glr2723	Glr2723 protein {UniProtKB/TrEMBL:Q7NH14}	gll4088	gll4088	Gll4088 protein {UniProtKB/TrEMBL:Q7NDZ4}	[TP0067-TP0095 (0.6515529)]
COG0445	COG3839	gll0881	gll0881	Glucose inhibited division protein A	glr1290	glr1290	Glr1290 protein {UniProtKB/TrEMBL:Q7NL36}	[TP0044-TP0804 (0.81002605)]
COG0103	COG0211	glr4419	rpsI	30S ribosomal protein S9	gsl0824	rpmA	50S ribosomal protein L27	[TP1024-TP0743 (0.87139803)]
COG0457	COG0803	glr1650	glr1650	Glr1650 protein {UniProtKB/TrEMBL:Q7NK30}	glr3311	glr3311	ABC transporter solute-binding protein	[TP0469-TP0034 (0.86910707)]
COG0457	COG0803	glr2723	glr2723	Glr2723 protein {UniProtKB/TrEMBL:Q7NH14}	glr1694	glr1694	ABC transporter solute-binding protein	[TP0469-TP0034 (0.86910707)]
COG0457	COG0803	gll4092	gll4092	Gll4092 protein {UniProtKB/TrEMBL:Q7NDZ0}	glr1694	glr1694	ABC transporter solute-binding protein	[TP0469-TP0034 (0.86910707)]
COG0457	COG0803	glr3844	glr3844	Glr3844 protein {UniProtKB/TrEMBL:Q7NEN5}	glr1694	glr1694	ABC transporter solute-binding protein	[TP0469-TP0034 (0.86910707)]
COG0457	COG0803	gll3542	gll3542	Gll3542 protein {UniProtKB/TrEMBL:Q7NFI3}	glr3311	glr3311	ABC transporter solute-binding protein	[TP0469-TP0034 (0.86910707)]
COG0457	COG0803	glr2659	glr2659	Glr2659 protein {UniProtKB/TrEMBL:Q7NH78}	glr1694	glr1694	ABC transporter solute-binding protein	[TP0469-TP0034 (0.86910707)]
COG0457	COG0803	glr1902	glr1902	Glr1902 protein {UniProtKB/TrEMBL:Q7NJD0}	glr1694	glr1694	ABC transporter solute-binding protein	[TP0469-TP0034 (0.86910707)]
COG0457	COG0803	glr3240	glr3240	Glr3240 protein {UniProtKB/TrEMBL:Q7NGD1}	glr1694	glr1694	ABC transporter solute-binding protein	[TP0469-TP0034 (0.86910707)]
COG0457	COG0803	gll1732	gll1732	Gll1732 protein {UniProtKB/TrEMBL:Q7NJV0}	glr3311	glr3311	ABC transporter solute-binding protein	[TP0469-TP0034 (0.86910707)]
COG0457	COG0803	glr3567	glr3567	Glr3567 protein {UniProtKB/TrEMBL:Q7NFF8}	glr1694	glr1694	ABC transporter solute-binding protein	[TP0469-TP0034 (0.86910707)]
COG0457	COG0803	glr1207	glr1207	Glr1207 protein {UniProtKB/TrEMBL:Q7NLB9}	glr3311	glr3311	ABC transporter solute-binding protein	[TP0469-TP0034 (0.86910707)]
COG0457	COG0803	gll3542	gll3542	Gll3542 protein {UniProtKB/TrEMBL:Q7NFI3}	glr1694	glr1694	ABC transporter solute-binding protein	[TP0469-TP0034 (0.86910707)]
COG0457	COG0803	gll1546	gll1546	Gll1546 protein {UniProtKB/TrEMBL:Q7NKD2}	glr3311	glr3311	ABC transporter solute-binding protein	[TP0469-TP0034 (0.86910707)]
COG0457	COG0803	glr2773	glr2773	Glr2773 protein {UniProtKB/TrEMBL:Q7NGW4}	glr1694	glr1694	ABC transporter solute-binding protein	[TP0469-TP0034 (0.86910707)]
COG0457	COG0803	glr1650	glr1650	Glr1650 protein {UniProtKB/TrEMBL:Q7NK30}	glr1694	glr1694	ABC transporter solute-binding protein	[TP0469-TP0034 (0.86910707)]
COG0457	COG0803	glr3567	glr3567	Glr3567 protein {UniProtKB/TrEMBL:Q7NFF8}	glr3311	glr3311	ABC transporter solute-binding protein	[TP0469-TP0034 (0.86910707)]
COG0457	COG0803	glr4093	glr4093	Glr4093 protein {UniProtKB/TrEMBL:Q7NDY9}	glr3311	glr3311	ABC transporter solute-binding protein	[TP0469-TP0034 (0.86910707)]
COG0457	COG0803	gll1732	gll1732	Gll1732 protein {UniProtKB/TrEMBL:Q7NJV0}	glr1694	glr1694	ABC transporter solute-binding protein	[TP0469-TP0034 (0.86910707)]
COG0457	COG0803	gll4088	gll4088	Gll4088 protein {UniProtKB/TrEMBL:Q7NDZ4}	glr3311	glr3311	ABC transporter solute-binding protein	[TP0469-TP0034 (0.86910707)]
COG0457	COG0803	glr2389	glr2389	Glr2389 protein {UniProtKB/TrEMBL:Q7NHZ5}	glr1694	glr1694	ABC transporter solute-binding protein	[TP0469-TP0034 (0.86910707)]
COG0457	COG0803	glr3240	glr3240	Glr3240 protein {UniProtKB/TrEMBL:Q7NGD1}	glr3311	glr3311	ABC transporter solute-binding protein	[TP0469-TP0034 (0.86910707)]
COG0457	COG0803	glr4093	glr4093	Glr4093 protein {UniProtKB/TrEMBL:Q7NDY9}	glr1694	glr1694	ABC transporter solute-binding protein	[TP0469-TP0034 (0.86910707)]
COG0457	COG0803	gll1384	gll1384	Gll1384 protein {UniProtKB/TrEMBL:Q7NKU2}	glr3311	glr3311	ABC transporter solute-binding protein	[TP0469-TP0034 (0.86910707)]
COG0457	COG0803	glr2723	glr2723	Glr2723 protein {UniProtKB/TrEMBL:Q7NH14}	glr3311	glr3311	ABC transporter solute-binding protein	[TP0469-TP0034 (0.86910707)]
COG0457	COG0803	glr1902	glr1902	Glr1902 protein {UniProtKB/TrEMBL:Q7NJD0}	glr3311	glr3311	ABC transporter solute-binding protein	[TP0469-TP0034 (0.86910707)]
COG0457	COG0803	gll1655	gll1655	Gll1655 protein {UniProtKB/TrEMBL:Q7NK25}	glr3311	glr3311	ABC transporter solute-binding protein	[TP0469-TP0034 (0.86910707)]
COG0457	COG0803	gll1384	gll1384	Gll1384 protein {UniProtKB/TrEMBL:Q7NKU2}	glr1694	glr1694	ABC transporter solute-binding protein	[TP0469-TP0034 (0.86910707)]
COG0457	COG0803	glr3844	glr3844	Glr3844 protein {UniProtKB/TrEMBL:Q7NEN5}	glr3311	glr3311	ABC transporter solute-binding protein	[TP0469-TP0034 (0.86910707)]
COG0457	COG0803	gll4088	gll4088	Gll4088 protein {UniProtKB/TrEMBL:Q7NDZ4}	glr1694	glr1694	ABC transporter solute-binding protein	[TP0469-TP0034 (0.86910707)]
COG0457	COG0803	gll4137	gll4137	Gll4137 protein {UniProtKB/TrEMBL:Q7NDU5}	glr1694	glr1694	ABC transporter solute-binding protein	[TP0469-TP0034 (0.86910707)]
COG0457	COG0803	gll4092	gll4092	Gll4092 protein {UniProtKB/TrEMBL:Q7NDZ0}	glr3311	glr3311	ABC transporter solute-binding protein	[TP0469-TP0034 (0.86910707)]
COG0457	COG0803	glr2659	glr2659	Glr2659 protein {UniProtKB/TrEMBL:Q7NH78}	glr3311	glr3311	ABC transporter solute-binding protein	[TP0469-TP0034 (0.86910707)]
COG0457	COG0803	gll4137	gll4137	Gll4137 protein {UniProtKB/TrEMBL:Q7NDU5}	glr3311	glr3311	ABC transporter solute-binding protein	[TP0469-TP0034 (0.86910707)]
COG0457	COG0803	glr1207	glr1207	Glr1207 protein {UniProtKB/TrEMBL:Q7NLB9}	glr1694	glr1694	ABC transporter solute-binding protein	[TP0469-TP0034 (0.86910707)]
COG0457	COG0803	glr2389	glr2389	Glr2389 protein {UniProtKB/TrEMBL:Q7NHZ5}	glr3311	glr3311	ABC transporter solute-binding protein	[TP0469-TP0034 (0.86910707)]
COG0457	COG0803	glr2773	glr2773	Glr2773 protein {UniProtKB/TrEMBL:Q7NGW4}	glr3311	glr3311	ABC transporter solute-binding protein	[TP0469-TP0034 (0.86910707)]
COG0457	COG0803	gll1655	gll1655	Gll1655 protein {UniProtKB/TrEMBL:Q7NK25}	glr1694	glr1694	ABC transporter solute-binding protein	[TP0469-TP0034 (0.86910707)]
COG0457	COG0803	gll1546	gll1546	Gll1546 protein {UniProtKB/TrEMBL:Q7NKD2}	glr1694	glr1694	ABC transporter solute-binding protein	[TP0469-TP0034 (0.86910707)]
COG0621	COG2812	gll4317	gll4317	Gll4317 protein {UniProtKB/TrEMBL:Q7NDB8}	glr1609	glr1609	DNA polymerase III gamma and tau subunits	[TP0754-TP1005 (0.5550382)]
COG0621	COG2812	glr4015	glr4015	Glr4015 protein {UniProtKB/TrEMBL:Q7NE65}	glr1609	glr1609	DNA polymerase III gamma and tau subunits	[TP0754-TP1005 (0.5550382)]
COG0693	COG0761	gll1979	gll1979	Gll1979 protein {UniProtKB/TrEMBL:Q7NJ53}	glr3299	ispH	4-hydroxy-3-methylbut-2-enyl diphosphate reductase (EC 1.17.1.2)	[TP0445-TP0547 (0.53976095)]
COG0693	COG0761	gll3753	gll3753	4-methyl-5(Beta-hydroxyethyl)-thiazole	glr3299	ispH	4-hydroxy-3-methylbut-2-enyl diphosphate reductase (EC 1.17.1.2)	[TP0445-TP0547 (0.53976095)]
COG0693	COG0761	gll0908	gll0908	Gll0908 protein {UniProtKB/TrEMBL:Q7NM60}	glr3299	ispH	4-hydroxy-3-methylbut-2-enyl diphosphate reductase (EC 1.17.1.2)	[TP0445-TP0547 (0.53976095)]
COG0693	COG0761	glr2813	glr2813	Glr2813 protein {UniProtKB/TrEMBL:Q7NGS5}	glr3299	ispH	4-hydroxy-3-methylbut-2-enyl diphosphate reductase (EC 1.17.1.2)	[TP0445-TP0547 (0.53976095)]
COG0693	COG0761	gll0294	gll0294	Gll0294 protein {UniProtKB/TrEMBL:Q7NNW4}	glr3299	ispH	4-hydroxy-3-methylbut-2-enyl diphosphate reductase (EC 1.17.1.2)	[TP0445-TP0547 (0.53976095)]
COG0223	COG0664	glr1831	fmt	Methionyl-tRNA formyltransferase (EC 2.1.2.9)	gll0308	gll0308	Crp family transcriptional regulatory protein	[TP0756-TP0995 (0.69102824)]
COG0223	COG0664	glr1831	fmt	Methionyl-tRNA formyltransferase (EC 2.1.2.9)	glr0325	glr0325	Crp family transcriptional regulatory protein	[TP0756-TP0995 (0.69102824)]
COG0223	COG0664	glr1831	fmt	Methionyl-tRNA formyltransferase (EC 2.1.2.9)	gll1157	gll1157	Crp family transcriptional regulatory protein	[TP0756-TP0995 (0.69102824)]
COG0223	COG0664	glr1831	fmt	Methionyl-tRNA formyltransferase (EC 2.1.2.9)	gll3853	gll3853	Gll3853 protein {UniProtKB/TrEMBL:Q7NEM6}	[TP0756-TP0995 (0.69102824)]
COG0223	COG0664	glr1831	fmt	Methionyl-tRNA formyltransferase (EC 2.1.2.9)	glr2799	glr2799	Crp family transcriptional regulatory protein	[TP0756-TP0995 (0.69102824)]
COG0223	COG0664	glr1831	fmt	Methionyl-tRNA formyltransferase (EC 2.1.2.9)	glr3563	glr3563	Two-component response regulator	[TP0756-TP0995 (0.69102824)]
COG0223	COG0664	glr1831	fmt	Methionyl-tRNA formyltransferase (EC 2.1.2.9)	gll3285	gll3285	Nitrogen-responsive regulatory protein	[TP0756-TP0995 (0.69102824)]
COG0697	COG0716	gll4176	gll4176	Gll4176 protein {UniProtKB/TrEMBL:Q7NDQ6}	glr0314	glr0314	Flavodoxin {UniProtKB/TrEMBL:Q7NNU5}	[TP0986-TP0925 (0.8288174)]
COG0697	COG0716	glr1174	glr1174	Glr1174 protein {UniProtKB/TrEMBL:Q7NLF0}	gll0307	gll0307	Flavodoxin {UniProtKB/TrEMBL:Q7NNV1}	[TP0986-TP0925 (0.8288174)]
COG0697	COG0716	glr1174	glr1174	Glr1174 protein {UniProtKB/TrEMBL:Q7NLF0}	glr0314	glr0314	Flavodoxin {UniProtKB/TrEMBL:Q7NNU5}	[TP0986-TP0925 (0.8288174)]
COG0697	COG0716	gll3359	gll3359	Gll3359 protein {UniProtKB/TrEMBL:Q7NG15}	glr0314	glr0314	Flavodoxin {UniProtKB/TrEMBL:Q7NNU5}	[TP0986-TP0925 (0.8288174)]
COG0697	COG0716	glr1986	glr1986	Glr1986 protein {UniProtKB/TrEMBL:Q7NJ46}	glr0314	glr0314	Flavodoxin {UniProtKB/TrEMBL:Q7NNU5}	[TP0986-TP0925 (0.8288174)]
COG0697	COG0716	glr1986	glr1986	Glr1986 protein {UniProtKB/TrEMBL:Q7NJ46}	gll0307	gll0307	Flavodoxin {UniProtKB/TrEMBL:Q7NNV1}	[TP0986-TP0925 (0.8288174)]
COG0697	COG0716	gll3359	gll3359	Gll3359 protein {UniProtKB/TrEMBL:Q7NG15}	gll0307	gll0307	Flavodoxin {UniProtKB/TrEMBL:Q7NNV1}	[TP0986-TP0925 (0.8288174)]
COG0697	COG0716	gll4176	gll4176	Gll4176 protein {UniProtKB/TrEMBL:Q7NDQ6}	gll0307	gll0307	Flavodoxin {UniProtKB/TrEMBL:Q7NNV1}	[TP0986-TP0925 (0.8288174)]
COG0773	COG0817	glr2316	murC	UDP-N-acetylmuramate--L-alanine ligase (EC 6.3.2.8) (UDP-N- acetylmuramoyl-L-alanine synthetase)	gll3300	ruvC	Crossover junction endodeoxyribonuclease ruvC (EC 3.1.22.4) (Holliday junction nuclease ruvC) (Holliday junction resolvase ruvC)	[TP0341-TP0517 (0.7285616)]
COG0272	COG0773	glr0727	glr0727	DNA ligase {UniProtKB/TrEMBL:Q7NMN8}	glr2316	murC	UDP-N-acetylmuramate--L-alanine ligase (EC 6.3.2.8) (UDP-N- acetylmuramoyl-L-alanine synthetase)	[TP0634-TP0341 (0.8201813)]
COG1122	COG4330	glr2054	glr2054	ABC transporter ATP-binding protein	glr0728	glr0728	Glr0728 protein {UniProtKB/TrEMBL:Q7NMN7}	[TP0227-TP0033 (0.81817394)]
COG1122	COG4330	gll0289	cbiO	Cobalt import ATP-binding protein cbiO	glr0728	glr0728	Glr0728 protein {UniProtKB/TrEMBL:Q7NMN7}	[TP0227-TP0033 (0.81817394)]
COG0353	COG0514	glr3499	recR	Recombination protein recR	gll2629	gll2629	ATP-dependent DNA helicase	[TP1004-TP0103 (0.6917512)]
COG0353	COG0514	glr3499	recR	Recombination protein recR	glr3980	glr3980	ATP-dependent DNA helicase	[TP1004-TP0103 (0.6917512)]
COG0036	COG0249	gll3548	gll3548	Ribulose-phosphate 3-epimerase	gll1033	mutS	DNA mismatch repair protein mutS	[TP0945-TP0328 (0.6742458)]
COG0036	COG0249	gll3548	gll3548	Ribulose-phosphate 3-epimerase	gll4003	gll4003	Gll4003 protein {UniProtKB/TrEMBL:Q7NE77}	[TP0945-TP0328 (0.6742458)]
COG0124	COG0465	gll2557	hisS	Histidyl-tRNA synthetase (EC 6.1.1.21) (Histidine--tRNA ligase) (HisRS)	glr0497	glr0497	Glr0497 protein {UniProtKB/TrEMBL:Q7NNB4}	[TP0641-TP0330 (0.76316583)]
COG0124	COG0465	gll2557	hisS	Histidyl-tRNA synthetase (EC 6.1.1.21) (Histidine--tRNA ligase) (HisRS)	gll3141	gll3141	Cell division protein {UniProtKB/TrEMBL:Q7NGM7}	[TP0641-TP0330 (0.76316583)]
COG0124	COG0465	gll2557	hisS	Histidyl-tRNA synthetase (EC 6.1.1.21) (Histidine--tRNA ligase) (HisRS)	gll2578	gll2578	Cell division protein {UniProtKB/TrEMBL:Q7NHF9}	[TP0641-TP0330 (0.76316583)]
COG0124	COG0465	gll2557	hisS	Histidyl-tRNA synthetase (EC 6.1.1.21) (Histidine--tRNA ligase) (HisRS)	gll1917	gll1917	Cell division protein {UniProtKB/TrEMBL:Q7NJB5}	[TP0641-TP0330 (0.76316583)]
COG0124	COG0465	gll2557	hisS	Histidyl-tRNA synthetase (EC 6.1.1.21) (Histidine--tRNA ligase) (HisRS)	glr2649	glr2649	Glr2649 protein {UniProtKB/TrEMBL:Q7NH88}	[TP0641-TP0330 (0.76316583)]
COG0257	COG0719	gsl3575	gsl3575	50S ribosomal protein L36	glr1372	glr1372	Glr1372 protein {UniProtKB/TrEMBL:Q7NKV4}	[TP0209-TP0612 (0.6772987)]
COG0257	COG0719	gsl3575	gsl3575	50S ribosomal protein L36	glr1370	glr1370	Ycf24 protein {UniProtKB/TrEMBL:Q7NKV6}	[TP0209-TP0612 (0.6772987)]
COG0504	COG0728	glr1524	glr1524	CTP synthetase {UniProtKB/TrEMBL:Q7NKF4}	gll1471	gll1471	Gll1471 protein {UniProtKB/TrEMBL:Q7NKK6}	[TP0305-TP0516 (0.84299135)]
COG0275	COG0820	glr2927	mraW	S-adenosyl-methyltransferase mraW (EC 2.1.1.-)	gll2079	gll2079	Gll2079 protein {UniProtKB/TrEMBL:Q7NIV3}	[TP0384-TP0068 (0.79878455)]
COG0445	COG1366	gll0881	gll0881	Glucose inhibited division protein A	gsr4179	gsr4179	Anti-sigma factor antagonist	[TP0044-TP0233 (0.74185747)]
COG0242	COG0360	gll2228	def2	Peptide deformylase 2 (EC 3.5.1.88) (PDF 2) (Polypeptide deformylase 2)	gsl0434	rpsF	30S ribosomal protein S6	[TP0757-TP0063 (0.54983324)]
COG0242	COG0360	glr1729	def1	Peptide deformylase 1 (EC 3.5.1.88) (PDF 1) (Polypeptide deformylase 1)	gsl0434	rpsF	30S ribosomal protein S6	[TP0757-TP0063 (0.54983324)]
COG0693	COG1653	glr2813	glr2813	Glr2813 protein {UniProtKB/TrEMBL:Q7NGS5}	glr3199	glr3199	Sugar binding protein {UniProtKB/TrEMBL:Q7NGH0}	[TP0445-TP0074 (0.5751514)]
COG0693	COG1653	gll0294	gll0294	Gll0294 protein {UniProtKB/TrEMBL:Q7NNW4}	glr3199	glr3199	Sugar binding protein {UniProtKB/TrEMBL:Q7NGH0}	[TP0445-TP0074 (0.5751514)]
COG0693	COG1653	gll0908	gll0908	Gll0908 protein {UniProtKB/TrEMBL:Q7NM60}	glr3199	glr3199	Sugar binding protein {UniProtKB/TrEMBL:Q7NGH0}	[TP0445-TP0074 (0.5751514)]
COG0693	COG1653	gll1979	gll1979	Gll1979 protein {UniProtKB/TrEMBL:Q7NJ53}	glr3199	glr3199	Sugar binding protein {UniProtKB/TrEMBL:Q7NGH0}	[TP0445-TP0074 (0.5751514)]
COG0693	COG1653	gll3753	gll3753	4-methyl-5(Beta-hydroxyethyl)-thiazole	glr3199	glr3199	Sugar binding protein {UniProtKB/TrEMBL:Q7NGH0}	[TP0445-TP0074 (0.5751514)]
COG0267	COG0357	gsl3060	gsl3060	50S ribosomal protein L33	glr0708	gidB	Methyltransferase gidB (EC 2.1.-.-) (Glucose-inhibited division protein B)	[TP0234-TP0946 (0.6249908)]
COG0234	COG0772	gll1028	gll1028	10 kDa chaperonin {UniProtKB/TrEMBL:Q7MBC6}	glr1486	glr1486	Glr1486 protein {UniProtKB/TrEMBL:Q7NKJ1}	[TP1013-TP0387 (0.81326103)]
COG0234	COG0772	glr2896	glr2896	10 kDa chaperonin {UniProtKB/TrEMBL:Q7MBB5}	glr1486	glr1486	Glr1486 protein {UniProtKB/TrEMBL:Q7NKJ1}	[TP1013-TP0387 (0.81326103)]
COG0234	COG0772	glr2896	glr2896	10 kDa chaperonin {UniProtKB/TrEMBL:Q7MBB5}	gll3581	gll3581	Cell division protein {UniProtKB/TrEMBL:Q7NFE5}	[TP1013-TP0387 (0.81326103)]
COG0234	COG0772	gll1028	gll1028	10 kDa chaperonin {UniProtKB/TrEMBL:Q7MBC6}	gll3581	gll3581	Cell division protein {UniProtKB/TrEMBL:Q7NFE5}	[TP1013-TP0387 (0.81326103)]
COG0445	COG0457	gll0881	gll0881	Glucose inhibited division protein A	gll3542	gll3542	Gll3542 protein {UniProtKB/TrEMBL:Q7NFI3}	[TP0044-TP0954 (0.8549597)]
COG0445	COG0457	gll0881	gll0881	Glucose inhibited division protein A	gll4088	gll4088	Gll4088 protein {UniProtKB/TrEMBL:Q7NDZ4}	[TP0044-TP0954 (0.8549597)]
COG0445	COG0457	gll0881	gll0881	Glucose inhibited division protein A	glr1650	glr1650	Glr1650 protein {UniProtKB/TrEMBL:Q7NK30}	[TP0044-TP0954 (0.8549597)]
COG0445	COG0457	gll0881	gll0881	Glucose inhibited division protein A	glr3844	glr3844	Glr3844 protein {UniProtKB/TrEMBL:Q7NEN5}	[TP0044-TP0954 (0.8549597)]
COG0445	COG0457	gll0881	gll0881	Glucose inhibited division protein A	glr1207	glr1207	Glr1207 protein {UniProtKB/TrEMBL:Q7NLB9}	[TP0044-TP0954 (0.8549597)]
COG0445	COG0457	gll0881	gll0881	Glucose inhibited division protein A	glr3567	glr3567	Glr3567 protein {UniProtKB/TrEMBL:Q7NFF8}	[TP0044-TP0954 (0.8549597)]
COG0445	COG0457	gll0881	gll0881	Glucose inhibited division protein A	glr2773	glr2773	Glr2773 protein {UniProtKB/TrEMBL:Q7NGW4}	[TP0044-TP0954 (0.8549597)]
COG0445	COG0457	gll0881	gll0881	Glucose inhibited division protein A	gll1732	gll1732	Gll1732 protein {UniProtKB/TrEMBL:Q7NJV0}	[TP0044-TP0954 (0.8549597)]
COG0445	COG0457	gll0881	gll0881	Glucose inhibited division protein A	gll4137	gll4137	Gll4137 protein {UniProtKB/TrEMBL:Q7NDU5}	[TP0044-TP0954 (0.8549597)]
COG0445	COG0457	gll0881	gll0881	Glucose inhibited division protein A	glr3240	glr3240	Glr3240 protein {UniProtKB/TrEMBL:Q7NGD1}	[TP0044-TP0954 (0.8549597)]
COG0445	COG0457	gll0881	gll0881	Glucose inhibited division protein A	glr1902	glr1902	Glr1902 protein {UniProtKB/TrEMBL:Q7NJD0}	[TP0044-TP0954 (0.8549597)]
COG0445	COG0457	gll0881	gll0881	Glucose inhibited division protein A	gll1546	gll1546	Gll1546 protein {UniProtKB/TrEMBL:Q7NKD2}	[TP0044-TP0954 (0.8549597)]
COG0445	COG0457	gll0881	gll0881	Glucose inhibited division protein A	glr2389	glr2389	Glr2389 protein {UniProtKB/TrEMBL:Q7NHZ5}	[TP0044-TP0954 (0.8549597)]
COG0445	COG0457	gll0881	gll0881	Glucose inhibited division protein A	gll4092	gll4092	Gll4092 protein {UniProtKB/TrEMBL:Q7NDZ0}	[TP0044-TP0954 (0.8549597)]
COG0445	COG0457	gll0881	gll0881	Glucose inhibited division protein A	glr2723	glr2723	Glr2723 protein {UniProtKB/TrEMBL:Q7NH14}	[TP0044-TP0954 (0.8549597)]
COG0445	COG0457	gll0881	gll0881	Glucose inhibited division protein A	glr4093	glr4093	Glr4093 protein {UniProtKB/TrEMBL:Q7NDY9}	[TP0044-TP0954 (0.8549597)]
COG0445	COG0457	gll0881	gll0881	Glucose inhibited division protein A	gll1384	gll1384	Gll1384 protein {UniProtKB/TrEMBL:Q7NKU2}	[TP0044-TP0954 (0.8549597)]
COG0445	COG0457	gll0881	gll0881	Glucose inhibited division protein A	glr2659	glr2659	Glr2659 protein {UniProtKB/TrEMBL:Q7NH78}	[TP0044-TP0954 (0.8549597)]
COG0445	COG0457	gll0881	gll0881	Glucose inhibited division protein A	gll1655	gll1655	Gll1655 protein {UniProtKB/TrEMBL:Q7NK25}	[TP0044-TP0954 (0.8549597)]
COG0305	COG1595	gll0034	gll0034	Gll0034 protein {UniProtKB/TrEMBL:Q7NPM1}	glr1158	glr1158	Glr1158 protein {UniProtKB/TrEMBL:Q7NLG6}	[TP0058-TP0092 (0.74082893)]
COG0305	COG1595	gll0034	gll0034	Gll0034 protein {UniProtKB/TrEMBL:Q7NPM1}	gll1739	gll1739	Gll1739 protein {UniProtKB/TrEMBL:Q7NJU3}	[TP0058-TP0092 (0.74082893)]
COG0305	COG1595	gll0034	gll0034	Gll0034 protein {UniProtKB/TrEMBL:Q7NPM1}	glr4357	glr4357	Glr4357 protein {UniProtKB/TrEMBL:Q7ND79}	[TP0058-TP0092 (0.74082893)]
COG0305	COG1595	gll0034	gll0034	Gll0034 protein {UniProtKB/TrEMBL:Q7NPM1}	glr1764	glr1764	Glr1764 protein {UniProtKB/TrEMBL:Q7NJR8}	[TP0058-TP0092 (0.74082893)]
COG0305	COG1595	gll0034	gll0034	Gll0034 protein {UniProtKB/TrEMBL:Q7NPM1}	glr3584	glr3584	Glr3584 protein {UniProtKB/TrEMBL:Q7NFE2}	[TP0058-TP0092 (0.74082893)]
COG0305	COG1595	gll0034	gll0034	Gll0034 protein {UniProtKB/TrEMBL:Q7NPM1}	gll0669	gll0669	RNA polymerase sigma-70 factor	[TP0058-TP0092 (0.74082893)]
COG0305	COG1595	gll0034	gll0034	Gll0034 protein {UniProtKB/TrEMBL:Q7NPM1}	gll2708	gll2708	Gll2708 protein {UniProtKB/TrEMBL:Q7NH29}	[TP0058-TP0092 (0.74082893)]
COG0228	COG0250	gsl2638	rpsP	30S ribosomal protein S16	glr0830	glr0830	Transcription antitermination protein nusG	[TP0905-TP0236 (0.7099409)]
COG0465	COG0532	gll1917	gll1917	Cell division protein {UniProtKB/TrEMBL:Q7NJB5}	glr2652	infB	Translation initiation factor IF-2	[TP0330-TP0891 (0.8751731)]
COG0465	COG0532	gll2578	gll2578	Cell division protein {UniProtKB/TrEMBL:Q7NHF9}	glr2652	infB	Translation initiation factor IF-2	[TP0330-TP0891 (0.8751731)]
COG0465	COG0532	glr0497	glr0497	Glr0497 protein {UniProtKB/TrEMBL:Q7NNB4}	glr2652	infB	Translation initiation factor IF-2	[TP0330-TP0891 (0.8751731)]
COG0465	COG0532	glr2649	glr2649	Glr2649 protein {UniProtKB/TrEMBL:Q7NH88}	glr2652	infB	Translation initiation factor IF-2	[TP0330-TP0891 (0.8751731)]
COG0465	COG0532	gll3141	gll3141	Cell division protein {UniProtKB/TrEMBL:Q7NGM7}	glr2652	infB	Translation initiation factor IF-2	[TP0330-TP0891 (0.8751731)]
COG0234	COG0445	glr2896	glr2896	10 kDa chaperonin {UniProtKB/TrEMBL:Q7MBB5}	gll0881	gll0881	Glucose inhibited division protein A	[TP1013-TP0044 (0.813164)]
COG0234	COG0445	gll1028	gll1028	10 kDa chaperonin {UniProtKB/TrEMBL:Q7MBC6}	gll0881	gll0881	Glucose inhibited division protein A	[TP1013-TP0044 (0.813164)]
COG0326	COG0353	glr1814	glr1814	Heat shock protein {UniProtKB/TrEMBL:Q7NJL8}	glr3499	recR	Recombination protein recR	[TP0984-TP1004 (0.5573069)]
COG0265	COG1381	gll1847	gll1847	Gll1847 protein {UniProtKB/TrEMBL:Q7NJI5}	gll0084	recO	DNA repair protein recO (Recombination protein O)	[TP0773-TP0636 (0.870009)]
COG0265	COG1381	glr3741	glr3741	Serine protease {UniProtKB/TrEMBL:Q7NEY6}	gll0084	recO	DNA repair protein recO (Recombination protein O)	[TP0773-TP0636 (0.870009)]
COG0265	COG1381	gll1335	gll1335	Serine proteinase {UniProtKB/TrEMBL:Q7NKZ1}	gll0084	recO	DNA repair protein recO (Recombination protein O)	[TP0773-TP0636 (0.870009)]
COG0265	COG1381	gll2097	gll2097	Gll2097 protein {UniProtKB/TrEMBL:Q7NIT5}	gll0084	recO	DNA repair protein recO (Recombination protein O)	[TP0773-TP0636 (0.870009)]
COG0265	COG1381	glr2107	glr2107	Serine protease {UniProtKB/TrEMBL:Q7NIS5}	gll0084	recO	DNA repair protein recO (Recombination protein O)	[TP0773-TP0636 (0.870009)]
COG0457	COG0860	gll3542	gll3542	Gll3542 protein {UniProtKB/TrEMBL:Q7NFI3}	glr0965	glr0965	N-acetylmuramoyl-L-alanine amidase	[TP0820-TP0247 (0.74644035), TP0067-TP0247 (0.79531366)]
COG0457	COG0860	glr4093	glr4093	Glr4093 protein {UniProtKB/TrEMBL:Q7NDY9}	glr0965	glr0965	N-acetylmuramoyl-L-alanine amidase	[TP0820-TP0247 (0.74644035), TP0067-TP0247 (0.79531366)]
COG0457	COG0860	gll3542	gll3542	Gll3542 protein {UniProtKB/TrEMBL:Q7NFI3}	gll0522	gll0522	N-acetylmuramoyl-L-alanine amidase	[TP0820-TP0247 (0.74644035), TP0067-TP0247 (0.79531366)]
COG0457	COG0860	gll1732	gll1732	Gll1732 protein {UniProtKB/TrEMBL:Q7NJV0}	gll0522	gll0522	N-acetylmuramoyl-L-alanine amidase	[TP0820-TP0247 (0.74644035), TP0067-TP0247 (0.79531366)]
COG0457	COG0860	gll4092	gll4092	Gll4092 protein {UniProtKB/TrEMBL:Q7NDZ0}	gll0522	gll0522	N-acetylmuramoyl-L-alanine amidase	[TP0820-TP0247 (0.74644035), TP0067-TP0247 (0.79531366)]
COG0457	COG0860	gll1546	gll1546	Gll1546 protein {UniProtKB/TrEMBL:Q7NKD2}	gll0522	gll0522	N-acetylmuramoyl-L-alanine amidase	[TP0820-TP0247 (0.74644035), TP0067-TP0247 (0.79531366)]
COG0457	COG0860	glr2659	glr2659	Glr2659 protein {UniProtKB/TrEMBL:Q7NH78}	gll0522	gll0522	N-acetylmuramoyl-L-alanine amidase	[TP0820-TP0247 (0.74644035), TP0067-TP0247 (0.79531366)]
COG0457	COG0860	gll1655	gll1655	Gll1655 protein {UniProtKB/TrEMBL:Q7NK25}	gll0522	gll0522	N-acetylmuramoyl-L-alanine amidase	[TP0820-TP0247 (0.74644035), TP0067-TP0247 (0.79531366)]
COG0457	COG0860	glr3567	glr3567	Glr3567 protein {UniProtKB/TrEMBL:Q7NFF8}	gll0522	gll0522	N-acetylmuramoyl-L-alanine amidase	[TP0820-TP0247 (0.74644035), TP0067-TP0247 (0.79531366)]
COG0457	COG0860	gll4088	gll4088	Gll4088 protein {UniProtKB/TrEMBL:Q7NDZ4}	glr0965	glr0965	N-acetylmuramoyl-L-alanine amidase	[TP0820-TP0247 (0.74644035), TP0067-TP0247 (0.79531366)]
COG0457	COG0860	glr3240	glr3240	Glr3240 protein {UniProtKB/TrEMBL:Q7NGD1}	glr0965	glr0965	N-acetylmuramoyl-L-alanine amidase	[TP0820-TP0247 (0.74644035), TP0067-TP0247 (0.79531366)]
COG0457	COG0860	glr2773	glr2773	Glr2773 protein {UniProtKB/TrEMBL:Q7NGW4}	gll0522	gll0522	N-acetylmuramoyl-L-alanine amidase	[TP0820-TP0247 (0.74644035), TP0067-TP0247 (0.79531366)]
COG0457	COG0860	glr2723	glr2723	Glr2723 protein {UniProtKB/TrEMBL:Q7NH14}	glr0965	glr0965	N-acetylmuramoyl-L-alanine amidase	[TP0820-TP0247 (0.74644035), TP0067-TP0247 (0.79531366)]
COG0457	COG0860	glr4093	glr4093	Glr4093 protein {UniProtKB/TrEMBL:Q7NDY9}	gll0522	gll0522	N-acetylmuramoyl-L-alanine amidase	[TP0820-TP0247 (0.74644035), TP0067-TP0247 (0.79531366)]
COG0457	COG0860	gll1546	gll1546	Gll1546 protein {UniProtKB/TrEMBL:Q7NKD2}	glr0965	glr0965	N-acetylmuramoyl-L-alanine amidase	[TP0820-TP0247 (0.74644035), TP0067-TP0247 (0.79531366)]
COG0457	COG0860	gll4137	gll4137	Gll4137 protein {UniProtKB/TrEMBL:Q7NDU5}	glr0965	glr0965	N-acetylmuramoyl-L-alanine amidase	[TP0820-TP0247 (0.74644035), TP0067-TP0247 (0.79531366)]
COG0457	COG0860	glr2723	glr2723	Glr2723 protein {UniProtKB/TrEMBL:Q7NH14}	gll0522	gll0522	N-acetylmuramoyl-L-alanine amidase	[TP0820-TP0247 (0.74644035), TP0067-TP0247 (0.79531366)]
COG0457	COG0860	glr1650	glr1650	Glr1650 protein {UniProtKB/TrEMBL:Q7NK30}	gll0522	gll0522	N-acetylmuramoyl-L-alanine amidase	[TP0820-TP0247 (0.74644035), TP0067-TP0247 (0.79531366)]
COG0457	COG0860	glr2659	glr2659	Glr2659 protein {UniProtKB/TrEMBL:Q7NH78}	glr0965	glr0965	N-acetylmuramoyl-L-alanine amidase	[TP0820-TP0247 (0.74644035), TP0067-TP0247 (0.79531366)]
COG0457	COG0860	gll1384	gll1384	Gll1384 protein {UniProtKB/TrEMBL:Q7NKU2}	glr0965	glr0965	N-acetylmuramoyl-L-alanine amidase	[TP0820-TP0247 (0.74644035), TP0067-TP0247 (0.79531366)]
COG0457	COG0860	glr2773	glr2773	Glr2773 protein {UniProtKB/TrEMBL:Q7NGW4}	glr0965	glr0965	N-acetylmuramoyl-L-alanine amidase	[TP0820-TP0247 (0.74644035), TP0067-TP0247 (0.79531366)]
COG0457	COG0860	glr3844	glr3844	Glr3844 protein {UniProtKB/TrEMBL:Q7NEN5}	glr0965	glr0965	N-acetylmuramoyl-L-alanine amidase	[TP0820-TP0247 (0.74644035), TP0067-TP0247 (0.79531366)]
COG0457	COG0860	gll4137	gll4137	Gll4137 protein {UniProtKB/TrEMBL:Q7NDU5}	gll0522	gll0522	N-acetylmuramoyl-L-alanine amidase	[TP0820-TP0247 (0.74644035), TP0067-TP0247 (0.79531366)]
COG0457	COG0860	gll1732	gll1732	Gll1732 protein {UniProtKB/TrEMBL:Q7NJV0}	glr0965	glr0965	N-acetylmuramoyl-L-alanine amidase	[TP0820-TP0247 (0.74644035), TP0067-TP0247 (0.79531366)]
COG0457	COG0860	glr1207	glr1207	Glr1207 protein {UniProtKB/TrEMBL:Q7NLB9}	gll0522	gll0522	N-acetylmuramoyl-L-alanine amidase	[TP0820-TP0247 (0.74644035), TP0067-TP0247 (0.79531366)]
COG0457	COG0860	glr3567	glr3567	Glr3567 protein {UniProtKB/TrEMBL:Q7NFF8}	glr0965	glr0965	N-acetylmuramoyl-L-alanine amidase	[TP0820-TP0247 (0.74644035), TP0067-TP0247 (0.79531366)]
COG0457	COG0860	glr2389	glr2389	Glr2389 protein {UniProtKB/TrEMBL:Q7NHZ5}	gll0522	gll0522	N-acetylmuramoyl-L-alanine amidase	[TP0820-TP0247 (0.74644035), TP0067-TP0247 (0.79531366)]
COG0457	COG0860	glr1902	glr1902	Glr1902 protein {UniProtKB/TrEMBL:Q7NJD0}	gll0522	gll0522	N-acetylmuramoyl-L-alanine amidase	[TP0820-TP0247 (0.74644035), TP0067-TP0247 (0.79531366)]
COG0457	COG0860	glr1902	glr1902	Glr1902 protein {UniProtKB/TrEMBL:Q7NJD0}	glr0965	glr0965	N-acetylmuramoyl-L-alanine amidase	[TP0820-TP0247 (0.74644035), TP0067-TP0247 (0.79531366)]
COG0457	COG0860	glr1650	glr1650	Glr1650 protein {UniProtKB/TrEMBL:Q7NK30}	glr0965	glr0965	N-acetylmuramoyl-L-alanine amidase	[TP0820-TP0247 (0.74644035), TP0067-TP0247 (0.79531366)]
COG0457	COG0860	gll1655	gll1655	Gll1655 protein {UniProtKB/TrEMBL:Q7NK25}	glr0965	glr0965	N-acetylmuramoyl-L-alanine amidase	[TP0820-TP0247 (0.74644035), TP0067-TP0247 (0.79531366)]
COG0457	COG0860	glr1207	glr1207	Glr1207 protein {UniProtKB/TrEMBL:Q7NLB9}	glr0965	glr0965	N-acetylmuramoyl-L-alanine amidase	[TP0820-TP0247 (0.74644035), TP0067-TP0247 (0.79531366)]
COG0457	COG0860	gll4088	gll4088	Gll4088 protein {UniProtKB/TrEMBL:Q7NDZ4}	gll0522	gll0522	N-acetylmuramoyl-L-alanine amidase	[TP0820-TP0247 (0.74644035), TP0067-TP0247 (0.79531366)]
COG0457	COG0860	glr2389	glr2389	Glr2389 protein {UniProtKB/TrEMBL:Q7NHZ5}	glr0965	glr0965	N-acetylmuramoyl-L-alanine amidase	[TP0820-TP0247 (0.74644035), TP0067-TP0247 (0.79531366)]
COG0457	COG0860	gll1384	gll1384	Gll1384 protein {UniProtKB/TrEMBL:Q7NKU2}	gll0522	gll0522	N-acetylmuramoyl-L-alanine amidase	[TP0820-TP0247 (0.74644035), TP0067-TP0247 (0.79531366)]
COG0457	COG0860	glr3240	glr3240	Glr3240 protein {UniProtKB/TrEMBL:Q7NGD1}	gll0522	gll0522	N-acetylmuramoyl-L-alanine amidase	[TP0820-TP0247 (0.74644035), TP0067-TP0247 (0.79531366)]
COG0457	COG0860	glr3844	glr3844	Glr3844 protein {UniProtKB/TrEMBL:Q7NEN5}	gll0522	gll0522	N-acetylmuramoyl-L-alanine amidase	[TP0820-TP0247 (0.74644035), TP0067-TP0247 (0.79531366)]
COG0457	COG0860	gll4092	gll4092	Gll4092 protein {UniProtKB/TrEMBL:Q7NDZ0}	glr0965	glr0965	N-acetylmuramoyl-L-alanine amidase	[TP0820-TP0247 (0.74644035), TP0067-TP0247 (0.79531366)]
COG0319	COG0333	gll1243	gll1243	UPF0054 protein gll1243	gsl0792	rpmF	50S ribosomal protein L32	[TP0650-TP0807 (0.80809164)]
COG0216	COG0457	glr4421	prfA	Peptide chain release factor 1 (RF-1)	gll4088	gll4088	Gll4088 protein {UniProtKB/TrEMBL:Q7NDZ4}	[TP0051-TP0067 (0.7097377)]
COG0216	COG0457	glr4040	glr4040	Glr4040 protein {UniProtKB/TrEMBL:Q7NE40}	glr2389	glr2389	Glr2389 protein {UniProtKB/TrEMBL:Q7NHZ5}	[TP0051-TP0067 (0.7097377)]
COG0216	COG0457	glr4040	glr4040	Glr4040 protein {UniProtKB/TrEMBL:Q7NE40}	gll1655	gll1655	Gll1655 protein {UniProtKB/TrEMBL:Q7NK25}	[TP0051-TP0067 (0.7097377)]
COG0216	COG0457	glr4040	glr4040	Glr4040 protein {UniProtKB/TrEMBL:Q7NE40}	glr1902	glr1902	Glr1902 protein {UniProtKB/TrEMBL:Q7NJD0}	[TP0051-TP0067 (0.7097377)]
COG0216	COG0457	glr4040	glr4040	Glr4040 protein {UniProtKB/TrEMBL:Q7NE40}	gll1384	gll1384	Gll1384 protein {UniProtKB/TrEMBL:Q7NKU2}	[TP0051-TP0067 (0.7097377)]
COG0216	COG0457	glr4421	prfA	Peptide chain release factor 1 (RF-1)	glr4093	glr4093	Glr4093 protein {UniProtKB/TrEMBL:Q7NDY9}	[TP0051-TP0067 (0.7097377)]
COG0216	COG0457	glr4040	glr4040	Glr4040 protein {UniProtKB/TrEMBL:Q7NE40}	glr1650	glr1650	Glr1650 protein {UniProtKB/TrEMBL:Q7NK30}	[TP0051-TP0067 (0.7097377)]
COG0216	COG0457	glr4040	glr4040	Glr4040 protein {UniProtKB/TrEMBL:Q7NE40}	glr4093	glr4093	Glr4093 protein {UniProtKB/TrEMBL:Q7NDY9}	[TP0051-TP0067 (0.7097377)]
COG0216	COG0457	glr4040	glr4040	Glr4040 protein {UniProtKB/TrEMBL:Q7NE40}	gll4137	gll4137	Gll4137 protein {UniProtKB/TrEMBL:Q7NDU5}	[TP0051-TP0067 (0.7097377)]
COG0216	COG0457	glr4040	glr4040	Glr4040 protein {UniProtKB/TrEMBL:Q7NE40}	gll1546	gll1546	Gll1546 protein {UniProtKB/TrEMBL:Q7NKD2}	[TP0051-TP0067 (0.7097377)]
COG0216	COG0457	glr4040	glr4040	Glr4040 protein {UniProtKB/TrEMBL:Q7NE40}	glr1207	glr1207	Glr1207 protein {UniProtKB/TrEMBL:Q7NLB9}	[TP0051-TP0067 (0.7097377)]
COG0216	COG0457	glr4421	prfA	Peptide chain release factor 1 (RF-1)	glr1902	glr1902	Glr1902 protein {UniProtKB/TrEMBL:Q7NJD0}	[TP0051-TP0067 (0.7097377)]
COG0216	COG0457	glr4040	glr4040	Glr4040 protein {UniProtKB/TrEMBL:Q7NE40}	glr2773	glr2773	Glr2773 protein {UniProtKB/TrEMBL:Q7NGW4}	[TP0051-TP0067 (0.7097377)]
COG0216	COG0457	glr4040	glr4040	Glr4040 protein {UniProtKB/TrEMBL:Q7NE40}	glr3240	glr3240	Glr3240 protein {UniProtKB/TrEMBL:Q7NGD1}	[TP0051-TP0067 (0.7097377)]
COG0216	COG0457	glr4421	prfA	Peptide chain release factor 1 (RF-1)	glr2723	glr2723	Glr2723 protein {UniProtKB/TrEMBL:Q7NH14}	[TP0051-TP0067 (0.7097377)]
COG0216	COG0457	glr4421	prfA	Peptide chain release factor 1 (RF-1)	gll1655	gll1655	Gll1655 protein {UniProtKB/TrEMBL:Q7NK25}	[TP0051-TP0067 (0.7097377)]
COG0216	COG0457	glr4040	glr4040	Glr4040 protein {UniProtKB/TrEMBL:Q7NE40}	glr2723	glr2723	Glr2723 protein {UniProtKB/TrEMBL:Q7NH14}	[TP0051-TP0067 (0.7097377)]
COG0216	COG0457	glr4421	prfA	Peptide chain release factor 1 (RF-1)	glr3240	glr3240	Glr3240 protein {UniProtKB/TrEMBL:Q7NGD1}	[TP0051-TP0067 (0.7097377)]
COG0216	COG0457	glr4421	prfA	Peptide chain release factor 1 (RF-1)	glr2659	glr2659	Glr2659 protein {UniProtKB/TrEMBL:Q7NH78}	[TP0051-TP0067 (0.7097377)]
COG0216	COG0457	glr4421	prfA	Peptide chain release factor 1 (RF-1)	glr2389	glr2389	Glr2389 protein {UniProtKB/TrEMBL:Q7NHZ5}	[TP0051-TP0067 (0.7097377)]
COG0216	COG0457	glr4421	prfA	Peptide chain release factor 1 (RF-1)	gll1546	gll1546	Gll1546 protein {UniProtKB/TrEMBL:Q7NKD2}	[TP0051-TP0067 (0.7097377)]
COG0216	COG0457	glr4040	glr4040	Glr4040 protein {UniProtKB/TrEMBL:Q7NE40}	glr3567	glr3567	Glr3567 protein {UniProtKB/TrEMBL:Q7NFF8}	[TP0051-TP0067 (0.7097377)]
COG0216	COG0457	glr4421	prfA	Peptide chain release factor 1 (RF-1)	gll1384	gll1384	Gll1384 protein {UniProtKB/TrEMBL:Q7NKU2}	[TP0051-TP0067 (0.7097377)]
COG0216	COG0457	glr4421	prfA	Peptide chain release factor 1 (RF-1)	glr1207	glr1207	Glr1207 protein {UniProtKB/TrEMBL:Q7NLB9}	[TP0051-TP0067 (0.7097377)]
COG0216	COG0457	glr4040	glr4040	Glr4040 protein {UniProtKB/TrEMBL:Q7NE40}	glr3844	glr3844	Glr3844 protein {UniProtKB/TrEMBL:Q7NEN5}	[TP0051-TP0067 (0.7097377)]
COG0216	COG0457	glr4421	prfA	Peptide chain release factor 1 (RF-1)	glr1650	glr1650	Glr1650 protein {UniProtKB/TrEMBL:Q7NK30}	[TP0051-TP0067 (0.7097377)]
COG0216	COG0457	glr4421	prfA	Peptide chain release factor 1 (RF-1)	glr3844	glr3844	Glr3844 protein {UniProtKB/TrEMBL:Q7NEN5}	[TP0051-TP0067 (0.7097377)]
COG0216	COG0457	glr4040	glr4040	Glr4040 protein {UniProtKB/TrEMBL:Q7NE40}	gll1732	gll1732	Gll1732 protein {UniProtKB/TrEMBL:Q7NJV0}	[TP0051-TP0067 (0.7097377)]
COG0216	COG0457	glr4421	prfA	Peptide chain release factor 1 (RF-1)	glr2773	glr2773	Glr2773 protein {UniProtKB/TrEMBL:Q7NGW4}	[TP0051-TP0067 (0.7097377)]
COG0216	COG0457	glr4040	glr4040	Glr4040 protein {UniProtKB/TrEMBL:Q7NE40}	gll3542	gll3542	Gll3542 protein {UniProtKB/TrEMBL:Q7NFI3}	[TP0051-TP0067 (0.7097377)]
COG0216	COG0457	glr4040	glr4040	Glr4040 protein {UniProtKB/TrEMBL:Q7NE40}	gll4092	gll4092	Gll4092 protein {UniProtKB/TrEMBL:Q7NDZ0}	[TP0051-TP0067 (0.7097377)]
COG0216	COG0457	glr4421	prfA	Peptide chain release factor 1 (RF-1)	gll4137	gll4137	Gll4137 protein {UniProtKB/TrEMBL:Q7NDU5}	[TP0051-TP0067 (0.7097377)]
COG0216	COG0457	glr4421	prfA	Peptide chain release factor 1 (RF-1)	gll4092	gll4092	Gll4092 protein {UniProtKB/TrEMBL:Q7NDZ0}	[TP0051-TP0067 (0.7097377)]
COG0216	COG0457	glr4421	prfA	Peptide chain release factor 1 (RF-1)	gll1732	gll1732	Gll1732 protein {UniProtKB/TrEMBL:Q7NJV0}	[TP0051-TP0067 (0.7097377)]
COG0216	COG0457	glr4040	glr4040	Glr4040 protein {UniProtKB/TrEMBL:Q7NE40}	gll4088	gll4088	Gll4088 protein {UniProtKB/TrEMBL:Q7NDZ4}	[TP0051-TP0067 (0.7097377)]
COG0216	COG0457	glr4040	glr4040	Glr4040 protein {UniProtKB/TrEMBL:Q7NE40}	glr2659	glr2659	Glr2659 protein {UniProtKB/TrEMBL:Q7NH78}	[TP0051-TP0067 (0.7097377)]
COG0216	COG0457	glr4421	prfA	Peptide chain release factor 1 (RF-1)	gll3542	gll3542	Gll3542 protein {UniProtKB/TrEMBL:Q7NFI3}	[TP0051-TP0067 (0.7097377)]
COG0216	COG0457	glr4421	prfA	Peptide chain release factor 1 (RF-1)	glr3567	glr3567	Glr3567 protein {UniProtKB/TrEMBL:Q7NFF8}	[TP0051-TP0067 (0.7097377)]
COG2215	COG2239	glr3327	glr3327	Glr3327 protein {UniProtKB/TrEMBL:Q7NG46}	glr1926	glr1926	Glr1926 protein {UniProtKB/TrEMBL:Q7NJA6}	[TP0558-TP0917 (0.5059451)]
COG0687	COG0693	glr1359	glr1359	Glr1359 protein {UniProtKB/TrEMBL:Q7NKW7}	gll3753	gll3753	4-methyl-5(Beta-hydroxyethyl)-thiazole	[TP0655-TP0445 (0.5706956)]
COG0687	COG0693	glr1359	glr1359	Glr1359 protein {UniProtKB/TrEMBL:Q7NKW7}	glr2813	glr2813	Glr2813 protein {UniProtKB/TrEMBL:Q7NGS5}	[TP0655-TP0445 (0.5706956)]
COG0687	COG0693	glr1359	glr1359	Glr1359 protein {UniProtKB/TrEMBL:Q7NKW7}	gll0294	gll0294	Gll0294 protein {UniProtKB/TrEMBL:Q7NNW4}	[TP0655-TP0445 (0.5706956)]
COG0687	COG0693	glr1359	glr1359	Glr1359 protein {UniProtKB/TrEMBL:Q7NKW7}	gll0908	gll0908	Gll0908 protein {UniProtKB/TrEMBL:Q7NM60}	[TP0655-TP0445 (0.5706956)]
COG0687	COG0693	glr1359	glr1359	Glr1359 protein {UniProtKB/TrEMBL:Q7NKW7}	gll1979	gll1979	Gll1979 protein {UniProtKB/TrEMBL:Q7NJ53}	[TP0655-TP0445 (0.5706956)]
COG0608	COG1366	glr0041	glr0041	Single-strand-DNA-specific exonuclease	gsr4179	gsr4179	Anti-sigma factor antagonist	[TP0704-TP0540 (0.7098393)]
COG0705	COG1187	gll4263	gll4263	Gll4263 protein {UniProtKB/TrEMBL:Q7NDH2}	glr4397	glr4397	Glr4397 protein {UniProtKB/TrEMBL:Q7ND39}	[TP0982-TP0459 (0.6079956)]
COG0705	COG1187	glr0081	glr0081	Glr0081 protein {UniProtKB/TrEMBL:Q7NPH4}	gll1379	gll1379	Gll1379 protein {UniProtKB/TrEMBL:Q7NKU7}	[TP0982-TP0459 (0.6079956)]
COG0705	COG1187	glr0081	glr0081	Glr0081 protein {UniProtKB/TrEMBL:Q7NPH4}	glr4397	glr4397	Glr4397 protein {UniProtKB/TrEMBL:Q7ND39}	[TP0982-TP0459 (0.6079956)]
COG0705	COG1187	gll4263	gll4263	Gll4263 protein {UniProtKB/TrEMBL:Q7NDH2}	gll1379	gll1379	Gll1379 protein {UniProtKB/TrEMBL:Q7NKU7}	[TP0982-TP0459 (0.6079956)]
COG0290	COG0457	gll1756	infC	Translation initiation factor IF-3	glr3844	glr3844	Glr3844 protein {UniProtKB/TrEMBL:Q7NEN5}	[TP0850-TP0095 (0.6947713)]
COG0290	COG0457	gll1756	infC	Translation initiation factor IF-3	glr1650	glr1650	Glr1650 protein {UniProtKB/TrEMBL:Q7NK30}	[TP0850-TP0095 (0.6947713)]
COG0290	COG0457	gll1756	infC	Translation initiation factor IF-3	glr4093	glr4093	Glr4093 protein {UniProtKB/TrEMBL:Q7NDY9}	[TP0850-TP0095 (0.6947713)]
COG0290	COG0457	gll1756	infC	Translation initiation factor IF-3	glr1207	glr1207	Glr1207 protein {UniProtKB/TrEMBL:Q7NLB9}	[TP0850-TP0095 (0.6947713)]
COG0290	COG0457	gll1756	infC	Translation initiation factor IF-3	gll3542	gll3542	Gll3542 protein {UniProtKB/TrEMBL:Q7NFI3}	[TP0850-TP0095 (0.6947713)]
COG0290	COG0457	gll1756	infC	Translation initiation factor IF-3	gll1546	gll1546	Gll1546 protein {UniProtKB/TrEMBL:Q7NKD2}	[TP0850-TP0095 (0.6947713)]
COG0290	COG0457	gll1756	infC	Translation initiation factor IF-3	glr2389	glr2389	Glr2389 protein {UniProtKB/TrEMBL:Q7NHZ5}	[TP0850-TP0095 (0.6947713)]
COG0290	COG0457	gll1756	infC	Translation initiation factor IF-3	gll1384	gll1384	Gll1384 protein {UniProtKB/TrEMBL:Q7NKU2}	[TP0850-TP0095 (0.6947713)]
COG0290	COG0457	gll1756	infC	Translation initiation factor IF-3	glr1902	glr1902	Glr1902 protein {UniProtKB/TrEMBL:Q7NJD0}	[TP0850-TP0095 (0.6947713)]
COG0290	COG0457	gll1756	infC	Translation initiation factor IF-3	glr3240	glr3240	Glr3240 protein {UniProtKB/TrEMBL:Q7NGD1}	[TP0850-TP0095 (0.6947713)]
COG0290	COG0457	gll1756	infC	Translation initiation factor IF-3	glr2723	glr2723	Glr2723 protein {UniProtKB/TrEMBL:Q7NH14}	[TP0850-TP0095 (0.6947713)]
COG0290	COG0457	gll1756	infC	Translation initiation factor IF-3	glr2773	glr2773	Glr2773 protein {UniProtKB/TrEMBL:Q7NGW4}	[TP0850-TP0095 (0.6947713)]
COG0290	COG0457	gll1756	infC	Translation initiation factor IF-3	gll1655	gll1655	Gll1655 protein {UniProtKB/TrEMBL:Q7NK25}	[TP0850-TP0095 (0.6947713)]
COG0290	COG0457	gll1756	infC	Translation initiation factor IF-3	gll4088	gll4088	Gll4088 protein {UniProtKB/TrEMBL:Q7NDZ4}	[TP0850-TP0095 (0.6947713)]
COG0290	COG0457	gll1756	infC	Translation initiation factor IF-3	gll4137	gll4137	Gll4137 protein {UniProtKB/TrEMBL:Q7NDU5}	[TP0850-TP0095 (0.6947713)]
COG0290	COG0457	gll1756	infC	Translation initiation factor IF-3	gll1732	gll1732	Gll1732 protein {UniProtKB/TrEMBL:Q7NJV0}	[TP0850-TP0095 (0.6947713)]
COG0290	COG0457	gll1756	infC	Translation initiation factor IF-3	glr2659	glr2659	Glr2659 protein {UniProtKB/TrEMBL:Q7NH78}	[TP0850-TP0095 (0.6947713)]
COG0290	COG0457	gll1756	infC	Translation initiation factor IF-3	glr3567	glr3567	Glr3567 protein {UniProtKB/TrEMBL:Q7NFF8}	[TP0850-TP0095 (0.6947713)]
COG0290	COG0457	gll1756	infC	Translation initiation factor IF-3	gll4092	gll4092	Gll4092 protein {UniProtKB/TrEMBL:Q7NDZ0}	[TP0850-TP0095 (0.6947713)]
COG0103	COG1432	glr4419	rpsI	30S ribosomal protein S9	gll3022	gll3022	Gll3022 protein {UniProtKB/TrEMBL:Q7NCF7}	[TP1024-TP0894 (0.64955014)]
COG0103	COG1432	glr4419	rpsI	30S ribosomal protein S9	glr1447	glr1447	Glr1447 protein {UniProtKB/TrEMBL:Q7NKN0}	[TP1024-TP0894 (0.64955014)]
COG0824	COG1480	gll1961	gll1961	Gll1961 protein {UniProtKB/TrEMBL:Q7NJ71}	glr3693	glr3693	Glr3693 protein {UniProtKB/TrEMBL:Q7NF34}	[TP0156-TP0651 (0.6079956)]
COG0322	COG0353	gll3592	uvrC	UvrABC system protein C (Protein uvrC) (Excinuclease ABC subunit C)	glr3499	recR	Recombination protein recR	[TP0472-TP1004 (0.53674763)]
COG0322	COG0353	gll1442	gll1442	Excinuclease ABC subunit C	glr3499	recR	Recombination protein recR	[TP0472-TP1004 (0.53674763)]
COG0771	COG1595	gll3732	murD	UDP-N-acetylmuramoylalanine--D-glutamate ligase (EC 6.3.2.9) (UDP-N- acetylmuramoyl-L-alanyl-D-glutamate synthetase) (D-glutamic acid- adding enzyme)	glr1158	glr1158	Glr1158 protein {UniProtKB/TrEMBL:Q7NLG6}	[TP0903-TP0092 (0.6651206)]
COG0771	COG1595	gll3732	murD	UDP-N-acetylmuramoylalanine--D-glutamate ligase (EC 6.3.2.9) (UDP-N- acetylmuramoyl-L-alanyl-D-glutamate synthetase) (D-glutamic acid- adding enzyme)	glr1764	glr1764	Glr1764 protein {UniProtKB/TrEMBL:Q7NJR8}	[TP0903-TP0092 (0.6651206)]
COG0771	COG1595	gll3732	murD	UDP-N-acetylmuramoylalanine--D-glutamate ligase (EC 6.3.2.9) (UDP-N- acetylmuramoyl-L-alanyl-D-glutamate synthetase) (D-glutamic acid- adding enzyme)	glr4357	glr4357	Glr4357 protein {UniProtKB/TrEMBL:Q7ND79}	[TP0903-TP0092 (0.6651206)]
COG0771	COG1595	gll3732	murD	UDP-N-acetylmuramoylalanine--D-glutamate ligase (EC 6.3.2.9) (UDP-N- acetylmuramoyl-L-alanyl-D-glutamate synthetase) (D-glutamic acid- adding enzyme)	glr3584	glr3584	Glr3584 protein {UniProtKB/TrEMBL:Q7NFE2}	[TP0903-TP0092 (0.6651206)]
COG0771	COG1595	gll3732	murD	UDP-N-acetylmuramoylalanine--D-glutamate ligase (EC 6.3.2.9) (UDP-N- acetylmuramoyl-L-alanyl-D-glutamate synthetase) (D-glutamic acid- adding enzyme)	gll2708	gll2708	Gll2708 protein {UniProtKB/TrEMBL:Q7NH29}	[TP0903-TP0092 (0.6651206)]
COG0771	COG1595	gll3732	murD	UDP-N-acetylmuramoylalanine--D-glutamate ligase (EC 6.3.2.9) (UDP-N- acetylmuramoyl-L-alanyl-D-glutamate synthetase) (D-glutamic acid- adding enzyme)	gll1739	gll1739	Gll1739 protein {UniProtKB/TrEMBL:Q7NJU3}	[TP0903-TP0092 (0.6651206)]
COG0771	COG1595	gll3732	murD	UDP-N-acetylmuramoylalanine--D-glutamate ligase (EC 6.3.2.9) (UDP-N- acetylmuramoyl-L-alanyl-D-glutamate synthetase) (D-glutamic acid- adding enzyme)	gll0669	gll0669	RNA polymerase sigma-70 factor	[TP0903-TP0092 (0.6651206)]
COG0188	COG0305	gll3082	gll3082	DNA gyrase subunit A {UniProtKB/TrEMBL:Q7NC97}	gll0034	gll0034	Gll0034 protein {UniProtKB/TrEMBL:Q7NPM1}	[TP0005-TP0058 (0.73312306)]
COG0188	COG0305	gll2050	gll2050	DNA gyrase subunit A {UniProtKB/TrEMBL:Q7NIY2}	gll0034	gll0034	Gll0034 protein {UniProtKB/TrEMBL:Q7NPM1}	[TP0005-TP0058 (0.73312306)]
COG1825	COG2812	gll0399	ctc	50S ribosomal protein L25 (General stress protein CTC)	glr1609	glr1609	DNA polymerase III gamma and tau subunits	[TP0372-TP1005 (0.6540257)]
COG0024	COG1121	gll2411	gll2411	Methionine aminopeptidase	gll3310	gll3310	ABC transporter ATP-binding protein	[TP0842-TP0164 (0.77940726)]
COG0024	COG1121	gll2411	gll2411	Methionine aminopeptidase	glr3312	glr3312	ABC transporter ATP-binding protein	[TP0842-TP0164 (0.77940726)]
COG0024	COG1121	glr0412	glr0412	Methionine aminopeptidase	gll3310	gll3310	ABC transporter ATP-binding protein	[TP0842-TP0164 (0.77940726)]
COG0024	COG1121	gsl0696	gsl0696	Gsl0696 protein {UniProtKB/TrEMBL:Q7NMR9}	glr3312	glr3312	ABC transporter ATP-binding protein	[TP0842-TP0164 (0.77940726)]
COG0024	COG1121	gsl0696	gsl0696	Gsl0696 protein {UniProtKB/TrEMBL:Q7NMR9}	gll3310	gll3310	ABC transporter ATP-binding protein	[TP0842-TP0164 (0.77940726)]
COG0024	COG1121	glr0412	glr0412	Methionine aminopeptidase	glr3312	glr3312	ABC transporter ATP-binding protein	[TP0842-TP0164 (0.77940726)]
COG0361	COG1214	gsr0413	infA	Translation initiation factor IF-1	gll4285	gll4285	Gll4285 protein {UniProtKB/TrEMBL:Q7NDF0}	[TP0097-TP0876 (0.56457245)]
COG0255	COG1011	gsl3919	rpmC	50S ribosomal protein L29	gll1352	gll1352	Gll1352 protein {UniProtKB/TrEMBL:Q7NKX4}	[TP0197-TP0158 (0.6077605)]
COG1108	COG2239	glr3313	glr3313	ABC transporter permease protein	glr1926	glr1926	Glr1926 protein {UniProtKB/TrEMBL:Q7NJA6}	[TP0165-TP0917 (0.5215956)]
COG1108	COG2239	gll3309	gll3309	ABC transporter permease protein	glr1926	glr1926	Glr1926 protein {UniProtKB/TrEMBL:Q7NJA6}	[TP0165-TP0917 (0.5215956)]
COG1108	COG2239	gll1693	gll1693	ABC transporter permease protein	glr1926	glr1926	Glr1926 protein {UniProtKB/TrEMBL:Q7NJA6}	[TP0165-TP0917 (0.5215956)]
COG0546	COG0739	glr3940	glr3940	Glr3940 protein {UniProtKB/TrEMBL:Q7NEE0}	glr3729	glr3729	Glr3729 protein {UniProtKB/TrEMBL:Q7NEZ8}	[TP0554-TP0782 (0.73069036)]
COG0546	COG0739	glr3940	glr3940	Glr3940 protein {UniProtKB/TrEMBL:Q7NEE0}	gll1142	gll1142	Gll1142 protein {UniProtKB/TrEMBL:Q7NLI1}	[TP0554-TP0782 (0.73069036)]
COG0546	COG0739	gll0254	gll0254	Gll0254 protein {UniProtKB/TrEMBL:Q7NP04}	gll3471	gll3471	Gll3471 protein {UniProtKB/TrEMBL:Q7NFQ3}	[TP0554-TP0782 (0.73069036)]
COG0546	COG0739	gll0254	gll0254	Gll0254 protein {UniProtKB/TrEMBL:Q7NP04}	gll2330	gll2330	Gll2330 protein {UniProtKB/TrEMBL:Q7NI54}	[TP0554-TP0782 (0.73069036)]
COG0546	COG0739	glr3940	glr3940	Glr3940 protein {UniProtKB/TrEMBL:Q7NEE0}	gll2330	gll2330	Gll2330 protein {UniProtKB/TrEMBL:Q7NI54}	[TP0554-TP0782 (0.73069036)]
COG0546	COG0739	glr3940	glr3940	Glr3940 protein {UniProtKB/TrEMBL:Q7NEE0}	gll3471	gll3471	Gll3471 protein {UniProtKB/TrEMBL:Q7NFQ3}	[TP0554-TP0782 (0.73069036)]
COG0546	COG0739	glr3940	glr3940	Glr3940 protein {UniProtKB/TrEMBL:Q7NEE0}	gll3731	gll3731	Gll3731 protein {UniProtKB/TrEMBL:Q7NEZ6}	[TP0554-TP0782 (0.73069036)]
COG0546	COG0739	glr3940	glr3940	Glr3940 protein {UniProtKB/TrEMBL:Q7NEE0}	gll2975	gll2975	Gll2975 protein {UniProtKB/TrEMBL:Q7NCK3}	[TP0554-TP0782 (0.73069036)]
COG0546	COG0739	gll0254	gll0254	Gll0254 protein {UniProtKB/TrEMBL:Q7NP04}	gll1142	gll1142	Gll1142 protein {UniProtKB/TrEMBL:Q7NLI1}	[TP0554-TP0782 (0.73069036)]
COG0546	COG0739	gll0254	gll0254	Gll0254 protein {UniProtKB/TrEMBL:Q7NP04}	gll3731	gll3731	Gll3731 protein {UniProtKB/TrEMBL:Q7NEZ6}	[TP0554-TP0782 (0.73069036)]
COG0546	COG0739	gll0254	gll0254	Gll0254 protein {UniProtKB/TrEMBL:Q7NP04}	glr3729	glr3729	Glr3729 protein {UniProtKB/TrEMBL:Q7NEZ8}	[TP0554-TP0782 (0.73069036)]
COG0546	COG0739	gll0254	gll0254	Gll0254 protein {UniProtKB/TrEMBL:Q7NP04}	gll2975	gll2975	Gll2975 protein {UniProtKB/TrEMBL:Q7NCK3}	[TP0554-TP0782 (0.73069036)]
COG0242	COG1187	glr1729	def1	Peptide deformylase 1 (EC 3.5.1.88) (PDF 1) (Polypeptide deformylase 1)	gll1379	gll1379	Gll1379 protein {UniProtKB/TrEMBL:Q7NKU7}	[TP0757-TP0459 (0.5284328)]
COG0242	COG1187	gll2228	def2	Peptide deformylase 2 (EC 3.5.1.88) (PDF 2) (Polypeptide deformylase 2)	glr4397	glr4397	Glr4397 protein {UniProtKB/TrEMBL:Q7ND39}	[TP0757-TP0459 (0.5284328)]
COG0242	COG1187	gll2228	def2	Peptide deformylase 2 (EC 3.5.1.88) (PDF 2) (Polypeptide deformylase 2)	gll1379	gll1379	Gll1379 protein {UniProtKB/TrEMBL:Q7NKU7}	[TP0757-TP0459 (0.5284328)]
COG0242	COG1187	glr1729	def1	Peptide deformylase 1 (EC 3.5.1.88) (PDF 1) (Polypeptide deformylase 1)	glr4397	glr4397	Glr4397 protein {UniProtKB/TrEMBL:Q7ND39}	[TP0757-TP0459 (0.5284328)]
COG0457	COG0558	glr4093	glr4093	Glr4093 protein {UniProtKB/TrEMBL:Q7NDY9}	glr0301	glr0301	CDP-diacylglycerol--glycerol-3-phosphate	[TP0067-TP0730 (0.86096925)]
COG0457	COG0558	glr3567	glr3567	Glr3567 protein {UniProtKB/TrEMBL:Q7NFF8}	glr0301	glr0301	CDP-diacylglycerol--glycerol-3-phosphate	[TP0067-TP0730 (0.86096925)]
COG0457	COG0558	gll4092	gll4092	Gll4092 protein {UniProtKB/TrEMBL:Q7NDZ0}	glr0301	glr0301	CDP-diacylglycerol--glycerol-3-phosphate	[TP0067-TP0730 (0.86096925)]
COG0457	COG0558	glr1902	glr1902	Glr1902 protein {UniProtKB/TrEMBL:Q7NJD0}	glr0301	glr0301	CDP-diacylglycerol--glycerol-3-phosphate	[TP0067-TP0730 (0.86096925)]
COG0457	COG0558	glr3844	glr3844	Glr3844 protein {UniProtKB/TrEMBL:Q7NEN5}	glr0301	glr0301	CDP-diacylglycerol--glycerol-3-phosphate	[TP0067-TP0730 (0.86096925)]
COG0457	COG0558	gll4137	gll4137	Gll4137 protein {UniProtKB/TrEMBL:Q7NDU5}	glr0301	glr0301	CDP-diacylglycerol--glycerol-3-phosphate	[TP0067-TP0730 (0.86096925)]
COG0457	COG0558	glr2773	glr2773	Glr2773 protein {UniProtKB/TrEMBL:Q7NGW4}	glr0301	glr0301	CDP-diacylglycerol--glycerol-3-phosphate	[TP0067-TP0730 (0.86096925)]
COG0457	COG0558	gll1546	gll1546	Gll1546 protein {UniProtKB/TrEMBL:Q7NKD2}	glr0301	glr0301	CDP-diacylglycerol--glycerol-3-phosphate	[TP0067-TP0730 (0.86096925)]
COG0457	COG0558	gll4088	gll4088	Gll4088 protein {UniProtKB/TrEMBL:Q7NDZ4}	glr0301	glr0301	CDP-diacylglycerol--glycerol-3-phosphate	[TP0067-TP0730 (0.86096925)]
COG0457	COG0558	gll1732	gll1732	Gll1732 protein {UniProtKB/TrEMBL:Q7NJV0}	glr0301	glr0301	CDP-diacylglycerol--glycerol-3-phosphate	[TP0067-TP0730 (0.86096925)]
COG0457	COG0558	glr2723	glr2723	Glr2723 protein {UniProtKB/TrEMBL:Q7NH14}	glr0301	glr0301	CDP-diacylglycerol--glycerol-3-phosphate	[TP0067-TP0730 (0.86096925)]
COG0457	COG0558	gll1384	gll1384	Gll1384 protein {UniProtKB/TrEMBL:Q7NKU2}	glr0301	glr0301	CDP-diacylglycerol--glycerol-3-phosphate	[TP0067-TP0730 (0.86096925)]
COG0457	COG0558	glr1650	glr1650	Glr1650 protein {UniProtKB/TrEMBL:Q7NK30}	glr0301	glr0301	CDP-diacylglycerol--glycerol-3-phosphate	[TP0067-TP0730 (0.86096925)]
COG0457	COG0558	gll3542	gll3542	Gll3542 protein {UniProtKB/TrEMBL:Q7NFI3}	glr0301	glr0301	CDP-diacylglycerol--glycerol-3-phosphate	[TP0067-TP0730 (0.86096925)]
COG0457	COG0558	gll1655	gll1655	Gll1655 protein {UniProtKB/TrEMBL:Q7NK25}	glr0301	glr0301	CDP-diacylglycerol--glycerol-3-phosphate	[TP0067-TP0730 (0.86096925)]
COG0457	COG0558	glr2659	glr2659	Glr2659 protein {UniProtKB/TrEMBL:Q7NH78}	glr0301	glr0301	CDP-diacylglycerol--glycerol-3-phosphate	[TP0067-TP0730 (0.86096925)]
COG0457	COG0558	glr2389	glr2389	Glr2389 protein {UniProtKB/TrEMBL:Q7NHZ5}	glr0301	glr0301	CDP-diacylglycerol--glycerol-3-phosphate	[TP0067-TP0730 (0.86096925)]
COG0457	COG0558	glr1207	glr1207	Glr1207 protein {UniProtKB/TrEMBL:Q7NLB9}	glr0301	glr0301	CDP-diacylglycerol--glycerol-3-phosphate	[TP0067-TP0730 (0.86096925)]
COG0457	COG0558	glr3240	glr3240	Glr3240 protein {UniProtKB/TrEMBL:Q7NGD1}	glr0301	glr0301	CDP-diacylglycerol--glycerol-3-phosphate	[TP0067-TP0730 (0.86096925)]
COG0420	COG0739	glr0513	glr0513	Glr0513 protein {UniProtKB/TrEMBL:Q7NN98}	gll2330	gll2330	Gll2330 protein {UniProtKB/TrEMBL:Q7NI54}	[TP0626-TP0782 (0.7781429)]
COG0420	COG0739	glr0513	glr0513	Glr0513 protein {UniProtKB/TrEMBL:Q7NN98}	gll3471	gll3471	Gll3471 protein {UniProtKB/TrEMBL:Q7NFQ3}	[TP0626-TP0782 (0.7781429)]
COG0420	COG0739	glr0513	glr0513	Glr0513 protein {UniProtKB/TrEMBL:Q7NN98}	gll2975	gll2975	Gll2975 protein {UniProtKB/TrEMBL:Q7NCK3}	[TP0626-TP0782 (0.7781429)]
COG0420	COG0739	glr0513	glr0513	Glr0513 protein {UniProtKB/TrEMBL:Q7NN98}	gll1142	gll1142	Gll1142 protein {UniProtKB/TrEMBL:Q7NLI1}	[TP0626-TP0782 (0.7781429)]
COG0420	COG0739	glr0513	glr0513	Glr0513 protein {UniProtKB/TrEMBL:Q7NN98}	gll3731	gll3731	Gll3731 protein {UniProtKB/TrEMBL:Q7NEZ6}	[TP0626-TP0782 (0.7781429)]
COG0420	COG0739	glr0513	glr0513	Glr0513 protein {UniProtKB/TrEMBL:Q7NN98}	glr3729	glr3729	Glr3729 protein {UniProtKB/TrEMBL:Q7NEZ8}	[TP0626-TP0782 (0.7781429)]
COG1385	COG2812	gll4381	gll4381	Gll4381 protein {UniProtKB/TrEMBL:Q7ND55}	glr1609	glr1609	DNA polymerase III gamma and tau subunits	[TP0276-TP1005 (0.66627616)]
COG0217	COG0739	glr2507	glr2507	Hypothetical UPF0082 protein glr2507	gll2330	gll2330	Gll2330 protein {UniProtKB/TrEMBL:Q7NI54}	[TP0474-TP0864 (0.82349855)]
COG0217	COG0739	glr2507	glr2507	Hypothetical UPF0082 protein glr2507	gll2975	gll2975	Gll2975 protein {UniProtKB/TrEMBL:Q7NCK3}	[TP0474-TP0864 (0.82349855)]
COG0217	COG0739	glr2507	glr2507	Hypothetical UPF0082 protein glr2507	gll3731	gll3731	Gll3731 protein {UniProtKB/TrEMBL:Q7NEZ6}	[TP0474-TP0864 (0.82349855)]
COG0217	COG0739	glr2507	glr2507	Hypothetical UPF0082 protein glr2507	gll1142	gll1142	Gll1142 protein {UniProtKB/TrEMBL:Q7NLI1}	[TP0474-TP0864 (0.82349855)]
COG0217	COG0739	glr2507	glr2507	Hypothetical UPF0082 protein glr2507	glr3729	glr3729	Glr3729 protein {UniProtKB/TrEMBL:Q7NEZ8}	[TP0474-TP0864 (0.82349855)]
COG0217	COG0739	glr2507	glr2507	Hypothetical UPF0082 protein glr2507	gll3471	gll3471	Gll3471 protein {UniProtKB/TrEMBL:Q7NFQ3}	[TP0474-TP0864 (0.82349855)]
COG0242	COG0254	glr1729	def1	Peptide deformylase 1 (EC 3.5.1.88) (PDF 1) (Polypeptide deformylase 1)	gsr4420	rpmE	50S ribosomal protein L31	[TP0757-TP0255 (0.6434887)]
COG0242	COG0254	gll2228	def2	Peptide deformylase 2 (EC 3.5.1.88) (PDF 2) (Polypeptide deformylase 2)	gsr4420	rpmE	50S ribosomal protein L31	[TP0757-TP0255 (0.6434887)]
COG0442	COG1466	gll2525	gll2525	Prolyl-tRNA synthetase {UniProtKB/TrEMBL:Q7NHL0}	gll0066	gll0066	Gll0066 protein {UniProtKB/TrEMBL:Q7NPI9}	[TP0160-TP0588 (0.66563916)]
COG0785	COG2239	gll3620	gll3620	Gll3620 protein {UniProtKB/TrEMBL:Q7NFA6}	glr1926	glr1926	Glr1926 protein {UniProtKB/TrEMBL:Q7NJA6}	[TP0101-TP0917 (0.5215956)]
COG0785	COG2239	glr1719	glr1719	CcdA protein {UniProtKB/TrEMBL:Q7NJW2}	glr1926	glr1926	Glr1926 protein {UniProtKB/TrEMBL:Q7NJA6}	[TP0101-TP0917 (0.5215956)]
COG0705	COG2239	gll4263	gll4263	Gll4263 protein {UniProtKB/TrEMBL:Q7NDH2}	glr1926	glr1926	Glr1926 protein {UniProtKB/TrEMBL:Q7NJA6}	[TP0982-TP0917 (0.5527395)]
COG0705	COG2239	glr0081	glr0081	Glr0081 protein {UniProtKB/TrEMBL:Q7NPH4}	glr1926	glr1926	Glr1926 protein {UniProtKB/TrEMBL:Q7NJA6}	[TP0982-TP0917 (0.5527395)]
COG0305	COG0593	gll0034	gll0034	Gll0034 protein {UniProtKB/TrEMBL:Q7NPM1}	gll1473	dnaA	Chromosomal replication initiator protein dnaA	[TP0058-TP0001 (0.9013428)]
COG0772	COG2239	glr1486	glr1486	Glr1486 protein {UniProtKB/TrEMBL:Q7NKJ1}	glr1926	glr1926	Glr1926 protein {UniProtKB/TrEMBL:Q7NJA6}	[TP0501-TP0917 (0.53388965), TP0387-TP0917 (0.61041105)]
COG0772	COG2239	gll3581	gll3581	Cell division protein {UniProtKB/TrEMBL:Q7NFE5}	glr1926	glr1926	Glr1926 protein {UniProtKB/TrEMBL:Q7NJA6}	[TP0501-TP0917 (0.53388965), TP0387-TP0917 (0.61041105)]
COG0178	COG1197	glr4236	glr4236	Excinuclease ABC subunit A	gll3837	gll3837	Transcription-repair coupling factor	[TP0514-TP0344 (0.9414915)]
COG0264	COG0544	gll1829	tsf	Elongation factor Ts (EF-Ts)	glr4195	tig	Trigger factor {UniProtKB/Swiss-Prot:Q7NDP0}	[TP0605-TP0506 (0.9100214)]
COG0495	COG1475	gll4081	leuS	Leucyl-tRNA synthetase (EC 6.1.1.4) (Leucine--tRNA ligase) (LeuRS)	glr3351	glr3351	ParB family chromosome partitioning protein	[TP0586-TP0271 (0.63095015)]
COG0099	COG0216	gll3574	rpsM	30S ribosomal protein S13	glr4421	prfA	Peptide chain release factor 1 (RF-1)	[TP0210-TP0051 (0.8775348)]
COG0099	COG0216	gll3574	rpsM	30S ribosomal protein S13	glr4040	glr4040	Glr4040 protein {UniProtKB/TrEMBL:Q7NE40}	[TP0210-TP0051 (0.8775348)]
COG0803	COG1268	glr1694	glr1694	ABC transporter solute-binding protein	glr4030	glr4030	Glr4030 protein {UniProtKB/TrEMBL:Q7NE50}	[TP0034-TP0228 (0.8514437)]
COG0803	COG1268	glr3311	glr3311	ABC transporter solute-binding protein	glr4030	glr4030	Glr4030 protein {UniProtKB/TrEMBL:Q7NE50}	[TP0034-TP0228 (0.8514437)]
COG0242	COG0319	glr1729	def1	Peptide deformylase 1 (EC 3.5.1.88) (PDF 1) (Polypeptide deformylase 1)	gll1243	gll1243	UPF0054 protein gll1243	[TP0757-TP0650 (0.630912)]
COG0242	COG0319	gll2228	def2	Peptide deformylase 2 (EC 3.5.1.88) (PDF 2) (Polypeptide deformylase 2)	gll1243	gll1243	UPF0054 protein gll1243	[TP0757-TP0650 (0.630912)]
COG0178	COG0845	glr4236	glr4236	Excinuclease ABC subunit A	glr1272	glr1272	Glr1272 protein {UniProtKB/TrEMBL:Q7NL54}	[TP0514-TP0965 (0.87363523)]
COG0178	COG0845	glr4236	glr4236	Excinuclease ABC subunit A	glr3987	glr3987	Glr3987 protein {UniProtKB/TrEMBL:Q7NE93}	[TP0514-TP0965 (0.87363523)]
COG0178	COG0845	glr4236	glr4236	Excinuclease ABC subunit A	glr2014	glr2014	Glr2014 protein {UniProtKB/TrEMBL:Q7NJ18}	[TP0514-TP0965 (0.87363523)]
COG0178	COG0845	glr4236	glr4236	Excinuclease ABC subunit A	gll0495	gll0495	Gll0495 protein {UniProtKB/TrEMBL:Q7NNB6}	[TP0514-TP0965 (0.87363523)]
COG0178	COG0845	glr4236	glr4236	Excinuclease ABC subunit A	glr4027	glr4027	Glr4027 protein {UniProtKB/TrEMBL:Q7NE53}	[TP0514-TP0965 (0.87363523)]
COG0178	COG0845	glr4236	glr4236	Excinuclease ABC subunit A	gll2495	gll2495	HlyD family secretion protein	[TP0514-TP0965 (0.87363523)]
COG0178	COG0845	glr4236	glr4236	Excinuclease ABC subunit A	gll4171	gll4171	Gll4171 protein {UniProtKB/TrEMBL:Q7NDR1}	[TP0514-TP0965 (0.87363523)]
COG0178	COG0845	glr4236	glr4236	Excinuclease ABC subunit A	gll0346	gll0346	Gll0346 protein {UniProtKB/TrEMBL:Q7NNR4}	[TP0514-TP0965 (0.87363523)]
COG0178	COG0845	glr4236	glr4236	Excinuclease ABC subunit A	glr2030	glr2030	Glr2030 protein {UniProtKB/TrEMBL:Q7NJ02}	[TP0514-TP0965 (0.87363523)]
COG0178	COG0845	glr4236	glr4236	Excinuclease ABC subunit A	gll0775	gll0775	Gll0775 protein {UniProtKB/TrEMBL:Q7NMJ0}	[TP0514-TP0965 (0.87363523)]
COG0178	COG0845	glr4236	glr4236	Excinuclease ABC subunit A	gll0875	gll0875	Gll0875 protein {UniProtKB/TrEMBL:Q7NM92}	[TP0514-TP0965 (0.87363523)]
COG0178	COG0845	glr4236	glr4236	Excinuclease ABC subunit A	gll2454	gll2454	Gll2454 protein {UniProtKB/TrEMBL:Q7NHT1}	[TP0514-TP0965 (0.87363523)]
COG0178	COG0845	glr4236	glr4236	Excinuclease ABC subunit A	gll0487	gll0487	Gll0487 protein {UniProtKB/TrEMBL:Q7NNC4}	[TP0514-TP0965 (0.87363523)]
COG0178	COG0845	glr4236	glr4236	Excinuclease ABC subunit A	glr0805	glr0805	Glr0805 protein {UniProtKB/TrEMBL:Q7NMG1}	[TP0514-TP0965 (0.87363523)]
COG0178	COG0845	glr4236	glr4236	Excinuclease ABC subunit A	gll1428	gll1428	Gll1428 protein {UniProtKB/TrEMBL:Q7NKP9}	[TP0514-TP0965 (0.87363523)]
COG0178	COG0845	glr4236	glr4236	Excinuclease ABC subunit A	gll2840	gll2840	Gll2840 protein {UniProtKB/TrEMBL:Q7NCY6}	[TP0514-TP0965 (0.87363523)]
COG0457	COG0566	gll4092	gll4092	Gll4092 protein {UniProtKB/TrEMBL:Q7NDZ0}	glr4181	glr4181	TRNA/rRNA methyltransferase	[TP0095-TP0054 (0.73981166)]
COG0457	COG0566	gll1732	gll1732	Gll1732 protein {UniProtKB/TrEMBL:Q7NJV0}	glr4181	glr4181	TRNA/rRNA methyltransferase	[TP0095-TP0054 (0.73981166)]
COG0457	COG0566	gll1732	gll1732	Gll1732 protein {UniProtKB/TrEMBL:Q7NJV0}	gll0554	gll0554	Gll0554 protein {UniProtKB/TrEMBL:Q7NN60}	[TP0095-TP0054 (0.73981166)]
COG0457	COG0566	glr2659	glr2659	Glr2659 protein {UniProtKB/TrEMBL:Q7NH78}	glr4181	glr4181	TRNA/rRNA methyltransferase	[TP0095-TP0054 (0.73981166)]
COG0457	COG0566	gll4137	gll4137	Gll4137 protein {UniProtKB/TrEMBL:Q7NDU5}	glr4181	glr4181	TRNA/rRNA methyltransferase	[TP0095-TP0054 (0.73981166)]
COG0457	COG0566	glr3567	glr3567	Glr3567 protein {UniProtKB/TrEMBL:Q7NFF8}	gll0554	gll0554	Gll0554 protein {UniProtKB/TrEMBL:Q7NN60}	[TP0095-TP0054 (0.73981166)]
COG0457	COG0566	glr3844	glr3844	Glr3844 protein {UniProtKB/TrEMBL:Q7NEN5}	glr4181	glr4181	TRNA/rRNA methyltransferase	[TP0095-TP0054 (0.73981166)]
COG0457	COG0566	gll1546	gll1546	Gll1546 protein {UniProtKB/TrEMBL:Q7NKD2}	glr4181	glr4181	TRNA/rRNA methyltransferase	[TP0095-TP0054 (0.73981166)]
COG0457	COG0566	gll3542	gll3542	Gll3542 protein {UniProtKB/TrEMBL:Q7NFI3}	glr4181	glr4181	TRNA/rRNA methyltransferase	[TP0095-TP0054 (0.73981166)]
COG0457	COG0566	gll1546	gll1546	Gll1546 protein {UniProtKB/TrEMBL:Q7NKD2}	gll0554	gll0554	Gll0554 protein {UniProtKB/TrEMBL:Q7NN60}	[TP0095-TP0054 (0.73981166)]
COG0457	COG0566	glr2723	glr2723	Glr2723 protein {UniProtKB/TrEMBL:Q7NH14}	gll0554	gll0554	Gll0554 protein {UniProtKB/TrEMBL:Q7NN60}	[TP0095-TP0054 (0.73981166)]
COG0457	COG0566	gll3542	gll3542	Gll3542 protein {UniProtKB/TrEMBL:Q7NFI3}	gll0554	gll0554	Gll0554 protein {UniProtKB/TrEMBL:Q7NN60}	[TP0095-TP0054 (0.73981166)]
COG0457	COG0566	glr2389	glr2389	Glr2389 protein {UniProtKB/TrEMBL:Q7NHZ5}	glr4181	glr4181	TRNA/rRNA methyltransferase	[TP0095-TP0054 (0.73981166)]
COG0457	COG0566	glr2773	glr2773	Glr2773 protein {UniProtKB/TrEMBL:Q7NGW4}	glr4181	glr4181	TRNA/rRNA methyltransferase	[TP0095-TP0054 (0.73981166)]
COG0457	COG0566	glr2773	glr2773	Glr2773 protein {UniProtKB/TrEMBL:Q7NGW4}	gll0554	gll0554	Gll0554 protein {UniProtKB/TrEMBL:Q7NN60}	[TP0095-TP0054 (0.73981166)]
COG0457	COG0566	glr2659	glr2659	Glr2659 protein {UniProtKB/TrEMBL:Q7NH78}	gll0554	gll0554	Gll0554 protein {UniProtKB/TrEMBL:Q7NN60}	[TP0095-TP0054 (0.73981166)]
COG0457	COG0566	gll1384	gll1384	Gll1384 protein {UniProtKB/TrEMBL:Q7NKU2}	gll0554	gll0554	Gll0554 protein {UniProtKB/TrEMBL:Q7NN60}	[TP0095-TP0054 (0.73981166)]
COG0457	COG0566	gll4088	gll4088	Gll4088 protein {UniProtKB/TrEMBL:Q7NDZ4}	gll0554	gll0554	Gll0554 protein {UniProtKB/TrEMBL:Q7NN60}	[TP0095-TP0054 (0.73981166)]
COG0457	COG0566	glr4093	glr4093	Glr4093 protein {UniProtKB/TrEMBL:Q7NDY9}	gll0554	gll0554	Gll0554 protein {UniProtKB/TrEMBL:Q7NN60}	[TP0095-TP0054 (0.73981166)]
COG0457	COG0566	gll4092	gll4092	Gll4092 protein {UniProtKB/TrEMBL:Q7NDZ0}	gll0554	gll0554	Gll0554 protein {UniProtKB/TrEMBL:Q7NN60}	[TP0095-TP0054 (0.73981166)]
COG0457	COG0566	glr3567	glr3567	Glr3567 protein {UniProtKB/TrEMBL:Q7NFF8}	glr4181	glr4181	TRNA/rRNA methyltransferase	[TP0095-TP0054 (0.73981166)]
COG0457	COG0566	glr1650	glr1650	Glr1650 protein {UniProtKB/TrEMBL:Q7NK30}	gll0554	gll0554	Gll0554 protein {UniProtKB/TrEMBL:Q7NN60}	[TP0095-TP0054 (0.73981166)]
COG0457	COG0566	glr1207	glr1207	Glr1207 protein {UniProtKB/TrEMBL:Q7NLB9}	gll0554	gll0554	Gll0554 protein {UniProtKB/TrEMBL:Q7NN60}	[TP0095-TP0054 (0.73981166)]
COG0457	COG0566	glr3240	glr3240	Glr3240 protein {UniProtKB/TrEMBL:Q7NGD1}	gll0554	gll0554	Gll0554 protein {UniProtKB/TrEMBL:Q7NN60}	[TP0095-TP0054 (0.73981166)]
COG0457	COG0566	glr4093	glr4093	Glr4093 protein {UniProtKB/TrEMBL:Q7NDY9}	glr4181	glr4181	TRNA/rRNA methyltransferase	[TP0095-TP0054 (0.73981166)]
COG0457	COG0566	gll4137	gll4137	Gll4137 protein {UniProtKB/TrEMBL:Q7NDU5}	gll0554	gll0554	Gll0554 protein {UniProtKB/TrEMBL:Q7NN60}	[TP0095-TP0054 (0.73981166)]
COG0457	COG0566	glr3240	glr3240	Glr3240 protein {UniProtKB/TrEMBL:Q7NGD1}	glr4181	glr4181	TRNA/rRNA methyltransferase	[TP0095-TP0054 (0.73981166)]
COG0457	COG0566	glr2723	glr2723	Glr2723 protein {UniProtKB/TrEMBL:Q7NH14}	glr4181	glr4181	TRNA/rRNA methyltransferase	[TP0095-TP0054 (0.73981166)]
COG0457	COG0566	glr1650	glr1650	Glr1650 protein {UniProtKB/TrEMBL:Q7NK30}	glr4181	glr4181	TRNA/rRNA methyltransferase	[TP0095-TP0054 (0.73981166)]
COG0457	COG0566	glr2389	glr2389	Glr2389 protein {UniProtKB/TrEMBL:Q7NHZ5}	gll0554	gll0554	Gll0554 protein {UniProtKB/TrEMBL:Q7NN60}	[TP0095-TP0054 (0.73981166)]
COG0457	COG0566	gll4088	gll4088	Gll4088 protein {UniProtKB/TrEMBL:Q7NDZ4}	glr4181	glr4181	TRNA/rRNA methyltransferase	[TP0095-TP0054 (0.73981166)]
COG0457	COG0566	gll1384	gll1384	Gll1384 protein {UniProtKB/TrEMBL:Q7NKU2}	glr4181	glr4181	TRNA/rRNA methyltransferase	[TP0095-TP0054 (0.73981166)]
COG0457	COG0566	glr1207	glr1207	Glr1207 protein {UniProtKB/TrEMBL:Q7NLB9}	glr4181	glr4181	TRNA/rRNA methyltransferase	[TP0095-TP0054 (0.73981166)]
COG0457	COG0566	gll1655	gll1655	Gll1655 protein {UniProtKB/TrEMBL:Q7NK25}	glr4181	glr4181	TRNA/rRNA methyltransferase	[TP0095-TP0054 (0.73981166)]
COG0457	COG0566	glr3844	glr3844	Glr3844 protein {UniProtKB/TrEMBL:Q7NEN5}	gll0554	gll0554	Gll0554 protein {UniProtKB/TrEMBL:Q7NN60}	[TP0095-TP0054 (0.73981166)]
COG0457	COG0566	glr1902	glr1902	Glr1902 protein {UniProtKB/TrEMBL:Q7NJD0}	gll0554	gll0554	Gll0554 protein {UniProtKB/TrEMBL:Q7NN60}	[TP0095-TP0054 (0.73981166)]
COG0457	COG0566	gll1655	gll1655	Gll1655 protein {UniProtKB/TrEMBL:Q7NK25}	gll0554	gll0554	Gll0554 protein {UniProtKB/TrEMBL:Q7NN60}	[TP0095-TP0054 (0.73981166)]
COG0457	COG0566	glr1902	glr1902	Glr1902 protein {UniProtKB/TrEMBL:Q7NJD0}	glr4181	glr4181	TRNA/rRNA methyltransferase	[TP0095-TP0054 (0.73981166)]
COG0465	COG0558	glr2649	glr2649	Glr2649 protein {UniProtKB/TrEMBL:Q7NH88}	glr0301	glr0301	CDP-diacylglycerol--glycerol-3-phosphate	[TP0765-TP0256 (0.8653493)]
COG0465	COG0558	glr0497	glr0497	Glr0497 protein {UniProtKB/TrEMBL:Q7NNB4}	glr0301	glr0301	CDP-diacylglycerol--glycerol-3-phosphate	[TP0765-TP0256 (0.8653493)]
COG0465	COG0558	gll2578	gll2578	Cell division protein {UniProtKB/TrEMBL:Q7NHF9}	glr0301	glr0301	CDP-diacylglycerol--glycerol-3-phosphate	[TP0765-TP0256 (0.8653493)]
COG0465	COG0558	gll1917	gll1917	Cell division protein {UniProtKB/TrEMBL:Q7NJB5}	glr0301	glr0301	CDP-diacylglycerol--glycerol-3-phosphate	[TP0765-TP0256 (0.8653493)]
COG0465	COG0558	gll3141	gll3141	Cell division protein {UniProtKB/TrEMBL:Q7NGM7}	glr0301	glr0301	CDP-diacylglycerol--glycerol-3-phosphate	[TP0765-TP0256 (0.8653493)]
COG0024	COG0462	gsl0696	gsl0696	Gsl0696 protein {UniProtKB/TrEMBL:Q7NMR9}	gll0901	prs	Ribose-phosphate pyrophosphokinase (EC 2.7.6.1) (RPPK) (Phosphoribosyl pyrophosphate synthetase) (P-Rib-PP synthetase) (PRPP synthetase)	[TP0842-TP0294 (0.8762697)]
COG0024	COG0462	gll2411	gll2411	Methionine aminopeptidase	gll0901	prs	Ribose-phosphate pyrophosphokinase (EC 2.7.6.1) (RPPK) (Phosphoribosyl pyrophosphate synthetase) (P-Rib-PP synthetase) (PRPP synthetase)	[TP0842-TP0294 (0.8762697)]
COG0024	COG0462	glr0412	glr0412	Methionine aminopeptidase	gll0901	prs	Ribose-phosphate pyrophosphokinase (EC 2.7.6.1) (RPPK) (Phosphoribosyl pyrophosphate synthetase) (P-Rib-PP synthetase) (PRPP synthetase)	[TP0842-TP0294 (0.8762697)]
COG0125	COG0361	glr0678	tmk	Thymidylate kinase {UniProtKB/Swiss-Prot:Q7NMT7}	gsr0413	infA	Translation initiation factor IF-1	[TP0354-TP0097 (0.8382038)]
COG0319	COG0787	gll1243	gll1243	UPF0054 protein gll1243	glr3818	glr3818	Alanine racemase {UniProtKB/TrEMBL:Q7NER0}	[TP0650-TP0681 (0.82058704)]
COG1108	COG1277	gll1693	gll1693	ABC transporter permease protein	gll2872	gll2872	Gll2872 protein {UniProtKB/TrEMBL:Q7NCV4}	[TP0165-TP0880 (0.79878455)]
COG1108	COG1277	glr3313	glr3313	ABC transporter permease protein	gll2872	gll2872	Gll2872 protein {UniProtKB/TrEMBL:Q7NCV4}	[TP0165-TP0880 (0.79878455)]
COG1108	COG1277	gll3309	gll3309	ABC transporter permease protein	gll2872	gll2872	Gll2872 protein {UniProtKB/TrEMBL:Q7NCV4}	[TP0165-TP0880 (0.79878455)]
COG0457	COG0495	glr1207	glr1207	Glr1207 protein {UniProtKB/TrEMBL:Q7NLB9}	gll4081	leuS	Leucyl-tRNA synthetase (EC 6.1.1.4) (Leucine--tRNA ligase) (LeuRS)	[TP0067-TP0586 (0.714839)]
COG0457	COG0495	glr3567	glr3567	Glr3567 protein {UniProtKB/TrEMBL:Q7NFF8}	gll4081	leuS	Leucyl-tRNA synthetase (EC 6.1.1.4) (Leucine--tRNA ligase) (LeuRS)	[TP0067-TP0586 (0.714839)]
COG0457	COG0495	gll1655	gll1655	Gll1655 protein {UniProtKB/TrEMBL:Q7NK25}	gll4081	leuS	Leucyl-tRNA synthetase (EC 6.1.1.4) (Leucine--tRNA ligase) (LeuRS)	[TP0067-TP0586 (0.714839)]
COG0457	COG0495	glr2773	glr2773	Glr2773 protein {UniProtKB/TrEMBL:Q7NGW4}	gll4081	leuS	Leucyl-tRNA synthetase (EC 6.1.1.4) (Leucine--tRNA ligase) (LeuRS)	[TP0067-TP0586 (0.714839)]
COG0457	COG0495	gll4088	gll4088	Gll4088 protein {UniProtKB/TrEMBL:Q7NDZ4}	gll4081	leuS	Leucyl-tRNA synthetase (EC 6.1.1.4) (Leucine--tRNA ligase) (LeuRS)	[TP0067-TP0586 (0.714839)]
COG0457	COG0495	glr1902	glr1902	Glr1902 protein {UniProtKB/TrEMBL:Q7NJD0}	gll4081	leuS	Leucyl-tRNA synthetase (EC 6.1.1.4) (Leucine--tRNA ligase) (LeuRS)	[TP0067-TP0586 (0.714839)]
COG0457	COG0495	gll1732	gll1732	Gll1732 protein {UniProtKB/TrEMBL:Q7NJV0}	gll4081	leuS	Leucyl-tRNA synthetase (EC 6.1.1.4) (Leucine--tRNA ligase) (LeuRS)	[TP0067-TP0586 (0.714839)]
COG0457	COG0495	gll1546	gll1546	Gll1546 protein {UniProtKB/TrEMBL:Q7NKD2}	gll4081	leuS	Leucyl-tRNA synthetase (EC 6.1.1.4) (Leucine--tRNA ligase) (LeuRS)	[TP0067-TP0586 (0.714839)]
COG0457	COG0495	glr2389	glr2389	Glr2389 protein {UniProtKB/TrEMBL:Q7NHZ5}	gll4081	leuS	Leucyl-tRNA synthetase (EC 6.1.1.4) (Leucine--tRNA ligase) (LeuRS)	[TP0067-TP0586 (0.714839)]
COG0457	COG0495	glr3844	glr3844	Glr3844 protein {UniProtKB/TrEMBL:Q7NEN5}	gll4081	leuS	Leucyl-tRNA synthetase (EC 6.1.1.4) (Leucine--tRNA ligase) (LeuRS)	[TP0067-TP0586 (0.714839)]
COG0457	COG0495	glr1650	glr1650	Glr1650 protein {UniProtKB/TrEMBL:Q7NK30}	gll4081	leuS	Leucyl-tRNA synthetase (EC 6.1.1.4) (Leucine--tRNA ligase) (LeuRS)	[TP0067-TP0586 (0.714839)]
COG0457	COG0495	glr4093	glr4093	Glr4093 protein {UniProtKB/TrEMBL:Q7NDY9}	gll4081	leuS	Leucyl-tRNA synthetase (EC 6.1.1.4) (Leucine--tRNA ligase) (LeuRS)	[TP0067-TP0586 (0.714839)]
COG0457	COG0495	gll4092	gll4092	Gll4092 protein {UniProtKB/TrEMBL:Q7NDZ0}	gll4081	leuS	Leucyl-tRNA synthetase (EC 6.1.1.4) (Leucine--tRNA ligase) (LeuRS)	[TP0067-TP0586 (0.714839)]
COG0457	COG0495	gll3542	gll3542	Gll3542 protein {UniProtKB/TrEMBL:Q7NFI3}	gll4081	leuS	Leucyl-tRNA synthetase (EC 6.1.1.4) (Leucine--tRNA ligase) (LeuRS)	[TP0067-TP0586 (0.714839)]
COG0457	COG0495	glr2659	glr2659	Glr2659 protein {UniProtKB/TrEMBL:Q7NH78}	gll4081	leuS	Leucyl-tRNA synthetase (EC 6.1.1.4) (Leucine--tRNA ligase) (LeuRS)	[TP0067-TP0586 (0.714839)]
COG0457	COG0495	gll1384	gll1384	Gll1384 protein {UniProtKB/TrEMBL:Q7NKU2}	gll4081	leuS	Leucyl-tRNA synthetase (EC 6.1.1.4) (Leucine--tRNA ligase) (LeuRS)	[TP0067-TP0586 (0.714839)]
COG0457	COG0495	gll4137	gll4137	Gll4137 protein {UniProtKB/TrEMBL:Q7NDU5}	gll4081	leuS	Leucyl-tRNA synthetase (EC 6.1.1.4) (Leucine--tRNA ligase) (LeuRS)	[TP0067-TP0586 (0.714839)]
COG0457	COG0495	glr3240	glr3240	Glr3240 protein {UniProtKB/TrEMBL:Q7NGD1}	gll4081	leuS	Leucyl-tRNA synthetase (EC 6.1.1.4) (Leucine--tRNA ligase) (LeuRS)	[TP0067-TP0586 (0.714839)]
COG0457	COG0495	glr2723	glr2723	Glr2723 protein {UniProtKB/TrEMBL:Q7NH14}	gll4081	leuS	Leucyl-tRNA synthetase (EC 6.1.1.4) (Leucine--tRNA ligase) (LeuRS)	[TP0067-TP0586 (0.714839)]
COG0257	COG0472	gsl3575	gsl3575	50S ribosomal protein L36	gll3738	mraY	Phospho-N-acetylmuramoyl-pentapeptide-transferase (EC 2.7.8.13) (UDP- MurNAc-pentapeptide phosphotransferase)	[TP0209-TP0345 (0.64932555)]
COG0257	COG0472	gsl3575	gsl3575	50S ribosomal protein L36	gll2352	gll2352	Gll2352 protein {UniProtKB/TrEMBL:Q7NI32}	[TP0209-TP0345 (0.64932555)]
COG0358	COG0457	gll4083	gll4083	DNA primase {UniProtKB/TrEMBL:Q7NDZ9}	glr2659	glr2659	Glr2659 protein {UniProtKB/TrEMBL:Q7NH78}	[TP0492-TP0648 (0.5111708)]
COG0358	COG0457	gll4083	gll4083	DNA primase {UniProtKB/TrEMBL:Q7NDZ9}	glr1650	glr1650	Glr1650 protein {UniProtKB/TrEMBL:Q7NK30}	[TP0492-TP0648 (0.5111708)]
COG0358	COG0457	gll4083	gll4083	DNA primase {UniProtKB/TrEMBL:Q7NDZ9}	gll4137	gll4137	Gll4137 protein {UniProtKB/TrEMBL:Q7NDU5}	[TP0492-TP0648 (0.5111708)]
COG0358	COG0457	gll4083	gll4083	DNA primase {UniProtKB/TrEMBL:Q7NDZ9}	gll1732	gll1732	Gll1732 protein {UniProtKB/TrEMBL:Q7NJV0}	[TP0492-TP0648 (0.5111708)]
COG0358	COG0457	gll4083	gll4083	DNA primase {UniProtKB/TrEMBL:Q7NDZ9}	gll1384	gll1384	Gll1384 protein {UniProtKB/TrEMBL:Q7NKU2}	[TP0492-TP0648 (0.5111708)]
COG0358	COG0457	gll4083	gll4083	DNA primase {UniProtKB/TrEMBL:Q7NDZ9}	gll3542	gll3542	Gll3542 protein {UniProtKB/TrEMBL:Q7NFI3}	[TP0492-TP0648 (0.5111708)]
COG0358	COG0457	gll4083	gll4083	DNA primase {UniProtKB/TrEMBL:Q7NDZ9}	gll4092	gll4092	Gll4092 protein {UniProtKB/TrEMBL:Q7NDZ0}	[TP0492-TP0648 (0.5111708)]
COG0358	COG0457	gll4083	gll4083	DNA primase {UniProtKB/TrEMBL:Q7NDZ9}	glr3844	glr3844	Glr3844 protein {UniProtKB/TrEMBL:Q7NEN5}	[TP0492-TP0648 (0.5111708)]
COG0358	COG0457	gll4083	gll4083	DNA primase {UniProtKB/TrEMBL:Q7NDZ9}	glr4093	glr4093	Glr4093 protein {UniProtKB/TrEMBL:Q7NDY9}	[TP0492-TP0648 (0.5111708)]
COG0358	COG0457	gll4083	gll4083	DNA primase {UniProtKB/TrEMBL:Q7NDZ9}	glr1207	glr1207	Glr1207 protein {UniProtKB/TrEMBL:Q7NLB9}	[TP0492-TP0648 (0.5111708)]
COG0358	COG0457	gll4083	gll4083	DNA primase {UniProtKB/TrEMBL:Q7NDZ9}	gll4088	gll4088	Gll4088 protein {UniProtKB/TrEMBL:Q7NDZ4}	[TP0492-TP0648 (0.5111708)]
COG0358	COG0457	gll4083	gll4083	DNA primase {UniProtKB/TrEMBL:Q7NDZ9}	glr1902	glr1902	Glr1902 protein {UniProtKB/TrEMBL:Q7NJD0}	[TP0492-TP0648 (0.5111708)]
COG0358	COG0457	gll4083	gll4083	DNA primase {UniProtKB/TrEMBL:Q7NDZ9}	glr3240	glr3240	Glr3240 protein {UniProtKB/TrEMBL:Q7NGD1}	[TP0492-TP0648 (0.5111708)]
COG0358	COG0457	gll4083	gll4083	DNA primase {UniProtKB/TrEMBL:Q7NDZ9}	glr2723	glr2723	Glr2723 protein {UniProtKB/TrEMBL:Q7NH14}	[TP0492-TP0648 (0.5111708)]
COG0358	COG0457	gll4083	gll4083	DNA primase {UniProtKB/TrEMBL:Q7NDZ9}	gll1546	gll1546	Gll1546 protein {UniProtKB/TrEMBL:Q7NKD2}	[TP0492-TP0648 (0.5111708)]
COG0358	COG0457	gll4083	gll4083	DNA primase {UniProtKB/TrEMBL:Q7NDZ9}	glr2389	glr2389	Glr2389 protein {UniProtKB/TrEMBL:Q7NHZ5}	[TP0492-TP0648 (0.5111708)]
COG0358	COG0457	gll4083	gll4083	DNA primase {UniProtKB/TrEMBL:Q7NDZ9}	glr2773	glr2773	Glr2773 protein {UniProtKB/TrEMBL:Q7NGW4}	[TP0492-TP0648 (0.5111708)]
COG0358	COG0457	gll4083	gll4083	DNA primase {UniProtKB/TrEMBL:Q7NDZ9}	gll1655	gll1655	Gll1655 protein {UniProtKB/TrEMBL:Q7NK25}	[TP0492-TP0648 (0.5111708)]
COG0358	COG0457	gll4083	gll4083	DNA primase {UniProtKB/TrEMBL:Q7NDZ9}	glr3567	glr3567	Glr3567 protein {UniProtKB/TrEMBL:Q7NFF8}	[TP0492-TP0648 (0.5111708)]
COG0795	COG1792	glr0931	glr0931	Ycf84 protein {UniProtKB/TrEMBL:Q7NM38}	glr4400	glr4400	Glr4400 protein {UniProtKB/TrEMBL:Q7ND36}	[TP0884-TP0498 (0.8374102)]
COG0795	COG1792	gll3333	gll3333	Ycf84 protein {UniProtKB/TrEMBL:Q7NG40}	glr4400	glr4400	Glr4400 protein {UniProtKB/TrEMBL:Q7ND36}	[TP0884-TP0498 (0.8374102)]
COG0569	COG1430	glr0516	glr0516	Glr0516 protein {UniProtKB/TrEMBL:Q7NN95}	glr1929	glr1929	Glr1929 protein {UniProtKB/TrEMBL:Q7NJA3}	[TP0024-TP0087 (0.61624503)]
COG0608	COG1234	glr0041	glr0041	Single-strand-DNA-specific exonuclease	glr4119	rnz	Ribonuclease Z (EC 3.1.26.11) (RNase Z) (tRNase Z) (tRNA 3 endonuclease)	[TP0704-TP0819 (0.5844061)]
COG0024	COG0125	glr0412	glr0412	Methionine aminopeptidase	glr0678	tmk	Thymidylate kinase {UniProtKB/Swiss-Prot:Q7NMT7}	[TP0842-TP0354 (0.8096375)]
COG0024	COG0125	gsl0696	gsl0696	Gsl0696 protein {UniProtKB/TrEMBL:Q7NMR9}	glr0678	tmk	Thymidylate kinase {UniProtKB/Swiss-Prot:Q7NMT7}	[TP0842-TP0354 (0.8096375)]
COG0024	COG0125	gll2411	gll2411	Methionine aminopeptidase	glr0678	tmk	Thymidylate kinase {UniProtKB/Swiss-Prot:Q7NMT7}	[TP0842-TP0354 (0.8096375)]
COG1077	COG1426	gll2229	gll2229	Cell-shape determining protein	glr4398	glr4398	Glr4398 protein {UniProtKB/TrEMBL:Q7ND38}	[TP0497-TP0334 (0.739115)]
COG1077	COG1426	glr4399	glr4399	Rod shape-determining protein	glr4398	glr4398	Glr4398 protein {UniProtKB/TrEMBL:Q7ND38}	[TP0497-TP0334 (0.739115)]
COG1077	COG1426	glr1467	glr1467	Glr1467 protein {UniProtKB/TrEMBL:Q7NKL0}	glr4398	glr4398	Glr4398 protein {UniProtKB/TrEMBL:Q7ND38}	[TP0497-TP0334 (0.739115)]
COG0265	COG1430	gll1847	gll1847	Gll1847 protein {UniProtKB/TrEMBL:Q7NJI5}	glr1929	glr1929	Glr1929 protein {UniProtKB/TrEMBL:Q7NJA3}	[TP0773-TP0087 (0.5241626)]
COG0265	COG1430	glr2107	glr2107	Serine protease {UniProtKB/TrEMBL:Q7NIS5}	glr1929	glr1929	Glr1929 protein {UniProtKB/TrEMBL:Q7NJA3}	[TP0773-TP0087 (0.5241626)]
COG0265	COG1430	gll1335	gll1335	Serine proteinase {UniProtKB/TrEMBL:Q7NKZ1}	glr1929	glr1929	Glr1929 protein {UniProtKB/TrEMBL:Q7NJA3}	[TP0773-TP0087 (0.5241626)]
COG0265	COG1430	glr3741	glr3741	Serine protease {UniProtKB/TrEMBL:Q7NEY6}	glr1929	glr1929	Glr1929 protein {UniProtKB/TrEMBL:Q7NJA3}	[TP0773-TP0087 (0.5241626)]
COG0265	COG1430	gll2097	gll2097	Gll2097 protein {UniProtKB/TrEMBL:Q7NIT5}	glr1929	glr1929	Glr1929 protein {UniProtKB/TrEMBL:Q7NJA3}	[TP0773-TP0087 (0.5241626)]
COG0618	COG1214	glr0820	glr0820	Glr0820 protein {UniProtKB/TrEMBL:Q7NME6}	gll4285	gll4285	Gll4285 protein {UniProtKB/TrEMBL:Q7NDF0}	[TP0803-TP0876 (0.700686)]
COG0257	COG0779	gsl3575	gsl3575	50S ribosomal protein L36	glr3488	glr3488	Hypothetical UPF0090 protein glr3488	[TP0209-TP0893 (0.7461857)]
COG0457	COG0845	gll1655	gll1655	Gll1655 protein {UniProtKB/TrEMBL:Q7NK25}	gll0875	gll0875	Gll0875 protein {UniProtKB/TrEMBL:Q7NM92}	[TP0648-TP0965 (0.54118866)]
COG0457	COG0845	glr2773	glr2773	Glr2773 protein {UniProtKB/TrEMBL:Q7NGW4}	glr2030	glr2030	Glr2030 protein {UniProtKB/TrEMBL:Q7NJ02}	[TP0648-TP0965 (0.54118866)]
COG0457	COG0845	glr3240	glr3240	Glr3240 protein {UniProtKB/TrEMBL:Q7NGD1}	gll0775	gll0775	Gll0775 protein {UniProtKB/TrEMBL:Q7NMJ0}	[TP0648-TP0965 (0.54118866)]
COG0457	COG0845	glr4093	glr4093	Glr4093 protein {UniProtKB/TrEMBL:Q7NDY9}	gll0875	gll0875	Gll0875 protein {UniProtKB/TrEMBL:Q7NM92}	[TP0648-TP0965 (0.54118866)]
COG0457	COG0845	glr4093	glr4093	Glr4093 protein {UniProtKB/TrEMBL:Q7NDY9}	glr1272	glr1272	Glr1272 protein {UniProtKB/TrEMBL:Q7NL54}	[TP0648-TP0965 (0.54118866)]
COG0457	COG0845	glr2723	glr2723	Glr2723 protein {UniProtKB/TrEMBL:Q7NH14}	gll2840	gll2840	Gll2840 protein {UniProtKB/TrEMBL:Q7NCY6}	[TP0648-TP0965 (0.54118866)]
COG0457	COG0845	gll3542	gll3542	Gll3542 protein {UniProtKB/TrEMBL:Q7NFI3}	glr3987	glr3987	Glr3987 protein {UniProtKB/TrEMBL:Q7NE93}	[TP0648-TP0965 (0.54118866)]
COG0457	COG0845	glr2389	glr2389	Glr2389 protein {UniProtKB/TrEMBL:Q7NHZ5}	gll1428	gll1428	Gll1428 protein {UniProtKB/TrEMBL:Q7NKP9}	[TP0648-TP0965 (0.54118866)]
COG0457	COG0845	glr3844	glr3844	Glr3844 protein {UniProtKB/TrEMBL:Q7NEN5}	gll2840	gll2840	Gll2840 protein {UniProtKB/TrEMBL:Q7NCY6}	[TP0648-TP0965 (0.54118866)]
COG0457	COG0845	glr4093	glr4093	Glr4093 protein {UniProtKB/TrEMBL:Q7NDY9}	gll1428	gll1428	Gll1428 protein {UniProtKB/TrEMBL:Q7NKP9}	[TP0648-TP0965 (0.54118866)]
COG0457	COG0845	gll4092	gll4092	Gll4092 protein {UniProtKB/TrEMBL:Q7NDZ0}	glr2014	glr2014	Glr2014 protein {UniProtKB/TrEMBL:Q7NJ18}	[TP0648-TP0965 (0.54118866)]
COG0457	COG0845	gll4092	gll4092	Gll4092 protein {UniProtKB/TrEMBL:Q7NDZ0}	gll2454	gll2454	Gll2454 protein {UniProtKB/TrEMBL:Q7NHT1}	[TP0648-TP0965 (0.54118866)]
COG0457	COG0845	glr1650	glr1650	Glr1650 protein {UniProtKB/TrEMBL:Q7NK30}	gll0495	gll0495	Gll0495 protein {UniProtKB/TrEMBL:Q7NNB6}	[TP0648-TP0965 (0.54118866)]
COG0457	COG0845	gll1546	gll1546	Gll1546 protein {UniProtKB/TrEMBL:Q7NKD2}	gll0775	gll0775	Gll0775 protein {UniProtKB/TrEMBL:Q7NMJ0}	[TP0648-TP0965 (0.54118866)]
COG0457	COG0845	gll4092	gll4092	Gll4092 protein {UniProtKB/TrEMBL:Q7NDZ0}	glr0805	glr0805	Glr0805 protein {UniProtKB/TrEMBL:Q7NMG1}	[TP0648-TP0965 (0.54118866)]
COG0457	COG0845	glr2773	glr2773	Glr2773 protein {UniProtKB/TrEMBL:Q7NGW4}	glr2014	glr2014	Glr2014 protein {UniProtKB/TrEMBL:Q7NJ18}	[TP0648-TP0965 (0.54118866)]
COG0457	COG0845	glr3240	glr3240	Glr3240 protein {UniProtKB/TrEMBL:Q7NGD1}	glr4027	glr4027	Glr4027 protein {UniProtKB/TrEMBL:Q7NE53}	[TP0648-TP0965 (0.54118866)]
COG0457	COG0845	glr1902	glr1902	Glr1902 protein {UniProtKB/TrEMBL:Q7NJD0}	gll0875	gll0875	Gll0875 protein {UniProtKB/TrEMBL:Q7NM92}	[TP0648-TP0965 (0.54118866)]
COG0457	COG0845	glr1902	glr1902	Glr1902 protein {UniProtKB/TrEMBL:Q7NJD0}	gll1428	gll1428	Gll1428 protein {UniProtKB/TrEMBL:Q7NKP9}	[TP0648-TP0965 (0.54118866)]
COG0457	COG0845	glr4093	glr4093	Glr4093 protein {UniProtKB/TrEMBL:Q7NDY9}	glr0805	glr0805	Glr0805 protein {UniProtKB/TrEMBL:Q7NMG1}	[TP0648-TP0965 (0.54118866)]
COG0457	COG0845	glr2659	glr2659	Glr2659 protein {UniProtKB/TrEMBL:Q7NH78}	glr0805	glr0805	Glr0805 protein {UniProtKB/TrEMBL:Q7NMG1}	[TP0648-TP0965 (0.54118866)]
COG0457	COG0845	gll1546	gll1546	Gll1546 protein {UniProtKB/TrEMBL:Q7NKD2}	glr0805	glr0805	Glr0805 protein {UniProtKB/TrEMBL:Q7NMG1}	[TP0648-TP0965 (0.54118866)]
COG0457	COG0845	gll4088	gll4088	Gll4088 protein {UniProtKB/TrEMBL:Q7NDZ4}	glr4027	glr4027	Glr4027 protein {UniProtKB/TrEMBL:Q7NE53}	[TP0648-TP0965 (0.54118866)]
COG0457	COG0845	glr2659	glr2659	Glr2659 protein {UniProtKB/TrEMBL:Q7NH78}	gll4171	gll4171	Gll4171 protein {UniProtKB/TrEMBL:Q7NDR1}	[TP0648-TP0965 (0.54118866)]
COG0457	COG0845	gll3542	gll3542	Gll3542 protein {UniProtKB/TrEMBL:Q7NFI3}	gll4171	gll4171	Gll4171 protein {UniProtKB/TrEMBL:Q7NDR1}	[TP0648-TP0965 (0.54118866)]
COG0457	COG0845	glr2723	glr2723	Glr2723 protein {UniProtKB/TrEMBL:Q7NH14}	glr2030	glr2030	Glr2030 protein {UniProtKB/TrEMBL:Q7NJ02}	[TP0648-TP0965 (0.54118866)]
COG0457	COG0845	gll1384	gll1384	Gll1384 protein {UniProtKB/TrEMBL:Q7NKU2}	gll2495	gll2495	HlyD family secretion protein	[TP0648-TP0965 (0.54118866)]
COG0457	COG0845	glr1902	glr1902	Glr1902 protein {UniProtKB/TrEMBL:Q7NJD0}	gll4171	gll4171	Gll4171 protein {UniProtKB/TrEMBL:Q7NDR1}	[TP0648-TP0965 (0.54118866)]
COG0457	COG0845	glr2659	glr2659	Glr2659 protein {UniProtKB/TrEMBL:Q7NH78}	glr2030	glr2030	Glr2030 protein {UniProtKB/TrEMBL:Q7NJ02}	[TP0648-TP0965 (0.54118866)]
COG0457	COG0845	gll4137	gll4137	Gll4137 protein {UniProtKB/TrEMBL:Q7NDU5}	glr2030	glr2030	Glr2030 protein {UniProtKB/TrEMBL:Q7NJ02}	[TP0648-TP0965 (0.54118866)]
COG0457	COG0845	gll1732	gll1732	Gll1732 protein {UniProtKB/TrEMBL:Q7NJV0}	glr4027	glr4027	Glr4027 protein {UniProtKB/TrEMBL:Q7NE53}	[TP0648-TP0965 (0.54118866)]
COG0457	COG0845	gll1546	gll1546	Gll1546 protein {UniProtKB/TrEMBL:Q7NKD2}	gll2840	gll2840	Gll2840 protein {UniProtKB/TrEMBL:Q7NCY6}	[TP0648-TP0965 (0.54118866)]
COG0457	COG0845	glr4093	glr4093	Glr4093 protein {UniProtKB/TrEMBL:Q7NDY9}	gll0487	gll0487	Gll0487 protein {UniProtKB/TrEMBL:Q7NNC4}	[TP0648-TP0965 (0.54118866)]
COG0457	COG0845	glr4093	glr4093	Glr4093 protein {UniProtKB/TrEMBL:Q7NDY9}	gll2495	gll2495	HlyD family secretion protein	[TP0648-TP0965 (0.54118866)]
COG0457	COG0845	gll1384	gll1384	Gll1384 protein {UniProtKB/TrEMBL:Q7NKU2}	glr2030	glr2030	Glr2030 protein {UniProtKB/TrEMBL:Q7NJ02}	[TP0648-TP0965 (0.54118866)]
COG0457	COG0845	gll4092	gll4092	Gll4092 protein {UniProtKB/TrEMBL:Q7NDZ0}	gll2840	gll2840	Gll2840 protein {UniProtKB/TrEMBL:Q7NCY6}	[TP0648-TP0965 (0.54118866)]
COG0457	COG0845	gll1732	gll1732	Gll1732 protein {UniProtKB/TrEMBL:Q7NJV0}	gll4171	gll4171	Gll4171 protein {UniProtKB/TrEMBL:Q7NDR1}	[TP0648-TP0965 (0.54118866)]
COG0457	COG0845	glr3567	glr3567	Glr3567 protein {UniProtKB/TrEMBL:Q7NFF8}	gll2454	gll2454	Gll2454 protein {UniProtKB/TrEMBL:Q7NHT1}	[TP0648-TP0965 (0.54118866)]
COG0457	COG0845	glr4093	glr4093	Glr4093 protein {UniProtKB/TrEMBL:Q7NDY9}	gll0346	gll0346	Gll0346 protein {UniProtKB/TrEMBL:Q7NNR4}	[TP0648-TP0965 (0.54118866)]
COG0457	COG0845	glr4093	glr4093	Glr4093 protein {UniProtKB/TrEMBL:Q7NDY9}	gll2454	gll2454	Gll2454 protein {UniProtKB/TrEMBL:Q7NHT1}	[TP0648-TP0965 (0.54118866)]
COG0457	COG0845	glr2389	glr2389	Glr2389 protein {UniProtKB/TrEMBL:Q7NHZ5}	glr1272	glr1272	Glr1272 protein {UniProtKB/TrEMBL:Q7NL54}	[TP0648-TP0965 (0.54118866)]
COG0457	COG0845	glr2389	glr2389	Glr2389 protein {UniProtKB/TrEMBL:Q7NHZ5}	gll0875	gll0875	Gll0875 protein {UniProtKB/TrEMBL:Q7NM92}	[TP0648-TP0965 (0.54118866)]
COG0457	COG0845	glr2659	glr2659	Glr2659 protein {UniProtKB/TrEMBL:Q7NH78}	gll2495	gll2495	HlyD family secretion protein	[TP0648-TP0965 (0.54118866)]
COG0457	COG0845	glr1650	glr1650	Glr1650 protein {UniProtKB/TrEMBL:Q7NK30}	glr3987	glr3987	Glr3987 protein {UniProtKB/TrEMBL:Q7NE93}	[TP0648-TP0965 (0.54118866)]
COG0457	COG0845	gll4137	gll4137	Gll4137 protein {UniProtKB/TrEMBL:Q7NDU5}	gll0346	gll0346	Gll0346 protein {UniProtKB/TrEMBL:Q7NNR4}	[TP0648-TP0965 (0.54118866)]
COG0457	COG0845	gll4137	gll4137	Gll4137 protein {UniProtKB/TrEMBL:Q7NDU5}	glr3987	glr3987	Glr3987 protein {UniProtKB/TrEMBL:Q7NE93}	[TP0648-TP0965 (0.54118866)]
COG0457	COG0845	glr2659	glr2659	Glr2659 protein {UniProtKB/TrEMBL:Q7NH78}	glr4027	glr4027	Glr4027 protein {UniProtKB/TrEMBL:Q7NE53}	[TP0648-TP0965 (0.54118866)]
COG0457	COG0845	gll3542	gll3542	Gll3542 protein {UniProtKB/TrEMBL:Q7NFI3}	glr4027	glr4027	Glr4027 protein {UniProtKB/TrEMBL:Q7NE53}	[TP0648-TP0965 (0.54118866)]
COG0457	COG0845	gll4137	gll4137	Gll4137 protein {UniProtKB/TrEMBL:Q7NDU5}	gll0487	gll0487	Gll0487 protein {UniProtKB/TrEMBL:Q7NNC4}	[TP0648-TP0965 (0.54118866)]
COG0457	COG0845	gll1655	gll1655	Gll1655 protein {UniProtKB/TrEMBL:Q7NK25}	gll2454	gll2454	Gll2454 protein {UniProtKB/TrEMBL:Q7NHT1}	[TP0648-TP0965 (0.54118866)]
COG0457	COG0845	glr2389	glr2389	Glr2389 protein {UniProtKB/TrEMBL:Q7NHZ5}	glr0805	glr0805	Glr0805 protein {UniProtKB/TrEMBL:Q7NMG1}	[TP0648-TP0965 (0.54118866)]
COG0457	COG0845	glr3240	glr3240	Glr3240 protein {UniProtKB/TrEMBL:Q7NGD1}	glr3987	glr3987	Glr3987 protein {UniProtKB/TrEMBL:Q7NE93}	[TP0648-TP0965 (0.54118866)]
COG0457	COG0845	glr2723	glr2723	Glr2723 protein {UniProtKB/TrEMBL:Q7NH14}	gll0487	gll0487	Gll0487 protein {UniProtKB/TrEMBL:Q7NNC4}	[TP0648-TP0965 (0.54118866)]
COG0457	COG0845	glr2723	glr2723	Glr2723 protein {UniProtKB/TrEMBL:Q7NH14}	gll0875	gll0875	Gll0875 protein {UniProtKB/TrEMBL:Q7NM92}	[TP0648-TP0965 (0.54118866)]
COG0457	COG0845	glr2389	glr2389	Glr2389 protein {UniProtKB/TrEMBL:Q7NHZ5}	glr3987	glr3987	Glr3987 protein {UniProtKB/TrEMBL:Q7NE93}	[TP0648-TP0965 (0.54118866)]
COG0457	COG0845	glr2773	glr2773	Glr2773 protein {UniProtKB/TrEMBL:Q7NGW4}	gll0875	gll0875	Gll0875 protein {UniProtKB/TrEMBL:Q7NM92}	[TP0648-TP0965 (0.54118866)]
COG0457	COG0845	gll4088	gll4088	Gll4088 protein {UniProtKB/TrEMBL:Q7NDZ4}	glr0805	glr0805	Glr0805 protein {UniProtKB/TrEMBL:Q7NMG1}	[TP0648-TP0965 (0.54118866)]
COG0457	COG0845	gll3542	gll3542	Gll3542 protein {UniProtKB/TrEMBL:Q7NFI3}	gll0775	gll0775	Gll0775 protein {UniProtKB/TrEMBL:Q7NMJ0}	[TP0648-TP0965 (0.54118866)]
COG0457	COG0845	gll1655	gll1655	Gll1655 protein {UniProtKB/TrEMBL:Q7NK25}	gll0346	gll0346	Gll0346 protein {UniProtKB/TrEMBL:Q7NNR4}	[TP0648-TP0965 (0.54118866)]
COG0457	COG0845	gll3542	gll3542	Gll3542 protein {UniProtKB/TrEMBL:Q7NFI3}	gll0487	gll0487	Gll0487 protein {UniProtKB/TrEMBL:Q7NNC4}	[TP0648-TP0965 (0.54118866)]
COG0457	COG0845	gll3542	gll3542	Gll3542 protein {UniProtKB/TrEMBL:Q7NFI3}	gll1428	gll1428	Gll1428 protein {UniProtKB/TrEMBL:Q7NKP9}	[TP0648-TP0965 (0.54118866)]
COG0457	COG0845	glr1650	glr1650	Glr1650 protein {UniProtKB/TrEMBL:Q7NK30}	gll2840	gll2840	Gll2840 protein {UniProtKB/TrEMBL:Q7NCY6}	[TP0648-TP0965 (0.54118866)]
COG0457	COG0845	glr3844	glr3844	Glr3844 protein {UniProtKB/TrEMBL:Q7NEN5}	gll0875	gll0875	Gll0875 protein {UniProtKB/TrEMBL:Q7NM92}	[TP0648-TP0965 (0.54118866)]
COG0457	COG0845	gll1655	gll1655	Gll1655 protein {UniProtKB/TrEMBL:Q7NK25}	glr3987	glr3987	Glr3987 protein {UniProtKB/TrEMBL:Q7NE93}	[TP0648-TP0965 (0.54118866)]
COG0457	COG0845	gll1655	gll1655	Gll1655 protein {UniProtKB/TrEMBL:Q7NK25}	gll1428	gll1428	Gll1428 protein {UniProtKB/TrEMBL:Q7NKP9}	[TP0648-TP0965 (0.54118866)]
COG0457	COG0845	glr1207	glr1207	Glr1207 protein {UniProtKB/TrEMBL:Q7NLB9}	gll0487	gll0487	Gll0487 protein {UniProtKB/TrEMBL:Q7NNC4}	[TP0648-TP0965 (0.54118866)]
COG0457	COG0845	gll3542	gll3542	Gll3542 protein {UniProtKB/TrEMBL:Q7NFI3}	glr2030	glr2030	Glr2030 protein {UniProtKB/TrEMBL:Q7NJ02}	[TP0648-TP0965 (0.54118866)]
COG0457	COG0845	glr2389	glr2389	Glr2389 protein {UniProtKB/TrEMBL:Q7NHZ5}	glr2014	glr2014	Glr2014 protein {UniProtKB/TrEMBL:Q7NJ18}	[TP0648-TP0965 (0.54118866)]
COG0457	COG0845	gll3542	gll3542	Gll3542 protein {UniProtKB/TrEMBL:Q7NFI3}	gll2454	gll2454	Gll2454 protein {UniProtKB/TrEMBL:Q7NHT1}	[TP0648-TP0965 (0.54118866)]
COG0457	COG0845	gll1732	gll1732	Gll1732 protein {UniProtKB/TrEMBL:Q7NJV0}	gll2840	gll2840	Gll2840 protein {UniProtKB/TrEMBL:Q7NCY6}	[TP0648-TP0965 (0.54118866)]
COG0457	COG0845	gll1546	gll1546	Gll1546 protein {UniProtKB/TrEMBL:Q7NKD2}	gll2454	gll2454	Gll2454 protein {UniProtKB/TrEMBL:Q7NHT1}	[TP0648-TP0965 (0.54118866)]
COG0457	COG0845	gll1655	gll1655	Gll1655 protein {UniProtKB/TrEMBL:Q7NK25}	gll2495	gll2495	HlyD family secretion protein	[TP0648-TP0965 (0.54118866)]
COG0457	COG0845	glr2659	glr2659	Glr2659 protein {UniProtKB/TrEMBL:Q7NH78}	gll0487	gll0487	Gll0487 protein {UniProtKB/TrEMBL:Q7NNC4}	[TP0648-TP0965 (0.54118866)]
COG0457	COG0845	gll4092	gll4092	Gll4092 protein {UniProtKB/TrEMBL:Q7NDZ0}	glr4027	glr4027	Glr4027 protein {UniProtKB/TrEMBL:Q7NE53}	[TP0648-TP0965 (0.54118866)]
COG0457	COG0845	gll4088	gll4088	Gll4088 protein {UniProtKB/TrEMBL:Q7NDZ4}	gll1428	gll1428	Gll1428 protein {UniProtKB/TrEMBL:Q7NKP9}	[TP0648-TP0965 (0.54118866)]
COG0457	COG0845	glr2773	glr2773	Glr2773 protein {UniProtKB/TrEMBL:Q7NGW4}	gll0775	gll0775	Gll0775 protein {UniProtKB/TrEMBL:Q7NMJ0}	[TP0648-TP0965 (0.54118866)]
COG0457	COG0845	glr2773	glr2773	Glr2773 protein {UniProtKB/TrEMBL:Q7NGW4}	gll0346	gll0346	Gll0346 protein {UniProtKB/TrEMBL:Q7NNR4}	[TP0648-TP0965 (0.54118866)]
COG0457	COG0845	gll1546	gll1546	Gll1546 protein {UniProtKB/TrEMBL:Q7NKD2}	glr2030	glr2030	Glr2030 protein {UniProtKB/TrEMBL:Q7NJ02}	[TP0648-TP0965 (0.54118866)]
COG0457	COG0845	gll1655	gll1655	Gll1655 protein {UniProtKB/TrEMBL:Q7NK25}	glr2014	glr2014	Glr2014 protein {UniProtKB/TrEMBL:Q7NJ18}	[TP0648-TP0965 (0.54118866)]
COG0457	COG0845	glr2723	glr2723	Glr2723 protein {UniProtKB/TrEMBL:Q7NH14}	glr0805	glr0805	Glr0805 protein {UniProtKB/TrEMBL:Q7NMG1}	[TP0648-TP0965 (0.54118866)]
COG0457	COG0845	gll1384	gll1384	Gll1384 protein {UniProtKB/TrEMBL:Q7NKU2}	gll4171	gll4171	Gll4171 protein {UniProtKB/TrEMBL:Q7NDR1}	[TP0648-TP0965 (0.54118866)]
COG0457	COG0845	glr3567	glr3567	Glr3567 protein {UniProtKB/TrEMBL:Q7NFF8}	glr4027	glr4027	Glr4027 protein {UniProtKB/TrEMBL:Q7NE53}	[TP0648-TP0965 (0.54118866)]
COG0457	COG0845	glr3240	glr3240	Glr3240 protein {UniProtKB/TrEMBL:Q7NGD1}	gll2495	gll2495	HlyD family secretion protein	[TP0648-TP0965 (0.54118866)]
COG0457	COG0845	gll4088	gll4088	Gll4088 protein {UniProtKB/TrEMBL:Q7NDZ4}	gll4171	gll4171	Gll4171 protein {UniProtKB/TrEMBL:Q7NDR1}	[TP0648-TP0965 (0.54118866)]
COG0457	COG0845	glr2723	glr2723	Glr2723 protein {UniProtKB/TrEMBL:Q7NH14}	gll2495	gll2495	HlyD family secretion protein	[TP0648-TP0965 (0.54118866)]
COG0457	COG0845	gll1546	gll1546	Gll1546 protein {UniProtKB/TrEMBL:Q7NKD2}	gll0346	gll0346	Gll0346 protein {UniProtKB/TrEMBL:Q7NNR4}	[TP0648-TP0965 (0.54118866)]
COG0457	COG0845	gll4137	gll4137	Gll4137 protein {UniProtKB/TrEMBL:Q7NDU5}	gll0495	gll0495	Gll0495 protein {UniProtKB/TrEMBL:Q7NNB6}	[TP0648-TP0965 (0.54118866)]
COG0457	COG0845	glr3844	glr3844	Glr3844 protein {UniProtKB/TrEMBL:Q7NEN5}	glr2030	glr2030	Glr2030 protein {UniProtKB/TrEMBL:Q7NJ02}	[TP0648-TP0965 (0.54118866)]
COG0457	COG0845	gll1655	gll1655	Gll1655 protein {UniProtKB/TrEMBL:Q7NK25}	glr0805	glr0805	Glr0805 protein {UniProtKB/TrEMBL:Q7NMG1}	[TP0648-TP0965 (0.54118866)]
COG0457	COG0845	gll4092	gll4092	Gll4092 protein {UniProtKB/TrEMBL:Q7NDZ0}	gll0495	gll0495	Gll0495 protein {UniProtKB/TrEMBL:Q7NNB6}	[TP0648-TP0965 (0.54118866)]
COG0457	COG0845	glr1902	glr1902	Glr1902 protein {UniProtKB/TrEMBL:Q7NJD0}	glr4027	glr4027	Glr4027 protein {UniProtKB/TrEMBL:Q7NE53}	[TP0648-TP0965 (0.54118866)]
COG0457	COG0845	gll4137	gll4137	Gll4137 protein {UniProtKB/TrEMBL:Q7NDU5}	glr2014	glr2014	Glr2014 protein {UniProtKB/TrEMBL:Q7NJ18}	[TP0648-TP0965 (0.54118866)]
COG0457	COG0845	glr2389	glr2389	Glr2389 protein {UniProtKB/TrEMBL:Q7NHZ5}	glr4027	glr4027	Glr4027 protein {UniProtKB/TrEMBL:Q7NE53}	[TP0648-TP0965 (0.54118866)]
COG0457	COG0845	glr2723	glr2723	Glr2723 protein {UniProtKB/TrEMBL:Q7NH14}	gll2454	gll2454	Gll2454 protein {UniProtKB/TrEMBL:Q7NHT1}	[TP0648-TP0965 (0.54118866)]
COG0457	COG0845	gll4092	gll4092	Gll4092 protein {UniProtKB/TrEMBL:Q7NDZ0}	gll0775	gll0775	Gll0775 protein {UniProtKB/TrEMBL:Q7NMJ0}	[TP0648-TP0965 (0.54118866)]
COG0457	COG0845	glr1207	glr1207	Glr1207 protein {UniProtKB/TrEMBL:Q7NLB9}	gll1428	gll1428	Gll1428 protein {UniProtKB/TrEMBL:Q7NKP9}	[TP0648-TP0965 (0.54118866)]
COG0457	COG0845	glr1207	glr1207	Glr1207 protein {UniProtKB/TrEMBL:Q7NLB9}	gll0495	gll0495	Gll0495 protein {UniProtKB/TrEMBL:Q7NNB6}	[TP0648-TP0965 (0.54118866)]
COG0457	COG0845	glr1902	glr1902	Glr1902 protein {UniProtKB/TrEMBL:Q7NJD0}	gll0775	gll0775	Gll0775 protein {UniProtKB/TrEMBL:Q7NMJ0}	[TP0648-TP0965 (0.54118866)]
COG0457	COG0845	glr1207	glr1207	Glr1207 protein {UniProtKB/TrEMBL:Q7NLB9}	glr2030	glr2030	Glr2030 protein {UniProtKB/TrEMBL:Q7NJ02}	[TP0648-TP0965 (0.54118866)]
COG0457	COG0845	glr1902	glr1902	Glr1902 protein {UniProtKB/TrEMBL:Q7NJD0}	glr1272	glr1272	Glr1272 protein {UniProtKB/TrEMBL:Q7NL54}	[TP0648-TP0965 (0.54118866)]
COG0457	COG0845	glr1902	glr1902	Glr1902 protein {UniProtKB/TrEMBL:Q7NJD0}	gll2495	gll2495	HlyD family secretion protein	[TP0648-TP0965 (0.54118866)]
COG0457	COG0845	gll4137	gll4137	Gll4137 protein {UniProtKB/TrEMBL:Q7NDU5}	glr1272	glr1272	Glr1272 protein {UniProtKB/TrEMBL:Q7NL54}	[TP0648-TP0965 (0.54118866)]
COG0457	COG0845	gll1546	gll1546	Gll1546 protein {UniProtKB/TrEMBL:Q7NKD2}	gll4171	gll4171	Gll4171 protein {UniProtKB/TrEMBL:Q7NDR1}	[TP0648-TP0965 (0.54118866)]
COG0457	COG0845	glr3844	glr3844	Glr3844 protein {UniProtKB/TrEMBL:Q7NEN5}	gll2454	gll2454	Gll2454 protein {UniProtKB/TrEMBL:Q7NHT1}	[TP0648-TP0965 (0.54118866)]
COG0457	COG0845	glr1902	glr1902	Glr1902 protein {UniProtKB/TrEMBL:Q7NJD0}	gll0346	gll0346	Gll0346 protein {UniProtKB/TrEMBL:Q7NNR4}	[TP0648-TP0965 (0.54118866)]
COG0457	COG0845	gll1655	gll1655	Gll1655 protein {UniProtKB/TrEMBL:Q7NK25}	gll0775	gll0775	Gll0775 protein {UniProtKB/TrEMBL:Q7NMJ0}	[TP0648-TP0965 (0.54118866)]
COG0457	COG0845	glr3567	glr3567	Glr3567 protein {UniProtKB/TrEMBL:Q7NFF8}	glr2030	glr2030	Glr2030 protein {UniProtKB/TrEMBL:Q7NJ02}	[TP0648-TP0965 (0.54118866)]
COG0457	COG0845	gll1732	gll1732	Gll1732 protein {UniProtKB/TrEMBL:Q7NJV0}	gll0346	gll0346	Gll0346 protein {UniProtKB/TrEMBL:Q7NNR4}	[TP0648-TP0965 (0.54118866)]
COG0457	COG0845	glr3240	glr3240	Glr3240 protein {UniProtKB/TrEMBL:Q7NGD1}	gll0875	gll0875	Gll0875 protein {UniProtKB/TrEMBL:Q7NM92}	[TP0648-TP0965 (0.54118866)]
COG0457	COG0845	glr2773	glr2773	Glr2773 protein {UniProtKB/TrEMBL:Q7NGW4}	glr1272	glr1272	Glr1272 protein {UniProtKB/TrEMBL:Q7NL54}	[TP0648-TP0965 (0.54118866)]
COG0457	COG0845	gll4088	gll4088	Gll4088 protein {UniProtKB/TrEMBL:Q7NDZ4}	gll0875	gll0875	Gll0875 protein {UniProtKB/TrEMBL:Q7NM92}	[TP0648-TP0965 (0.54118866)]
COG0457	COG0845	glr2773	glr2773	Glr2773 protein {UniProtKB/TrEMBL:Q7NGW4}	glr4027	glr4027	Glr4027 protein {UniProtKB/TrEMBL:Q7NE53}	[TP0648-TP0965 (0.54118866)]
COG0457	COG0845	gll4088	gll4088	Gll4088 protein {UniProtKB/TrEMBL:Q7NDZ4}	gll0495	gll0495	Gll0495 protein {UniProtKB/TrEMBL:Q7NNB6}	[TP0648-TP0965 (0.54118866)]
COG0457	COG0845	gll4088	gll4088	Gll4088 protein {UniProtKB/TrEMBL:Q7NDZ4}	glr2014	glr2014	Glr2014 protein {UniProtKB/TrEMBL:Q7NJ18}	[TP0648-TP0965 (0.54118866)]
COG0457	COG0845	gll1384	gll1384	Gll1384 protein {UniProtKB/TrEMBL:Q7NKU2}	gll0875	gll0875	Gll0875 protein {UniProtKB/TrEMBL:Q7NM92}	[TP0648-TP0965 (0.54118866)]
COG0457	COG0845	gll1546	gll1546	Gll1546 protein {UniProtKB/TrEMBL:Q7NKD2}	glr3987	glr3987	Glr3987 protein {UniProtKB/TrEMBL:Q7NE93}	[TP0648-TP0965 (0.54118866)]
COG0457	COG0845	gll1546	gll1546	Gll1546 protein {UniProtKB/TrEMBL:Q7NKD2}	gll2495	gll2495	HlyD family secretion protein	[TP0648-TP0965 (0.54118866)]
COG0457	COG0845	glr2773	glr2773	Glr2773 protein {UniProtKB/TrEMBL:Q7NGW4}	gll0487	gll0487	Gll0487 protein {UniProtKB/TrEMBL:Q7NNC4}	[TP0648-TP0965 (0.54118866)]
COG0457	COG0845	glr4093	glr4093	Glr4093 protein {UniProtKB/TrEMBL:Q7NDY9}	gll2840	gll2840	Gll2840 protein {UniProtKB/TrEMBL:Q7NCY6}	[TP0648-TP0965 (0.54118866)]
COG0457	COG0845	glr1207	glr1207	Glr1207 protein {UniProtKB/TrEMBL:Q7NLB9}	glr1272	glr1272	Glr1272 protein {UniProtKB/TrEMBL:Q7NL54}	[TP0648-TP0965 (0.54118866)]
COG0457	COG0845	glr2773	glr2773	Glr2773 protein {UniProtKB/TrEMBL:Q7NGW4}	glr0805	glr0805	Glr0805 protein {UniProtKB/TrEMBL:Q7NMG1}	[TP0648-TP0965 (0.54118866)]
COG0457	COG0845	gll4092	gll4092	Gll4092 protein {UniProtKB/TrEMBL:Q7NDZ0}	gll4171	gll4171	Gll4171 protein {UniProtKB/TrEMBL:Q7NDR1}	[TP0648-TP0965 (0.54118866)]
COG0457	COG0845	gll1384	gll1384	Gll1384 protein {UniProtKB/TrEMBL:Q7NKU2}	glr0805	glr0805	Glr0805 protein {UniProtKB/TrEMBL:Q7NMG1}	[TP0648-TP0965 (0.54118866)]
COG0457	COG0845	glr3240	glr3240	Glr3240 protein {UniProtKB/TrEMBL:Q7NGD1}	glr1272	glr1272	Glr1272 protein {UniProtKB/TrEMBL:Q7NL54}	[TP0648-TP0965 (0.54118866)]
COG0457	COG0845	glr2723	glr2723	Glr2723 protein {UniProtKB/TrEMBL:Q7NH14}	gll0346	gll0346	Gll0346 protein {UniProtKB/TrEMBL:Q7NNR4}	[TP0648-TP0965 (0.54118866)]
COG0457	COG0845	glr1902	glr1902	Glr1902 protein {UniProtKB/TrEMBL:Q7NJD0}	gll2840	gll2840	Gll2840 protein {UniProtKB/TrEMBL:Q7NCY6}	[TP0648-TP0965 (0.54118866)]
COG0457	COG0845	gll4088	gll4088	Gll4088 protein {UniProtKB/TrEMBL:Q7NDZ4}	gll2840	gll2840	Gll2840 protein {UniProtKB/TrEMBL:Q7NCY6}	[TP0648-TP0965 (0.54118866)]
COG0457	COG0845	glr3240	glr3240	Glr3240 protein {UniProtKB/TrEMBL:Q7NGD1}	gll0487	gll0487	Gll0487 protein {UniProtKB/TrEMBL:Q7NNC4}	[TP0648-TP0965 (0.54118866)]
COG0457	COG0845	glr2389	glr2389	Glr2389 protein {UniProtKB/TrEMBL:Q7NHZ5}	gll2840	gll2840	Gll2840 protein {UniProtKB/TrEMBL:Q7NCY6}	[TP0648-TP0965 (0.54118866)]
COG0457	COG0845	glr4093	glr4093	Glr4093 protein {UniProtKB/TrEMBL:Q7NDY9}	glr2014	glr2014	Glr2014 protein {UniProtKB/TrEMBL:Q7NJ18}	[TP0648-TP0965 (0.54118866)]
COG0457	COG0845	gll4137	gll4137	Gll4137 protein {UniProtKB/TrEMBL:Q7NDU5}	gll0875	gll0875	Gll0875 protein {UniProtKB/TrEMBL:Q7NM92}	[TP0648-TP0965 (0.54118866)]
COG0457	COG0845	glr1902	glr1902	Glr1902 protein {UniProtKB/TrEMBL:Q7NJD0}	glr2014	glr2014	Glr2014 protein {UniProtKB/TrEMBL:Q7NJ18}	[TP0648-TP0965 (0.54118866)]
COG0457	COG0845	glr3240	glr3240	Glr3240 protein {UniProtKB/TrEMBL:Q7NGD1}	gll2454	gll2454	Gll2454 protein {UniProtKB/TrEMBL:Q7NHT1}	[TP0648-TP0965 (0.54118866)]
COG0457	COG0845	gll1655	gll1655	Gll1655 protein {UniProtKB/TrEMBL:Q7NK25}	gll0487	gll0487	Gll0487 protein {UniProtKB/TrEMBL:Q7NNC4}	[TP0648-TP0965 (0.54118866)]
COG0457	COG0845	glr1207	glr1207	Glr1207 protein {UniProtKB/TrEMBL:Q7NLB9}	glr3987	glr3987	Glr3987 protein {UniProtKB/TrEMBL:Q7NE93}	[TP0648-TP0965 (0.54118866)]
COG0457	COG0845	glr2659	glr2659	Glr2659 protein {UniProtKB/TrEMBL:Q7NH78}	gll0775	gll0775	Gll0775 protein {UniProtKB/TrEMBL:Q7NMJ0}	[TP0648-TP0965 (0.54118866)]
COG0457	COG0845	glr1650	glr1650	Glr1650 protein {UniProtKB/TrEMBL:Q7NK30}	glr2030	glr2030	Glr2030 protein {UniProtKB/TrEMBL:Q7NJ02}	[TP0648-TP0965 (0.54118866)]
COG0457	COG0845	glr3567	glr3567	Glr3567 protein {UniProtKB/TrEMBL:Q7NFF8}	gll4171	gll4171	Gll4171 protein {UniProtKB/TrEMBL:Q7NDR1}	[TP0648-TP0965 (0.54118866)]
COG0457	COG0845	glr3844	glr3844	Glr3844 protein {UniProtKB/TrEMBL:Q7NEN5}	gll0775	gll0775	Gll0775 protein {UniProtKB/TrEMBL:Q7NMJ0}	[TP0648-TP0965 (0.54118866)]
COG0457	COG0845	glr1650	glr1650	Glr1650 protein {UniProtKB/TrEMBL:Q7NK30}	glr0805	glr0805	Glr0805 protein {UniProtKB/TrEMBL:Q7NMG1}	[TP0648-TP0965 (0.54118866)]
COG0457	COG0845	gll4137	gll4137	Gll4137 protein {UniProtKB/TrEMBL:Q7NDU5}	gll1428	gll1428	Gll1428 protein {UniProtKB/TrEMBL:Q7NKP9}	[TP0648-TP0965 (0.54118866)]
COG0457	COG0845	glr1650	glr1650	Glr1650 protein {UniProtKB/TrEMBL:Q7NK30}	gll0775	gll0775	Gll0775 protein {UniProtKB/TrEMBL:Q7NMJ0}	[TP0648-TP0965 (0.54118866)]
COG0457	COG0845	gll1384	gll1384	Gll1384 protein {UniProtKB/TrEMBL:Q7NKU2}	glr3987	glr3987	Glr3987 protein {UniProtKB/TrEMBL:Q7NE93}	[TP0648-TP0965 (0.54118866)]
COG0457	COG0845	glr3844	glr3844	Glr3844 protein {UniProtKB/TrEMBL:Q7NEN5}	glr2014	glr2014	Glr2014 protein {UniProtKB/TrEMBL:Q7NJ18}	[TP0648-TP0965 (0.54118866)]
COG0457	COG0845	gll1384	gll1384	Gll1384 protein {UniProtKB/TrEMBL:Q7NKU2}	glr1272	glr1272	Glr1272 protein {UniProtKB/TrEMBL:Q7NL54}	[TP0648-TP0965 (0.54118866)]
COG0457	COG0845	gll4137	gll4137	Gll4137 protein {UniProtKB/TrEMBL:Q7NDU5}	glr4027	glr4027	Glr4027 protein {UniProtKB/TrEMBL:Q7NE53}	[TP0648-TP0965 (0.54118866)]
COG0457	COG0845	glr3567	glr3567	Glr3567 protein {UniProtKB/TrEMBL:Q7NFF8}	gll2495	gll2495	HlyD family secretion protein	[TP0648-TP0965 (0.54118866)]
COG0457	COG0845	gll3542	gll3542	Gll3542 protein {UniProtKB/TrEMBL:Q7NFI3}	gll0346	gll0346	Gll0346 protein {UniProtKB/TrEMBL:Q7NNR4}	[TP0648-TP0965 (0.54118866)]
COG0457	COG0845	glr2389	glr2389	Glr2389 protein {UniProtKB/TrEMBL:Q7NHZ5}	gll4171	gll4171	Gll4171 protein {UniProtKB/TrEMBL:Q7NDR1}	[TP0648-TP0965 (0.54118866)]
COG0457	COG0845	gll1732	gll1732	Gll1732 protein {UniProtKB/TrEMBL:Q7NJV0}	glr2014	glr2014	Glr2014 protein {UniProtKB/TrEMBL:Q7NJ18}	[TP0648-TP0965 (0.54118866)]
COG0457	COG0845	glr3567	glr3567	Glr3567 protein {UniProtKB/TrEMBL:Q7NFF8}	glr0805	glr0805	Glr0805 protein {UniProtKB/TrEMBL:Q7NMG1}	[TP0648-TP0965 (0.54118866)]
COG0457	COG0845	gll1655	gll1655	Gll1655 protein {UniProtKB/TrEMBL:Q7NK25}	glr2030	glr2030	Glr2030 protein {UniProtKB/TrEMBL:Q7NJ02}	[TP0648-TP0965 (0.54118866)]
COG0457	COG0845	glr1207	glr1207	Glr1207 protein {UniProtKB/TrEMBL:Q7NLB9}	gll2840	gll2840	Gll2840 protein {UniProtKB/TrEMBL:Q7NCY6}	[TP0648-TP0965 (0.54118866)]
COG0457	COG0845	gll1732	gll1732	Gll1732 protein {UniProtKB/TrEMBL:Q7NJV0}	gll2495	gll2495	HlyD family secretion protein	[TP0648-TP0965 (0.54118866)]
COG0457	COG0845	glr2389	glr2389	Glr2389 protein {UniProtKB/TrEMBL:Q7NHZ5}	gll0775	gll0775	Gll0775 protein {UniProtKB/TrEMBL:Q7NMJ0}	[TP0648-TP0965 (0.54118866)]
COG0457	COG0845	glr3844	glr3844	Glr3844 protein {UniProtKB/TrEMBL:Q7NEN5}	gll0495	gll0495	Gll0495 protein {UniProtKB/TrEMBL:Q7NNB6}	[TP0648-TP0965 (0.54118866)]
COG0457	COG0845	glr3240	glr3240	Glr3240 protein {UniProtKB/TrEMBL:Q7NGD1}	gll0495	gll0495	Gll0495 protein {UniProtKB/TrEMBL:Q7NNB6}	[TP0648-TP0965 (0.54118866)]
COG0457	COG0845	glr1207	glr1207	Glr1207 protein {UniProtKB/TrEMBL:Q7NLB9}	gll2495	gll2495	HlyD family secretion protein	[TP0648-TP0965 (0.54118866)]
COG0457	COG0845	glr2773	glr2773	Glr2773 protein {UniProtKB/TrEMBL:Q7NGW4}	glr3987	glr3987	Glr3987 protein {UniProtKB/TrEMBL:Q7NE93}	[TP0648-TP0965 (0.54118866)]
COG0457	COG0845	gll4137	gll4137	Gll4137 protein {UniProtKB/TrEMBL:Q7NDU5}	gll2495	gll2495	HlyD family secretion protein	[TP0648-TP0965 (0.54118866)]
COG0457	COG0845	gll1384	gll1384	Gll1384 protein {UniProtKB/TrEMBL:Q7NKU2}	gll0487	gll0487	Gll0487 protein {UniProtKB/TrEMBL:Q7NNC4}	[TP0648-TP0965 (0.54118866)]
COG0457	COG0845	gll4092	gll4092	Gll4092 protein {UniProtKB/TrEMBL:Q7NDZ0}	gll0487	gll0487	Gll0487 protein {UniProtKB/TrEMBL:Q7NNC4}	[TP0648-TP0965 (0.54118866)]
COG0457	COG0845	gll4088	gll4088	Gll4088 protein {UniProtKB/TrEMBL:Q7NDZ4}	gll2454	gll2454	Gll2454 protein {UniProtKB/TrEMBL:Q7NHT1}	[TP0648-TP0965 (0.54118866)]
COG0457	COG0845	glr2773	glr2773	Glr2773 protein {UniProtKB/TrEMBL:Q7NGW4}	gll0495	gll0495	Gll0495 protein {UniProtKB/TrEMBL:Q7NNB6}	[TP0648-TP0965 (0.54118866)]
COG0457	COG0845	gll4088	gll4088	Gll4088 protein {UniProtKB/TrEMBL:Q7NDZ4}	gll0775	gll0775	Gll0775 protein {UniProtKB/TrEMBL:Q7NMJ0}	[TP0648-TP0965 (0.54118866)]
COG0457	COG0845	glr3567	glr3567	Glr3567 protein {UniProtKB/TrEMBL:Q7NFF8}	gll0875	gll0875	Gll0875 protein {UniProtKB/TrEMBL:Q7NM92}	[TP0648-TP0965 (0.54118866)]
COG0457	COG0845	glr1902	glr1902	Glr1902 protein {UniProtKB/TrEMBL:Q7NJD0}	gll0487	gll0487	Gll0487 protein {UniProtKB/TrEMBL:Q7NNC4}	[TP0648-TP0965 (0.54118866)]
COG0457	COG0845	glr2773	glr2773	Glr2773 protein {UniProtKB/TrEMBL:Q7NGW4}	gll2495	gll2495	HlyD family secretion protein	[TP0648-TP0965 (0.54118866)]
COG0457	COG0845	glr3240	glr3240	Glr3240 protein {UniProtKB/TrEMBL:Q7NGD1}	glr0805	glr0805	Glr0805 protein {UniProtKB/TrEMBL:Q7NMG1}	[TP0648-TP0965 (0.54118866)]
COG0457	COG0845	glr3567	glr3567	Glr3567 protein {UniProtKB/TrEMBL:Q7NFF8}	gll1428	gll1428	Gll1428 protein {UniProtKB/TrEMBL:Q7NKP9}	[TP0648-TP0965 (0.54118866)]
COG0457	COG0845	glr2773	glr2773	Glr2773 protein {UniProtKB/TrEMBL:Q7NGW4}	gll4171	gll4171	Gll4171 protein {UniProtKB/TrEMBL:Q7NDR1}	[TP0648-TP0965 (0.54118866)]
COG0457	COG0845	gll1655	gll1655	Gll1655 protein {UniProtKB/TrEMBL:Q7NK25}	glr4027	glr4027	Glr4027 protein {UniProtKB/TrEMBL:Q7NE53}	[TP0648-TP0965 (0.54118866)]
COG0457	COG0845	glr3240	glr3240	Glr3240 protein {UniProtKB/TrEMBL:Q7NGD1}	gll1428	gll1428	Gll1428 protein {UniProtKB/TrEMBL:Q7NKP9}	[TP0648-TP0965 (0.54118866)]
COG0457	COG0845	glr2723	glr2723	Glr2723 protein {UniProtKB/TrEMBL:Q7NH14}	glr1272	glr1272	Glr1272 protein {UniProtKB/TrEMBL:Q7NL54}	[TP0648-TP0965 (0.54118866)]
COG0457	COG0845	glr1650	glr1650	Glr1650 protein {UniProtKB/TrEMBL:Q7NK30}	glr1272	glr1272	Glr1272 protein {UniProtKB/TrEMBL:Q7NL54}	[TP0648-TP0965 (0.54118866)]
COG0457	COG0845	glr3844	glr3844	Glr3844 protein {UniProtKB/TrEMBL:Q7NEN5}	glr4027	glr4027	Glr4027 protein {UniProtKB/TrEMBL:Q7NE53}	[TP0648-TP0965 (0.54118866)]
COG0457	COG0845	gll1655	gll1655	Gll1655 protein {UniProtKB/TrEMBL:Q7NK25}	gll2840	gll2840	Gll2840 protein {UniProtKB/TrEMBL:Q7NCY6}	[TP0648-TP0965 (0.54118866)]
COG0457	COG0845	gll1732	gll1732	Gll1732 protein {UniProtKB/TrEMBL:Q7NJV0}	glr0805	glr0805	Glr0805 protein {UniProtKB/TrEMBL:Q7NMG1}	[TP0648-TP0965 (0.54118866)]
COG0457	COG0845	gll1732	gll1732	Gll1732 protein {UniProtKB/TrEMBL:Q7NJV0}	gll0775	gll0775	Gll0775 protein {UniProtKB/TrEMBL:Q7NMJ0}	[TP0648-TP0965 (0.54118866)]
COG0457	COG0845	glr3240	glr3240	Glr3240 protein {UniProtKB/TrEMBL:Q7NGD1}	glr2030	glr2030	Glr2030 protein {UniProtKB/TrEMBL:Q7NJ02}	[TP0648-TP0965 (0.54118866)]
COG0457	COG0845	glr2723	glr2723	Glr2723 protein {UniProtKB/TrEMBL:Q7NH14}	gll4171	gll4171	Gll4171 protein {UniProtKB/TrEMBL:Q7NDR1}	[TP0648-TP0965 (0.54118866)]
COG0457	COG0845	glr3844	glr3844	Glr3844 protein {UniProtKB/TrEMBL:Q7NEN5}	gll0487	gll0487	Gll0487 protein {UniProtKB/TrEMBL:Q7NNC4}	[TP0648-TP0965 (0.54118866)]
COG0457	COG0845	gll1546	gll1546	Gll1546 protein {UniProtKB/TrEMBL:Q7NKD2}	gll0875	gll0875	Gll0875 protein {UniProtKB/TrEMBL:Q7NM92}	[TP0648-TP0965 (0.54118866)]
COG0457	COG0845	gll1655	gll1655	Gll1655 protein {UniProtKB/TrEMBL:Q7NK25}	glr1272	glr1272	Glr1272 protein {UniProtKB/TrEMBL:Q7NL54}	[TP0648-TP0965 (0.54118866)]
COG0457	COG0845	gll4088	gll4088	Gll4088 protein {UniProtKB/TrEMBL:Q7NDZ4}	glr1272	glr1272	Glr1272 protein {UniProtKB/TrEMBL:Q7NL54}	[TP0648-TP0965 (0.54118866)]
COG0457	COG0845	glr2389	glr2389	Glr2389 protein {UniProtKB/TrEMBL:Q7NHZ5}	gll0487	gll0487	Gll0487 protein {UniProtKB/TrEMBL:Q7NNC4}	[TP0648-TP0965 (0.54118866)]
COG0457	COG0845	gll1655	gll1655	Gll1655 protein {UniProtKB/TrEMBL:Q7NK25}	gll4171	gll4171	Gll4171 protein {UniProtKB/TrEMBL:Q7NDR1}	[TP0648-TP0965 (0.54118866)]
COG0457	COG0845	glr3240	glr3240	Glr3240 protein {UniProtKB/TrEMBL:Q7NGD1}	glr2014	glr2014	Glr2014 protein {UniProtKB/TrEMBL:Q7NJ18}	[TP0648-TP0965 (0.54118866)]
COG0457	COG0845	glr3844	glr3844	Glr3844 protein {UniProtKB/TrEMBL:Q7NEN5}	gll4171	gll4171	Gll4171 protein {UniProtKB/TrEMBL:Q7NDR1}	[TP0648-TP0965 (0.54118866)]
COG0457	COG0845	gll4092	gll4092	Gll4092 protein {UniProtKB/TrEMBL:Q7NDZ0}	gll0346	gll0346	Gll0346 protein {UniProtKB/TrEMBL:Q7NNR4}	[TP0648-TP0965 (0.54118866)]
COG0457	COG0845	glr2389	glr2389	Glr2389 protein {UniProtKB/TrEMBL:Q7NHZ5}	glr2030	glr2030	Glr2030 protein {UniProtKB/TrEMBL:Q7NJ02}	[TP0648-TP0965 (0.54118866)]
COG0457	COG0845	glr2659	glr2659	Glr2659 protein {UniProtKB/TrEMBL:Q7NH78}	gll0495	gll0495	Gll0495 protein {UniProtKB/TrEMBL:Q7NNB6}	[TP0648-TP0965 (0.54118866)]
COG0457	COG0845	glr1207	glr1207	Glr1207 protein {UniProtKB/TrEMBL:Q7NLB9}	gll2454	gll2454	Gll2454 protein {UniProtKB/TrEMBL:Q7NHT1}	[TP0648-TP0965 (0.54118866)]
COG0457	COG0845	glr3240	glr3240	Glr3240 protein {UniProtKB/TrEMBL:Q7NGD1}	gll2840	gll2840	Gll2840 protein {UniProtKB/TrEMBL:Q7NCY6}	[TP0648-TP0965 (0.54118866)]
COG0457	COG0845	glr3567	glr3567	Glr3567 protein {UniProtKB/TrEMBL:Q7NFF8}	glr2014	glr2014	Glr2014 protein {UniProtKB/TrEMBL:Q7NJ18}	[TP0648-TP0965 (0.54118866)]
COG0457	COG0845	gll1732	gll1732	Gll1732 protein {UniProtKB/TrEMBL:Q7NJV0}	gll2454	gll2454	Gll2454 protein {UniProtKB/TrEMBL:Q7NHT1}	[TP0648-TP0965 (0.54118866)]
COG0457	COG0845	gll1732	gll1732	Gll1732 protein {UniProtKB/TrEMBL:Q7NJV0}	gll1428	gll1428	Gll1428 protein {UniProtKB/TrEMBL:Q7NKP9}	[TP0648-TP0965 (0.54118866)]
COG0457	COG0845	glr3844	glr3844	Glr3844 protein {UniProtKB/TrEMBL:Q7NEN5}	glr1272	glr1272	Glr1272 protein {UniProtKB/TrEMBL:Q7NL54}	[TP0648-TP0965 (0.54118866)]
COG0457	COG0845	gll4088	gll4088	Gll4088 protein {UniProtKB/TrEMBL:Q7NDZ4}	gll0346	gll0346	Gll0346 protein {UniProtKB/TrEMBL:Q7NNR4}	[TP0648-TP0965 (0.54118866)]
COG0457	COG0845	gll1384	gll1384	Gll1384 protein {UniProtKB/TrEMBL:Q7NKU2}	gll2454	gll2454	Gll2454 protein {UniProtKB/TrEMBL:Q7NHT1}	[TP0648-TP0965 (0.54118866)]
COG0457	COG0845	gll1732	gll1732	Gll1732 protein {UniProtKB/TrEMBL:Q7NJV0}	gll0495	gll0495	Gll0495 protein {UniProtKB/TrEMBL:Q7NNB6}	[TP0648-TP0965 (0.54118866)]
COG0457	COG0845	glr1207	glr1207	Glr1207 protein {UniProtKB/TrEMBL:Q7NLB9}	gll0346	gll0346	Gll0346 protein {UniProtKB/TrEMBL:Q7NNR4}	[TP0648-TP0965 (0.54118866)]
COG0457	COG0845	glr3567	glr3567	Glr3567 protein {UniProtKB/TrEMBL:Q7NFF8}	gll0495	gll0495	Gll0495 protein {UniProtKB/TrEMBL:Q7NNB6}	[TP0648-TP0965 (0.54118866)]
COG0457	COG0845	glr3844	glr3844	Glr3844 protein {UniProtKB/TrEMBL:Q7NEN5}	gll2495	gll2495	HlyD family secretion protein	[TP0648-TP0965 (0.54118866)]
COG0457	COG0845	gll3542	gll3542	Gll3542 protein {UniProtKB/TrEMBL:Q7NFI3}	gll2495	gll2495	HlyD family secretion protein	[TP0648-TP0965 (0.54118866)]
COG0457	COG0845	gll1732	gll1732	Gll1732 protein {UniProtKB/TrEMBL:Q7NJV0}	glr1272	glr1272	Glr1272 protein {UniProtKB/TrEMBL:Q7NL54}	[TP0648-TP0965 (0.54118866)]
COG0457	COG0845	glr1207	glr1207	Glr1207 protein {UniProtKB/TrEMBL:Q7NLB9}	glr4027	glr4027	Glr4027 protein {UniProtKB/TrEMBL:Q7NE53}	[TP0648-TP0965 (0.54118866)]
COG0457	COG0845	gll4088	gll4088	Gll4088 protein {UniProtKB/TrEMBL:Q7NDZ4}	gll2495	gll2495	HlyD family secretion protein	[TP0648-TP0965 (0.54118866)]
COG0457	COG0845	glr1650	glr1650	Glr1650 protein {UniProtKB/TrEMBL:Q7NK30}	gll4171	gll4171	Gll4171 protein {UniProtKB/TrEMBL:Q7NDR1}	[TP0648-TP0965 (0.54118866)]
COG0457	COG0845	glr4093	glr4093	Glr4093 protein {UniProtKB/TrEMBL:Q7NDY9}	gll4171	gll4171	Gll4171 protein {UniProtKB/TrEMBL:Q7NDR1}	[TP0648-TP0965 (0.54118866)]
COG0457	COG0845	glr2389	glr2389	Glr2389 protein {UniProtKB/TrEMBL:Q7NHZ5}	gll2454	gll2454	Gll2454 protein {UniProtKB/TrEMBL:Q7NHT1}	[TP0648-TP0965 (0.54118866)]
COG0457	COG0845	gll4088	gll4088	Gll4088 protein {UniProtKB/TrEMBL:Q7NDZ4}	gll0487	gll0487	Gll0487 protein {UniProtKB/TrEMBL:Q7NNC4}	[TP0648-TP0965 (0.54118866)]
COG0457	COG0845	glr2723	glr2723	Glr2723 protein {UniProtKB/TrEMBL:Q7NH14}	glr4027	glr4027	Glr4027 protein {UniProtKB/TrEMBL:Q7NE53}	[TP0648-TP0965 (0.54118866)]
COG0457	COG0845	glr2659	glr2659	Glr2659 protein {UniProtKB/TrEMBL:Q7NH78}	gll2454	gll2454	Gll2454 protein {UniProtKB/TrEMBL:Q7NHT1}	[TP0648-TP0965 (0.54118866)]
COG0457	COG0845	gll4137	gll4137	Gll4137 protein {UniProtKB/TrEMBL:Q7NDU5}	gll2454	gll2454	Gll2454 protein {UniProtKB/TrEMBL:Q7NHT1}	[TP0648-TP0965 (0.54118866)]
COG0457	COG0845	glr3844	glr3844	Glr3844 protein {UniProtKB/TrEMBL:Q7NEN5}	glr3987	glr3987	Glr3987 protein {UniProtKB/TrEMBL:Q7NE93}	[TP0648-TP0965 (0.54118866)]
COG0457	COG0845	gll1732	gll1732	Gll1732 protein {UniProtKB/TrEMBL:Q7NJV0}	gll0875	gll0875	Gll0875 protein {UniProtKB/TrEMBL:Q7NM92}	[TP0648-TP0965 (0.54118866)]
COG0457	COG0845	glr1902	glr1902	Glr1902 protein {UniProtKB/TrEMBL:Q7NJD0}	glr3987	glr3987	Glr3987 protein {UniProtKB/TrEMBL:Q7NE93}	[TP0648-TP0965 (0.54118866)]
COG0457	COG0845	glr2723	glr2723	Glr2723 protein {UniProtKB/TrEMBL:Q7NH14}	glr2014	glr2014	Glr2014 protein {UniProtKB/TrEMBL:Q7NJ18}	[TP0648-TP0965 (0.54118866)]
COG0457	COG0845	glr1650	glr1650	Glr1650 protein {UniProtKB/TrEMBL:Q7NK30}	glr2014	glr2014	Glr2014 protein {UniProtKB/TrEMBL:Q7NJ18}	[TP0648-TP0965 (0.54118866)]
COG0457	COG0845	glr2773	glr2773	Glr2773 protein {UniProtKB/TrEMBL:Q7NGW4}	gll2454	gll2454	Gll2454 protein {UniProtKB/TrEMBL:Q7NHT1}	[TP0648-TP0965 (0.54118866)]
COG0457	COG0845	glr3844	glr3844	Glr3844 protein {UniProtKB/TrEMBL:Q7NEN5}	glr0805	glr0805	Glr0805 protein {UniProtKB/TrEMBL:Q7NMG1}	[TP0648-TP0965 (0.54118866)]
COG0457	COG0845	glr3844	glr3844	Glr3844 protein {UniProtKB/TrEMBL:Q7NEN5}	gll0346	gll0346	Gll0346 protein {UniProtKB/TrEMBL:Q7NNR4}	[TP0648-TP0965 (0.54118866)]
COG0457	COG0845	gll1732	gll1732	Gll1732 protein {UniProtKB/TrEMBL:Q7NJV0}	gll0487	gll0487	Gll0487 protein {UniProtKB/TrEMBL:Q7NNC4}	[TP0648-TP0965 (0.54118866)]
COG0457	COG0845	glr4093	glr4093	Glr4093 protein {UniProtKB/TrEMBL:Q7NDY9}	gll0495	gll0495	Gll0495 protein {UniProtKB/TrEMBL:Q7NNB6}	[TP0648-TP0965 (0.54118866)]
COG0457	COG0845	glr2389	glr2389	Glr2389 protein {UniProtKB/TrEMBL:Q7NHZ5}	gll2495	gll2495	HlyD family secretion protein	[TP0648-TP0965 (0.54118866)]
COG0457	COG0845	gll1546	gll1546	Gll1546 protein {UniProtKB/TrEMBL:Q7NKD2}	gll1428	gll1428	Gll1428 protein {UniProtKB/TrEMBL:Q7NKP9}	[TP0648-TP0965 (0.54118866)]
COG0457	COG0845	glr2659	glr2659	Glr2659 protein {UniProtKB/TrEMBL:Q7NH78}	glr1272	glr1272	Glr1272 protein {UniProtKB/TrEMBL:Q7NL54}	[TP0648-TP0965 (0.54118866)]
COG0457	COG0845	gll1655	gll1655	Gll1655 protein {UniProtKB/TrEMBL:Q7NK25}	gll0495	gll0495	Gll0495 protein {UniProtKB/TrEMBL:Q7NNB6}	[TP0648-TP0965 (0.54118866)]
COG0457	COG0845	glr1902	glr1902	Glr1902 protein {UniProtKB/TrEMBL:Q7NJD0}	gll0495	gll0495	Gll0495 protein {UniProtKB/TrEMBL:Q7NNB6}	[TP0648-TP0965 (0.54118866)]
COG0457	COG0845	gll1546	gll1546	Gll1546 protein {UniProtKB/TrEMBL:Q7NKD2}	gll0495	gll0495	Gll0495 protein {UniProtKB/TrEMBL:Q7NNB6}	[TP0648-TP0965 (0.54118866)]
COG0457	COG0845	gll4092	gll4092	Gll4092 protein {UniProtKB/TrEMBL:Q7NDZ0}	glr1272	glr1272	Glr1272 protein {UniProtKB/TrEMBL:Q7NL54}	[TP0648-TP0965 (0.54118866)]
COG0457	COG0845	glr4093	glr4093	Glr4093 protein {UniProtKB/TrEMBL:Q7NDY9}	gll0775	gll0775	Gll0775 protein {UniProtKB/TrEMBL:Q7NMJ0}	[TP0648-TP0965 (0.54118866)]
COG0457	COG0845	glr2659	glr2659	Glr2659 protein {UniProtKB/TrEMBL:Q7NH78}	glr2014	glr2014	Glr2014 protein {UniProtKB/TrEMBL:Q7NJ18}	[TP0648-TP0965 (0.54118866)]
COG0457	COG0845	glr2389	glr2389	Glr2389 protein {UniProtKB/TrEMBL:Q7NHZ5}	gll0495	gll0495	Gll0495 protein {UniProtKB/TrEMBL:Q7NNB6}	[TP0648-TP0965 (0.54118866)]
COG0457	COG0845	glr1207	glr1207	Glr1207 protein {UniProtKB/TrEMBL:Q7NLB9}	gll0875	gll0875	Gll0875 protein {UniProtKB/TrEMBL:Q7NM92}	[TP0648-TP0965 (0.54118866)]
COG0457	COG0845	gll4137	gll4137	Gll4137 protein {UniProtKB/TrEMBL:Q7NDU5}	gll4171	gll4171	Gll4171 protein {UniProtKB/TrEMBL:Q7NDR1}	[TP0648-TP0965 (0.54118866)]
COG0457	COG0845	glr3567	glr3567	Glr3567 protein {UniProtKB/TrEMBL:Q7NFF8}	gll0487	gll0487	Gll0487 protein {UniProtKB/TrEMBL:Q7NNC4}	[TP0648-TP0965 (0.54118866)]
COG0457	COG0845	glr2723	glr2723	Glr2723 protein {UniProtKB/TrEMBL:Q7NH14}	gll0495	gll0495	Gll0495 protein {UniProtKB/TrEMBL:Q7NNB6}	[TP0648-TP0965 (0.54118866)]
COG0457	COG0845	glr1902	glr1902	Glr1902 protein {UniProtKB/TrEMBL:Q7NJD0}	glr0805	glr0805	Glr0805 protein {UniProtKB/TrEMBL:Q7NMG1}	[TP0648-TP0965 (0.54118866)]
COG0457	COG0845	glr3240	glr3240	Glr3240 protein {UniProtKB/TrEMBL:Q7NGD1}	gll0346	gll0346	Gll0346 protein {UniProtKB/TrEMBL:Q7NNR4}	[TP0648-TP0965 (0.54118866)]
COG0457	COG0845	glr3240	glr3240	Glr3240 protein {UniProtKB/TrEMBL:Q7NGD1}	gll4171	gll4171	Gll4171 protein {UniProtKB/TrEMBL:Q7NDR1}	[TP0648-TP0965 (0.54118866)]
COG0457	COG0845	gll1732	gll1732	Gll1732 protein {UniProtKB/TrEMBL:Q7NJV0}	glr2030	glr2030	Glr2030 protein {UniProtKB/TrEMBL:Q7NJ02}	[TP0648-TP0965 (0.54118866)]
COG0457	COG0845	gll4088	gll4088	Gll4088 protein {UniProtKB/TrEMBL:Q7NDZ4}	glr3987	glr3987	Glr3987 protein {UniProtKB/TrEMBL:Q7NE93}	[TP0648-TP0965 (0.54118866)]
COG0457	COG0845	glr3567	glr3567	Glr3567 protein {UniProtKB/TrEMBL:Q7NFF8}	glr1272	glr1272	Glr1272 protein {UniProtKB/TrEMBL:Q7NL54}	[TP0648-TP0965 (0.54118866)]
COG0457	COG0845	glr1650	glr1650	Glr1650 protein {UniProtKB/TrEMBL:Q7NK30}	gll1428	gll1428	Gll1428 protein {UniProtKB/TrEMBL:Q7NKP9}	[TP0648-TP0965 (0.54118866)]
COG0457	COG0845	gll1384	gll1384	Gll1384 protein {UniProtKB/TrEMBL:Q7NKU2}	gll2840	gll2840	Gll2840 protein {UniProtKB/TrEMBL:Q7NCY6}	[TP0648-TP0965 (0.54118866)]
COG0457	COG0845	glr1650	glr1650	Glr1650 protein {UniProtKB/TrEMBL:Q7NK30}	gll0875	gll0875	Gll0875 protein {UniProtKB/TrEMBL:Q7NM92}	[TP0648-TP0965 (0.54118866)]
COG0457	COG0845	glr1207	glr1207	Glr1207 protein {UniProtKB/TrEMBL:Q7NLB9}	gll4171	gll4171	Gll4171 protein {UniProtKB/TrEMBL:Q7NDR1}	[TP0648-TP0965 (0.54118866)]
COG0457	COG0845	glr1207	glr1207	Glr1207 protein {UniProtKB/TrEMBL:Q7NLB9}	glr2014	glr2014	Glr2014 protein {UniProtKB/TrEMBL:Q7NJ18}	[TP0648-TP0965 (0.54118866)]
COG0457	COG0845	gll4092	gll4092	Gll4092 protein {UniProtKB/TrEMBL:Q7NDZ0}	glr3987	glr3987	Glr3987 protein {UniProtKB/TrEMBL:Q7NE93}	[TP0648-TP0965 (0.54118866)]
COG0457	COG0845	gll1384	gll1384	Gll1384 protein {UniProtKB/TrEMBL:Q7NKU2}	gll0495	gll0495	Gll0495 protein {UniProtKB/TrEMBL:Q7NNB6}	[TP0648-TP0965 (0.54118866)]
COG0457	COG0845	glr2723	glr2723	Glr2723 protein {UniProtKB/TrEMBL:Q7NH14}	gll1428	gll1428	Gll1428 protein {UniProtKB/TrEMBL:Q7NKP9}	[TP0648-TP0965 (0.54118866)]
COG0457	COG0845	glr2659	glr2659	Glr2659 protein {UniProtKB/TrEMBL:Q7NH78}	glr3987	glr3987	Glr3987 protein {UniProtKB/TrEMBL:Q7NE93}	[TP0648-TP0965 (0.54118866)]
COG0457	COG0845	glr4093	glr4093	Glr4093 protein {UniProtKB/TrEMBL:Q7NDY9}	glr2030	glr2030	Glr2030 protein {UniProtKB/TrEMBL:Q7NJ02}	[TP0648-TP0965 (0.54118866)]
COG0457	COG0845	glr3567	glr3567	Glr3567 protein {UniProtKB/TrEMBL:Q7NFF8}	glr3987	glr3987	Glr3987 protein {UniProtKB/TrEMBL:Q7NE93}	[TP0648-TP0965 (0.54118866)]
COG0457	COG0845	gll1384	gll1384	Gll1384 protein {UniProtKB/TrEMBL:Q7NKU2}	gll1428	gll1428	Gll1428 protein {UniProtKB/TrEMBL:Q7NKP9}	[TP0648-TP0965 (0.54118866)]
COG0457	COG0845	gll1546	gll1546	Gll1546 protein {UniProtKB/TrEMBL:Q7NKD2}	glr2014	glr2014	Glr2014 protein {UniProtKB/TrEMBL:Q7NJ18}	[TP0648-TP0965 (0.54118866)]
COG0457	COG0845	gll4137	gll4137	Gll4137 protein {UniProtKB/TrEMBL:Q7NDU5}	glr0805	glr0805	Glr0805 protein {UniProtKB/TrEMBL:Q7NMG1}	[TP0648-TP0965 (0.54118866)]
COG0457	COG0845	glr1650	glr1650	Glr1650 protein {UniProtKB/TrEMBL:Q7NK30}	gll0346	gll0346	Gll0346 protein {UniProtKB/TrEMBL:Q7NNR4}	[TP0648-TP0965 (0.54118866)]
COG0457	COG0845	glr2659	glr2659	Glr2659 protein {UniProtKB/TrEMBL:Q7NH78}	gll2840	gll2840	Gll2840 protein {UniProtKB/TrEMBL:Q7NCY6}	[TP0648-TP0965 (0.54118866)]
COG0457	COG0845	glr1650	glr1650	Glr1650 protein {UniProtKB/TrEMBL:Q7NK30}	gll2454	gll2454	Gll2454 protein {UniProtKB/TrEMBL:Q7NHT1}	[TP0648-TP0965 (0.54118866)]
COG0457	COG0845	glr4093	glr4093	Glr4093 protein {UniProtKB/TrEMBL:Q7NDY9}	glr4027	glr4027	Glr4027 protein {UniProtKB/TrEMBL:Q7NE53}	[TP0648-TP0965 (0.54118866)]
COG0457	COG0845	glr1207	glr1207	Glr1207 protein {UniProtKB/TrEMBL:Q7NLB9}	gll0775	gll0775	Gll0775 protein {UniProtKB/TrEMBL:Q7NMJ0}	[TP0648-TP0965 (0.54118866)]
COG0457	COG0845	gll3542	gll3542	Gll3542 protein {UniProtKB/TrEMBL:Q7NFI3}	gll0875	gll0875	Gll0875 protein {UniProtKB/TrEMBL:Q7NM92}	[TP0648-TP0965 (0.54118866)]
COG0457	COG0845	gll1384	gll1384	Gll1384 protein {UniProtKB/TrEMBL:Q7NKU2}	glr2014	glr2014	Glr2014 protein {UniProtKB/TrEMBL:Q7NJ18}	[TP0648-TP0965 (0.54118866)]
COG0457	COG0845	gll3542	gll3542	Gll3542 protein {UniProtKB/TrEMBL:Q7NFI3}	glr2014	glr2014	Glr2014 protein {UniProtKB/TrEMBL:Q7NJ18}	[TP0648-TP0965 (0.54118866)]
COG0457	COG0845	gll3542	gll3542	Gll3542 protein {UniProtKB/TrEMBL:Q7NFI3}	gll2840	gll2840	Gll2840 protein {UniProtKB/TrEMBL:Q7NCY6}	[TP0648-TP0965 (0.54118866)]
COG0457	COG0845	gll4092	gll4092	Gll4092 protein {UniProtKB/TrEMBL:Q7NDZ0}	glr2030	glr2030	Glr2030 protein {UniProtKB/TrEMBL:Q7NJ02}	[TP0648-TP0965 (0.54118866)]
COG0457	COG0845	glr3567	glr3567	Glr3567 protein {UniProtKB/TrEMBL:Q7NFF8}	gll2840	gll2840	Gll2840 protein {UniProtKB/TrEMBL:Q7NCY6}	[TP0648-TP0965 (0.54118866)]
COG0457	COG0845	gll4092	gll4092	Gll4092 protein {UniProtKB/TrEMBL:Q7NDZ0}	gll1428	gll1428	Gll1428 protein {UniProtKB/TrEMBL:Q7NKP9}	[TP0648-TP0965 (0.54118866)]
COG0457	COG0845	gll3542	gll3542	Gll3542 protein {UniProtKB/TrEMBL:Q7NFI3}	glr1272	glr1272	Glr1272 protein {UniProtKB/TrEMBL:Q7NL54}	[TP0648-TP0965 (0.54118866)]
COG0457	COG0845	glr1902	glr1902	Glr1902 protein {UniProtKB/TrEMBL:Q7NJD0}	gll2454	gll2454	Gll2454 protein {UniProtKB/TrEMBL:Q7NHT1}	[TP0648-TP0965 (0.54118866)]
COG0457	COG0845	glr2723	glr2723	Glr2723 protein {UniProtKB/TrEMBL:Q7NH14}	gll0775	gll0775	Gll0775 protein {UniProtKB/TrEMBL:Q7NMJ0}	[TP0648-TP0965 (0.54118866)]
COG0457	COG0845	glr3567	glr3567	Glr3567 protein {UniProtKB/TrEMBL:Q7NFF8}	gll0775	gll0775	Gll0775 protein {UniProtKB/TrEMBL:Q7NMJ0}	[TP0648-TP0965 (0.54118866)]
COG0457	COG0845	glr1650	glr1650	Glr1650 protein {UniProtKB/TrEMBL:Q7NK30}	gll2495	gll2495	HlyD family secretion protein	[TP0648-TP0965 (0.54118866)]
COG0457	COG0845	gll1384	gll1384	Gll1384 protein {UniProtKB/TrEMBL:Q7NKU2}	glr4027	glr4027	Glr4027 protein {UniProtKB/TrEMBL:Q7NE53}	[TP0648-TP0965 (0.54118866)]
COG0457	COG0845	glr2659	glr2659	Glr2659 protein {UniProtKB/TrEMBL:Q7NH78}	gll0346	gll0346	Gll0346 protein {UniProtKB/TrEMBL:Q7NNR4}	[TP0648-TP0965 (0.54118866)]
COG0457	COG0845	glr2659	glr2659	Glr2659 protein {UniProtKB/TrEMBL:Q7NH78}	gll1428	gll1428	Gll1428 protein {UniProtKB/TrEMBL:Q7NKP9}	[TP0648-TP0965 (0.54118866)]
COG0457	COG0845	glr1650	glr1650	Glr1650 protein {UniProtKB/TrEMBL:Q7NK30}	glr4027	glr4027	Glr4027 protein {UniProtKB/TrEMBL:Q7NE53}	[TP0648-TP0965 (0.54118866)]
COG0457	COG0845	glr1650	glr1650	Glr1650 protein {UniProtKB/TrEMBL:Q7NK30}	gll0487	gll0487	Gll0487 protein {UniProtKB/TrEMBL:Q7NNC4}	[TP0648-TP0965 (0.54118866)]
COG0457	COG0845	gll4092	gll4092	Gll4092 protein {UniProtKB/TrEMBL:Q7NDZ0}	gll2495	gll2495	HlyD family secretion protein	[TP0648-TP0965 (0.54118866)]
COG0457	COG0845	gll1732	gll1732	Gll1732 protein {UniProtKB/TrEMBL:Q7NJV0}	glr3987	glr3987	Glr3987 protein {UniProtKB/TrEMBL:Q7NE93}	[TP0648-TP0965 (0.54118866)]
COG0457	COG0845	gll1546	gll1546	Gll1546 protein {UniProtKB/TrEMBL:Q7NKD2}	gll0487	gll0487	Gll0487 protein {UniProtKB/TrEMBL:Q7NNC4}	[TP0648-TP0965 (0.54118866)]
COG0457	COG0845	gll4137	gll4137	Gll4137 protein {UniProtKB/TrEMBL:Q7NDU5}	gll0775	gll0775	Gll0775 protein {UniProtKB/TrEMBL:Q7NMJ0}	[TP0648-TP0965 (0.54118866)]
COG0457	COG0845	gll3542	gll3542	Gll3542 protein {UniProtKB/TrEMBL:Q7NFI3}	glr0805	glr0805	Glr0805 protein {UniProtKB/TrEMBL:Q7NMG1}	[TP0648-TP0965 (0.54118866)]
COG0457	COG0845	glr3567	glr3567	Glr3567 protein {UniProtKB/TrEMBL:Q7NFF8}	gll0346	gll0346	Gll0346 protein {UniProtKB/TrEMBL:Q7NNR4}	[TP0648-TP0965 (0.54118866)]
COG0457	COG0845	glr1207	glr1207	Glr1207 protein {UniProtKB/TrEMBL:Q7NLB9}	glr0805	glr0805	Glr0805 protein {UniProtKB/TrEMBL:Q7NMG1}	[TP0648-TP0965 (0.54118866)]
COG0457	COG0845	gll1384	gll1384	Gll1384 protein {UniProtKB/TrEMBL:Q7NKU2}	gll0775	gll0775	Gll0775 protein {UniProtKB/TrEMBL:Q7NMJ0}	[TP0648-TP0965 (0.54118866)]
COG0457	COG0845	glr2659	glr2659	Glr2659 protein {UniProtKB/TrEMBL:Q7NH78}	gll0875	gll0875	Gll0875 protein {UniProtKB/TrEMBL:Q7NM92}	[TP0648-TP0965 (0.54118866)]
COG0457	COG0845	glr4093	glr4093	Glr4093 protein {UniProtKB/TrEMBL:Q7NDY9}	glr3987	glr3987	Glr3987 protein {UniProtKB/TrEMBL:Q7NE93}	[TP0648-TP0965 (0.54118866)]
COG0457	COG0845	gll1546	gll1546	Gll1546 protein {UniProtKB/TrEMBL:Q7NKD2}	glr4027	glr4027	Glr4027 protein {UniProtKB/TrEMBL:Q7NE53}	[TP0648-TP0965 (0.54118866)]
COG0457	COG0845	glr2723	glr2723	Glr2723 protein {UniProtKB/TrEMBL:Q7NH14}	glr3987	glr3987	Glr3987 protein {UniProtKB/TrEMBL:Q7NE93}	[TP0648-TP0965 (0.54118866)]
COG0457	COG0845	gll4092	gll4092	Gll4092 protein {UniProtKB/TrEMBL:Q7NDZ0}	gll0875	gll0875	Gll0875 protein {UniProtKB/TrEMBL:Q7NM92}	[TP0648-TP0965 (0.54118866)]
COG0457	COG0845	glr1902	glr1902	Glr1902 protein {UniProtKB/TrEMBL:Q7NJD0}	glr2030	glr2030	Glr2030 protein {UniProtKB/TrEMBL:Q7NJ02}	[TP0648-TP0965 (0.54118866)]
COG0457	COG0845	glr3844	glr3844	Glr3844 protein {UniProtKB/TrEMBL:Q7NEN5}	gll1428	gll1428	Gll1428 protein {UniProtKB/TrEMBL:Q7NKP9}	[TP0648-TP0965 (0.54118866)]
COG0457	COG0845	glr2773	glr2773	Glr2773 protein {UniProtKB/TrEMBL:Q7NGW4}	gll1428	gll1428	Gll1428 protein {UniProtKB/TrEMBL:Q7NKP9}	[TP0648-TP0965 (0.54118866)]
COG0457	COG0845	gll1546	gll1546	Gll1546 protein {UniProtKB/TrEMBL:Q7NKD2}	glr1272	glr1272	Glr1272 protein {UniProtKB/TrEMBL:Q7NL54}	[TP0648-TP0965 (0.54118866)]
COG0457	COG0845	gll4088	gll4088	Gll4088 protein {UniProtKB/TrEMBL:Q7NDZ4}	glr2030	glr2030	Glr2030 protein {UniProtKB/TrEMBL:Q7NJ02}	[TP0648-TP0965 (0.54118866)]
COG0457	COG0845	glr2389	glr2389	Glr2389 protein {UniProtKB/TrEMBL:Q7NHZ5}	gll0346	gll0346	Gll0346 protein {UniProtKB/TrEMBL:Q7NNR4}	[TP0648-TP0965 (0.54118866)]
COG0457	COG0845	glr2773	glr2773	Glr2773 protein {UniProtKB/TrEMBL:Q7NGW4}	gll2840	gll2840	Gll2840 protein {UniProtKB/TrEMBL:Q7NCY6}	[TP0648-TP0965 (0.54118866)]
COG0457	COG0845	gll4137	gll4137	Gll4137 protein {UniProtKB/TrEMBL:Q7NDU5}	gll2840	gll2840	Gll2840 protein {UniProtKB/TrEMBL:Q7NCY6}	[TP0648-TP0965 (0.54118866)]
COG0457	COG0845	gll3542	gll3542	Gll3542 protein {UniProtKB/TrEMBL:Q7NFI3}	gll0495	gll0495	Gll0495 protein {UniProtKB/TrEMBL:Q7NNB6}	[TP0648-TP0965 (0.54118866)]
COG0457	COG0845	gll1384	gll1384	Gll1384 protein {UniProtKB/TrEMBL:Q7NKU2}	gll0346	gll0346	Gll0346 protein {UniProtKB/TrEMBL:Q7NNR4}	[TP0648-TP0965 (0.54118866)]
COG0267	COG2215	gsl3060	gsl3060	50S ribosomal protein L33	glr3327	glr3327	Glr3327 protein {UniProtKB/TrEMBL:Q7NG46}	[TP0234-TP0558 (0.7885255)]
COG0012	COG0188	gll3233	gll3233	Gll3233 protein {UniProtKB/TrEMBL:Q7NGD8}	gll2050	gll2050	DNA gyrase subunit A {UniProtKB/TrEMBL:Q7NIY2}	[TP0124-TP0005 (0.7149395)]
COG0012	COG0188	gll3233	gll3233	Gll3233 protein {UniProtKB/TrEMBL:Q7NGD8}	gll3082	gll3082	DNA gyrase subunit A {UniProtKB/TrEMBL:Q7NC97}	[TP0124-TP0005 (0.7149395)]
COG0462	COG0492	gll0901	prs	Ribose-phosphate pyrophosphokinase (EC 2.7.6.1) (RPPK) (Phosphoribosyl pyrophosphate synthetase) (P-Rib-PP synthetase) (PRPP synthetase)	glr0719	glr0719	Thioredoxin reductase {UniProtKB/TrEMBL:Q7NMP6}	[TP0294-TP0814 (0.8323514)]
COG0462	COG0492	gll0901	prs	Ribose-phosphate pyrophosphokinase (EC 2.7.6.1) (RPPK) (Phosphoribosyl pyrophosphate synthetase) (P-Rib-PP synthetase) (PRPP synthetase)	gll2679	gll2679	Gll2679 protein {UniProtKB/TrEMBL:Q7NH58}	[TP0294-TP0814 (0.8323514)]
COG0462	COG0492	gll0901	prs	Ribose-phosphate pyrophosphokinase (EC 2.7.6.1) (RPPK) (Phosphoribosyl pyrophosphate synthetase) (P-Rib-PP synthetase) (PRPP synthetase)	glr0480	glr0480	Thioredoxin reductase carring response regulator	[TP0294-TP0814 (0.8323514)]
COG0462	COG0492	gll0901	prs	Ribose-phosphate pyrophosphokinase (EC 2.7.6.1) (RPPK) (Phosphoribosyl pyrophosphate synthetase) (P-Rib-PP synthetase) (PRPP synthetase)	gll2934	gll2934	Gll2934 protein {UniProtKB/TrEMBL:Q7NCP4}	[TP0294-TP0814 (0.8323514)]
COG0124	COG0254	gll2557	hisS	Histidyl-tRNA synthetase (EC 6.1.1.21) (Histidine--tRNA ligase) (HisRS)	gsr4420	rpmE	50S ribosomal protein L31	[TP0641-TP0255 (0.65973145)]
COG0178	COG0272	glr4236	glr4236	Excinuclease ABC subunit A	glr0727	glr0727	DNA ligase {UniProtKB/TrEMBL:Q7NMN8}	[TP0514-TP0634 (0.7537598)]
COG1192	COG2214	glr2463	glr2463	Glr2463 protein {UniProtKB/TrEMBL:Q7NHS2}	gll3114	gll3114	Chaperone protein {UniProtKB/TrEMBL:Q7NGQ4}	[TP0272-TP0843 (0.8210422)]
COG1192	COG2214	glr0149	glr0149	Glr0149 protein {UniProtKB/TrEMBL:Q7NPA7}	gll3114	gll3114	Chaperone protein {UniProtKB/TrEMBL:Q7NGQ4}	[TP0272-TP0843 (0.8210422)]
COG1192	COG2214	glr2463	glr2463	Glr2463 protein {UniProtKB/TrEMBL:Q7NHS2}	glr3512	glr3512	Chaperone protein {UniProtKB/TrEMBL:Q7NFL3}	[TP0272-TP0843 (0.8210422)]
COG1192	COG2214	glr0149	glr0149	Glr0149 protein {UniProtKB/TrEMBL:Q7NPA7}	glr3512	glr3512	Chaperone protein {UniProtKB/TrEMBL:Q7NFL3}	[TP0272-TP0843 (0.8210422)]
COG0608	COG1159	glr0041	glr0041	Single-strand-DNA-specific exonuclease	glr4422	glr4422	Glr4422 protein {UniProtKB/TrEMBL:Q7ND14}	[TP0704-TP0541 (0.7586372)]
COG0242	COG0263	gll2228	def2	Peptide deformylase 2 (EC 3.5.1.88) (PDF 2) (Polypeptide deformylase 2)	gll0069	proB	Glutamate 5-kinase (EC 2.7.2.11) (Gamma-glutamyl kinase) (GK)	[TP0757-TP0351 (0.5771584)]
COG0242	COG0263	glr1729	def1	Peptide deformylase 1 (EC 3.5.1.88) (PDF 1) (Polypeptide deformylase 1)	gll0069	proB	Glutamate 5-kinase (EC 2.7.2.11) (Gamma-glutamyl kinase) (GK)	[TP0757-TP0351 (0.5771584)]
COG0566	COG1589	glr4181	glr4181	TRNA/rRNA methyltransferase	gll0299	gll0299	Gll0299 protein {UniProtKB/TrEMBL:Q7NNV9}	[TP0109-TP0388 (0.8512026)]
COG0566	COG1589	gll0554	gll0554	Gll0554 protein {UniProtKB/TrEMBL:Q7NN60}	gll0299	gll0299	Gll0299 protein {UniProtKB/TrEMBL:Q7NNV9}	[TP0109-TP0388 (0.8512026)]
COG0124	COG0546	gll2557	hisS	Histidyl-tRNA synthetase (EC 6.1.1.21) (Histidine--tRNA ligase) (HisRS)	glr3940	glr3940	Glr3940 protein {UniProtKB/TrEMBL:Q7NEE0}	[TP0641-TP0554 (0.5196431)]
COG0124	COG0546	gll2557	hisS	Histidyl-tRNA synthetase (EC 6.1.1.21) (Histidine--tRNA ligase) (HisRS)	gll0254	gll0254	Gll0254 protein {UniProtKB/TrEMBL:Q7NP04}	[TP0641-TP0554 (0.5196431)]
COG0457	COG1234	glr4093	glr4093	Glr4093 protein {UniProtKB/TrEMBL:Q7NDY9}	glr4119	rnz	Ribonuclease Z (EC 3.1.26.11) (RNase Z) (tRNase Z) (tRNA 3 endonuclease)	[TP0095-TP0819 (0.5178716)]
COG0457	COG1234	glr1207	glr1207	Glr1207 protein {UniProtKB/TrEMBL:Q7NLB9}	glr4119	rnz	Ribonuclease Z (EC 3.1.26.11) (RNase Z) (tRNase Z) (tRNA 3 endonuclease)	[TP0095-TP0819 (0.5178716)]
COG0457	COG1234	glr2659	glr2659	Glr2659 protein {UniProtKB/TrEMBL:Q7NH78}	glr4119	rnz	Ribonuclease Z (EC 3.1.26.11) (RNase Z) (tRNase Z) (tRNA 3 endonuclease)	[TP0095-TP0819 (0.5178716)]
COG0457	COG1234	gll4137	gll4137	Gll4137 protein {UniProtKB/TrEMBL:Q7NDU5}	glr4119	rnz	Ribonuclease Z (EC 3.1.26.11) (RNase Z) (tRNase Z) (tRNA 3 endonuclease)	[TP0095-TP0819 (0.5178716)]
COG0457	COG1234	gll1546	gll1546	Gll1546 protein {UniProtKB/TrEMBL:Q7NKD2}	glr4119	rnz	Ribonuclease Z (EC 3.1.26.11) (RNase Z) (tRNase Z) (tRNA 3 endonuclease)	[TP0095-TP0819 (0.5178716)]
COG0457	COG1234	glr2773	glr2773	Glr2773 protein {UniProtKB/TrEMBL:Q7NGW4}	glr4119	rnz	Ribonuclease Z (EC 3.1.26.11) (RNase Z) (tRNase Z) (tRNA 3 endonuclease)	[TP0095-TP0819 (0.5178716)]
COG0457	COG1234	gll4088	gll4088	Gll4088 protein {UniProtKB/TrEMBL:Q7NDZ4}	glr4119	rnz	Ribonuclease Z (EC 3.1.26.11) (RNase Z) (tRNase Z) (tRNA 3 endonuclease)	[TP0095-TP0819 (0.5178716)]
COG0457	COG1234	glr3844	glr3844	Glr3844 protein {UniProtKB/TrEMBL:Q7NEN5}	glr4119	rnz	Ribonuclease Z (EC 3.1.26.11) (RNase Z) (tRNase Z) (tRNA 3 endonuclease)	[TP0095-TP0819 (0.5178716)]
COG0457	COG1234	glr2389	glr2389	Glr2389 protein {UniProtKB/TrEMBL:Q7NHZ5}	glr4119	rnz	Ribonuclease Z (EC 3.1.26.11) (RNase Z) (tRNase Z) (tRNA 3 endonuclease)	[TP0095-TP0819 (0.5178716)]
COG0457	COG1234	gll3542	gll3542	Gll3542 protein {UniProtKB/TrEMBL:Q7NFI3}	glr4119	rnz	Ribonuclease Z (EC 3.1.26.11) (RNase Z) (tRNase Z) (tRNA 3 endonuclease)	[TP0095-TP0819 (0.5178716)]
COG0457	COG1234	glr2723	glr2723	Glr2723 protein {UniProtKB/TrEMBL:Q7NH14}	glr4119	rnz	Ribonuclease Z (EC 3.1.26.11) (RNase Z) (tRNase Z) (tRNA 3 endonuclease)	[TP0095-TP0819 (0.5178716)]
COG0457	COG1234	glr1902	glr1902	Glr1902 protein {UniProtKB/TrEMBL:Q7NJD0}	glr4119	rnz	Ribonuclease Z (EC 3.1.26.11) (RNase Z) (tRNase Z) (tRNA 3 endonuclease)	[TP0095-TP0819 (0.5178716)]
COG0457	COG1234	gll1655	gll1655	Gll1655 protein {UniProtKB/TrEMBL:Q7NK25}	glr4119	rnz	Ribonuclease Z (EC 3.1.26.11) (RNase Z) (tRNase Z) (tRNA 3 endonuclease)	[TP0095-TP0819 (0.5178716)]
COG0457	COG1234	glr3240	glr3240	Glr3240 protein {UniProtKB/TrEMBL:Q7NGD1}	glr4119	rnz	Ribonuclease Z (EC 3.1.26.11) (RNase Z) (tRNase Z) (tRNA 3 endonuclease)	[TP0095-TP0819 (0.5178716)]
COG0457	COG1234	glr3567	glr3567	Glr3567 protein {UniProtKB/TrEMBL:Q7NFF8}	glr4119	rnz	Ribonuclease Z (EC 3.1.26.11) (RNase Z) (tRNase Z) (tRNA 3 endonuclease)	[TP0095-TP0819 (0.5178716)]
COG0457	COG1234	glr1650	glr1650	Glr1650 protein {UniProtKB/TrEMBL:Q7NK30}	glr4119	rnz	Ribonuclease Z (EC 3.1.26.11) (RNase Z) (tRNase Z) (tRNA 3 endonuclease)	[TP0095-TP0819 (0.5178716)]
COG0457	COG1234	gll4092	gll4092	Gll4092 protein {UniProtKB/TrEMBL:Q7NDZ0}	glr4119	rnz	Ribonuclease Z (EC 3.1.26.11) (RNase Z) (tRNase Z) (tRNA 3 endonuclease)	[TP0095-TP0819 (0.5178716)]
COG0457	COG1234	gll1384	gll1384	Gll1384 protein {UniProtKB/TrEMBL:Q7NKU2}	glr4119	rnz	Ribonuclease Z (EC 3.1.26.11) (RNase Z) (tRNase Z) (tRNA 3 endonuclease)	[TP0095-TP0819 (0.5178716)]
COG0457	COG1234	gll1732	gll1732	Gll1732 protein {UniProtKB/TrEMBL:Q7NJV0}	glr4119	rnz	Ribonuclease Z (EC 3.1.26.11) (RNase Z) (tRNase Z) (tRNA 3 endonuclease)	[TP0095-TP0819 (0.5178716)]
COG0257	COG0773	gsl3575	gsl3575	50S ribosomal protein L36	glr2316	murC	UDP-N-acetylmuramate--L-alanine ligase (EC 6.3.2.8) (UDP-N- acetylmuramoyl-L-alanine synthetase)	[TP0209-TP0341 (0.6926446)]
COG0272	COG1879	glr0727	glr0727	DNA ligase {UniProtKB/TrEMBL:Q7NMN8}	glr0807	glr0807	Periplasmic sugar binding protein of ABC	[TP0634-TP0684 (0.56216276)]
COG2208	COG2239	glr1672	glr1672	Glr1672 protein {UniProtKB/TrEMBL:Q7NK09}	glr1926	glr1926	Glr1926 protein {UniProtKB/TrEMBL:Q7NJA6}	[TP0218-TP0917 (0.6618409)]
COG0217	COG1480	glr2507	glr2507	Hypothetical UPF0082 protein glr2507	glr3693	glr3693	Glr3693 protein {UniProtKB/TrEMBL:Q7NF34}	[TP0474-TP0651 (0.71912634)]
COG0257	COG0681	gsl3575	gsl3575	50S ribosomal protein L36	glr3215	glr3215	Glr3215 protein {UniProtKB/TrEMBL:Q7NGF4}	[TP0209-TP0926 (0.69083804)]
COG0257	COG0681	gsl3575	gsl3575	50S ribosomal protein L36	glr2481	glr2481	Signal peptidase I {UniProtKB/TrEMBL:Q7NHQ4}	[TP0209-TP0926 (0.69083804)]
COG0257	COG0681	gsl3575	gsl3575	50S ribosomal protein L36	glr2023	glr2023	Signal peptidase I {UniProtKB/TrEMBL:Q7NJ09}	[TP0209-TP0926 (0.69083804)]
COG0228	COG0546	gsl2638	rpsP	30S ribosomal protein S16	gll0254	gll0254	Gll0254 protein {UniProtKB/TrEMBL:Q7NP04}	[TP0905-TP0554 (0.5352583)]
COG0228	COG0546	gsl2638	rpsP	30S ribosomal protein S16	glr3940	glr3940	Glr3940 protein {UniProtKB/TrEMBL:Q7NEE0}	[TP0905-TP0554 (0.5352583)]
COG0249	COG0546	gll1033	mutS	DNA mismatch repair protein mutS	glr3940	glr3940	Glr3940 protein {UniProtKB/TrEMBL:Q7NEE0}	[TP0328-TP0554 (0.5196431)]
COG0249	COG0546	gll4003	gll4003	Gll4003 protein {UniProtKB/TrEMBL:Q7NE77}	glr3940	glr3940	Glr3940 protein {UniProtKB/TrEMBL:Q7NEE0}	[TP0328-TP0554 (0.5196431)]
COG0249	COG0546	gll4003	gll4003	Gll4003 protein {UniProtKB/TrEMBL:Q7NE77}	gll0254	gll0254	Gll0254 protein {UniProtKB/TrEMBL:Q7NP04}	[TP0328-TP0554 (0.5196431)]
COG0249	COG0546	gll1033	mutS	DNA mismatch repair protein mutS	gll0254	gll0254	Gll0254 protein {UniProtKB/TrEMBL:Q7NP04}	[TP0328-TP0554 (0.5196431)]
COG0234	COG0803	gll1028	gll1028	10 kDa chaperonin {UniProtKB/TrEMBL:Q7MBC6}	glr3311	glr3311	ABC transporter solute-binding protein	[TP1013-TP0163 (0.67160416)]
COG0234	COG0803	gll1028	gll1028	10 kDa chaperonin {UniProtKB/TrEMBL:Q7MBC6}	glr1694	glr1694	ABC transporter solute-binding protein	[TP1013-TP0163 (0.67160416)]
COG0234	COG0803	glr2896	glr2896	10 kDa chaperonin {UniProtKB/TrEMBL:Q7MBB5}	glr3311	glr3311	ABC transporter solute-binding protein	[TP1013-TP0163 (0.67160416)]
COG0234	COG0803	glr2896	glr2896	10 kDa chaperonin {UniProtKB/TrEMBL:Q7MBB5}	glr1694	glr1694	ABC transporter solute-binding protein	[TP1013-TP0163 (0.67160416)]
COG0457	COG1061	glr2659	glr2659	Glr2659 protein {UniProtKB/TrEMBL:Q7NH78}	glr1364	glr1364	Glr1364 protein {UniProtKB/TrEMBL:Q7NKW2}	[TP0095-TP0380 (0.51337665)]
COG0457	COG1061	glr3567	glr3567	Glr3567 protein {UniProtKB/TrEMBL:Q7NFF8}	glr1364	glr1364	Glr1364 protein {UniProtKB/TrEMBL:Q7NKW2}	[TP0095-TP0380 (0.51337665)]
COG0457	COG1061	gll1546	gll1546	Gll1546 protein {UniProtKB/TrEMBL:Q7NKD2}	glr1364	glr1364	Glr1364 protein {UniProtKB/TrEMBL:Q7NKW2}	[TP0095-TP0380 (0.51337665)]
COG0457	COG1061	gll3542	gll3542	Gll3542 protein {UniProtKB/TrEMBL:Q7NFI3}	glr1364	glr1364	Glr1364 protein {UniProtKB/TrEMBL:Q7NKW2}	[TP0095-TP0380 (0.51337665)]
COG0457	COG1061	gll4088	gll4088	Gll4088 protein {UniProtKB/TrEMBL:Q7NDZ4}	glr1364	glr1364	Glr1364 protein {UniProtKB/TrEMBL:Q7NKW2}	[TP0095-TP0380 (0.51337665)]
COG0457	COG1061	glr1902	glr1902	Glr1902 protein {UniProtKB/TrEMBL:Q7NJD0}	glr1364	glr1364	Glr1364 protein {UniProtKB/TrEMBL:Q7NKW2}	[TP0095-TP0380 (0.51337665)]
COG0457	COG1061	glr1207	glr1207	Glr1207 protein {UniProtKB/TrEMBL:Q7NLB9}	glr1364	glr1364	Glr1364 protein {UniProtKB/TrEMBL:Q7NKW2}	[TP0095-TP0380 (0.51337665)]
COG0457	COG1061	glr2773	glr2773	Glr2773 protein {UniProtKB/TrEMBL:Q7NGW4}	glr1364	glr1364	Glr1364 protein {UniProtKB/TrEMBL:Q7NKW2}	[TP0095-TP0380 (0.51337665)]
COG0457	COG1061	glr2389	glr2389	Glr2389 protein {UniProtKB/TrEMBL:Q7NHZ5}	glr1364	glr1364	Glr1364 protein {UniProtKB/TrEMBL:Q7NKW2}	[TP0095-TP0380 (0.51337665)]
COG0457	COG1061	gll1732	gll1732	Gll1732 protein {UniProtKB/TrEMBL:Q7NJV0}	glr1364	glr1364	Glr1364 protein {UniProtKB/TrEMBL:Q7NKW2}	[TP0095-TP0380 (0.51337665)]
COG0457	COG1061	glr3844	glr3844	Glr3844 protein {UniProtKB/TrEMBL:Q7NEN5}	glr1364	glr1364	Glr1364 protein {UniProtKB/TrEMBL:Q7NKW2}	[TP0095-TP0380 (0.51337665)]
COG0457	COG1061	gll1655	gll1655	Gll1655 protein {UniProtKB/TrEMBL:Q7NK25}	glr1364	glr1364	Glr1364 protein {UniProtKB/TrEMBL:Q7NKW2}	[TP0095-TP0380 (0.51337665)]
COG0457	COG1061	glr3240	glr3240	Glr3240 protein {UniProtKB/TrEMBL:Q7NGD1}	glr1364	glr1364	Glr1364 protein {UniProtKB/TrEMBL:Q7NKW2}	[TP0095-TP0380 (0.51337665)]
COG0457	COG1061	gll1384	gll1384	Gll1384 protein {UniProtKB/TrEMBL:Q7NKU2}	glr1364	glr1364	Glr1364 protein {UniProtKB/TrEMBL:Q7NKW2}	[TP0095-TP0380 (0.51337665)]
COG0457	COG1061	glr4093	glr4093	Glr4093 protein {UniProtKB/TrEMBL:Q7NDY9}	glr1364	glr1364	Glr1364 protein {UniProtKB/TrEMBL:Q7NKW2}	[TP0095-TP0380 (0.51337665)]
COG0457	COG1061	glr2723	glr2723	Glr2723 protein {UniProtKB/TrEMBL:Q7NH14}	glr1364	glr1364	Glr1364 protein {UniProtKB/TrEMBL:Q7NKW2}	[TP0095-TP0380 (0.51337665)]
COG0457	COG1061	glr1650	glr1650	Glr1650 protein {UniProtKB/TrEMBL:Q7NK30}	glr1364	glr1364	Glr1364 protein {UniProtKB/TrEMBL:Q7NKW2}	[TP0095-TP0380 (0.51337665)]
COG0457	COG1061	gll4137	gll4137	Gll4137 protein {UniProtKB/TrEMBL:Q7NDU5}	glr1364	glr1364	Glr1364 protein {UniProtKB/TrEMBL:Q7NKW2}	[TP0095-TP0380 (0.51337665)]
COG0457	COG1061	gll4092	gll4092	Gll4092 protein {UniProtKB/TrEMBL:Q7NDZ0}	glr1364	glr1364	Glr1364 protein {UniProtKB/TrEMBL:Q7NKW2}	[TP0095-TP0380 (0.51337665)]
COG0342	COG0546	glr4166	glr4166	Protein-export membrane protein	glr3940	glr3940	Glr3940 protein {UniProtKB/TrEMBL:Q7NEE0}	[TP0410-TP0554 (0.6160348)]
COG0342	COG0546	glr4166	glr4166	Protein-export membrane protein	gll0254	gll0254	Gll0254 protein {UniProtKB/TrEMBL:Q7NP04}	[TP0410-TP0554 (0.6160348)]
COG0227	COG0492	gsr3838	rpmB	50S ribosomal protein L28	glr0480	glr0480	Thioredoxin reductase carring response regulator	[TP0362-TP0814 (0.801083)]
COG0227	COG0492	gsr3838	rpmB	50S ribosomal protein L28	gll2934	gll2934	Gll2934 protein {UniProtKB/TrEMBL:Q7NCP4}	[TP0362-TP0814 (0.801083)]
COG0227	COG0492	gsr3838	rpmB	50S ribosomal protein L28	glr0719	glr0719	Thioredoxin reductase {UniProtKB/TrEMBL:Q7NMP6}	[TP0362-TP0814 (0.801083)]
COG0227	COG0492	gsr3838	rpmB	50S ribosomal protein L28	gll2679	gll2679	Gll2679 protein {UniProtKB/TrEMBL:Q7NH58}	[TP0362-TP0814 (0.801083)]
COG0051	COG1192	glr3929	rpsJ	30S ribosomal protein S10	glr2463	glr2463	Glr2463 protein {UniProtKB/TrEMBL:Q7NHS2}	[TP0188-TP0272 (0.7732025)]
COG0051	COG1192	glr3929	rpsJ	30S ribosomal protein S10	glr0149	glr0149	Glr0149 protein {UniProtKB/TrEMBL:Q7NPA7}	[TP0188-TP0272 (0.7732025)]
COG0098	COG0803	gll3910	rps5	30S ribosomal protein S5	glr3311	glr3311	ABC transporter solute-binding protein	[TP0206-TP0163 (0.74372905)]
COG0098	COG0803	gll3910	rps5	30S ribosomal protein S5	glr1694	glr1694	ABC transporter solute-binding protein	[TP0206-TP0163 (0.74372905)]
COG0249	COG0457	gll4003	gll4003	Gll4003 protein {UniProtKB/TrEMBL:Q7NE77}	glr2723	glr2723	Glr2723 protein {UniProtKB/TrEMBL:Q7NH14}	[TP0328-TP0095 (0.63719666)]
COG0249	COG0457	gll4003	gll4003	Gll4003 protein {UniProtKB/TrEMBL:Q7NE77}	glr3240	glr3240	Glr3240 protein {UniProtKB/TrEMBL:Q7NGD1}	[TP0328-TP0095 (0.63719666)]
COG0249	COG0457	gll4003	gll4003	Gll4003 protein {UniProtKB/TrEMBL:Q7NE77}	gll1384	gll1384	Gll1384 protein {UniProtKB/TrEMBL:Q7NKU2}	[TP0328-TP0095 (0.63719666)]
COG0249	COG0457	gll4003	gll4003	Gll4003 protein {UniProtKB/TrEMBL:Q7NE77}	glr2389	glr2389	Glr2389 protein {UniProtKB/TrEMBL:Q7NHZ5}	[TP0328-TP0095 (0.63719666)]
COG0249	COG0457	gll4003	gll4003	Gll4003 protein {UniProtKB/TrEMBL:Q7NE77}	gll4137	gll4137	Gll4137 protein {UniProtKB/TrEMBL:Q7NDU5}	[TP0328-TP0095 (0.63719666)]
COG0249	COG0457	gll1033	mutS	DNA mismatch repair protein mutS	glr1650	glr1650	Glr1650 protein {UniProtKB/TrEMBL:Q7NK30}	[TP0328-TP0095 (0.63719666)]
COG0249	COG0457	gll4003	gll4003	Gll4003 protein {UniProtKB/TrEMBL:Q7NE77}	glr4093	glr4093	Glr4093 protein {UniProtKB/TrEMBL:Q7NDY9}	[TP0328-TP0095 (0.63719666)]
COG0249	COG0457	gll1033	mutS	DNA mismatch repair protein mutS	gll1732	gll1732	Gll1732 protein {UniProtKB/TrEMBL:Q7NJV0}	[TP0328-TP0095 (0.63719666)]
COG0249	COG0457	gll4003	gll4003	Gll4003 protein {UniProtKB/TrEMBL:Q7NE77}	glr1207	glr1207	Glr1207 protein {UniProtKB/TrEMBL:Q7NLB9}	[TP0328-TP0095 (0.63719666)]
COG0249	COG0457	gll4003	gll4003	Gll4003 protein {UniProtKB/TrEMBL:Q7NE77}	gll1546	gll1546	Gll1546 protein {UniProtKB/TrEMBL:Q7NKD2}	[TP0328-TP0095 (0.63719666)]
COG0249	COG0457	gll1033	mutS	DNA mismatch repair protein mutS	glr3567	glr3567	Glr3567 protein {UniProtKB/TrEMBL:Q7NFF8}	[TP0328-TP0095 (0.63719666)]
COG0249	COG0457	gll4003	gll4003	Gll4003 protein {UniProtKB/TrEMBL:Q7NE77}	gll1655	gll1655	Gll1655 protein {UniProtKB/TrEMBL:Q7NK25}	[TP0328-TP0095 (0.63719666)]
COG0249	COG0457	gll4003	gll4003	Gll4003 protein {UniProtKB/TrEMBL:Q7NE77}	glr3844	glr3844	Glr3844 protein {UniProtKB/TrEMBL:Q7NEN5}	[TP0328-TP0095 (0.63719666)]
COG0249	COG0457	gll1033	mutS	DNA mismatch repair protein mutS	gll1546	gll1546	Gll1546 protein {UniProtKB/TrEMBL:Q7NKD2}	[TP0328-TP0095 (0.63719666)]
COG0249	COG0457	gll4003	gll4003	Gll4003 protein {UniProtKB/TrEMBL:Q7NE77}	glr1650	glr1650	Glr1650 protein {UniProtKB/TrEMBL:Q7NK30}	[TP0328-TP0095 (0.63719666)]
COG0249	COG0457	gll1033	mutS	DNA mismatch repair protein mutS	gll3542	gll3542	Gll3542 protein {UniProtKB/TrEMBL:Q7NFI3}	[TP0328-TP0095 (0.63719666)]
COG0249	COG0457	gll1033	mutS	DNA mismatch repair protein mutS	glr2659	glr2659	Glr2659 protein {UniProtKB/TrEMBL:Q7NH78}	[TP0328-TP0095 (0.63719666)]
COG0249	COG0457	gll4003	gll4003	Gll4003 protein {UniProtKB/TrEMBL:Q7NE77}	gll4088	gll4088	Gll4088 protein {UniProtKB/TrEMBL:Q7NDZ4}	[TP0328-TP0095 (0.63719666)]
COG0249	COG0457	gll4003	gll4003	Gll4003 protein {UniProtKB/TrEMBL:Q7NE77}	gll1732	gll1732	Gll1732 protein {UniProtKB/TrEMBL:Q7NJV0}	[TP0328-TP0095 (0.63719666)]
COG0249	COG0457	gll1033	mutS	DNA mismatch repair protein mutS	gll1655	gll1655	Gll1655 protein {UniProtKB/TrEMBL:Q7NK25}	[TP0328-TP0095 (0.63719666)]
COG0249	COG0457	gll1033	mutS	DNA mismatch repair protein mutS	glr4093	glr4093	Glr4093 protein {UniProtKB/TrEMBL:Q7NDY9}	[TP0328-TP0095 (0.63719666)]
COG0249	COG0457	gll1033	mutS	DNA mismatch repair protein mutS	gll4088	gll4088	Gll4088 protein {UniProtKB/TrEMBL:Q7NDZ4}	[TP0328-TP0095 (0.63719666)]
COG0249	COG0457	gll4003	gll4003	Gll4003 protein {UniProtKB/TrEMBL:Q7NE77}	glr2659	glr2659	Glr2659 protein {UniProtKB/TrEMBL:Q7NH78}	[TP0328-TP0095 (0.63719666)]
COG0249	COG0457	gll1033	mutS	DNA mismatch repair protein mutS	glr2773	glr2773	Glr2773 protein {UniProtKB/TrEMBL:Q7NGW4}	[TP0328-TP0095 (0.63719666)]
COG0249	COG0457	gll1033	mutS	DNA mismatch repair protein mutS	glr1902	glr1902	Glr1902 protein {UniProtKB/TrEMBL:Q7NJD0}	[TP0328-TP0095 (0.63719666)]
COG0249	COG0457	gll4003	gll4003	Gll4003 protein {UniProtKB/TrEMBL:Q7NE77}	glr3567	glr3567	Glr3567 protein {UniProtKB/TrEMBL:Q7NFF8}	[TP0328-TP0095 (0.63719666)]
COG0249	COG0457	gll4003	gll4003	Gll4003 protein {UniProtKB/TrEMBL:Q7NE77}	gll4092	gll4092	Gll4092 protein {UniProtKB/TrEMBL:Q7NDZ0}	[TP0328-TP0095 (0.63719666)]
COG0249	COG0457	gll1033	mutS	DNA mismatch repair protein mutS	glr2389	glr2389	Glr2389 protein {UniProtKB/TrEMBL:Q7NHZ5}	[TP0328-TP0095 (0.63719666)]
COG0249	COG0457	gll1033	mutS	DNA mismatch repair protein mutS	gll1384	gll1384	Gll1384 protein {UniProtKB/TrEMBL:Q7NKU2}	[TP0328-TP0095 (0.63719666)]
COG0249	COG0457	gll1033	mutS	DNA mismatch repair protein mutS	gll4137	gll4137	Gll4137 protein {UniProtKB/TrEMBL:Q7NDU5}	[TP0328-TP0095 (0.63719666)]
COG0249	COG0457	gll4003	gll4003	Gll4003 protein {UniProtKB/TrEMBL:Q7NE77}	glr2773	glr2773	Glr2773 protein {UniProtKB/TrEMBL:Q7NGW4}	[TP0328-TP0095 (0.63719666)]
COG0249	COG0457	gll4003	gll4003	Gll4003 protein {UniProtKB/TrEMBL:Q7NE77}	glr1902	glr1902	Glr1902 protein {UniProtKB/TrEMBL:Q7NJD0}	[TP0328-TP0095 (0.63719666)]
COG0249	COG0457	gll1033	mutS	DNA mismatch repair protein mutS	glr1207	glr1207	Glr1207 protein {UniProtKB/TrEMBL:Q7NLB9}	[TP0328-TP0095 (0.63719666)]
COG0249	COG0457	gll1033	mutS	DNA mismatch repair protein mutS	glr2723	glr2723	Glr2723 protein {UniProtKB/TrEMBL:Q7NH14}	[TP0328-TP0095 (0.63719666)]
COG0249	COG0457	gll1033	mutS	DNA mismatch repair protein mutS	glr3844	glr3844	Glr3844 protein {UniProtKB/TrEMBL:Q7NEN5}	[TP0328-TP0095 (0.63719666)]
COG0249	COG0457	gll4003	gll4003	Gll4003 protein {UniProtKB/TrEMBL:Q7NE77}	gll3542	gll3542	Gll3542 protein {UniProtKB/TrEMBL:Q7NFI3}	[TP0328-TP0095 (0.63719666)]
COG0249	COG0457	gll1033	mutS	DNA mismatch repair protein mutS	gll4092	gll4092	Gll4092 protein {UniProtKB/TrEMBL:Q7NDZ0}	[TP0328-TP0095 (0.63719666)]
COG0249	COG0457	gll1033	mutS	DNA mismatch repair protein mutS	glr3240	glr3240	Glr3240 protein {UniProtKB/TrEMBL:Q7NGD1}	[TP0328-TP0095 (0.63719666)]
COG0442	COG0459	gll2525	gll2525	Prolyl-tRNA synthetase {UniProtKB/TrEMBL:Q7NHL0}	glr2897	groL2	60 kDa chaperonin 2 (Protein Cpn60 2) (groEL protein 2)	[TP0160-TP0030 (0.7719589)]
COG0442	COG0459	gll2525	gll2525	Prolyl-tRNA synthetase {UniProtKB/TrEMBL:Q7NHL0}	gll1027	groL1	60 kDa chaperonin 1 (Protein Cpn60 1) (groEL protein 1)	[TP0160-TP0030 (0.7719589)]
COG0442	COG0459	gll2525	gll2525	Prolyl-tRNA synthetase {UniProtKB/TrEMBL:Q7NHL0}	glr3748	glr3748	Glr3748 protein {UniProtKB/TrEMBL:Q7NEX9}	[TP0160-TP0030 (0.7719589)]
COG0255	COG1354	gsl3919	rpmC	50S ribosomal protein L29	glr1857	glr1857	Glr1857 protein {UniProtKB/TrEMBL:Q7NJH5}	[TP0197-TP0691 (0.70609456)]
COG0341	COG2239	glr4167	glr4167	Protein-export membrane protein	glr1926	glr1926	Glr1926 protein {UniProtKB/TrEMBL:Q7NJA6}	[TP0411-TP0917 (0.6093018)]
COG0036	COG1573	gll3548	gll3548	Ribulose-phosphate 3-epimerase	glr2408	glr2408	Glr2408 protein {UniProtKB/TrEMBL:Q7NHX7}	[TP0945-TP0229 (0.685165)]
COG0217	COG0481	glr2507	glr2507	Hypothetical UPF0082 protein glr2507	glr2763	lepA	GTP-binding protein lepA	[TP0474-TP0510 (0.76600474)]
COG0178	COG0357	glr4236	glr4236	Excinuclease ABC subunit A	glr0708	gidB	Methyltransferase gidB (EC 2.1.-.-) (Glucose-inhibited division protein B)	[TP0514-TP0946 (0.8569251)]
COG0472	COG2239	gll3738	mraY	Phospho-N-acetylmuramoyl-pentapeptide-transferase (EC 2.7.8.13) (UDP- MurNAc-pentapeptide phosphotransferase)	glr1926	glr1926	Glr1926 protein {UniProtKB/TrEMBL:Q7NJA6}	[TP0345-TP0917 (0.5059451)]
COG0472	COG2239	gll2352	gll2352	Gll2352 protein {UniProtKB/TrEMBL:Q7NI32}	glr1926	glr1926	Glr1926 protein {UniProtKB/TrEMBL:Q7NJA6}	[TP0345-TP0917 (0.5059451)]
COG0330	COG0772	gll2174	gll2174	Gll2174 protein {UniProtKB/TrEMBL:Q7NIK9}	glr1486	glr1486	Glr1486 protein {UniProtKB/TrEMBL:Q7NKJ1}	[TP0113-TP0501 (0.70068353)]
COG0330	COG0772	gll1844	gll1844	Gll1844 protein {UniProtKB/TrEMBL:Q7NJI8}	gll3581	gll3581	Cell division protein {UniProtKB/TrEMBL:Q7NFE5}	[TP0113-TP0501 (0.70068353)]
COG0330	COG0772	gll1845	gll1845	Gll1845 protein {UniProtKB/TrEMBL:Q7NJI7}	glr1486	glr1486	Glr1486 protein {UniProtKB/TrEMBL:Q7NKJ1}	[TP0113-TP0501 (0.70068353)]
COG0330	COG0772	gll1844	gll1844	Gll1844 protein {UniProtKB/TrEMBL:Q7NJI8}	glr1486	glr1486	Glr1486 protein {UniProtKB/TrEMBL:Q7NKJ1}	[TP0113-TP0501 (0.70068353)]
COG0330	COG0772	gll1845	gll1845	Gll1845 protein {UniProtKB/TrEMBL:Q7NJI7}	gll3581	gll3581	Cell division protein {UniProtKB/TrEMBL:Q7NFE5}	[TP0113-TP0501 (0.70068353)]
COG0330	COG0772	gll2174	gll2174	Gll2174 protein {UniProtKB/TrEMBL:Q7NIK9}	gll3581	gll3581	Cell division protein {UniProtKB/TrEMBL:Q7NFE5}	[TP0113-TP0501 (0.70068353)]
COG0154	COG1624	glr4054	glr4054	Glr4054 protein {UniProtKB/TrEMBL:Q7NE26}	gll0109	gll0109	Gll0109 protein {UniProtKB/TrEMBL:Q7NPE6}	[TP1020-TP0826 (0.7964557)]
COG0154	COG1624	glr0961	glr0961	Glr0961 protein {UniProtKB/TrEMBL:Q7NM08}	gll0109	gll0109	Gll0109 protein {UniProtKB/TrEMBL:Q7NPE6}	[TP1020-TP0826 (0.7964557)]
COG0154	COG1624	gll1528	gatA	Glutamyl-tRNA(Gln) amidotransferase subunit A (EC 6.3.5.-) (Glu-ADT subunit A)	gll0109	gll0109	Gll0109 protein {UniProtKB/TrEMBL:Q7NPE6}	[TP1020-TP0826 (0.7964557)]
COG0477	COG1432	gll1490	gll1490	Tetracycline resistance protein	gll3022	gll3022	Gll3022 protein {UniProtKB/TrEMBL:Q7NCF7}	[TP0840-TP0894 (0.55999315)]
COG0477	COG1432	gll1545	gll1545	Gll1545 protein {UniProtKB/TrEMBL:Q7NKD3}	glr1447	glr1447	Glr1447 protein {UniProtKB/TrEMBL:Q7NKN0}	[TP0840-TP0894 (0.55999315)]
COG0477	COG1432	gll2822	gll2822	Gll2822 protein {UniProtKB/TrEMBL:Q7ND04}	glr1447	glr1447	Glr1447 protein {UniProtKB/TrEMBL:Q7NKN0}	[TP0840-TP0894 (0.55999315)]
COG0477	COG1432	glr3800	glr3800	Glr3800 protein {UniProtKB/TrEMBL:Q7NES8}	gll3022	gll3022	Gll3022 protein {UniProtKB/TrEMBL:Q7NCF7}	[TP0840-TP0894 (0.55999315)]
COG0477	COG1432	glr0912	glr0912	Glr0912 protein {UniProtKB/TrEMBL:Q7NM56}	glr1447	glr1447	Glr1447 protein {UniProtKB/TrEMBL:Q7NKN0}	[TP0840-TP0894 (0.55999315)]
COG0477	COG1432	gll0083	gll0083	Gll0083 protein {UniProtKB/TrEMBL:Q7NPH2}	gll3022	gll3022	Gll3022 protein {UniProtKB/TrEMBL:Q7NCF7}	[TP0840-TP0894 (0.55999315)]
COG0477	COG1432	glr0268	glr0268	Glr0268 protein {UniProtKB/TrEMBL:Q7NNZ0}	gll3022	gll3022	Gll3022 protein {UniProtKB/TrEMBL:Q7NCF7}	[TP0840-TP0894 (0.55999315)]
COG0477	COG1432	glr0912	glr0912	Glr0912 protein {UniProtKB/TrEMBL:Q7NM56}	gll3022	gll3022	Gll3022 protein {UniProtKB/TrEMBL:Q7NCF7}	[TP0840-TP0894 (0.55999315)]
COG0477	COG1432	glr1482	glr1482	Glr1482 protein {UniProtKB/TrEMBL:Q7NKJ5}	glr1447	glr1447	Glr1447 protein {UniProtKB/TrEMBL:Q7NKN0}	[TP0840-TP0894 (0.55999315)]
COG0477	COG1432	gll1668	gll1668	Gll1668 protein {UniProtKB/TrEMBL:Q7NK12}	glr1447	glr1447	Glr1447 protein {UniProtKB/TrEMBL:Q7NKN0}	[TP0840-TP0894 (0.55999315)]
COG0477	COG1432	gll2822	gll2822	Gll2822 protein {UniProtKB/TrEMBL:Q7ND04}	gll3022	gll3022	Gll3022 protein {UniProtKB/TrEMBL:Q7NCF7}	[TP0840-TP0894 (0.55999315)]
COG0477	COG1432	gll0083	gll0083	Gll0083 protein {UniProtKB/TrEMBL:Q7NPH2}	glr1447	glr1447	Glr1447 protein {UniProtKB/TrEMBL:Q7NKN0}	[TP0840-TP0894 (0.55999315)]
COG0477	COG1432	gll1545	gll1545	Gll1545 protein {UniProtKB/TrEMBL:Q7NKD3}	gll3022	gll3022	Gll3022 protein {UniProtKB/TrEMBL:Q7NCF7}	[TP0840-TP0894 (0.55999315)]
COG0477	COG1432	gll1668	gll1668	Gll1668 protein {UniProtKB/TrEMBL:Q7NK12}	gll3022	gll3022	Gll3022 protein {UniProtKB/TrEMBL:Q7NCF7}	[TP0840-TP0894 (0.55999315)]
COG0477	COG1432	gll1490	gll1490	Tetracycline resistance protein	glr1447	glr1447	Glr1447 protein {UniProtKB/TrEMBL:Q7NKN0}	[TP0840-TP0894 (0.55999315)]
COG0477	COG1432	glr0268	glr0268	Glr0268 protein {UniProtKB/TrEMBL:Q7NNZ0}	glr1447	glr1447	Glr1447 protein {UniProtKB/TrEMBL:Q7NKN0}	[TP0840-TP0894 (0.55999315)]
COG0477	COG1432	glr1482	glr1482	Glr1482 protein {UniProtKB/TrEMBL:Q7NKJ5}	gll3022	gll3022	Gll3022 protein {UniProtKB/TrEMBL:Q7NCF7}	[TP0840-TP0894 (0.55999315)]
COG0477	COG1432	glr3800	glr3800	Glr3800 protein {UniProtKB/TrEMBL:Q7NES8}	glr1447	glr1447	Glr1447 protein {UniProtKB/TrEMBL:Q7NKN0}	[TP0840-TP0894 (0.55999315)]
COG0465	COG2891	glr2649	glr2649	Glr2649 protein {UniProtKB/TrEMBL:Q7NH88}	glr4401	glr4401	Glr4401 protein {UniProtKB/TrEMBL:Q7ND35}	[TP0330-TP0499 (0.74372905)]
COG0465	COG2891	gll3141	gll3141	Cell division protein {UniProtKB/TrEMBL:Q7NGM7}	glr4401	glr4401	Glr4401 protein {UniProtKB/TrEMBL:Q7ND35}	[TP0330-TP0499 (0.74372905)]
COG0465	COG2891	glr0497	glr0497	Glr0497 protein {UniProtKB/TrEMBL:Q7NNB4}	glr4401	glr4401	Glr4401 protein {UniProtKB/TrEMBL:Q7ND35}	[TP0330-TP0499 (0.74372905)]
COG0465	COG2891	gll1917	gll1917	Cell division protein {UniProtKB/TrEMBL:Q7NJB5}	glr4401	glr4401	Glr4401 protein {UniProtKB/TrEMBL:Q7ND35}	[TP0330-TP0499 (0.74372905)]
COG0465	COG2891	gll2578	gll2578	Cell division protein {UniProtKB/TrEMBL:Q7NHF9}	glr4401	glr4401	Glr4401 protein {UniProtKB/TrEMBL:Q7ND35}	[TP0330-TP0499 (0.74372905)]
COG0143	COG0217	gll3023	gll3023	Methionyl-tRNA synthetase	glr2507	glr2507	Hypothetical UPF0082 protein glr2507	[TP0798-TP0474 (0.7790581)]
COG0257	COG0716	gsl3575	gsl3575	50S ribosomal protein L36	gll0307	gll0307	Flavodoxin {UniProtKB/TrEMBL:Q7NNV1}	[TP0209-TP0925 (0.69083804)]
COG0257	COG0716	gsl3575	gsl3575	50S ribosomal protein L36	glr0314	glr0314	Flavodoxin {UniProtKB/TrEMBL:Q7NNU5}	[TP0209-TP0925 (0.69083804)]
COG0357	COG0442	glr0708	gidB	Methyltransferase gidB (EC 2.1.-.-) (Glucose-inhibited division protein B)	gll2525	gll2525	Prolyl-tRNA synthetase {UniProtKB/TrEMBL:Q7NHL0}	[TP0946-TP0160 (0.6515529)]
COG0290	COG0724	gll1756	infC	Translation initiation factor IF-3	gll2326	gll2326	RNA-binding protein {UniProtKB/TrEMBL:Q7NI58}	[TP0850-TP0356 (0.81817394)]
COG0290	COG0724	gll1756	infC	Translation initiation factor IF-3	gll1391	gll1391	RNA-binding protein {UniProtKB/TrEMBL:Q7NKT6}	[TP0850-TP0356 (0.81817394)]
COG0290	COG0724	gll1756	infC	Translation initiation factor IF-3	glr2925	glr2925	RNA-binding protein {UniProtKB/TrEMBL:Q7NCQ3}	[TP0850-TP0356 (0.81817394)]
COG0290	COG0724	gll1756	infC	Translation initiation factor IF-3	gll2530	gll2530	RNA-binding protein {UniProtKB/TrEMBL:Q7NHK5}	[TP0850-TP0356 (0.81817394)]
COG0586	COG1061	glr0610	glr0610	Glr0610 protein {UniProtKB/TrEMBL:Q7NN05}	glr1364	glr1364	Glr1364 protein {UniProtKB/TrEMBL:Q7NKW2}	[TP0779-TP0380 (0.6968711)]
COG0586	COG1061	gll1509	gll1509	Gll1509 protein {UniProtKB/TrEMBL:Q7NKG9}	glr1364	glr1364	Glr1364 protein {UniProtKB/TrEMBL:Q7NKW2}	[TP0779-TP0380 (0.6968711)]
COG0586	COG1061	glr0555	glr0555	Glr0555 protein {UniProtKB/TrEMBL:Q7NN59}	glr1364	glr1364	Glr1364 protein {UniProtKB/TrEMBL:Q7NKW2}	[TP0779-TP0380 (0.6968711)]
COG0564	COG1200	glr0073	glr0073	Pseudouridine synthase {UniProtKB/TrEMBL:Q7NPI2}	gll1278	gll1278	DNA recombinase {UniProtKB/TrEMBL:Q7NL48}	[TP0339-TP0687 (0.85149276)]
COG0564	COG1200	gll0183	gll0183	Pseudouridine synthase {UniProtKB/TrEMBL:Q7NP74}	gll1278	gll1278	DNA recombinase {UniProtKB/TrEMBL:Q7NL48}	[TP0339-TP0687 (0.85149276)]
COG0457	COG2812	glr4093	glr4093	Glr4093 protein {UniProtKB/TrEMBL:Q7NDY9}	glr1609	glr1609	DNA polymerase III gamma and tau subunits	[TP0067-TP1005 (0.5652097)]
COG0457	COG2812	gll1384	gll1384	Gll1384 protein {UniProtKB/TrEMBL:Q7NKU2}	glr1609	glr1609	DNA polymerase III gamma and tau subunits	[TP0067-TP1005 (0.5652097)]
COG0457	COG2812	glr2723	glr2723	Glr2723 protein {UniProtKB/TrEMBL:Q7NH14}	glr1609	glr1609	DNA polymerase III gamma and tau subunits	[TP0067-TP1005 (0.5652097)]
COG0457	COG2812	gll1546	gll1546	Gll1546 protein {UniProtKB/TrEMBL:Q7NKD2}	glr1609	glr1609	DNA polymerase III gamma and tau subunits	[TP0067-TP1005 (0.5652097)]
COG0457	COG2812	gll1655	gll1655	Gll1655 protein {UniProtKB/TrEMBL:Q7NK25}	glr1609	glr1609	DNA polymerase III gamma and tau subunits	[TP0067-TP1005 (0.5652097)]
COG0457	COG2812	gll4092	gll4092	Gll4092 protein {UniProtKB/TrEMBL:Q7NDZ0}	glr1609	glr1609	DNA polymerase III gamma and tau subunits	[TP0067-TP1005 (0.5652097)]
COG0457	COG2812	glr3240	glr3240	Glr3240 protein {UniProtKB/TrEMBL:Q7NGD1}	glr1609	glr1609	DNA polymerase III gamma and tau subunits	[TP0067-TP1005 (0.5652097)]
COG0457	COG2812	glr2659	glr2659	Glr2659 protein {UniProtKB/TrEMBL:Q7NH78}	glr1609	glr1609	DNA polymerase III gamma and tau subunits	[TP0067-TP1005 (0.5652097)]
COG0457	COG2812	glr3844	glr3844	Glr3844 protein {UniProtKB/TrEMBL:Q7NEN5}	glr1609	glr1609	DNA polymerase III gamma and tau subunits	[TP0067-TP1005 (0.5652097)]
COG0457	COG2812	glr3567	glr3567	Glr3567 protein {UniProtKB/TrEMBL:Q7NFF8}	glr1609	glr1609	DNA polymerase III gamma and tau subunits	[TP0067-TP1005 (0.5652097)]
COG0457	COG2812	glr1650	glr1650	Glr1650 protein {UniProtKB/TrEMBL:Q7NK30}	glr1609	glr1609	DNA polymerase III gamma and tau subunits	[TP0067-TP1005 (0.5652097)]
COG0457	COG2812	glr1902	glr1902	Glr1902 protein {UniProtKB/TrEMBL:Q7NJD0}	glr1609	glr1609	DNA polymerase III gamma and tau subunits	[TP0067-TP1005 (0.5652097)]
COG0457	COG2812	glr2773	glr2773	Glr2773 protein {UniProtKB/TrEMBL:Q7NGW4}	glr1609	glr1609	DNA polymerase III gamma and tau subunits	[TP0067-TP1005 (0.5652097)]
COG0457	COG2812	gll1732	gll1732	Gll1732 protein {UniProtKB/TrEMBL:Q7NJV0}	glr1609	glr1609	DNA polymerase III gamma and tau subunits	[TP0067-TP1005 (0.5652097)]
COG0457	COG2812	glr2389	glr2389	Glr2389 protein {UniProtKB/TrEMBL:Q7NHZ5}	glr1609	glr1609	DNA polymerase III gamma and tau subunits	[TP0067-TP1005 (0.5652097)]
COG0457	COG2812	gll4088	gll4088	Gll4088 protein {UniProtKB/TrEMBL:Q7NDZ4}	glr1609	glr1609	DNA polymerase III gamma and tau subunits	[TP0067-TP1005 (0.5652097)]
COG0457	COG2812	gll4137	gll4137	Gll4137 protein {UniProtKB/TrEMBL:Q7NDU5}	glr1609	glr1609	DNA polymerase III gamma and tau subunits	[TP0067-TP1005 (0.5652097)]
COG0457	COG2812	glr1207	glr1207	Glr1207 protein {UniProtKB/TrEMBL:Q7NLB9}	glr1609	glr1609	DNA polymerase III gamma and tau subunits	[TP0067-TP1005 (0.5652097)]
COG0457	COG2812	gll3542	gll3542	Gll3542 protein {UniProtKB/TrEMBL:Q7NFI3}	glr1609	glr1609	DNA polymerase III gamma and tau subunits	[TP0067-TP1005 (0.5652097)]
COG0322	COG1432	gll3592	uvrC	UvrABC system protein C (Protein uvrC) (Excinuclease ABC subunit C)	glr1447	glr1447	Glr1447 protein {UniProtKB/TrEMBL:Q7NKN0}	[TP0472-TP0894 (0.7171434)]
COG0322	COG1432	gll3592	uvrC	UvrABC system protein C (Protein uvrC) (Excinuclease ABC subunit C)	gll3022	gll3022	Gll3022 protein {UniProtKB/TrEMBL:Q7NCF7}	[TP0472-TP0894 (0.7171434)]
COG0322	COG1432	gll1442	gll1442	Excinuclease ABC subunit C	gll3022	gll3022	Gll3022 protein {UniProtKB/TrEMBL:Q7NCF7}	[TP0472-TP0894 (0.7171434)]
COG0322	COG1432	gll1442	gll1442	Excinuclease ABC subunit C	glr1447	glr1447	Glr1447 protein {UniProtKB/TrEMBL:Q7NKN0}	[TP0472-TP0894 (0.7171434)]
COG0124	COG0124	gll2557	hisS	Histidyl-tRNA synthetase (EC 6.1.1.21) (Histidine--tRNA ligase) (HisRS)	gll2557	hisS	Histidyl-tRNA synthetase (EC 6.1.1.21) (Histidine--tRNA ligase) (HisRS)	[TP0641-TP0641 (0.67365265)]
COG0290	COG1837	gll1756	infC	Translation initiation factor IF-3	gsl2637	gsl2637	Gsl2637 protein {UniProtKB/TrEMBL:Q7NHA0}	[TP0850-TP0906 (0.70629925)]
COG0768	COG0815	glr2929	glr2929	Penicillin-binding protein	glr1731	lnt	Apolipoprotein N-acyltransferase (EC 2.3.1.-) (ALP N-acyltransferase)	[TP0500-TP0252 (0.87159187)]
COG0768	COG0815	gll3425	gll3425	Penicillin-binding protein	glr1731	lnt	Apolipoprotein N-acyltransferase (EC 2.3.1.-) (ALP N-acyltransferase)	[TP0500-TP0252 (0.87159187)]
COG0486	COG0803	glr2452	trmE	tRNA modification GTPase trmE	glr1694	glr1694	ABC transporter solute-binding protein	[TP0550-TP0163 (0.74372905)]
COG0486	COG0803	glr2452	trmE	tRNA modification GTPase trmE	glr3311	glr3311	ABC transporter solute-binding protein	[TP0550-TP0163 (0.74372905)]
COG0687	COG1057	glr1359	glr1359	Glr1359 protein {UniProtKB/TrEMBL:Q7NKW7}	glr4016	nadD	Probable nicotinate-nucleotide adenylyltransferase (EC 2.7.7.18) (Deamido-NAD(+) pyrophosphorylase) (Deamido-NAD(+) diphosphorylase) (Nicotinate mononucleotide adenylyltransferase) (NaMN adenylyltransferase)	[TP0655-TP0741 (0.7061969)]
COG0012	COG0608	gll3233	gll3233	Gll3233 protein {UniProtKB/TrEMBL:Q7NGD8}	glr0041	glr0041	Single-strand-DNA-specific exonuclease	[TP0124-TP0704 (0.626838)]
COG1214	COG1773	gll4285	gll4285	Gll4285 protein {UniProtKB/TrEMBL:Q7NDF0}	glr0854	glr0854	Rubredoxin {UniProtKB/TrEMBL:Q7NMB2}	[TP0876-TP0991 (0.57776016)]
COG0739	COG0773	gll2330	gll2330	Gll2330 protein {UniProtKB/TrEMBL:Q7NI54}	glr2316	murC	UDP-N-acetylmuramate--L-alanine ligase (EC 6.3.2.8) (UDP-N- acetylmuramoyl-L-alanine synthetase)	[TP0782-TP0341 (0.8145237)]
COG0739	COG0773	gll1142	gll1142	Gll1142 protein {UniProtKB/TrEMBL:Q7NLI1}	glr2316	murC	UDP-N-acetylmuramate--L-alanine ligase (EC 6.3.2.8) (UDP-N- acetylmuramoyl-L-alanine synthetase)	[TP0782-TP0341 (0.8145237)]
COG0739	COG0773	gll3731	gll3731	Gll3731 protein {UniProtKB/TrEMBL:Q7NEZ6}	glr2316	murC	UDP-N-acetylmuramate--L-alanine ligase (EC 6.3.2.8) (UDP-N- acetylmuramoyl-L-alanine synthetase)	[TP0782-TP0341 (0.8145237)]
COG0739	COG0773	gll3471	gll3471	Gll3471 protein {UniProtKB/TrEMBL:Q7NFQ3}	glr2316	murC	UDP-N-acetylmuramate--L-alanine ligase (EC 6.3.2.8) (UDP-N- acetylmuramoyl-L-alanine synthetase)	[TP0782-TP0341 (0.8145237)]
COG0739	COG0773	gll2975	gll2975	Gll2975 protein {UniProtKB/TrEMBL:Q7NCK3}	glr2316	murC	UDP-N-acetylmuramate--L-alanine ligase (EC 6.3.2.8) (UDP-N- acetylmuramoyl-L-alanine synthetase)	[TP0782-TP0341 (0.8145237)]
COG0739	COG0773	glr3729	glr3729	Glr3729 protein {UniProtKB/TrEMBL:Q7NEZ8}	glr2316	murC	UDP-N-acetylmuramate--L-alanine ligase (EC 6.3.2.8) (UDP-N- acetylmuramoyl-L-alanine synthetase)	[TP0782-TP0341 (0.8145237)]
COG0050	COG0457	glr3928	tufA	Elongation factor Tu (EF-Tu)	glr2659	glr2659	Glr2659 protein {UniProtKB/TrEMBL:Q7NH78}	[TP0187-TP0067 (0.7854602)]
COG0050	COG0457	glr3928	tufA	Elongation factor Tu (EF-Tu)	glr2723	glr2723	Glr2723 protein {UniProtKB/TrEMBL:Q7NH14}	[TP0187-TP0067 (0.7854602)]
[truncated: 81 more rows]
