# Supplementary material for: The Binary Protein Interactome of Treponema pallidum – The Syphilis Spirochete
Source: PLoS One. 2008 May 28;3(5):e2292. doi: 10.1371/journal.pone.0002292 (PMC2386257; doi:10.1371/journal.pone.0002292)
Supplement: Data S1 — Predicted protein-protein interactions based on our Treponema pallidum data; zip archive containing 372 files with one file per species. (6.09 MB ZIP) [file pone.0002292.s006.zip › bacteria/Gluconobacter_oxydans.tab]

290633 Gluconobacter oxydans
COG A	COG B	Locus Id A	Preferred Name(s) A	Annotation A	Locus Id B	Preferred Name(s) B	Annotation B	T. pallidum interaction
COG0186	COG1475	GOX0371	rpsQ	SSU ribosomal protein S17P	GOX2547	GOX2547	Replication protein B {UniProtKB/TrEMBL:Q5HXZ0}	[TP0198-TP0271 (0.71912634)]
COG0186	COG1475	GOX0371	rpsQ	SSU ribosomal protein S17P	GOX1062	GOX1062	Chromosome partitioning protein ParB	[TP0198-TP0271 (0.71912634)]
COG0186	COG1475	GOX0371	rpsQ	SSU ribosomal protein S17P	GOX2537	GOX2537	Hypothetical protein {UniProtKB/TrEMBL:Q5HY00}	[TP0198-TP0271 (0.71912634)]
COG0608	COG0817	GOX1515	GOX1515	Single-stranded-DNA-specific exonuclease RecJ	GOX1680	ruvC	Crossover junction endodeoxyribonuclease ruvC (EC 3.1.22.4) (Holliday junction nuclease ruvC) (Holliday junction resolvase ruvC)	[TP0704-TP0517 (0.81382185)]
COG0845	COG4591	GOX0392	GOX0392	Putative transport transmembrane protein	GOX0078	GOX0078	Lipoprotein releasing system transmembrane	[TP0965-TP0582 (0.8143851)]
COG0845	COG4591	GOX0691	GOX0691	Acriflavin resistance protein A	GOX0078	GOX0078	Lipoprotein releasing system transmembrane	[TP0965-TP0582 (0.8143851)]
COG0845	COG4591	GOX0714	GOX0714	HlyD family secretion protein	GOX0078	GOX0078	Lipoprotein releasing system transmembrane	[TP0965-TP0582 (0.8143851)]
COG0845	COG4591	GOX0972	GOX0972	Cation efflux system protein CzcB	GOX0078	GOX0078	Lipoprotein releasing system transmembrane	[TP0965-TP0582 (0.8143851)]
COG0845	COG4591	GOX0348	GOX0348	HlyD family secretion protein	GOX0078	GOX0078	Lipoprotein releasing system transmembrane	[TP0965-TP0582 (0.8143851)]
COG0845	COG4591	GOX0555	GOX0555	Cation efflux protein {UniProtKB/TrEMBL:Q5FTG3}	GOX0078	GOX0078	Lipoprotein releasing system transmembrane	[TP0965-TP0582 (0.8143851)]
COG0617	COG0860	GOX0336	GOX0336	Poly(A) polymerase/t-RNA nucleotidyltransferase	GOX1732	GOX1732	N-acetylmuramoyl-L-alanine amidase	[TP0270-TP0247 (0.76828843)]
COG0201	COG0550	GOX0360	GOX0360	Protein translocase subunit SecY	GOX1263	GOX1263	DNA topoisomerase I {UniProtKB/TrEMBL:Q5FRH2}	[TP0208-TP0394 (0.8044664)]
COG0768	COG2812	GOX0152	GOX0152	Transpeptidase FtsI {UniProtKB/TrEMBL:Q5FUK1}	GOX0604	GOX0604	DNA polymerase III subunit gamma/tau	[TP0500-TP1005 (0.655462)]
COG0768	COG2812	GOX1740	GOX1740	Cell elongation specific D,D-transpeptidase	GOX0604	GOX0604	DNA polymerase III subunit gamma/tau	[TP0500-TP1005 (0.655462)]
COG0051	COG0693	GOX0381	rpsJ	SSU ribosomal protein S10P	GOX0740	GOX0740	Putative protease {UniProtKB/TrEMBL:Q5FSX9}	[TP0188-TP0445 (0.6307204)]
COG0051	COG0693	GOX0381	rpsJ	SSU ribosomal protein S10P	GOX1628	GOX1628	Protease {UniProtKB/TrEMBL:Q5FQH7}	[TP0188-TP0445 (0.6307204)]
COG0051	COG0693	GOX0381	rpsJ	SSU ribosomal protein S10P	GOX1713	GOX1713	Protease I {UniProtKB/TrEMBL:Q5FQ93}	[TP0188-TP0445 (0.6307204)]
COG0180	COG0564	GOX0259	GOX0259	Tryptophanyl-tRNA synthetase	GOX1665	GOX1665	Ribosomal large subunit pseudouridine synthase C	[TP0632-TP0339 (0.7885255)]
COG0180	COG0564	GOX0259	GOX0259	Tryptophanyl-tRNA synthetase	GOX0505	GOX0505	Ribosomal large subunit pseudouridine synthase D	[TP0632-TP0339 (0.7885255)]
COG0180	COG0564	GOX0259	GOX0259	Tryptophanyl-tRNA synthetase	GOX0804	GOX0804	Ribosomal large subunit pseudouridine synthase A	[TP0632-TP0339 (0.7885255)]
COG0090	COG0223	GOX0377	rplB	LSU ribosomal protein L2P	GOX1835	fmt	Methionyl-tRNA formyltransferase (EC 2.1.2.9)	[TP0192-TP0756 (0.8610547)]
COG0632	COG2255	GOX1681	ruvA	Holliday junction ATP-dependent DNA helicase ruvA (EC 3.6.1.-)	GOX1682	ruvB	Holliday junction ATP-dependent DNA helicase ruvB (EC 3.6.1.-)	[TP0543-TP0162 (0.9659884)]
COG0462	COG0817	GOX0964	GOX0964	Ribose-phosphate pyrophosphokinase	GOX1680	ruvC	Crossover junction endodeoxyribonuclease ruvC (EC 3.1.22.4) (Holliday junction nuclease ruvC) (Holliday junction resolvase ruvC)	[TP0294-TP0517 (0.54911256)]
COG0457	COG1653	GOX0733	GOX0733	Hypothetical protein {UniProtKB/TrEMBL:Q5FSY6}	GOX1184	GOX1184	ABC transporter sugar-binding protein	[TP0067-TP0074 (0.6656524)]
COG0457	COG1653	GOX0825	GOX0825	Hypothetical protein {UniProtKB/TrEMBL:Q5FSP7}	GOX2185	GOX2185	Periplasmic mannitol/sorbitol binding protein	[TP0067-TP0074 (0.6656524)]
COG0457	COG1653	GOX2013	GOX2013	Putative flagellin modification protein FlbA	GOX2185	GOX2185	Periplasmic mannitol/sorbitol binding protein	[TP0067-TP0074 (0.6656524)]
COG0457	COG1653	GOX1871	GOX1871	Hypothetical protein {UniProtKB/TrEMBL:Q5FPT7}	GOX2185	GOX2185	Periplasmic mannitol/sorbitol binding protein	[TP0067-TP0074 (0.6656524)]
COG0457	COG1653	GOX0825	GOX0825	Hypothetical protein {UniProtKB/TrEMBL:Q5FSP7}	GOX1184	GOX1184	ABC transporter sugar-binding protein	[TP0067-TP0074 (0.6656524)]
COG0457	COG1653	GOX0733	GOX0733	Hypothetical protein {UniProtKB/TrEMBL:Q5FSY6}	GOX2185	GOX2185	Periplasmic mannitol/sorbitol binding protein	[TP0067-TP0074 (0.6656524)]
COG0457	COG1653	GOX1871	GOX1871	Hypothetical protein {UniProtKB/TrEMBL:Q5FPT7}	GOX1184	GOX1184	ABC transporter sugar-binding protein	[TP0067-TP0074 (0.6656524)]
COG0457	COG1653	GOX1560	GOX1560	Hypothetical protein {UniProtKB/TrEMBL:Q5FQP5}	GOX2185	GOX2185	Periplasmic mannitol/sorbitol binding protein	[TP0067-TP0074 (0.6656524)]
COG0457	COG1653	GOX2013	GOX2013	Putative flagellin modification protein FlbA	GOX1184	GOX1184	ABC transporter sugar-binding protein	[TP0067-TP0074 (0.6656524)]
COG0457	COG1653	GOX1560	GOX1560	Hypothetical protein {UniProtKB/TrEMBL:Q5FQP5}	GOX1184	GOX1184	ABC transporter sugar-binding protein	[TP0067-TP0074 (0.6656524)]
COG1291	COG1684	GOX0126	GOX0126	Chemotaxis MotA protein	GOX1524	GOX1524	Flagellar biosynthetic protein FliR	[TP0725-TP0716 (0.9601814)]
COG0222	COG0802	GOX0387	rplL	50S ribosomal protein L7/L12	GOX0629	GOX0629	Hypothetical protein {UniProtKB/TrEMBL:Q5FT90}	[TP0240-TP0875 (0.8481433)]
COG0192	COG0592	GOX0866	metK	S-adenosylmethionine synthetase (EC 2.5.1.6) (Methionine adenosyltransferase) (AdoMet synthetase) (MAT)	GOX0002	GOX0002	DNA polymerase III, beta chain	[TP0794-TP0002 (0.8412751)]
COG0360	COG0616	GOX0306	rpsF	SSU ribosomal protein S6P	GOX2340	GOX2340	Bacteriophage minor capsid protein C	[TP0063-TP0997 (0.6657489)]
COG0360	COG0616	GOX0306	rpsF	SSU ribosomal protein S6P	GOX0134	GOX0134	Protease IV {UniProtKB/TrEMBL:Q5FUL8}	[TP0063-TP0997 (0.6657489)]
COG0125	COG0457	GOX0018	GOX0018	Thymidylate kinase {UniProtKB/TrEMBL:Q5FUU6}	GOX1871	GOX1871	Hypothetical protein {UniProtKB/TrEMBL:Q5FPT7}	[TP0354-TP0648 (0.5206915)]
COG0125	COG0457	GOX0018	GOX0018	Thymidylate kinase {UniProtKB/TrEMBL:Q5FUU6}	GOX0733	GOX0733	Hypothetical protein {UniProtKB/TrEMBL:Q5FSY6}	[TP0354-TP0648 (0.5206915)]
COG0125	COG0457	GOX0018	GOX0018	Thymidylate kinase {UniProtKB/TrEMBL:Q5FUU6}	GOX1560	GOX1560	Hypothetical protein {UniProtKB/TrEMBL:Q5FQP5}	[TP0354-TP0648 (0.5206915)]
COG0125	COG0457	GOX0018	GOX0018	Thymidylate kinase {UniProtKB/TrEMBL:Q5FUU6}	GOX2013	GOX2013	Putative flagellin modification protein FlbA	[TP0354-TP0648 (0.5206915)]
COG0125	COG0457	GOX0018	GOX0018	Thymidylate kinase {UniProtKB/TrEMBL:Q5FUU6}	GOX0825	GOX0825	Hypothetical protein {UniProtKB/TrEMBL:Q5FSP7}	[TP0354-TP0648 (0.5206915)]
COG0860	COG1396	GOX1732	GOX1732	N-acetylmuramoyl-L-alanine amidase	GOX0768	GOX0768	Transcriptional regulator	[TP0247-TP0461 (0.8100859)]
COG0860	COG1396	GOX1732	GOX1732	N-acetylmuramoyl-L-alanine amidase	GOX0569	GOX0569	Aldehyde dehydrogenase-like protein	[TP0247-TP0461 (0.8100859)]
COG0265	COG0333	GOX0798	GOX0798	Serine protease, HtrA/DegQ/DegS family	GOX0117	rpmF	LSU ribosomal protein L32P	[TP0773-TP0807 (0.5060325)]
COG0265	COG0333	GOX1430	GOX1430	Probable serine protease	GOX0117	rpmF	LSU ribosomal protein L32P	[TP0773-TP0807 (0.5060325)]
COG0265	COG0333	GOX0831	GOX0831	Serine protease {UniProtKB/TrEMBL:Q5FSP1}	GOX0117	rpmF	LSU ribosomal protein L32P	[TP0773-TP0807 (0.5060325)]
COG0802	COG0860	GOX0629	GOX0629	Hypothetical protein {UniProtKB/TrEMBL:Q5FT90}	GOX1732	GOX1732	N-acetylmuramoyl-L-alanine amidase	[TP0875-TP0247 (0.90700364)]
COG0495	COG0761	GOX0410	GOX0410	Leucyl-tRNA synthetase {UniProtKB/TrEMBL:Q5FTV3}	GOX0179	ispH	4-hydroxy-3-methylbut-2-enyl diphosphate reductase (EC 1.17.1.2)	[TP0586-TP0547 (0.63095015)]
COG1536	COG1677	GOX0423	GOX0423	Flagellar motor switch protein FliG	GOX1526	GOX1526	Flagellar hook-basal body protein FleE	[TP0026-TP0398 (0.81876683)]
COG0820	COG2812	GOX0254	GOX0254	Putative Fe-S-cluster redox enzyme	GOX0604	GOX0604	DNA polymerase III subunit gamma/tau	[TP0068-TP1005 (0.60435057)]
COG0771	COG1815	GOX0156	murD	UDP-N-acetylmuramoylalanine--D-glutamate ligase (EC 6.3.2.9) (UDP-N- acetylmuramoyl-L-alanyl-D-glutamate synthetase) (D-glutamic acid- adding enzyme)	GOX1528	GOX1528	Flagellar basal-body rod protein FlgB	[TP0903-TP0396 (0.6336193)]
COG0272	COG1396	GOX0168	GOX0168	NAD-dependent DNA ligase	GOX0569	GOX0569	Aldehyde dehydrogenase-like protein	[TP0634-TP0461 (0.7134334)]
COG0272	COG1396	GOX0168	GOX0168	NAD-dependent DNA ligase	GOX0768	GOX0768	Transcriptional regulator	[TP0634-TP0461 (0.7134334)]
COG1509	COG1509	GOX0234	GOX0234	Lysine 2,3-aminomutase {UniProtKB/TrEMBL:Q5FUC9}	GOX0234	GOX0234	Lysine 2,3-aminomutase {UniProtKB/TrEMBL:Q5FUC9}	[TP0121-TP0121 (0.7367639)]
COG0333	COG1077	GOX0117	rpmF	LSU ribosomal protein L32P	GOX1737	GOX1737	Rod shape-determining protein MreB	[TP0807-TP0497 (0.61855906)]
COG0234	COG1200	GOX1901	GOX1901	Chaperonin GroES {UniProtKB/TrEMBL:Q5FPQ7}	GOX0056	GOX0056	ATP-dependent DNA helicase RecG	[TP1013-TP0687 (0.84594196)]
COG0084	COG2201	GOX0015	GOX0015	Sec-independent protein translocase protein TatD	GOX1555	cheB	Chemotaxis response regulator protein-glutamate methylesterase (EC 3.1.1.61)	[TP0994-TP0631 (0.71912634)]
COG1671	COG2812	GOX1710	GOX1710	Hypothetical UPF0178 protein GOX1710	GOX0604	GOX0604	DNA polymerase III subunit gamma/tau	[TP0845-TP1005 (0.5704539)]
COG0257	COG1253	GOX0732	GOX0732	LSU ribosomal protein L36P	GOX2006	GOX2006	Hypothetical protein {UniProtKB/TrEMBL:Q5FPF4}	[TP0209-TP0027 (0.74441797)]
COG0257	COG1253	GOX0732	GOX0732	LSU ribosomal protein L36P	GOX0169	GOX0169	Hypothetical membrane-spanning protein	[TP0209-TP0027 (0.74441797)]
COG0257	COG1253	GOX0732	GOX0732	LSU ribosomal protein L36P	GOX0618	GOX0618	Hemolysin-related protein	[TP0209-TP0027 (0.74441797)]
COG0608	COG2206	GOX1515	GOX1515	Single-stranded-DNA-specific exonuclease RecJ	GOX2505	GOX2505	Response regulator {UniProtKB/TrEMBL:Q5HY32}	[TP0704-TP0912 (0.7469796)]
COG0060	COG0681	GOX1249	ileS	Isoleucyl-tRNA synthetase (EC 6.1.1.5) (Isoleucine--tRNA ligase) (IleRS)	GOX0871	GOX0871	Signal peptidase I {UniProtKB/TrEMBL:Q5FSK1}	[TP0452-TP0185 (0.79878455)]
COG0060	COG0681	GOX1249	ileS	Isoleucyl-tRNA synthetase (EC 6.1.1.5) (Isoleucine--tRNA ligase) (IleRS)	GOX1809	GOX1809	Signal peptidase I {UniProtKB/TrEMBL:Q5FPZ8}	[TP0452-TP0185 (0.79878455)]
COG1344	COG1815	GOX0787	GOX0787	Flagellin B {UniProtKB/TrEMBL:Q5FST5}	GOX1528	GOX1528	Flagellar basal-body rod protein FlgB	[TP0870-TP0396 (0.7209834)]
COG1344	COG1815	GOX1025	GOX1025	Flagellar hook-associated protein 3 FlgL	GOX1528	GOX1528	Flagellar basal-body rod protein FlgB	[TP0870-TP0396 (0.7209834)]
COG0242	COG1879	GOX0123	GOX0123	Polypeptide deformylase	GOX2219	GOX2219	Ribose ABC transporter, periplasmic binding	[TP0757-TP0684 (0.80039173)]
COG0242	COG1879	GOX1836	GOX1836	N-formylmethionylaminoacyl-tRNA deformylase	GOX2219	GOX2219	Ribose ABC transporter, periplasmic binding	[TP0757-TP0684 (0.80039173)]
COG0257	COG1749	GOX0732	GOX0732	LSU ribosomal protein L36P	GOX1027	GOX1027	Flagellar hook protein FlgE	[TP0209-TP0727 (0.6772987)]
COG0652	COG1879	GOX0889	GOX0889	Peptidyl-prolyl cis-trans isomerase	GOX2219	GOX2219	Ribose ABC transporter, periplasmic binding	[TP0947-TP0684 (0.5775195)]
COG1352	COG1815	GOX1554	GOX1554	Chemotaxis protein CheR	GOX1528	GOX1528	Flagellar basal-body rod protein FlgB	[TP0630-TP0396 (0.7590469)]
COG1352	COG1595	GOX1554	GOX1554	Chemotaxis protein CheR	GOX2407	GOX2407	Putative RNA polymerase sigma-E factor (Sigma-24)	[TP0630-TP0092 (0.6191048)]
COG1352	COG1595	GOX1554	GOX1554	Chemotaxis protein CheR	GOX0676	GOX0676	Iron-regulated sigma factor/transcriptional	[TP0630-TP0092 (0.6191048)]
COG1352	COG1595	GOX1554	GOX1554	Chemotaxis protein CheR	GOX1340	GOX1340	Hypothetical protein {UniProtKB/TrEMBL:Q5FRA4}	[TP0630-TP0092 (0.6191048)]
COG1352	COG1595	GOX1554	GOX1554	Chemotaxis protein CheR	GOX2406	GOX2406	Putative RNA polymerase sigma-E factor (Sigma-24)	[TP0630-TP0092 (0.6191048)]
COG1344	COG4786	GOX1025	GOX1025	Flagellar hook-associated protein 3 FlgL	GOX0953	GOX0953	Flagellar basal-body rod protein FlgG	[TP0792-TP0961 (0.7009321), TP0659-TP0961 (0.6018447)]
COG1344	COG4786	GOX0787	GOX0787	Flagellin B {UniProtKB/TrEMBL:Q5FST5}	GOX0953	GOX0953	Flagellar basal-body rod protein FlgG	[TP0792-TP0961 (0.7009321), TP0659-TP0961 (0.6018447)]
COG1344	COG4786	GOX1025	GOX1025	Flagellar hook-associated protein 3 FlgL	GOX0954	GOX0954	Flagellar basal-body rod protein FlgF	[TP0792-TP0961 (0.7009321), TP0659-TP0961 (0.6018447)]
COG1344	COG4786	GOX0787	GOX0787	Flagellin B {UniProtKB/TrEMBL:Q5FST5}	GOX0954	GOX0954	Flagellar basal-body rod protein FlgF	[TP0792-TP0961 (0.7009321), TP0659-TP0961 (0.6018447)]
COG0593	COG1077	GOX1935	GOX1935	DnaA-related protein {UniProtKB/TrEMBL:Q5FPM3}	GOX1737	GOX1737	Rod shape-determining protein MreB	[TP0001-TP0497 (0.678435)]
COG0593	COG1077	GOX0001	dnaA	Chromosomal replication initiator protein dnaA	GOX1737	GOX1737	Rod shape-determining protein MreB	[TP0001-TP0497 (0.678435)]
COG0249	COG0357	GOX1873	GOX1873	DNA mismatch repair protein MutS	GOX1064	gidB	Methyltransferase gidB (EC 2.1.-.-) (Glucose-inhibited division protein B)	[TP0328-TP0946 (0.7367136)]
COG0658	COG1187	GOX1272	GOX1272	Putative DNA uptake protein	GOX0801	GOX0801	TRNA pseudouridine synthase A	[TP0336-TP0459 (0.6079956)]
COG0465	COG0465	GOX1691	GOX1691	Cell division protein FtsH	GOX1691	GOX1691	Cell division protein FtsH	[TP0330-TP0330 (0.73856413)]
COG1558	COG1792	GOX1527	GOX1527	Flagellar basal-body rod protein FlgC	GOX1738	GOX1738	Rod shape-determining protein MreC	[TP0397-TP0498 (0.58822864)]
COG0817	COG1558	GOX1680	ruvC	Crossover junction endodeoxyribonuclease ruvC (EC 3.1.22.4) (Holliday junction nuclease ruvC) (Holliday junction resolvase ruvC)	GOX1527	GOX1527	Flagellar basal-body rod protein FlgC	[TP0517-TP0397 (0.53212774)]
COG0592	COG1344	GOX0002	GOX0002	DNA polymerase III, beta chain	GOX1025	GOX1025	Flagellar hook-associated protein 3 FlgL	[TP0002-TP0659 (0.6618167)]
COG0592	COG1344	GOX0002	GOX0002	DNA polymerase III, beta chain	GOX0787	GOX0787	Flagellin B {UniProtKB/TrEMBL:Q5FST5}	[TP0002-TP0659 (0.6618167)]
COG0860	COG1192	GOX1732	GOX1732	N-acetylmuramoyl-L-alanine amidase	GOX2546	GOX2546	Replication protein A {UniProtKB/TrEMBL:Q5HXZ1}	[TP0247-TP0272 (0.7527567)]
COG0860	COG1192	GOX1732	GOX1732	N-acetylmuramoyl-L-alanine amidase	GOX1063	GOX1063	Chromosome partitioning protein ParA	[TP0247-TP0272 (0.7527567)]
COG0860	COG1192	GOX1732	GOX1732	N-acetylmuramoyl-L-alanine amidase	GOX2716	GOX2716	ParA-like protein {UniProtKB/TrEMBL:Q5HXH3}	[TP0247-TP0272 (0.7527567)]
COG0860	COG1192	GOX1732	GOX1732	N-acetylmuramoyl-L-alanine amidase	GOX2694	GOX2694	ParA-like protein {UniProtKB/TrEMBL:Q5HXJ5}	[TP0247-TP0272 (0.7527567)]
COG0860	COG1192	GOX1732	GOX1732	N-acetylmuramoyl-L-alanine amidase	GOX2702	GOX2702	ParA-like protein {UniProtKB/TrEMBL:Q5HXI7}	[TP0247-TP0272 (0.7527567)]
COG0242	COG0272	GOX0123	GOX0123	Polypeptide deformylase	GOX0168	GOX0168	NAD-dependent DNA ligase	[TP0757-TP0634 (0.68197167)]
COG0242	COG0272	GOX1836	GOX1836	N-formylmethionylaminoacyl-tRNA deformylase	GOX0168	GOX0168	NAD-dependent DNA ligase	[TP0757-TP0634 (0.68197167)]
COG0265	COG0817	GOX0831	GOX0831	Serine protease {UniProtKB/TrEMBL:Q5FSP1}	GOX1680	ruvC	Crossover junction endodeoxyribonuclease ruvC (EC 3.1.22.4) (Holliday junction nuclease ruvC) (Holliday junction resolvase ruvC)	[TP0773-TP0517 (0.5118523)]
COG0265	COG0817	GOX1430	GOX1430	Probable serine protease	GOX1680	ruvC	Crossover junction endodeoxyribonuclease ruvC (EC 3.1.22.4) (Holliday junction nuclease ruvC) (Holliday junction resolvase ruvC)	[TP0773-TP0517 (0.5118523)]
COG0265	COG0817	GOX0798	GOX0798	Serine protease, HtrA/DegQ/DegS family	GOX1680	ruvC	Crossover junction endodeoxyribonuclease ruvC (EC 3.1.22.4) (Holliday junction nuclease ruvC) (Holliday junction resolvase ruvC)	[TP0773-TP0517 (0.5118523)]
COG0187	COG0358	GOX0004	GOX0004	DNA gyrase subunit B {UniProtKB/TrEMBL:Q5FUT8}	GOX0309	GOX0309	DNA primase {UniProtKB/TrEMBL:Q5FU54}	[TP1006-TP0492 (0.55112576)]
COG0187	COG0358	GOX1257	GOX1257	DNA topoisomerase I {UniProtKB/TrEMBL:Q5FRH8}	GOX0309	GOX0309	DNA primase {UniProtKB/TrEMBL:Q5FU54}	[TP1006-TP0492 (0.55112576)]
COG1154	COG2812	GOX0252	GOX0252	1-Deoxy-D-xylulose-5-phosphate synthase	GOX0604	GOX0604	DNA polymerase III subunit gamma/tau	[TP0824-TP1005 (0.68180764)]
COG0237	COG0552	GOX1960	coaE	Dephospho-CoA kinase (EC 2.7.1.24) (Dephosphocoenzyme A kinase)	GOX1451	GOX1451	Cell division protein FtsY-like protein	[TP0296-TP0578 (0.7885255)]
COG0080	COG0265	GOX0390	GOX0390	LSU ribosomal protein L11P	GOX1430	GOX1430	Probable serine protease	[TP0237-TP0773 (0.6164146)]
COG0080	COG0265	GOX0390	GOX0390	LSU ribosomal protein L11P	GOX0798	GOX0798	Serine protease, HtrA/DegQ/DegS family	[TP0237-TP0773 (0.6164146)]
COG0080	COG0265	GOX0390	GOX0390	LSU ribosomal protein L11P	GOX0831	GOX0831	Serine protease {UniProtKB/TrEMBL:Q5FSP1}	[TP0237-TP0773 (0.6164146)]
COG2812	COG2812	GOX0604	GOX0604	DNA polymerase III subunit gamma/tau	GOX0604	GOX0604	DNA polymerase III subunit gamma/tau	[TP1005-TP1005 (0.52391654)]
COG0223	COG0234	GOX1835	fmt	Methionyl-tRNA formyltransferase (EC 2.1.2.9)	GOX1901	GOX1901	Chaperonin GroES {UniProtKB/TrEMBL:Q5FPQ7}	[TP0756-TP1013 (0.64276713)]
COG0036	COG1653	GOX1352	GOX1352	Ribulose-phosphate 3-epimerase	GOX2185	GOX2185	Periplasmic mannitol/sorbitol binding protein	[TP0945-TP0074 (0.654426)]
COG0036	COG1653	GOX1352	GOX1352	Ribulose-phosphate 3-epimerase	GOX1184	GOX1184	ABC transporter sugar-binding protein	[TP0945-TP0074 (0.654426)]
COG0357	COG0459	GOX1064	gidB	Methyltransferase gidB (EC 2.1.-.-) (Glucose-inhibited division protein B)	GOX1902	groL	60 kDa chaperonin (Protein Cpn60) (groEL protein)	[TP0946-TP0030 (0.68326145)]
COG0664	COG1074	GOX0974	GOX0974	Transcriptional regulator AadR	GOX0627	GOX0627	ATP-dependent nuclease subunit A	[TP0089-TP0898 (0.8304331)]
COG0223	COG0242	GOX1835	fmt	Methionyl-tRNA formyltransferase (EC 2.1.2.9)	GOX1836	GOX1836	N-formylmethionylaminoacyl-tRNA deformylase	[TP0756-TP0757 (0.8300303)]
COG0223	COG0242	GOX1835	fmt	Methionyl-tRNA formyltransferase (EC 2.1.2.9)	GOX0123	GOX0123	Polypeptide deformylase	[TP0756-TP0757 (0.8300303)]
COG0233	COG0359	GOX1813	frr	Ribosome recycling factor (Ribosome-releasing factor) (RRF)	GOX0304	rplI	LSU ribosomal protein L9P	[TP0604-TP0060 (0.5105792)]
COG0012	COG0457	GOX1146	GOX1146	GTP-binding protein {UniProtKB/TrEMBL:Q5FRT3}	GOX1560	GOX1560	Hypothetical protein {UniProtKB/TrEMBL:Q5FQP5}	[TP0124-TP0067 (0.81355333)]
COG0012	COG0457	GOX1146	GOX1146	GTP-binding protein {UniProtKB/TrEMBL:Q5FRT3}	GOX2013	GOX2013	Putative flagellin modification protein FlbA	[TP0124-TP0067 (0.81355333)]
COG0012	COG0457	GOX1146	GOX1146	GTP-binding protein {UniProtKB/TrEMBL:Q5FRT3}	GOX1871	GOX1871	Hypothetical protein {UniProtKB/TrEMBL:Q5FPT7}	[TP0124-TP0067 (0.81355333)]
COG0012	COG0457	GOX1146	GOX1146	GTP-binding protein {UniProtKB/TrEMBL:Q5FRT3}	GOX0825	GOX0825	Hypothetical protein {UniProtKB/TrEMBL:Q5FSP7}	[TP0124-TP0067 (0.81355333)]
COG0012	COG0457	GOX1146	GOX1146	GTP-binding protein {UniProtKB/TrEMBL:Q5FRT3}	GOX0733	GOX0733	Hypothetical protein {UniProtKB/TrEMBL:Q5FSY6}	[TP0124-TP0067 (0.81355333)]
COG0265	COG0492	GOX1430	GOX1430	Probable serine protease	GOX0131	GOX0131	Thioredoxin reductase {UniProtKB/TrEMBL:Q5FUM1}	[TP0773-TP0814 (0.6926654)]
COG0265	COG0492	GOX0798	GOX0798	Serine protease, HtrA/DegQ/DegS family	GOX0131	GOX0131	Thioredoxin reductase {UniProtKB/TrEMBL:Q5FUM1}	[TP0773-TP0814 (0.6926654)]
COG0265	COG0492	GOX0831	GOX0831	Serine protease {UniProtKB/TrEMBL:Q5FSP1}	GOX0131	GOX0131	Thioredoxin reductase {UniProtKB/TrEMBL:Q5FUM1}	[TP0773-TP0814 (0.6926654)]
COG0265	COG0492	GOX0798	GOX0798	Serine protease, HtrA/DegQ/DegS family	GOX0631	GOX0631	Thioredoxin reductase {UniProtKB/TrEMBL:Q5FT88}	[TP0773-TP0814 (0.6926654)]
COG0265	COG0492	GOX0831	GOX0831	Serine protease {UniProtKB/TrEMBL:Q5FSP1}	GOX0631	GOX0631	Thioredoxin reductase {UniProtKB/TrEMBL:Q5FT88}	[TP0773-TP0814 (0.6926654)]
COG0265	COG0492	GOX1430	GOX1430	Probable serine protease	GOX0631	GOX0631	Thioredoxin reductase {UniProtKB/TrEMBL:Q5FT88}	[TP0773-TP0814 (0.6926654)]
COG0124	COG0608	GOX0033	hisS	Histidyl-tRNA synthetase (EC 6.1.1.21) (Histidine--tRNA ligase) (HisRS)	GOX1515	GOX1515	Single-stranded-DNA-specific exonuclease RecJ	[TP0641-TP0704 (0.75894904)]
COG0465	COG0772	GOX1691	GOX1691	Cell division protein FtsH	GOX1741	GOX1741	Rod shape-determining protein RodA	[TP0330-TP0387 (0.8016956)]
COG0465	COG0772	GOX1691	GOX1691	Cell division protein FtsH	GOX0157	GOX0157	Cell division protein FtsW	[TP0330-TP0387 (0.8016956)]
COG0192	COG0217	GOX0866	metK	S-adenosylmethionine synthetase (EC 2.5.1.6) (Methionine adenosyltransferase) (AdoMet synthetase) (MAT)	GOX1679	GOX1679	Hypothetical UPF0082 protein GOX1679	[TP0794-TP0474 (0.71912634)]
COG0477	COG0845	GOX0208	GOX0208	Putative glucarate/galactarate transporter	GOX0555	GOX0555	Cation efflux protein {UniProtKB/TrEMBL:Q5FTG3}	[TP0840-TP0965 (0.8653204)]
COG0477	COG0845	GOX1631	GOX1631	Putative sugar transport protein	GOX0555	GOX0555	Cation efflux protein {UniProtKB/TrEMBL:Q5FTG3}	[TP0840-TP0965 (0.8653204)]
COG0477	COG0845	GOX0542	GOX0542	Hypothetical metabolite transport protein	GOX0348	GOX0348	HlyD family secretion protein	[TP0840-TP0965 (0.8653204)]
COG0477	COG0845	GOX0542	GOX0542	Hypothetical metabolite transport protein	GOX0392	GOX0392	Putative transport transmembrane protein	[TP0840-TP0965 (0.8653204)]
COG0477	COG0845	GOX1140	GOX1140	Hypothetical metabolite transport protein	GOX0972	GOX0972	Cation efflux system protein CzcB	[TP0840-TP0965 (0.8653204)]
COG0477	COG0845	GOX0649	GOX0649	Sugar-proton symporter {UniProtKB/TrEMBL:Q5FT70}	GOX0972	GOX0972	Cation efflux system protein CzcB	[TP0840-TP0965 (0.8653204)]
COG0477	COG0845	GOX0542	GOX0542	Hypothetical metabolite transport protein	GOX0555	GOX0555	Cation efflux protein {UniProtKB/TrEMBL:Q5FTG3}	[TP0840-TP0965 (0.8653204)]
COG0477	COG0845	GOX1349	GOX1349	Putative transporter {UniProtKB/TrEMBL:Q5FR95}	GOX0714	GOX0714	HlyD family secretion protein	[TP0840-TP0965 (0.8653204)]
COG0477	COG0845	GOX0354	GOX0354	Putative sugar/polyol transporter	GOX0392	GOX0392	Putative transport transmembrane protein	[TP0840-TP0965 (0.8653204)]
COG0477	COG0845	GOX0808	GOX0808	Galactose-proton symporter	GOX0714	GOX0714	HlyD family secretion protein	[TP0840-TP0965 (0.8653204)]
COG0477	COG0845	GOX1047	GOX1047	Sugar-proton symporter {UniProtKB/TrEMBL:Q5FS29}	GOX0691	GOX0691	Acriflavin resistance protein A	[TP0840-TP0965 (0.8653204)]
COG0477	COG0845	GOX0837	GOX0837	Putative drug transport transmembrane protein	GOX0714	GOX0714	HlyD family secretion protein	[TP0840-TP0965 (0.8653204)]
COG0477	COG0845	GOX0649	GOX0649	Sugar-proton symporter {UniProtKB/TrEMBL:Q5FT70}	GOX0392	GOX0392	Putative transport transmembrane protein	[TP0840-TP0965 (0.8653204)]
COG0477	COG0845	GOX1631	GOX1631	Putative sugar transport protein	GOX0972	GOX0972	Cation efflux system protein CzcB	[TP0840-TP0965 (0.8653204)]
COG0477	COG0845	GOX0208	GOX0208	Putative glucarate/galactarate transporter	GOX0714	GOX0714	HlyD family secretion protein	[TP0840-TP0965 (0.8653204)]
COG0477	COG0845	GOX1047	GOX1047	Sugar-proton symporter {UniProtKB/TrEMBL:Q5FS29}	GOX0555	GOX0555	Cation efflux protein {UniProtKB/TrEMBL:Q5FTG3}	[TP0840-TP0965 (0.8653204)]
COG0477	COG0845	GOX2577	GOX2577	Membrane-bound transport protein	GOX0555	GOX0555	Cation efflux protein {UniProtKB/TrEMBL:Q5FTG3}	[TP0840-TP0965 (0.8653204)]
COG0477	COG0845	GOX0649	GOX0649	Sugar-proton symporter {UniProtKB/TrEMBL:Q5FT70}	GOX0348	GOX0348	HlyD family secretion protein	[TP0840-TP0965 (0.8653204)]
COG0477	COG0845	GOX1140	GOX1140	Hypothetical metabolite transport protein	GOX0714	GOX0714	HlyD family secretion protein	[TP0840-TP0965 (0.8653204)]
COG0477	COG0845	GOX0649	GOX0649	Sugar-proton symporter {UniProtKB/TrEMBL:Q5FT70}	GOX0714	GOX0714	HlyD family secretion protein	[TP0840-TP0965 (0.8653204)]
COG0477	COG0845	GOX0808	GOX0808	Galactose-proton symporter	GOX0972	GOX0972	Cation efflux system protein CzcB	[TP0840-TP0965 (0.8653204)]
COG0477	COG0845	GOX1047	GOX1047	Sugar-proton symporter {UniProtKB/TrEMBL:Q5FS29}	GOX0348	GOX0348	HlyD family secretion protein	[TP0840-TP0965 (0.8653204)]
COG0477	COG0845	GOX2577	GOX2577	Membrane-bound transport protein	GOX0714	GOX0714	HlyD family secretion protein	[TP0840-TP0965 (0.8653204)]
COG0477	COG0845	GOX2140	GOX2140	Putative permease {UniProtKB/TrEMBL:Q5FP20}	GOX0348	GOX0348	HlyD family secretion protein	[TP0840-TP0965 (0.8653204)]
COG0477	COG0845	GOX0649	GOX0649	Sugar-proton symporter {UniProtKB/TrEMBL:Q5FT70}	GOX0555	GOX0555	Cation efflux protein {UniProtKB/TrEMBL:Q5FTG3}	[TP0840-TP0965 (0.8653204)]
COG0477	COG0845	GOX0808	GOX0808	Galactose-proton symporter	GOX0348	GOX0348	HlyD family secretion protein	[TP0840-TP0965 (0.8653204)]
COG0477	COG0845	GOX0837	GOX0837	Putative drug transport transmembrane protein	GOX0348	GOX0348	HlyD family secretion protein	[TP0840-TP0965 (0.8653204)]
COG0477	COG0845	GOX0354	GOX0354	Putative sugar/polyol transporter	GOX0972	GOX0972	Cation efflux system protein CzcB	[TP0840-TP0965 (0.8653204)]
COG0477	COG0845	GOX0783	GOX0783	Multidrug resistance protein B	GOX0691	GOX0691	Acriflavin resistance protein A	[TP0840-TP0965 (0.8653204)]
COG0477	COG0845	GOX0925	GOX0925	Sugar-proton symporter {UniProtKB/TrEMBL:Q5FSE9}	GOX0392	GOX0392	Putative transport transmembrane protein	[TP0840-TP0965 (0.8653204)]
COG0477	COG0845	GOX0783	GOX0783	Multidrug resistance protein B	GOX0714	GOX0714	HlyD family secretion protein	[TP0840-TP0965 (0.8653204)]
COG0477	COG0845	GOX1971	GOX1971	Galactose-proton symporter	GOX0714	GOX0714	HlyD family secretion protein	[TP0840-TP0965 (0.8653204)]
COG0477	COG0845	GOX1349	GOX1349	Putative transporter {UniProtKB/TrEMBL:Q5FR95}	GOX0555	GOX0555	Cation efflux protein {UniProtKB/TrEMBL:Q5FTG3}	[TP0840-TP0965 (0.8653204)]
COG0477	COG0845	GOX0354	GOX0354	Putative sugar/polyol transporter	GOX0691	GOX0691	Acriflavin resistance protein A	[TP0840-TP0965 (0.8653204)]
COG0477	COG0845	GOX0175	GOX0175	Hypothetical membrane-spanning protein	GOX0348	GOX0348	HlyD family secretion protein	[TP0840-TP0965 (0.8653204)]
COG0477	COG0845	GOX1971	GOX1971	Galactose-proton symporter	GOX0555	GOX0555	Cation efflux protein {UniProtKB/TrEMBL:Q5FTG3}	[TP0840-TP0965 (0.8653204)]
COG0477	COG0845	GOX1349	GOX1349	Putative transporter {UniProtKB/TrEMBL:Q5FR95}	GOX0691	GOX0691	Acriflavin resistance protein A	[TP0840-TP0965 (0.8653204)]
COG0477	COG0845	GOX2104	GOX2104	Putative transport protein	GOX0392	GOX0392	Putative transport transmembrane protein	[TP0840-TP0965 (0.8653204)]
COG0477	COG0845	GOX1972	GOX1972	Putative transport protein	GOX0392	GOX0392	Putative transport transmembrane protein	[TP0840-TP0965 (0.8653204)]
COG0477	COG0845	GOX2104	GOX2104	Putative transport protein	GOX0714	GOX0714	HlyD family secretion protein	[TP0840-TP0965 (0.8653204)]
COG0477	COG0845	GOX0925	GOX0925	Sugar-proton symporter {UniProtKB/TrEMBL:Q5FSE9}	GOX0348	GOX0348	HlyD family secretion protein	[TP0840-TP0965 (0.8653204)]
COG0477	COG0845	GOX0925	GOX0925	Sugar-proton symporter {UniProtKB/TrEMBL:Q5FSE9}	GOX0691	GOX0691	Acriflavin resistance protein A	[TP0840-TP0965 (0.8653204)]
COG0477	COG0845	GOX0354	GOX0354	Putative sugar/polyol transporter	GOX0714	GOX0714	HlyD family secretion protein	[TP0840-TP0965 (0.8653204)]
COG0477	COG0845	GOX1971	GOX1971	Galactose-proton symporter	GOX0348	GOX0348	HlyD family secretion protein	[TP0840-TP0965 (0.8653204)]
COG0477	COG0845	GOX2577	GOX2577	Membrane-bound transport protein	GOX0972	GOX0972	Cation efflux system protein CzcB	[TP0840-TP0965 (0.8653204)]
COG0477	COG0845	GOX0208	GOX0208	Putative glucarate/galactarate transporter	GOX0691	GOX0691	Acriflavin resistance protein A	[TP0840-TP0965 (0.8653204)]
COG0477	COG0845	GOX0783	GOX0783	Multidrug resistance protein B	GOX0348	GOX0348	HlyD family secretion protein	[TP0840-TP0965 (0.8653204)]
COG0477	COG0845	GOX0808	GOX0808	Galactose-proton symporter	GOX0392	GOX0392	Putative transport transmembrane protein	[TP0840-TP0965 (0.8653204)]
COG0477	COG0845	GOX2104	GOX2104	Putative transport protein	GOX0348	GOX0348	HlyD family secretion protein	[TP0840-TP0965 (0.8653204)]
COG0477	COG0845	GOX2104	GOX2104	Putative transport protein	GOX0972	GOX0972	Cation efflux system protein CzcB	[TP0840-TP0965 (0.8653204)]
COG0477	COG0845	GOX0354	GOX0354	Putative sugar/polyol transporter	GOX0555	GOX0555	Cation efflux protein {UniProtKB/TrEMBL:Q5FTG3}	[TP0840-TP0965 (0.8653204)]
COG0477	COG0845	GOX0208	GOX0208	Putative glucarate/galactarate transporter	GOX0392	GOX0392	Putative transport transmembrane protein	[TP0840-TP0965 (0.8653204)]
COG0477	COG0845	GOX0783	GOX0783	Multidrug resistance protein B	GOX0555	GOX0555	Cation efflux protein {UniProtKB/TrEMBL:Q5FTG3}	[TP0840-TP0965 (0.8653204)]
COG0477	COG0845	GOX0919	GOX0919	Putative efflux protein	GOX0972	GOX0972	Cation efflux system protein CzcB	[TP0840-TP0965 (0.8653204)]
COG0477	COG0845	GOX1140	GOX1140	Hypothetical metabolite transport protein	GOX0348	GOX0348	HlyD family secretion protein	[TP0840-TP0965 (0.8653204)]
COG0477	COG0845	GOX1140	GOX1140	Hypothetical metabolite transport protein	GOX0691	GOX0691	Acriflavin resistance protein A	[TP0840-TP0965 (0.8653204)]
COG0477	COG0845	GOX1972	GOX1972	Putative transport protein	GOX0714	GOX0714	HlyD family secretion protein	[TP0840-TP0965 (0.8653204)]
COG0477	COG0845	GOX1631	GOX1631	Putative sugar transport protein	GOX0714	GOX0714	HlyD family secretion protein	[TP0840-TP0965 (0.8653204)]
COG0477	COG0845	GOX1971	GOX1971	Galactose-proton symporter	GOX0691	GOX0691	Acriflavin resistance protein A	[TP0840-TP0965 (0.8653204)]
COG0477	COG0845	GOX0208	GOX0208	Putative glucarate/galactarate transporter	GOX0972	GOX0972	Cation efflux system protein CzcB	[TP0840-TP0965 (0.8653204)]
COG0477	COG0845	GOX1047	GOX1047	Sugar-proton symporter {UniProtKB/TrEMBL:Q5FS29}	GOX0392	GOX0392	Putative transport transmembrane protein	[TP0840-TP0965 (0.8653204)]
COG0477	COG0845	GOX0919	GOX0919	Putative efflux protein	GOX0691	GOX0691	Acriflavin resistance protein A	[TP0840-TP0965 (0.8653204)]
COG0477	COG0845	GOX0175	GOX0175	Hypothetical membrane-spanning protein	GOX0972	GOX0972	Cation efflux system protein CzcB	[TP0840-TP0965 (0.8653204)]
COG0477	COG0845	GOX0837	GOX0837	Putative drug transport transmembrane protein	GOX0972	GOX0972	Cation efflux system protein CzcB	[TP0840-TP0965 (0.8653204)]
COG0477	COG0845	GOX0354	GOX0354	Putative sugar/polyol transporter	GOX0348	GOX0348	HlyD family secretion protein	[TP0840-TP0965 (0.8653204)]
COG0477	COG0845	GOX0649	GOX0649	Sugar-proton symporter {UniProtKB/TrEMBL:Q5FT70}	GOX0691	GOX0691	Acriflavin resistance protein A	[TP0840-TP0965 (0.8653204)]
COG0477	COG0845	GOX0175	GOX0175	Hypothetical membrane-spanning protein	GOX0714	GOX0714	HlyD family secretion protein	[TP0840-TP0965 (0.8653204)]
COG0477	COG0845	GOX0919	GOX0919	Putative efflux protein	GOX0555	GOX0555	Cation efflux protein {UniProtKB/TrEMBL:Q5FTG3}	[TP0840-TP0965 (0.8653204)]
COG0477	COG0845	GOX2104	GOX2104	Putative transport protein	GOX0691	GOX0691	Acriflavin resistance protein A	[TP0840-TP0965 (0.8653204)]
COG0477	COG0845	GOX0837	GOX0837	Putative drug transport transmembrane protein	GOX0392	GOX0392	Putative transport transmembrane protein	[TP0840-TP0965 (0.8653204)]
COG0477	COG0845	GOX0837	GOX0837	Putative drug transport transmembrane protein	GOX0691	GOX0691	Acriflavin resistance protein A	[TP0840-TP0965 (0.8653204)]
COG0477	COG0845	GOX0542	GOX0542	Hypothetical metabolite transport protein	GOX0972	GOX0972	Cation efflux system protein CzcB	[TP0840-TP0965 (0.8653204)]
COG0477	COG0845	GOX1631	GOX1631	Putative sugar transport protein	GOX0691	GOX0691	Acriflavin resistance protein A	[TP0840-TP0965 (0.8653204)]
COG0477	COG0845	GOX1972	GOX1972	Putative transport protein	GOX0972	GOX0972	Cation efflux system protein CzcB	[TP0840-TP0965 (0.8653204)]
COG0477	COG0845	GOX2577	GOX2577	Membrane-bound transport protein	GOX0392	GOX0392	Putative transport transmembrane protein	[TP0840-TP0965 (0.8653204)]
COG0477	COG0845	GOX2577	GOX2577	Membrane-bound transport protein	GOX0348	GOX0348	HlyD family secretion protein	[TP0840-TP0965 (0.8653204)]
COG0477	COG0845	GOX1972	GOX1972	Putative transport protein	GOX0348	GOX0348	HlyD family secretion protein	[TP0840-TP0965 (0.8653204)]
COG0477	COG0845	GOX0925	GOX0925	Sugar-proton symporter {UniProtKB/TrEMBL:Q5FSE9}	GOX0555	GOX0555	Cation efflux protein {UniProtKB/TrEMBL:Q5FTG3}	[TP0840-TP0965 (0.8653204)]
COG0477	COG0845	GOX1349	GOX1349	Putative transporter {UniProtKB/TrEMBL:Q5FR95}	GOX0392	GOX0392	Putative transport transmembrane protein	[TP0840-TP0965 (0.8653204)]
COG0477	COG0845	GOX1972	GOX1972	Putative transport protein	GOX0555	GOX0555	Cation efflux protein {UniProtKB/TrEMBL:Q5FTG3}	[TP0840-TP0965 (0.8653204)]
COG0477	COG0845	GOX0175	GOX0175	Hypothetical membrane-spanning protein	GOX0691	GOX0691	Acriflavin resistance protein A	[TP0840-TP0965 (0.8653204)]
COG0477	COG0845	GOX1047	GOX1047	Sugar-proton symporter {UniProtKB/TrEMBL:Q5FS29}	GOX0972	GOX0972	Cation efflux system protein CzcB	[TP0840-TP0965 (0.8653204)]
COG0477	COG0845	GOX2140	GOX2140	Putative permease {UniProtKB/TrEMBL:Q5FP20}	GOX0392	GOX0392	Putative transport transmembrane protein	[TP0840-TP0965 (0.8653204)]
COG0477	COG0845	GOX2140	GOX2140	Putative permease {UniProtKB/TrEMBL:Q5FP20}	GOX0555	GOX0555	Cation efflux protein {UniProtKB/TrEMBL:Q5FTG3}	[TP0840-TP0965 (0.8653204)]
COG0477	COG0845	GOX0837	GOX0837	Putative drug transport transmembrane protein	GOX0555	GOX0555	Cation efflux protein {UniProtKB/TrEMBL:Q5FTG3}	[TP0840-TP0965 (0.8653204)]
COG0477	COG0845	GOX0808	GOX0808	Galactose-proton symporter	GOX0691	GOX0691	Acriflavin resistance protein A	[TP0840-TP0965 (0.8653204)]
COG0477	COG0845	GOX2140	GOX2140	Putative permease {UniProtKB/TrEMBL:Q5FP20}	GOX0972	GOX0972	Cation efflux system protein CzcB	[TP0840-TP0965 (0.8653204)]
COG0477	COG0845	GOX1972	GOX1972	Putative transport protein	GOX0691	GOX0691	Acriflavin resistance protein A	[TP0840-TP0965 (0.8653204)]
COG0477	COG0845	GOX0808	GOX0808	Galactose-proton symporter	GOX0555	GOX0555	Cation efflux protein {UniProtKB/TrEMBL:Q5FTG3}	[TP0840-TP0965 (0.8653204)]
COG0477	COG0845	GOX1971	GOX1971	Galactose-proton symporter	GOX0392	GOX0392	Putative transport transmembrane protein	[TP0840-TP0965 (0.8653204)]
COG0477	COG0845	GOX0925	GOX0925	Sugar-proton symporter {UniProtKB/TrEMBL:Q5FSE9}	GOX0972	GOX0972	Cation efflux system protein CzcB	[TP0840-TP0965 (0.8653204)]
COG0477	COG0845	GOX1349	GOX1349	Putative transporter {UniProtKB/TrEMBL:Q5FR95}	GOX0348	GOX0348	HlyD family secretion protein	[TP0840-TP0965 (0.8653204)]
COG0477	COG0845	GOX0175	GOX0175	Hypothetical membrane-spanning protein	GOX0392	GOX0392	Putative transport transmembrane protein	[TP0840-TP0965 (0.8653204)]
COG0477	COG0845	GOX1971	GOX1971	Galactose-proton symporter	GOX0972	GOX0972	Cation efflux system protein CzcB	[TP0840-TP0965 (0.8653204)]
COG0477	COG0845	GOX1631	GOX1631	Putative sugar transport protein	GOX0392	GOX0392	Putative transport transmembrane protein	[TP0840-TP0965 (0.8653204)]
COG0477	COG0845	GOX0175	GOX0175	Hypothetical membrane-spanning protein	GOX0555	GOX0555	Cation efflux protein {UniProtKB/TrEMBL:Q5FTG3}	[TP0840-TP0965 (0.8653204)]
COG0477	COG0845	GOX0542	GOX0542	Hypothetical metabolite transport protein	GOX0714	GOX0714	HlyD family secretion protein	[TP0840-TP0965 (0.8653204)]
COG0477	COG0845	GOX0919	GOX0919	Putative efflux protein	GOX0392	GOX0392	Putative transport transmembrane protein	[TP0840-TP0965 (0.8653204)]
COG0477	COG0845	GOX0542	GOX0542	Hypothetical metabolite transport protein	GOX0691	GOX0691	Acriflavin resistance protein A	[TP0840-TP0965 (0.8653204)]
COG0477	COG0845	GOX1631	GOX1631	Putative sugar transport protein	GOX0348	GOX0348	HlyD family secretion protein	[TP0840-TP0965 (0.8653204)]
COG0477	COG0845	GOX2104	GOX2104	Putative transport protein	GOX0555	GOX0555	Cation efflux protein {UniProtKB/TrEMBL:Q5FTG3}	[TP0840-TP0965 (0.8653204)]
COG0477	COG0845	GOX1349	GOX1349	Putative transporter {UniProtKB/TrEMBL:Q5FR95}	GOX0972	GOX0972	Cation efflux system protein CzcB	[TP0840-TP0965 (0.8653204)]
COG0477	COG0845	GOX2140	GOX2140	Putative permease {UniProtKB/TrEMBL:Q5FP20}	GOX0714	GOX0714	HlyD family secretion protein	[TP0840-TP0965 (0.8653204)]
COG0477	COG0845	GOX0208	GOX0208	Putative glucarate/galactarate transporter	GOX0348	GOX0348	HlyD family secretion protein	[TP0840-TP0965 (0.8653204)]
COG0477	COG0845	GOX2140	GOX2140	Putative permease {UniProtKB/TrEMBL:Q5FP20}	GOX0691	GOX0691	Acriflavin resistance protein A	[TP0840-TP0965 (0.8653204)]
COG0477	COG0845	GOX0919	GOX0919	Putative efflux protein	GOX0348	GOX0348	HlyD family secretion protein	[TP0840-TP0965 (0.8653204)]
COG0477	COG0845	GOX0919	GOX0919	Putative efflux protein	GOX0714	GOX0714	HlyD family secretion protein	[TP0840-TP0965 (0.8653204)]
COG0477	COG0845	GOX0783	GOX0783	Multidrug resistance protein B	GOX0972	GOX0972	Cation efflux system protein CzcB	[TP0840-TP0965 (0.8653204)]
COG0477	COG0845	GOX0925	GOX0925	Sugar-proton symporter {UniProtKB/TrEMBL:Q5FSE9}	GOX0714	GOX0714	HlyD family secretion protein	[TP0840-TP0965 (0.8653204)]
COG0477	COG0845	GOX0783	GOX0783	Multidrug resistance protein B	GOX0392	GOX0392	Putative transport transmembrane protein	[TP0840-TP0965 (0.8653204)]
COG0477	COG0845	GOX1140	GOX1140	Hypothetical metabolite transport protein	GOX0555	GOX0555	Cation efflux protein {UniProtKB/TrEMBL:Q5FTG3}	[TP0840-TP0965 (0.8653204)]
COG0477	COG0845	GOX1140	GOX1140	Hypothetical metabolite transport protein	GOX0392	GOX0392	Putative transport transmembrane protein	[TP0840-TP0965 (0.8653204)]
COG0477	COG0845	GOX2577	GOX2577	Membrane-bound transport protein	GOX0691	GOX0691	Acriflavin resistance protein A	[TP0840-TP0965 (0.8653204)]
COG0477	COG0845	GOX1047	GOX1047	Sugar-proton symporter {UniProtKB/TrEMBL:Q5FS29}	GOX0714	GOX0714	HlyD family secretion protein	[TP0840-TP0965 (0.8653204)]
COG0305	COG2812	GOX2331	GOX2331	Prophage replicative DNA helicase DnaB	GOX0604	GOX0604	DNA polymerase III subunit gamma/tau	[TP0058-TP1005 (0.7130585)]
COG0305	COG2812	GOX1206	GOX1206	Replicative DNA helicase	GOX0604	GOX0604	DNA polymerase III subunit gamma/tau	[TP0058-TP1005 (0.7130585)]
COG0188	COG0526	GOX0073	GOX0073	Topoisomerase IV subunit A	GOX1649	GOX1649	Thiol:disulfide interchange protein DsbE	[TP0005-TP0100 (0.7885434)]
COG0188	COG0526	GOX0887	GOX0887	DNA gyrase subunit A {UniProtKB/TrEMBL:Q5FSI7}	GOX0626	GOX0626	Thioredoxin {UniProtKB/TrEMBL:Q5FT93}	[TP0005-TP0100 (0.7885434)]
COG0188	COG0526	GOX0073	GOX0073	Topoisomerase IV subunit A	GOX1956	GOX1956	Putative thiol:disulfide interchange protein I	[TP0005-TP0100 (0.7885434)]
COG0188	COG0526	GOX0887	GOX0887	DNA gyrase subunit A {UniProtKB/TrEMBL:Q5FSI7}	GOX1649	GOX1649	Thiol:disulfide interchange protein DsbE	[TP0005-TP0100 (0.7885434)]
COG0188	COG0526	GOX0073	GOX0073	Topoisomerase IV subunit A	GOX0187	GOX0187	Hypothetical protein {UniProtKB/TrEMBL:Q5FUG9}	[TP0005-TP0100 (0.7885434)]
COG0188	COG0526	GOX0887	GOX0887	DNA gyrase subunit A {UniProtKB/TrEMBL:Q5FSI7}	GOX1956	GOX1956	Putative thiol:disulfide interchange protein I	[TP0005-TP0100 (0.7885434)]
COG0188	COG0526	GOX0887	GOX0887	DNA gyrase subunit A {UniProtKB/TrEMBL:Q5FSI7}	GOX0187	GOX0187	Hypothetical protein {UniProtKB/TrEMBL:Q5FUG9}	[TP0005-TP0100 (0.7885434)]
COG0188	COG0526	GOX0073	GOX0073	Topoisomerase IV subunit A	GOX0626	GOX0626	Thioredoxin {UniProtKB/TrEMBL:Q5FT93}	[TP0005-TP0100 (0.7885434)]
COG0526	COG0771	GOX1956	GOX1956	Putative thiol:disulfide interchange protein I	GOX0156	murD	UDP-N-acetylmuramoylalanine--D-glutamate ligase (EC 6.3.2.9) (UDP-N- acetylmuramoyl-L-alanyl-D-glutamate synthetase) (D-glutamic acid- adding enzyme)	[TP0100-TP0903 (0.59509045)]
COG0526	COG0771	GOX1649	GOX1649	Thiol:disulfide interchange protein DsbE	GOX0156	murD	UDP-N-acetylmuramoylalanine--D-glutamate ligase (EC 6.3.2.9) (UDP-N- acetylmuramoyl-L-alanyl-D-glutamate synthetase) (D-glutamic acid- adding enzyme)	[TP0100-TP0903 (0.59509045)]
COG0526	COG0771	GOX0187	GOX0187	Hypothetical protein {UniProtKB/TrEMBL:Q5FUG9}	GOX0156	murD	UDP-N-acetylmuramoylalanine--D-glutamate ligase (EC 6.3.2.9) (UDP-N- acetylmuramoyl-L-alanyl-D-glutamate synthetase) (D-glutamic acid- adding enzyme)	[TP0100-TP0903 (0.59509045)]
COG0526	COG0771	GOX0626	GOX0626	Thioredoxin {UniProtKB/TrEMBL:Q5FT93}	GOX0156	murD	UDP-N-acetylmuramoylalanine--D-glutamate ligase (EC 6.3.2.9) (UDP-N- acetylmuramoyl-L-alanyl-D-glutamate synthetase) (D-glutamic acid- adding enzyme)	[TP0100-TP0903 (0.59509045)]
COG0143	COG0845	GOX0016	GOX0016	Methionyl-tRNA synthetase	GOX0714	GOX0714	HlyD family secretion protein	[TP0798-TP0965 (0.7246752)]
COG0143	COG0845	GOX0016	GOX0016	Methionyl-tRNA synthetase	GOX0392	GOX0392	Putative transport transmembrane protein	[TP0798-TP0965 (0.7246752)]
COG0143	COG0845	GOX0016	GOX0016	Methionyl-tRNA synthetase	GOX0972	GOX0972	Cation efflux system protein CzcB	[TP0798-TP0965 (0.7246752)]
COG0143	COG0845	GOX0016	GOX0016	Methionyl-tRNA synthetase	GOX0348	GOX0348	HlyD family secretion protein	[TP0798-TP0965 (0.7246752)]
COG0143	COG0845	GOX0016	GOX0016	Methionyl-tRNA synthetase	GOX0691	GOX0691	Acriflavin resistance protein A	[TP0798-TP0965 (0.7246752)]
COG0143	COG0845	GOX0016	GOX0016	Methionyl-tRNA synthetase	GOX0555	GOX0555	Cation efflux protein {UniProtKB/TrEMBL:Q5FTG3}	[TP0798-TP0965 (0.7246752)]
COG1536	COG1868	GOX0423	GOX0423	Flagellar motor switch protein FliG	GOX0696	GOX0696	Flagellar motor switch protein FliM	[TP0026-TP0721 (0.9539454)]
COG0504	COG1475	GOX2282	GOX2282	CTP synthase {UniProtKB/TrEMBL:Q5FNN2}	GOX2547	GOX2547	Replication protein B {UniProtKB/TrEMBL:Q5HXZ0}	[TP0305-TP0271 (0.70252794)]
COG0504	COG1475	GOX2282	GOX2282	CTP synthase {UniProtKB/TrEMBL:Q5FNN2}	GOX2537	GOX2537	Hypothetical protein {UniProtKB/TrEMBL:Q5HY00}	[TP0305-TP0271 (0.70252794)]
COG0504	COG1475	GOX2282	GOX2282	CTP synthase {UniProtKB/TrEMBL:Q5FNN2}	GOX1062	GOX1062	Chromosome partitioning protein ParB	[TP0305-TP0271 (0.70252794)]
COG2206	COG4786	GOX2505	GOX2505	Response regulator {UniProtKB/TrEMBL:Q5HY32}	GOX0954	GOX0954	Flagellar basal-body rod protein FlgF	[TP0877-TP0961 (0.57706213)]
COG2206	COG4786	GOX2505	GOX2505	Response regulator {UniProtKB/TrEMBL:Q5HY32}	GOX0953	GOX0953	Flagellar basal-body rod protein FlgG	[TP0877-TP0961 (0.57706213)]
COG0457	COG3391	GOX0825	GOX0825	Hypothetical protein {UniProtKB/TrEMBL:Q5FSP7}	GOX0916	GOX0916	Hypothetical protein {UniProtKB/TrEMBL:Q5FSF8}	[TP0095-TP0421 (0.8119976)]
COG0457	COG3391	GOX1560	GOX1560	Hypothetical protein {UniProtKB/TrEMBL:Q5FQP5}	GOX0916	GOX0916	Hypothetical protein {UniProtKB/TrEMBL:Q5FSF8}	[TP0095-TP0421 (0.8119976)]
COG0457	COG3391	GOX1871	GOX1871	Hypothetical protein {UniProtKB/TrEMBL:Q5FPT7}	GOX0916	GOX0916	Hypothetical protein {UniProtKB/TrEMBL:Q5FSF8}	[TP0095-TP0421 (0.8119976)]
COG0457	COG3391	GOX0733	GOX0733	Hypothetical protein {UniProtKB/TrEMBL:Q5FSY6}	GOX0916	GOX0916	Hypothetical protein {UniProtKB/TrEMBL:Q5FSF8}	[TP0095-TP0421 (0.8119976)]
COG0457	COG3391	GOX2013	GOX2013	Putative flagellin modification protein FlbA	GOX0916	GOX0916	Hypothetical protein {UniProtKB/TrEMBL:Q5FSF8}	[TP0095-TP0421 (0.8119976)]
COG0250	COG0772	GOX1305	GOX1305	Transcription antitermination protein NusG	GOX0157	GOX0157	Cell division protein FtsW	[TP0236-TP0387 (0.7470728)]
COG0250	COG0772	GOX1305	GOX1305	Transcription antitermination protein NusG	GOX1741	GOX1741	Rod shape-determining protein RodA	[TP0236-TP0387 (0.7470728)]
COG0227	COG0740	GOX0106	rpmB	50S ribosomal protein L28	GOX0087	clpP1	ATP-dependent Clp protease proteolytic subunit 1 (EC 3.4.21.92) (Endopeptidase Clp 1)	[TP0362-TP0507 (0.75048)]
COG0227	COG0740	GOX0106	rpmB	50S ribosomal protein L28	GOX1520	clpP2	ATP-dependent Clp protease proteolytic subunit 2 (EC 3.4.21.92) (Endopeptidase Clp 2)	[TP0362-TP0507 (0.75048)]
COG0457	COG0457	GOX0825	GOX0825	Hypothetical protein {UniProtKB/TrEMBL:Q5FSP7}	GOX2013	GOX2013	Putative flagellin modification protein FlbA	[TP0067-TP0095 (0.6515529)]
COG0457	COG0457	GOX2013	GOX2013	Putative flagellin modification protein FlbA	GOX0825	GOX0825	Hypothetical protein {UniProtKB/TrEMBL:Q5FSP7}	[TP0067-TP0095 (0.6515529)]
COG0457	COG0457	GOX1871	GOX1871	Hypothetical protein {UniProtKB/TrEMBL:Q5FPT7}	GOX1871	GOX1871	Hypothetical protein {UniProtKB/TrEMBL:Q5FPT7}	[TP0067-TP0095 (0.6515529)]
COG0457	COG0457	GOX1871	GOX1871	Hypothetical protein {UniProtKB/TrEMBL:Q5FPT7}	GOX0733	GOX0733	Hypothetical protein {UniProtKB/TrEMBL:Q5FSY6}	[TP0067-TP0095 (0.6515529)]
COG0457	COG0457	GOX0733	GOX0733	Hypothetical protein {UniProtKB/TrEMBL:Q5FSY6}	GOX1871	GOX1871	Hypothetical protein {UniProtKB/TrEMBL:Q5FPT7}	[TP0067-TP0095 (0.6515529)]
COG0457	COG0457	GOX1871	GOX1871	Hypothetical protein {UniProtKB/TrEMBL:Q5FPT7}	GOX2013	GOX2013	Putative flagellin modification protein FlbA	[TP0067-TP0095 (0.6515529)]
COG0457	COG0457	GOX2013	GOX2013	Putative flagellin modification protein FlbA	GOX1871	GOX1871	Hypothetical protein {UniProtKB/TrEMBL:Q5FPT7}	[TP0067-TP0095 (0.6515529)]
COG0457	COG0457	GOX1560	GOX1560	Hypothetical protein {UniProtKB/TrEMBL:Q5FQP5}	GOX2013	GOX2013	Putative flagellin modification protein FlbA	[TP0067-TP0095 (0.6515529)]
COG0457	COG0457	GOX2013	GOX2013	Putative flagellin modification protein FlbA	GOX1560	GOX1560	Hypothetical protein {UniProtKB/TrEMBL:Q5FQP5}	[TP0067-TP0095 (0.6515529)]
COG0457	COG0457	GOX0825	GOX0825	Hypothetical protein {UniProtKB/TrEMBL:Q5FSP7}	GOX0825	GOX0825	Hypothetical protein {UniProtKB/TrEMBL:Q5FSP7}	[TP0067-TP0095 (0.6515529)]
COG0457	COG0457	GOX0733	GOX0733	Hypothetical protein {UniProtKB/TrEMBL:Q5FSY6}	GOX2013	GOX2013	Putative flagellin modification protein FlbA	[TP0067-TP0095 (0.6515529)]
COG0457	COG0457	GOX2013	GOX2013	Putative flagellin modification protein FlbA	GOX0733	GOX0733	Hypothetical protein {UniProtKB/TrEMBL:Q5FSY6}	[TP0067-TP0095 (0.6515529)]
COG0457	COG0457	GOX0733	GOX0733	Hypothetical protein {UniProtKB/TrEMBL:Q5FSY6}	GOX0733	GOX0733	Hypothetical protein {UniProtKB/TrEMBL:Q5FSY6}	[TP0067-TP0095 (0.6515529)]
COG0457	COG0457	GOX1560	GOX1560	Hypothetical protein {UniProtKB/TrEMBL:Q5FQP5}	GOX0825	GOX0825	Hypothetical protein {UniProtKB/TrEMBL:Q5FSP7}	[TP0067-TP0095 (0.6515529)]
COG0457	COG0457	GOX0825	GOX0825	Hypothetical protein {UniProtKB/TrEMBL:Q5FSP7}	GOX1560	GOX1560	Hypothetical protein {UniProtKB/TrEMBL:Q5FQP5}	[TP0067-TP0095 (0.6515529)]
COG0457	COG0457	GOX1871	GOX1871	Hypothetical protein {UniProtKB/TrEMBL:Q5FPT7}	GOX0825	GOX0825	Hypothetical protein {UniProtKB/TrEMBL:Q5FSP7}	[TP0067-TP0095 (0.6515529)]
COG0457	COG0457	GOX0825	GOX0825	Hypothetical protein {UniProtKB/TrEMBL:Q5FSP7}	GOX1871	GOX1871	Hypothetical protein {UniProtKB/TrEMBL:Q5FPT7}	[TP0067-TP0095 (0.6515529)]
COG0457	COG0457	GOX1560	GOX1560	Hypothetical protein {UniProtKB/TrEMBL:Q5FQP5}	GOX1560	GOX1560	Hypothetical protein {UniProtKB/TrEMBL:Q5FQP5}	[TP0067-TP0095 (0.6515529)]
COG0457	COG0457	GOX2013	GOX2013	Putative flagellin modification protein FlbA	GOX2013	GOX2013	Putative flagellin modification protein FlbA	[TP0067-TP0095 (0.6515529)]
COG0457	COG0457	GOX0733	GOX0733	Hypothetical protein {UniProtKB/TrEMBL:Q5FSY6}	GOX0825	GOX0825	Hypothetical protein {UniProtKB/TrEMBL:Q5FSP7}	[TP0067-TP0095 (0.6515529)]
COG0457	COG0457	GOX0825	GOX0825	Hypothetical protein {UniProtKB/TrEMBL:Q5FSP7}	GOX0733	GOX0733	Hypothetical protein {UniProtKB/TrEMBL:Q5FSY6}	[TP0067-TP0095 (0.6515529)]
COG0457	COG0457	GOX1871	GOX1871	Hypothetical protein {UniProtKB/TrEMBL:Q5FPT7}	GOX1560	GOX1560	Hypothetical protein {UniProtKB/TrEMBL:Q5FQP5}	[TP0067-TP0095 (0.6515529)]
COG0457	COG0457	GOX1560	GOX1560	Hypothetical protein {UniProtKB/TrEMBL:Q5FQP5}	GOX1871	GOX1871	Hypothetical protein {UniProtKB/TrEMBL:Q5FPT7}	[TP0067-TP0095 (0.6515529)]
COG0457	COG0457	GOX0733	GOX0733	Hypothetical protein {UniProtKB/TrEMBL:Q5FSY6}	GOX1560	GOX1560	Hypothetical protein {UniProtKB/TrEMBL:Q5FQP5}	[TP0067-TP0095 (0.6515529)]
COG0457	COG0457	GOX1560	GOX1560	Hypothetical protein {UniProtKB/TrEMBL:Q5FQP5}	GOX0733	GOX0733	Hypothetical protein {UniProtKB/TrEMBL:Q5FSY6}	[TP0067-TP0095 (0.6515529)]
COG0445	COG3839	GOX1065	gidA	tRNA uridine 5-carboxymethylaminomethyl modification enzyme gidA (Glucose-inhibited division protein A)	GOX2182	GOX2182	Probable mannitol/sorbitol ABC transporter	[TP0044-TP0804 (0.81002605)]
COG0103	COG0211	GOX0451	GOX0451	SSU ribosomal protein S9P	GOX0140	rpmA	50S ribosomal protein L27	[TP1024-TP0743 (0.87139803)]
COG0457	COG0803	GOX1560	GOX1560	Hypothetical protein {UniProtKB/TrEMBL:Q5FQP5}	GOX1044	GOX1044	ABC transporter substrate binding protein	[TP0469-TP0034 (0.86910707)]
COG0457	COG0803	GOX0825	GOX0825	Hypothetical protein {UniProtKB/TrEMBL:Q5FSP7}	GOX1044	GOX1044	ABC transporter substrate binding protein	[TP0469-TP0034 (0.86910707)]
COG0457	COG0803	GOX0733	GOX0733	Hypothetical protein {UniProtKB/TrEMBL:Q5FSY6}	GOX1044	GOX1044	ABC transporter substrate binding protein	[TP0469-TP0034 (0.86910707)]
COG0457	COG0803	GOX2013	GOX2013	Putative flagellin modification protein FlbA	GOX1044	GOX1044	ABC transporter substrate binding protein	[TP0469-TP0034 (0.86910707)]
COG0457	COG0803	GOX1871	GOX1871	Hypothetical protein {UniProtKB/TrEMBL:Q5FPT7}	GOX1044	GOX1044	ABC transporter substrate binding protein	[TP0469-TP0034 (0.86910707)]
COG0621	COG2812	GOX1452	GOX1452	Putative oxidoreductase	GOX0604	GOX0604	DNA polymerase III subunit gamma/tau	[TP0754-TP1005 (0.5550382)]
COG0621	COG2812	GOX2009	GOX2009	MiaB protein {UniProtKB/TrEMBL:Q5FPF1}	GOX0604	GOX0604	DNA polymerase III subunit gamma/tau	[TP0754-TP1005 (0.5550382)]
COG0442	COG4591	GOX0079	GOX0079	Prolyl-tRNA synthetase {UniProtKB/TrEMBL:Q5FUU9}	GOX0078	GOX0078	Lipoprotein releasing system transmembrane	[TP0160-TP0582 (0.74148)]
COG1432	COG1488	GOX1805	GOX1805	Hypothetical protein {UniProtKB/TrEMBL:Q5FQ02}	GOX1770	GOX1770	Hypothetical protein {UniProtKB/TrEMBL:Q5FQ37}	[TP0894-TP0628 (0.59059936)]
COG0693	COG0761	GOX0740	GOX0740	Putative protease {UniProtKB/TrEMBL:Q5FSX9}	GOX0179	ispH	4-hydroxy-3-methylbut-2-enyl diphosphate reductase (EC 1.17.1.2)	[TP0445-TP0547 (0.53976095)]
COG0693	COG0761	GOX1628	GOX1628	Protease {UniProtKB/TrEMBL:Q5FQH7}	GOX0179	ispH	4-hydroxy-3-methylbut-2-enyl diphosphate reductase (EC 1.17.1.2)	[TP0445-TP0547 (0.53976095)]
COG0693	COG0761	GOX1713	GOX1713	Protease I {UniProtKB/TrEMBL:Q5FQ93}	GOX0179	ispH	4-hydroxy-3-methylbut-2-enyl diphosphate reductase (EC 1.17.1.2)	[TP0445-TP0547 (0.53976095)]
COG1536	COG4786	GOX0423	GOX0423	Flagellar motor switch protein FliG	GOX0954	GOX0954	Flagellar basal-body rod protein FlgF	[TP0026-TP0961 (0.8107165)]
COG1536	COG4786	GOX0423	GOX0423	Flagellar motor switch protein FliG	GOX0953	GOX0953	Flagellar basal-body rod protein FlgG	[TP0026-TP0961 (0.8107165)]
COG0223	COG0664	GOX1835	fmt	Methionyl-tRNA formyltransferase (EC 2.1.2.9)	GOX0974	GOX0974	Transcriptional regulator AadR	[TP0756-TP0995 (0.69102824)]
COG0465	COG4591	GOX1691	GOX1691	Cell division protein FtsH	GOX0078	GOX0078	Lipoprotein releasing system transmembrane	[TP0765-TP0582 (0.6598422)]
COG0773	COG0817	GOX0159	murC	UDP-N-acetylmuramate--L-alanine ligase (EC 6.3.2.8) (UDP-N- acetylmuramoyl-L-alanine synthetase)	GOX1680	ruvC	Crossover junction endodeoxyribonuclease ruvC (EC 3.1.22.4) (Holliday junction nuclease ruvC) (Holliday junction resolvase ruvC)	[TP0341-TP0517 (0.7285616)]
COG0272	COG0773	GOX0168	GOX0168	NAD-dependent DNA ligase	GOX0159	murC	UDP-N-acetylmuramate--L-alanine ligase (EC 6.3.2.8) (UDP-N- acetylmuramoyl-L-alanine synthetase)	[TP0634-TP0341 (0.8201813)]
COG1652	COG1684	GOX1779	GOX1779	Putative LysM domain protein	GOX1524	GOX1524	Flagellar biosynthetic protein FliR	[TP0042-TP0716 (0.75048)]
COG0353	COG0514	GOX0602	recR	Recombination protein recR	GOX2412	GOX2412	ATP-dependent DNA helicase RecQ	[TP1004-TP0103 (0.6917512)]
COG0036	COG0249	GOX1352	GOX1352	Ribulose-phosphate 3-epimerase	GOX1873	GOX1873	DNA mismatch repair protein MutS	[TP0945-TP0328 (0.6742458)]
COG0124	COG0465	GOX0033	hisS	Histidyl-tRNA synthetase (EC 6.1.1.21) (Histidine--tRNA ligase) (HisRS)	GOX1691	GOX1691	Cell division protein FtsH	[TP0641-TP0330 (0.76316583)]
COG1396	COG2206	GOX0768	GOX0768	Transcriptional regulator	GOX2505	GOX2505	Response regulator {UniProtKB/TrEMBL:Q5HY32}	[TP0461-TP0877 (0.81002605)]
COG1396	COG2206	GOX0569	GOX0569	Aldehyde dehydrogenase-like protein	GOX2505	GOX2505	Response regulator {UniProtKB/TrEMBL:Q5HY32}	[TP0461-TP0877 (0.81002605)]
COG0257	COG0719	GOX0732	GOX0732	LSU ribosomal protein L36P	GOX0098	GOX0098	ABC transporter subunit	[TP0209-TP0612 (0.6772987)]
COG0257	COG0719	GOX0732	GOX0732	LSU ribosomal protein L36P	GOX0096	GOX0096	ABC transporter permease protein	[TP0209-TP0612 (0.6772987)]
COG0564	COG1843	GOX0804	GOX0804	Ribosomal large subunit pseudouridine synthase A	GOX0425	GOX0425	Basal-body rod modification protein FlgD	[TP0339-TP0728 (0.7885255)]
COG0564	COG1843	GOX1665	GOX1665	Ribosomal large subunit pseudouridine synthase C	GOX0425	GOX0425	Basal-body rod modification protein FlgD	[TP0339-TP0728 (0.7885255)]
COG0564	COG1843	GOX0505	GOX0505	Ribosomal large subunit pseudouridine synthase D	GOX0425	GOX0425	Basal-body rod modification protein FlgD	[TP0339-TP0728 (0.7885255)]
COG0493	COG1488	GOX1851	GOX1851	Glutamate synthase [NADPH] small chain	GOX1770	GOX1770	Hypothetical protein {UniProtKB/TrEMBL:Q5FQ37}	[TP0735-TP0628 (0.6598422)]
COG0173	COG0493	GOX1747	aspS	Aspartyl-tRNA synthetase (EC 6.1.1.12) (Aspartate--tRNA ligase) (AspRS)	GOX1851	GOX1851	Glutamate synthase [NADPH] small chain	[TP0985-TP0735 (0.50901)]
COG0860	COG2080	GOX1732	GOX1732	N-acetylmuramoyl-L-alanine amidase	GOX0586	GOX0586	Membrane-bound aldehyde dehydrogenase, small	[TP0247-TP0080 (0.7296782)]
COG0860	COG2080	GOX1732	GOX1732	N-acetylmuramoyl-L-alanine amidase	GOX1495	GOX1495	Oxidoreductase, iron-sulphur binding subunit	[TP0247-TP0080 (0.7296782)]
COG0504	COG0728	GOX2282	GOX2282	CTP synthase {UniProtKB/TrEMBL:Q5FNN2}	GOX1874	GOX1874	Virulence factor MviN {UniProtKB/TrEMBL:Q5FPT4}	[TP0305-TP0516 (0.84299135)]
COG0275	COG0820	GOX0150	mraW	S-adenosyl-methyltransferase mraW (EC 2.1.1.-)	GOX0254	GOX0254	Putative Fe-S-cluster redox enzyme	[TP0384-TP0068 (0.79878455)]
COG0681	COG1384	GOX0871	GOX0871	Signal peptidase I {UniProtKB/TrEMBL:Q5FSK1}	GOX1905	GOX1905	Lysyl-tRNA synthetase {UniProtKB/TrEMBL:Q5FPQ3}	[TP0185-TP0644 (0.7885255)]
COG0681	COG1384	GOX1809	GOX1809	Signal peptidase I {UniProtKB/TrEMBL:Q5FPZ8}	GOX1905	GOX1905	Lysyl-tRNA synthetase {UniProtKB/TrEMBL:Q5FPQ3}	[TP0185-TP0644 (0.7885255)]
COG0242	COG0360	GOX1836	GOX1836	N-formylmethionylaminoacyl-tRNA deformylase	GOX0306	rpsF	SSU ribosomal protein S6P	[TP0757-TP0063 (0.54983324)]
COG0242	COG0360	GOX0123	GOX0123	Polypeptide deformylase	GOX0306	rpsF	SSU ribosomal protein S6P	[TP0757-TP0063 (0.54983324)]
COG0693	COG1653	GOX0740	GOX0740	Putative protease {UniProtKB/TrEMBL:Q5FSX9}	GOX1184	GOX1184	ABC transporter sugar-binding protein	[TP0445-TP0074 (0.5751514)]
COG0693	COG1653	GOX1628	GOX1628	Protease {UniProtKB/TrEMBL:Q5FQH7}	GOX2185	GOX2185	Periplasmic mannitol/sorbitol binding protein	[TP0445-TP0074 (0.5751514)]
COG0693	COG1653	GOX1713	GOX1713	Protease I {UniProtKB/TrEMBL:Q5FQ93}	GOX1184	GOX1184	ABC transporter sugar-binding protein	[TP0445-TP0074 (0.5751514)]
COG0693	COG1653	GOX0740	GOX0740	Putative protease {UniProtKB/TrEMBL:Q5FSX9}	GOX2185	GOX2185	Periplasmic mannitol/sorbitol binding protein	[TP0445-TP0074 (0.5751514)]
COG0693	COG1653	GOX1628	GOX1628	Protease {UniProtKB/TrEMBL:Q5FQH7}	GOX1184	GOX1184	ABC transporter sugar-binding protein	[TP0445-TP0074 (0.5751514)]
COG0693	COG1653	GOX1713	GOX1713	Protease I {UniProtKB/TrEMBL:Q5FQ93}	GOX2185	GOX2185	Periplasmic mannitol/sorbitol binding protein	[TP0445-TP0074 (0.5751514)]
COG0267	COG0357	GOX2277	GOX2277	LSU ribosomal protein L33P	GOX1064	gidB	Methyltransferase gidB (EC 2.1.-.-) (Glucose-inhibited division protein B)	[TP0234-TP0946 (0.6249908)]
COG0234	COG0772	GOX1901	GOX1901	Chaperonin GroES {UniProtKB/TrEMBL:Q5FPQ7}	GOX0157	GOX0157	Cell division protein FtsW	[TP1013-TP0387 (0.81326103)]
COG0234	COG0772	GOX1901	GOX1901	Chaperonin GroES {UniProtKB/TrEMBL:Q5FPQ7}	GOX1741	GOX1741	Rod shape-determining protein RodA	[TP1013-TP0387 (0.81326103)]
COG0445	COG0457	GOX1065	gidA	tRNA uridine 5-carboxymethylaminomethyl modification enzyme gidA (Glucose-inhibited division protein A)	GOX0733	GOX0733	Hypothetical protein {UniProtKB/TrEMBL:Q5FSY6}	[TP0044-TP0954 (0.8549597)]
COG0445	COG0457	GOX1065	gidA	tRNA uridine 5-carboxymethylaminomethyl modification enzyme gidA (Glucose-inhibited division protein A)	GOX1871	GOX1871	Hypothetical protein {UniProtKB/TrEMBL:Q5FPT7}	[TP0044-TP0954 (0.8549597)]
COG0445	COG0457	GOX1065	gidA	tRNA uridine 5-carboxymethylaminomethyl modification enzyme gidA (Glucose-inhibited division protein A)	GOX1560	GOX1560	Hypothetical protein {UniProtKB/TrEMBL:Q5FQP5}	[TP0044-TP0954 (0.8549597)]
COG0445	COG0457	GOX1065	gidA	tRNA uridine 5-carboxymethylaminomethyl modification enzyme gidA (Glucose-inhibited division protein A)	GOX2013	GOX2013	Putative flagellin modification protein FlbA	[TP0044-TP0954 (0.8549597)]
COG0445	COG0457	GOX1065	gidA	tRNA uridine 5-carboxymethylaminomethyl modification enzyme gidA (Glucose-inhibited division protein A)	GOX0825	GOX0825	Hypothetical protein {UniProtKB/TrEMBL:Q5FSP7}	[TP0044-TP0954 (0.8549597)]
COG0305	COG1595	GOX1206	GOX1206	Replicative DNA helicase	GOX1340	GOX1340	Hypothetical protein {UniProtKB/TrEMBL:Q5FRA4}	[TP0058-TP0092 (0.74082893)]
COG0305	COG1595	GOX2331	GOX2331	Prophage replicative DNA helicase DnaB	GOX2407	GOX2407	Putative RNA polymerase sigma-E factor (Sigma-24)	[TP0058-TP0092 (0.74082893)]
COG0305	COG1595	GOX1206	GOX1206	Replicative DNA helicase	GOX2406	GOX2406	Putative RNA polymerase sigma-E factor (Sigma-24)	[TP0058-TP0092 (0.74082893)]
COG0305	COG1595	GOX1206	GOX1206	Replicative DNA helicase	GOX0676	GOX0676	Iron-regulated sigma factor/transcriptional	[TP0058-TP0092 (0.74082893)]
COG0305	COG1595	GOX2331	GOX2331	Prophage replicative DNA helicase DnaB	GOX1340	GOX1340	Hypothetical protein {UniProtKB/TrEMBL:Q5FRA4}	[TP0058-TP0092 (0.74082893)]
COG0305	COG1595	GOX2331	GOX2331	Prophage replicative DNA helicase DnaB	GOX2406	GOX2406	Putative RNA polymerase sigma-E factor (Sigma-24)	[TP0058-TP0092 (0.74082893)]
COG0305	COG1595	GOX1206	GOX1206	Replicative DNA helicase	GOX2407	GOX2407	Putative RNA polymerase sigma-E factor (Sigma-24)	[TP0058-TP0092 (0.74082893)]
COG0305	COG1595	GOX2331	GOX2331	Prophage replicative DNA helicase DnaB	GOX0676	GOX0676	Iron-regulated sigma factor/transcriptional	[TP0058-TP0092 (0.74082893)]
COG0228	COG0250	GOX0196	rpsP	SSU ribosomal protein S16P	GOX1305	GOX1305	Transcription antitermination protein NusG	[TP0905-TP0236 (0.7099409)]
COG1595	COG1868	GOX1340	GOX1340	Hypothetical protein {UniProtKB/TrEMBL:Q5FRA4}	GOX0696	GOX0696	Flagellar motor switch protein FliM	[TP0092-TP0721 (0.802411)]
COG1595	COG1868	GOX2406	GOX2406	Putative RNA polymerase sigma-E factor (Sigma-24)	GOX0696	GOX0696	Flagellar motor switch protein FliM	[TP0092-TP0721 (0.802411)]
COG1595	COG1868	GOX2407	GOX2407	Putative RNA polymerase sigma-E factor (Sigma-24)	GOX0696	GOX0696	Flagellar motor switch protein FliM	[TP0092-TP0721 (0.802411)]
COG1595	COG1868	GOX0676	GOX0676	Iron-regulated sigma factor/transcriptional	GOX0696	GOX0696	Flagellar motor switch protein FliM	[TP0092-TP0721 (0.802411)]
COG0465	COG0532	GOX1691	GOX1691	Cell division protein FtsH	GOX1582	infB	Bacterial Protein Translation Initiation Factor 2	[TP0330-TP0891 (0.8751731)]
COG1452	COG1488	GOX0300	GOX0300	Organic solvent tolerance protein	GOX1770	GOX1770	Hypothetical protein {UniProtKB/TrEMBL:Q5FQ37}	[TP0515-TP0628 (0.6658587)]
COG0234	COG0445	GOX1901	GOX1901	Chaperonin GroES {UniProtKB/TrEMBL:Q5FPQ7}	GOX1065	gidA	tRNA uridine 5-carboxymethylaminomethyl modification enzyme gidA (Glucose-inhibited division protein A)	[TP1013-TP0044 (0.813164)]
COG0326	COG0353	GOX1024	htpG	Chaperone protein htpG (Heat shock protein htpG) (High temperature protein G)	GOX0602	recR	Recombination protein recR	[TP0984-TP1004 (0.5573069)]
COG0457	COG0860	GOX0825	GOX0825	Hypothetical protein {UniProtKB/TrEMBL:Q5FSP7}	GOX1732	GOX1732	N-acetylmuramoyl-L-alanine amidase	[TP0820-TP0247 (0.74644035), TP0067-TP0247 (0.79531366)]
COG0457	COG0860	GOX1560	GOX1560	Hypothetical protein {UniProtKB/TrEMBL:Q5FQP5}	GOX1732	GOX1732	N-acetylmuramoyl-L-alanine amidase	[TP0820-TP0247 (0.74644035), TP0067-TP0247 (0.79531366)]
COG0457	COG0860	GOX1871	GOX1871	Hypothetical protein {UniProtKB/TrEMBL:Q5FPT7}	GOX1732	GOX1732	N-acetylmuramoyl-L-alanine amidase	[TP0820-TP0247 (0.74644035), TP0067-TP0247 (0.79531366)]
COG0457	COG0860	GOX2013	GOX2013	Putative flagellin modification protein FlbA	GOX1732	GOX1732	N-acetylmuramoyl-L-alanine amidase	[TP0820-TP0247 (0.74644035), TP0067-TP0247 (0.79531366)]
COG0457	COG0860	GOX0733	GOX0733	Hypothetical protein {UniProtKB/TrEMBL:Q5FSY6}	GOX1732	GOX1732	N-acetylmuramoyl-L-alanine amidase	[TP0820-TP0247 (0.74644035), TP0067-TP0247 (0.79531366)]
COG2201	COG4786	GOX1555	cheB	Chemotaxis response regulator protein-glutamate methylesterase (EC 3.1.1.61)	GOX0953	GOX0953	Flagellar basal-body rod protein FlgG	[TP0631-TP0961 (0.5728655)]
COG2201	COG4786	GOX1555	cheB	Chemotaxis response regulator protein-glutamate methylesterase (EC 3.1.1.61)	GOX0954	GOX0954	Flagellar basal-body rod protein FlgF	[TP0631-TP0961 (0.5728655)]
COG1653	COG2204	GOX2185	GOX2185	Periplasmic mannitol/sorbitol binding protein	GOX0466	GOX0466	Nitrogen assimilation regulatory protein NtrX	[TP0074-TP0519 (0.57840663)]
COG1653	COG2204	GOX1184	GOX1184	ABC transporter sugar-binding protein	GOX0468	GOX0468	Nitrogen assimilation regulatory protein NtrC	[TP0074-TP0519 (0.57840663)]
COG1653	COG2204	GOX1184	GOX1184	ABC transporter sugar-binding protein	GOX0466	GOX0466	Nitrogen assimilation regulatory protein NtrX	[TP0074-TP0519 (0.57840663)]
COG1653	COG2204	GOX2185	GOX2185	Periplasmic mannitol/sorbitol binding protein	GOX0468	GOX0468	Nitrogen assimilation regulatory protein NtrC	[TP0074-TP0519 (0.57840663)]
COG0652	COG1749	GOX0889	GOX0889	Peptidyl-prolyl cis-trans isomerase	GOX1027	GOX1027	Flagellar hook protein FlgE	[TP0947-TP0727 (0.6414869)]
COG1186	COG1925	GOX0884	GOX0884	Peptidyl-tRNA hydrolase	GOX0813	GOX0813	Phosphocarrier protein HPr	[TP0576-TP0589 (0.79878455)]
COG1186	COG1925	GOX1285	GOX1285	Bacterial Peptide Chain Release Factor 2	GOX0813	GOX0813	Phosphocarrier protein HPr	[TP0576-TP0589 (0.79878455)]
COG1749	COG2885	GOX1027	GOX1027	Flagellar hook protein FlgE	GOX1688	GOX1688	Peptidoglycan-associated lipoprotein	[TP0727-TP0292 (0.89187646)]
COG0319	COG0333	GOX2007	GOX2007	UPF0054 protein GOX2007	GOX0117	rpmF	LSU ribosomal protein L32P	[TP0650-TP0807 (0.80809164)]
COG0195	COG1643	GOX1580	GOX1580	N utilization substance protein A NusA	GOX0832	GOX0832	ATP-dependent helicase {UniProtKB/TrEMBL:Q5FSP0}	[TP0892-TP0526 (0.71912634)]
COG0216	COG0457	GOX0032	GOX0032	Bacterial Peptide Chain Release Factor 1	GOX1560	GOX1560	Hypothetical protein {UniProtKB/TrEMBL:Q5FQP5}	[TP0051-TP0067 (0.7097377)]
COG0216	COG0457	GOX0032	GOX0032	Bacterial Peptide Chain Release Factor 1	GOX1871	GOX1871	Hypothetical protein {UniProtKB/TrEMBL:Q5FPT7}	[TP0051-TP0067 (0.7097377)]
COG0216	COG0457	GOX0032	GOX0032	Bacterial Peptide Chain Release Factor 1	GOX0825	GOX0825	Hypothetical protein {UniProtKB/TrEMBL:Q5FSP7}	[TP0051-TP0067 (0.7097377)]
COG0216	COG0457	GOX0032	GOX0032	Bacterial Peptide Chain Release Factor 1	GOX2013	GOX2013	Putative flagellin modification protein FlbA	[TP0051-TP0067 (0.7097377)]
COG0216	COG0457	GOX0032	GOX0032	Bacterial Peptide Chain Release Factor 1	GOX0733	GOX0733	Hypothetical protein {UniProtKB/TrEMBL:Q5FSY6}	[TP0051-TP0067 (0.7097377)]
COG1360	COG4786	GOX0240	GOX0240	Flagellar motor protein	GOX0954	GOX0954	Flagellar basal-body rod protein FlgF	[TP0724-TP0961 (0.729456)]
COG1360	COG4786	GOX0127	GOX0127	Chemotaxis MotB protein	GOX0954	GOX0954	Flagellar basal-body rod protein FlgF	[TP0724-TP0961 (0.729456)]
COG1360	COG4786	GOX0240	GOX0240	Flagellar motor protein	GOX0953	GOX0953	Flagellar basal-body rod protein FlgG	[TP0724-TP0961 (0.729456)]
COG1360	COG4786	GOX0127	GOX0127	Chemotaxis MotB protein	GOX0953	GOX0953	Flagellar basal-body rod protein FlgG	[TP0724-TP0961 (0.729456)]
COG0687	COG0693	GOX1408	GOX1408	Binding protein component of ABC transporter	GOX1713	GOX1713	Protease I {UniProtKB/TrEMBL:Q5FQ93}	[TP0655-TP0445 (0.5706956)]
COG0687	COG0693	GOX1408	GOX1408	Binding protein component of ABC transporter	GOX0740	GOX0740	Putative protease {UniProtKB/TrEMBL:Q5FSX9}	[TP0655-TP0445 (0.5706956)]
COG0687	COG0693	GOX1408	GOX1408	Binding protein component of ABC transporter	GOX1628	GOX1628	Protease {UniProtKB/TrEMBL:Q5FQH7}	[TP0655-TP0445 (0.5706956)]
COG1352	COG2206	GOX1554	GOX1554	Chemotaxis protein CheR	GOX2505	GOX2505	Response regulator {UniProtKB/TrEMBL:Q5HY32}	[TP0630-TP0877 (0.67253613)]
COG1385	COG2204	GOX1976	GOX1976	Hypothetical protein {UniProtKB/TrEMBL:Q5FPI4}	GOX0468	GOX0468	Nitrogen assimilation regulatory protein NtrC	[TP0032-TP0519 (0.67332727)]
COG1385	COG2204	GOX1976	GOX1976	Hypothetical protein {UniProtKB/TrEMBL:Q5FPI4}	GOX0466	GOX0466	Nitrogen assimilation regulatory protein NtrX	[TP0032-TP0519 (0.67332727)]
COG0542	COG2204	GOX1577	GOX1577	ATP-dependent Clp protease ATP-binding subunit	GOX0468	GOX0468	Nitrogen assimilation regulatory protein NtrC	[TP0071-TP0519 (0.6908589)]
COG0542	COG2204	GOX1577	GOX1577	ATP-dependent Clp protease ATP-binding subunit	GOX0466	GOX0466	Nitrogen assimilation regulatory protein NtrX	[TP0071-TP0519 (0.6908589)]
COG0542	COG2204	GOX1463	GOX1463	ATP-dependent Clp protease, ATP-binding subunit	GOX0466	GOX0466	Nitrogen assimilation regulatory protein NtrX	[TP0071-TP0519 (0.6908589)]
COG0542	COG2204	GOX1463	GOX1463	ATP-dependent Clp protease, ATP-binding subunit	GOX0468	GOX0468	Nitrogen assimilation regulatory protein NtrC	[TP0071-TP0519 (0.6908589)]
COG0542	COG2204	GOX0609	GOX0609	ATP-dependent Clp protease ATP-binding subunit	GOX0468	GOX0468	Nitrogen assimilation regulatory protein NtrC	[TP0071-TP0519 (0.6908589)]
COG0542	COG2204	GOX0609	GOX0609	ATP-dependent Clp protease ATP-binding subunit	GOX0466	GOX0466	Nitrogen assimilation regulatory protein NtrX	[TP0071-TP0519 (0.6908589)]
COG0290	COG0457	GOX0824	GOX0824	Bacterial protein translation initiation factor 3	GOX1560	GOX1560	Hypothetical protein {UniProtKB/TrEMBL:Q5FQP5}	[TP0850-TP0095 (0.6947713)]
COG0290	COG0457	GOX0824	GOX0824	Bacterial protein translation initiation factor 3	GOX0825	GOX0825	Hypothetical protein {UniProtKB/TrEMBL:Q5FSP7}	[TP0850-TP0095 (0.6947713)]
COG0290	COG0457	GOX0824	GOX0824	Bacterial protein translation initiation factor 3	GOX2013	GOX2013	Putative flagellin modification protein FlbA	[TP0850-TP0095 (0.6947713)]
COG0290	COG0457	GOX0824	GOX0824	Bacterial protein translation initiation factor 3	GOX0733	GOX0733	Hypothetical protein {UniProtKB/TrEMBL:Q5FSY6}	[TP0850-TP0095 (0.6947713)]
COG0290	COG0457	GOX0824	GOX0824	Bacterial protein translation initiation factor 3	GOX1871	GOX1871	Hypothetical protein {UniProtKB/TrEMBL:Q5FPT7}	[TP0850-TP0095 (0.6947713)]
COG0782	COG0860	GOX1860	GOX1860	Transcription elongation factor GreB	GOX1732	GOX1732	N-acetylmuramoyl-L-alanine amidase	[TP0019-TP0247 (0.7668169)]
COG0782	COG0860	GOX0324	GOX0324	Transcription elongation factor	GOX1732	GOX1732	N-acetylmuramoyl-L-alanine amidase	[TP0019-TP0247 (0.7668169)]
COG0103	COG1432	GOX0451	GOX0451	SSU ribosomal protein S9P	GOX1805	GOX1805	Hypothetical protein {UniProtKB/TrEMBL:Q5FQ02}	[TP1024-TP0894 (0.64955014)]
COG0322	COG0353	GOX2273	GOX2273	UvrC, excinuclease ABC subunit C	GOX0602	recR	Recombination protein recR	[TP0472-TP1004 (0.53674763)]
COG0771	COG1595	GOX0156	murD	UDP-N-acetylmuramoylalanine--D-glutamate ligase (EC 6.3.2.9) (UDP-N- acetylmuramoyl-L-alanyl-D-glutamate synthetase) (D-glutamic acid- adding enzyme)	GOX2407	GOX2407	Putative RNA polymerase sigma-E factor (Sigma-24)	[TP0903-TP0092 (0.6651206)]
COG0771	COG1595	GOX0156	murD	UDP-N-acetylmuramoylalanine--D-glutamate ligase (EC 6.3.2.9) (UDP-N- acetylmuramoyl-L-alanyl-D-glutamate synthetase) (D-glutamic acid- adding enzyme)	GOX0676	GOX0676	Iron-regulated sigma factor/transcriptional	[TP0903-TP0092 (0.6651206)]
COG0771	COG1595	GOX0156	murD	UDP-N-acetylmuramoylalanine--D-glutamate ligase (EC 6.3.2.9) (UDP-N- acetylmuramoyl-L-alanyl-D-glutamate synthetase) (D-glutamic acid- adding enzyme)	GOX2406	GOX2406	Putative RNA polymerase sigma-E factor (Sigma-24)	[TP0903-TP0092 (0.6651206)]
COG0771	COG1595	GOX0156	murD	UDP-N-acetylmuramoylalanine--D-glutamate ligase (EC 6.3.2.9) (UDP-N- acetylmuramoyl-L-alanyl-D-glutamate synthetase) (D-glutamic acid- adding enzyme)	GOX1340	GOX1340	Hypothetical protein {UniProtKB/TrEMBL:Q5FRA4}	[TP0903-TP0092 (0.6651206)]
COG1677	COG1815	GOX1526	GOX1526	Flagellar hook-basal body protein FleE	GOX1528	GOX1528	Flagellar basal-body rod protein FlgB	[TP0398-TP0396 (0.79194725)]
COG0188	COG0305	GOX0073	GOX0073	Topoisomerase IV subunit A	GOX2331	GOX2331	Prophage replicative DNA helicase DnaB	[TP0005-TP0058 (0.73312306)]
COG0188	COG0305	GOX0887	GOX0887	DNA gyrase subunit A {UniProtKB/TrEMBL:Q5FSI7}	GOX2331	GOX2331	Prophage replicative DNA helicase DnaB	[TP0005-TP0058 (0.73312306)]
COG0188	COG0305	GOX0887	GOX0887	DNA gyrase subunit A {UniProtKB/TrEMBL:Q5FSI7}	GOX1206	GOX1206	Replicative DNA helicase	[TP0005-TP0058 (0.73312306)]
COG0188	COG0305	GOX0073	GOX0073	Topoisomerase IV subunit A	GOX1206	GOX1206	Replicative DNA helicase	[TP0005-TP0058 (0.73312306)]
COG0840	COG1344	GOX1348	GOX1348	Methyl-accepting chemotaxis protein	GOX1025	GOX1025	Flagellar hook-associated protein 3 FlgL	[TP0640-TP0870 (0.6975479)]
COG0840	COG1344	GOX1549	GOX1549	Methyl-accepting chemotaxis protein	GOX0787	GOX0787	Flagellin B {UniProtKB/TrEMBL:Q5FST5}	[TP0640-TP0870 (0.6975479)]
COG0840	COG1344	GOX1348	GOX1348	Methyl-accepting chemotaxis protein	GOX0787	GOX0787	Flagellin B {UniProtKB/TrEMBL:Q5FST5}	[TP0640-TP0870 (0.6975479)]
COG0840	COG1344	GOX0766	GOX0766	Methyl-accepting chemotaxis protein	GOX0787	GOX0787	Flagellin B {UniProtKB/TrEMBL:Q5FST5}	[TP0640-TP0870 (0.6975479)]
COG0840	COG1344	GOX0766	GOX0766	Methyl-accepting chemotaxis protein	GOX1025	GOX1025	Flagellar hook-associated protein 3 FlgL	[TP0640-TP0870 (0.6975479)]
COG0840	COG1344	GOX1549	GOX1549	Methyl-accepting chemotaxis protein	GOX1025	GOX1025	Flagellar hook-associated protein 3 FlgL	[TP0640-TP0870 (0.6975479)]
COG1825	COG2812	GOX1141	ctc	50S ribosomal protein L25 (General stress protein CTC)	GOX0604	GOX0604	DNA polymerase III subunit gamma/tau	[TP0372-TP1005 (0.6540257)]
COG0024	COG1121	GOX0606	GOX0606	Methionine aminopeptidase	GOX1045	GOX1045	Metal ABC transport system ATP-binding protein	[TP0842-TP0164 (0.77940726)]
COG1643	COG2137	GOX0832	GOX0832	ATP-dependent helicase {UniProtKB/TrEMBL:Q5FSP0}	GOX1239	GOX1239	Hypothetical protein {UniProtKB/TrEMBL:Q5FRJ6}	[TP0526-TP1023 (0.64955014)]
COG1509	COG2812	GOX0234	GOX0234	Lysine 2,3-aminomutase {UniProtKB/TrEMBL:Q5FUC9}	GOX0604	GOX0604	DNA polymerase III subunit gamma/tau	[TP0121-TP1005 (0.5082704)]
COG2204	COG2204	GOX0468	GOX0468	Nitrogen assimilation regulatory protein NtrC	GOX0466	GOX0466	Nitrogen assimilation regulatory protein NtrX	[TP0519-TP0519 (0.65939915)]
COG2204	COG2204	GOX0466	GOX0466	Nitrogen assimilation regulatory protein NtrX	GOX0468	GOX0468	Nitrogen assimilation regulatory protein NtrC	[TP0519-TP0519 (0.65939915)]
COG2204	COG2204	GOX0468	GOX0468	Nitrogen assimilation regulatory protein NtrC	GOX0468	GOX0468	Nitrogen assimilation regulatory protein NtrC	[TP0519-TP0519 (0.65939915)]
COG2204	COG2204	GOX0466	GOX0466	Nitrogen assimilation regulatory protein NtrX	GOX0466	GOX0466	Nitrogen assimilation regulatory protein NtrX	[TP0519-TP0519 (0.65939915)]
COG0242	COG1187	GOX0123	GOX0123	Polypeptide deformylase	GOX0801	GOX0801	TRNA pseudouridine synthase A	[TP0757-TP0459 (0.5284328)]
COG0242	COG1187	GOX1836	GOX1836	N-formylmethionylaminoacyl-tRNA deformylase	GOX0801	GOX0801	TRNA pseudouridine synthase A	[TP0757-TP0459 (0.5284328)]
COG0457	COG0558	GOX2013	GOX2013	Putative flagellin modification protein FlbA	GOX2274	GOX2274	CDP-diacylglycerol--glycerol-3-phosphate	[TP0067-TP0730 (0.86096925)]
COG0457	COG0558	GOX0733	GOX0733	Hypothetical protein {UniProtKB/TrEMBL:Q5FSY6}	GOX2274	GOX2274	CDP-diacylglycerol--glycerol-3-phosphate	[TP0067-TP0730 (0.86096925)]
COG0457	COG0558	GOX1560	GOX1560	Hypothetical protein {UniProtKB/TrEMBL:Q5FQP5}	GOX2274	GOX2274	CDP-diacylglycerol--glycerol-3-phosphate	[TP0067-TP0730 (0.86096925)]
COG0457	COG0558	GOX0825	GOX0825	Hypothetical protein {UniProtKB/TrEMBL:Q5FSP7}	GOX2274	GOX2274	CDP-diacylglycerol--glycerol-3-phosphate	[TP0067-TP0730 (0.86096925)]
COG0457	COG0558	GOX1871	GOX1871	Hypothetical protein {UniProtKB/TrEMBL:Q5FPT7}	GOX2274	GOX2274	CDP-diacylglycerol--glycerol-3-phosphate	[TP0067-TP0730 (0.86096925)]
COG0020	COG1508	GOX1814	GOX1814	Undecaprenyl pyrophosphate synthetase	GOX1842	GOX1842	RNA polymerase sigma-54 factor RpoN	[TP0603-TP0111 (0.79878455)]
COG1385	COG2812	GOX1976	GOX1976	Hypothetical protein {UniProtKB/TrEMBL:Q5FPI4}	GOX0604	GOX0604	DNA polymerase III subunit gamma/tau	[TP0276-TP1005 (0.66627616)]
COG0242	COG0254	GOX0123	GOX0123	Polypeptide deformylase	GOX2398	rpmE	50S ribosomal protein L31	[TP0757-TP0255 (0.6434887)]
COG0242	COG0254	GOX1836	GOX1836	N-formylmethionylaminoacyl-tRNA deformylase	GOX2398	rpmE	50S ribosomal protein L31	[TP0757-TP0255 (0.6434887)]
COG0442	COG1466	GOX0079	GOX0079	Prolyl-tRNA synthetase {UniProtKB/TrEMBL:Q5FUU9}	GOX0412	GOX0412	DNA polymerase III, delta subunit	[TP0160-TP0588 (0.66563916)]
COG0847	COG1558	GOX1961	GOX1961	DNA polymerase III, epsilon chain	GOX1527	GOX1527	Flagellar basal-body rod protein FlgC	[TP0643-TP0397 (0.7022186)]
COG0305	COG0593	GOX2331	GOX2331	Prophage replicative DNA helicase DnaB	GOX0001	dnaA	Chromosomal replication initiator protein dnaA	[TP0058-TP0001 (0.9013428)]
COG0305	COG0593	GOX2331	GOX2331	Prophage replicative DNA helicase DnaB	GOX1935	GOX1935	DnaA-related protein {UniProtKB/TrEMBL:Q5FPM3}	[TP0058-TP0001 (0.9013428)]
COG0305	COG0593	GOX1206	GOX1206	Replicative DNA helicase	GOX0001	dnaA	Chromosomal replication initiator protein dnaA	[TP0058-TP0001 (0.9013428)]
COG0305	COG0593	GOX1206	GOX1206	Replicative DNA helicase	GOX1935	GOX1935	DnaA-related protein {UniProtKB/TrEMBL:Q5FPM3}	[TP0058-TP0001 (0.9013428)]
COG0178	COG1197	GOX0892	GOX0892	Excinuclease ABC subunit A	GOX0055	GOX0055	Transcription-repair coupling factor	[TP0514-TP0344 (0.9414915)]
COG0178	COG1197	GOX1359	GOX1359	Excinuclease ABC subunit A	GOX0055	GOX0055	Transcription-repair coupling factor	[TP0514-TP0344 (0.9414915)]
COG0264	COG0544	GOX0074	tsf	Protein Translation Elongation Factor Ts	GOX0088	tig	Trigger factor {UniProtKB/Swiss-Prot:Q5FUR2}	[TP0605-TP0506 (0.9100214)]
COG1344	COG1352	GOX1025	GOX1025	Flagellar hook-associated protein 3 FlgL	GOX1554	GOX1554	Chemotaxis protein CheR	[TP0870-TP0630 (0.7476691)]
COG1344	COG1352	GOX0787	GOX0787	Flagellin B {UniProtKB/TrEMBL:Q5FST5}	GOX1554	GOX1554	Chemotaxis protein CheR	[TP0870-TP0630 (0.7476691)]
COG0495	COG1475	GOX0410	GOX0410	Leucyl-tRNA synthetase {UniProtKB/TrEMBL:Q5FTV3}	GOX2537	GOX2537	Hypothetical protein {UniProtKB/TrEMBL:Q5HY00}	[TP0586-TP0271 (0.63095015)]
COG0495	COG1475	GOX0410	GOX0410	Leucyl-tRNA synthetase {UniProtKB/TrEMBL:Q5FTV3}	GOX1062	GOX1062	Chromosome partitioning protein ParB	[TP0586-TP0271 (0.63095015)]
COG0495	COG1475	GOX0410	GOX0410	Leucyl-tRNA synthetase {UniProtKB/TrEMBL:Q5FTV3}	GOX2547	GOX2547	Replication protein B {UniProtKB/TrEMBL:Q5HXZ0}	[TP0586-TP0271 (0.63095015)]
COG0272	COG2080	GOX0168	GOX0168	NAD-dependent DNA ligase	GOX1495	GOX1495	Oxidoreductase, iron-sulphur binding subunit	[TP0634-TP0080 (0.5753685)]
COG0272	COG2080	GOX0168	GOX0168	NAD-dependent DNA ligase	GOX0586	GOX0586	Membrane-bound aldehyde dehydrogenase, small	[TP0634-TP0080 (0.5753685)]
COG1352	COG1536	GOX1554	GOX1554	Chemotaxis protein CheR	GOX0423	GOX0423	Flagellar motor switch protein FliG	[TP0630-TP0026 (0.7604114)]
COG0099	COG0216	GOX0358	rpsM	SSU ribosomal protein S13P	GOX0032	GOX0032	Bacterial Peptide Chain Release Factor 1	[TP0210-TP0051 (0.8775348)]
COG0442	COG0552	GOX0079	GOX0079	Prolyl-tRNA synthetase {UniProtKB/TrEMBL:Q5FUU9}	GOX1451	GOX1451	Cell division protein FtsY-like protein	[TP0160-TP0578 (0.56216276)]
COG0242	COG0319	GOX1836	GOX1836	N-formylmethionylaminoacyl-tRNA deformylase	GOX2007	GOX2007	UPF0054 protein GOX2007	[TP0757-TP0650 (0.630912)]
COG0242	COG0319	GOX0123	GOX0123	Polypeptide deformylase	GOX2007	GOX2007	UPF0054 protein GOX2007	[TP0757-TP0650 (0.630912)]
COG0178	COG0845	GOX1359	GOX1359	Excinuclease ABC subunit A	GOX0555	GOX0555	Cation efflux protein {UniProtKB/TrEMBL:Q5FTG3}	[TP0514-TP0965 (0.87363523)]
COG0178	COG0845	GOX0892	GOX0892	Excinuclease ABC subunit A	GOX0972	GOX0972	Cation efflux system protein CzcB	[TP0514-TP0965 (0.87363523)]
COG0178	COG0845	GOX1359	GOX1359	Excinuclease ABC subunit A	GOX0972	GOX0972	Cation efflux system protein CzcB	[TP0514-TP0965 (0.87363523)]
COG0178	COG0845	GOX0892	GOX0892	Excinuclease ABC subunit A	GOX0714	GOX0714	HlyD family secretion protein	[TP0514-TP0965 (0.87363523)]
COG0178	COG0845	GOX1359	GOX1359	Excinuclease ABC subunit A	GOX0392	GOX0392	Putative transport transmembrane protein	[TP0514-TP0965 (0.87363523)]
COG0178	COG0845	GOX0892	GOX0892	Excinuclease ABC subunit A	GOX0348	GOX0348	HlyD family secretion protein	[TP0514-TP0965 (0.87363523)]
COG0178	COG0845	GOX1359	GOX1359	Excinuclease ABC subunit A	GOX0348	GOX0348	HlyD family secretion protein	[TP0514-TP0965 (0.87363523)]
COG0178	COG0845	GOX1359	GOX1359	Excinuclease ABC subunit A	GOX0691	GOX0691	Acriflavin resistance protein A	[TP0514-TP0965 (0.87363523)]
COG0178	COG0845	GOX1359	GOX1359	Excinuclease ABC subunit A	GOX0714	GOX0714	HlyD family secretion protein	[TP0514-TP0965 (0.87363523)]
COG0178	COG0845	GOX0892	GOX0892	Excinuclease ABC subunit A	GOX0691	GOX0691	Acriflavin resistance protein A	[TP0514-TP0965 (0.87363523)]
COG0178	COG0845	GOX0892	GOX0892	Excinuclease ABC subunit A	GOX0392	GOX0392	Putative transport transmembrane protein	[TP0514-TP0965 (0.87363523)]
COG0178	COG0845	GOX0892	GOX0892	Excinuclease ABC subunit A	GOX0555	GOX0555	Cation efflux protein {UniProtKB/TrEMBL:Q5FTG3}	[TP0514-TP0965 (0.87363523)]
COG0457	COG0566	GOX2013	GOX2013	Putative flagellin modification protein FlbA	GOX0501	GOX0501	23S rRNA methyltransferase	[TP0095-TP0054 (0.73981166)]
COG0457	COG0566	GOX0825	GOX0825	Hypothetical protein {UniProtKB/TrEMBL:Q5FSP7}	GOX0501	GOX0501	23S rRNA methyltransferase	[TP0095-TP0054 (0.73981166)]
COG0457	COG0566	GOX1871	GOX1871	Hypothetical protein {UniProtKB/TrEMBL:Q5FPT7}	GOX0501	GOX0501	23S rRNA methyltransferase	[TP0095-TP0054 (0.73981166)]
COG0457	COG0566	GOX0733	GOX0733	Hypothetical protein {UniProtKB/TrEMBL:Q5FSY6}	GOX0501	GOX0501	23S rRNA methyltransferase	[TP0095-TP0054 (0.73981166)]
COG0457	COG0566	GOX1560	GOX1560	Hypothetical protein {UniProtKB/TrEMBL:Q5FQP5}	GOX0501	GOX0501	23S rRNA methyltransferase	[TP0095-TP0054 (0.73981166)]
COG0465	COG0558	GOX1691	GOX1691	Cell division protein FtsH	GOX2274	GOX2274	CDP-diacylglycerol--glycerol-3-phosphate	[TP0765-TP0256 (0.8653493)]
COG0024	COG0462	GOX0606	GOX0606	Methionine aminopeptidase	GOX0964	GOX0964	Ribose-phosphate pyrophosphokinase	[TP0842-TP0294 (0.8762697)]
COG0125	COG0361	GOX0018	GOX0018	Thymidylate kinase {UniProtKB/TrEMBL:Q5FUU6}	GOX1002	infA	Translation initiation factor IF-1	[TP0354-TP0097 (0.8382038)]
COG1536	COG1766	GOX0423	GOX0423	Flagellar motor switch protein FliG	GOX0424	GOX0424	Flagellar M-ring protein FliF	[TP0400-TP0399 (0.9198608), TP0026-TP0399 (0.9539454)]
COG0319	COG0787	GOX2007	GOX2007	UPF0054 protein GOX2007	GOX2061	GOX2061	Alanine racemase {UniProtKB/TrEMBL:Q5FP99}	[TP0650-TP0681 (0.82058704)]
COG0319	COG0787	GOX2007	GOX2007	UPF0054 protein GOX2007	GOX1193	GOX1193	Alanine racemase {UniProtKB/TrEMBL:Q5FRP2}	[TP0650-TP0681 (0.82058704)]
COG0319	COG0787	GOX2007	GOX2007	UPF0054 protein GOX2007	GOX1195	GOX1195	Alanine racemase, C-terminus	[TP0650-TP0681 (0.82058704)]
COG0215	COG1536	GOX1776	cysS	Cysteinyl-tRNA synthetase (EC 6.1.1.16) (Cysteine--tRNA ligase) (CysRS)	GOX0423	GOX0423	Flagellar motor switch protein FliG	[TP0091-TP0400 (0.6374247)]
COG0849	COG1595	GOX0163	GOX0163	Cell division protein FtsA	GOX1340	GOX1340	Hypothetical protein {UniProtKB/TrEMBL:Q5FRA4}	[TP0389-TP0092 (0.66770643)]
COG0849	COG1595	GOX0163	GOX0163	Cell division protein FtsA	GOX2407	GOX2407	Putative RNA polymerase sigma-E factor (Sigma-24)	[TP0389-TP0092 (0.66770643)]
COG0849	COG1595	GOX0163	GOX0163	Cell division protein FtsA	GOX2406	GOX2406	Putative RNA polymerase sigma-E factor (Sigma-24)	[TP0389-TP0092 (0.66770643)]
COG0849	COG1595	GOX0163	GOX0163	Cell division protein FtsA	GOX0676	GOX0676	Iron-regulated sigma factor/transcriptional	[TP0389-TP0092 (0.66770643)]
COG0036	COG2001	GOX1352	GOX1352	Ribulose-phosphate 3-epimerase	GOX0149	mraZ	Protein mraZ {UniProtKB/Swiss-Prot:Q5FUK4}	[TP0945-TP0383 (0.685165)]
COG0457	COG0495	GOX1560	GOX1560	Hypothetical protein {UniProtKB/TrEMBL:Q5FQP5}	GOX0410	GOX0410	Leucyl-tRNA synthetase {UniProtKB/TrEMBL:Q5FTV3}	[TP0067-TP0586 (0.714839)]
COG0457	COG0495	GOX2013	GOX2013	Putative flagellin modification protein FlbA	GOX0410	GOX0410	Leucyl-tRNA synthetase {UniProtKB/TrEMBL:Q5FTV3}	[TP0067-TP0586 (0.714839)]
COG0457	COG0495	GOX1871	GOX1871	Hypothetical protein {UniProtKB/TrEMBL:Q5FPT7}	GOX0410	GOX0410	Leucyl-tRNA synthetase {UniProtKB/TrEMBL:Q5FTV3}	[TP0067-TP0586 (0.714839)]
COG0457	COG0495	GOX0825	GOX0825	Hypothetical protein {UniProtKB/TrEMBL:Q5FSP7}	GOX0410	GOX0410	Leucyl-tRNA synthetase {UniProtKB/TrEMBL:Q5FTV3}	[TP0067-TP0586 (0.714839)]
COG0457	COG0495	GOX0733	GOX0733	Hypothetical protein {UniProtKB/TrEMBL:Q5FSY6}	GOX0410	GOX0410	Leucyl-tRNA synthetase {UniProtKB/TrEMBL:Q5FTV3}	[TP0067-TP0586 (0.714839)]
COG0257	COG0472	GOX0732	GOX0732	LSU ribosomal protein L36P	GOX1920	GOX1920	Undecaprenyl-phosphate alpha	[TP0209-TP0345 (0.64932555)]
COG0257	COG0472	GOX0732	GOX0732	LSU ribosomal protein L36P	GOX0155	mraY	Phospho-N-acetylmuramoyl-pentapeptide-transferase (EC 2.7.8.13) (UDP- MurNAc-pentapeptide phosphotransferase)	[TP0209-TP0345 (0.64932555)]
COG0358	COG0457	GOX0309	GOX0309	DNA primase {UniProtKB/TrEMBL:Q5FU54}	GOX1560	GOX1560	Hypothetical protein {UniProtKB/TrEMBL:Q5FQP5}	[TP0492-TP0648 (0.5111708)]
COG0358	COG0457	GOX0309	GOX0309	DNA primase {UniProtKB/TrEMBL:Q5FU54}	GOX0733	GOX0733	Hypothetical protein {UniProtKB/TrEMBL:Q5FSY6}	[TP0492-TP0648 (0.5111708)]
COG0358	COG0457	GOX0309	GOX0309	DNA primase {UniProtKB/TrEMBL:Q5FU54}	GOX0825	GOX0825	Hypothetical protein {UniProtKB/TrEMBL:Q5FSP7}	[TP0492-TP0648 (0.5111708)]
COG0358	COG0457	GOX0309	GOX0309	DNA primase {UniProtKB/TrEMBL:Q5FU54}	GOX1871	GOX1871	Hypothetical protein {UniProtKB/TrEMBL:Q5FPT7}	[TP0492-TP0648 (0.5111708)]
COG0358	COG0457	GOX0309	GOX0309	DNA primase {UniProtKB/TrEMBL:Q5FU54}	GOX2013	GOX2013	Putative flagellin modification protein FlbA	[TP0492-TP0648 (0.5111708)]
COG0687	COG1558	GOX1408	GOX1408	Binding protein component of ABC transporter	GOX1527	GOX1527	Flagellar basal-body rod protein FlgC	[TP0655-TP0397 (0.60331625)]
COG0795	COG1792	GOX2051	GOX2051	Hypothetical transmembrane protein	GOX1738	GOX1738	Rod shape-determining protein MreC	[TP0884-TP0498 (0.8374102)]
COG0795	COG1792	GOX2052	GOX2052	Hypothetical transmembrane protein	GOX1738	GOX1738	Rod shape-determining protein MreC	[TP0884-TP0498 (0.8374102)]
COG0795	COG1792	GOX0299	GOX0299	Hypothetical transmembrane protein	GOX1738	GOX1738	Rod shape-determining protein MreC	[TP0884-TP0498 (0.8374102)]
COG0795	COG1792	GOX0298	GOX0298	Hypothetical transmembrane protein	GOX1738	GOX1738	Rod shape-determining protein MreC	[TP0884-TP0498 (0.8374102)]
COG0024	COG0125	GOX0606	GOX0606	Methionine aminopeptidase	GOX0018	GOX0018	Thymidylate kinase {UniProtKB/TrEMBL:Q5FUU6}	[TP0842-TP0354 (0.8096375)]
COG0265	COG1430	GOX0798	GOX0798	Serine protease, HtrA/DegQ/DegS family	GOX1154	GOX1154	Hypothetical protein {UniProtKB/TrEMBL:Q5FRS5}	[TP0773-TP0087 (0.5241626)]
COG0265	COG1430	GOX0831	GOX0831	Serine protease {UniProtKB/TrEMBL:Q5FSP1}	GOX1154	GOX1154	Hypothetical protein {UniProtKB/TrEMBL:Q5FRS5}	[TP0773-TP0087 (0.5241626)]
COG0265	COG1430	GOX1430	GOX1430	Probable serine protease	GOX1154	GOX1154	Hypothetical protein {UniProtKB/TrEMBL:Q5FRS5}	[TP0773-TP0087 (0.5241626)]
COG0257	COG0779	GOX0732	GOX0732	LSU ribosomal protein L36P	GOX1579	GOX1579	Hypothetical protein {UniProtKB/TrEMBL:Q5FQM6}	[TP0209-TP0893 (0.7461857)]
COG1291	COG1291	GOX0126	GOX0126	Chemotaxis MotA protein	GOX0126	GOX0126	Chemotaxis MotA protein	[TP0725-TP0725 (0.8044664)]
COG0275	COG1815	GOX0150	mraW	S-adenosyl-methyltransferase mraW (EC 2.1.1.-)	GOX1528	GOX1528	Flagellar basal-body rod protein FlgB	[TP0384-TP0396 (0.81050646)]
COG1536	COG1536	GOX0423	GOX0423	Flagellar motor switch protein FliG	GOX0423	GOX0423	Flagellar motor switch protein FliG	[TP0026-TP0400 (0.5928469)]
COG0457	COG0845	GOX2013	GOX2013	Putative flagellin modification protein FlbA	GOX0348	GOX0348	HlyD family secretion protein	[TP0648-TP0965 (0.54118866)]
COG0457	COG0845	GOX2013	GOX2013	Putative flagellin modification protein FlbA	GOX0714	GOX0714	HlyD family secretion protein	[TP0648-TP0965 (0.54118866)]
COG0457	COG0845	GOX1560	GOX1560	Hypothetical protein {UniProtKB/TrEMBL:Q5FQP5}	GOX0714	GOX0714	HlyD family secretion protein	[TP0648-TP0965 (0.54118866)]
COG0457	COG0845	GOX1871	GOX1871	Hypothetical protein {UniProtKB/TrEMBL:Q5FPT7}	GOX0714	GOX0714	HlyD family secretion protein	[TP0648-TP0965 (0.54118866)]
COG0457	COG0845	GOX2013	GOX2013	Putative flagellin modification protein FlbA	GOX0555	GOX0555	Cation efflux protein {UniProtKB/TrEMBL:Q5FTG3}	[TP0648-TP0965 (0.54118866)]
COG0457	COG0845	GOX1871	GOX1871	Hypothetical protein {UniProtKB/TrEMBL:Q5FPT7}	GOX0691	GOX0691	Acriflavin resistance protein A	[TP0648-TP0965 (0.54118866)]
COG0457	COG0845	GOX0825	GOX0825	Hypothetical protein {UniProtKB/TrEMBL:Q5FSP7}	GOX0555	GOX0555	Cation efflux protein {UniProtKB/TrEMBL:Q5FTG3}	[TP0648-TP0965 (0.54118866)]
COG0457	COG0845	GOX1871	GOX1871	Hypothetical protein {UniProtKB/TrEMBL:Q5FPT7}	GOX0555	GOX0555	Cation efflux protein {UniProtKB/TrEMBL:Q5FTG3}	[TP0648-TP0965 (0.54118866)]
COG0457	COG0845	GOX0825	GOX0825	Hypothetical protein {UniProtKB/TrEMBL:Q5FSP7}	GOX0691	GOX0691	Acriflavin resistance protein A	[TP0648-TP0965 (0.54118866)]
COG0457	COG0845	GOX1871	GOX1871	Hypothetical protein {UniProtKB/TrEMBL:Q5FPT7}	GOX0972	GOX0972	Cation efflux system protein CzcB	[TP0648-TP0965 (0.54118866)]
COG0457	COG0845	GOX0825	GOX0825	Hypothetical protein {UniProtKB/TrEMBL:Q5FSP7}	GOX0972	GOX0972	Cation efflux system protein CzcB	[TP0648-TP0965 (0.54118866)]
COG0457	COG0845	GOX0825	GOX0825	Hypothetical protein {UniProtKB/TrEMBL:Q5FSP7}	GOX0392	GOX0392	Putative transport transmembrane protein	[TP0648-TP0965 (0.54118866)]
COG0457	COG0845	GOX0733	GOX0733	Hypothetical protein {UniProtKB/TrEMBL:Q5FSY6}	GOX0555	GOX0555	Cation efflux protein {UniProtKB/TrEMBL:Q5FTG3}	[TP0648-TP0965 (0.54118866)]
COG0457	COG0845	GOX0733	GOX0733	Hypothetical protein {UniProtKB/TrEMBL:Q5FSY6}	GOX0972	GOX0972	Cation efflux system protein CzcB	[TP0648-TP0965 (0.54118866)]
COG0457	COG0845	GOX0825	GOX0825	Hypothetical protein {UniProtKB/TrEMBL:Q5FSP7}	GOX0348	GOX0348	HlyD family secretion protein	[TP0648-TP0965 (0.54118866)]
COG0457	COG0845	GOX2013	GOX2013	Putative flagellin modification protein FlbA	GOX0392	GOX0392	Putative transport transmembrane protein	[TP0648-TP0965 (0.54118866)]
COG0457	COG0845	GOX2013	GOX2013	Putative flagellin modification protein FlbA	GOX0691	GOX0691	Acriflavin resistance protein A	[TP0648-TP0965 (0.54118866)]
COG0457	COG0845	GOX1560	GOX1560	Hypothetical protein {UniProtKB/TrEMBL:Q5FQP5}	GOX0691	GOX0691	Acriflavin resistance protein A	[TP0648-TP0965 (0.54118866)]
COG0457	COG0845	GOX1871	GOX1871	Hypothetical protein {UniProtKB/TrEMBL:Q5FPT7}	GOX0348	GOX0348	HlyD family secretion protein	[TP0648-TP0965 (0.54118866)]
COG0457	COG0845	GOX0733	GOX0733	Hypothetical protein {UniProtKB/TrEMBL:Q5FSY6}	GOX0348	GOX0348	HlyD family secretion protein	[TP0648-TP0965 (0.54118866)]
COG0457	COG0845	GOX0733	GOX0733	Hypothetical protein {UniProtKB/TrEMBL:Q5FSY6}	GOX0691	GOX0691	Acriflavin resistance protein A	[TP0648-TP0965 (0.54118866)]
COG0457	COG0845	GOX1871	GOX1871	Hypothetical protein {UniProtKB/TrEMBL:Q5FPT7}	GOX0392	GOX0392	Putative transport transmembrane protein	[TP0648-TP0965 (0.54118866)]
COG0457	COG0845	GOX1560	GOX1560	Hypothetical protein {UniProtKB/TrEMBL:Q5FQP5}	GOX0555	GOX0555	Cation efflux protein {UniProtKB/TrEMBL:Q5FTG3}	[TP0648-TP0965 (0.54118866)]
COG0457	COG0845	GOX0825	GOX0825	Hypothetical protein {UniProtKB/TrEMBL:Q5FSP7}	GOX0714	GOX0714	HlyD family secretion protein	[TP0648-TP0965 (0.54118866)]
COG0457	COG0845	GOX1560	GOX1560	Hypothetical protein {UniProtKB/TrEMBL:Q5FQP5}	GOX0348	GOX0348	HlyD family secretion protein	[TP0648-TP0965 (0.54118866)]
COG0457	COG0845	GOX1560	GOX1560	Hypothetical protein {UniProtKB/TrEMBL:Q5FQP5}	GOX0972	GOX0972	Cation efflux system protein CzcB	[TP0648-TP0965 (0.54118866)]
COG0457	COG0845	GOX0733	GOX0733	Hypothetical protein {UniProtKB/TrEMBL:Q5FSY6}	GOX0714	GOX0714	HlyD family secretion protein	[TP0648-TP0965 (0.54118866)]
COG0457	COG0845	GOX1560	GOX1560	Hypothetical protein {UniProtKB/TrEMBL:Q5FQP5}	GOX0392	GOX0392	Putative transport transmembrane protein	[TP0648-TP0965 (0.54118866)]
COG0457	COG0845	GOX2013	GOX2013	Putative flagellin modification protein FlbA	GOX0972	GOX0972	Cation efflux system protein CzcB	[TP0648-TP0965 (0.54118866)]
COG0457	COG0845	GOX0733	GOX0733	Hypothetical protein {UniProtKB/TrEMBL:Q5FSY6}	GOX0392	GOX0392	Putative transport transmembrane protein	[TP0648-TP0965 (0.54118866)]
COG1749	COG1843	GOX1027	GOX1027	Flagellar hook protein FlgE	GOX0425	GOX0425	Basal-body rod modification protein FlgD	[TP0727-TP0728 (0.8651164)]
COG0782	COG1057	GOX1860	GOX1860	Transcription elongation factor GreB	GOX1148	nadD	Probable nicotinate-nucleotide adenylyltransferase (EC 2.7.7.18) (Deamido-NAD(+) pyrophosphorylase) (Deamido-NAD(+) diphosphorylase) (Nicotinate mononucleotide adenylyltransferase) (NaMN adenylyltransferase)	[TP0019-TP0741 (0.75909394)]
COG0782	COG1057	GOX0324	GOX0324	Transcription elongation factor	GOX1148	nadD	Probable nicotinate-nucleotide adenylyltransferase (EC 2.7.7.18) (Deamido-NAD(+) pyrophosphorylase) (Deamido-NAD(+) diphosphorylase) (Nicotinate mononucleotide adenylyltransferase) (NaMN adenylyltransferase)	[TP0019-TP0741 (0.75909394)]
COG1109	COG1157	GOX0044	GOX0044	Phosphomannomutase {UniProtKB/TrEMBL:Q5FUS8}	GOX1694	GOX1694	Flagellum-specific ATP synthase	[TP0413-TP0402 (0.78400123)]
COG1109	COG1157	GOX1692	glmM	Phosphoglucosamine mutase (EC 5.4.2.10)	GOX1694	GOX1694	Flagellum-specific ATP synthase	[TP0413-TP0402 (0.78400123)]
COG0090	COG1643	GOX0377	rplB	LSU ribosomal protein L2P	GOX0832	GOX0832	ATP-dependent helicase {UniProtKB/TrEMBL:Q5FSP0}	[TP0192-TP0526 (0.71912634)]
COG0217	COG1235	GOX1679	GOX1679	Hypothetical UPF0082 protein GOX1679	GOX0986	pqqB	Coenzyme PQQ synthesis protein B (Pyrroloquinoline quinone biosynthesis protein B)	[TP0474-TP0489 (0.71912634)]
COG0217	COG1235	GOX1679	GOX1679	Hypothetical UPF0082 protein GOX1679	GOX0014	GOX0014	PhnP protein {UniProtKB/TrEMBL:Q5FUX8}	[TP0474-TP0489 (0.71912634)]
COG0012	COG0188	GOX1146	GOX1146	GTP-binding protein {UniProtKB/TrEMBL:Q5FRT3}	GOX0073	GOX0073	Topoisomerase IV subunit A	[TP0124-TP0005 (0.7149395)]
COG0012	COG0188	GOX1146	GOX1146	GTP-binding protein {UniProtKB/TrEMBL:Q5FRT3}	GOX0887	GOX0887	DNA gyrase subunit A {UniProtKB/TrEMBL:Q5FSI7}	[TP0124-TP0005 (0.7149395)]
COG0324	COG1558	GOX1086	GOX1086	TRNA delta(2)-isopentenylpyrophosphate	GOX1527	GOX1527	Flagellar basal-body rod protein FlgC	[TP0637-TP0397 (0.66148543)]
COG0457	COG1643	GOX0825	GOX0825	Hypothetical protein {UniProtKB/TrEMBL:Q5FSP7}	GOX0832	GOX0832	ATP-dependent helicase {UniProtKB/TrEMBL:Q5FSP0}	[TP0067-TP0526 (0.80406195)]
COG0457	COG1643	GOX2013	GOX2013	Putative flagellin modification protein FlbA	GOX0832	GOX0832	ATP-dependent helicase {UniProtKB/TrEMBL:Q5FSP0}	[TP0067-TP0526 (0.80406195)]
COG0457	COG1643	GOX0733	GOX0733	Hypothetical protein {UniProtKB/TrEMBL:Q5FSY6}	GOX0832	GOX0832	ATP-dependent helicase {UniProtKB/TrEMBL:Q5FSP0}	[TP0067-TP0526 (0.80406195)]
COG0457	COG1643	GOX1560	GOX1560	Hypothetical protein {UniProtKB/TrEMBL:Q5FQP5}	GOX0832	GOX0832	ATP-dependent helicase {UniProtKB/TrEMBL:Q5FSP0}	[TP0067-TP0526 (0.80406195)]
COG0457	COG1643	GOX1871	GOX1871	Hypothetical protein {UniProtKB/TrEMBL:Q5FPT7}	GOX0832	GOX0832	ATP-dependent helicase {UniProtKB/TrEMBL:Q5FSP0}	[TP0067-TP0526 (0.80406195)]
COG0840	COG1157	GOX1348	GOX1348	Methyl-accepting chemotaxis protein	GOX1694	GOX1694	Flagellum-specific ATP synthase	[TP0640-TP0402 (0.9180537)]
COG0840	COG1157	GOX0766	GOX0766	Methyl-accepting chemotaxis protein	GOX1694	GOX1694	Flagellum-specific ATP synthase	[TP0640-TP0402 (0.9180537)]
COG0840	COG1157	GOX1549	GOX1549	Methyl-accepting chemotaxis protein	GOX1694	GOX1694	Flagellum-specific ATP synthase	[TP0640-TP0402 (0.9180537)]
COG0462	COG0492	GOX0964	GOX0964	Ribose-phosphate pyrophosphokinase	GOX0631	GOX0631	Thioredoxin reductase {UniProtKB/TrEMBL:Q5FT88}	[TP0294-TP0814 (0.8323514)]
COG0462	COG0492	GOX0964	GOX0964	Ribose-phosphate pyrophosphokinase	GOX0131	GOX0131	Thioredoxin reductase {UniProtKB/TrEMBL:Q5FUM1}	[TP0294-TP0814 (0.8323514)]
COG0124	COG0254	GOX0033	hisS	Histidyl-tRNA synthetase (EC 6.1.1.21) (Histidine--tRNA ligase) (HisRS)	GOX2398	rpmE	50S ribosomal protein L31	[TP0641-TP0255 (0.65973145)]
COG0178	COG0272	GOX1359	GOX1359	Excinuclease ABC subunit A	GOX0168	GOX0168	NAD-dependent DNA ligase	[TP0514-TP0634 (0.7537598)]
COG0178	COG0272	GOX0892	GOX0892	Excinuclease ABC subunit A	GOX0168	GOX0168	NAD-dependent DNA ligase	[TP0514-TP0634 (0.7537598)]
COG0257	COG2204	GOX0732	GOX0732	LSU ribosomal protein L36P	GOX0468	GOX0468	Nitrogen assimilation regulatory protein NtrC	[TP0209-TP0519 (0.6010877)]
COG0257	COG2204	GOX0732	GOX0732	LSU ribosomal protein L36P	GOX0466	GOX0466	Nitrogen assimilation regulatory protein NtrX	[TP0209-TP0519 (0.6010877)]
COG0495	COG1558	GOX0410	GOX0410	Leucyl-tRNA synthetase {UniProtKB/TrEMBL:Q5FTV3}	GOX1527	GOX1527	Flagellar basal-body rod protein FlgC	[TP0586-TP0397 (0.60331625)]
COG1192	COG2214	GOX2702	GOX2702	ParA-like protein {UniProtKB/TrEMBL:Q5HXI7}	GOX1414	GOX1414	Chaperone protein DnaJ {UniProtKB/TrEMBL:Q5FR31}	[TP0272-TP0843 (0.8210422)]
COG1192	COG2214	GOX2546	GOX2546	Replication protein A {UniProtKB/TrEMBL:Q5HXZ1}	GOX0049	GOX0049	DnaJ family protein {UniProtKB/TrEMBL:Q5FUX2}	[TP0272-TP0843 (0.8210422)]
COG1192	COG2214	GOX1063	GOX1063	Chromosome partitioning protein ParA	GOX0049	GOX0049	DnaJ family protein {UniProtKB/TrEMBL:Q5FUX2}	[TP0272-TP0843 (0.8210422)]
COG1192	COG2214	GOX2546	GOX2546	Replication protein A {UniProtKB/TrEMBL:Q5HXZ1}	GOX1414	GOX1414	Chaperone protein DnaJ {UniProtKB/TrEMBL:Q5FR31}	[TP0272-TP0843 (0.8210422)]
COG1192	COG2214	GOX2694	GOX2694	ParA-like protein {UniProtKB/TrEMBL:Q5HXJ5}	GOX0049	GOX0049	DnaJ family protein {UniProtKB/TrEMBL:Q5FUX2}	[TP0272-TP0843 (0.8210422)]
COG1192	COG2214	GOX1063	GOX1063	Chromosome partitioning protein ParA	GOX1414	GOX1414	Chaperone protein DnaJ {UniProtKB/TrEMBL:Q5FR31}	[TP0272-TP0843 (0.8210422)]
COG1192	COG2214	GOX2694	GOX2694	ParA-like protein {UniProtKB/TrEMBL:Q5HXJ5}	GOX1414	GOX1414	Chaperone protein DnaJ {UniProtKB/TrEMBL:Q5FR31}	[TP0272-TP0843 (0.8210422)]
COG1192	COG2214	GOX2716	GOX2716	ParA-like protein {UniProtKB/TrEMBL:Q5HXH3}	GOX0049	GOX0049	DnaJ family protein {UniProtKB/TrEMBL:Q5FUX2}	[TP0272-TP0843 (0.8210422)]
COG1192	COG2214	GOX2702	GOX2702	ParA-like protein {UniProtKB/TrEMBL:Q5HXI7}	GOX0049	GOX0049	DnaJ family protein {UniProtKB/TrEMBL:Q5FUX2}	[TP0272-TP0843 (0.8210422)]
COG1192	COG2214	GOX2716	GOX2716	ParA-like protein {UniProtKB/TrEMBL:Q5HXH3}	GOX1414	GOX1414	Chaperone protein DnaJ {UniProtKB/TrEMBL:Q5FR31}	[TP0272-TP0843 (0.8210422)]
COG0608	COG1159	GOX1515	GOX1515	Single-stranded-DNA-specific exonuclease RecJ	GOX1811	GOX1811	GTP-binding protein {UniProtKB/TrEMBL:Q5FPZ6}	[TP0704-TP0541 (0.7586372)]
COG0242	COG0263	GOX1836	GOX1836	N-formylmethionylaminoacyl-tRNA deformylase	GOX0142	proB	Glutamate 5-kinase (EC 2.7.2.11) (Gamma-glutamyl kinase) (GK)	[TP0757-TP0351 (0.5771584)]
COG0242	COG0263	GOX0123	GOX0123	Polypeptide deformylase	GOX0142	proB	Glutamate 5-kinase (EC 2.7.2.11) (Gamma-glutamyl kinase) (GK)	[TP0757-TP0351 (0.5771584)]
COG0566	COG1589	GOX0501	GOX0501	23S rRNA methyltransferase	GOX0162	GOX0162	Cell division protein FtsQ	[TP0109-TP0388 (0.8512026)]
COG0124	COG0546	GOX0033	hisS	Histidyl-tRNA synthetase (EC 6.1.1.21) (Histidine--tRNA ligase) (HisRS)	GOX0579	GOX0579	Phosphoglycolate phosphatase	[TP0641-TP0554 (0.5196431)]
COG0257	COG0773	GOX0732	GOX0732	LSU ribosomal protein L36P	GOX0159	murC	UDP-N-acetylmuramate--L-alanine ligase (EC 6.3.2.8) (UDP-N- acetylmuramoyl-L-alanine synthetase)	[TP0209-TP0341 (0.6926446)]
COG0457	COG2204	GOX1871	GOX1871	Hypothetical protein {UniProtKB/TrEMBL:Q5FPT7}	GOX0466	GOX0466	Nitrogen assimilation regulatory protein NtrX	[TP0067-TP0519 (0.7741208)]
COG0457	COG2204	GOX1560	GOX1560	Hypothetical protein {UniProtKB/TrEMBL:Q5FQP5}	GOX0466	GOX0466	Nitrogen assimilation regulatory protein NtrX	[TP0067-TP0519 (0.7741208)]
COG0457	COG2204	GOX2013	GOX2013	Putative flagellin modification protein FlbA	GOX0468	GOX0468	Nitrogen assimilation regulatory protein NtrC	[TP0067-TP0519 (0.7741208)]
COG0457	COG2204	GOX0733	GOX0733	Hypothetical protein {UniProtKB/TrEMBL:Q5FSY6}	GOX0468	GOX0468	Nitrogen assimilation regulatory protein NtrC	[TP0067-TP0519 (0.7741208)]
COG0457	COG2204	GOX1560	GOX1560	Hypothetical protein {UniProtKB/TrEMBL:Q5FQP5}	GOX0468	GOX0468	Nitrogen assimilation regulatory protein NtrC	[TP0067-TP0519 (0.7741208)]
COG0457	COG2204	GOX0733	GOX0733	Hypothetical protein {UniProtKB/TrEMBL:Q5FSY6}	GOX0466	GOX0466	Nitrogen assimilation regulatory protein NtrX	[TP0067-TP0519 (0.7741208)]
COG0457	COG2204	GOX2013	GOX2013	Putative flagellin modification protein FlbA	GOX0466	GOX0466	Nitrogen assimilation regulatory protein NtrX	[TP0067-TP0519 (0.7741208)]
COG0457	COG2204	GOX1871	GOX1871	Hypothetical protein {UniProtKB/TrEMBL:Q5FPT7}	GOX0468	GOX0468	Nitrogen assimilation regulatory protein NtrC	[TP0067-TP0519 (0.7741208)]
COG0457	COG2204	GOX0825	GOX0825	Hypothetical protein {UniProtKB/TrEMBL:Q5FSP7}	GOX0466	GOX0466	Nitrogen assimilation regulatory protein NtrX	[TP0067-TP0519 (0.7741208)]
COG0457	COG2204	GOX0825	GOX0825	Hypothetical protein {UniProtKB/TrEMBL:Q5FSP7}	GOX0468	GOX0468	Nitrogen assimilation regulatory protein NtrC	[TP0067-TP0519 (0.7741208)]
COG0272	COG1879	GOX0168	GOX0168	NAD-dependent DNA ligase	GOX2219	GOX2219	Ribose ABC transporter, periplasmic binding	[TP0634-TP0684 (0.56216276)]
COG0257	COG0681	GOX0732	GOX0732	LSU ribosomal protein L36P	GOX0871	GOX0871	Signal peptidase I {UniProtKB/TrEMBL:Q5FSK1}	[TP0209-TP0926 (0.69083804)]
COG0257	COG0681	GOX0732	GOX0732	LSU ribosomal protein L36P	GOX1809	GOX1809	Signal peptidase I {UniProtKB/TrEMBL:Q5FPZ8}	[TP0209-TP0926 (0.69083804)]
COG0526	COG1843	GOX0626	GOX0626	Thioredoxin {UniProtKB/TrEMBL:Q5FT93}	GOX0425	GOX0425	Basal-body rod modification protein FlgD	[TP0100-TP0728 (0.58155864)]
COG0526	COG1843	GOX1956	GOX1956	Putative thiol:disulfide interchange protein I	GOX0425	GOX0425	Basal-body rod modification protein FlgD	[TP0100-TP0728 (0.58155864)]
COG0526	COG1843	GOX1649	GOX1649	Thiol:disulfide interchange protein DsbE	GOX0425	GOX0425	Basal-body rod modification protein FlgD	[TP0100-TP0728 (0.58155864)]
COG0526	COG1843	GOX0187	GOX0187	Hypothetical protein {UniProtKB/TrEMBL:Q5FUG9}	GOX0425	GOX0425	Basal-body rod modification protein FlgD	[TP0100-TP0728 (0.58155864)]
COG0768	COG1344	GOX1740	GOX1740	Cell elongation specific D,D-transpeptidase	GOX0787	GOX0787	Flagellin B {UniProtKB/TrEMBL:Q5FST5}	[TP0760-TP0870 (0.7190043)]
COG0768	COG1344	GOX0152	GOX0152	Transpeptidase FtsI {UniProtKB/TrEMBL:Q5FUK1}	GOX1025	GOX1025	Flagellar hook-associated protein 3 FlgL	[TP0760-TP0870 (0.7190043)]
COG0768	COG1344	GOX1740	GOX1740	Cell elongation specific D,D-transpeptidase	GOX1025	GOX1025	Flagellar hook-associated protein 3 FlgL	[TP0760-TP0870 (0.7190043)]
COG0768	COG1344	GOX0152	GOX0152	Transpeptidase FtsI {UniProtKB/TrEMBL:Q5FUK1}	GOX0787	GOX0787	Flagellin B {UniProtKB/TrEMBL:Q5FST5}	[TP0760-TP0870 (0.7190043)]
COG1121	COG2204	GOX1045	GOX1045	Metal ABC transport system ATP-binding protein	GOX0468	GOX0468	Nitrogen assimilation regulatory protein NtrC	[TP0035-TP0519 (0.5085169)]
COG1121	COG2204	GOX1045	GOX1045	Metal ABC transport system ATP-binding protein	GOX0466	GOX0466	Nitrogen assimilation regulatory protein NtrX	[TP0035-TP0519 (0.5085169)]
COG0528	COG4591	GOX1812	GOX1812	Uridylate kinase {UniProtKB/TrEMBL:Q5FPZ5}	GOX0078	GOX0078	Lipoprotein releasing system transmembrane	[TP0099-TP0580 (0.8561369)]
COG0228	COG0546	GOX0196	rpsP	SSU ribosomal protein S16P	GOX0579	GOX0579	Phosphoglycolate phosphatase	[TP0905-TP0554 (0.5352583)]
COG0503	COG1488	GOX0174	gpt	Xanthine phosphoribosyltransferase (EC 2.4.2.22) (Xanthine-guanine phosphoribosyltransferase) (XGPRT)	GOX1770	GOX1770	Hypothetical protein {UniProtKB/TrEMBL:Q5FQ37}	[TP1039-TP0628 (0.6658587)]
COG0503	COG1488	GOX0835	apt	Adenine phosphoribosyltransferase (EC 2.4.2.7) (APRT)	GOX1770	GOX1770	Hypothetical protein {UniProtKB/TrEMBL:Q5FQ37}	[TP1039-TP0628 (0.6658587)]
COG0770	COG2001	GOX0154	GOX0154	UDP-N-acetylmuramoylalanyl-D-glutamyl-2,	GOX0149	mraZ	Protein mraZ {UniProtKB/Swiss-Prot:Q5FUK4}	[TP0386-TP0383 (0.8315325)]
COG0051	COG2204	GOX0381	rpsJ	SSU ribosomal protein S10P	GOX0468	GOX0468	Nitrogen assimilation regulatory protein NtrC	[TP0188-TP0519 (0.6307204)]
COG0051	COG2204	GOX0381	rpsJ	SSU ribosomal protein S10P	GOX0466	GOX0466	Nitrogen assimilation regulatory protein NtrX	[TP0188-TP0519 (0.6307204)]
COG0249	COG0546	GOX1873	GOX1873	DNA mismatch repair protein MutS	GOX0579	GOX0579	Phosphoglycolate phosphatase	[TP0328-TP0554 (0.5196431)]
COG0234	COG0803	GOX1901	GOX1901	Chaperonin GroES {UniProtKB/TrEMBL:Q5FPQ7}	GOX1044	GOX1044	ABC transporter substrate binding protein	[TP1013-TP0163 (0.67160416)]
COG0162	COG2834	GOX1364	tyrS	Tyrosyl-tRNA synthetase (EC 6.1.1.1) (Tyrosine--tRNA ligase) (TyrRS)	GOX1979	GOX1979	Outer-membrane lipoprotein carrier protein	[TP0834-TP0333 (0.5313641)]
COG0342	COG0546	GOX2402	GOX2402	Protein translocase subunit SecD	GOX0579	GOX0579	Phosphoglycolate phosphatase	[TP0410-TP0554 (0.6160348)]
COG0457	COG1536	GOX1560	GOX1560	Hypothetical protein {UniProtKB/TrEMBL:Q5FQP5}	GOX0423	GOX0423	Flagellar motor switch protein FliG	[TP0648-TP0400 (0.69805074)]
COG0457	COG1536	GOX1871	GOX1871	Hypothetical protein {UniProtKB/TrEMBL:Q5FPT7}	GOX0423	GOX0423	Flagellar motor switch protein FliG	[TP0648-TP0400 (0.69805074)]
COG0457	COG1536	GOX0825	GOX0825	Hypothetical protein {UniProtKB/TrEMBL:Q5FSP7}	GOX0423	GOX0423	Flagellar motor switch protein FliG	[TP0648-TP0400 (0.69805074)]
COG0457	COG1536	GOX2013	GOX2013	Putative flagellin modification protein FlbA	GOX0423	GOX0423	Flagellar motor switch protein FliG	[TP0648-TP0400 (0.69805074)]
COG0457	COG1536	GOX0733	GOX0733	Hypothetical protein {UniProtKB/TrEMBL:Q5FSY6}	GOX0423	GOX0423	Flagellar motor switch protein FliG	[TP0648-TP0400 (0.69805074)]
COG0227	COG0492	GOX0106	rpmB	50S ribosomal protein L28	GOX0631	GOX0631	Thioredoxin reductase {UniProtKB/TrEMBL:Q5FT88}	[TP0362-TP0814 (0.801083)]
COG0227	COG0492	GOX0106	rpmB	50S ribosomal protein L28	GOX0131	GOX0131	Thioredoxin reductase {UniProtKB/TrEMBL:Q5FUM1}	[TP0362-TP0814 (0.801083)]
COG0051	COG1192	GOX0381	rpsJ	SSU ribosomal protein S10P	GOX1063	GOX1063	Chromosome partitioning protein ParA	[TP0188-TP0272 (0.7732025)]
COG0051	COG1192	GOX0381	rpsJ	SSU ribosomal protein S10P	GOX2702	GOX2702	ParA-like protein {UniProtKB/TrEMBL:Q5HXI7}	[TP0188-TP0272 (0.7732025)]
COG0051	COG1192	GOX0381	rpsJ	SSU ribosomal protein S10P	GOX2546	GOX2546	Replication protein A {UniProtKB/TrEMBL:Q5HXZ1}	[TP0188-TP0272 (0.7732025)]
COG0051	COG1192	GOX0381	rpsJ	SSU ribosomal protein S10P	GOX2694	GOX2694	ParA-like protein {UniProtKB/TrEMBL:Q5HXJ5}	[TP0188-TP0272 (0.7732025)]
COG0051	COG1192	GOX0381	rpsJ	SSU ribosomal protein S10P	GOX2716	GOX2716	ParA-like protein {UniProtKB/TrEMBL:Q5HXH3}	[TP0188-TP0272 (0.7732025)]
COG0098	COG0803	GOX0363	rpsE	30S ribosomal protein S5	GOX1044	GOX1044	ABC transporter substrate binding protein	[TP0206-TP0163 (0.74372905)]
COG0249	COG0457	GOX1873	GOX1873	DNA mismatch repair protein MutS	GOX1560	GOX1560	Hypothetical protein {UniProtKB/TrEMBL:Q5FQP5}	[TP0328-TP0095 (0.63719666)]
COG0249	COG0457	GOX1873	GOX1873	DNA mismatch repair protein MutS	GOX2013	GOX2013	Putative flagellin modification protein FlbA	[TP0328-TP0095 (0.63719666)]
COG0249	COG0457	GOX1873	GOX1873	DNA mismatch repair protein MutS	GOX0825	GOX0825	Hypothetical protein {UniProtKB/TrEMBL:Q5FSP7}	[TP0328-TP0095 (0.63719666)]
COG0249	COG0457	GOX1873	GOX1873	DNA mismatch repair protein MutS	GOX1871	GOX1871	Hypothetical protein {UniProtKB/TrEMBL:Q5FPT7}	[TP0328-TP0095 (0.63719666)]
COG0249	COG0457	GOX1873	GOX1873	DNA mismatch repair protein MutS	GOX0733	GOX0733	Hypothetical protein {UniProtKB/TrEMBL:Q5FSY6}	[TP0328-TP0095 (0.63719666)]
COG0442	COG0459	GOX0079	GOX0079	Prolyl-tRNA synthetase {UniProtKB/TrEMBL:Q5FUU9}	GOX1902	groL	60 kDa chaperonin (Protein Cpn60) (groEL protein)	[TP0160-TP0030 (0.7719589)]
COG0255	COG1354	GOX0372	rpmC	50S ribosomal protein L29	GOX1755	GOX1755	Hypothetical protein {UniProtKB/TrEMBL:Q5FQ52}	[TP0197-TP0691 (0.70609456)]
COG0036	COG1573	GOX1352	GOX1352	Ribulose-phosphate 3-epimerase	GOX1562	GOX1562	Bacteriophage-type DNA polymerase	[TP0945-TP0229 (0.685165)]
COG0036	COG1573	GOX1352	GOX1352	Ribulose-phosphate 3-epimerase	GOX1908	GOX1908	Uracil-DNA glycosylase {UniProtKB/TrEMBL:Q5FPQ0}	[TP0945-TP0229 (0.685165)]
COG0036	COG1573	GOX1352	GOX1352	Ribulose-phosphate 3-epimerase	GOX0785	GOX0785	DNA polymerase related protein	[TP0945-TP0229 (0.685165)]
COG0036	COG1573	GOX1352	GOX1352	Ribulose-phosphate 3-epimerase	GOX0136	GOX0136	DNA polymerase related protein	[TP0945-TP0229 (0.685165)]
COG0217	COG0481	GOX1679	GOX1679	Hypothetical UPF0082 protein GOX1679	GOX0241	lepA	GTP-binding elongation factor LepA	[TP0474-TP0510 (0.76600474)]
COG0178	COG0357	GOX0892	GOX0892	Excinuclease ABC subunit A	GOX1064	gidB	Methyltransferase gidB (EC 2.1.-.-) (Glucose-inhibited division protein B)	[TP0514-TP0946 (0.8569251)]
COG0178	COG0357	GOX1359	GOX1359	Excinuclease ABC subunit A	GOX1064	gidB	Methyltransferase gidB (EC 2.1.-.-) (Glucose-inhibited division protein B)	[TP0514-TP0946 (0.8569251)]
COG1815	COG1843	GOX1528	GOX1528	Flagellar basal-body rod protein FlgB	GOX0425	GOX0425	Basal-body rod modification protein FlgD	[TP0396-TP0728 (0.83050734)]
COG0442	COG1843	GOX0079	GOX0079	Prolyl-tRNA synthetase {UniProtKB/TrEMBL:Q5FUU9}	GOX0425	GOX0425	Basal-body rod modification protein FlgD	[TP0160-TP0728 (0.50152636)]
COG0840	COG1558	GOX1549	GOX1549	Methyl-accepting chemotaxis protein	GOX1527	GOX1527	Flagellar basal-body rod protein FlgC	[TP0640-TP0397 (0.8569927)]
COG0840	COG1558	GOX0766	GOX0766	Methyl-accepting chemotaxis protein	GOX1527	GOX1527	Flagellar basal-body rod protein FlgC	[TP0640-TP0397 (0.8569927)]
COG0840	COG1558	GOX1348	GOX1348	Methyl-accepting chemotaxis protein	GOX1527	GOX1527	Flagellar basal-body rod protein FlgC	[TP0640-TP0397 (0.8569927)]
COG0267	COG2137	GOX2277	GOX2277	LSU ribosomal protein L33P	GOX1239	GOX1239	Hypothetical protein {UniProtKB/TrEMBL:Q5FRJ6}	[TP0234-TP1023 (0.5769722)]
COG1109	COG1488	GOX0044	GOX0044	Phosphomannomutase {UniProtKB/TrEMBL:Q5FUS8}	GOX1770	GOX1770	Hypothetical protein {UniProtKB/TrEMBL:Q5FQ37}	[TP0413-TP0628 (0.6598422)]
COG1109	COG1488	GOX1692	glmM	Phosphoglucosamine mutase (EC 5.4.2.10)	GOX1770	GOX1770	Hypothetical protein {UniProtKB/TrEMBL:Q5FQ37}	[TP0413-TP0628 (0.6598422)]
COG0477	COG1432	GOX2140	GOX2140	Putative permease {UniProtKB/TrEMBL:Q5FP20}	GOX1805	GOX1805	Hypothetical protein {UniProtKB/TrEMBL:Q5FQ02}	[TP0840-TP0894 (0.55999315)]
COG0477	COG1432	GOX0175	GOX0175	Hypothetical membrane-spanning protein	GOX1805	GOX1805	Hypothetical protein {UniProtKB/TrEMBL:Q5FQ02}	[TP0840-TP0894 (0.55999315)]
COG0477	COG1432	GOX0919	GOX0919	Putative efflux protein	GOX1805	GOX1805	Hypothetical protein {UniProtKB/TrEMBL:Q5FQ02}	[TP0840-TP0894 (0.55999315)]
COG0477	COG1432	GOX0837	GOX0837	Putative drug transport transmembrane protein	GOX1805	GOX1805	Hypothetical protein {UniProtKB/TrEMBL:Q5FQ02}	[TP0840-TP0894 (0.55999315)]
COG0477	COG1432	GOX0208	GOX0208	Putative glucarate/galactarate transporter	GOX1805	GOX1805	Hypothetical protein {UniProtKB/TrEMBL:Q5FQ02}	[TP0840-TP0894 (0.55999315)]
COG0477	COG1432	GOX2104	GOX2104	Putative transport protein	GOX1805	GOX1805	Hypothetical protein {UniProtKB/TrEMBL:Q5FQ02}	[TP0840-TP0894 (0.55999315)]
COG0477	COG1432	GOX0925	GOX0925	Sugar-proton symporter {UniProtKB/TrEMBL:Q5FSE9}	GOX1805	GOX1805	Hypothetical protein {UniProtKB/TrEMBL:Q5FQ02}	[TP0840-TP0894 (0.55999315)]
COG0477	COG1432	GOX2577	GOX2577	Membrane-bound transport protein	GOX1805	GOX1805	Hypothetical protein {UniProtKB/TrEMBL:Q5FQ02}	[TP0840-TP0894 (0.55999315)]
COG0477	COG1432	GOX0783	GOX0783	Multidrug resistance protein B	GOX1805	GOX1805	Hypothetical protein {UniProtKB/TrEMBL:Q5FQ02}	[TP0840-TP0894 (0.55999315)]
COG0477	COG1432	GOX1631	GOX1631	Putative sugar transport protein	GOX1805	GOX1805	Hypothetical protein {UniProtKB/TrEMBL:Q5FQ02}	[TP0840-TP0894 (0.55999315)]
COG0477	COG1432	GOX1971	GOX1971	Galactose-proton symporter	GOX1805	GOX1805	Hypothetical protein {UniProtKB/TrEMBL:Q5FQ02}	[TP0840-TP0894 (0.55999315)]
COG0477	COG1432	GOX0649	GOX0649	Sugar-proton symporter {UniProtKB/TrEMBL:Q5FT70}	GOX1805	GOX1805	Hypothetical protein {UniProtKB/TrEMBL:Q5FQ02}	[TP0840-TP0894 (0.55999315)]
COG0477	COG1432	GOX0354	GOX0354	Putative sugar/polyol transporter	GOX1805	GOX1805	Hypothetical protein {UniProtKB/TrEMBL:Q5FQ02}	[TP0840-TP0894 (0.55999315)]
COG0477	COG1432	GOX1047	GOX1047	Sugar-proton symporter {UniProtKB/TrEMBL:Q5FS29}	GOX1805	GOX1805	Hypothetical protein {UniProtKB/TrEMBL:Q5FQ02}	[TP0840-TP0894 (0.55999315)]
COG0477	COG1432	GOX1140	GOX1140	Hypothetical metabolite transport protein	GOX1805	GOX1805	Hypothetical protein {UniProtKB/TrEMBL:Q5FQ02}	[TP0840-TP0894 (0.55999315)]
COG0477	COG1432	GOX1349	GOX1349	Putative transporter {UniProtKB/TrEMBL:Q5FR95}	GOX1805	GOX1805	Hypothetical protein {UniProtKB/TrEMBL:Q5FQ02}	[TP0840-TP0894 (0.55999315)]
COG0477	COG1432	GOX0542	GOX0542	Hypothetical metabolite transport protein	GOX1805	GOX1805	Hypothetical protein {UniProtKB/TrEMBL:Q5FQ02}	[TP0840-TP0894 (0.55999315)]
COG0477	COG1432	GOX0808	GOX0808	Galactose-proton symporter	GOX1805	GOX1805	Hypothetical protein {UniProtKB/TrEMBL:Q5FQ02}	[TP0840-TP0894 (0.55999315)]
COG0477	COG1432	GOX1972	GOX1972	Putative transport protein	GOX1805	GOX1805	Hypothetical protein {UniProtKB/TrEMBL:Q5FQ02}	[TP0840-TP0894 (0.55999315)]
COG0143	COG0217	GOX0016	GOX0016	Methionyl-tRNA synthetase	GOX1679	GOX1679	Hypothetical UPF0082 protein GOX1679	[TP0798-TP0474 (0.7790581)]
COG0357	COG0442	GOX1064	gidB	Methyltransferase gidB (EC 2.1.-.-) (Glucose-inhibited division protein B)	GOX0079	GOX0079	Prolyl-tRNA synthetase {UniProtKB/TrEMBL:Q5FUU9}	[TP0946-TP0160 (0.6515529)]
COG0566	COG2204	GOX0501	GOX0501	23S rRNA methyltransferase	GOX0466	GOX0466	Nitrogen assimilation regulatory protein NtrX	[TP0054-TP0519 (0.63495165)]
COG0566	COG2204	GOX0501	GOX0501	23S rRNA methyltransferase	GOX0468	GOX0468	Nitrogen assimilation regulatory protein NtrC	[TP0054-TP0519 (0.63495165)]
COG1129	COG4591	GOX2220	GOX2220	Ribose ABC transporter, ATP-binding protein	GOX0078	GOX0078	Lipoprotein releasing system transmembrane	[TP0685-TP0582 (0.6658587)]
COG0457	COG1256	GOX1871	GOX1871	Hypothetical protein {UniProtKB/TrEMBL:Q5FPT7}	GOX1026	GOX1026	Flagellar hook-associated protein 1 FlgK	[TP0067-TP0660 (0.6278126)]
COG0457	COG1256	GOX0825	GOX0825	Hypothetical protein {UniProtKB/TrEMBL:Q5FSP7}	GOX1026	GOX1026	Flagellar hook-associated protein 1 FlgK	[TP0067-TP0660 (0.6278126)]
COG0457	COG1256	GOX2013	GOX2013	Putative flagellin modification protein FlbA	GOX1026	GOX1026	Flagellar hook-associated protein 1 FlgK	[TP0067-TP0660 (0.6278126)]
COG0457	COG1256	GOX1560	GOX1560	Hypothetical protein {UniProtKB/TrEMBL:Q5FQP5}	GOX1026	GOX1026	Flagellar hook-associated protein 1 FlgK	[TP0067-TP0660 (0.6278126)]
COG0457	COG1256	GOX0733	GOX0733	Hypothetical protein {UniProtKB/TrEMBL:Q5FSY6}	GOX1026	GOX1026	Flagellar hook-associated protein 1 FlgK	[TP0067-TP0660 (0.6278126)]
COG0564	COG1200	GOX0505	GOX0505	Ribosomal large subunit pseudouridine synthase D	GOX0056	GOX0056	ATP-dependent DNA helicase RecG	[TP0339-TP0687 (0.85149276)]
COG0564	COG1200	GOX1665	GOX1665	Ribosomal large subunit pseudouridine synthase C	GOX0056	GOX0056	ATP-dependent DNA helicase RecG	[TP0339-TP0687 (0.85149276)]
COG0564	COG1200	GOX0804	GOX0804	Ribosomal large subunit pseudouridine synthase A	GOX0056	GOX0056	ATP-dependent DNA helicase RecG	[TP0339-TP0687 (0.85149276)]
COG0457	COG2080	GOX2013	GOX2013	Putative flagellin modification protein FlbA	GOX0586	GOX0586	Membrane-bound aldehyde dehydrogenase, small	[TP0820-TP0080 (0.6775143)]
COG0457	COG2080	GOX0733	GOX0733	Hypothetical protein {UniProtKB/TrEMBL:Q5FSY6}	GOX1495	GOX1495	Oxidoreductase, iron-sulphur binding subunit	[TP0820-TP0080 (0.6775143)]
COG0457	COG2080	GOX0733	GOX0733	Hypothetical protein {UniProtKB/TrEMBL:Q5FSY6}	GOX0586	GOX0586	Membrane-bound aldehyde dehydrogenase, small	[TP0820-TP0080 (0.6775143)]
COG0457	COG2080	GOX2013	GOX2013	Putative flagellin modification protein FlbA	GOX1495	GOX1495	Oxidoreductase, iron-sulphur binding subunit	[TP0820-TP0080 (0.6775143)]
COG0457	COG2080	GOX1560	GOX1560	Hypothetical protein {UniProtKB/TrEMBL:Q5FQP5}	GOX0586	GOX0586	Membrane-bound aldehyde dehydrogenase, small	[TP0820-TP0080 (0.6775143)]
COG0457	COG2080	GOX0825	GOX0825	Hypothetical protein {UniProtKB/TrEMBL:Q5FSP7}	GOX0586	GOX0586	Membrane-bound aldehyde dehydrogenase, small	[TP0820-TP0080 (0.6775143)]
COG0457	COG2080	GOX1871	GOX1871	Hypothetical protein {UniProtKB/TrEMBL:Q5FPT7}	GOX1495	GOX1495	Oxidoreductase, iron-sulphur binding subunit	[TP0820-TP0080 (0.6775143)]
COG0457	COG2080	GOX1560	GOX1560	Hypothetical protein {UniProtKB/TrEMBL:Q5FQP5}	GOX1495	GOX1495	Oxidoreductase, iron-sulphur binding subunit	[TP0820-TP0080 (0.6775143)]
COG0457	COG2080	GOX0825	GOX0825	Hypothetical protein {UniProtKB/TrEMBL:Q5FSP7}	GOX1495	GOX1495	Oxidoreductase, iron-sulphur binding subunit	[TP0820-TP0080 (0.6775143)]
COG0457	COG2080	GOX1871	GOX1871	Hypothetical protein {UniProtKB/TrEMBL:Q5FPT7}	GOX0586	GOX0586	Membrane-bound aldehyde dehydrogenase, small	[TP0820-TP0080 (0.6775143)]
COG0457	COG2812	GOX1871	GOX1871	Hypothetical protein {UniProtKB/TrEMBL:Q5FPT7}	GOX0604	GOX0604	DNA polymerase III subunit gamma/tau	[TP0067-TP1005 (0.5652097)]
COG0457	COG2812	GOX2013	GOX2013	Putative flagellin modification protein FlbA	GOX0604	GOX0604	DNA polymerase III subunit gamma/tau	[TP0067-TP1005 (0.5652097)]
COG0457	COG2812	GOX0825	GOX0825	Hypothetical protein {UniProtKB/TrEMBL:Q5FSP7}	GOX0604	GOX0604	DNA polymerase III subunit gamma/tau	[TP0067-TP1005 (0.5652097)]
COG0457	COG2812	GOX1560	GOX1560	Hypothetical protein {UniProtKB/TrEMBL:Q5FQP5}	GOX0604	GOX0604	DNA polymerase III subunit gamma/tau	[TP0067-TP1005 (0.5652097)]
COG0457	COG2812	GOX0733	GOX0733	Hypothetical protein {UniProtKB/TrEMBL:Q5FSY6}	GOX0604	GOX0604	DNA polymerase III subunit gamma/tau	[TP0067-TP1005 (0.5652097)]
COG0457	COG1396	GOX1871	GOX1871	Hypothetical protein {UniProtKB/TrEMBL:Q5FPT7}	GOX0569	GOX0569	Aldehyde dehydrogenase-like protein	[TP0648-TP0461 (0.6214171)]
COG0457	COG1396	GOX1871	GOX1871	Hypothetical protein {UniProtKB/TrEMBL:Q5FPT7}	GOX0768	GOX0768	Transcriptional regulator	[TP0648-TP0461 (0.6214171)]
COG0457	COG1396	GOX2013	GOX2013	Putative flagellin modification protein FlbA	GOX0768	GOX0768	Transcriptional regulator	[TP0648-TP0461 (0.6214171)]
COG0457	COG1396	GOX0825	GOX0825	Hypothetical protein {UniProtKB/TrEMBL:Q5FSP7}	GOX0569	GOX0569	Aldehyde dehydrogenase-like protein	[TP0648-TP0461 (0.6214171)]
COG0457	COG1396	GOX0733	GOX0733	Hypothetical protein {UniProtKB/TrEMBL:Q5FSY6}	GOX0569	GOX0569	Aldehyde dehydrogenase-like protein	[TP0648-TP0461 (0.6214171)]
COG0457	COG1396	GOX1560	GOX1560	Hypothetical protein {UniProtKB/TrEMBL:Q5FQP5}	GOX0569	GOX0569	Aldehyde dehydrogenase-like protein	[TP0648-TP0461 (0.6214171)]
COG0457	COG1396	GOX0825	GOX0825	Hypothetical protein {UniProtKB/TrEMBL:Q5FSP7}	GOX0768	GOX0768	Transcriptional regulator	[TP0648-TP0461 (0.6214171)]
COG0457	COG1396	GOX1560	GOX1560	Hypothetical protein {UniProtKB/TrEMBL:Q5FQP5}	GOX0768	GOX0768	Transcriptional regulator	[TP0648-TP0461 (0.6214171)]
COG0457	COG1396	GOX2013	GOX2013	Putative flagellin modification protein FlbA	GOX0569	GOX0569	Aldehyde dehydrogenase-like protein	[TP0648-TP0461 (0.6214171)]
COG0457	COG1396	GOX0733	GOX0733	Hypothetical protein {UniProtKB/TrEMBL:Q5FSY6}	GOX0768	GOX0768	Transcriptional regulator	[TP0648-TP0461 (0.6214171)]
COG0322	COG1432	GOX2273	GOX2273	UvrC, excinuclease ABC subunit C	GOX1805	GOX1805	Hypothetical protein {UniProtKB/TrEMBL:Q5FQ02}	[TP0472-TP0894 (0.7171434)]
COG0124	COG0124	GOX0033	hisS	Histidyl-tRNA synthetase (EC 6.1.1.21) (Histidine--tRNA ligase) (HisRS)	GOX0033	hisS	Histidyl-tRNA synthetase (EC 6.1.1.21) (Histidine--tRNA ligase) (HisRS)	[TP0641-TP0641 (0.67365265)]
COG0768	COG0815	GOX0152	GOX0152	Transpeptidase FtsI {UniProtKB/TrEMBL:Q5FUK1}	GOX0769	GOX0769	Apolipoprotein N-acyltransferase	[TP0500-TP0252 (0.87159187)]
COG0768	COG0815	GOX1740	GOX1740	Cell elongation specific D,D-transpeptidase	GOX0769	GOX0769	Apolipoprotein N-acyltransferase	[TP0500-TP0252 (0.87159187)]
COG0420	COG1256	GOX1019	GOX1019	Putative exonuclease {UniProtKB/TrEMBL:Q5FS56}	GOX1026	GOX1026	Flagellar hook-associated protein 1 FlgK	[TP0626-TP0660 (0.6120698)]
COG0442	COG1344	GOX0079	GOX0079	Prolyl-tRNA synthetase {UniProtKB/TrEMBL:Q5FUU9}	GOX1025	GOX1025	Flagellar hook-associated protein 3 FlgL	[TP0160-TP0792 (0.6929264), TP0160-TP0659 (0.5927278)]
COG0442	COG1344	GOX0079	GOX0079	Prolyl-tRNA synthetase {UniProtKB/TrEMBL:Q5FUU9}	GOX0787	GOX0787	Flagellin B {UniProtKB/TrEMBL:Q5FST5}	[TP0160-TP0792 (0.6929264), TP0160-TP0659 (0.5927278)]
COG0211	COG1536	GOX0140	rpmA	50S ribosomal protein L27	GOX0423	GOX0423	Flagellar motor switch protein FliG	[TP0743-TP0400 (0.6311798)]
COG1558	COG4591	GOX1527	GOX1527	Flagellar basal-body rod protein FlgC	GOX0078	GOX0078	Lipoprotein releasing system transmembrane	[TP0397-TP0582 (0.5810855)]
COG0486	COG0803	GOX1066	GOX1066	TRNA modification GTPase	GOX1044	GOX1044	ABC transporter substrate binding protein	[TP0550-TP0163 (0.74372905)]
COG1536	COG1595	GOX0423	GOX0423	Flagellar motor switch protein FliG	GOX2407	GOX2407	Putative RNA polymerase sigma-E factor (Sigma-24)	[TP0400-TP0092 (0.64304686)]
COG1536	COG1595	GOX0423	GOX0423	Flagellar motor switch protein FliG	GOX0676	GOX0676	Iron-regulated sigma factor/transcriptional	[TP0400-TP0092 (0.64304686)]
COG1536	COG1595	GOX0423	GOX0423	Flagellar motor switch protein FliG	GOX1340	GOX1340	Hypothetical protein {UniProtKB/TrEMBL:Q5FRA4}	[TP0400-TP0092 (0.64304686)]
COG1536	COG1595	GOX0423	GOX0423	Flagellar motor switch protein FliG	GOX2406	GOX2406	Putative RNA polymerase sigma-E factor (Sigma-24)	[TP0400-TP0092 (0.64304686)]
COG0687	COG1057	GOX1408	GOX1408	Binding protein component of ABC transporter	GOX1148	nadD	Probable nicotinate-nucleotide adenylyltransferase (EC 2.7.7.18) (Deamido-NAD(+) pyrophosphorylase) (Deamido-NAD(+) diphosphorylase) (Nicotinate mononucleotide adenylyltransferase) (NaMN adenylyltransferase)	[TP0655-TP0741 (0.7061969)]
COG1558	COG4786	GOX1527	GOX1527	Flagellar basal-body rod protein FlgC	GOX0953	GOX0953	Flagellar basal-body rod protein FlgG	[TP0397-TP0961 (0.74447966)]
COG1558	COG4786	GOX1527	GOX1527	Flagellar basal-body rod protein FlgC	GOX0954	GOX0954	Flagellar basal-body rod protein FlgF	[TP0397-TP0961 (0.74447966)]
COG0012	COG0608	GOX1146	GOX1146	GTP-binding protein {UniProtKB/TrEMBL:Q5FRT3}	GOX1515	GOX1515	Single-stranded-DNA-specific exonuclease RecJ	[TP0124-TP0704 (0.626838)]
COG0050	COG0457	GOX0382	GOX0382	Protein Translation Elongation Factor Tu	GOX1560	GOX1560	Hypothetical protein {UniProtKB/TrEMBL:Q5FQP5}	[TP0187-TP0067 (0.7854602)]
COG0050	COG0457	GOX0382	GOX0382	Protein Translation Elongation Factor Tu	GOX1871	GOX1871	Hypothetical protein {UniProtKB/TrEMBL:Q5FPT7}	[TP0187-TP0067 (0.7854602)]
COG0050	COG0457	GOX0382	GOX0382	Protein Translation Elongation Factor Tu	GOX0733	GOX0733	Hypothetical protein {UniProtKB/TrEMBL:Q5FSY6}	[TP0187-TP0067 (0.7854602)]
COG0050	COG0457	GOX0382	GOX0382	Protein Translation Elongation Factor Tu	GOX2013	GOX2013	Putative flagellin modification protein FlbA	[TP0187-TP0067 (0.7854602)]
COG0050	COG0457	GOX0382	GOX0382	Protein Translation Elongation Factor Tu	GOX0825	GOX0825	Hypothetical protein {UniProtKB/TrEMBL:Q5FSP7}	[TP0187-TP0067 (0.7854602)]
COG0257	COG0564	GOX0732	GOX0732	LSU ribosomal protein L36P	GOX1665	GOX1665	Ribosomal large subunit pseudouridine synthase C	[TP0209-TP0154 (0.634929)]
COG0257	COG0564	GOX0732	GOX0732	LSU ribosomal protein L36P	GOX0505	GOX0505	Ribosomal large subunit pseudouridine synthase D	[TP0209-TP0154 (0.634929)]
COG0257	COG0564	GOX0732	GOX0732	LSU ribosomal protein L36P	GOX0804	GOX0804	Ribosomal large subunit pseudouridine synthase A	[TP0209-TP0154 (0.634929)]
COG0457	COG1187	GOX2013	GOX2013	Putative flagellin modification protein FlbA	GOX0801	GOX0801	TRNA pseudouridine synthase A	[TP0067-TP0459 (0.6360361)]
COG0457	COG1187	GOX1560	GOX1560	Hypothetical protein {UniProtKB/TrEMBL:Q5FQP5}	GOX0801	GOX0801	TRNA pseudouridine synthase A	[TP0067-TP0459 (0.6360361)]
COG0457	COG1187	GOX0825	GOX0825	Hypothetical protein {UniProtKB/TrEMBL:Q5FSP7}	GOX0801	GOX0801	TRNA pseudouridine synthase A	[TP0067-TP0459 (0.6360361)]
COG0457	COG1187	GOX1871	GOX1871	Hypothetical protein {UniProtKB/TrEMBL:Q5FPT7}	GOX0801	GOX0801	TRNA pseudouridine synthase A	[TP0067-TP0459 (0.6360361)]
COG0457	COG1187	GOX0733	GOX0733	Hypothetical protein {UniProtKB/TrEMBL:Q5FSY6}	GOX0801	GOX0801	TRNA pseudouridine synthase A	[TP0067-TP0459 (0.6360361)]
COG0210	COG0305	GOX2523	GOX2523	DNA helicase II UvrD {UniProtKB/TrEMBL:Q5HY14}	GOX2331	GOX2331	Prophage replicative DNA helicase DnaB	[TP0102-TP0058 (0.8842861)]
COG0210	COG0305	GOX2673	GOX2673	ATP-dependent DNA helicase Rep	GOX2331	GOX2331	Prophage replicative DNA helicase DnaB	[TP0102-TP0058 (0.8842861)]
COG0210	COG0305	GOX2523	GOX2523	DNA helicase II UvrD {UniProtKB/TrEMBL:Q5HY14}	GOX1206	GOX1206	Replicative DNA helicase	[TP0102-TP0058 (0.8842861)]
COG0210	COG0305	GOX2390	GOX2390	DNA helicase II {UniProtKB/TrEMBL:Q5FNC6}	GOX2331	GOX2331	Prophage replicative DNA helicase DnaB	[TP0102-TP0058 (0.8842861)]
COG0210	COG0305	GOX2390	GOX2390	DNA helicase II {UniProtKB/TrEMBL:Q5FNC6}	GOX1206	GOX1206	Replicative DNA helicase	[TP0102-TP0058 (0.8842861)]
COG0210	COG0305	GOX2673	GOX2673	ATP-dependent DNA helicase Rep	GOX1206	GOX1206	Replicative DNA helicase	[TP0102-TP0058 (0.8842861)]
COG0257	COG1057	GOX0732	GOX0732	LSU ribosomal protein L36P	GOX1148	nadD	Probable nicotinate-nucleotide adenylyltransferase (EC 2.7.7.18) (Deamido-NAD(+) pyrophosphorylase) (Deamido-NAD(+) diphosphorylase) (Nicotinate mononucleotide adenylyltransferase) (NaMN adenylyltransferase)	[TP0209-TP0741 (0.64932555)]
COG0840	COG1070	GOX1348	GOX1348	Methyl-accepting chemotaxis protein	GOX2214	GOX2214	Putative carbohydrate kinase	[TP0640-TP0295 (0.8429581)]
COG0840	COG1070	GOX0766	GOX0766	Methyl-accepting chemotaxis protein	GOX2214	GOX2214	Putative carbohydrate kinase	[TP0640-TP0295 (0.8429581)]
COG0840	COG1070	GOX1549	GOX1549	Methyl-accepting chemotaxis protein	GOX2214	GOX2214	Putative carbohydrate kinase	[TP0640-TP0295 (0.8429581)]
