# Supplementary material for: The Binary Protein Interactome of Treponema pallidum – The Syphilis Spirochete
Source: PLoS One. 2008 May 28;3(5):e2292. doi: 10.1371/journal.pone.0002292 (PMC2386257; doi:10.1371/journal.pone.0002292)
Supplement: Data S1 — Predicted protein-protein interactions based on our Treponema pallidum data; zip archive containing 372 files with one file per species. (6.09 MB ZIP) [file pone.0002292.s006.zip › bacteria/Haemophilus_ducreyi.tab]

233412 Haemophilus ducreyi
COG A	COG B	Locus Id A	Preferred Name(s) A	Annotation A	Locus Id B	Preferred Name(s) B	Annotation B	T. pallidum interaction
COG0608	COG0817	HD1342	HD1342	Single-stranded-DNA-specific exonuclease RecJ	HD0593	ruvC	Crossover junction endodeoxyribonuclease ruvC (EC 3.1.22.4) (Holliday junction nuclease ruvC) (Holliday junction resolvase ruvC)	[TP0704-TP0517 (0.81382185)]
COG0845	COG4591	HD1513	HD1513	Putative RND efflux membrane fusion protein	HD0861	HD0861	Lipoprotein releasing system transmembrane	[TP0965-TP0582 (0.8143851)]
COG0845	COG4591	HD1018	HD1018	Probable macrolide-specific efflux protein	HD0861	HD0861	Lipoprotein releasing system transmembrane	[TP0965-TP0582 (0.8143851)]
COG0845	COG4591	HD1018	HD1018	Probable macrolide-specific efflux protein	HD0858	HD0858	Lipoprotein releasing system transmembrane	[TP0965-TP0582 (0.8143851)]
COG0845	COG4591	HD1513	HD1513	Putative RND efflux membrane fusion protein	HD0858	HD0858	Lipoprotein releasing system transmembrane	[TP0965-TP0582 (0.8143851)]
COG0617	COG0860	HD1091	cca	Multifunctional CCA protein [Includes: CCA-adding enzyme (EC 2.7.7.25) (EC 2.7.7.21) (tRNA nucleotidyltransferase) (tRNA adenylyl-/cytidylyl- transferase) (tRNA CCA-pyrophosphorylase) (tRNA-NT); 2'-nucleotidase (EC 3.1.3.-); 2',3'-cyclic phosphodiesterase (EC 3.1.4.-); Phosphatase (EC 3.1.3.-)]	HD0450	HD0450	N-acetylmuramoyl-L-alanine amidase	[TP0270-TP0247 (0.76828843)]
COG0617	COG0860	HD0604	HD0604	PolyA polymerase {UniProtKB/TrEMBL:Q7VNE5}	HD0450	HD0450	N-acetylmuramoyl-L-alanine amidase	[TP0270-TP0247 (0.76828843)]
COG0201	COG0550	HD1957	HD1957	Preprotein translocase SecY subunit	HD1276	HD1276	DNA topoisomerase III {UniProtKB/TrEMBL:Q7VLX0}	[TP0208-TP0394 (0.8044664)]
COG0201	COG0550	HD1957	HD1957	Preprotein translocase SecY subunit	HD0954	HD0954	DNA topoisomerase III {UniProtKB/TrEMBL:Q7VMM1}	[TP0208-TP0394 (0.8044664)]
COG0201	COG0550	HD1957	HD1957	Preprotein translocase SecY subunit	HD1385	HD1385	DNA topoisomerase I {UniProtKB/TrEMBL:Q7VLN7}	[TP0208-TP0394 (0.8044664)]
COG0768	COG2812	HD2020	HD2020	Penicillin binding protein 2	HD1819	HD1819	DNA polymerase III subunits gamma and tau	[TP0500-TP1005 (0.655462)]
COG0768	COG2812	HD0241	HD0241	Penicillin-binding protein 3	HD1819	HD1819	DNA polymerase III subunits gamma and tau	[TP0500-TP1005 (0.655462)]
COG0180	COG0564	HD0177	trpS	Tryptophanyl-tRNA synthetase (EC 6.1.1.2) (Tryptophan--tRNA ligase) (TrpRS)	HD1762	rluA	Ribosomal large subunit pseudouridine synthase A (EC 5.4.99.-) (rRNA- uridine isomerase A) (rRNA pseudouridylate synthase A)	[TP0632-TP0339 (0.7885255)]
COG0180	COG0564	HD0177	trpS	Tryptophanyl-tRNA synthetase (EC 6.1.1.2) (Tryptophan--tRNA ligase) (TrpRS)	HD0645	rluC	Ribosomal large subunit pseudouridine synthase C (EC 5.4.99.-) (rRNA- uridine isomerase C) (rRNA pseudouridylate synthase C)	[TP0632-TP0339 (0.7885255)]
COG0180	COG0564	HD0177	trpS	Tryptophanyl-tRNA synthetase (EC 6.1.1.2) (Tryptophan--tRNA ligase) (TrpRS)	HD1138	truC	tRNA pseudouridine synthase C (EC 5.4.99.-) (tRNA-uridine isomerase C) (tRNA pseudouridylate synthase C)	[TP0632-TP0339 (0.7885255)]
COG0180	COG0564	HD0177	trpS	Tryptophanyl-tRNA synthetase (EC 6.1.1.2) (Tryptophan--tRNA ligase) (TrpRS)	HD0469	rluD	Ribosomal large subunit pseudouridine synthase D (EC 5.4.99.-) (rRNA- uridine isomerase D) (rRNA pseudouridylate synthase D)	[TP0632-TP0339 (0.7885255)]
COG0090	COG0223	HD1980	rplB	50S ribosomal protein L2	HD2029	fmt	Methionyl-tRNA formyltransferase (EC 2.1.2.9)	[TP0192-TP0756 (0.8610547)]
COG0632	COG2255	HD1758	ruvA	Holliday junction ATP-dependent DNA helicase ruvA (EC 3.6.1.-)	HD1757	ruvB	Holliday junction ATP-dependent DNA helicase ruvB (EC 3.6.1.-)	[TP0543-TP0162 (0.9659884)]
COG0462	COG0817	HD1627	prs	Ribose-phosphate pyrophosphokinase (EC 2.7.6.1) (RPPK) (Phosphoribosyl pyrophosphate synthetase) (P-Rib-PP synthetase) (PRPP synthetase)	HD0593	ruvC	Crossover junction endodeoxyribonuclease ruvC (EC 3.1.22.4) (Holliday junction nuclease ruvC) (Holliday junction resolvase ruvC)	[TP0294-TP0517 (0.54911256)]
COG0125	COG0586	HD1933	tmk	Thymidylate kinase {UniProtKB/Swiss-Prot:Q7VKH4}	HD1642	HD1642	Possible integral membrane protein of DedA family	[TP0354-TP0779 (0.67954355)]
COG0257	COG0577	HD1926	HD1926	50S ribosomal protein L36 2	HD1019	HD1019	Macrolide-specific ABC-type efflux carrier	[TP0209-TP0962 (0.5903608)]
COG0257	COG0577	HD1955	HD1955	50S ribosomal protein L36 1	HD1019	HD1019	Macrolide-specific ABC-type efflux carrier	[TP0209-TP0962 (0.5903608)]
COG0222	COG0802	HD1879	rplL	50S ribosomal protein L7/L12	HD0451	HD0451	Hypothetical protein {UniProtKB/TrEMBL:Q7VNN9}	[TP0240-TP0875 (0.8481433)]
COG0495	COG1214	HD1132	leuS	Leucyl-tRNA synthetase (EC 6.1.1.4) (Leucine--tRNA ligase) (LeuRS)	HD1474	HD1474	Hypothetical protein {UniProtKB/TrEMBL:Q7VLH1}	[TP0586-TP0876 (0.5571989)]
COG0192	COG0592	HD0569	metK	S-adenosylmethionine synthetase (EC 2.5.1.6) (Methionine adenosyltransferase) (AdoMet synthetase) (MAT)	HD0850	HD0850	DNA polymerase III beta chain	[TP0794-TP0002 (0.8412751)]
COG0360	COG0616	HD1045	rpsF	30S ribosomal protein S6	HD0878	HD0878	Protease IV, signal peptide peptidase	[TP0063-TP0997 (0.6657489)]
COG0360	COG0616	HD1045	rpsF	30S ribosomal protein S6	HD0845	HD0845	Putative secreted protease	[TP0063-TP0997 (0.6657489)]
COG0860	COG1396	HD0450	HD0450	N-acetylmuramoyl-L-alanine amidase	HD0479	HD0479	Possible DNA-binding protein	[TP0247-TP0461 (0.8100859)]
COG0860	COG1396	HD0450	HD0450	N-acetylmuramoyl-L-alanine amidase	HD1694	HD1694	Hypothetical protein {UniProtKB/TrEMBL:Q7VL03}	[TP0247-TP0461 (0.8100859)]
COG0860	COG1396	HD0450	HD0450	N-acetylmuramoyl-L-alanine amidase	HD0292	HD0292	Hypothetical protein {UniProtKB/TrEMBL:Q7VP18}	[TP0247-TP0461 (0.8100859)]
COG0860	COG1396	HD0450	HD0450	N-acetylmuramoyl-L-alanine amidase	HD1096	HD1096	Hypothetical protein {UniProtKB/TrEMBL:Q7VM97}	[TP0247-TP0461 (0.8100859)]
COG0265	COG0333	HD1350	HD1350	Protease DegS {UniProtKB/TrEMBL:Q7VLS1}	HD0772	HD0772	50S ribosomal protein L32	[TP0773-TP0807 (0.5060325)]
COG0265	COG0333	HD0260	HD0260	Periplasmic serine protease do	HD0772	HD0772	50S ribosomal protein L32	[TP0773-TP0807 (0.5060325)]
COG0802	COG0860	HD0451	HD0451	Hypothetical protein {UniProtKB/TrEMBL:Q7VNN9}	HD0450	HD0450	N-acetylmuramoyl-L-alanine amidase	[TP0875-TP0247 (0.90700364)]
COG0495	COG0761	HD1132	leuS	Leucyl-tRNA synthetase (EC 6.1.1.4) (Leucine--tRNA ligase) (LeuRS)	HD0064	ispH	4-hydroxy-3-methylbut-2-enyl diphosphate reductase (EC 1.17.1.2)	[TP0586-TP0547 (0.63095015)]
COG0820	COG2812	HD0319	HD0319	Hypothetical protein {UniProtKB/TrEMBL:Q7VNZ4}	HD1819	HD1819	DNA polymerase III subunits gamma and tau	[TP0068-TP1005 (0.60435057)]
COG0272	COG1396	HD0830	HD0830	DNA ligase {UniProtKB/TrEMBL:Q7VMX7}	HD0292	HD0292	Hypothetical protein {UniProtKB/TrEMBL:Q7VP18}	[TP0634-TP0461 (0.7134334)]
COG0272	COG1396	HD0830	HD0830	DNA ligase {UniProtKB/TrEMBL:Q7VMX7}	HD1694	HD1694	Hypothetical protein {UniProtKB/TrEMBL:Q7VL03}	[TP0634-TP0461 (0.7134334)]
COG0272	COG1396	HD0830	HD0830	DNA ligase {UniProtKB/TrEMBL:Q7VMX7}	HD0479	HD0479	Possible DNA-binding protein	[TP0634-TP0461 (0.7134334)]
COG0272	COG1396	HD0830	HD0830	DNA ligase {UniProtKB/TrEMBL:Q7VMX7}	HD1096	HD1096	Hypothetical protein {UniProtKB/TrEMBL:Q7VM97}	[TP0634-TP0461 (0.7134334)]
COG1509	COG1509	HD1410	HD1410	Hypothetical protein {UniProtKB/TrEMBL:Q7VLL8}	HD1410	HD1410	Hypothetical protein {UniProtKB/TrEMBL:Q7VLL8}	[TP0121-TP0121 (0.7367639)]
COG0577	COG0845	HD1019	HD1019	Macrolide-specific ABC-type efflux carrier	HD1018	HD1018	Probable macrolide-specific efflux protein	[TP0963-TP0965 (0.93032813)]
COG0577	COG0845	HD1019	HD1019	Macrolide-specific ABC-type efflux carrier	HD1513	HD1513	Putative RND efflux membrane fusion protein	[TP0963-TP0965 (0.93032813)]
COG0333	COG1077	HD0772	HD0772	50S ribosomal protein L32	HD1292	HD1292	Rod shape-determining protein MreB	[TP0807-TP0497 (0.61855906)]
COG0234	COG1200	HD1785	groS	10 kDa chaperonin (Protein Cpn10) (groES protein)	HD1921	HD1921	ATP-dependent DNA helicase RecG	[TP1013-TP0687 (0.84594196)]
COG0257	COG1253	HD1926	HD1926	50S ribosomal protein L36 2	HD1797	HD1797	Hypothetical protein {UniProtKB/TrEMBL:Q7VKS4}	[TP0209-TP0027 (0.74441797)]
COG0257	COG1253	HD1955	HD1955	50S ribosomal protein L36 1	HD1797	HD1797	Hypothetical protein {UniProtKB/TrEMBL:Q7VKS4}	[TP0209-TP0027 (0.74441797)]
COG0060	COG0681	HD0272	ileS	Isoleucyl-tRNA synthetase (EC 6.1.1.5) (Isoleucine--tRNA ligase) (IleRS)	HD1607	HD1607	Signal peptidase I {UniProtKB/TrEMBL:Q7VL74}	[TP0452-TP0185 (0.79878455)]
COG0593	COG1077	HD0785	HD0785	Conserved probable chromosomal replication	HD1292	HD1292	Rod shape-determining protein MreB	[TP0001-TP0497 (0.678435)]
COG0593	COG1077	HD0851	dnaA	Chromosomal replication initiator protein dnaA	HD1292	HD1292	Rod shape-determining protein MreB	[TP0001-TP0497 (0.678435)]
COG0249	COG0357	HD2024	mutS	DNA mismatch repair protein mutS	HD0002	gidB	Methyltransferase gidB (EC 2.1.-.-) (Glucose-inhibited division protein B)	[TP0328-TP0946 (0.7367136)]
COG0658	COG1187	HD1256	HD1256	Recombination protein 2	HD1052	HD1052	Probable pseudouridine synthase	[TP0336-TP0459 (0.6079956)]
COG0658	COG1187	HD1256	HD1256	Recombination protein 2	HD0337	HD0337	Probable pseudouridylate synthase	[TP0336-TP0459 (0.6079956)]
COG0658	COG1187	HD1256	HD1256	Recombination protein 2	HD1057	HD1057	Ribosomal small subunit pseudouridine synthase A	[TP0336-TP0459 (0.6079956)]
COG0465	COG0465	HD1500	HD1500	Cell division protein, FtsH	HD1500	HD1500	Cell division protein, FtsH	[TP0330-TP0330 (0.73856413)]
COG1512	COG2891	HD0589	HD0589	YgcG {UniProtKB/TrEMBL:Q9L7V8}	HD1294	HD1294	Rod shape-determining protein MreD	[TP0561-TP0499 (0.5857341)]
COG0860	COG1192	HD0450	HD0450	N-acetylmuramoyl-L-alanine amidase	HD0974	HD0974	Possible chromosome partitioning related protein	[TP0247-TP0272 (0.7527567)]
COG0242	COG0272	HD1889	def	Peptide deformylase (EC 3.5.1.88) (PDF) (Polypeptide deformylase)	HD0830	HD0830	DNA ligase {UniProtKB/TrEMBL:Q7VMX7}	[TP0757-TP0634 (0.68197167)]
COG0265	COG0817	HD0260	HD0260	Periplasmic serine protease do	HD0593	ruvC	Crossover junction endodeoxyribonuclease ruvC (EC 3.1.22.4) (Holliday junction nuclease ruvC) (Holliday junction resolvase ruvC)	[TP0773-TP0517 (0.5118523)]
COG0265	COG0817	HD1350	HD1350	Protease DegS {UniProtKB/TrEMBL:Q7VLS1}	HD0593	ruvC	Crossover junction endodeoxyribonuclease ruvC (EC 3.1.22.4) (Holliday junction nuclease ruvC) (Holliday junction resolvase ruvC)	[TP0773-TP0517 (0.5118523)]
COG0187	COG0358	HD1643	HD1643	DNA gyrase subunit B {UniProtKB/TrEMBL:Q7VL42}	HD0690	HD0690	DNA primase {UniProtKB/TrEMBL:Q7VN83}	[TP1006-TP0492 (0.55112576)]
COG0187	COG0358	HD0870	HD0870	DNA topoisomerase IV subunit B	HD0690	HD0690	DNA primase {UniProtKB/TrEMBL:Q7VN83}	[TP1006-TP0492 (0.55112576)]
COG0301	COG0514	HD1806	thiI	Thiamine biosynthesis protein thiI	HD0475	HD0475	ATP-dependent DNA helicase	[TP0559-TP0103 (0.6411465)]
COG1154	COG2812	HD0441	dxs	1-deoxy-D-xylulose-5-phosphate synthase (EC 2.2.1.7) (1-deoxyxylulose- 5-phosphate synthase) (DXP synthase) (DXPS)	HD1819	HD1819	DNA polymerase III subunits gamma and tau	[TP0824-TP1005 (0.68180764)]
COG0223	COG1551	HD2029	fmt	Methionyl-tRNA formyltransferase (EC 2.1.2.9)	HD1430	csrA	Carbon storage regulator homolog	[TP0756-TP0657 (0.72355264)]
COG0237	COG0552	HD1127	coaE	Dephospho-CoA kinase (EC 2.7.1.24) (Dephosphocoenzyme A kinase)	HD0984	HD0984	Cell division protein FtsY	[TP0296-TP0578 (0.7885255)]
COG0080	COG0265	HD1884	rplK	50S ribosomal protein L11	HD1350	HD1350	Protease DegS {UniProtKB/TrEMBL:Q7VLS1}	[TP0237-TP0773 (0.6164146)]
COG0080	COG0265	HD1884	rplK	50S ribosomal protein L11	HD0260	HD0260	Periplasmic serine protease do	[TP0237-TP0773 (0.6164146)]
COG2812	COG2812	HD1819	HD1819	DNA polymerase III subunits gamma and tau	HD1819	HD1819	DNA polymerase III subunits gamma and tau	[TP1005-TP1005 (0.52391654)]
COG0223	COG0234	HD2029	fmt	Methionyl-tRNA formyltransferase (EC 2.1.2.9)	HD1785	groS	10 kDa chaperonin (Protein Cpn10) (groES protein)	[TP0756-TP1013 (0.64276713)]
COG0357	COG0459	HD0002	gidB	Methyltransferase gidB (EC 2.1.-.-) (Glucose-inhibited division protein B)	HD1784	groL	60 kDa chaperonin (Protein Cpn60) (groEL protein)	[TP0946-TP0030 (0.68326145)]
COG0664	COG1074	HD1427	HD1427	Fnr-like transcriptional regulator protein	HD1076	HD1076	Exodeoxyribonuclease V, beta subunit	[TP0089-TP0898 (0.8304331)]
COG0664	COG1074	HD0738	HD0738	Cyclic AMP receptor protein	HD1076	HD1076	Exodeoxyribonuclease V, beta subunit	[TP0089-TP0898 (0.8304331)]
COG0223	COG0242	HD2029	fmt	Methionyl-tRNA formyltransferase (EC 2.1.2.9)	HD1889	def	Peptide deformylase (EC 3.5.1.88) (PDF) (Polypeptide deformylase)	[TP0756-TP0757 (0.8300303)]
COG0233	COG0359	HD1596	frr	Ribosome recycling factor (Ribosome-releasing factor) (RRF)	HD1048	rplI	50S ribosomal protein L9	[TP0604-TP0060 (0.5105792)]
COG0265	COG0492	HD0260	HD0260	Periplasmic serine protease do	HD0333	HD0333	Thioredoxin reductase {UniProtKB/TrEMBL:Q7VNY7}	[TP0773-TP0814 (0.6926654)]
COG0265	COG0492	HD1350	HD1350	Protease DegS {UniProtKB/TrEMBL:Q7VLS1}	HD0333	HD0333	Thioredoxin reductase {UniProtKB/TrEMBL:Q7VNY7}	[TP0773-TP0814 (0.6926654)]
COG0124	COG0608	HD1039	hisS	Histidyl-tRNA synthetase (EC 6.1.1.21) (Histidine--tRNA ligase) (HisRS)	HD1342	HD1342	Single-stranded-DNA-specific exonuclease RecJ	[TP0641-TP0704 (0.75894904)]
COG0465	COG0772	HD1500	HD1500	Cell division protein, FtsH	HD2019	HD2019	Rod-shape-determining protein RodA	[TP0330-TP0387 (0.8016956)]
COG0465	COG0772	HD1500	HD1500	Cell division protein, FtsH	HD0246	HD0246	Cell division protein FtsW	[TP0330-TP0387 (0.8016956)]
COG0234	COG0792	HD1785	groS	10 kDa chaperonin (Protein Cpn10) (groES protein)	HD0802	HD_0802	UPF0102 protein HD_0802	[TP1013-TP0913 (0.7815084)]
COG0192	COG0217	HD0569	metK	S-adenosylmethionine synthetase (EC 2.5.1.6) (Methionine adenosyltransferase) (AdoMet synthetase) (MAT)	HD0596	HD_0596	Hypothetical UPF0082 protein HD0596	[TP0794-TP0474 (0.71912634)]
COG0092	COG0301	HD1977	rpsC	30S ribosomal protein S3	HD1806	thiI	Thiamine biosynthesis protein thiI	[TP0195-TP0559 (0.66944)]
COG0860	COG1214	HD0450	HD0450	N-acetylmuramoyl-L-alanine amidase	HD1474	HD1474	Hypothetical protein {UniProtKB/TrEMBL:Q7VLH1}	[TP0247-TP0876 (0.6334264)]
COG0477	COG0845	HD0827	HD0827	Permease and possible signal transducer AmpG	HD1513	HD1513	Putative RND efflux membrane fusion protein	[TP0840-TP0965 (0.8653204)]
COG0477	COG0845	HD1639	HD1639	Hypothetical protein {UniProtKB/TrEMBL:Q7VL46}	HD1018	HD1018	Probable macrolide-specific efflux protein	[TP0840-TP0965 (0.8653204)]
COG0477	COG0845	HD1109	HD1109	Putative oxalate/formate antiporter	HD1018	HD1018	Probable macrolide-specific efflux protein	[TP0840-TP0965 (0.8653204)]
COG0477	COG0845	HD1639	HD1639	Hypothetical protein {UniProtKB/TrEMBL:Q7VL46}	HD1513	HD1513	Putative RND efflux membrane fusion protein	[TP0840-TP0965 (0.8653204)]
COG0477	COG0845	HD0391	HD0391	Probable 3-phenylpropionic acid transporter	HD1018	HD1018	Probable macrolide-specific efflux protein	[TP0840-TP0965 (0.8653204)]
COG0477	COG0845	HD0391	HD0391	Probable 3-phenylpropionic acid transporter	HD1513	HD1513	Putative RND efflux membrane fusion protein	[TP0840-TP0965 (0.8653204)]
COG0477	COG0845	HD1109	HD1109	Putative oxalate/formate antiporter	HD1513	HD1513	Putative RND efflux membrane fusion protein	[TP0840-TP0965 (0.8653204)]
COG0477	COG0845	HD0835	HD0835	Putative transport protein	HD1513	HD1513	Putative RND efflux membrane fusion protein	[TP0840-TP0965 (0.8653204)]
COG0477	COG0845	HD0827	HD0827	Permease and possible signal transducer AmpG	HD1018	HD1018	Probable macrolide-specific efflux protein	[TP0840-TP0965 (0.8653204)]
COG0477	COG0845	HD0835	HD0835	Putative transport protein	HD1018	HD1018	Probable macrolide-specific efflux protein	[TP0840-TP0965 (0.8653204)]
COG0305	COG2812	HD0973	HD0973	Replicative DNA helicase	HD1819	HD1819	DNA polymerase III subunits gamma and tau	[TP0058-TP1005 (0.7130585)]
COG0305	COG2812	HD1372	HD1372	Replicative DNA helicase	HD1819	HD1819	DNA polymerase III subunits gamma and tau	[TP0058-TP1005 (0.7130585)]
COG0188	COG0526	HD1748	HD1748	DNA gyrase subunit A {UniProtKB/TrEMBL:Q7VKW4}	HD0638	HD0638	Probable thiol:disulfide interchange protein	[TP0005-TP0100 (0.7885434)]
COG0188	COG0526	HD1748	HD1748	DNA gyrase subunit A {UniProtKB/TrEMBL:Q7VKW4}	HD0058	HD0058	Probable thiol:disulfide interchange protein DsbE	[TP0005-TP0100 (0.7885434)]
COG0188	COG0526	HD1748	HD1748	DNA gyrase subunit A {UniProtKB/TrEMBL:Q7VKW4}	HD0697	HD0697	Thioredoxin-like protein	[TP0005-TP0100 (0.7885434)]
COG0188	COG0526	HD1587	HD1587	Topoisomerase IV subunit A	HD1810	HD1810	Thioredoxin {UniProtKB/TrEMBL:Q7VKR2}	[TP0005-TP0100 (0.7885434)]
COG0188	COG0526	HD1587	HD1587	Topoisomerase IV subunit A	HD0697	HD0697	Thioredoxin-like protein	[TP0005-TP0100 (0.7885434)]
COG0188	COG0526	HD1587	HD1587	Topoisomerase IV subunit A	HD0638	HD0638	Probable thiol:disulfide interchange protein	[TP0005-TP0100 (0.7885434)]
COG0188	COG0526	HD1748	HD1748	DNA gyrase subunit A {UniProtKB/TrEMBL:Q7VKW4}	HD1810	HD1810	Thioredoxin {UniProtKB/TrEMBL:Q7VKR2}	[TP0005-TP0100 (0.7885434)]
COG0188	COG0526	HD1587	HD1587	Topoisomerase IV subunit A	HD0058	HD0058	Probable thiol:disulfide interchange protein DsbE	[TP0005-TP0100 (0.7885434)]
COG0188	COG0526	HD1587	HD1587	Topoisomerase IV subunit A	HD0616	HD0616	Possible thiol:disulfide interchange protein DsbE	[TP0005-TP0100 (0.7885434)]
COG0188	COG0526	HD1748	HD1748	DNA gyrase subunit A {UniProtKB/TrEMBL:Q7VKW4}	HD0616	HD0616	Possible thiol:disulfide interchange protein DsbE	[TP0005-TP0100 (0.7885434)]
COG0526	COG0771	HD0638	HD0638	Probable thiol:disulfide interchange protein	HD0245	murD	UDP-N-acetylmuramoylalanine--D-glutamate ligase (EC 6.3.2.9) (UDP-N- acetylmuramoyl-L-alanyl-D-glutamate synthetase) (D-glutamic acid- adding enzyme)	[TP0100-TP0903 (0.59509045)]
COG0526	COG0771	HD0058	HD0058	Probable thiol:disulfide interchange protein DsbE	HD0245	murD	UDP-N-acetylmuramoylalanine--D-glutamate ligase (EC 6.3.2.9) (UDP-N- acetylmuramoyl-L-alanyl-D-glutamate synthetase) (D-glutamic acid- adding enzyme)	[TP0100-TP0903 (0.59509045)]
COG0526	COG0771	HD0616	HD0616	Possible thiol:disulfide interchange protein DsbE	HD0245	murD	UDP-N-acetylmuramoylalanine--D-glutamate ligase (EC 6.3.2.9) (UDP-N- acetylmuramoyl-L-alanyl-D-glutamate synthetase) (D-glutamic acid- adding enzyme)	[TP0100-TP0903 (0.59509045)]
COG0526	COG0771	HD0697	HD0697	Thioredoxin-like protein	HD0245	murD	UDP-N-acetylmuramoylalanine--D-glutamate ligase (EC 6.3.2.9) (UDP-N- acetylmuramoyl-L-alanyl-D-glutamate synthetase) (D-glutamic acid- adding enzyme)	[TP0100-TP0903 (0.59509045)]
COG0526	COG0771	HD1810	HD1810	Thioredoxin {UniProtKB/TrEMBL:Q7VKR2}	HD0245	murD	UDP-N-acetylmuramoylalanine--D-glutamate ligase (EC 6.3.2.9) (UDP-N- acetylmuramoyl-L-alanyl-D-glutamate synthetase) (D-glutamic acid- adding enzyme)	[TP0100-TP0903 (0.59509045)]
COG0143	COG0845	HD1054	metG	Methionyl-tRNA synthetase (EC 6.1.1.10) (Methionine--tRNA ligase) (MetRS)	HD1018	HD1018	Probable macrolide-specific efflux protein	[TP0798-TP0965 (0.7246752)]
COG0143	COG0845	HD1054	metG	Methionyl-tRNA synthetase (EC 6.1.1.10) (Methionine--tRNA ligase) (MetRS)	HD1513	HD1513	Putative RND efflux membrane fusion protein	[TP0798-TP0965 (0.7246752)]
COG0250	COG0772	HD1885	HD1885	Transcription antitermination protein	HD2019	HD2019	Rod-shape-determining protein RodA	[TP0236-TP0387 (0.7470728)]
COG0250	COG0772	HD1885	HD1885	Transcription antitermination protein	HD0246	HD0246	Cell division protein FtsW	[TP0236-TP0387 (0.7470728)]
COG0227	COG0740	HD0731	rpmB	50S ribosomal protein L28	HD0221	clpP	ATP-dependent Clp protease proteolytic subunit (EC 3.4.21.92) (Endopeptidase Clp)	[TP0362-TP0507 (0.75048)]
COG0103	COG0211	HD1493	rpsI	30S ribosomal protein S9	HD0205	rpmA	50S ribosomal protein L27	[TP1024-TP0743 (0.87139803)]
COG0472	COG1512	HD1844	HD1844	Undecaprenyl-phosphate	HD0589	HD0589	YgcG {UniProtKB/TrEMBL:Q9L7V8}	[TP0345-TP0561 (0.53951585)]
COG0472	COG1512	HD0244	mraY	Phospho-N-acetylmuramoyl-pentapeptide-transferase (EC 2.7.8.13) (UDP- MurNAc-pentapeptide phosphotransferase)	HD0589	HD0589	YgcG {UniProtKB/TrEMBL:Q9L7V8}	[TP0345-TP0561 (0.53951585)]
COG0530	COG0741	HD0810	HD0810	Putative sodium/calcium exchange protein	HD2002	mltC	Membrane-bound lytic murein transglycosylase C precursor (EC 3.2.1.-) (Murein hydrolase C)	[TP1034-TP0043 (0.7823198)]
COG0530	COG0741	HD0810	HD0810	Putative sodium/calcium exchange protein	HD1400	HD1400	Putative soluble lytic murein transglycosylase	[TP1034-TP0043 (0.7823198)]
COG0530	COG0741	HD0810	HD0810	Putative sodium/calcium exchange protein	HD1549	HD1549	Hypothetical protein {UniProtKB/TrEMBL:Q7VLB4}	[TP1034-TP0043 (0.7823198)]
COG0621	COG2812	HD1896	HD1896	Hypothetical protein {UniProtKB/TrEMBL:Q7VKK2}	HD1819	HD1819	DNA polymerase III subunits gamma and tau	[TP0754-TP1005 (0.5550382)]
COG0621	COG2812	HD0226	HD0226	Hypothetical protein {UniProtKB/TrEMBL:Q7VP74}	HD1819	HD1819	DNA polymerase III subunits gamma and tau	[TP0754-TP1005 (0.5550382)]
COG0442	COG4591	HD1919	HD1919	Prolyl-tRNA synthetase {UniProtKB/TrEMBL:Q7VKI5}	HD0861	HD0861	Lipoprotein releasing system transmembrane	[TP0160-TP0582 (0.74148)]
COG0442	COG4591	HD1919	HD1919	Prolyl-tRNA synthetase {UniProtKB/TrEMBL:Q7VKI5}	HD0858	HD0858	Lipoprotein releasing system transmembrane	[TP0160-TP0582 (0.74148)]
COG0223	COG0664	HD2029	fmt	Methionyl-tRNA formyltransferase (EC 2.1.2.9)	HD1427	HD1427	Fnr-like transcriptional regulator protein	[TP0756-TP0995 (0.69102824)]
COG0223	COG0664	HD2029	fmt	Methionyl-tRNA formyltransferase (EC 2.1.2.9)	HD0738	HD0738	Cyclic AMP receptor protein	[TP0756-TP0995 (0.69102824)]
COG0697	COG0716	HD0206	HD0206	Hypothetical protein {UniProtKB/TrEMBL:Q7VP90}	HD0366	HD0366	Flavodoxin A {UniProtKB/TrEMBL:Q7VNW0}	[TP0986-TP0925 (0.8288174)]
COG0697	COG0716	HD0206	HD0206	Hypothetical protein {UniProtKB/TrEMBL:Q7VP90}	HD1996	HD1996	MioC protein {UniProtKB/TrEMBL:Q7VKC0}	[TP0986-TP0925 (0.8288174)]
COG0465	COG4591	HD1500	HD1500	Cell division protein, FtsH	HD0861	HD0861	Lipoprotein releasing system transmembrane	[TP0765-TP0582 (0.6598422)]
COG0465	COG4591	HD1500	HD1500	Cell division protein, FtsH	HD0858	HD0858	Lipoprotein releasing system transmembrane	[TP0765-TP0582 (0.6598422)]
COG0773	COG0817	HD0703	HD0703	UDP-N-acetylmuramate:L-alanyl-gamma-D-glutamayl-m	HD0593	ruvC	Crossover junction endodeoxyribonuclease ruvC (EC 3.1.22.4) (Holliday junction nuclease ruvC) (Holliday junction resolvase ruvC)	[TP0341-TP0517 (0.7285616)]
COG0773	COG0817	HD0823	murC	UDP-N-acetylmuramate--L-alanine ligase (EC 6.3.2.8) (UDP-N- acetylmuramoyl-L-alanine synthetase)	HD0593	ruvC	Crossover junction endodeoxyribonuclease ruvC (EC 3.1.22.4) (Holliday junction nuclease ruvC) (Holliday junction resolvase ruvC)	[TP0341-TP0517 (0.7285616)]
COG0272	COG0773	HD0830	HD0830	DNA ligase {UniProtKB/TrEMBL:Q7VMX7}	HD0823	murC	UDP-N-acetylmuramate--L-alanine ligase (EC 6.3.2.8) (UDP-N- acetylmuramoyl-L-alanine synthetase)	[TP0634-TP0341 (0.8201813)]
COG0272	COG0773	HD0830	HD0830	DNA ligase {UniProtKB/TrEMBL:Q7VMX7}	HD0703	HD0703	UDP-N-acetylmuramate:L-alanyl-gamma-D-glutamayl-m	[TP0634-TP0341 (0.8201813)]
COG1512	COG2095	HD0589	HD0589	YgcG {UniProtKB/TrEMBL:Q9L7V8}	HD1736	HD1736	Probable membrane protein	[TP0561-TP0988 (0.5704539)]
COG0301	COG0566	HD1806	thiI	Thiamine biosynthesis protein thiI	HD0438	HD0438	Conserved putative tRNA/rRNA methyltransferase	[TP0559-TP0054 (0.678511)]
COG0301	COG0566	HD1806	thiI	Thiamine biosynthesis protein thiI	HD0270	rlmB	23S rRNA (guanosine-2'-O-)-methyltransferase rlmB (EC 2.1.1.-) (23S rRNA Gm2251 2'-O-methyltransferase)	[TP0559-TP0054 (0.678511)]
COG0353	COG0514	HD0325	recR	Recombination protein recR	HD0475	HD0475	ATP-dependent DNA helicase	[TP1004-TP0103 (0.6917512)]
COG0036	COG0249	HD1929	HD1929	D-ribulose-phosphate-3 epimerase	HD2024	mutS	DNA mismatch repair protein mutS	[TP0945-TP0328 (0.6742458)]
COG0124	COG0465	HD1039	hisS	Histidyl-tRNA synthetase (EC 6.1.1.21) (Histidine--tRNA ligase) (HisRS)	HD1500	HD1500	Cell division protein, FtsH	[TP0641-TP0330 (0.76316583)]
COG0250	COG3439	HD1885	HD1885	Transcription antitermination protein	HD0405	HD0405	Hypothetical protein {UniProtKB/TrEMBL:Q9L7U8}	[TP0236-TP0895 (0.72267145)]
COG0772	COG1512	HD2019	HD2019	Rod-shape-determining protein RodA	HD0589	HD0589	YgcG {UniProtKB/TrEMBL:Q9L7V8}	[TP0387-TP0561 (0.5082704)]
COG0772	COG1512	HD0246	HD0246	Cell division protein FtsW	HD0589	HD0589	YgcG {UniProtKB/TrEMBL:Q9L7V8}	[TP0387-TP0561 (0.5082704)]
COG0504	COG0728	HD0373	pyrG	CTP synthase (EC 6.3.4.2) (UTP--ammonia ligase) (CTP synthetase)	HD1987	HD1987	MviN virulence factor {UniProtKB/TrEMBL:Q7VKC8}	[TP0305-TP0516 (0.84299135)]
COG0237	COG3683	HD1127	coaE	Dephospho-CoA kinase (EC 2.7.1.24) (Dephosphocoenzyme A kinase)	HD1622	HD1622	Hypothetical protein {UniProtKB/TrEMBL:Q7VL60}	[TP0296-TP0557 (0.7885255)]
COG0275	COG0820	HD0239	mraW	S-adenosyl-methyltransferase mraW (EC 2.1.1.-)	HD0319	HD0319	Hypothetical protein {UniProtKB/TrEMBL:Q7VNZ4}	[TP0384-TP0068 (0.79878455)]
COG0242	COG0360	HD1889	def	Peptide deformylase (EC 3.5.1.88) (PDF) (Polypeptide deformylase)	HD1045	rpsF	30S ribosomal protein S6	[TP0757-TP0063 (0.54983324)]
COG0267	COG0357	HD0730	rpmG	50S ribosomal protein L33	HD0002	gidB	Methyltransferase gidB (EC 2.1.-.-) (Glucose-inhibited division protein B)	[TP0234-TP0946 (0.6249908)]
COG0234	COG0772	HD1785	groS	10 kDa chaperonin (Protein Cpn10) (groES protein)	HD2019	HD2019	Rod-shape-determining protein RodA	[TP1013-TP0387 (0.81326103)]
COG0234	COG0772	HD1785	groS	10 kDa chaperonin (Protein Cpn10) (groES protein)	HD0246	HD0246	Cell division protein FtsW	[TP1013-TP0387 (0.81326103)]
COG0305	COG1595	HD1372	HD1372	Replicative DNA helicase	HD1917	HD1917	Probable RNA polymerase sigma factor	[TP0058-TP0092 (0.74082893)]
COG0305	COG1595	HD0973	HD0973	Replicative DNA helicase	HD1917	HD1917	Probable RNA polymerase sigma factor	[TP0058-TP0092 (0.74082893)]
COG0305	COG1595	HD0973	HD0973	Replicative DNA helicase	HD1172	HD1172	RNA polymerase sigma-E factor	[TP0058-TP0092 (0.74082893)]
COG0305	COG1595	HD1372	HD1372	Replicative DNA helicase	HD1172	HD1172	RNA polymerase sigma-E factor	[TP0058-TP0092 (0.74082893)]
COG0228	COG0250	HD1949	rpsP	30S ribosomal protein S16	HD1885	HD1885	Transcription antitermination protein	[TP0905-TP0236 (0.7099409)]
COG0173	COG1512	HD0599	aspS	Aspartyl-tRNA synthetase (EC 6.1.1.12) (Aspartate--tRNA ligase) (AspRS)	HD0589	HD0589	YgcG {UniProtKB/TrEMBL:Q9L7V8}	[TP0985-TP0561 (0.83540547)]
COG0465	COG0532	HD1500	HD1500	Cell division protein, FtsH	HD1461	infB	Translation initiation factor IF-2	[TP0330-TP0891 (0.8751731)]
COG1452	COG1488	HD1704	imp	Organic solvent tolerance protein precursor	HD1447	HD1447	Nicotinamide phosphoribosyl transferase	[TP0515-TP0628 (0.6658587)]
COG1452	COG1488	HD1704	imp	Organic solvent tolerance protein precursor	HD1455	HD1455	Nicotinamide phosphoribosyl transferase	[TP0515-TP0628 (0.6658587)]
COG0234	COG0445	HD1785	groS	10 kDa chaperonin (Protein Cpn10) (groES protein)	HD0001	gidA	tRNA uridine 5-carboxymethylaminomethyl modification enzyme gidA (Glucose-inhibited division protein A)	[TP1013-TP0044 (0.813164)]
COG0265	COG1381	HD0260	HD0260	Periplasmic serine protease do	HD1604	recO	DNA repair protein recO (Recombination protein O)	[TP0773-TP0636 (0.870009)]
COG0265	COG1381	HD1350	HD1350	Protease DegS {UniProtKB/TrEMBL:Q7VLS1}	HD1604	recO	DNA repair protein recO (Recombination protein O)	[TP0773-TP0636 (0.870009)]
COG1186	COG1925	HD0575	prfB	Peptide chain release factor 2 (RF-2)	HD0229	HD0229	PTS system phosphocarrier protein HPr	[TP0576-TP0589 (0.79878455)]
COG1512	COG4658	HD0589	HD0589	YgcG {UniProtKB/TrEMBL:Q9L7V8}	HD0400	rnfD	Electron transport complex protein rnfD	[TP0561-TP0151 (0.5550382)]
COG0319	COG0333	HD1387	HD_1387	UPF0054 protein HD_1387	HD0772	HD0772	50S ribosomal protein L32	[TP0650-TP0807 (0.80809164)]
COG0301	COG0849	HD1806	thiI	Thiamine biosynthesis protein thiI	HD0818	HD0818	Cell division protein FtsA	[TP0559-TP0389 (0.64923996)]
COG0690	COG1512	HD1886	HD1886	Preprotein translocase SecE subunit	HD0589	HD0589	YgcG {UniProtKB/TrEMBL:Q9L7V8}	[TP0235-TP0561 (0.5857341)]
COG0080	COG0301	HD1884	rplK	50S ribosomal protein L11	HD1806	thiI	Thiamine biosynthesis protein thiI	[TP0237-TP0559 (0.59848577)]
COG0782	COG0860	HD1167	greB	Transcription elongation factor greB (Transcript cleavage factor greB)	HD0450	HD0450	N-acetylmuramoyl-L-alanine amidase	[TP0019-TP0247 (0.7668169)]
COG0782	COG0860	HD1699	greA	Transcription elongation factor greA (Transcript cleavage factor greA)	HD0450	HD0450	N-acetylmuramoyl-L-alanine amidase	[TP0019-TP0247 (0.7668169)]
COG0024	COG0530	HD0248	HD0248	Methionine aminopeptidase	HD0810	HD0810	Putative sodium/calcium exchange protein	[TP0842-TP1034 (0.7696508)]
COG1512	COG3630	HD0589	HD0589	YgcG {UniProtKB/TrEMBL:Q9L7V8}	HD0784	oadG	Oxaloacetate decarboxylase gamma chain (EC 4.1.1.3)	[TP0561-TP0055 (0.5704539)]
COG0530	COG0771	HD0810	HD0810	Putative sodium/calcium exchange protein	HD0245	murD	UDP-N-acetylmuramoylalanine--D-glutamate ligase (EC 6.3.2.9) (UDP-N- acetylmuramoyl-L-alanyl-D-glutamate synthetase) (D-glutamic acid- adding enzyme)	[TP1034-TP0903 (0.71912634)]
COG1115	COG1512	HD0461	HD0461	Putative amino-acid transporter, sodium-dependent	HD0589	HD0589	YgcG {UniProtKB/TrEMBL:Q9L7V8}	[TP0414-TP0561 (0.5704539)]
COG1115	COG1512	HD1619	HD1619	Putative sodium/alanine symporter	HD0589	HD0589	YgcG {UniProtKB/TrEMBL:Q9L7V8}	[TP0414-TP0561 (0.5704539)]
COG0322	COG0353	HD1812	uvrC	UvrABC system protein C (Protein uvrC) (Excinuclease ABC subunit C)	HD0325	recR	Recombination protein recR	[TP0472-TP1004 (0.53674763)]
COG0771	COG1595	HD0245	murD	UDP-N-acetylmuramoylalanine--D-glutamate ligase (EC 6.3.2.9) (UDP-N- acetylmuramoyl-L-alanyl-D-glutamate synthetase) (D-glutamic acid- adding enzyme)	HD1917	HD1917	Probable RNA polymerase sigma factor	[TP0903-TP0092 (0.6651206)]
COG0771	COG1595	HD0245	murD	UDP-N-acetylmuramoylalanine--D-glutamate ligase (EC 6.3.2.9) (UDP-N- acetylmuramoyl-L-alanyl-D-glutamate synthetase) (D-glutamic acid- adding enzyme)	HD1172	HD1172	RNA polymerase sigma-E factor	[TP0903-TP0092 (0.6651206)]
COG0188	COG0305	HD1587	HD1587	Topoisomerase IV subunit A	HD1372	HD1372	Replicative DNA helicase	[TP0005-TP0058 (0.73312306)]
COG0188	COG0305	HD1748	HD1748	DNA gyrase subunit A {UniProtKB/TrEMBL:Q7VKW4}	HD0973	HD0973	Replicative DNA helicase	[TP0005-TP0058 (0.73312306)]
COG0188	COG0305	HD1587	HD1587	Topoisomerase IV subunit A	HD0973	HD0973	Replicative DNA helicase	[TP0005-TP0058 (0.73312306)]
COG0188	COG0305	HD1748	HD1748	DNA gyrase subunit A {UniProtKB/TrEMBL:Q7VKW4}	HD1372	HD1372	Replicative DNA helicase	[TP0005-TP0058 (0.73312306)]
COG1825	COG2812	HD1249	rplY	50S ribosomal protein L25	HD1819	HD1819	DNA polymerase III subunits gamma and tau	[TP0372-TP1005 (0.6540257)]
COG0222	COG0530	HD1879	rplL	50S ribosomal protein L7/L12	HD0810	HD0810	Putative sodium/calcium exchange protein	[TP0240-TP1034 (0.77472186)]
COG0024	COG1121	HD0248	HD0248	Methionine aminopeptidase	HD1338	HD1338	Zinc ABC transporter, ATP-binding protein	[TP0842-TP0164 (0.77940726)]
COG0024	COG1121	HD0248	HD0248	Methionine aminopeptidase	HD1817	HD1817	Iron (Chelated) transporter, ATP-binding protein	[TP0842-TP0164 (0.77940726)]
COG0361	COG1214	HD0361	infA	Translation initiation factor IF-1	HD1474	HD1474	Hypothetical protein {UniProtKB/TrEMBL:Q7VLH1}	[TP0097-TP0876 (0.56457245)]
COG1509	COG2812	HD1410	HD1410	Hypothetical protein {UniProtKB/TrEMBL:Q7VLL8}	HD1819	HD1819	DNA polymerase III subunits gamma and tau	[TP0121-TP1005 (0.5082704)]
COG0255	COG1011	HD1975	rpmC	50S ribosomal protein L29	HD1029	HD1029	Putative haloacid dehalogenase-like hydrolase	[TP0197-TP0158 (0.6077605)]
COG0546	COG0739	HD0176	HD0176	Phosphoglycolate phosphatase	HD0755	HD0755	Lipoprotein {UniProtKB/TrEMBL:Q7VN31}	[TP0554-TP0782 (0.73069036)]
COG0546	COG0739	HD0176	HD0176	Phosphoglycolate phosphatase	HD1339	HD1339	Hypothetical protein {UniProtKB/TrEMBL:Q7VLS8}	[TP0554-TP0782 (0.73069036)]
COG0546	COG0739	HD0176	HD0176	Phosphoglycolate phosphatase	HD0756	HD0756	Lipoprotein {UniProtKB/TrEMBL:Q7VN30}	[TP0554-TP0782 (0.73069036)]
COG0242	COG1187	HD1889	def	Peptide deformylase (EC 3.5.1.88) (PDF) (Polypeptide deformylase)	HD1052	HD1052	Probable pseudouridine synthase	[TP0757-TP0459 (0.5284328)]
COG0242	COG1187	HD1889	def	Peptide deformylase (EC 3.5.1.88) (PDF) (Polypeptide deformylase)	HD1057	HD1057	Ribosomal small subunit pseudouridine synthase A	[TP0757-TP0459 (0.5284328)]
COG0242	COG1187	HD1889	def	Peptide deformylase (EC 3.5.1.88) (PDF) (Polypeptide deformylase)	HD0337	HD0337	Probable pseudouridylate synthase	[TP0757-TP0459 (0.5284328)]
COG0301	COG1509	HD1806	thiI	Thiamine biosynthesis protein thiI	HD1410	HD1410	Hypothetical protein {UniProtKB/TrEMBL:Q7VLL8}	[TP0559-TP0121 (0.62660724)]
COG1385	COG2812	HD1793	HD1793	Hypothetical protein {UniProtKB/TrEMBL:Q7VKS8}	HD1819	HD1819	DNA polymerase III subunits gamma and tau	[TP0276-TP1005 (0.66627616)]
COG0341	COG1512	HD1753	HD1753	Protein-export membrane protein SecF	HD0589	HD0589	YgcG {UniProtKB/TrEMBL:Q9L7V8}	[TP0411-TP0561 (0.5704539)]
COG0217	COG0739	HD0596	HD_0596	Hypothetical UPF0082 protein HD0596	HD0755	HD0755	Lipoprotein {UniProtKB/TrEMBL:Q7VN31}	[TP0474-TP0864 (0.82349855)]
COG0217	COG0739	HD0596	HD_0596	Hypothetical UPF0082 protein HD0596	HD1339	HD1339	Hypothetical protein {UniProtKB/TrEMBL:Q7VLS8}	[TP0474-TP0864 (0.82349855)]
COG0217	COG0739	HD0596	HD_0596	Hypothetical UPF0082 protein HD0596	HD0756	HD0756	Lipoprotein {UniProtKB/TrEMBL:Q7VN30}	[TP0474-TP0864 (0.82349855)]
COG0242	COG0254	HD1889	def	Peptide deformylase (EC 3.5.1.88) (PDF) (Polypeptide deformylase)	HD1722	rpmE	50S ribosomal protein L31	[TP0757-TP0255 (0.6434887)]
COG0242	COG0254	HD1889	def	Peptide deformylase (EC 3.5.1.88) (PDF) (Polypeptide deformylase)	HD1927	rpmE2	50S ribosomal protein L31 type B	[TP0757-TP0255 (0.6434887)]
COG0795	COG1512	HD0553	HD0553	Hypothetical protein {UniProtKB/TrEMBL:Q7VNI1}	HD0589	HD0589	YgcG {UniProtKB/TrEMBL:Q9L7V8}	[TP0884-TP0561 (0.6412245)]
COG0795	COG1512	HD0552	HD0552	Hypothetical protein {UniProtKB/TrEMBL:Q7VNI2}	HD0589	HD0589	YgcG {UniProtKB/TrEMBL:Q9L7V8}	[TP0884-TP0561 (0.6412245)]
COG0762	COG1512	HD0777	HD0777	Hypothetical protein {UniProtKB/TrEMBL:Q7VN16}	HD0589	HD0589	YgcG {UniProtKB/TrEMBL:Q9L7V8}	[TP0668-TP0561 (0.5550382)]
COG0442	COG1466	HD1919	HD1919	Prolyl-tRNA synthetase {UniProtKB/TrEMBL:Q7VKI5}	HD1130	HD1130	DNA polymerase III delta subunit	[TP0160-TP0588 (0.66563916)]
COG1176	COG1512	HD0573	HD0573	Spermidine/putrescine transport system permease	HD0589	HD0589	YgcG {UniProtKB/TrEMBL:Q9L7V8}	[TP0653-TP0561 (0.5550382)]
COG0305	COG0593	HD0973	HD0973	Replicative DNA helicase	HD0785	HD0785	Conserved probable chromosomal replication	[TP0058-TP0001 (0.9013428)]
COG0305	COG0593	HD1372	HD1372	Replicative DNA helicase	HD0785	HD0785	Conserved probable chromosomal replication	[TP0058-TP0001 (0.9013428)]
COG0305	COG0593	HD1372	HD1372	Replicative DNA helicase	HD0851	dnaA	Chromosomal replication initiator protein dnaA	[TP0058-TP0001 (0.9013428)]
COG0305	COG0593	HD0973	HD0973	Replicative DNA helicase	HD0851	dnaA	Chromosomal replication initiator protein dnaA	[TP0058-TP0001 (0.9013428)]
COG0178	COG1197	HD1286	uvrA	UvrABC system protein A (UvrA protein) (Excinuclease ABC subunit A)	HD0975	HD0975	Transcription repair coupling factor	[TP0514-TP0344 (0.9414915)]
COG0264	COG0544	HD1599	tsf	Elongation factor Ts (EF-Ts)	HD0663	tig	Trigger factor {UniProtKB/Swiss-Prot:Q7VN98}	[TP0605-TP0506 (0.9100214)]
COG1512	COG1512	HD0589	HD0589	YgcG {UniProtKB/TrEMBL:Q9L7V8}	HD0589	HD0589	YgcG {UniProtKB/TrEMBL:Q9L7V8}	[TP0561-TP0561 (0.53951585)]
COG0750	COG1512	HD1192	HD1192	Protease EcfE {UniProtKB/TrEMBL:Q7VM22}	HD0589	HD0589	YgcG {UniProtKB/TrEMBL:Q9L7V8}	[TP0600-TP0561 (0.5857341)]
COG0099	COG0216	HD1954	rpsM	30S ribosomal protein S13	HD0853	prfA	Peptide chain release factor 1 (RF-1)	[TP0210-TP0051 (0.8775348)]
COG0442	COG0552	HD1919	HD1919	Prolyl-tRNA synthetase {UniProtKB/TrEMBL:Q7VKI5}	HD0984	HD0984	Cell division protein FtsY	[TP0160-TP0578 (0.56216276)]
COG0242	COG0319	HD1889	def	Peptide deformylase (EC 3.5.1.88) (PDF) (Polypeptide deformylase)	HD1387	HD_1387	UPF0054 protein HD_1387	[TP0757-TP0650 (0.630912)]
COG0178	COG0845	HD1286	uvrA	UvrABC system protein A (UvrA protein) (Excinuclease ABC subunit A)	HD1018	HD1018	Probable macrolide-specific efflux protein	[TP0514-TP0965 (0.87363523)]
COG0178	COG0845	HD1286	uvrA	UvrABC system protein A (UvrA protein) (Excinuclease ABC subunit A)	HD1513	HD1513	Putative RND efflux membrane fusion protein	[TP0514-TP0965 (0.87363523)]
COG0465	COG0558	HD1500	HD1500	Cell division protein, FtsH	HD1813	HD1813	CDP-diacylglycerol--glycerol-3-phosphate	[TP0765-TP0256 (0.8653493)]
COG0024	COG0462	HD0248	HD0248	Methionine aminopeptidase	HD1627	prs	Ribose-phosphate pyrophosphokinase (EC 2.7.6.1) (RPPK) (Phosphoribosyl pyrophosphate synthetase) (P-Rib-PP synthetase) (PRPP synthetase)	[TP0842-TP0294 (0.8762697)]
COG0125	COG0361	HD1933	tmk	Thymidylate kinase {UniProtKB/Swiss-Prot:Q7VKH4}	HD0361	infA	Translation initiation factor IF-1	[TP0354-TP0097 (0.8382038)]
COG0319	COG0787	HD1387	HD_1387	UPF0054 protein HD_1387	HD0624	alr	Alanine racemase {UniProtKB/Swiss-Prot:Q7VNC9}	[TP0650-TP0681 (0.82058704)]
COG0849	COG1595	HD0818	HD0818	Cell division protein FtsA	HD1172	HD1172	RNA polymerase sigma-E factor	[TP0389-TP0092 (0.66770643)]
COG0849	COG1595	HD0818	HD0818	Cell division protein FtsA	HD1917	HD1917	Probable RNA polymerase sigma factor	[TP0389-TP0092 (0.66770643)]
COG0257	COG0472	HD1955	HD1955	50S ribosomal protein L36 1	HD1844	HD1844	Undecaprenyl-phosphate	[TP0209-TP0345 (0.64932555)]
COG0257	COG0472	HD1955	HD1955	50S ribosomal protein L36 1	HD0244	mraY	Phospho-N-acetylmuramoyl-pentapeptide-transferase (EC 2.7.8.13) (UDP- MurNAc-pentapeptide phosphotransferase)	[TP0209-TP0345 (0.64932555)]
COG0257	COG0472	HD1926	HD1926	50S ribosomal protein L36 2	HD1844	HD1844	Undecaprenyl-phosphate	[TP0209-TP0345 (0.64932555)]
COG0257	COG0472	HD1926	HD1926	50S ribosomal protein L36 2	HD0244	mraY	Phospho-N-acetylmuramoyl-pentapeptide-transferase (EC 2.7.8.13) (UDP- MurNAc-pentapeptide phosphotransferase)	[TP0209-TP0345 (0.64932555)]
COG0301	COG0301	HD1806	thiI	Thiamine biosynthesis protein thiI	HD1806	thiI	Thiamine biosynthesis protein thiI	[TP0559-TP0559 (0.6965584)]
COG0795	COG1792	HD0552	HD0552	Hypothetical protein {UniProtKB/TrEMBL:Q7VNI2}	HD1293	HD1293	Rod shape-determining protein MreC	[TP0884-TP0498 (0.8374102)]
COG0795	COG1792	HD0553	HD0553	Hypothetical protein {UniProtKB/TrEMBL:Q7VNI1}	HD1293	HD1293	Rod shape-determining protein MreC	[TP0884-TP0498 (0.8374102)]
COG0024	COG0125	HD0248	HD0248	Methionine aminopeptidase	HD1933	tmk	Thymidylate kinase {UniProtKB/Swiss-Prot:Q7VKH4}	[TP0842-TP0354 (0.8096375)]
COG1077	COG1426	HD1292	HD1292	Rod shape-determining protein MreB	HD1036	HD1036	Hypothetical protein {UniProtKB/TrEMBL:Q7VME3}	[TP0497-TP0334 (0.739115)]
COG0257	COG0779	HD1926	HD1926	50S ribosomal protein L36 2	HD1463	HD_1463	Hypothetical UPF0090 protein HD1463	[TP0209-TP0893 (0.7461857)]
COG0257	COG0779	HD1955	HD1955	50S ribosomal protein L36 1	HD1463	HD_1463	Hypothetical UPF0090 protein HD1463	[TP0209-TP0893 (0.7461857)]
COG0687	COG3683	HD0994	HD0994	Spermidine/putrescine-binding periplasmic protein	HD1622	HD1622	Hypothetical protein {UniProtKB/TrEMBL:Q7VL60}	[TP0655-TP0557 (0.79878455)]
COG0687	COG3683	HD1074	HD1074	Spermidine/putrescine-binding periplasmic protein	HD1622	HD1622	Hypothetical protein {UniProtKB/TrEMBL:Q7VL60}	[TP0655-TP0557 (0.79878455)]
COG1512	COG2215	HD0589	HD0589	YgcG {UniProtKB/TrEMBL:Q9L7V8}	HD1621	HD1621	Hypothetical protein {UniProtKB/TrEMBL:Q7VL61}	[TP0561-TP0558 (0.53951585)]
COG0267	COG2215	HD0730	rpmG	50S ribosomal protein L33	HD1621	HD1621	Hypothetical protein {UniProtKB/TrEMBL:Q7VL61}	[TP0234-TP0558 (0.7885255)]
COG0012	COG0188	HD0995	engD	GTP-dependent nucleic acid-binding protein engD	HD1587	HD1587	Topoisomerase IV subunit A	[TP0124-TP0005 (0.7149395)]
COG0012	COG0188	HD0995	engD	GTP-dependent nucleic acid-binding protein engD	HD1748	HD1748	DNA gyrase subunit A {UniProtKB/TrEMBL:Q7VKW4}	[TP0124-TP0005 (0.7149395)]
COG0530	COG0621	HD0810	HD0810	Putative sodium/calcium exchange protein	HD1896	HD1896	Hypothetical protein {UniProtKB/TrEMBL:Q7VKK2}	[TP1034-TP0269 (0.7081234)]
COG0530	COG0621	HD0810	HD0810	Putative sodium/calcium exchange protein	HD0226	HD0226	Hypothetical protein {UniProtKB/TrEMBL:Q7VP74}	[TP1034-TP0269 (0.7081234)]
COG0462	COG0492	HD1627	prs	Ribose-phosphate pyrophosphokinase (EC 2.7.6.1) (RPPK) (Phosphoribosyl pyrophosphate synthetase) (P-Rib-PP synthetase) (PRPP synthetase)	HD0333	HD0333	Thioredoxin reductase {UniProtKB/TrEMBL:Q7VNY7}	[TP0294-TP0814 (0.8323514)]
COG0124	COG0254	HD1039	hisS	Histidyl-tRNA synthetase (EC 6.1.1.21) (Histidine--tRNA ligase) (HisRS)	HD1927	rpmE2	50S ribosomal protein L31 type B	[TP0641-TP0255 (0.65973145)]
COG0124	COG0254	HD1039	hisS	Histidyl-tRNA synthetase (EC 6.1.1.21) (Histidine--tRNA ligase) (HisRS)	HD1722	rpmE	50S ribosomal protein L31	[TP0641-TP0255 (0.65973145)]
COG0178	COG0272	HD1286	uvrA	UvrABC system protein A (UvrA protein) (Excinuclease ABC subunit A)	HD0830	HD0830	DNA ligase {UniProtKB/TrEMBL:Q7VMX7}	[TP0514-TP0634 (0.7537598)]
COG1135	COG1466	HD1098	HD1098	D-methionine transport ATP-binding protein MetN	HD1130	HD1130	DNA polymerase III delta subunit	[TP0120-TP0588 (0.7896185)]
COG0608	COG1159	HD1342	HD1342	Single-stranded-DNA-specific exonuclease RecJ	HD1605	era	GTP-binding protein era homolog	[TP0704-TP0541 (0.7586372)]
COG0566	COG1589	HD0438	HD0438	Conserved putative tRNA/rRNA methyltransferase	HD0820	HD0820	Cell division protein FtsQ	[TP0109-TP0388 (0.8512026)]
COG0566	COG1589	HD0270	rlmB	23S rRNA (guanosine-2'-O-)-methyltransferase rlmB (EC 2.1.1.-) (23S rRNA Gm2251 2'-O-methyltransferase)	HD0820	HD0820	Cell division protein FtsQ	[TP0109-TP0388 (0.8512026)]
COG0124	COG0546	HD1039	hisS	Histidyl-tRNA synthetase (EC 6.1.1.21) (Histidine--tRNA ligase) (HisRS)	HD0176	HD0176	Phosphoglycolate phosphatase	[TP0641-TP0554 (0.5196431)]
COG0257	COG0773	HD1926	HD1926	50S ribosomal protein L36 2	HD0823	murC	UDP-N-acetylmuramate--L-alanine ligase (EC 6.3.2.8) (UDP-N- acetylmuramoyl-L-alanine synthetase)	[TP0209-TP0341 (0.6926446)]
COG0257	COG0773	HD1955	HD1955	50S ribosomal protein L36 1	HD0823	murC	UDP-N-acetylmuramate--L-alanine ligase (EC 6.3.2.8) (UDP-N- acetylmuramoyl-L-alanine synthetase)	[TP0209-TP0341 (0.6926446)]
COG0257	COG0773	HD1926	HD1926	50S ribosomal protein L36 2	HD0703	HD0703	UDP-N-acetylmuramate:L-alanyl-gamma-D-glutamayl-m	[TP0209-TP0341 (0.6926446)]
COG0257	COG0773	HD1955	HD1955	50S ribosomal protein L36 1	HD0703	HD0703	UDP-N-acetylmuramate:L-alanyl-gamma-D-glutamayl-m	[TP0209-TP0341 (0.6926446)]
COG0257	COG0681	HD1955	HD1955	50S ribosomal protein L36 1	HD1607	HD1607	Signal peptidase I {UniProtKB/TrEMBL:Q7VL74}	[TP0209-TP0926 (0.69083804)]
COG0257	COG0681	HD1926	HD1926	50S ribosomal protein L36 2	HD1607	HD1607	Signal peptidase I {UniProtKB/TrEMBL:Q7VL74}	[TP0209-TP0926 (0.69083804)]
COG0528	COG4591	HD1597	pyrH	Uridylate kinase (EC 2.7.4.-) (UK) (Uridine monophosphate kinase) (UMP kinase)	HD0858	HD0858	Lipoprotein releasing system transmembrane	[TP0099-TP0580 (0.8561369)]
COG0528	COG4591	HD1597	pyrH	Uridylate kinase (EC 2.7.4.-) (UK) (Uridine monophosphate kinase) (UMP kinase)	HD0861	HD0861	Lipoprotein releasing system transmembrane	[TP0099-TP0580 (0.8561369)]
COG0228	COG0546	HD1949	rpsP	30S ribosomal protein S16	HD0176	HD0176	Phosphoglycolate phosphatase	[TP0905-TP0554 (0.5352583)]
COG0503	COG1488	HD1818	apt	Adenine phosphoribosyltransferase (EC 2.4.2.7) (APRT)	HD1447	HD1447	Nicotinamide phosphoribosyl transferase	[TP1039-TP0628 (0.6658587)]
COG0503	COG1488	HD1831	gpt	Xanthine phosphoribosyltransferase (EC 2.4.2.22) (Xanthine-guanine phosphoribosyltransferase) (XGPRT)	HD1455	HD1455	Nicotinamide phosphoribosyl transferase	[TP1039-TP0628 (0.6658587)]
COG0503	COG1488	HD1818	apt	Adenine phosphoribosyltransferase (EC 2.4.2.7) (APRT)	HD1455	HD1455	Nicotinamide phosphoribosyl transferase	[TP1039-TP0628 (0.6658587)]
COG0503	COG1488	HD1831	gpt	Xanthine phosphoribosyltransferase (EC 2.4.2.22) (Xanthine-guanine phosphoribosyltransferase) (XGPRT)	HD1447	HD1447	Nicotinamide phosphoribosyl transferase	[TP1039-TP0628 (0.6658587)]
COG0249	COG0546	HD2024	mutS	DNA mismatch repair protein mutS	HD0176	HD0176	Phosphoglycolate phosphatase	[TP0328-TP0554 (0.5196431)]
COG0234	COG0803	HD1785	groS	10 kDa chaperonin (Protein Cpn10) (groES protein)	HD1816	HD1816	Iron (Chelated) ABC transporter,	[TP1013-TP0163 (0.67160416)]
COG0162	COG2834	HD0693	tyrS	Tyrosyl-tRNA synthetase (EC 6.1.1.1) (Tyrosine--tRNA ligase) (TyrRS)	HD1237	lolA	Outer-membrane lipoprotein carrier protein precursor	[TP0834-TP0333 (0.5313641)]
COG0342	COG0546	HD1752	HD1752	Protein-export membrane protein SecD	HD0176	HD0176	Phosphoglycolate phosphatase	[TP0410-TP0554 (0.6160348)]
COG0227	COG0492	HD0731	rpmB	50S ribosomal protein L28	HD0333	HD0333	Thioredoxin reductase {UniProtKB/TrEMBL:Q7VNY7}	[TP0362-TP0814 (0.801083)]
COG0051	COG1192	HD1984	rpsJ	30S ribosomal protein S10	HD0974	HD0974	Possible chromosome partitioning related protein	[TP0188-TP0272 (0.7732025)]
COG0098	COG0803	HD1961	rpsE	30S ribosomal protein S5	HD1816	HD1816	Iron (Chelated) ABC transporter,	[TP0206-TP0163 (0.74372905)]
COG0442	COG0459	HD1919	HD1919	Prolyl-tRNA synthetase {UniProtKB/TrEMBL:Q7VKI5}	HD1784	groL	60 kDa chaperonin (Protein Cpn60) (groEL protein)	[TP0160-TP0030 (0.7719589)]
COG0217	COG0481	HD0596	HD_0596	Hypothetical UPF0082 protein HD0596	HD1608	lepA	GTP-binding protein lepA	[TP0474-TP0510 (0.76600474)]
COG0178	COG0357	HD1286	uvrA	UvrABC system protein A (UvrA protein) (Excinuclease ABC subunit A)	HD0002	gidB	Methyltransferase gidB (EC 2.1.-.-) (Glucose-inhibited division protein B)	[TP0514-TP0946 (0.8569251)]
COG0330	COG0772	HD1809	HD1809	HflK protein {UniProtKB/TrEMBL:Q7VKR3}	HD2019	HD2019	Rod-shape-determining protein RodA	[TP0113-TP0501 (0.70068353)]
COG0330	COG0772	HD1809	HD1809	HflK protein {UniProtKB/TrEMBL:Q7VKR3}	HD0246	HD0246	Cell division protein FtsW	[TP0113-TP0501 (0.70068353)]
COG0330	COG0772	HD1808	HD1808	HflC protein {UniProtKB/TrEMBL:Q7VKR4}	HD2019	HD2019	Rod-shape-determining protein RodA	[TP0113-TP0501 (0.70068353)]
COG0330	COG0772	HD1808	HD1808	HflC protein {UniProtKB/TrEMBL:Q7VKR4}	HD0246	HD0246	Cell division protein FtsW	[TP0113-TP0501 (0.70068353)]
COG0267	COG2137	HD0730	rpmG	50S ribosomal protein L33	HD0411	recX	Regulatory protein recX	[TP0234-TP1023 (0.5769722)]
COG1109	COG1488	HD1507	HD1507	Probable phosphomannomutase	HD1455	HD1455	Nicotinamide phosphoribosyl transferase	[TP0413-TP0628 (0.6598422)]
COG1109	COG1488	HD0201	glmM	Phosphoglucosamine mutase (EC 5.4.2.10)	HD1455	HD1455	Nicotinamide phosphoribosyl transferase	[TP0413-TP0628 (0.6598422)]
COG1109	COG1488	HD1507	HD1507	Probable phosphomannomutase	HD1447	HD1447	Nicotinamide phosphoribosyl transferase	[TP0413-TP0628 (0.6598422)]
COG1109	COG1488	HD0201	glmM	Phosphoglucosamine mutase (EC 5.4.2.10)	HD1447	HD1447	Nicotinamide phosphoribosyl transferase	[TP0413-TP0628 (0.6598422)]
COG1214	COG1509	HD1474	HD1474	Hypothetical protein {UniProtKB/TrEMBL:Q7VLH1}	HD1410	HD1410	Hypothetical protein {UniProtKB/TrEMBL:Q7VLL8}	[TP0876-TP0121 (0.53793955)]
COG0465	COG2891	HD1500	HD1500	Cell division protein, FtsH	HD1294	HD1294	Rod shape-determining protein MreD	[TP0330-TP0499 (0.74372905)]
COG0143	COG0217	HD1054	metG	Methionyl-tRNA synthetase (EC 6.1.1.10) (Methionine--tRNA ligase) (MetRS)	HD0596	HD_0596	Hypothetical UPF0082 protein HD0596	[TP0798-TP0474 (0.7790581)]
COG0257	COG0716	HD1926	HD1926	50S ribosomal protein L36 2	HD1996	HD1996	MioC protein {UniProtKB/TrEMBL:Q7VKC0}	[TP0209-TP0925 (0.69083804)]
COG0257	COG0716	HD1955	HD1955	50S ribosomal protein L36 1	HD1996	HD1996	MioC protein {UniProtKB/TrEMBL:Q7VKC0}	[TP0209-TP0925 (0.69083804)]
COG0257	COG0716	HD1926	HD1926	50S ribosomal protein L36 2	HD0366	HD0366	Flavodoxin A {UniProtKB/TrEMBL:Q7VNW0}	[TP0209-TP0925 (0.69083804)]
COG0257	COG0716	HD1955	HD1955	50S ribosomal protein L36 1	HD0366	HD0366	Flavodoxin A {UniProtKB/TrEMBL:Q7VNW0}	[TP0209-TP0925 (0.69083804)]
COG0357	COG0442	HD0002	gidB	Methyltransferase gidB (EC 2.1.-.-) (Glucose-inhibited division protein B)	HD1919	HD1919	Prolyl-tRNA synthetase {UniProtKB/TrEMBL:Q7VKI5}	[TP0946-TP0160 (0.6515529)]
COG0564	COG1200	HD1762	rluA	Ribosomal large subunit pseudouridine synthase A (EC 5.4.99.-) (rRNA- uridine isomerase A) (rRNA pseudouridylate synthase A)	HD1921	HD1921	ATP-dependent DNA helicase RecG	[TP0339-TP0687 (0.85149276)]
COG0564	COG1200	HD1138	truC	tRNA pseudouridine synthase C (EC 5.4.99.-) (tRNA-uridine isomerase C) (tRNA pseudouridylate synthase C)	HD1921	HD1921	ATP-dependent DNA helicase RecG	[TP0339-TP0687 (0.85149276)]
COG0564	COG1200	HD0469	rluD	Ribosomal large subunit pseudouridine synthase D (EC 5.4.99.-) (rRNA- uridine isomerase D) (rRNA pseudouridylate synthase D)	HD1921	HD1921	ATP-dependent DNA helicase RecG	[TP0339-TP0687 (0.85149276)]
COG0564	COG1200	HD0645	rluC	Ribosomal large subunit pseudouridine synthase C (EC 5.4.99.-) (rRNA- uridine isomerase C) (rRNA pseudouridylate synthase C)	HD1921	HD1921	ATP-dependent DNA helicase RecG	[TP0339-TP0687 (0.85149276)]
COG0636	COG1512	HD0005	HD0005	ATP synthase C chain {UniProtKB/TrEMBL:Q7VPP5}	HD0589	HD0589	YgcG {UniProtKB/TrEMBL:Q9L7V8}	[TP0430-TP0561 (0.5857341)]
COG0772	COG1115	HD0246	HD0246	Cell division protein FtsW	HD1619	HD1619	Putative sodium/alanine symporter	[TP0501-TP0998 (0.70629925)]
COG0772	COG1115	HD2019	HD2019	Rod-shape-determining protein RodA	HD1619	HD1619	Putative sodium/alanine symporter	[TP0501-TP0998 (0.70629925)]
COG0772	COG1115	HD2019	HD2019	Rod-shape-determining protein RodA	HD0461	HD0461	Putative amino-acid transporter, sodium-dependent	[TP0501-TP0998 (0.70629925)]
COG0772	COG1115	HD0246	HD0246	Cell division protein FtsW	HD0461	HD0461	Putative amino-acid transporter, sodium-dependent	[TP0501-TP0998 (0.70629925)]
COG0124	COG0124	HD1039	hisS	Histidyl-tRNA synthetase (EC 6.1.1.21) (Histidine--tRNA ligase) (HisRS)	HD1039	hisS	Histidyl-tRNA synthetase (EC 6.1.1.21) (Histidine--tRNA ligase) (HisRS)	[TP0641-TP0641 (0.67365265)]
COG0768	COG0815	HD0241	HD0241	Penicillin-binding protein 3	HD1144	lnt	Apolipoprotein N-acyltransferase (EC 2.3.1.-) (ALP N-acyltransferase)	[TP0500-TP0252 (0.87159187)]
COG0768	COG0815	HD2020	HD2020	Penicillin binding protein 2	HD1144	lnt	Apolipoprotein N-acyltransferase (EC 2.3.1.-) (ALP N-acyltransferase)	[TP0500-TP0252 (0.87159187)]
COG1214	COG3439	HD1474	HD1474	Hypothetical protein {UniProtKB/TrEMBL:Q7VLH1}	HD0405	HD0405	Hypothetical protein {UniProtKB/TrEMBL:Q9L7U8}	[TP0876-TP0895 (0.56457245)]
COG0486	COG0803	HD0039	trmE	tRNA modification GTPase trmE	HD1816	HD1816	Iron (Chelated) ABC transporter,	[TP0550-TP0163 (0.74372905)]
COG0012	COG0608	HD0995	engD	GTP-dependent nucleic acid-binding protein engD	HD1342	HD1342	Single-stranded-DNA-specific exonuclease RecJ	[TP0124-TP0704 (0.626838)]
COG0739	COG0773	HD0756	HD0756	Lipoprotein {UniProtKB/TrEMBL:Q7VN30}	HD0703	HD0703	UDP-N-acetylmuramate:L-alanyl-gamma-D-glutamayl-m	[TP0782-TP0341 (0.8145237)]
COG0739	COG0773	HD0755	HD0755	Lipoprotein {UniProtKB/TrEMBL:Q7VN31}	HD0823	murC	UDP-N-acetylmuramate--L-alanine ligase (EC 6.3.2.8) (UDP-N- acetylmuramoyl-L-alanine synthetase)	[TP0782-TP0341 (0.8145237)]
COG0739	COG0773	HD1339	HD1339	Hypothetical protein {UniProtKB/TrEMBL:Q7VLS8}	HD0703	HD0703	UDP-N-acetylmuramate:L-alanyl-gamma-D-glutamayl-m	[TP0782-TP0341 (0.8145237)]
COG0739	COG0773	HD1339	HD1339	Hypothetical protein {UniProtKB/TrEMBL:Q7VLS8}	HD0823	murC	UDP-N-acetylmuramate--L-alanine ligase (EC 6.3.2.8) (UDP-N- acetylmuramoyl-L-alanine synthetase)	[TP0782-TP0341 (0.8145237)]
COG0739	COG0773	HD0755	HD0755	Lipoprotein {UniProtKB/TrEMBL:Q7VN31}	HD0703	HD0703	UDP-N-acetylmuramate:L-alanyl-gamma-D-glutamayl-m	[TP0782-TP0341 (0.8145237)]
COG0739	COG0773	HD0756	HD0756	Lipoprotein {UniProtKB/TrEMBL:Q7VN30}	HD0823	murC	UDP-N-acetylmuramate--L-alanine ligase (EC 6.3.2.8) (UDP-N- acetylmuramoyl-L-alanine synthetase)	[TP0782-TP0341 (0.8145237)]
COG0257	COG0564	HD1926	HD1926	50S ribosomal protein L36 2	HD0469	rluD	Ribosomal large subunit pseudouridine synthase D (EC 5.4.99.-) (rRNA- uridine isomerase D) (rRNA pseudouridylate synthase D)	[TP0209-TP0154 (0.634929)]
COG0257	COG0564	HD1955	HD1955	50S ribosomal protein L36 1	HD1138	truC	tRNA pseudouridine synthase C (EC 5.4.99.-) (tRNA-uridine isomerase C) (tRNA pseudouridylate synthase C)	[TP0209-TP0154 (0.634929)]
COG0257	COG0564	HD1926	HD1926	50S ribosomal protein L36 2	HD0645	rluC	Ribosomal large subunit pseudouridine synthase C (EC 5.4.99.-) (rRNA- uridine isomerase C) (rRNA pseudouridylate synthase C)	[TP0209-TP0154 (0.634929)]
COG0257	COG0564	HD1955	HD1955	50S ribosomal protein L36 1	HD0469	rluD	Ribosomal large subunit pseudouridine synthase D (EC 5.4.99.-) (rRNA- uridine isomerase D) (rRNA pseudouridylate synthase D)	[TP0209-TP0154 (0.634929)]
COG0257	COG0564	HD1926	HD1926	50S ribosomal protein L36 2	HD1138	truC	tRNA pseudouridine synthase C (EC 5.4.99.-) (tRNA-uridine isomerase C) (tRNA pseudouridylate synthase C)	[TP0209-TP0154 (0.634929)]
COG0257	COG0564	HD1926	HD1926	50S ribosomal protein L36 2	HD1762	rluA	Ribosomal large subunit pseudouridine synthase A (EC 5.4.99.-) (rRNA- uridine isomerase A) (rRNA pseudouridylate synthase A)	[TP0209-TP0154 (0.634929)]
COG0257	COG0564	HD1955	HD1955	50S ribosomal protein L36 1	HD0645	rluC	Ribosomal large subunit pseudouridine synthase C (EC 5.4.99.-) (rRNA- uridine isomerase C) (rRNA pseudouridylate synthase C)	[TP0209-TP0154 (0.634929)]
COG0257	COG0564	HD1955	HD1955	50S ribosomal protein L36 1	HD1762	rluA	Ribosomal large subunit pseudouridine synthase A (EC 5.4.99.-) (rRNA- uridine isomerase A) (rRNA pseudouridylate synthase A)	[TP0209-TP0154 (0.634929)]
COG1108	COG1512	HD1297	HD1297	High-affinity zinc uptake system membrane protein	HD0589	HD0589	YgcG {UniProtKB/TrEMBL:Q9L7V8}	[TP0036-TP0561 (0.5857341)]
COG1108	COG1512	HD1025	HD1025	Iron (Chelated) transport system membrane protein	HD0589	HD0589	YgcG {UniProtKB/TrEMBL:Q9L7V8}	[TP0036-TP0561 (0.5857341)]
COG1108	COG1512	HD1024	HD1024	Iron (Chelated) transport system membrane protein	HD0589	HD0589	YgcG {UniProtKB/TrEMBL:Q9L7V8}	[TP0036-TP0561 (0.5857341)]
COG0210	COG0305	HD0571	HD0571	ATP-dependent DNA helicase	HD0973	HD0973	Replicative DNA helicase	[TP0102-TP0058 (0.8842861)]
COG0210	COG0305	HD0571	HD0571	ATP-dependent DNA helicase	HD1372	HD1372	Replicative DNA helicase	[TP0102-TP0058 (0.8842861)]
COG0210	COG0305	HD1032	HD1032	DNA helicase II {UniProtKB/TrEMBL:Q7VME6}	HD1372	HD1372	Replicative DNA helicase	[TP0102-TP0058 (0.8842861)]
COG0210	COG0305	HD1032	HD1032	DNA helicase II {UniProtKB/TrEMBL:Q7VME6}	HD0973	HD0973	Replicative DNA helicase	[TP0102-TP0058 (0.8842861)]
COG0621	COG0739	HD1896	HD1896	Hypothetical protein {UniProtKB/TrEMBL:Q7VKK2}	HD1339	HD1339	Hypothetical protein {UniProtKB/TrEMBL:Q7VLS8}	[TP0269-TP0702 (0.8475093)]
COG0621	COG0739	HD1896	HD1896	Hypothetical protein {UniProtKB/TrEMBL:Q7VKK2}	HD0756	HD0756	Lipoprotein {UniProtKB/TrEMBL:Q7VN30}	[TP0269-TP0702 (0.8475093)]
COG0621	COG0739	HD1896	HD1896	Hypothetical protein {UniProtKB/TrEMBL:Q7VKK2}	HD0755	HD0755	Lipoprotein {UniProtKB/TrEMBL:Q7VN31}	[TP0269-TP0702 (0.8475093)]
COG0621	COG0739	HD0226	HD0226	Hypothetical protein {UniProtKB/TrEMBL:Q7VP74}	HD0756	HD0756	Lipoprotein {UniProtKB/TrEMBL:Q7VN30}	[TP0269-TP0702 (0.8475093)]
COG0621	COG0739	HD0226	HD0226	Hypothetical protein {UniProtKB/TrEMBL:Q7VP74}	HD1339	HD1339	Hypothetical protein {UniProtKB/TrEMBL:Q7VLS8}	[TP0269-TP0702 (0.8475093)]
COG0621	COG0739	HD0226	HD0226	Hypothetical protein {UniProtKB/TrEMBL:Q7VP74}	HD0755	HD0755	Lipoprotein {UniProtKB/TrEMBL:Q7VN31}	[TP0269-TP0702 (0.8475093)]
COG1426	COG1652	HD1036	HD1036	Hypothetical protein {UniProtKB/TrEMBL:Q7VME3}	HD0665	HD0665	Hypothetical protein {UniProtKB/TrEMBL:Q7VN96}	[TP0334-TP0042 (0.73505175)]
