# Supplementary material for: The Binary Protein Interactome of Treponema pallidum – The Syphilis Spirochete
Source: PLoS One. 2008 May 28;3(5):e2292. doi: 10.1371/journal.pone.0002292 (PMC2386257; doi:10.1371/journal.pone.0002292)
Supplement: Data S1 — Predicted protein-protein interactions based on our Treponema pallidum data; zip archive containing 372 files with one file per species. (6.09 MB ZIP) [file pone.0002292.s006.zip › bacteria/Haemophilus_influenzae_86-028NP.tab]

281310 Haemophilus influenzae 86-028NP
COG A	COG B	Locus Id A	Preferred Name(s) A	Annotation A	Locus Id B	Preferred Name(s) B	Annotation B	T. pallidum interaction
COG0608	COG0817	NTHI1385	recJ	Single-stranded-DNA-specific exonuclease recJ (EC 3.1.-.-)	NTHI0432	ruvC	Crossover junction endodeoxyribonuclease ruvC (EC 3.1.22.4) (Holliday junction nuclease ruvC) (Holliday junction resolvase ruvC)	[TP0704-TP0517 (0.81382185)]
COG0845	COG4591	NTHI1059	HI0894	Predicted membrane-fusion protein	NTHI1578	lolC	Lipoprotein-releasing system transmembrane protein lolC	[TP0965-TP0582 (0.8143851)]
COG0845	COG4591	NTHI1059	HI0894	Predicted membrane-fusion protein	NTHI1586	lolE	Lipoprotein-releasing system transmembrane protein lolC	[TP0965-TP0582 (0.8143851)]
COG0617	COG0860	NTHI1436	cca	Multifunctional CCA protein [Includes: CCA-adding enzyme (EC 2.7.7.25) (EC 2.7.7.21) (tRNA nucleotidyltransferase) (tRNA adenylyl-/cytidylyl- transferase) (tRNA CCA-pyrophosphorylase) (tRNA-NT); 2'-nucleotidase (EC 3.1.3.-); 2',3'-cyclic phosphodiesterase (EC 3.1.4.-); Phosphatase (EC 3.1.3.-)]	NTHI0079	amiB	Probable N-acetylmuramoyl-L-alanine amidase amiB precursor (EC 3.5.1.28)	[TP0270-TP0247 (0.76828843)]
COG0617	COG0860	NTHI0076	pcnB	Probable poly(A) polymerase (EC 2.7.7.19) (PAP)	NTHI0079	amiB	Probable N-acetylmuramoyl-L-alanine amidase amiB precursor (EC 3.5.1.28)	[TP0270-TP0247 (0.76828843)]
COG0201	COG0550	NTHI0961	secY	Preprotein translocase secY subunit	NTHI1799	topA	DNA topoisomerase 1 (EC 5.99.1.2) (DNA topoisomerase I) (Omega- protein) (Relaxing enzyme) (Untwisting enzyme) (Swivelase)	[TP0208-TP0394 (0.8044664)]
COG0201	COG0550	NTHI0961	secY	Preprotein translocase secY subunit	NTHI0571	topB	DNA topoisomerase 3 (EC 5.99.1.2) (DNA topoisomerase III)	[TP0208-TP0394 (0.8044664)]
COG0201	COG0550	NTHI0961	secY	Preprotein translocase secY subunit	NTHI0112	NTHI0112	DNA topoisomerase III {UniProtKB/TrEMBL:Q4QPE8}	[TP0208-TP0394 (0.8044664)]
COG0768	COG2812	NTHI0039	mrdA	Penicillin-binding protein 2 (PBP-2)	NTHI1939	dnaX	DNA polymerase III gamma/tau subunit (EC 2.7.7.7)	[TP0500-TP1005 (0.655462)]
COG0768	COG2812	NTHI1299	ftsI	Peptidoglycan synthetase ftsI (EC 2.4.1.129) (Peptidoglycan glycosyltransferase 3) (Penicillin-binding protein 3) (PBP-3)	NTHI1939	dnaX	DNA polymerase III gamma/tau subunit (EC 2.7.7.7)	[TP0500-TP1005 (0.655462)]
COG0180	COG0564	NTHI0755	trpS	Tryptophanyl-tRNA synthetase (EC 6.1.1.2) (Tryptophan--tRNA ligase) (TrpRS)	NTHI0536	rluC	Ribosomal large subunit pseudouridine synthase C (EC 5.4.99.-) (rRNA- uridine isomerase C) (rRNA pseudouridylate synthase C)	[TP0632-TP0339 (0.7885255)]
COG0180	COG0564	NTHI0755	trpS	Tryptophanyl-tRNA synthetase (EC 6.1.1.2) (Tryptophan--tRNA ligase) (TrpRS)	NTHI1696	truC	tRNA pseudouridine synthase C (EC 5.4.99.-) (tRNA-uridine isomerase C) (tRNA pseudouridylate synthase C)	[TP0632-TP0339 (0.7885255)]
COG0180	COG0564	NTHI0755	trpS	Tryptophanyl-tRNA synthetase (EC 6.1.1.2) (Tryptophan--tRNA ligase) (TrpRS)	NTHI0874	rluA	Ribosomal large subunit pseudouridine synthase A (EC 5.4.99.-) (rRNA- uridine isomerase A) (rRNA pseudouridylate synthase A)	[TP0632-TP0339 (0.7885255)]
COG0180	COG0564	NTHI0755	trpS	Tryptophanyl-tRNA synthetase (EC 6.1.1.2) (Tryptophan--tRNA ligase) (TrpRS)	NTHI0264	rluD	Ribosomal large subunit pseudouridine synthase D (EC 5.4.99.-) (rRNA- uridine isomerase D) (rRNA pseudouridylate synthase D)	[TP0632-TP0339 (0.7885255)]
COG0180	COG0564	NTHI0755	trpS	Tryptophanyl-tRNA synthetase (EC 6.1.1.2) (Tryptophan--tRNA ligase) (TrpRS)	NTHI0050	HI0042	Hypothetical RNA pseudouridine synthase HI0042 (EC 5.4.99.-) (RNA- uridine isomerase) (RNA pseudouridylate synthase)	[TP0632-TP0339 (0.7885255)]
COG0090	COG0223	NTHI0941	rplB	50S ribosomal protein L2	NTHI0724	fmt	Methionyl-tRNA formyltransferase (EC 2.1.2.9)	[TP0192-TP0756 (0.8610547)]
COG0632	COG2255	NTHI0431	ruvA	Holliday junction ATP-dependent DNA helicase ruvA (EC 3.6.1.-)	NTHI0430	ruvB	Holliday junction ATP-dependent DNA helicase ruvB (EC 3.6.1.-)	[TP0543-TP0162 (0.9659884)]
COG0462	COG0817	NTHI1433	prs	Ribose-phosphate pyrophosphokinase (EC 2.7.6.1) (RPPK) (Phosphoribosyl pyrophosphate synthetase) (P-Rib-PP synthetase) (PRPP synthetase)	NTHI0432	ruvC	Crossover junction endodeoxyribonuclease ruvC (EC 3.1.22.4) (Holliday junction nuclease ruvC) (Holliday junction resolvase ruvC)	[TP0294-TP0517 (0.54911256)]
COG0125	COG0586	NTHI0586	tmk	Thymidylate kinase (EC 2.7.4.9) (dTMP kinase)	NTHI1412	HI1629	Uncharacterized membrane-associated protein	[TP0354-TP0779 (0.67954355)]
COG0222	COG0802	NTHI0761	rplL	50S ribosomal protein L7/L12	NTHI0078	HI0065	Hypothetical protein {UniProtKB/TrEMBL:Q4QPH9}	[TP0240-TP0875 (0.8481433)]
COG0495	COG1214	NTHI1090	leuS	Leucyl-tRNA synthetase (EC 6.1.1.4) (Leucine--tRNA ligase) (LeuRS)	NTHI0508	HI0388	Possible inactive homolog of metal-dependent	[TP0586-TP0876 (0.5571989)]
COG0192	COG0592	NTHI1340	metK	S-adenosylmethionine synthetase (EC 2.5.1.6) (Methionine adenosyltransferase) (AdoMet synthetase) (MAT)	NTHI1166	dnaN	DNA polymerase III subunit beta (EC 2.7.7.7)	[TP0794-TP0002 (0.8412751)]
COG0360	COG0616	NTHI0673	rpsF	30S ribosomal protein S6	NTHI1988	sohB	Possible protease SohB {UniProtKB/TrEMBL:Q4QJQ9}	[TP0063-TP0997 (0.6657489)]
COG0360	COG0616	NTHI0673	rpsF	30S ribosomal protein S6	NTHI1593	sppA	Protease 4 (EC 3.4.21.-) (Protease IV) (Endopeptidase IV) (Signal peptide peptidase)	[TP0063-TP0997 (0.6657489)]
COG0860	COG1396	NTHI0079	amiB	Probable N-acetylmuramoyl-L-alanine amidase amiB precursor (EC 3.5.1.28)	NTHI0420	NTHI0420	Hypothetical protein {UniProtKB/TrEMBL:Q4QNN6}	[TP0247-TP0461 (0.8100859)]
COG0860	COG1396	NTHI0079	amiB	Probable N-acetylmuramoyl-L-alanine amidase amiB precursor (EC 3.5.1.28)	NTHI0788	HI0666.1	Putative HTH-type transcriptional regulator HI0666.1	[TP0247-TP0461 (0.8100859)]
COG0860	COG1396	NTHI0079	amiB	Probable N-acetylmuramoyl-L-alanine amidase amiB precursor (EC 3.5.1.28)	NTHI0780	HI0659	Putative HTH-type transcriptional regulator HI0659	[TP0247-TP0461 (0.8100859)]
COG0860	COG1396	NTHI0079	amiB	Probable N-acetylmuramoyl-L-alanine amidase amiB precursor (EC 3.5.1.28)	NTHI1739	NTHI1739	Hypothetical protein {UniProtKB/TrEMBL:Q4QKC1}	[TP0247-TP0461 (0.8100859)]
COG0265	COG0333	NTHI1116	hhoB	Protease DegS {UniProtKB/TrEMBL:Q4QLW3}	NTHI0248	NTHI0248	50S ribosomal protein L32	[TP0773-TP0807 (0.5060325)]
COG0265	COG0333	NTHI1905	HI1259	Probable periplasmic serine protease do/hhoA-like precursor (EC 3.4.21.-)	NTHI0248	NTHI0248	50S ribosomal protein L32	[TP0773-TP0807 (0.5060325)]
COG0802	COG0860	NTHI0078	HI0065	Hypothetical protein {UniProtKB/TrEMBL:Q4QPH9}	NTHI0079	amiB	Probable N-acetylmuramoyl-L-alanine amidase amiB precursor (EC 3.5.1.28)	[TP0875-TP0247 (0.90700364)]
COG0495	COG0761	NTHI1090	leuS	Leucyl-tRNA synthetase (EC 6.1.1.4) (Leucine--tRNA ligase) (LeuRS)	NTHI1182	lytB	4-hydroxy-3-methylbut-2-enyl diphosphate reductase (EC 1.17.1.2)	[TP0586-TP0547 (0.63095015)]
COG0820	COG2812	NTHI0485	HI0365	Hypothetical UPF0063 protein HI0365	NTHI1939	dnaX	DNA polymerase III gamma/tau subunit (EC 2.7.7.7)	[TP0068-TP1005 (0.60435057)]
COG0272	COG1396	NTHI1265	lig	DNA ligase (EC 6.5.1.2) (Polydeoxyribonucleotide synthase [NAD+])	NTHI0420	NTHI0420	Hypothetical protein {UniProtKB/TrEMBL:Q4QNN6}	[TP0634-TP0461 (0.7134334)]
COG0272	COG1396	NTHI1265	lig	DNA ligase (EC 6.5.1.2) (Polydeoxyribonucleotide synthase [NAD+])	NTHI0780	HI0659	Putative HTH-type transcriptional regulator HI0659	[TP0634-TP0461 (0.7134334)]
COG0272	COG1396	NTHI1265	lig	DNA ligase (EC 6.5.1.2) (Polydeoxyribonucleotide synthase [NAD+])	NTHI1739	NTHI1739	Hypothetical protein {UniProtKB/TrEMBL:Q4QKC1}	[TP0634-TP0461 (0.7134334)]
COG0272	COG1396	NTHI1265	lig	DNA ligase (EC 6.5.1.2) (Polydeoxyribonucleotide synthase [NAD+])	NTHI0788	HI0666.1	Putative HTH-type transcriptional regulator HI0666.1	[TP0634-TP0461 (0.7134334)]
COG1509	COG1509	NTHI0447	HI0329	Hypothetical UPF0069 protein HI0329	NTHI0447	HI0329	Hypothetical UPF0069 protein HI0329	[TP0121-TP0121 (0.7367639)]
COG0333	COG1077	NTHI0248	NTHI0248	50S ribosomal protein L32	NTHI0045	mreB	Rod shape-determining protein mreB	[TP0807-TP0497 (0.61855906)]
COG0234	COG1200	NTHI0668	groS	10 kDa chaperonin (Protein Cpn10) (groES protein)	NTHI2051	recG	ATP-dependent DNA helicase recG (EC 3.6.1.-)	[TP1013-TP0687 (0.84594196)]
COG0060	COG0681	NTHI1135	ileS	Isoleucyl-tRNA synthetase (EC 6.1.1.5) (Isoleucine--tRNA ligase) (IleRS)	NTHI0020	lepB	Signal peptidase I (EC 3.4.21.89) (SPase I) (Leader peptidase I)	[TP0452-TP0185 (0.79878455)]
COG0242	COG1879	NTHI0725	def	Peptide deformylase (EC 3.5.1.88) (PDF) (Polypeptide deformylase)	NTHI0987	mglB	D-galactose-binding periplasmic protein precursor (GBP) (D-galactose/ D-glucose-binding protein) (GGBP)	[TP0757-TP0684 (0.80039173)]
COG0242	COG1879	NTHI0725	def	Peptide deformylase (EC 3.5.1.88) (PDF) (Polypeptide deformylase)	NTHI0632	rbsB	D-ribose-binding periplasmic protein precursor (EC 3.6.3.17)	[TP0757-TP0684 (0.80039173)]
COG0652	COG1879	NTHI0092	ppiB	Peptidyl-prolyl cis-trans isomerase B (EC 5.2.1.8) (PPIase B) (Rotamase B)	NTHI0987	mglB	D-galactose-binding periplasmic protein precursor (GBP) (D-galactose/ D-glucose-binding protein) (GGBP)	[TP0947-TP0684 (0.5775195)]
COG0652	COG1879	NTHI0092	ppiB	Peptidyl-prolyl cis-trans isomerase B (EC 5.2.1.8) (PPIase B) (Rotamase B)	NTHI0632	rbsB	D-ribose-binding periplasmic protein precursor (EC 3.6.3.17)	[TP0947-TP0684 (0.5775195)]
COG0593	COG1077	NTHI1942	HI1225.1	Predicted ATPase involved in DNA replication	NTHI0045	mreB	Rod shape-determining protein mreB	[TP0001-TP0497 (0.678435)]
COG0593	COG1077	NTHI1167	dnaA	Chromosomal replication initiator protein dnaA	NTHI0045	mreB	Rod shape-determining protein mreB	[TP0001-TP0497 (0.678435)]
COG0249	COG0357	NTHI0834	mutS	DNA mismatch repair protein mutS	NTHI0617	gidB	Methyltransferase gidB (EC 2.1.-.-) (Glucose-inhibited division protein B)	[TP0328-TP0946 (0.7367136)]
COG0658	COG1187	NTHI0073	rec2	Recombination protein 2	NTHI1370	rluB	Ribosomal large subunit pseudouridine synthase B (EC 5.4.99.-) (rRNA- uridine isomerase B) (rRNA pseudouridylate synthase B)	[TP0336-TP0459 (0.6079956)]
COG0658	COG1187	NTHI0073	rec2	Recombination protein 2	NTHI0817	rluE	Ribosomal large subunit pseudouridine synthase E (EC 5.4.99.-) (rRNA- uridine isomerase E) (rRNA pseudouridylate synthase E)	[TP0336-TP0459 (0.6079956)]
COG0658	COG1187	NTHI0073	rec2	Recombination protein 2	NTHI1922	rsuA	Ribosomal small subunit pseudouridine synthase A (EC 5.4.99.-) (16S pseudouridylate 516 synthase) (16S pseudouridine 516 synthase) (rRNA- uridine isomerase A) (rRNA pseudouridylate synthase A)	[TP0336-TP0459 (0.6079956)]
COG0465	COG0465	NTHI1662	ftsH-B	Cell division protein ftsH homolog 2 (EC 3.4.24.-)	NTHI1662	ftsH-B	Cell division protein ftsH homolog 2 (EC 3.4.24.-)	[TP0330-TP0330 (0.73856413)]
COG0860	COG1192	NTHI0079	amiB	Probable N-acetylmuramoyl-L-alanine amidase amiB precursor (EC 3.5.1.28)	NTHI0101	NTHI0101	Predicted ATPase involved in chromosome	[TP0247-TP0272 (0.7527567)]
COG0242	COG0272	NTHI0725	def	Peptide deformylase (EC 3.5.1.88) (PDF) (Polypeptide deformylase)	NTHI1265	lig	DNA ligase (EC 6.5.1.2) (Polydeoxyribonucleotide synthase [NAD+])	[TP0757-TP0634 (0.68197167)]
COG0265	COG0817	NTHI1116	hhoB	Protease DegS {UniProtKB/TrEMBL:Q4QLW3}	NTHI0432	ruvC	Crossover junction endodeoxyribonuclease ruvC (EC 3.1.22.4) (Holliday junction nuclease ruvC) (Holliday junction resolvase ruvC)	[TP0773-TP0517 (0.5118523)]
COG0265	COG0817	NTHI1905	HI1259	Probable periplasmic serine protease do/hhoA-like precursor (EC 3.4.21.-)	NTHI0432	ruvC	Crossover junction endodeoxyribonuclease ruvC (EC 3.1.22.4) (Holliday junction nuclease ruvC) (Holliday junction resolvase ruvC)	[TP0773-TP0517 (0.5118523)]
COG0187	COG0358	NTHI0699	gyrB	DNA gyrase subunit B {UniProtKB/TrEMBL:Q4QMX8}	NTHI0658	dnaG	DNA primase {UniProtKB/TrEMBL:Q4QN16}	[TP1006-TP0492 (0.55112576)]
COG0187	COG0358	NTHI1605	parE	DNA topoisomerase 4 subunit B (EC 5.99.1.-) (Topoisomerase IV subunit B)	NTHI0658	dnaG	DNA primase {UniProtKB/TrEMBL:Q4QN16}	[TP1006-TP0492 (0.55112576)]
COG0301	COG0514	NTHI1694	thiI	Thiamine biosynthesis protein thiI	NTHI0887	recQ	ATP-dependent DNA helicase recQ (EC 3.6.1.-)	[TP0559-TP0103 (0.6411465)]
COG1154	COG2812	NTHI1691	dxs	1-deoxy-D-xylulose-5-phosphate synthase (EC 2.2.1.7) (1-deoxyxylulose- 5-phosphate synthase) (DXP synthase) (DXPS)	NTHI1939	dnaX	DNA polymerase III gamma/tau subunit (EC 2.7.7.7)	[TP0824-TP1005 (0.68180764)]
COG0223	COG1551	NTHI0724	fmt	Methionyl-tRNA formyltransferase (EC 2.1.2.9)	NTHI0977	csrA	Carbon storage regulator homolog	[TP0756-TP0657 (0.72355264)]
COG0237	COG0552	NTHI1055	coaE	Dephospho-CoA kinase (EC 2.7.1.24) (Dephosphocoenzyme A kinase)	NTHI0929	ftsY	Cell division protein ftsY homolog	[TP0296-TP0578 (0.7885255)]
COG0080	COG0265	NTHI0643	rplK	50S ribosomal protein L11	NTHI1905	HI1259	Probable periplasmic serine protease do/hhoA-like precursor (EC 3.4.21.-)	[TP0237-TP0773 (0.6164146)]
COG0080	COG0265	NTHI0643	rplK	50S ribosomal protein L11	NTHI1116	hhoB	Protease DegS {UniProtKB/TrEMBL:Q4QLW3}	[TP0237-TP0773 (0.6164146)]
COG2812	COG2812	NTHI1939	dnaX	DNA polymerase III gamma/tau subunit (EC 2.7.7.7)	NTHI1939	dnaX	DNA polymerase III gamma/tau subunit (EC 2.7.7.7)	[TP1005-TP1005 (0.52391654)]
COG0223	COG0234	NTHI0724	fmt	Methionyl-tRNA formyltransferase (EC 2.1.2.9)	NTHI0668	groS	10 kDa chaperonin (Protein Cpn10) (groES protein)	[TP0756-TP1013 (0.64276713)]
COG0357	COG0459	NTHI0617	gidB	Methyltransferase gidB (EC 2.1.-.-) (Glucose-inhibited division protein B)	NTHI0669	groL	60 kDa chaperonin (Protein Cpn60) (groEL protein)	[TP0946-TP0030 (0.68326145)]
COG0664	COG1074	NTHI1709	fnr	Fumarate and nitrate reduction regulatory protein	NTHI1644	recB	Exodeoxyribonuclease V beta chain (EC 3.1.11.5)	[TP0089-TP0898 (0.8304331)]
COG0664	COG1074	NTHI1130	cap	Catabolite gene activator (cAMP receptor protein) (cAMP-regulatory protein)	NTHI1644	recB	Exodeoxyribonuclease V beta chain (EC 3.1.11.5)	[TP0089-TP0898 (0.8304331)]
COG0664	COG1074	NTHI0967	HI0804	Predicted cAMP-binding protein-catabolite gene	NTHI1644	recB	Exodeoxyribonuclease V beta chain (EC 3.1.11.5)	[TP0089-TP0898 (0.8304331)]
COG0223	COG0242	NTHI0724	fmt	Methionyl-tRNA formyltransferase (EC 2.1.2.9)	NTHI0725	def	Peptide deformylase (EC 3.5.1.88) (PDF) (Polypeptide deformylase)	[TP0756-TP0757 (0.8300303)]
COG0233	COG0359	NTHI0972	frr	Ribosome recycling factor (Ribosome-releasing factor) (RRF)	NTHI0670	rpl9	50S ribosomal protein L9	[TP0604-TP0060 (0.5105792)]
COG0265	COG0492	NTHI1116	hhoB	Protease DegS {UniProtKB/TrEMBL:Q4QLW3}	NTHI1327	trxB	Thioredoxin reductase {UniProtKB/TrEMBL:Q4QLD8}	[TP0773-TP0814 (0.6926654)]
COG0265	COG0492	NTHI1905	HI1259	Probable periplasmic serine protease do/hhoA-like precursor (EC 3.4.21.-)	NTHI1327	trxB	Thioredoxin reductase {UniProtKB/TrEMBL:Q4QLD8}	[TP0773-TP0814 (0.6926654)]
COG0124	COG0608	NTHI0489	hisS	Histidyl-tRNA synthetase (EC 6.1.1.21) (Histidine--tRNA ligase) (HisRS)	NTHI1385	recJ	Single-stranded-DNA-specific exonuclease recJ (EC 3.1.-.-)	[TP0641-TP0704 (0.75894904)]
COG0153	COG0242	NTHI0983	galK	Galactokinase (EC 2.7.1.6) (Galactose kinase)	NTHI0725	def	Peptide deformylase (EC 3.5.1.88) (PDF) (Polypeptide deformylase)	[TP0418-TP0757 (0.51512045)]
COG0465	COG0772	NTHI1662	ftsH-B	Cell division protein ftsH homolog 2 (EC 3.4.24.-)	NTHI1304	ftsW	Cell division protein ftsW	[TP0330-TP0387 (0.8016956)]
COG0465	COG0772	NTHI1662	ftsH-B	Cell division protein ftsH homolog 2 (EC 3.4.24.-)	NTHI0038	rodA	Rod shape-determining protein rodA	[TP0330-TP0387 (0.8016956)]
COG0234	COG0792	NTHI0668	groS	10 kDa chaperonin (Protein Cpn10) (groES protein)	NTHI1958	HI1656	UPF0102 protein NTHI1958	[TP1013-TP0913 (0.7815084)]
COG0192	COG0217	NTHI1340	metK	S-adenosylmethionine synthetase (EC 2.5.1.6) (Methionine adenosyltransferase) (AdoMet synthetase) (MAT)	NTHI0433	HI0315	Hypothetical protein {UniProtKB/TrEMBL:Q4QNM3}	[TP0794-TP0474 (0.71912634)]
COG0092	COG0301	NTHI0945	rpsC	30S ribosomal protein S3	NTHI1694	thiI	Thiamine biosynthesis protein thiI	[TP0195-TP0559 (0.66944)]
COG0860	COG1214	NTHI0079	amiB	Probable N-acetylmuramoyl-L-alanine amidase amiB precursor (EC 3.5.1.28)	NTHI0508	HI0388	Possible inactive homolog of metal-dependent	[TP0247-TP0876 (0.6334264)]
COG0477	COG0845	NTHI0427	hcaT	Probable 3-phenylpropionic acid transporter	NTHI1059	HI0894	Predicted membrane-fusion protein	[TP0840-TP0965 (0.8653204)]
COG0477	COG0845	NTHI0390	HI0281	Hypothetical metabolite transport protein HI0281	NTHI1059	HI0894	Predicted membrane-fusion protein	[TP0840-TP0965 (0.8653204)]
COG0477	COG0845	NTHI1020	HI0852	Hypothetical protein {UniProtKB/TrEMBL:Q4QM49}	NTHI1059	HI0894	Predicted membrane-fusion protein	[TP0840-TP0965 (0.8653204)]
COG0477	COG0845	NTHI1062	emrB	Multidrug resistance protein B homolog	NTHI1059	HI0894	Predicted membrane-fusion protein	[TP0840-TP0965 (0.8653204)]
COG0477	COG0845	NTHI0543	HI0418	Hypothetical metabolite transport protein HI0418	NTHI1059	HI0894	Predicted membrane-fusion protein	[TP0840-TP0965 (0.8653204)]
COG0477	COG0845	NTHI0469	HI0350	Putative integral membrane signal transducer	NTHI1059	HI0894	Predicted membrane-fusion protein	[TP0840-TP0965 (0.8653204)]
COG0477	COG0845	NTHI1923	bcr	Bicyclomycin resistance protein homolog	NTHI1059	HI0894	Predicted membrane-fusion protein	[TP0840-TP0965 (0.8653204)]
COG0305	COG2812	NTHI0102	NTHI0102	Replicative DNA helicase	NTHI1939	dnaX	DNA polymerase III gamma/tau subunit (EC 2.7.7.7)	[TP0058-TP1005 (0.7130585)]
COG0305	COG2812	NTHI1477	dnaB	Replicative DNA helicase (EC 3.6.1.-)	NTHI1939	dnaX	DNA polymerase III gamma/tau subunit (EC 2.7.7.7)	[TP0058-TP1005 (0.7130585)]
COG0188	COG0526	NTHI1900	gyrA	DNA gyrase subunit A {UniProtKB/TrEMBL:Q4QJY9}	NTHI1012	por	Thiol:disulfide interchange protein dsbA precursor	[TP0005-TP0100 (0.7885434)]
COG0188	COG0526	NTHI1604	parC	DNA topoisomerase 4 subunit A (EC 5.99.1.-) (Topoisomerase IV subunit A)	NTHI1259	dsbE	Thiol:disulfide interchange protein dsbE (Cytochrome c biogenesis protein ccmG)	[TP0005-TP0100 (0.7885434)]
COG0188	COG0526	NTHI1604	parC	DNA topoisomerase 4 subunit A (EC 5.99.1.-) (Topoisomerase IV subunit A)	NTHI1679	HI1453	Hypothetical protein {UniProtKB/TrEMBL:Q4QKH8}	[TP0005-TP0100 (0.7885434)]
COG0188	COG0526	NTHI1900	gyrA	DNA gyrase subunit A {UniProtKB/TrEMBL:Q4QJY9}	NTHI1679	HI1453	Hypothetical protein {UniProtKB/TrEMBL:Q4QKH8}	[TP0005-TP0100 (0.7885434)]
COG0188	COG0526	NTHI1604	parC	DNA topoisomerase 4 subunit A (EC 5.99.1.-) (Topoisomerase IV subunit A)	NTHI1106	nrfX	Probable thiol:disulfide interchange protein dsbE-2 (Cytochrome c biogenesis protein nrfX)	[TP0005-TP0100 (0.7885434)]
COG0188	COG0526	NTHI1900	gyrA	DNA gyrase subunit A {UniProtKB/TrEMBL:Q4QJY9}	NTHI0098	trxA	Thioredoxin {UniProtKB/TrEMBL:Q4QPG1}	[TP0005-TP0100 (0.7885434)]
COG0188	COG0526	NTHI1900	gyrA	DNA gyrase subunit A {UniProtKB/TrEMBL:Q4QJY9}	NTHI1387	HI1215	Hypothetical protein {UniProtKB/TrEMBL:Q4QL84}	[TP0005-TP0100 (0.7885434)]
COG0188	COG0526	NTHI1900	gyrA	DNA gyrase subunit A {UniProtKB/TrEMBL:Q4QJY9}	NTHI1106	nrfX	Probable thiol:disulfide interchange protein dsbE-2 (Cytochrome c biogenesis protein nrfX)	[TP0005-TP0100 (0.7885434)]
COG0188	COG0526	NTHI1900	gyrA	DNA gyrase subunit A {UniProtKB/TrEMBL:Q4QJY9}	NTHI1279	HI1115	Thioredoxin-like protein HI1115	[TP0005-TP0100 (0.7885434)]
COG0188	COG0526	NTHI1604	parC	DNA topoisomerase 4 subunit A (EC 5.99.1.-) (Topoisomerase IV subunit A)	NTHI1387	HI1215	Hypothetical protein {UniProtKB/TrEMBL:Q4QL84}	[TP0005-TP0100 (0.7885434)]
COG0188	COG0526	NTHI1604	parC	DNA topoisomerase 4 subunit A (EC 5.99.1.-) (Topoisomerase IV subunit A)	NTHI1012	por	Thiol:disulfide interchange protein dsbA precursor	[TP0005-TP0100 (0.7885434)]
COG0188	COG0526	NTHI1900	gyrA	DNA gyrase subunit A {UniProtKB/TrEMBL:Q4QJY9}	NTHI1259	dsbE	Thiol:disulfide interchange protein dsbE (Cytochrome c biogenesis protein ccmG)	[TP0005-TP0100 (0.7885434)]
COG0188	COG0526	NTHI1604	parC	DNA topoisomerase 4 subunit A (EC 5.99.1.-) (Topoisomerase IV subunit A)	NTHI1279	HI1115	Thioredoxin-like protein HI1115	[TP0005-TP0100 (0.7885434)]
COG0188	COG0526	NTHI1604	parC	DNA topoisomerase 4 subunit A (EC 5.99.1.-) (Topoisomerase IV subunit A)	NTHI0098	trxA	Thioredoxin {UniProtKB/TrEMBL:Q4QPG1}	[TP0005-TP0100 (0.7885434)]
COG0526	COG0771	NTHI1259	dsbE	Thiol:disulfide interchange protein dsbE (Cytochrome c biogenesis protein ccmG)	NTHI1303	murD	UDP-N-acetylmuramoylalanine--D-glutamate ligase (EC 6.3.2.9) (UDP-N- acetylmuramoyl-L-alanyl-D-glutamate synthetase) (D-glutamic acid- adding enzyme)	[TP0100-TP0903 (0.59509045)]
COG0526	COG0771	NTHI1106	nrfX	Probable thiol:disulfide interchange protein dsbE-2 (Cytochrome c biogenesis protein nrfX)	NTHI1303	murD	UDP-N-acetylmuramoylalanine--D-glutamate ligase (EC 6.3.2.9) (UDP-N- acetylmuramoyl-L-alanyl-D-glutamate synthetase) (D-glutamic acid- adding enzyme)	[TP0100-TP0903 (0.59509045)]
COG0526	COG0771	NTHI1679	HI1453	Hypothetical protein {UniProtKB/TrEMBL:Q4QKH8}	NTHI1303	murD	UDP-N-acetylmuramoylalanine--D-glutamate ligase (EC 6.3.2.9) (UDP-N- acetylmuramoyl-L-alanyl-D-glutamate synthetase) (D-glutamic acid- adding enzyme)	[TP0100-TP0903 (0.59509045)]
COG0526	COG0771	NTHI1012	por	Thiol:disulfide interchange protein dsbA precursor	NTHI1303	murD	UDP-N-acetylmuramoylalanine--D-glutamate ligase (EC 6.3.2.9) (UDP-N- acetylmuramoyl-L-alanyl-D-glutamate synthetase) (D-glutamic acid- adding enzyme)	[TP0100-TP0903 (0.59509045)]
COG0526	COG0771	NTHI1279	HI1115	Thioredoxin-like protein HI1115	NTHI1303	murD	UDP-N-acetylmuramoylalanine--D-glutamate ligase (EC 6.3.2.9) (UDP-N- acetylmuramoyl-L-alanyl-D-glutamate synthetase) (D-glutamic acid- adding enzyme)	[TP0100-TP0903 (0.59509045)]
COG0526	COG0771	NTHI1387	HI1215	Hypothetical protein {UniProtKB/TrEMBL:Q4QL84}	NTHI1303	murD	UDP-N-acetylmuramoylalanine--D-glutamate ligase (EC 6.3.2.9) (UDP-N- acetylmuramoyl-L-alanyl-D-glutamate synthetase) (D-glutamic acid- adding enzyme)	[TP0100-TP0903 (0.59509045)]
COG0526	COG0771	NTHI0098	trxA	Thioredoxin {UniProtKB/TrEMBL:Q4QPG1}	NTHI1303	murD	UDP-N-acetylmuramoylalanine--D-glutamate ligase (EC 6.3.2.9) (UDP-N- acetylmuramoyl-L-alanyl-D-glutamate synthetase) (D-glutamic acid- adding enzyme)	[TP0100-TP0903 (0.59509045)]
COG0143	COG0845	NTHI1894	metG	Methionyl-tRNA synthetase (EC 6.1.1.10) (Methionine--tRNA ligase) (MetRS)	NTHI1059	HI0894	Predicted membrane-fusion protein	[TP0798-TP0965 (0.7246752)]
COG0250	COG0772	NTHI0848	nusG	Transcription antitermination protein nusG	NTHI0038	rodA	Rod shape-determining protein rodA	[TP0236-TP0387 (0.7470728)]
COG0250	COG0772	NTHI0848	nusG	Transcription antitermination protein nusG	NTHI1304	ftsW	Cell division protein ftsW	[TP0236-TP0387 (0.7470728)]
COG0227	COG0740	NTHI1124	rpmB	50S ribosomal protein L28	NTHI0844	clpP	ATP-dependent Clp protease proteolytic subunit (EC 3.4.21.92) (Endopeptidase Clp)	[TP0362-TP0507 (0.75048)]
COG0103	COG0211	NTHI1688	rpsI	30S ribosomal protein S9	NTHI1042	rpmA	50S ribosomal protein L27	[TP1024-TP0743 (0.87139803)]
COG0621	COG2812	NTHI0026	HI0019	Hypothetical protein {UniProtKB/TrEMBL:Q4QPM5}	NTHI1939	dnaX	DNA polymerase III gamma/tau subunit (EC 2.7.7.7)	[TP0754-TP1005 (0.5550382)]
COG0621	COG2812	NTHI0767	NTHI0767	Predicted 2-methylthioadenine synthetase	NTHI1939	dnaX	DNA polymerase III gamma/tau subunit (EC 2.7.7.7)	[TP0754-TP1005 (0.5550382)]
COG0442	COG4591	NTHI0888	proS	Prolyl-tRNA synthetase (EC 6.1.1.15) (Proline--tRNA ligase) (ProRS)	NTHI1578	lolC	Lipoprotein-releasing system transmembrane protein lolC	[TP0160-TP0582 (0.74148)]
COG0442	COG4591	NTHI0888	proS	Prolyl-tRNA synthetase (EC 6.1.1.15) (Proline--tRNA ligase) (ProRS)	NTHI1586	lolE	Lipoprotein-releasing system transmembrane protein lolC	[TP0160-TP0582 (0.74148)]
COG0223	COG0664	NTHI0724	fmt	Methionyl-tRNA formyltransferase (EC 2.1.2.9)	NTHI0967	HI0804	Predicted cAMP-binding protein-catabolite gene	[TP0756-TP0995 (0.69102824)]
COG0223	COG0664	NTHI0724	fmt	Methionyl-tRNA formyltransferase (EC 2.1.2.9)	NTHI1130	cap	Catabolite gene activator (cAMP receptor protein) (cAMP-regulatory protein)	[TP0756-TP0995 (0.69102824)]
COG0223	COG0664	NTHI0724	fmt	Methionyl-tRNA formyltransferase (EC 2.1.2.9)	NTHI1709	fnr	Fumarate and nitrate reduction regulatory protein	[TP0756-TP0995 (0.69102824)]
COG0697	COG0716	NTHI1041	HI0878	Conserved hypothetical transport protein	NTHI0285	fldA	Flavodoxin {UniProtKB/TrEMBL:Q4QNZ9}	[TP0986-TP0925 (0.8288174)]
COG0697	COG0716	NTHI1148	HI0976	Hypothetical protein {UniProtKB/TrEMBL:Q4QLT3}	NTHI0285	fldA	Flavodoxin {UniProtKB/TrEMBL:Q4QNZ9}	[TP0986-TP0925 (0.8288174)]
COG0697	COG0716	NTHI1596	licB	LicB {UniProtKB/TrEMBL:Q4QKP8}	NTHI0285	fldA	Flavodoxin {UniProtKB/TrEMBL:Q4QNZ9}	[TP0986-TP0925 (0.8288174)]
COG0697	COG0716	NTHI1675	NTHI1675	Hypothetical protein {UniProtKB/TrEMBL:Q4QKI1}	NTHI0791	mioC	MioC {UniProtKB/TrEMBL:Q4QMP7}	[TP0986-TP0925 (0.8288174)]
COG0697	COG0716	NTHI1675	NTHI1675	Hypothetical protein {UniProtKB/TrEMBL:Q4QKI1}	NTHI0285	fldA	Flavodoxin {UniProtKB/TrEMBL:Q4QNZ9}	[TP0986-TP0925 (0.8288174)]
COG0697	COG0716	NTHI1041	HI0878	Conserved hypothetical transport protein	NTHI0791	mioC	MioC {UniProtKB/TrEMBL:Q4QMP7}	[TP0986-TP0925 (0.8288174)]
COG0697	COG0716	NTHI1596	licB	LicB {UniProtKB/TrEMBL:Q4QKP8}	NTHI0791	mioC	MioC {UniProtKB/TrEMBL:Q4QMP7}	[TP0986-TP0925 (0.8288174)]
COG0697	COG0716	NTHI1148	HI0976	Hypothetical protein {UniProtKB/TrEMBL:Q4QLT3}	NTHI0791	mioC	MioC {UniProtKB/TrEMBL:Q4QMP7}	[TP0986-TP0925 (0.8288174)]
COG0465	COG4591	NTHI1662	ftsH-B	Cell division protein ftsH homolog 2 (EC 3.4.24.-)	NTHI1578	lolC	Lipoprotein-releasing system transmembrane protein lolC	[TP0765-TP0582 (0.6598422)]
COG0465	COG4591	NTHI1662	ftsH-B	Cell division protein ftsH homolog 2 (EC 3.4.24.-)	NTHI1586	lolE	Lipoprotein-releasing system transmembrane protein lolC	[TP0765-TP0582 (0.6598422)]
COG0773	COG0817	NTHI1307	murC	UDP-N-acetylmuramate--L-alanine ligase (EC 6.3.2.8) (UDP-N- acetylmuramoyl-L-alanine synthetase)	NTHI0432	ruvC	Crossover junction endodeoxyribonuclease ruvC (EC 3.1.22.4) (Holliday junction nuclease ruvC) (Holliday junction resolvase ruvC)	[TP0341-TP0517 (0.7285616)]
COG0773	COG0817	NTHI0210	mpl	UDP-N-acetylmuramate:L-alanyl-gamma-D-glutamyl-meso-diaminopimelate ligase (EC 6.3.2.-) (Murein peptide ligase)	NTHI0432	ruvC	Crossover junction endodeoxyribonuclease ruvC (EC 3.1.22.4) (Holliday junction nuclease ruvC) (Holliday junction resolvase ruvC)	[TP0341-TP0517 (0.7285616)]
COG0272	COG0773	NTHI1265	lig	DNA ligase (EC 6.5.1.2) (Polydeoxyribonucleotide synthase [NAD+])	NTHI1307	murC	UDP-N-acetylmuramate--L-alanine ligase (EC 6.3.2.8) (UDP-N- acetylmuramoyl-L-alanine synthetase)	[TP0634-TP0341 (0.8201813)]
COG0272	COG0773	NTHI1265	lig	DNA ligase (EC 6.5.1.2) (Polydeoxyribonucleotide synthase [NAD+])	NTHI0210	mpl	UDP-N-acetylmuramate:L-alanyl-gamma-D-glutamyl-meso-diaminopimelate ligase (EC 6.3.2.-) (Murein peptide ligase)	[TP0634-TP0341 (0.8201813)]
COG0301	COG0566	NTHI1694	thiI	Thiamine biosynthesis protein thiI	NTHI1029	rlmB	23S rRNA (guanosine-2'-O-)-methyltransferase rlmB (EC 2.1.1.-) (23S rRNA Gm2251 2'-O-methyltransferase)	[TP0559-TP0054 (0.678511)]
COG0353	COG0514	NTHI0570	recR	Recombination protein recR	NTHI0887	recQ	ATP-dependent DNA helicase recQ (EC 3.6.1.-)	[TP1004-TP0103 (0.6917512)]
COG0036	COG0249	NTHI0698	dod	Ribulose-phosphate 3-epimerase (EC 5.1.3.1) (Pentose-5-phosphate 3- epimerase) (PPE) (R5P3E)	NTHI0834	mutS	DNA mismatch repair protein mutS	[TP0945-TP0328 (0.6742458)]
COG0124	COG0465	NTHI0489	hisS	Histidyl-tRNA synthetase (EC 6.1.1.21) (Histidine--tRNA ligase) (HisRS)	NTHI1662	ftsH-B	Cell division protein ftsH homolog 2 (EC 3.4.24.-)	[TP0641-TP0330 (0.76316583)]
COG0504	COG0728	NTHI1238	pyrG	CTP synthase (EC 6.3.4.2) (UTP--ammonia ligase) (CTP synthetase)	NTHI1137	mviN	Virulence factor mviN homolog	[TP0305-TP0516 (0.84299135)]
COG0237	COG3683	NTHI1055	coaE	Dephospho-CoA kinase (EC 2.7.1.24) (Dephosphocoenzyme A kinase)	NTHI1914	HI1249	Predicted ABC-type transport system, periplasmic	[TP0296-TP0557 (0.7885255)]
COG0275	COG0820	NTHI1297	mraW	S-adenosyl-methyltransferase mraW (EC 2.1.1.-)	NTHI0485	HI0365	Hypothetical UPF0063 protein HI0365	[TP0384-TP0068 (0.79878455)]
COG0242	COG0360	NTHI0725	def	Peptide deformylase (EC 3.5.1.88) (PDF) (Polypeptide deformylase)	NTHI0673	rpsF	30S ribosomal protein S6	[TP0757-TP0063 (0.54983324)]
COG0267	COG0357	NTHI1123	rpmG	50S ribosomal protein L33	NTHI0617	gidB	Methyltransferase gidB (EC 2.1.-.-) (Glucose-inhibited division protein B)	[TP0234-TP0946 (0.6249908)]
COG0234	COG0772	NTHI0668	groS	10 kDa chaperonin (Protein Cpn10) (groES protein)	NTHI1304	ftsW	Cell division protein ftsW	[TP1013-TP0387 (0.81326103)]
COG0234	COG0772	NTHI0668	groS	10 kDa chaperonin (Protein Cpn10) (groES protein)	NTHI0038	rodA	Rod shape-determining protein rodA	[TP1013-TP0387 (0.81326103)]
COG0305	COG1595	NTHI1477	dnaB	Replicative DNA helicase (EC 3.6.1.-)	NTHI0719	rpoE	RNA polymerase sigma-E factor (Sigma-24)	[TP0058-TP0092 (0.74082893)]
COG0305	COG1595	NTHI0102	NTHI0102	Replicative DNA helicase	NTHI1673	HI1459	Probable RNA polymerase sigma factor HI1459	[TP0058-TP0092 (0.74082893)]
COG0305	COG1595	NTHI1477	dnaB	Replicative DNA helicase (EC 3.6.1.-)	NTHI1673	HI1459	Probable RNA polymerase sigma factor HI1459	[TP0058-TP0092 (0.74082893)]
COG0305	COG1595	NTHI0102	NTHI0102	Replicative DNA helicase	NTHI0719	rpoE	RNA polymerase sigma-E factor (Sigma-24)	[TP0058-TP0092 (0.74082893)]
COG0228	COG0250	NTHI0301	rpsP	30S ribosomal protein S16	NTHI0848	nusG	Transcription antitermination protein nusG	[TP0905-TP0236 (0.7099409)]
COG0465	COG0532	NTHI1662	ftsH-B	Cell division protein ftsH homolog 2 (EC 3.4.24.-)	NTHI1844	infB	Translation initiation factor IF-2	[TP0330-TP0891 (0.8751731)]
COG0234	COG0445	NTHI0668	groS	10 kDa chaperonin (Protein Cpn10) (groES protein)	NTHI0744	gidA	tRNA uridine 5-carboxymethylaminomethyl modification enzyme gidA (Glucose-inhibited division protein A)	[TP1013-TP0044 (0.813164)]
COG0326	COG0353	NTHI0185	htpG	Chaperone protein htpG (Heat shock protein htpG) (High temperature protein G)	NTHI0570	recR	Recombination protein recR	[TP0984-TP1004 (0.5573069)]
COG0301	COG1643	NTHI1694	thiI	Thiamine biosynthesis protein thiI	NTHI1231	hrpA	ATP-dependent RNA helicase hrpA homolog (EC 3.6.1.-)	[TP0559-TP0526 (0.5663735)]
COG0265	COG1381	NTHI1116	hhoB	Protease DegS {UniProtKB/TrEMBL:Q4QLW3}	NTHI0450	recO	DNA repair protein recO (Recombination protein O)	[TP0773-TP0636 (0.870009)]
COG0265	COG1381	NTHI1905	HI1259	Probable periplasmic serine protease do/hhoA-like precursor (EC 3.4.21.-)	NTHI0450	recO	DNA repair protein recO (Recombination protein O)	[TP0773-TP0636 (0.870009)]
COG1186	COG1925	NTHI1383	prfB	Peptide chain release factor 2 (RF-2)	NTHI2022	ptsH	Phosphocarrier protein HPr (Histidine-containing protein)	[TP0576-TP0589 (0.79878455)]
COG0319	COG0333	NTHI0004	HI0004	UPF0054 protein NTHI0004	NTHI0248	NTHI0248	50S ribosomal protein L32	[TP0650-TP0807 (0.80809164)]
COG0301	COG0849	NTHI1694	thiI	Thiamine biosynthesis protein thiI	NTHI1310	ftsA	Cell division protein ftsA	[TP0559-TP0389 (0.64923996)]
COG0195	COG1643	NTHI1845	nusA	Transcription elongation protein nusA	NTHI1231	hrpA	ATP-dependent RNA helicase hrpA homolog (EC 3.6.1.-)	[TP0892-TP0526 (0.71912634)]
COG0705	COG1187	NTHI0875	glpG	GlpG {UniProtKB/TrEMBL:Q4QMH8}	NTHI0817	rluE	Ribosomal large subunit pseudouridine synthase E (EC 5.4.99.-) (rRNA- uridine isomerase E) (rRNA pseudouridylate synthase E)	[TP0982-TP0459 (0.6079956)]
COG0705	COG1187	NTHI0875	glpG	GlpG {UniProtKB/TrEMBL:Q4QMH8}	NTHI1922	rsuA	Ribosomal small subunit pseudouridine synthase A (EC 5.4.99.-) (16S pseudouridylate 516 synthase) (16S pseudouridine 516 synthase) (rRNA- uridine isomerase A) (rRNA pseudouridylate synthase A)	[TP0982-TP0459 (0.6079956)]
COG0705	COG1187	NTHI0875	glpG	GlpG {UniProtKB/TrEMBL:Q4QMH8}	NTHI1370	rluB	Ribosomal large subunit pseudouridine synthase B (EC 5.4.99.-) (rRNA- uridine isomerase B) (rRNA pseudouridylate synthase B)	[TP0982-TP0459 (0.6079956)]
COG0080	COG0301	NTHI0643	rplK	50S ribosomal protein L11	NTHI1694	thiI	Thiamine biosynthesis protein thiI	[TP0237-TP0559 (0.59848577)]
COG0782	COG0860	NTHI1658	greA	Transcription elongation factor greA (Transcript cleavage factor greA)	NTHI0079	amiB	Probable N-acetylmuramoyl-L-alanine amidase amiB precursor (EC 3.5.1.28)	[TP0019-TP0247 (0.7668169)]
COG0782	COG0860	NTHI0702	greB	Transcription elongation factor greB (Transcript cleavage factor greB)	NTHI0079	amiB	Probable N-acetylmuramoyl-L-alanine amidase amiB precursor (EC 3.5.1.28)	[TP0019-TP0247 (0.7668169)]
COG0322	COG0353	NTHI0067	uvrC	UvrABC system protein C (Protein uvrC) (Excinuclease ABC subunit C)	NTHI0570	recR	Recombination protein recR	[TP0472-TP1004 (0.53674763)]
COG0771	COG1595	NTHI1303	murD	UDP-N-acetylmuramoylalanine--D-glutamate ligase (EC 6.3.2.9) (UDP-N- acetylmuramoyl-L-alanyl-D-glutamate synthetase) (D-glutamic acid- adding enzyme)	NTHI0719	rpoE	RNA polymerase sigma-E factor (Sigma-24)	[TP0903-TP0092 (0.6651206)]
COG0771	COG1595	NTHI1303	murD	UDP-N-acetylmuramoylalanine--D-glutamate ligase (EC 6.3.2.9) (UDP-N- acetylmuramoyl-L-alanyl-D-glutamate synthetase) (D-glutamic acid- adding enzyme)	NTHI1673	HI1459	Probable RNA polymerase sigma factor HI1459	[TP0903-TP0092 (0.6651206)]
COG0188	COG0305	NTHI1900	gyrA	DNA gyrase subunit A {UniProtKB/TrEMBL:Q4QJY9}	NTHI1477	dnaB	Replicative DNA helicase (EC 3.6.1.-)	[TP0005-TP0058 (0.73312306)]
COG0188	COG0305	NTHI1604	parC	DNA topoisomerase 4 subunit A (EC 5.99.1.-) (Topoisomerase IV subunit A)	NTHI0102	NTHI0102	Replicative DNA helicase	[TP0005-TP0058 (0.73312306)]
COG0188	COG0305	NTHI1604	parC	DNA topoisomerase 4 subunit A (EC 5.99.1.-) (Topoisomerase IV subunit A)	NTHI1477	dnaB	Replicative DNA helicase (EC 3.6.1.-)	[TP0005-TP0058 (0.73312306)]
COG0188	COG0305	NTHI1900	gyrA	DNA gyrase subunit A {UniProtKB/TrEMBL:Q4QJY9}	NTHI0102	NTHI0102	Replicative DNA helicase	[TP0005-TP0058 (0.73312306)]
COG1825	COG2812	NTHI1410	rplY	50S ribosomal protein L25	NTHI1939	dnaX	DNA polymerase III gamma/tau subunit (EC 2.7.7.7)	[TP0372-TP1005 (0.6540257)]
COG0024	COG1121	NTHI2027	map	Methionine aminopeptidase (EC 3.4.11.18) (MAP) (Peptidase M)	NTHI0479	HI0361	Probable iron transport system ATP-binding protein HI0361	[TP0842-TP0164 (0.77940726)]
COG0024	COG1121	NTHI2027	map	Methionine aminopeptidase (EC 3.4.11.18) (MAP) (Peptidase M)	NTHI0531	znuC	High-affinity zinc uptake system ATP-binding protein znuC	[TP0842-TP0164 (0.77940726)]
COG0361	COG1214	NTHI0674	infA	Translation initiation factor IF-1	NTHI0508	HI0388	Possible inactive homolog of metal-dependent	[TP0097-TP0876 (0.56457245)]
COG1643	COG2137	NTHI1231	hrpA	ATP-dependent RNA helicase hrpA homolog (EC 3.6.1.-)	NTHI0730	recX	Regulatory protein recX	[TP0526-TP1023 (0.64955014)]
COG1509	COG2812	NTHI0447	HI0329	Hypothetical UPF0069 protein HI0329	NTHI1939	dnaX	DNA polymerase III gamma/tau subunit (EC 2.7.7.7)	[TP0121-TP1005 (0.5082704)]
COG0546	COG0739	NTHI0697	gph	Phosphoglycolate phosphatase (EC 3.1.3.18) (PGPase) (PGP)	NTHI0830	lppB	Outer membrane antigenic lipoprotein B precursor	[TP0554-TP0782 (0.73069036)]
COG0546	COG0739	NTHI0697	gph	Phosphoglycolate phosphatase (EC 3.1.3.18) (PGPase) (PGP)	NTHI0532	HI0409	Hypothetical metalloprotease HI0409 (EC 3.4.24.-)	[TP0554-TP0782 (0.73069036)]
COG0242	COG1187	NTHI0725	def	Peptide deformylase (EC 3.5.1.88) (PDF) (Polypeptide deformylase)	NTHI0817	rluE	Ribosomal large subunit pseudouridine synthase E (EC 5.4.99.-) (rRNA- uridine isomerase E) (rRNA pseudouridylate synthase E)	[TP0757-TP0459 (0.5284328)]
COG0242	COG1187	NTHI0725	def	Peptide deformylase (EC 3.5.1.88) (PDF) (Polypeptide deformylase)	NTHI1370	rluB	Ribosomal large subunit pseudouridine synthase B (EC 5.4.99.-) (rRNA- uridine isomerase B) (rRNA pseudouridylate synthase B)	[TP0757-TP0459 (0.5284328)]
COG0242	COG1187	NTHI0725	def	Peptide deformylase (EC 3.5.1.88) (PDF) (Polypeptide deformylase)	NTHI1922	rsuA	Ribosomal small subunit pseudouridine synthase A (EC 5.4.99.-) (16S pseudouridylate 516 synthase) (16S pseudouridine 516 synthase) (rRNA- uridine isomerase A) (rRNA pseudouridylate synthase A)	[TP0757-TP0459 (0.5284328)]
COG0301	COG1509	NTHI1694	thiI	Thiamine biosynthesis protein thiI	NTHI0447	HI0329	Hypothetical UPF0069 protein HI0329	[TP0559-TP0121 (0.62660724)]
COG1385	COG2812	NTHI0414	HI0303	Conserved hypothetical RNA methyltransferase	NTHI1939	dnaX	DNA polymerase III gamma/tau subunit (EC 2.7.7.7)	[TP0276-TP1005 (0.66627616)]
COG0217	COG0739	NTHI0433	HI0315	Hypothetical protein {UniProtKB/TrEMBL:Q4QNM3}	NTHI0830	lppB	Outer membrane antigenic lipoprotein B precursor	[TP0474-TP0864 (0.82349855)]
COG0217	COG0739	NTHI0433	HI0315	Hypothetical protein {UniProtKB/TrEMBL:Q4QNM3}	NTHI0532	HI0409	Hypothetical metalloprotease HI0409 (EC 3.4.24.-)	[TP0474-TP0864 (0.82349855)]
COG0242	COG0254	NTHI0725	def	Peptide deformylase (EC 3.5.1.88) (PDF) (Polypeptide deformylase)	NTHI0917	rpmE	50S ribosomal protein L31	[TP0757-TP0255 (0.6434887)]
COG0442	COG1466	NTHI0888	proS	Prolyl-tRNA synthetase (EC 6.1.1.15) (Proline--tRNA ligase) (ProRS)	NTHI1092	holA	DNA polymerase III delta subunit (EC 2.7.7.7)	[TP0160-TP0588 (0.66563916)]
COG0305	COG0593	NTHI0102	NTHI0102	Replicative DNA helicase	NTHI1167	dnaA	Chromosomal replication initiator protein dnaA	[TP0058-TP0001 (0.9013428)]
COG0305	COG0593	NTHI0102	NTHI0102	Replicative DNA helicase	NTHI1942	HI1225.1	Predicted ATPase involved in DNA replication	[TP0058-TP0001 (0.9013428)]
COG0305	COG0593	NTHI1477	dnaB	Replicative DNA helicase (EC 3.6.1.-)	NTHI1167	dnaA	Chromosomal replication initiator protein dnaA	[TP0058-TP0001 (0.9013428)]
COG0305	COG0593	NTHI1477	dnaB	Replicative DNA helicase (EC 3.6.1.-)	NTHI1942	HI1225.1	Predicted ATPase involved in DNA replication	[TP0058-TP0001 (0.9013428)]
COG0178	COG1197	NTHI0355	uvrA	UvrABC system protein A (UvrA protein) (Excinuclease ABC subunit A)	NTHI1906	mfd	Transcription-repair coupling factor (EC 3.6.1.-) (TRCF) (ATP- dependent helicase mfd)	[TP0514-TP0344 (0.9414915)]
COG0264	COG0544	NTHI1081	tsf	Elongation factor Ts (EF-Ts)	NTHI0843	tig	Trigger factor {UniProtKB/TrEMBL:Q4QMK6}	[TP0605-TP0506 (0.9100214)]
COG0099	COG0216	NTHI0962	rpsM	30S ribosomal protein S13	NTHI1572	prfA	Peptide chain release factor 1 (RF-1)	[TP0210-TP0051 (0.8775348)]
COG0442	COG0552	NTHI0888	proS	Prolyl-tRNA synthetase (EC 6.1.1.15) (Proline--tRNA ligase) (ProRS)	NTHI0929	ftsY	Cell division protein ftsY homolog	[TP0160-TP0578 (0.56216276)]
COG0242	COG0319	NTHI0725	def	Peptide deformylase (EC 3.5.1.88) (PDF) (Polypeptide deformylase)	NTHI0004	HI0004	UPF0054 protein NTHI0004	[TP0757-TP0650 (0.630912)]
COG0178	COG0845	NTHI0355	uvrA	UvrABC system protein A (UvrA protein) (Excinuclease ABC subunit A)	NTHI1059	HI0894	Predicted membrane-fusion protein	[TP0514-TP0965 (0.87363523)]
COG0465	COG0558	NTHI1662	ftsH-B	Cell division protein ftsH homolog 2 (EC 3.4.24.-)	NTHI0213	pgsA	CDP-diacylglycerol--glycerol-3-phosphate 3-phosphatidyltransferase (EC 2.7.8.5) (Phosphatidylglycerophosphate synthase) (PGP synthase)	[TP0765-TP0256 (0.8653493)]
COG0024	COG0462	NTHI2027	map	Methionine aminopeptidase (EC 3.4.11.18) (MAP) (Peptidase M)	NTHI1433	prs	Ribose-phosphate pyrophosphokinase (EC 2.7.6.1) (RPPK) (Phosphoribosyl pyrophosphate synthetase) (P-Rib-PP synthetase) (PRPP synthetase)	[TP0842-TP0294 (0.8762697)]
COG0125	COG0361	NTHI0586	tmk	Thymidylate kinase (EC 2.7.4.9) (dTMP kinase)	NTHI0674	infA	Translation initiation factor IF-1	[TP0354-TP0097 (0.8382038)]
COG0319	COG0787	NTHI0004	HI0004	UPF0054 protein NTHI0004	NTHI1476	alr	Alanine racemase {UniProtKB/TrEMBL:Q4QL06}	[TP0650-TP0681 (0.82058704)]
COG0849	COG1595	NTHI1310	ftsA	Cell division protein ftsA	NTHI1673	HI1459	Probable RNA polymerase sigma factor HI1459	[TP0389-TP0092 (0.66770643)]
COG0849	COG1595	NTHI1310	ftsA	Cell division protein ftsA	NTHI0719	rpoE	RNA polymerase sigma-E factor (Sigma-24)	[TP0389-TP0092 (0.66770643)]
COG0036	COG2001	NTHI0698	dod	Ribulose-phosphate 3-epimerase (EC 5.1.3.1) (Pentose-5-phosphate 3- epimerase) (PPE) (R5P3E)	NTHI1296	mraZ	MraZ {UniProtKB/TrEMBL:Q4QLG7}	[TP0945-TP0383 (0.685165)]
COG0301	COG0301	NTHI1694	thiI	Thiamine biosynthesis protein thiI	NTHI1694	thiI	Thiamine biosynthesis protein thiI	[TP0559-TP0559 (0.6965584)]
COG0795	COG1792	NTHI2011	HI1703	Predicted permease {UniProtKB/TrEMBL:Q4QJN9}	NTHI0046	mreC	Rod shape-determining protein mreC	[TP0884-TP0498 (0.8374102)]
COG0795	COG1792	NTHI2012	HI1704	Predicted permease {UniProtKB/TrEMBL:Q4QJN8}	NTHI0046	mreC	Rod shape-determining protein mreC	[TP0884-TP0498 (0.8374102)]
COG0024	COG0125	NTHI2027	map	Methionine aminopeptidase (EC 3.4.11.18) (MAP) (Peptidase M)	NTHI0586	tmk	Thymidylate kinase (EC 2.7.4.9) (dTMP kinase)	[TP0842-TP0354 (0.8096375)]
COG1077	COG1426	NTHI0045	mreB	Rod shape-determining protein mreB	NTHI0487	HI0367	Conserved hypothetical transcriptional regulator	[TP0497-TP0334 (0.739115)]
COG0687	COG3683	NTHI1823	HI1344	Spermidine/putrescine-binding periplasmic protein 1 precursor (SPBP)	NTHI1914	HI1249	Predicted ABC-type transport system, periplasmic	[TP0655-TP0557 (0.79878455)]
COG0687	COG3683	NTHI0626	potD-A	Spermidine/putrescine-binding periplasmic protein 2 precursor (SPBP)	NTHI1914	HI1249	Predicted ABC-type transport system, periplasmic	[TP0655-TP0557 (0.79878455)]
COG0090	COG1643	NTHI0941	rplB	50S ribosomal protein L2	NTHI1231	hrpA	ATP-dependent RNA helicase hrpA homolog (EC 3.6.1.-)	[TP0192-TP0526 (0.71912634)]
COG0267	COG2215	NTHI1123	rpmG	50S ribosomal protein L33	NTHI1915	HI1248	Predicted ABC-type transport system, permease	[TP0234-TP0558 (0.7885255)]
COG0012	COG0188	NTHI0513	engD	GTP-dependent nucleic acid-binding protein engD	NTHI1604	parC	DNA topoisomerase 4 subunit A (EC 5.99.1.-) (Topoisomerase IV subunit A)	[TP0124-TP0005 (0.7149395)]
COG0012	COG0188	NTHI0513	engD	GTP-dependent nucleic acid-binding protein engD	NTHI1900	gyrA	DNA gyrase subunit A {UniProtKB/TrEMBL:Q4QJY9}	[TP0124-TP0005 (0.7149395)]
COG0462	COG0492	NTHI1433	prs	Ribose-phosphate pyrophosphokinase (EC 2.7.6.1) (RPPK) (Phosphoribosyl pyrophosphate synthetase) (P-Rib-PP synthetase) (PRPP synthetase)	NTHI1327	trxB	Thioredoxin reductase {UniProtKB/TrEMBL:Q4QLD8}	[TP0294-TP0814 (0.8323514)]
COG0124	COG0254	NTHI0489	hisS	Histidyl-tRNA synthetase (EC 6.1.1.21) (Histidine--tRNA ligase) (HisRS)	NTHI0917	rpmE	50S ribosomal protein L31	[TP0641-TP0255 (0.65973145)]
COG0178	COG0272	NTHI0355	uvrA	UvrABC system protein A (UvrA protein) (Excinuclease ABC subunit A)	NTHI1265	lig	DNA ligase (EC 6.5.1.2) (Polydeoxyribonucleotide synthase [NAD+])	[TP0514-TP0634 (0.7537598)]
COG1135	COG1466	NTHI0879	abc	Probable D-methionine transport ATP-binding protein metN	NTHI1092	holA	DNA polymerase III delta subunit (EC 2.7.7.7)	[TP0120-TP0588 (0.7896185)]
COG0608	COG1159	NTHI1385	recJ	Single-stranded-DNA-specific exonuclease recJ (EC 3.1.-.-)	NTHI0018	era	GTP-binding protein era homolog	[TP0704-TP0541 (0.7586372)]
COG0242	COG0263	NTHI0725	def	Peptide deformylase (EC 3.5.1.88) (PDF) (Polypeptide deformylase)	NTHI1066	proB	Glutamate 5-kinase (EC 2.7.2.11) (Gamma-glutamyl kinase) (GK)	[TP0757-TP0351 (0.5771584)]
COG0566	COG1589	NTHI1029	rlmB	23S rRNA (guanosine-2'-O-)-methyltransferase rlmB (EC 2.1.1.-) (23S rRNA Gm2251 2'-O-methyltransferase)	NTHI1309	ftsQ	Cell division protein ftsQ homolog	[TP0109-TP0388 (0.8512026)]
COG0124	COG0546	NTHI0489	hisS	Histidyl-tRNA synthetase (EC 6.1.1.21) (Histidine--tRNA ligase) (HisRS)	NTHI0697	gph	Phosphoglycolate phosphatase (EC 3.1.3.18) (PGPase) (PGP)	[TP0641-TP0554 (0.5196431)]
COG0272	COG1879	NTHI1265	lig	DNA ligase (EC 6.5.1.2) (Polydeoxyribonucleotide synthase [NAD+])	NTHI0987	mglB	D-galactose-binding periplasmic protein precursor (GBP) (D-galactose/ D-glucose-binding protein) (GGBP)	[TP0634-TP0684 (0.56216276)]
COG0272	COG1879	NTHI1265	lig	DNA ligase (EC 6.5.1.2) (Polydeoxyribonucleotide synthase [NAD+])	NTHI0632	rbsB	D-ribose-binding periplasmic protein precursor (EC 3.6.3.17)	[TP0634-TP0684 (0.56216276)]
COG0234	COG4211	NTHI0668	groS	10 kDa chaperonin (Protein Cpn10) (groES protein)	NTHI0989	mglC	Galactoside transport system permease protein mglC	[TP1013-TP0686 (0.748641)]
COG0528	COG4591	NTHI1225	pyrH	Uridylate kinase (EC 2.7.4.-) (UK) (Uridine monophosphate kinase) (UMP kinase)	NTHI1578	lolC	Lipoprotein-releasing system transmembrane protein lolC	[TP0099-TP0580 (0.8561369)]
COG0528	COG4591	NTHI1225	pyrH	Uridylate kinase (EC 2.7.4.-) (UK) (Uridine monophosphate kinase) (UMP kinase)	NTHI1586	lolE	Lipoprotein-releasing system transmembrane protein lolC	[TP0099-TP0580 (0.8561369)]
COG0228	COG0546	NTHI0301	rpsP	30S ribosomal protein S16	NTHI0697	gph	Phosphoglycolate phosphatase (EC 3.1.3.18) (PGPase) (PGP)	[TP0905-TP0554 (0.5352583)]
COG0770	COG2001	NTHI1301	murF	UDP-N-acetylmuramoyl-tripeptide--D-alanyl-D-alanine ligase (EC 6.3.2.10) (UDP-MurNAc-pentapeptide synthetase) (D-alanyl-D- alanine-adding enzyme)	NTHI1296	mraZ	MraZ {UniProtKB/TrEMBL:Q4QLG7}	[TP0386-TP0383 (0.8315325)]
COG0249	COG0546	NTHI0834	mutS	DNA mismatch repair protein mutS	NTHI0697	gph	Phosphoglycolate phosphatase (EC 3.1.3.18) (PGPase) (PGP)	[TP0328-TP0554 (0.5196431)]
COG0234	COG0803	NTHI0668	groS	10 kDa chaperonin (Protein Cpn10) (groES protein)	NTHI0481	HI0362	Putative periplasmic iron-binding protein HI0362 precursor	[TP1013-TP0163 (0.67160416)]
COG0153	COG1879	NTHI0983	galK	Galactokinase (EC 2.7.1.6) (Galactose kinase)	NTHI0987	mglB	D-galactose-binding periplasmic protein precursor (GBP) (D-galactose/ D-glucose-binding protein) (GGBP)	[TP0418-TP0684 (0.73427343)]
COG0153	COG1879	NTHI0983	galK	Galactokinase (EC 2.7.1.6) (Galactose kinase)	NTHI0632	rbsB	D-ribose-binding periplasmic protein precursor (EC 3.6.3.17)	[TP0418-TP0684 (0.73427343)]
COG0162	COG2834	NTHI1432	tyrS	Tyrosyl-tRNA synthetase (EC 6.1.1.1) (Tyrosine--tRNA ligase) (TyrRS)	NTHI1456	lolA	Outer-membrane lipoprotein carrier protein precursor	[TP0834-TP0333 (0.5313641)]
COG0342	COG0546	NTHI0346	secD	Protein-export membrane protein secD	NTHI0697	gph	Phosphoglycolate phosphatase (EC 3.1.3.18) (PGPase) (PGP)	[TP0410-TP0554 (0.6160348)]
COG0227	COG0492	NTHI1124	rpmB	50S ribosomal protein L28	NTHI1327	trxB	Thioredoxin reductase {UniProtKB/TrEMBL:Q4QLD8}	[TP0362-TP0814 (0.801083)]
COG0051	COG1192	NTHI0937	rpsJ	30S ribosomal protein S10	NTHI0101	NTHI0101	Predicted ATPase involved in chromosome	[TP0188-TP0272 (0.7732025)]
COG0098	COG0803	NTHI0958	rps5	30S ribosomal protein S5	NTHI0481	HI0362	Putative periplasmic iron-binding protein HI0362 precursor	[TP0206-TP0163 (0.74372905)]
COG0442	COG0459	NTHI0888	proS	Prolyl-tRNA synthetase (EC 6.1.1.15) (Proline--tRNA ligase) (ProRS)	NTHI0669	groL	60 kDa chaperonin (Protein Cpn60) (groEL protein)	[TP0160-TP0030 (0.7719589)]
COG0036	COG1573	NTHI0698	dod	Ribulose-phosphate 3-epimerase (EC 5.1.3.1) (Pentose-5-phosphate 3- epimerase) (PPE) (R5P3E)	NTHI0322	HI0220.2	Predicted uracil-DNA glycosylase	[TP0945-TP0229 (0.685165)]
COG0217	COG0481	NTHI0433	HI0315	Hypothetical protein {UniProtKB/TrEMBL:Q4QNM3}	NTHI0021	lepA	GTP-binding protein lepA	[TP0474-TP0510 (0.76600474)]
COG0178	COG0357	NTHI0355	uvrA	UvrABC system protein A (UvrA protein) (Excinuclease ABC subunit A)	NTHI0617	gidB	Methyltransferase gidB (EC 2.1.-.-) (Glucose-inhibited division protein B)	[TP0514-TP0946 (0.8569251)]
COG0330	COG0772	NTHI0237	hflC	HflC {UniProtKB/TrEMBL:Q4QP37}	NTHI0038	rodA	Rod shape-determining protein rodA	[TP0113-TP0501 (0.70068353)]
COG0330	COG0772	NTHI0237	hflC	HflC {UniProtKB/TrEMBL:Q4QP37}	NTHI1304	ftsW	Cell division protein ftsW	[TP0113-TP0501 (0.70068353)]
COG0330	COG0772	NTHI0239	hflK	HflK {UniProtKB/TrEMBL:Q4QP36}	NTHI0038	rodA	Rod shape-determining protein rodA	[TP0113-TP0501 (0.70068353)]
COG0330	COG0772	NTHI0239	hflK	HflK {UniProtKB/TrEMBL:Q4QP36}	NTHI1304	ftsW	Cell division protein ftsW	[TP0113-TP0501 (0.70068353)]
COG0267	COG2137	NTHI1123	rpmG	50S ribosomal protein L33	NTHI0730	recX	Regulatory protein recX	[TP0234-TP1023 (0.5769722)]
COG1214	COG1509	NTHI0508	HI0388	Possible inactive homolog of metal-dependent	NTHI0447	HI0329	Hypothetical UPF0069 protein HI0329	[TP0876-TP0121 (0.53793955)]
COG0465	COG2891	NTHI1662	ftsH-B	Cell division protein ftsH homolog 2 (EC 3.4.24.-)	NTHI0047	mreD	Rod shape-determining protein mreD	[TP0330-TP0499 (0.74372905)]
COG0143	COG0217	NTHI1894	metG	Methionyl-tRNA synthetase (EC 6.1.1.10) (Methionine--tRNA ligase) (MetRS)	NTHI0433	HI0315	Hypothetical protein {UniProtKB/TrEMBL:Q4QNM3}	[TP0798-TP0474 (0.7790581)]
COG0357	COG0442	NTHI0617	gidB	Methyltransferase gidB (EC 2.1.-.-) (Glucose-inhibited division protein B)	NTHI0888	proS	Prolyl-tRNA synthetase (EC 6.1.1.15) (Proline--tRNA ligase) (ProRS)	[TP0946-TP0160 (0.6515529)]
COG1129	COG4591	NTHI0988	mglA	Galactoside transport ATP-binding protein mglA	NTHI1586	lolE	Lipoprotein-releasing system transmembrane protein lolC	[TP0685-TP0582 (0.6658587)]
COG1129	COG4591	NTHI0630	rbsA	Ribose transport ATP-binding protein rbsA (EC 3.6.3.17)	NTHI1586	lolE	Lipoprotein-releasing system transmembrane protein lolC	[TP0685-TP0582 (0.6658587)]
COG1129	COG4591	NTHI0630	rbsA	Ribose transport ATP-binding protein rbsA (EC 3.6.3.17)	NTHI1578	lolC	Lipoprotein-releasing system transmembrane protein lolC	[TP0685-TP0582 (0.6658587)]
COG1129	COG4591	NTHI0988	mglA	Galactoside transport ATP-binding protein mglA	NTHI1578	lolC	Lipoprotein-releasing system transmembrane protein lolC	[TP0685-TP0582 (0.6658587)]
COG0564	COG1200	NTHI0536	rluC	Ribosomal large subunit pseudouridine synthase C (EC 5.4.99.-) (rRNA- uridine isomerase C) (rRNA pseudouridylate synthase C)	NTHI2051	recG	ATP-dependent DNA helicase recG (EC 3.6.1.-)	[TP0339-TP0687 (0.85149276)]
COG0564	COG1200	NTHI0264	rluD	Ribosomal large subunit pseudouridine synthase D (EC 5.4.99.-) (rRNA- uridine isomerase D) (rRNA pseudouridylate synthase D)	NTHI2051	recG	ATP-dependent DNA helicase recG (EC 3.6.1.-)	[TP0339-TP0687 (0.85149276)]
COG0564	COG1200	NTHI0874	rluA	Ribosomal large subunit pseudouridine synthase A (EC 5.4.99.-) (rRNA- uridine isomerase A) (rRNA pseudouridylate synthase A)	NTHI2051	recG	ATP-dependent DNA helicase recG (EC 3.6.1.-)	[TP0339-TP0687 (0.85149276)]
COG0564	COG1200	NTHI1696	truC	tRNA pseudouridine synthase C (EC 5.4.99.-) (tRNA-uridine isomerase C) (tRNA pseudouridylate synthase C)	NTHI2051	recG	ATP-dependent DNA helicase recG (EC 3.6.1.-)	[TP0339-TP0687 (0.85149276)]
COG0564	COG1200	NTHI0050	HI0042	Hypothetical RNA pseudouridine synthase HI0042 (EC 5.4.99.-) (RNA- uridine isomerase) (RNA pseudouridylate synthase)	NTHI2051	recG	ATP-dependent DNA helicase recG (EC 3.6.1.-)	[TP0339-TP0687 (0.85149276)]
COG0772	COG1115	NTHI0038	rodA	Rod shape-determining protein rodA	NTHI1046	HI0883	Predicted Na+/alanine symporter	[TP0501-TP0998 (0.70629925)]
COG0772	COG1115	NTHI1304	ftsW	Cell division protein ftsW	NTHI0274	HI0183	Putative Na+/alanine symporter	[TP0501-TP0998 (0.70629925)]
COG0772	COG1115	NTHI1304	ftsW	Cell division protein ftsW	NTHI1046	HI0883	Predicted Na+/alanine symporter	[TP0501-TP0998 (0.70629925)]
COG0772	COG1115	NTHI0038	rodA	Rod shape-determining protein rodA	NTHI0274	HI0183	Putative Na+/alanine symporter	[TP0501-TP0998 (0.70629925)]
COG0124	COG0124	NTHI0489	hisS	Histidyl-tRNA synthetase (EC 6.1.1.21) (Histidine--tRNA ligase) (HisRS)	NTHI0489	hisS	Histidyl-tRNA synthetase (EC 6.1.1.21) (Histidine--tRNA ligase) (HisRS)	[TP0641-TP0641 (0.67365265)]
COG0768	COG0815	NTHI0039	mrdA	Penicillin-binding protein 2 (PBP-2)	NTHI0413	lnt	Apolipoprotein N-acyltransferase (EC 2.3.1.-) (ALP N-acyltransferase) (Copper homeostasis protein cutE homolog)	[TP0500-TP0252 (0.87159187)]
COG0768	COG0815	NTHI1299	ftsI	Peptidoglycan synthetase ftsI (EC 2.4.1.129) (Peptidoglycan glycosyltransferase 3) (Penicillin-binding protein 3) (PBP-3)	NTHI0413	lnt	Apolipoprotein N-acyltransferase (EC 2.3.1.-) (ALP N-acyltransferase) (Copper homeostasis protein cutE homolog)	[TP0500-TP0252 (0.87159187)]
COG0486	COG0803	NTHI1178	trmE	Probable tRNA modification GTPase trmE	NTHI0481	HI0362	Putative periplasmic iron-binding protein HI0362 precursor	[TP0550-TP0163 (0.74372905)]
COG0012	COG0608	NTHI0513	engD	GTP-dependent nucleic acid-binding protein engD	NTHI1385	recJ	Single-stranded-DNA-specific exonuclease recJ (EC 3.1.-.-)	[TP0124-TP0704 (0.626838)]
COG0739	COG0773	NTHI0830	lppB	Outer membrane antigenic lipoprotein B precursor	NTHI1307	murC	UDP-N-acetylmuramate--L-alanine ligase (EC 6.3.2.8) (UDP-N- acetylmuramoyl-L-alanine synthetase)	[TP0782-TP0341 (0.8145237)]
COG0739	COG0773	NTHI0532	HI0409	Hypothetical metalloprotease HI0409 (EC 3.4.24.-)	NTHI1307	murC	UDP-N-acetylmuramate--L-alanine ligase (EC 6.3.2.8) (UDP-N- acetylmuramoyl-L-alanine synthetase)	[TP0782-TP0341 (0.8145237)]
COG0739	COG0773	NTHI0830	lppB	Outer membrane antigenic lipoprotein B precursor	NTHI0210	mpl	UDP-N-acetylmuramate:L-alanyl-gamma-D-glutamyl-meso-diaminopimelate ligase (EC 6.3.2.-) (Murein peptide ligase)	[TP0782-TP0341 (0.8145237)]
COG0739	COG0773	NTHI0532	HI0409	Hypothetical metalloprotease HI0409 (EC 3.4.24.-)	NTHI0210	mpl	UDP-N-acetylmuramate:L-alanyl-gamma-D-glutamyl-meso-diaminopimelate ligase (EC 6.3.2.-) (Murein peptide ligase)	[TP0782-TP0341 (0.8145237)]
COG0210	COG0305	NTHI0769	rep	ATP-dependent DNA helicase rep (EC 3.6.1.-)	NTHI0102	NTHI0102	Replicative DNA helicase	[TP0102-TP0058 (0.8842861)]
COG0210	COG0305	NTHI1359	mutB	DNA helicase II {UniProtKB/TrEMBL:Q4QLB1}	NTHI0102	NTHI0102	Replicative DNA helicase	[TP0102-TP0058 (0.8842861)]
COG0210	COG0305	NTHI1359	mutB	DNA helicase II {UniProtKB/TrEMBL:Q4QLB1}	NTHI1477	dnaB	Replicative DNA helicase (EC 3.6.1.-)	[TP0102-TP0058 (0.8842861)]
COG0210	COG0305	NTHI0769	rep	ATP-dependent DNA helicase rep (EC 3.6.1.-)	NTHI1477	dnaB	Replicative DNA helicase (EC 3.6.1.-)	[TP0102-TP0058 (0.8842861)]
COG0621	COG0739	NTHI0026	HI0019	Hypothetical protein {UniProtKB/TrEMBL:Q4QPM5}	NTHI0830	lppB	Outer membrane antigenic lipoprotein B precursor	[TP0269-TP0702 (0.8475093)]
COG0621	COG0739	NTHI0767	NTHI0767	Predicted 2-methylthioadenine synthetase	NTHI0532	HI0409	Hypothetical metalloprotease HI0409 (EC 3.4.24.-)	[TP0269-TP0702 (0.8475093)]
COG0621	COG0739	NTHI0767	NTHI0767	Predicted 2-methylthioadenine synthetase	NTHI0830	lppB	Outer membrane antigenic lipoprotein B precursor	[TP0269-TP0702 (0.8475093)]
COG0621	COG0739	NTHI0026	HI0019	Hypothetical protein {UniProtKB/TrEMBL:Q4QPM5}	NTHI0532	HI0409	Hypothetical metalloprotease HI0409 (EC 3.4.24.-)	[TP0269-TP0702 (0.8475093)]
