# Supplementary material for: The Binary Protein Interactome of Treponema pallidum – The Syphilis Spirochete
Source: PLoS One. 2008 May 28;3(5):e2292. doi: 10.1371/journal.pone.0002292 (PMC2386257; doi:10.1371/journal.pone.0002292)
Supplement: Data S1 — Predicted protein-protein interactions based on our Treponema pallidum data; zip archive containing 372 files with one file per species. (6.09 MB ZIP) [file pone.0002292.s006.zip › bacteria/Haemophilus_influenzae_Rd_KW20.tab]

71421 Haemophilus influenzae Rd KW20
COG A	COG B	Locus Id A	Preferred Name(s) A	Annotation A	Locus Id B	Preferred Name(s) B	Annotation B	T. pallidum interaction
COG0608	COG0817	HI1214	recJ	Single-stranded-DNA-specific exonuclease recJ (EC 3.1.-.-)	HI0314	ruvC	Crossover junction endodeoxyribonuclease ruvC (EC 3.1.22.4) (Holliday junction nuclease ruvC) (Holliday junction resolvase ruvC)	[TP0704-TP0517 (0.81382185)]
COG0845	COG4591	HI0894	HI0894	Hypothetical protein HI0894	HI1555	lolC	Lipoprotein-releasing system transmembrane protein lolC	[TP0965-TP0582 (0.8143851)]
COG0845	COG4591	HI0894	HI0894	Hypothetical protein HI0894	HI1548	lolE	Lipoprotein-releasing system transmembrane protein lolC	[TP0965-TP0582 (0.8143851)]
COG0617	COG0860	HI1606	cca	Multifunctional CCA protein [Includes: CCA-adding enzyme (EC 2.7.7.25) (EC 2.7.7.21) (tRNA nucleotidyltransferase) (tRNA adenylyl-/cytidylyl- transferase) (tRNA CCA-pyrophosphorylase) (tRNA-NT); 2'-nucleotidase (EC 3.1.3.-); 2',3'-cyclic phosphodiesterase (EC 3.1.4.-); Phosphatase (EC 3.1.3.-)]	HI0066	amiB	Probable N-acetylmuramoyl-L-alanine amidase amiB precursor (EC 3.5.1.28)	[TP0270-TP0247 (0.76828843)]
COG0617	COG0860	HI0063	pcnB	Probable poly(A) polymerase (EC 2.7.7.19) (PAP)	HI0066	amiB	Probable N-acetylmuramoyl-L-alanine amidase amiB precursor (EC 3.5.1.28)	[TP0270-TP0247 (0.76828843)]
COG0201	COG0550	HI0798	secY	Preprotein translocase secY subunit	HI1365	topA	DNA topoisomerase 1 (EC 5.99.1.2) (DNA topoisomerase I) (Omega- protein) (Relaxing enzyme) (Untwisting enzyme) (Swivelase)	[TP0208-TP0394 (0.8044664)]
COG0201	COG0550	HI0798	secY	Preprotein translocase secY subunit	HI0444	topB	DNA topoisomerase 3 (EC 5.99.1.2) (DNA topoisomerase III)	[TP0208-TP0394 (0.8044664)]
COG0768	COG2812	HI0032	mrdA	Penicillin-binding protein 2 (PBP-2)	HI1229	dnaX	DNA polymerase III gamma/tau subunit (EC 2.7.7.7)	[TP0500-TP1005 (0.655462)]
COG0768	COG2812	HI1132	ftsI	Peptidoglycan synthetase ftsI (EC 2.4.1.129) (Peptidoglycan glycosyltransferase 3) (Penicillin-binding protein 3) (PBP-3)	HI1229	dnaX	DNA polymerase III gamma/tau subunit (EC 2.7.7.7)	[TP0500-TP1005 (0.655462)]
COG0180	COG0564	HI0637	trpS	Tryptophanyl-tRNA synthetase (EC 6.1.1.2) (Tryptophan--tRNA ligase) (TrpRS)	HI1435	truC	tRNA pseudouridine synthase C (EC 5.4.99.-) (tRNA-uridine isomerase C) (tRNA pseudouridylate synthase C)	[TP0632-TP0339 (0.7885255)]
COG0180	COG0564	HI0637	trpS	Tryptophanyl-tRNA synthetase (EC 6.1.1.2) (Tryptophan--tRNA ligase) (TrpRS)	HI0617	rluA	Ribosomal large subunit pseudouridine synthase A (EC 5.4.99.-) (rRNA- uridine isomerase A) (rRNA pseudouridylate synthase A)	[TP0632-TP0339 (0.7885255)]
COG0180	COG0564	HI0637	trpS	Tryptophanyl-tRNA synthetase (EC 6.1.1.2) (Tryptophan--tRNA ligase) (TrpRS)	HI0176	rluD	Ribosomal large subunit pseudouridine synthase D (EC 5.4.99.-) (rRNA- uridine isomerase D) (rRNA pseudouridylate synthase D)	[TP0632-TP0339 (0.7885255)]
COG0180	COG0564	HI0637	trpS	Tryptophanyl-tRNA synthetase (EC 6.1.1.2) (Tryptophan--tRNA ligase) (TrpRS)	HI0412	rluC	Ribosomal large subunit pseudouridine synthase C (EC 5.4.99.-) (rRNA- uridine isomerase C) (rRNA pseudouridylate synthase C)	[TP0632-TP0339 (0.7885255)]
COG0180	COG0564	HI0637	trpS	Tryptophanyl-tRNA synthetase (EC 6.1.1.2) (Tryptophan--tRNA ligase) (TrpRS)	HI0042	HI0042	Hypothetical RNA pseudouridine synthase HI0042 (EC 5.4.99.-) (RNA- uridine isomerase) (RNA pseudouridylate synthase)	[TP0632-TP0339 (0.7885255)]
COG0090	COG0223	HI0780	rplB	50S ribosomal protein L2	HI0623	fmt	Methionyl-tRNA formyltransferase (EC 2.1.2.9)	[TP0192-TP0756 (0.8610547)]
COG0632	COG2255	HI0313	ruvA	Holliday junction ATP-dependent DNA helicase ruvA (EC 3.6.1.-)	HI0312	ruvB	Holliday junction ATP-dependent DNA helicase ruvB (EC 3.6.1.-)	[TP0543-TP0162 (0.9659884)]
COG0462	COG0817	HI1609	prs	Ribose-phosphate pyrophosphokinase (EC 2.7.6.1) (RPPK) (Phosphoribosyl pyrophosphate synthetase) (P-Rib-PP synthetase) (PRPP synthetase)	HI0314	ruvC	Crossover junction endodeoxyribonuclease ruvC (EC 3.1.22.4) (Holliday junction nuclease ruvC) (Holliday junction resolvase ruvC)	[TP0294-TP0517 (0.54911256)]
COG0125	COG0586	HI0456	tmk	Thymidylate kinase {UniProtKB/Swiss-Prot:P44719}	HI1629	HI1629	Hypothetical protein HI1629	[TP0354-TP0779 (0.67954355)]
COG0222	COG0802	HI0641	rplL	50S ribosomal protein L7/L12	HI0065	HI0065	UPF0079 protein HI0065	[TP0240-TP0875 (0.8481433)]
COG0495	COG1214	HI0921	leuS	Leucyl-tRNA synthetase (EC 6.1.1.4) (Leucine--tRNA ligase) (LeuRS)	HI0388	HI0388	Probable M22 peptidase homolog HI0388	[TP0586-TP0876 (0.5571989)]
COG0192	COG0592	HI1172	metK	S-adenosylmethionine synthetase (EC 2.5.1.6) (Methionine adenosyltransferase) (AdoMet synthetase) (MAT)	HI0992	dnaN	DNA polymerase III subunit beta (EC 2.7.7.7)	[TP0794-TP0002 (0.8412751)]
COG0360	COG0616	HI0547	rpsF	30S ribosomal protein S6	HI1541	sppA	Protease 4 (EC 3.4.21.-) (Protease IV) (Endopeptidase IV) (Signal peptide peptidase)	[TP0063-TP0997 (0.6657489)]
COG0360	COG0616	HI0547	rpsF	30S ribosomal protein S6	HI1682	sohB	Probable protease sohB (EC 3.4.21.-)	[TP0063-TP0997 (0.6657489)]
COG0860	COG1396	HI0066	amiB	Probable N-acetylmuramoyl-L-alanine amidase amiB precursor (EC 3.5.1.28)	HI0659	HI0659	Putative HTH-type transcriptional regulator HI0659	[TP0247-TP0461 (0.8100859)]
COG0860	COG1396	HI0066	amiB	Probable N-acetylmuramoyl-L-alanine amidase amiB precursor (EC 3.5.1.28)	HI0666.1	HI0666.1	Putative HTH-type transcriptional regulator HI0666.1	[TP0247-TP0461 (0.8100859)]
COG0265	COG0333	HI0945	hhoB	Protease degS precursor (EC 3.4.21.-)	HI0158	HI0158	50S ribosomal protein L32	[TP0773-TP0807 (0.5060325)]
COG0265	COG0333	HI1259	HI1259	Probable periplasmic serine protease do/hhoA-like precursor (EC 3.4.21.-)	HI0158	HI0158	50S ribosomal protein L32	[TP0773-TP0807 (0.5060325)]
COG0802	COG0860	HI0065	HI0065	UPF0079 protein HI0065	HI0066	amiB	Probable N-acetylmuramoyl-L-alanine amidase amiB precursor (EC 3.5.1.28)	[TP0875-TP0247 (0.90700364)]
COG0495	COG0761	HI0921	leuS	Leucyl-tRNA synthetase (EC 6.1.1.4) (Leucine--tRNA ligase) (LeuRS)	HI1007	lytB	4-hydroxy-3-methylbut-2-enyl diphosphate reductase (EC 1.17.1.2)	[TP0586-TP0547 (0.63095015)]
COG0820	COG2812	HI0365	HI0365	Hypothetical UPF0063 protein HI0365	HI1229	dnaX	DNA polymerase III gamma/tau subunit (EC 2.7.7.7)	[TP0068-TP1005 (0.60435057)]
COG0272	COG1396	HI1100	lig	DNA ligase (EC 6.5.1.2) (Polydeoxyribonucleotide synthase [NAD+])	HI0659	HI0659	Putative HTH-type transcriptional regulator HI0659	[TP0634-TP0461 (0.7134334)]
COG0272	COG1396	HI1100	lig	DNA ligase (EC 6.5.1.2) (Polydeoxyribonucleotide synthase [NAD+])	HI0666.1	HI0666.1	Putative HTH-type transcriptional regulator HI0666.1	[TP0634-TP0461 (0.7134334)]
COG1509	COG1509	HI0329	HI0329	Hypothetical UPF0069 protein HI0329	HI0329	HI0329	Hypothetical UPF0069 protein HI0329	[TP0121-TP0121 (0.7367639)]
COG0333	COG1077	HI0158	HI0158	50S ribosomal protein L32	HI0037	mreB	Rod shape-determining protein mreB	[TP0807-TP0497 (0.61855906)]
COG0234	COG1200	HI0542	groS	10 kDa chaperonin (Protein Cpn10) (groES protein)	HI1740	recG	ATP-dependent DNA helicase recG (EC 3.6.1.-)	[TP1013-TP0687 (0.84594196)]
COG0257	COG1253	HI0798.1	HI0798.1	50S ribosomal protein L36	HI0452	HI0452	Hypothetical UPF0053 protein HI0452	[TP0209-TP0027 (0.74441797)]
COG0242	COG1879	HI0622	def	Peptide deformylase (EC 3.5.1.88) (PDF) (Polypeptide deformylase)	HI0822	mglB	D-galactose-binding periplasmic protein precursor (GBP) (D-galactose/ D-glucose-binding protein) (GGBP)	[TP0757-TP0684 (0.80039173)]
COG0242	COG1879	HI0622	def	Peptide deformylase (EC 3.5.1.88) (PDF) (Polypeptide deformylase)	HI0504	rbsB	D-ribose-binding periplasmic protein precursor (EC 3.6.3.17)	[TP0757-TP0684 (0.80039173)]
COG0652	COG1879	HI0079	ppiB	Peptidyl-prolyl cis-trans isomerase B (EC 5.2.1.8) (PPIase B) (Rotamase B)	HI0504	rbsB	D-ribose-binding periplasmic protein precursor (EC 3.6.3.17)	[TP0947-TP0684 (0.5775195)]
COG0652	COG1879	HI0079	ppiB	Peptidyl-prolyl cis-trans isomerase B (EC 5.2.1.8) (PPIase B) (Rotamase B)	HI0822	mglB	D-galactose-binding periplasmic protein precursor (GBP) (D-galactose/ D-glucose-binding protein) (GGBP)	[TP0947-TP0684 (0.5775195)]
COG0593	COG1077	HI0993	dnaA	Chromosomal replication initiator protein dnaA	HI0037	mreB	Rod shape-determining protein mreB	[TP0001-TP0497 (0.678435)]
COG0593	COG1077	HI1225.1	HI1225.1	Hypothetical protein HI1225.1	HI0037	mreB	Rod shape-determining protein mreB	[TP0001-TP0497 (0.678435)]
COG0249	COG0357	HI0707	mutS	DNA mismatch repair protein mutS	HI0486	gidB	Methyltransferase gidB (EC 2.1.-.-) (Glucose-inhibited division protein B)	[TP0328-TP0946 (0.7367136)]
COG0658	COG1187	HI0061	rec2	Recombination protein 2	HI0694	rluE	Ribosomal large subunit pseudouridine synthase E (EC 5.4.99.-) (rRNA- uridine isomerase E) (rRNA pseudouridylate synthase E)	[TP0336-TP0459 (0.6079956)]
COG0658	COG1187	HI0061	rec2	Recombination protein 2	HI1199	rluB	Ribosomal large subunit pseudouridine synthase B (EC 5.4.99.-) (rRNA- uridine isomerase B) (rRNA pseudouridylate synthase B)	[TP0336-TP0459 (0.6079956)]
COG0658	COG1187	HI0061	rec2	Recombination protein 2	HI1243	rsuA	Ribosomal small subunit pseudouridine synthase A (EC 5.4.99.-) (16S pseudouridylate 516 synthase) (16S pseudouridine 516 synthase) (rRNA- uridine isomerase A) (rRNA pseudouridylate synthase A)	[TP0336-TP0459 (0.6079956)]
COG0465	COG0465	HI1335	HI1335	Cell division protein ftsH homolog 2 (EC 3.4.24.-)	HI1335	HI1335	Cell division protein ftsH homolog 2 (EC 3.4.24.-)	[TP0330-TP0330 (0.73856413)]
COG0465	COG0465	HI1335	HI1335	Cell division protein ftsH homolog 2 (EC 3.4.24.-)	HI1465	AAC23112.1	Cell division protein ftsH homolog 2 (EC 3.4.24.-)	[TP0330-TP0330 (0.73856413)]
COG0465	COG0465	HI1465	AAC23112.1	Cell division protein ftsH homolog 2 (EC 3.4.24.-)	HI1335	HI1335	Cell division protein ftsH homolog 2 (EC 3.4.24.-)	[TP0330-TP0330 (0.73856413)]
COG0465	COG0465	HI1465	AAC23112.1	Cell division protein ftsH homolog 2 (EC 3.4.24.-)	HI1465	AAC23112.1	Cell division protein ftsH homolog 2 (EC 3.4.24.-)	[TP0330-TP0330 (0.73856413)]
COG0242	COG0272	HI0622	def	Peptide deformylase (EC 3.5.1.88) (PDF) (Polypeptide deformylase)	HI1100	lig	DNA ligase (EC 6.5.1.2) (Polydeoxyribonucleotide synthase [NAD+])	[TP0757-TP0634 (0.68197167)]
COG0265	COG0817	HI1259	HI1259	Probable periplasmic serine protease do/hhoA-like precursor (EC 3.4.21.-)	HI0314	ruvC	Crossover junction endodeoxyribonuclease ruvC (EC 3.1.22.4) (Holliday junction nuclease ruvC) (Holliday junction resolvase ruvC)	[TP0773-TP0517 (0.5118523)]
COG0265	COG0817	HI0945	hhoB	Protease degS precursor (EC 3.4.21.-)	HI0314	ruvC	Crossover junction endodeoxyribonuclease ruvC (EC 3.1.22.4) (Holliday junction nuclease ruvC) (Holliday junction resolvase ruvC)	[TP0773-TP0517 (0.5118523)]
COG0187	COG0358	HI0567	gyrB	DNA gyrase subunit B (EC 5.99.1.3)	HI0532	dnaG	DNA primase {UniProtKB/Swiss-Prot:Q08346}	[TP1006-TP0492 (0.55112576)]
COG0187	COG0358	HI1528	parE	DNA topoisomerase 4 subunit B (EC 5.99.1.-) (Topoisomerase IV subunit B)	HI0532	dnaG	DNA primase {UniProtKB/Swiss-Prot:Q08346}	[TP1006-TP0492 (0.55112576)]
COG1154	COG2812	HI1439	dxs	1-deoxy-D-xylulose-5-phosphate synthase (EC 2.2.1.7) (1-deoxyxylulose- 5-phosphate synthase) (DXP synthase) (DXPS)	HI1229	dnaX	DNA polymerase III gamma/tau subunit (EC 2.7.7.7)	[TP0824-TP1005 (0.68180764)]
COG0223	COG1551	HI0623	fmt	Methionyl-tRNA formyltransferase (EC 2.1.2.9)	HI0813	csrA	Carbon storage regulator homolog	[TP0756-TP0657 (0.72355264)]
COG0237	COG0552	HI0890	coaE	Dephospho-CoA kinase (EC 2.7.1.24) (Dephosphocoenzyme A kinase)	HI0768	ftsY	Cell division protein ftsY homolog	[TP0296-TP0578 (0.7885255)]
COG0080	COG0265	HI0517	rplK	50S ribosomal protein L11	HI0945	hhoB	Protease degS precursor (EC 3.4.21.-)	[TP0237-TP0773 (0.6164146)]
COG0080	COG0265	HI0517	rplK	50S ribosomal protein L11	HI1259	HI1259	Probable periplasmic serine protease do/hhoA-like precursor (EC 3.4.21.-)	[TP0237-TP0773 (0.6164146)]
COG2812	COG2812	HI1229	dnaX	DNA polymerase III gamma/tau subunit (EC 2.7.7.7)	HI1229	dnaX	DNA polymerase III gamma/tau subunit (EC 2.7.7.7)	[TP1005-TP1005 (0.52391654)]
COG0223	COG0234	HI0623	fmt	Methionyl-tRNA formyltransferase (EC 2.1.2.9)	HI0542	groS	10 kDa chaperonin (Protein Cpn10) (groES protein)	[TP0756-TP1013 (0.64276713)]
COG0357	COG0459	HI0486	gidB	Methyltransferase gidB (EC 2.1.-.-) (Glucose-inhibited division protein B)	HI0543	groL	60 kDa chaperonin (Protein Cpn60) (groEL protein)	[TP0946-TP0030 (0.68326145)]
COG0664	COG1074	HI0804	HI0804	Hypothetical protein HI0804	HI1321	recB	Exodeoxyribonuclease V beta chain (EC 3.1.11.5)	[TP0089-TP0898 (0.8304331)]
COG0664	COG1074	HI0957	cap	Catabolite gene activator (cAMP receptor protein) (cAMP-regulatory protein)	HI1321	recB	Exodeoxyribonuclease V beta chain (EC 3.1.11.5)	[TP0089-TP0898 (0.8304331)]
COG0664	COG1074	HI1425	fnr	Anaerobic regulatory protein	HI1321	recB	Exodeoxyribonuclease V beta chain (EC 3.1.11.5)	[TP0089-TP0898 (0.8304331)]
COG0223	COG0242	HI0623	fmt	Methionyl-tRNA formyltransferase (EC 2.1.2.9)	HI0622	def	Peptide deformylase (EC 3.5.1.88) (PDF) (Polypeptide deformylase)	[TP0756-TP0757 (0.8300303)]
COG0233	COG0359	HI0808	frr	Ribosome recycling factor (Ribosome-releasing factor) (RRF)	HI0544	rpl9	50S ribosomal protein L9	[TP0604-TP0060 (0.5105792)]
COG0265	COG0492	HI0945	hhoB	Protease degS precursor (EC 3.4.21.-)	HI1158	trxB	Thioredoxin reductase (EC 1.8.1.9) (TRXR)	[TP0773-TP0814 (0.6926654)]
COG0265	COG0492	HI1259	HI1259	Probable periplasmic serine protease do/hhoA-like precursor (EC 3.4.21.-)	HI1158	trxB	Thioredoxin reductase (EC 1.8.1.9) (TRXR)	[TP0773-TP0814 (0.6926654)]
COG0124	COG0608	HI0369	hisS	Histidyl-tRNA synthetase (EC 6.1.1.21) (Histidine--tRNA ligase) (HisRS)	HI1214	recJ	Single-stranded-DNA-specific exonuclease recJ (EC 3.1.-.-)	[TP0641-TP0704 (0.75894904)]
COG0153	COG0242	HI0819	galK	Galactokinase (EC 2.7.1.6) (Galactose kinase)	HI0622	def	Peptide deformylase (EC 3.5.1.88) (PDF) (Polypeptide deformylase)	[TP0418-TP0757 (0.51512045)]
COG0465	COG0772	HI1465	AAC23112.1	Cell division protein ftsH homolog 2 (EC 3.4.24.-)	HI0031	rodA	Rod shape-determining protein rodA	[TP0330-TP0387 (0.8016956)]
COG0465	COG0772	HI1335	HI1335	Cell division protein ftsH homolog 2 (EC 3.4.24.-)	HI0031	rodA	Rod shape-determining protein rodA	[TP0330-TP0387 (0.8016956)]
COG0465	COG0772	HI1335	HI1335	Cell division protein ftsH homolog 2 (EC 3.4.24.-)	HI1137	ftsW	Cell division protein ftsW	[TP0330-TP0387 (0.8016956)]
COG0465	COG0772	HI1465	AAC23112.1	Cell division protein ftsH homolog 2 (EC 3.4.24.-)	HI1137	ftsW	Cell division protein ftsW	[TP0330-TP0387 (0.8016956)]
COG0234	COG0792	HI0542	groS	10 kDa chaperonin (Protein Cpn10) (groES protein)	HI1656	HI1656	UPF0102 protein HI1656	[TP1013-TP0913 (0.7815084)]
COG0192	COG0217	HI1172	metK	S-adenosylmethionine synthetase (EC 2.5.1.6) (Methionine adenosyltransferase) (AdoMet synthetase) (MAT)	HI0315	HI0315	UPF0082 protein HI0315	[TP0794-TP0474 (0.71912634)]
COG0860	COG1214	HI0066	amiB	Probable N-acetylmuramoyl-L-alanine amidase amiB precursor (EC 3.5.1.28)	HI0388	HI0388	Probable M22 peptidase homolog HI0388	[TP0247-TP0876 (0.6334264)]
COG0477	COG0845	HI0852	HI0852	Hypothetical transport protein HI0852	HI0894	HI0894	Hypothetical protein HI0894	[TP0840-TP0965 (0.8653204)]
COG0477	COG0845	HI0418	HI0418	Hypothetical metabolite transport protein HI0418	HI0894	HI0894	Hypothetical protein HI0894	[TP0840-TP0965 (0.8653204)]
COG0477	COG0845	HI0350	HI0350	Hypothetical protein HI0350 (ORF3)	HI0894	HI0894	Hypothetical protein HI0894	[TP0840-TP0965 (0.8653204)]
COG0477	COG0845	HI0897	emrB	Multidrug resistance protein B homolog	HI0894	HI0894	Hypothetical protein HI0894	[TP0840-TP0965 (0.8653204)]
COG0477	COG0845	HI0281	HI0281	Hypothetical metabolite transport protein HI0281	HI0894	HI0894	Hypothetical protein HI0894	[TP0840-TP0965 (0.8653204)]
COG0477	COG0845	HI1242	bcr	Bicyclomycin resistance protein homolog	HI0894	HI0894	Hypothetical protein HI0894	[TP0840-TP0965 (0.8653204)]
COG0477	COG0845	HI0308	hcaT	Probable 3-phenylpropionic acid transporter	HI0894	HI0894	Hypothetical protein HI0894	[TP0840-TP0965 (0.8653204)]
COG0477	COG0845	HI1104	HI1104	Hypothetical metabolite transport protein HI1104	HI0894	HI0894	Hypothetical protein HI0894	[TP0840-TP0965 (0.8653204)]
COG0305	COG2812	HI1574	dnaB	Replicative DNA helicase (EC 3.6.1.-)	HI1229	dnaX	DNA polymerase III gamma/tau subunit (EC 2.7.7.7)	[TP0058-TP1005 (0.7130585)]
COG0188	COG0526	HI1529	parC	DNA topoisomerase 4 subunit A (EC 5.99.1.-) (Topoisomerase IV subunit A)	HI0935	nrfX	Probable thiol:disulfide interchange protein dsbE-2 (Cytochrome c biogenesis protein nrfX)	[TP0005-TP0100 (0.7885434)]
COG0188	COG0526	HI1529	parC	DNA topoisomerase 4 subunit A (EC 5.99.1.-) (Topoisomerase IV subunit A)	HI1453	HI1453	Protein HI1453 precursor	[TP0005-TP0100 (0.7885434)]
COG0188	COG0526	HI1264	gyrA	DNA gyrase subunit A (EC 5.99.1.3)	HI0084	trxA	Thioredoxin {UniProtKB/Swiss-Prot:P43785}	[TP0005-TP0100 (0.7885434)]
COG0188	COG0526	HI1264	gyrA	DNA gyrase subunit A (EC 5.99.1.3)	HI1115	HI1115	Thioredoxin-like protein HI1115	[TP0005-TP0100 (0.7885434)]
COG0188	COG0526	HI1264	gyrA	DNA gyrase subunit A (EC 5.99.1.3)	HI0846	por	Thiol:disulfide interchange protein dsbA precursor	[TP0005-TP0100 (0.7885434)]
COG0188	COG0526	HI1264	gyrA	DNA gyrase subunit A (EC 5.99.1.3)	HI1215	HI1215	Hypothetical protein HI1215 precursor	[TP0005-TP0100 (0.7885434)]
COG0188	COG0526	HI1529	parC	DNA topoisomerase 4 subunit A (EC 5.99.1.-) (Topoisomerase IV subunit A)	HI1115	HI1115	Thioredoxin-like protein HI1115	[TP0005-TP0100 (0.7885434)]
COG0188	COG0526	HI1529	parC	DNA topoisomerase 4 subunit A (EC 5.99.1.-) (Topoisomerase IV subunit A)	HI0084	trxA	Thioredoxin {UniProtKB/Swiss-Prot:P43785}	[TP0005-TP0100 (0.7885434)]
COG0188	COG0526	HI1264	gyrA	DNA gyrase subunit A (EC 5.99.1.3)	HI1095	dsbE	Thiol:disulfide interchange protein dsbE (Cytochrome c biogenesis protein ccmG)	[TP0005-TP0100 (0.7885434)]
COG0188	COG0526	HI1529	parC	DNA topoisomerase 4 subunit A (EC 5.99.1.-) (Topoisomerase IV subunit A)	HI1215	HI1215	Hypothetical protein HI1215 precursor	[TP0005-TP0100 (0.7885434)]
COG0188	COG0526	HI1264	gyrA	DNA gyrase subunit A (EC 5.99.1.3)	HI0935	nrfX	Probable thiol:disulfide interchange protein dsbE-2 (Cytochrome c biogenesis protein nrfX)	[TP0005-TP0100 (0.7885434)]
COG0188	COG0526	HI1529	parC	DNA topoisomerase 4 subunit A (EC 5.99.1.-) (Topoisomerase IV subunit A)	HI1095	dsbE	Thiol:disulfide interchange protein dsbE (Cytochrome c biogenesis protein ccmG)	[TP0005-TP0100 (0.7885434)]
COG0188	COG0526	HI1529	parC	DNA topoisomerase 4 subunit A (EC 5.99.1.-) (Topoisomerase IV subunit A)	HI0846	por	Thiol:disulfide interchange protein dsbA precursor	[TP0005-TP0100 (0.7885434)]
COG0188	COG0526	HI1264	gyrA	DNA gyrase subunit A (EC 5.99.1.3)	HI1453	HI1453	Protein HI1453 precursor	[TP0005-TP0100 (0.7885434)]
COG0526	COG0771	HI0935	nrfX	Probable thiol:disulfide interchange protein dsbE-2 (Cytochrome c biogenesis protein nrfX)	HI1136	murD	UDP-N-acetylmuramoylalanine--D-glutamate ligase (EC 6.3.2.9) (UDP-N- acetylmuramoyl-L-alanyl-D-glutamate synthetase) (D-glutamic acid- adding enzyme)	[TP0100-TP0903 (0.59509045)]
COG0526	COG0771	HI1453	HI1453	Protein HI1453 precursor	HI1136	murD	UDP-N-acetylmuramoylalanine--D-glutamate ligase (EC 6.3.2.9) (UDP-N- acetylmuramoyl-L-alanyl-D-glutamate synthetase) (D-glutamic acid- adding enzyme)	[TP0100-TP0903 (0.59509045)]
COG0526	COG0771	HI1115	HI1115	Thioredoxin-like protein HI1115	HI1136	murD	UDP-N-acetylmuramoylalanine--D-glutamate ligase (EC 6.3.2.9) (UDP-N- acetylmuramoyl-L-alanyl-D-glutamate synthetase) (D-glutamic acid- adding enzyme)	[TP0100-TP0903 (0.59509045)]
COG0526	COG0771	HI0846	por	Thiol:disulfide interchange protein dsbA precursor	HI1136	murD	UDP-N-acetylmuramoylalanine--D-glutamate ligase (EC 6.3.2.9) (UDP-N- acetylmuramoyl-L-alanyl-D-glutamate synthetase) (D-glutamic acid- adding enzyme)	[TP0100-TP0903 (0.59509045)]
COG0526	COG0771	HI1095	dsbE	Thiol:disulfide interchange protein dsbE (Cytochrome c biogenesis protein ccmG)	HI1136	murD	UDP-N-acetylmuramoylalanine--D-glutamate ligase (EC 6.3.2.9) (UDP-N- acetylmuramoyl-L-alanyl-D-glutamate synthetase) (D-glutamic acid- adding enzyme)	[TP0100-TP0903 (0.59509045)]
COG0526	COG0771	HI0084	trxA	Thioredoxin {UniProtKB/Swiss-Prot:P43785}	HI1136	murD	UDP-N-acetylmuramoylalanine--D-glutamate ligase (EC 6.3.2.9) (UDP-N- acetylmuramoyl-L-alanyl-D-glutamate synthetase) (D-glutamic acid- adding enzyme)	[TP0100-TP0903 (0.59509045)]
COG0526	COG0771	HI1215	HI1215	Hypothetical protein HI1215 precursor	HI1136	murD	UDP-N-acetylmuramoylalanine--D-glutamate ligase (EC 6.3.2.9) (UDP-N- acetylmuramoyl-L-alanyl-D-glutamate synthetase) (D-glutamic acid- adding enzyme)	[TP0100-TP0903 (0.59509045)]
COG0143	COG0845	HI1276	metG	Methionyl-tRNA synthetase (EC 6.1.1.10) (Methionine--tRNA ligase) (MetRS)	HI0894	HI0894	Hypothetical protein HI0894	[TP0798-TP0965 (0.7246752)]
COG0250	COG0772	HI0717	nusG	Transcription antitermination protein nusG	HI1137	ftsW	Cell division protein ftsW	[TP0236-TP0387 (0.7470728)]
COG0250	COG0772	HI0717	nusG	Transcription antitermination protein nusG	HI0031	rodA	Rod shape-determining protein rodA	[TP0236-TP0387 (0.7470728)]
COG0227	COG0740	HI0951	rpmB	50S ribosomal protein L28	HI0714	clpP	ATP-dependent Clp protease proteolytic subunit (EC 3.4.21.92) (Endopeptidase Clp)	[TP0362-TP0507 (0.75048)]
COG0445	COG3839	HI0582	gidA	tRNA uridine 5-carboxymethylaminomethyl modification enzyme gidA (Glucose-inhibited division protein A)	HI1474	HI1474	Hypothetical ABC transporter ATP-binding protein HI1474	[TP0044-TP0804 (0.81002605)]
COG0103	COG0211	HI1442	rpsI	30S ribosomal protein S9	HI0879	rpmA	50S ribosomal protein L27	[TP1024-TP0743 (0.87139803)]
COG0621	COG2812	HI0019	HI0019	Hypothetical UPF0004 protein HI0019	HI1229	dnaX	DNA polymerase III gamma/tau subunit (EC 2.7.7.7)	[TP0754-TP1005 (0.5550382)]
COG0442	COG4591	HI0729	proS	Prolyl-tRNA synthetase (EC 6.1.1.15) (Proline--tRNA ligase) (ProRS)	HI1548	lolE	Lipoprotein-releasing system transmembrane protein lolC	[TP0160-TP0582 (0.74148)]
COG0442	COG4591	HI0729	proS	Prolyl-tRNA synthetase (EC 6.1.1.15) (Proline--tRNA ligase) (ProRS)	HI1555	lolC	Lipoprotein-releasing system transmembrane protein lolC	[TP0160-TP0582 (0.74148)]
COG0223	COG0664	HI0623	fmt	Methionyl-tRNA formyltransferase (EC 2.1.2.9)	HI0804	HI0804	Hypothetical protein HI0804	[TP0756-TP0995 (0.69102824)]
COG0223	COG0664	HI0623	fmt	Methionyl-tRNA formyltransferase (EC 2.1.2.9)	HI0957	cap	Catabolite gene activator (cAMP receptor protein) (cAMP-regulatory protein)	[TP0756-TP0995 (0.69102824)]
COG0223	COG0664	HI0623	fmt	Methionyl-tRNA formyltransferase (EC 2.1.2.9)	HI1425	fnr	Anaerobic regulatory protein	[TP0756-TP0995 (0.69102824)]
COG0697	COG0716	HI0687	HI0687	Hypothetical transport protein HI0687	HI0191	fldA	Flavodoxin {UniProtKB/Swiss-Prot:P44562}	[TP0986-TP0925 (0.8288174)]
COG0697	COG0716	HI0976	HI0976	Hypothetical protein HI0976	HI0191	fldA	Flavodoxin {UniProtKB/Swiss-Prot:P44562}	[TP0986-TP0925 (0.8288174)]
COG0697	COG0716	HI0687	HI0687	Hypothetical transport protein HI0687	HI0669	mioC	Protein mioC homolog	[TP0986-TP0925 (0.8288174)]
COG0697	COG0716	HI0878	HI0878	Hypothetical transport protein HI0878	HI0191	fldA	Flavodoxin {UniProtKB/Swiss-Prot:P44562}	[TP0986-TP0925 (0.8288174)]
COG0697	COG0716	HI0976	HI0976	Hypothetical protein HI0976	HI0669	mioC	Protein mioC homolog	[TP0986-TP0925 (0.8288174)]
COG0697	COG0716	HI1538	licB	Protein licB {UniProtKB/Swiss-Prot:P14182}	HI0669	mioC	Protein mioC homolog	[TP0986-TP0925 (0.8288174)]
COG0697	COG0716	HI0976.1	HI0976.1	Hypothetical transport protein HI0976.1	HI0191	fldA	Flavodoxin {UniProtKB/Swiss-Prot:P44562}	[TP0986-TP0925 (0.8288174)]
COG0697	COG0716	HI0878	HI0878	Hypothetical transport protein HI0878	HI0669	mioC	Protein mioC homolog	[TP0986-TP0925 (0.8288174)]
COG0697	COG0716	HI0976.1	HI0976.1	Hypothetical transport protein HI0976.1	HI0669	mioC	Protein mioC homolog	[TP0986-TP0925 (0.8288174)]
COG0697	COG0716	HI1538	licB	Protein licB {UniProtKB/Swiss-Prot:P14182}	HI0191	fldA	Flavodoxin {UniProtKB/Swiss-Prot:P44562}	[TP0986-TP0925 (0.8288174)]
COG0465	COG4591	HI1465	AAC23112.1	Cell division protein ftsH homolog 2 (EC 3.4.24.-)	HI1555	lolC	Lipoprotein-releasing system transmembrane protein lolC	[TP0765-TP0582 (0.6598422)]
COG0465	COG4591	HI1335	HI1335	Cell division protein ftsH homolog 2 (EC 3.4.24.-)	HI1548	lolE	Lipoprotein-releasing system transmembrane protein lolC	[TP0765-TP0582 (0.6598422)]
COG0465	COG4591	HI1335	HI1335	Cell division protein ftsH homolog 2 (EC 3.4.24.-)	HI1555	lolC	Lipoprotein-releasing system transmembrane protein lolC	[TP0765-TP0582 (0.6598422)]
COG0465	COG4591	HI1465	AAC23112.1	Cell division protein ftsH homolog 2 (EC 3.4.24.-)	HI1548	lolE	Lipoprotein-releasing system transmembrane protein lolC	[TP0765-TP0582 (0.6598422)]
COG0773	COG0817	HI0121	mpl	UDP-N-acetylmuramate:L-alanyl-gamma-D-glutamyl-meso-diaminopimelate ligase (EC 6.3.2.-) (Murein peptide ligase)	HI0314	ruvC	Crossover junction endodeoxyribonuclease ruvC (EC 3.1.22.4) (Holliday junction nuclease ruvC) (Holliday junction resolvase ruvC)	[TP0341-TP0517 (0.7285616)]
COG0773	COG0817	HI1139	murC	UDP-N-acetylmuramate--L-alanine ligase (EC 6.3.2.8) (UDP-N- acetylmuramoyl-L-alanine synthetase)	HI0314	ruvC	Crossover junction endodeoxyribonuclease ruvC (EC 3.1.22.4) (Holliday junction nuclease ruvC) (Holliday junction resolvase ruvC)	[TP0341-TP0517 (0.7285616)]
COG0272	COG0773	HI1100	lig	DNA ligase (EC 6.5.1.2) (Polydeoxyribonucleotide synthase [NAD+])	HI0121	mpl	UDP-N-acetylmuramate:L-alanyl-gamma-D-glutamyl-meso-diaminopimelate ligase (EC 6.3.2.-) (Murein peptide ligase)	[TP0634-TP0341 (0.8201813)]
COG0272	COG0773	HI1100	lig	DNA ligase (EC 6.5.1.2) (Polydeoxyribonucleotide synthase [NAD+])	HI1139	murC	UDP-N-acetylmuramate--L-alanine ligase (EC 6.3.2.8) (UDP-N- acetylmuramoyl-L-alanine synthetase)	[TP0634-TP0341 (0.8201813)]
COG0353	COG0514	HI0443	recR	Recombination protein recR	HI0728	recQ	ATP-dependent DNA helicase recQ (EC 3.6.1.-)	[TP1004-TP0103 (0.6917512)]
COG0036	COG0249	HI0566	dod	Ribulose-phosphate 3-epimerase (EC 5.1.3.1) (Pentose-5-phosphate 3- epimerase) (PPE) (R5P3E)	HI0707	mutS	DNA mismatch repair protein mutS	[TP0945-TP0328 (0.6742458)]
COG0124	COG0465	HI0369	hisS	Histidyl-tRNA synthetase (EC 6.1.1.21) (Histidine--tRNA ligase) (HisRS)	HI1335	HI1335	Cell division protein ftsH homolog 2 (EC 3.4.24.-)	[TP0641-TP0330 (0.76316583)]
COG0124	COG0465	HI0369	hisS	Histidyl-tRNA synthetase (EC 6.1.1.21) (Histidine--tRNA ligase) (HisRS)	HI1465	AAC23112.1	Cell division protein ftsH homolog 2 (EC 3.4.24.-)	[TP0641-TP0330 (0.76316583)]
COG0504	COG0728	HI1077	pyrG	CTP synthase (EC 6.3.4.2) (UTP--ammonia ligase) (CTP synthetase)	HI0964	mviN	Virulence factor mviN homolog	[TP0305-TP0516 (0.84299135)]
COG0237	COG3683	HI0890	coaE	Dephospho-CoA kinase (EC 2.7.1.24) (Dephosphocoenzyme A kinase)	HI1249	HI1249	Hypothetical protein HI1249 precursor	[TP0296-TP0557 (0.7885255)]
COG0275	COG0820	HI1130	mraW	S-adenosyl-methyltransferase mraW (EC 2.1.1.-)	HI0365	HI0365	Hypothetical UPF0063 protein HI0365	[TP0384-TP0068 (0.79878455)]
COG0242	COG0360	HI0622	def	Peptide deformylase (EC 3.5.1.88) (PDF) (Polypeptide deformylase)	HI0547	rpsF	30S ribosomal protein S6	[TP0757-TP0063 (0.54983324)]
COG0267	COG0357	HI0950	rpmG	50S ribosomal protein L33	HI0486	gidB	Methyltransferase gidB (EC 2.1.-.-) (Glucose-inhibited division protein B)	[TP0234-TP0946 (0.6249908)]
COG0234	COG0772	HI0542	groS	10 kDa chaperonin (Protein Cpn10) (groES protein)	HI1137	ftsW	Cell division protein ftsW	[TP1013-TP0387 (0.81326103)]
COG0234	COG0772	HI0542	groS	10 kDa chaperonin (Protein Cpn10) (groES protein)	HI0031	rodA	Rod shape-determining protein rodA	[TP1013-TP0387 (0.81326103)]
COG0305	COG1595	HI1574	dnaB	Replicative DNA helicase (EC 3.6.1.-)	HI0628	rpoE	RNA polymerase sigma-E factor (Sigma-24)	[TP0058-TP0092 (0.74082893)]
COG0305	COG1595	HI1574	dnaB	Replicative DNA helicase (EC 3.6.1.-)	HI1459	HI1459	Probable RNA polymerase sigma factor HI1459	[TP0058-TP0092 (0.74082893)]
COG0228	COG0250	HI0204	rpsP	30S ribosomal protein S16	HI0717	nusG	Transcription antitermination protein nusG	[TP0905-TP0236 (0.7099409)]
COG0465	COG0532	HI1465	AAC23112.1	Cell division protein ftsH homolog 2 (EC 3.4.24.-)	HI1284	infB	Translation initiation factor IF-2	[TP0330-TP0891 (0.8751731)]
COG0465	COG0532	HI1335	HI1335	Cell division protein ftsH homolog 2 (EC 3.4.24.-)	HI1284	infB	Translation initiation factor IF-2	[TP0330-TP0891 (0.8751731)]
COG0234	COG0445	HI0542	groS	10 kDa chaperonin (Protein Cpn10) (groES protein)	HI0582	gidA	tRNA uridine 5-carboxymethylaminomethyl modification enzyme gidA (Glucose-inhibited division protein A)	[TP1013-TP0044 (0.813164)]
COG0326	COG0353	HI0104	htpG	Chaperone protein htpG (Heat shock protein htpG) (High temperature protein G)	HI0443	recR	Recombination protein recR	[TP0984-TP1004 (0.5573069)]
COG0265	COG1381	HI0945	hhoB	Protease degS precursor (EC 3.4.21.-)	HI0332	recO	DNA repair protein recO (Recombination protein O)	[TP0773-TP0636 (0.870009)]
COG0265	COG1381	HI1259	HI1259	Probable periplasmic serine protease do/hhoA-like precursor (EC 3.4.21.-)	HI0332	recO	DNA repair protein recO (Recombination protein O)	[TP0773-TP0636 (0.870009)]
COG0319	COG0333	HI0004	HI0004	UPF0054 protein HI0004	HI0158	HI0158	50S ribosomal protein L32	[TP0650-TP0807 (0.80809164)]
COG0195	COG1643	HI1283	nusA	Transcription elongation protein nusA	HI1070	hrpA	ATP-dependent RNA helicase hrpA homolog (EC 3.6.1.-)	[TP0892-TP0526 (0.71912634)]
COG0705	COG1187	HI0618	glpG	Protein glpG homolog	HI0694	rluE	Ribosomal large subunit pseudouridine synthase E (EC 5.4.99.-) (rRNA- uridine isomerase E) (rRNA pseudouridylate synthase E)	[TP0982-TP0459 (0.6079956)]
COG0705	COG1187	HI0618	glpG	Protein glpG homolog	HI1199	rluB	Ribosomal large subunit pseudouridine synthase B (EC 5.4.99.-) (rRNA- uridine isomerase B) (rRNA pseudouridylate synthase B)	[TP0982-TP0459 (0.6079956)]
COG0705	COG1187	HI0618	glpG	Protein glpG homolog	HI1243	rsuA	Ribosomal small subunit pseudouridine synthase A (EC 5.4.99.-) (16S pseudouridylate 516 synthase) (16S pseudouridine 516 synthase) (rRNA- uridine isomerase A) (rRNA pseudouridylate synthase A)	[TP0982-TP0459 (0.6079956)]
COG0782	COG0860	HI1331	greA	Transcription elongation factor greA (Transcript cleavage factor greA)	HI0066	amiB	Probable N-acetylmuramoyl-L-alanine amidase amiB precursor (EC 3.5.1.28)	[TP0019-TP0247 (0.7668169)]
COG0782	COG0860	HI0569	greB	Transcription elongation factor greB (Transcript cleavage factor greB)	HI0066	amiB	Probable N-acetylmuramoyl-L-alanine amidase amiB precursor (EC 3.5.1.28)	[TP0019-TP0247 (0.7668169)]
COG0322	COG0353	HI0057	uvrC	UvrABC system protein C (Protein uvrC) (Excinuclease ABC subunit C)	HI0443	recR	Recombination protein recR	[TP0472-TP1004 (0.53674763)]
COG0771	COG1595	HI1136	murD	UDP-N-acetylmuramoylalanine--D-glutamate ligase (EC 6.3.2.9) (UDP-N- acetylmuramoyl-L-alanyl-D-glutamate synthetase) (D-glutamic acid- adding enzyme)	HI0628	rpoE	RNA polymerase sigma-E factor (Sigma-24)	[TP0903-TP0092 (0.6651206)]
COG0771	COG1595	HI1136	murD	UDP-N-acetylmuramoylalanine--D-glutamate ligase (EC 6.3.2.9) (UDP-N- acetylmuramoyl-L-alanyl-D-glutamate synthetase) (D-glutamic acid- adding enzyme)	HI1459	HI1459	Probable RNA polymerase sigma factor HI1459	[TP0903-TP0092 (0.6651206)]
COG0188	COG0305	HI1529	parC	DNA topoisomerase 4 subunit A (EC 5.99.1.-) (Topoisomerase IV subunit A)	HI1574	dnaB	Replicative DNA helicase (EC 3.6.1.-)	[TP0005-TP0058 (0.73312306)]
COG0188	COG0305	HI1264	gyrA	DNA gyrase subunit A (EC 5.99.1.3)	HI1574	dnaB	Replicative DNA helicase (EC 3.6.1.-)	[TP0005-TP0058 (0.73312306)]
COG1825	COG2812	HI1630	rplY	50S ribosomal protein L25	HI1229	dnaX	DNA polymerase III gamma/tau subunit (EC 2.7.7.7)	[TP0372-TP1005 (0.6540257)]
COG0024	COG1121	HI1722	map	Methionine aminopeptidase (EC 3.4.11.18) (MAP) (Peptidase M)	HI0361	HI0361	Probable iron transport system ATP-binding protein HI0361	[TP0842-TP0164 (0.77940726)]
COG0024	COG1121	HI1722	map	Methionine aminopeptidase (EC 3.4.11.18) (MAP) (Peptidase M)	HI0408	znuC	High-affinity zinc uptake system ATP-binding protein znuC	[TP0842-TP0164 (0.77940726)]
COG0361	COG1214	HI0548	infA	Translation initiation factor IF-1	HI0388	HI0388	Probable M22 peptidase homolog HI0388	[TP0097-TP0876 (0.56457245)]
COG1643	COG2137	HI1070	hrpA	ATP-dependent RNA helicase hrpA homolog (EC 3.6.1.-)	HI0599	recX	Regulatory protein recX	[TP0526-TP1023 (0.64955014)]
COG1509	COG2812	HI0329	HI0329	Hypothetical UPF0069 protein HI0329	HI1229	dnaX	DNA polymerase III gamma/tau subunit (EC 2.7.7.7)	[TP0121-TP1005 (0.5082704)]
COG0546	COG0739	HI0565	gph	Phosphoglycolate phosphatase (EC 3.1.3.18) (PGPase) (PGP)	HI0706	lppB	Outer membrane antigenic lipoprotein B precursor	[TP0554-TP0782 (0.73069036)]
COG0546	COG0739	HI0565	gph	Phosphoglycolate phosphatase (EC 3.1.3.18) (PGPase) (PGP)	HI0409	HI0409	Hypothetical metalloprotease HI0409 (EC 3.4.24.-)	[TP0554-TP0782 (0.73069036)]
COG0242	COG1187	HI0622	def	Peptide deformylase (EC 3.5.1.88) (PDF) (Polypeptide deformylase)	HI1243	rsuA	Ribosomal small subunit pseudouridine synthase A (EC 5.4.99.-) (16S pseudouridylate 516 synthase) (16S pseudouridine 516 synthase) (rRNA- uridine isomerase A) (rRNA pseudouridylate synthase A)	[TP0757-TP0459 (0.5284328)]
COG0242	COG1187	HI0622	def	Peptide deformylase (EC 3.5.1.88) (PDF) (Polypeptide deformylase)	HI1199	rluB	Ribosomal large subunit pseudouridine synthase B (EC 5.4.99.-) (rRNA- uridine isomerase B) (rRNA pseudouridylate synthase B)	[TP0757-TP0459 (0.5284328)]
COG0242	COG1187	HI0622	def	Peptide deformylase (EC 3.5.1.88) (PDF) (Polypeptide deformylase)	HI0694	rluE	Ribosomal large subunit pseudouridine synthase E (EC 5.4.99.-) (rRNA- uridine isomerase E) (rRNA pseudouridylate synthase E)	[TP0757-TP0459 (0.5284328)]
COG1385	COG2812	HI0303	HI0303	Hypothetical UPF0088 protein HI0303	HI1229	dnaX	DNA polymerase III gamma/tau subunit (EC 2.7.7.7)	[TP0276-TP1005 (0.66627616)]
COG0217	COG0739	HI0315	HI0315	UPF0082 protein HI0315	HI0706	lppB	Outer membrane antigenic lipoprotein B precursor	[TP0474-TP0864 (0.82349855)]
COG0217	COG0739	HI0315	HI0315	UPF0082 protein HI0315	HI0409	HI0409	Hypothetical metalloprotease HI0409 (EC 3.4.24.-)	[TP0474-TP0864 (0.82349855)]
COG0242	COG0254	HI0622	def	Peptide deformylase (EC 3.5.1.88) (PDF) (Polypeptide deformylase)	HI0758	rpmE	50S ribosomal protein L31	[TP0757-TP0255 (0.6434887)]
COG0442	COG1466	HI0729	proS	Prolyl-tRNA synthetase (EC 6.1.1.15) (Proline--tRNA ligase) (ProRS)	HI0923	holA	DNA polymerase III delta subunit (EC 2.7.7.7)	[TP0160-TP0588 (0.66563916)]
COG0305	COG0593	HI1574	dnaB	Replicative DNA helicase (EC 3.6.1.-)	HI1225.1	HI1225.1	Hypothetical protein HI1225.1	[TP0058-TP0001 (0.9013428)]
COG0305	COG0593	HI1574	dnaB	Replicative DNA helicase (EC 3.6.1.-)	HI0993	dnaA	Chromosomal replication initiator protein dnaA	[TP0058-TP0001 (0.9013428)]
COG0178	COG1197	HI0249	uvrA	UvrABC system protein A (UvrA protein) (Excinuclease ABC subunit A)	HI1258	mfd	Transcription-repair coupling factor (EC 3.6.1.-) (TRCF) (ATP- dependent helicase mfd)	[TP0514-TP0344 (0.9414915)]
COG0264	COG0544	HI0914	tsf	Elongation factor Ts (EF-Ts)	HI0713	tig	Trigger factor {UniProtKB/Swiss-Prot:P44837}	[TP0605-TP0506 (0.9100214)]
COG0099	COG0216	HI0799	rpsM	30S ribosomal protein S13	HI1561	prfA	Peptide chain release factor 1 (RF-1)	[TP0210-TP0051 (0.8775348)]
COG0442	COG0552	HI0729	proS	Prolyl-tRNA synthetase (EC 6.1.1.15) (Proline--tRNA ligase) (ProRS)	HI0768	ftsY	Cell division protein ftsY homolog	[TP0160-TP0578 (0.56216276)]
COG0242	COG0319	HI0622	def	Peptide deformylase (EC 3.5.1.88) (PDF) (Polypeptide deformylase)	HI0004	HI0004	UPF0054 protein HI0004	[TP0757-TP0650 (0.630912)]
COG0178	COG0845	HI0249	uvrA	UvrABC system protein A (UvrA protein) (Excinuclease ABC subunit A)	HI0894	HI0894	Hypothetical protein HI0894	[TP0514-TP0965 (0.87363523)]
COG0465	COG0558	HI1465	AAC23112.1	Cell division protein ftsH homolog 2 (EC 3.4.24.-)	HI0123	pgsA	CDP-diacylglycerol--glycerol-3-phosphate 3-phosphatidyltransferase (EC 2.7.8.5) (Phosphatidylglycerophosphate synthase) (PGP synthase)	[TP0765-TP0256 (0.8653493)]
COG0465	COG0558	HI1335	HI1335	Cell division protein ftsH homolog 2 (EC 3.4.24.-)	HI0123	pgsA	CDP-diacylglycerol--glycerol-3-phosphate 3-phosphatidyltransferase (EC 2.7.8.5) (Phosphatidylglycerophosphate synthase) (PGP synthase)	[TP0765-TP0256 (0.8653493)]
COG0024	COG0462	HI1722	map	Methionine aminopeptidase (EC 3.4.11.18) (MAP) (Peptidase M)	HI1609	prs	Ribose-phosphate pyrophosphokinase (EC 2.7.6.1) (RPPK) (Phosphoribosyl pyrophosphate synthetase) (P-Rib-PP synthetase) (PRPP synthetase)	[TP0842-TP0294 (0.8762697)]
COG0125	COG0361	HI0456	tmk	Thymidylate kinase {UniProtKB/Swiss-Prot:P44719}	HI0548	infA	Translation initiation factor IF-1	[TP0354-TP0097 (0.8382038)]
COG0319	COG0787	HI0004	HI0004	UPF0054 protein HI0004	HI1575	alr	Alanine racemase {UniProtKB/Swiss-Prot:P45257}	[TP0650-TP0681 (0.82058704)]
COG0849	COG1595	HI1142	ftsA	Cell division protein ftsA	HI1459	HI1459	Probable RNA polymerase sigma factor HI1459	[TP0389-TP0092 (0.66770643)]
COG0849	COG1595	HI1142	ftsA	Cell division protein ftsA	HI0628	rpoE	RNA polymerase sigma-E factor (Sigma-24)	[TP0389-TP0092 (0.66770643)]
COG0036	COG2001	HI0566	dod	Ribulose-phosphate 3-epimerase (EC 5.1.3.1) (Pentose-5-phosphate 3- epimerase) (PPE) (R5P3E)	HI1129	mraZ	Protein mraZ {UniProtKB/Swiss-Prot:P45056}	[TP0945-TP0383 (0.685165)]
COG0257	COG0472	HI0798.1	HI0798.1	50S ribosomal protein L36	HI1716	rfe	Putative undecaprenyl-phosphate alpha-N-acetylglucosaminyl 1-phosphate transferase (EC 2.7.8.-)	[TP0209-TP0345 (0.64932555)]
COG0257	COG0472	HI0798.1	HI0798.1	50S ribosomal protein L36	HI1135	mraY	Phospho-N-acetylmuramoyl-pentapeptide-transferase (EC 2.7.8.13) (UDP- MurNAc-pentapeptide phosphotransferase)	[TP0209-TP0345 (0.64932555)]
COG0795	COG1792	HI1703	HI1703	Hypothetical protein HI1703	HI0038	mreC	Rod shape-determining protein mreC	[TP0884-TP0498 (0.8374102)]
COG0795	COG1792	HI1704	HI1704	Hypothetical protein HI1704	HI0038	mreC	Rod shape-determining protein mreC	[TP0884-TP0498 (0.8374102)]
COG0024	COG0125	HI1722	map	Methionine aminopeptidase (EC 3.4.11.18) (MAP) (Peptidase M)	HI0456	tmk	Thymidylate kinase {UniProtKB/Swiss-Prot:P44719}	[TP0842-TP0354 (0.8096375)]
COG1077	COG1426	HI0037	mreB	Rod shape-determining protein mreB	HI0367	HI0367	Hypothetical protein HI0367	[TP0497-TP0334 (0.739115)]
COG0257	COG0779	HI0798.1	HI0798.1	50S ribosomal protein L36	HI1282	HI1282	Hypothetical UPF0090 protein HI1282	[TP0209-TP0893 (0.7461857)]
COG0687	COG3683	HI1344	HI1344	Spermidine/putrescine-binding periplasmic protein 1 precursor (SPBP)	HI1249	HI1249	Hypothetical protein HI1249 precursor	[TP0655-TP0557 (0.79878455)]
COG0687	COG3683	HI0498	potD-A	Spermidine/putrescine-binding periplasmic protein 2 precursor (SPBP)	HI1249	HI1249	Hypothetical protein HI1249 precursor	[TP0655-TP0557 (0.79878455)]
COG0090	COG1643	HI0780	rplB	50S ribosomal protein L2	HI1070	hrpA	ATP-dependent RNA helicase hrpA homolog (EC 3.6.1.-)	[TP0192-TP0526 (0.71912634)]
COG0267	COG2215	HI0950	rpmG	50S ribosomal protein L33	HI1248	HI1248	Putative nickel/cobalt efflux system HI1248	[TP0234-TP0558 (0.7885255)]
COG0012	COG0188	HI0393	engD	GTP-dependent nucleic acid-binding protein engD	HI1264	gyrA	DNA gyrase subunit A (EC 5.99.1.3)	[TP0124-TP0005 (0.7149395)]
COG0012	COG0188	HI0393	engD	GTP-dependent nucleic acid-binding protein engD	HI1529	parC	DNA topoisomerase 4 subunit A (EC 5.99.1.-) (Topoisomerase IV subunit A)	[TP0124-TP0005 (0.7149395)]
COG0462	COG0492	HI1609	prs	Ribose-phosphate pyrophosphokinase (EC 2.7.6.1) (RPPK) (Phosphoribosyl pyrophosphate synthetase) (P-Rib-PP synthetase) (PRPP synthetase)	HI1158	trxB	Thioredoxin reductase (EC 1.8.1.9) (TRXR)	[TP0294-TP0814 (0.8323514)]
COG0124	COG0254	HI0369	hisS	Histidyl-tRNA synthetase (EC 6.1.1.21) (Histidine--tRNA ligase) (HisRS)	HI0758	rpmE	50S ribosomal protein L31	[TP0641-TP0255 (0.65973145)]
COG0178	COG0272	HI0249	uvrA	UvrABC system protein A (UvrA protein) (Excinuclease ABC subunit A)	HI1100	lig	DNA ligase (EC 6.5.1.2) (Polydeoxyribonucleotide synthase [NAD+])	[TP0514-TP0634 (0.7537598)]
COG1135	COG1466	HI0621	abc	Probable D-methionine transport ATP-binding protein metN	HI0923	holA	DNA polymerase III delta subunit (EC 2.7.7.7)	[TP0120-TP0588 (0.7896185)]
COG0608	COG1159	HI1214	recJ	Single-stranded-DNA-specific exonuclease recJ (EC 3.1.-.-)	HI0013	era	GTP-binding protein era homolog	[TP0704-TP0541 (0.7586372)]
COG0242	COG0263	HI0622	def	Peptide deformylase (EC 3.5.1.88) (PDF) (Polypeptide deformylase)	HI0900	proB	Glutamate 5-kinase (EC 2.7.2.11) (Gamma-glutamyl kinase) (GK)	[TP0757-TP0351 (0.5771584)]
COG0566	COG1589	HI0424	HI0424	Hypothetical tRNA/rRNA methyltransferase HI0424 (EC 2.1.1.-)	HI1141	ftsQ	Cell division protein ftsQ homolog	[TP0109-TP0388 (0.8512026)]
COG0566	COG1589	HI0860	rlmB	23S rRNA (guanosine-2'-O-)-methyltransferase rlmB (EC 2.1.1.-) (23S rRNA Gm2251 2'-O-methyltransferase)	HI1141	ftsQ	Cell division protein ftsQ homolog	[TP0109-TP0388 (0.8512026)]
COG0124	COG0546	HI0369	hisS	Histidyl-tRNA synthetase (EC 6.1.1.21) (Histidine--tRNA ligase) (HisRS)	HI0565	gph	Phosphoglycolate phosphatase (EC 3.1.3.18) (PGPase) (PGP)	[TP0641-TP0554 (0.5196431)]
COG0257	COG0773	HI0798.1	HI0798.1	50S ribosomal protein L36	HI0121	mpl	UDP-N-acetylmuramate:L-alanyl-gamma-D-glutamyl-meso-diaminopimelate ligase (EC 6.3.2.-) (Murein peptide ligase)	[TP0209-TP0341 (0.6926446)]
COG0257	COG0773	HI0798.1	HI0798.1	50S ribosomal protein L36	HI1139	murC	UDP-N-acetylmuramate--L-alanine ligase (EC 6.3.2.8) (UDP-N- acetylmuramoyl-L-alanine synthetase)	[TP0209-TP0341 (0.6926446)]
COG0272	COG1879	HI1100	lig	DNA ligase (EC 6.5.1.2) (Polydeoxyribonucleotide synthase [NAD+])	HI0822	mglB	D-galactose-binding periplasmic protein precursor (GBP) (D-galactose/ D-glucose-binding protein) (GGBP)	[TP0634-TP0684 (0.56216276)]
COG0272	COG1879	HI1100	lig	DNA ligase (EC 6.5.1.2) (Polydeoxyribonucleotide synthase [NAD+])	HI0504	rbsB	D-ribose-binding periplasmic protein precursor (EC 3.6.3.17)	[TP0634-TP0684 (0.56216276)]
COG0234	COG4211	HI0542	groS	10 kDa chaperonin (Protein Cpn10) (groES protein)	HI0824	mglC	Galactoside transport system permease protein mglC	[TP1013-TP0686 (0.748641)]
COG0257	COG0681	HI0798.1	HI0798.1	50S ribosomal protein L36	HI0015	lepB	Signal peptidase I (EC 3.4.21.89) (SPase I) (Leader peptidase I)	[TP0209-TP0926 (0.69083804)]
COG0528	COG4591	HI1065	pyrH	Uridylate kinase (EC 2.7.4.-) (UK) (Uridine monophosphate kinase) (UMP kinase)	HI1548	lolE	Lipoprotein-releasing system transmembrane protein lolC	[TP0099-TP0580 (0.8561369)]
COG0528	COG4591	HI1065	pyrH	Uridylate kinase (EC 2.7.4.-) (UK) (Uridine monophosphate kinase) (UMP kinase)	HI1555	lolC	Lipoprotein-releasing system transmembrane protein lolC	[TP0099-TP0580 (0.8561369)]
COG0228	COG0546	HI0204	rpsP	30S ribosomal protein S16	HI0565	gph	Phosphoglycolate phosphatase (EC 3.1.3.18) (PGPase) (PGP)	[TP0905-TP0554 (0.5352583)]
COG0770	COG2001	HI1134	murF	UDP-N-acetylmuramoyl-tripeptide--D-alanyl-D-alanine ligase (EC 6.3.2.10) (UDP-MurNAc-pentapeptide synthetase) (D-alanyl-D- alanine-adding enzyme)	HI1129	mraZ	Protein mraZ {UniProtKB/Swiss-Prot:P45056}	[TP0386-TP0383 (0.8315325)]
COG0249	COG0546	HI0707	mutS	DNA mismatch repair protein mutS	HI0565	gph	Phosphoglycolate phosphatase (EC 3.1.3.18) (PGPase) (PGP)	[TP0328-TP0554 (0.5196431)]
COG0234	COG0803	HI0542	groS	10 kDa chaperonin (Protein Cpn10) (groES protein)	HI0362	HI0362	Putative periplasmic iron-binding protein HI0362 precursor	[TP1013-TP0163 (0.67160416)]
COG0153	COG1879	HI0819	galK	Galactokinase (EC 2.7.1.6) (Galactose kinase)	HI0504	rbsB	D-ribose-binding periplasmic protein precursor (EC 3.6.3.17)	[TP0418-TP0684 (0.73427343)]
COG0153	COG1879	HI0819	galK	Galactokinase (EC 2.7.1.6) (Galactose kinase)	HI0822	mglB	D-galactose-binding periplasmic protein precursor (GBP) (D-galactose/ D-glucose-binding protein) (GGBP)	[TP0418-TP0684 (0.73427343)]
COG0162	COG2834	HI1610	tyrS	Tyrosyl-tRNA synthetase (EC 6.1.1.1) (Tyrosine--tRNA ligase) (TyrRS)	HI1591	lolA	Outer-membrane lipoprotein carrier protein precursor	[TP0834-TP0333 (0.5313641)]
COG0342	COG0546	HI0240	secD	Protein-export membrane protein secD	HI0565	gph	Phosphoglycolate phosphatase (EC 3.1.3.18) (PGPase) (PGP)	[TP0410-TP0554 (0.6160348)]
COG0227	COG0492	HI0951	rpmB	50S ribosomal protein L28	HI1158	trxB	Thioredoxin reductase (EC 1.8.1.9) (TRXR)	[TP0362-TP0814 (0.801083)]
COG0098	COG0803	HI0795	rps5	30S ribosomal protein S5	HI0362	HI0362	Putative periplasmic iron-binding protein HI0362 precursor	[TP0206-TP0163 (0.74372905)]
COG0442	COG0459	HI0729	proS	Prolyl-tRNA synthetase (EC 6.1.1.15) (Proline--tRNA ligase) (ProRS)	HI0543	groL	60 kDa chaperonin (Protein Cpn60) (groEL protein)	[TP0160-TP0030 (0.7719589)]
COG0036	COG1573	HI0566	dod	Ribulose-phosphate 3-epimerase (EC 5.1.3.1) (Pentose-5-phosphate 3- epimerase) (PPE) (R5P3E)	HI0220.2	HI0220.2	Hypothetical protein HI0220.2	[TP0945-TP0229 (0.685165)]
COG0217	COG0481	HI0315	HI0315	UPF0082 protein HI0315	HI0016	lepA	GTP-binding protein lepA	[TP0474-TP0510 (0.76600474)]
COG0178	COG0357	HI0249	uvrA	UvrABC system protein A (UvrA protein) (Excinuclease ABC subunit A)	HI0486	gidB	Methyltransferase gidB (EC 2.1.-.-) (Glucose-inhibited division protein B)	[TP0514-TP0946 (0.8569251)]
COG0330	COG0772	HI0150	hflC	Protein hflC {UniProtKB/Swiss-Prot:P44545}	HI0031	rodA	Rod shape-determining protein rodA	[TP0113-TP0501 (0.70068353)]
COG0330	COG0772	HI0151	hflK	Protein hflK {UniProtKB/Swiss-Prot:P44546}	HI0031	rodA	Rod shape-determining protein rodA	[TP0113-TP0501 (0.70068353)]
COG0330	COG0772	HI0150	hflC	Protein hflC {UniProtKB/Swiss-Prot:P44545}	HI1137	ftsW	Cell division protein ftsW	[TP0113-TP0501 (0.70068353)]
COG0330	COG0772	HI0151	hflK	Protein hflK {UniProtKB/Swiss-Prot:P44546}	HI1137	ftsW	Cell division protein ftsW	[TP0113-TP0501 (0.70068353)]
COG0267	COG2137	HI0950	rpmG	50S ribosomal protein L33	HI0599	recX	Regulatory protein recX	[TP0234-TP1023 (0.5769722)]
COG1214	COG1509	HI0388	HI0388	Probable M22 peptidase homolog HI0388	HI0329	HI0329	Hypothetical UPF0069 protein HI0329	[TP0876-TP0121 (0.53793955)]
COG0465	COG2891	HI1335	HI1335	Cell division protein ftsH homolog 2 (EC 3.4.24.-)	HI0039	mreD	Rod shape-determining protein mreD	[TP0330-TP0499 (0.74372905)]
COG0465	COG2891	HI1465	AAC23112.1	Cell division protein ftsH homolog 2 (EC 3.4.24.-)	HI0039	mreD	Rod shape-determining protein mreD	[TP0330-TP0499 (0.74372905)]
COG0143	COG0217	HI1276	metG	Methionyl-tRNA synthetase (EC 6.1.1.10) (Methionine--tRNA ligase) (MetRS)	HI0315	HI0315	UPF0082 protein HI0315	[TP0798-TP0474 (0.7790581)]
COG0257	COG0716	HI0798.1	HI0798.1	50S ribosomal protein L36	HI0191	fldA	Flavodoxin {UniProtKB/Swiss-Prot:P44562}	[TP0209-TP0925 (0.69083804)]
COG0257	COG0716	HI0798.1	HI0798.1	50S ribosomal protein L36	HI0669	mioC	Protein mioC homolog	[TP0209-TP0925 (0.69083804)]
COG0357	COG0442	HI0486	gidB	Methyltransferase gidB (EC 2.1.-.-) (Glucose-inhibited division protein B)	HI0729	proS	Prolyl-tRNA synthetase (EC 6.1.1.15) (Proline--tRNA ligase) (ProRS)	[TP0946-TP0160 (0.6515529)]
COG1129	COG4591	HI1110	xylG	D-xylose transport ATP-binding protein xylG (EC 3.6.3.17)	HI1555	lolC	Lipoprotein-releasing system transmembrane protein lolC	[TP0685-TP0582 (0.6658587)]
COG1129	COG4591	HI0502	rbsA	Ribose transport ATP-binding protein rbsA (EC 3.6.3.17)	HI1548	lolE	Lipoprotein-releasing system transmembrane protein lolC	[TP0685-TP0582 (0.6658587)]
COG1129	COG4591	HI0502	rbsA	Ribose transport ATP-binding protein rbsA (EC 3.6.3.17)	HI1555	lolC	Lipoprotein-releasing system transmembrane protein lolC	[TP0685-TP0582 (0.6658587)]
COG1129	COG4591	HI1110	xylG	D-xylose transport ATP-binding protein xylG (EC 3.6.3.17)	HI1548	lolE	Lipoprotein-releasing system transmembrane protein lolC	[TP0685-TP0582 (0.6658587)]
COG1129	COG4591	HI0823	mglA	Galactoside transport ATP-binding protein mglA	HI1548	lolE	Lipoprotein-releasing system transmembrane protein lolC	[TP0685-TP0582 (0.6658587)]
COG1129	COG4591	HI0823	mglA	Galactoside transport ATP-binding protein mglA	HI1555	lolC	Lipoprotein-releasing system transmembrane protein lolC	[TP0685-TP0582 (0.6658587)]
COG0564	COG1200	HI0412	rluC	Ribosomal large subunit pseudouridine synthase C (EC 5.4.99.-) (rRNA- uridine isomerase C) (rRNA pseudouridylate synthase C)	HI1740	recG	ATP-dependent DNA helicase recG (EC 3.6.1.-)	[TP0339-TP0687 (0.85149276)]
COG0564	COG1200	HI1435	truC	tRNA pseudouridine synthase C (EC 5.4.99.-) (tRNA-uridine isomerase C) (tRNA pseudouridylate synthase C)	HI1740	recG	ATP-dependent DNA helicase recG (EC 3.6.1.-)	[TP0339-TP0687 (0.85149276)]
COG0564	COG1200	HI0617	rluA	Ribosomal large subunit pseudouridine synthase A (EC 5.4.99.-) (rRNA- uridine isomerase A) (rRNA pseudouridylate synthase A)	HI1740	recG	ATP-dependent DNA helicase recG (EC 3.6.1.-)	[TP0339-TP0687 (0.85149276)]
COG0564	COG1200	HI0176	rluD	Ribosomal large subunit pseudouridine synthase D (EC 5.4.99.-) (rRNA- uridine isomerase D) (rRNA pseudouridylate synthase D)	HI1740	recG	ATP-dependent DNA helicase recG (EC 3.6.1.-)	[TP0339-TP0687 (0.85149276)]
COG0564	COG1200	HI0042	HI0042	Hypothetical RNA pseudouridine synthase HI0042 (EC 5.4.99.-) (RNA- uridine isomerase) (RNA pseudouridylate synthase)	HI1740	recG	ATP-dependent DNA helicase recG (EC 3.6.1.-)	[TP0339-TP0687 (0.85149276)]
COG0772	COG1115	HI0031	rodA	Rod shape-determining protein rodA	HI0883	HI0883	Hypothetical protein HI0883	[TP0501-TP0998 (0.70629925)]
COG0772	COG1115	HI1137	ftsW	Cell division protein ftsW	HI0183	HI0183	Putative transporter HI0183	[TP0501-TP0998 (0.70629925)]
COG0772	COG1115	HI0031	rodA	Rod shape-determining protein rodA	HI0183	HI0183	Putative transporter HI0183	[TP0501-TP0998 (0.70629925)]
COG0772	COG1115	HI1137	ftsW	Cell division protein ftsW	HI0883	HI0883	Hypothetical protein HI0883	[TP0501-TP0998 (0.70629925)]
COG0124	COG0124	HI0369	hisS	Histidyl-tRNA synthetase (EC 6.1.1.21) (Histidine--tRNA ligase) (HisRS)	HI0369	hisS	Histidyl-tRNA synthetase (EC 6.1.1.21) (Histidine--tRNA ligase) (HisRS)	[TP0641-TP0641 (0.67365265)]
COG0768	COG0815	HI0032	mrdA	Penicillin-binding protein 2 (PBP-2)	HI0302	lnt	Apolipoprotein N-acyltransferase (EC 2.3.1.-) (ALP N-acyltransferase) (Copper homeostasis protein cutE homolog)	[TP0500-TP0252 (0.87159187)]
COG0768	COG0815	HI1132	ftsI	Peptidoglycan synthetase ftsI (EC 2.4.1.129) (Peptidoglycan glycosyltransferase 3) (Penicillin-binding protein 3) (PBP-3)	HI0302	lnt	Apolipoprotein N-acyltransferase (EC 2.3.1.-) (ALP N-acyltransferase) (Copper homeostasis protein cutE homolog)	[TP0500-TP0252 (0.87159187)]
COG0486	COG0803	HI1002	trmE	Probable tRNA modification GTPase trmE	HI0362	HI0362	Putative periplasmic iron-binding protein HI0362 precursor	[TP0550-TP0163 (0.74372905)]
COG0012	COG0608	HI0393	engD	GTP-dependent nucleic acid-binding protein engD	HI1214	recJ	Single-stranded-DNA-specific exonuclease recJ (EC 3.1.-.-)	[TP0124-TP0704 (0.626838)]
COG0739	COG0773	HI0409	HI0409	Hypothetical metalloprotease HI0409 (EC 3.4.24.-)	HI1139	murC	UDP-N-acetylmuramate--L-alanine ligase (EC 6.3.2.8) (UDP-N- acetylmuramoyl-L-alanine synthetase)	[TP0782-TP0341 (0.8145237)]
COG0739	COG0773	HI0706	lppB	Outer membrane antigenic lipoprotein B precursor	HI0121	mpl	UDP-N-acetylmuramate:L-alanyl-gamma-D-glutamyl-meso-diaminopimelate ligase (EC 6.3.2.-) (Murein peptide ligase)	[TP0782-TP0341 (0.8145237)]
COG0739	COG0773	HI0409	HI0409	Hypothetical metalloprotease HI0409 (EC 3.4.24.-)	HI0121	mpl	UDP-N-acetylmuramate:L-alanyl-gamma-D-glutamyl-meso-diaminopimelate ligase (EC 6.3.2.-) (Murein peptide ligase)	[TP0782-TP0341 (0.8145237)]
COG0739	COG0773	HI0706	lppB	Outer membrane antigenic lipoprotein B precursor	HI1139	murC	UDP-N-acetylmuramate--L-alanine ligase (EC 6.3.2.8) (UDP-N- acetylmuramoyl-L-alanine synthetase)	[TP0782-TP0341 (0.8145237)]
COG0257	COG0564	HI0798.1	HI0798.1	50S ribosomal protein L36	HI0042	HI0042	Hypothetical RNA pseudouridine synthase HI0042 (EC 5.4.99.-) (RNA- uridine isomerase) (RNA pseudouridylate synthase)	[TP0209-TP0154 (0.634929)]
COG0257	COG0564	HI0798.1	HI0798.1	50S ribosomal protein L36	HI0176	rluD	Ribosomal large subunit pseudouridine synthase D (EC 5.4.99.-) (rRNA- uridine isomerase D) (rRNA pseudouridylate synthase D)	[TP0209-TP0154 (0.634929)]
COG0257	COG0564	HI0798.1	HI0798.1	50S ribosomal protein L36	HI0617	rluA	Ribosomal large subunit pseudouridine synthase A (EC 5.4.99.-) (rRNA- uridine isomerase A) (rRNA pseudouridylate synthase A)	[TP0209-TP0154 (0.634929)]
COG0257	COG0564	HI0798.1	HI0798.1	50S ribosomal protein L36	HI1435	truC	tRNA pseudouridine synthase C (EC 5.4.99.-) (tRNA-uridine isomerase C) (tRNA pseudouridylate synthase C)	[TP0209-TP0154 (0.634929)]
COG0257	COG0564	HI0798.1	HI0798.1	50S ribosomal protein L36	HI0412	rluC	Ribosomal large subunit pseudouridine synthase C (EC 5.4.99.-) (rRNA- uridine isomerase C) (rRNA pseudouridylate synthase C)	[TP0209-TP0154 (0.634929)]
COG0210	COG0305	HI0649	rep	ATP-dependent DNA helicase rep (EC 3.6.1.-)	HI1574	dnaB	Replicative DNA helicase (EC 3.6.1.-)	[TP0102-TP0058 (0.8842861)]
COG0210	COG0305	HI1188	mutB	DNA helicase II {UniProtKB/Swiss-Prot:Q02322}	HI1574	dnaB	Replicative DNA helicase (EC 3.6.1.-)	[TP0102-TP0058 (0.8842861)]
COG0621	COG0739	HI0019	HI0019	Hypothetical UPF0004 protein HI0019	HI0706	lppB	Outer membrane antigenic lipoprotein B precursor	[TP0269-TP0702 (0.8475093)]
COG0621	COG0739	HI0019	HI0019	Hypothetical UPF0004 protein HI0019	HI0409	HI0409	Hypothetical metalloprotease HI0409 (EC 3.4.24.-)	[TP0269-TP0702 (0.8475093)]
