# Supplementary material for: The Binary Protein Interactome of Treponema pallidum – The Syphilis Spirochete
Source: PLoS One. 2008 May 28;3(5):e2292. doi: 10.1371/journal.pone.0002292 (PMC2386257; doi:10.1371/journal.pone.0002292)
Supplement: Data S1 — Predicted protein-protein interactions based on our Treponema pallidum data; zip archive containing 372 files with one file per species. (6.09 MB ZIP) [file pone.0002292.s006.zip › bacteria/Hahella_chejuensis.tab]

349521 Hahella chejuensis
COG A	COG B	Locus Id A	Preferred Name(s) A	Annotation A	Locus Id B	Preferred Name(s) B	Annotation B	T. pallidum interaction
COG0186	COG1475	HCH_06208	rpsQ	30S ribosomal protein S17	HCH_07080	HCH_07080	predicted transcriptional regulator	[TP0198-TP0271 (0.71912634)]
COG0608	COG0817	HCH_01781	recJ	single-stranded-DNA-specific exonuclease RecJ	HCH_04924	ruvC	crossover junction endodeoxyribonuclease RuvC	[TP0704-TP0517 (0.81382185)]
COG0845	COG4591	HCH_03789	HCH_03789	Membrane-fusion protein	HCH_02350	HCH_02350	ABC-type transport system, involved in	[TP0965-TP0582 (0.8143851)]
COG0845	COG4591	HCH_04132	HCH_04132	Membrane-fusion protein	HCH_02350	HCH_02350	ABC-type transport system, involved in	[TP0965-TP0582 (0.8143851)]
COG0845	COG4591	HCH_01264	HCH_01264	Membrane-fusion protein	HCH_02350	HCH_02350	ABC-type transport system, involved in	[TP0965-TP0582 (0.8143851)]
COG0845	COG4591	HCH_06589	HCH_06589	Membrane-fusion protein	HCH_02350	HCH_02350	ABC-type transport system, involved in	[TP0965-TP0582 (0.8143851)]
COG0845	COG4591	HCH_03759	HCH_03759	Membrane-fusion protein	HCH_02350	HCH_02350	ABC-type transport system, involved in	[TP0965-TP0582 (0.8143851)]
COG0845	COG4591	HCH_02217	HCH_02217	Membrane-fusion protein	HCH_02350	HCH_02350	ABC-type transport system, involved in	[TP0965-TP0582 (0.8143851)]
COG0845	COG4591	HCH_04033	HCH_04033	Membrane-fusion protein	HCH_02350	HCH_02350	ABC-type transport system, involved in	[TP0965-TP0582 (0.8143851)]
COG0845	COG4591	HCH_06116	HCH_06116	Membrane-fusion protein	HCH_02350	HCH_02350	ABC-type transport system, involved in	[TP0965-TP0582 (0.8143851)]
COG0845	COG4591	HCH_05602	HCH_05602	Membrane-fusion protein	HCH_02350	HCH_02350	ABC-type transport system, involved in	[TP0965-TP0582 (0.8143851)]
COG0845	COG4591	HCH_03019	HCH_03019	Membrane-fusion protein	HCH_02350	HCH_02350	ABC-type transport system, involved in	[TP0965-TP0582 (0.8143851)]
COG0845	COG4591	HCH_06942	HCH_06942	Membrane-fusion protein	HCH_02350	HCH_02350	ABC-type transport system, involved in	[TP0965-TP0582 (0.8143851)]
COG0845	COG4591	HCH_01961	HCH_01961	Membrane-fusion protein	HCH_02350	HCH_02350	ABC-type transport system, involved in	[TP0965-TP0582 (0.8143851)]
COG0845	COG4591	HCH_06174	HCH_06174	Membrane-fusion protein	HCH_02350	HCH_02350	ABC-type transport system, involved in	[TP0965-TP0582 (0.8143851)]
COG0845	COG4591	HCH_03513	HCH_03513	Membrane-fusion protein	HCH_02350	HCH_02350	ABC-type transport system, involved in	[TP0965-TP0582 (0.8143851)]
COG0845	COG4591	HCH_01465	HCH_01465	Membrane-fusion protein	HCH_02350	HCH_02350	ABC-type transport system, involved in	[TP0965-TP0582 (0.8143851)]
COG0845	COG4591	HCH_00237	HCH_00237	Membrane-fusion protein	HCH_02350	HCH_02350	ABC-type transport system, involved in	[TP0965-TP0582 (0.8143851)]
COG0845	COG4591	HCH_01211	HCH_01211	Membrane-fusion protein	HCH_02350	HCH_02350	ABC-type transport system, involved in	[TP0965-TP0582 (0.8143851)]
COG0617	COG0860	HCH_01366	cca	tRNA nucleotidyltransferase	HCH_05387	HCH_05387	N-acetylmuramoyl-L-alanine amidase	[TP0270-TP0247 (0.76828843)]
COG0617	COG0860	HCH_06262	HCH_06262	tRNA nucleotidyltransferase/poly(A) polymerase	HCH_05387	HCH_05387	N-acetylmuramoyl-L-alanine amidase	[TP0270-TP0247 (0.76828843)]
COG0617	COG0860	HCH_07005	HCH_07005	tRNA nucleotidyltransferase/poly(A) polymerase	HCH_05387	HCH_05387	N-acetylmuramoyl-L-alanine amidase	[TP0270-TP0247 (0.76828843)]
COG0201	COG0550	HCH_06197	secY	Preprotein translocase subunit SecY	HCH_04752	topA	DNA topoisomerase I	[TP0208-TP0394 (0.8044664)]
COG0051	COG0693	HCH_06218	rpsJ	30S ribosomal protein S10	HCH_04181	HCH_04181	putative intracellular protease/amidase	[TP0188-TP0445 (0.6307204)]
COG0051	COG0693	HCH_06218	rpsJ	30S ribosomal protein S10	HCH_03061	HCH_03061	putative intracellular protease/amidase	[TP0188-TP0445 (0.6307204)]
COG0051	COG0693	HCH_06218	rpsJ	30S ribosomal protein S10	HCH_01939	HCH_01939	putative intracellular protease/amidase	[TP0188-TP0445 (0.6307204)]
COG0051	COG0693	HCH_06218	rpsJ	30S ribosomal protein S10	HCH_06730	HCH_06730	putative intracellular protease/amidase	[TP0188-TP0445 (0.6307204)]
COG0180	COG0564	HCH_04739	HCH_04739	tryptophanyl-tRNA synthetase-related protein	HCH_04661	HCH_04661	Pseudouridylate synthases, 23S RNA-specific	[TP0632-TP0339 (0.7885255)]
COG0180	COG0564	HCH_04739	HCH_04739	tryptophanyl-tRNA synthetase-related protein	HCH_02226	rluA2	Pseudouridylate synthases, 23S RNA-specific	[TP0632-TP0339 (0.7885255)]
COG0180	COG0564	HCH_02552	trpS	tryptophanyl-tRNA synthetase	HCH_02226	rluA2	Pseudouridylate synthases, 23S RNA-specific	[TP0632-TP0339 (0.7885255)]
COG0180	COG0564	HCH_04739	HCH_04739	tryptophanyl-tRNA synthetase-related protein	HCH_05920	HCH_05920	Pseudouridylate synthases, 23S RNA-specific	[TP0632-TP0339 (0.7885255)]
COG0180	COG0564	HCH_02552	trpS	tryptophanyl-tRNA synthetase	HCH_05920	HCH_05920	Pseudouridylate synthases, 23S RNA-specific	[TP0632-TP0339 (0.7885255)]
COG0180	COG0564	HCH_02552	trpS	tryptophanyl-tRNA synthetase	HCH_04661	HCH_04661	Pseudouridylate synthases, 23S RNA-specific	[TP0632-TP0339 (0.7885255)]
COG0180	COG0564	HCH_04739	HCH_04739	tryptophanyl-tRNA synthetase-related protein	HCH_02136	rluC	Pseudouridylate synthases, 23S RNA-specific	[TP0632-TP0339 (0.7885255)]
COG0180	COG0564	HCH_04739	HCH_04739	tryptophanyl-tRNA synthetase-related protein	HCH_05780	HCH_05780	Pseudouridylate synthases, 23S RNA-specific	[TP0632-TP0339 (0.7885255)]
COG0180	COG0564	HCH_02552	trpS	tryptophanyl-tRNA synthetase	HCH_05780	HCH_05780	Pseudouridylate synthases, 23S RNA-specific	[TP0632-TP0339 (0.7885255)]
COG0180	COG0564	HCH_02552	trpS	tryptophanyl-tRNA synthetase	HCH_02061	rluA1	Pseudouridylate synthases, 23S RNA-specific	[TP0632-TP0339 (0.7885255)]
COG0180	COG0564	HCH_02552	trpS	tryptophanyl-tRNA synthetase	HCH_02136	rluC	Pseudouridylate synthases, 23S RNA-specific	[TP0632-TP0339 (0.7885255)]
COG0180	COG0564	HCH_04739	HCH_04739	tryptophanyl-tRNA synthetase-related protein	HCH_02061	rluA1	Pseudouridylate synthases, 23S RNA-specific	[TP0632-TP0339 (0.7885255)]
COG1580	COG2239	HCH_06420	HCH_06420	Flagellar basal body-associated protein	HCH_05326	mgtE	magnesium transporter	[TP0378-TP0917 (0.53720385)]
COG1580	COG2239	HCH_05182	fliL	Flagellar basal body-associated protein	HCH_05326	mgtE	magnesium transporter	[TP0378-TP0917 (0.53720385)]
COG1580	COG2239	HCH_06420	HCH_06420	Flagellar basal body-associated protein	HCH_03720	HCH_03720	Mg/Co/Ni transporter MgtE (contains CBS domain)	[TP0378-TP0917 (0.53720385)]
COG1580	COG2239	HCH_05182	fliL	Flagellar basal body-associated protein	HCH_03720	HCH_03720	Mg/Co/Ni transporter MgtE (contains CBS domain)	[TP0378-TP0917 (0.53720385)]
COG0090	COG0223	HCH_06214	rplB	50S ribosomal protein L2	HCH_00029	fmt	methionyl-tRNA formyltransferase	[TP0192-TP0756 (0.8610547)]
COG0632	COG2255	HCH_04923	ruvA	Holliday junction DNA helicase RuvA	HCH_04922	ruvB	Holliday junction ATP-dependent DNA helicase ruvB (EC 3.6.1.-)	[TP0543-TP0162 (0.9659884)]
COG0462	COG0817	HCH_01726	prs	Phosphoribosylpyrophosphate synthetase	HCH_04924	ruvC	crossover junction endodeoxyribonuclease RuvC	[TP0294-TP0517 (0.54911256)]
COG0462	COG0817	HCH_01517	prsA	Phosphoribosylpyrophosphate synthetase	HCH_04924	ruvC	crossover junction endodeoxyribonuclease RuvC	[TP0294-TP0517 (0.54911256)]
COG0462	COG0817	HCH_00912	HCH_00912	Phosphoribosylpyrophosphate synthetase	HCH_04924	ruvC	crossover junction endodeoxyribonuclease RuvC	[TP0294-TP0517 (0.54911256)]
COG0257	COG0577	HCH_10026	rpmJ	ribosomal protein L36	HCH_01261	HCH_01261	ABC-type antimicrobial peptide transport system,	[TP0209-TP0962 (0.5903608)]
COG0257	COG0577	HCH_10026	rpmJ	ribosomal protein L36	HCH_00658	HCH_00658	ABC-type antimicrobial peptide transport system,	[TP0209-TP0962 (0.5903608)]
COG0257	COG0577	HCH_10026	rpmJ	ribosomal protein L36	HCH_01212	HCH_01212	ABC-type antimicrobial peptide transport system,	[TP0209-TP0962 (0.5903608)]
COG0257	COG0577	HCH_10026	rpmJ	ribosomal protein L36	HCH_01262	HCH_01262	ABC-type antimicrobial peptide transport system,	[TP0209-TP0962 (0.5903608)]
COG1752	COG2604	HCH_05982	HCH_05982	predicted esterase of the alpha-beta hydrolase	HCH_04821	HCH_04821	hypothetical protein	[TP1033-TP0175 (0.6374247)]
COG1752	COG2604	HCH_02651	HCH_02651	predicted esterase of the alpha-beta hydrolase	HCH_04821	HCH_04821	hypothetical protein	[TP1033-TP0175 (0.6374247)]
COG1752	COG2604	HCH_02419	HCH_02419	predicted esterase of the alpha-beta hydrolase	HCH_04821	HCH_04821	hypothetical protein	[TP1033-TP0175 (0.6374247)]
COG1752	COG2604	HCH_06107	HCH_06107	predicted esterase of the alpha-beta hydrolase	HCH_04821	HCH_04821	hypothetical protein	[TP1033-TP0175 (0.6374247)]
COG0457	COG1653	HCH_02628	HCH_02628	FOG: TPR repeat	HCH_03116	HCH_03116	ABC-type sugar transport system, periplasmic	[TP0067-TP0074 (0.6656524)]
COG0457	COG1653	HCH_04092	HCH_04092	FOG: TPR repeat	HCH_06910	HCH_06910	ABC-type sugar transport system, periplasmic	[TP0067-TP0074 (0.6656524)]
COG0457	COG1653	HCH_04092	HCH_04092	FOG: TPR repeat	HCH_06518	HCH_06518	ABC-type sugar transport system, periplasmic	[TP0067-TP0074 (0.6656524)]
COG0457	COG1653	HCH_02747	HCH_02747	FOG: TPR repeat	HCH_00201	HCH_00201	ABC-type sugar transport system, periplasmic	[TP0067-TP0074 (0.6656524)]
COG0457	COG1653	HCH_03281	HCH_03281	FOG: TPR repeat	HCH_06910	HCH_06910	ABC-type sugar transport system, periplasmic	[TP0067-TP0074 (0.6656524)]
COG0457	COG1653	HCH_03281	HCH_03281	FOG: TPR repeat	HCH_02509	HCH_02509	ABC-type sugar transport system, periplasmic	[TP0067-TP0074 (0.6656524)]
COG0457	COG1653	HCH_05098	HCH_05098	FOG: TPR repeat	HCH_02509	HCH_02509	ABC-type sugar transport system, periplasmic	[TP0067-TP0074 (0.6656524)]
COG0457	COG1653	HCH_02747	HCH_02747	FOG: TPR repeat	HCH_06518	HCH_06518	ABC-type sugar transport system, periplasmic	[TP0067-TP0074 (0.6656524)]
COG0457	COG1653	HCH_04711	HCH_04711	FOG: TPR repeat	HCH_00201	HCH_00201	ABC-type sugar transport system, periplasmic	[TP0067-TP0074 (0.6656524)]
COG0457	COG1653	HCH_03281	HCH_03281	FOG: TPR repeat	HCH_06982	HCH_06982	ABC-type sugar transport system, periplasmic	[TP0067-TP0074 (0.6656524)]
COG0457	COG1653	HCH_04092	HCH_04092	FOG: TPR repeat	HCH_02509	HCH_02509	ABC-type sugar transport system, periplasmic	[TP0067-TP0074 (0.6656524)]
COG0457	COG1653	HCH_02628	HCH_02628	FOG: TPR repeat	HCH_06518	HCH_06518	ABC-type sugar transport system, periplasmic	[TP0067-TP0074 (0.6656524)]
COG0457	COG1653	HCH_01729	HCH_01729	FOG: TPR repeat	HCH_06982	HCH_06982	ABC-type sugar transport system, periplasmic	[TP0067-TP0074 (0.6656524)]
COG0457	COG1653	HCH_03281	HCH_03281	FOG: TPR repeat	HCH_00071	HCH_00071	ABC-type sugar transport system, periplasmic	[TP0067-TP0074 (0.6656524)]
COG0457	COG1653	HCH_02747	HCH_02747	FOG: TPR repeat	HCH_03116	HCH_03116	ABC-type sugar transport system, periplasmic	[TP0067-TP0074 (0.6656524)]
COG0457	COG1653	HCH_04092	HCH_04092	FOG: TPR repeat	HCH_03116	HCH_03116	ABC-type sugar transport system, periplasmic	[TP0067-TP0074 (0.6656524)]
COG0457	COG1653	HCH_04711	HCH_04711	FOG: TPR repeat	HCH_06910	HCH_06910	ABC-type sugar transport system, periplasmic	[TP0067-TP0074 (0.6656524)]
COG0457	COG1653	HCH_04711	HCH_04711	FOG: TPR repeat	HCH_06982	HCH_06982	ABC-type sugar transport system, periplasmic	[TP0067-TP0074 (0.6656524)]
COG0457	COG1653	HCH_03281	HCH_03281	FOG: TPR repeat	HCH_01468	HCH_01468	ABC-type sugar transport system, periplasmic	[TP0067-TP0074 (0.6656524)]
COG0457	COG1653	HCH_03305	HCH_03305	FOG: TPR repeat	HCH_01294	HCH_01294	ABC-type sugar transport system, periplasmic	[TP0067-TP0074 (0.6656524)]
COG0457	COG1653	HCH_02747	HCH_02747	FOG: TPR repeat	HCH_01294	HCH_01294	ABC-type sugar transport system, periplasmic	[TP0067-TP0074 (0.6656524)]
COG0457	COG1653	HCH_01729	HCH_01729	FOG: TPR repeat	HCH_00253	HCH_00253	ABC-type sugar transport system, periplasmic	[TP0067-TP0074 (0.6656524)]
COG0457	COG1653	HCH_04092	HCH_04092	FOG: TPR repeat	HCH_04204	HCH_04204	ABC-type sugar transport system, periplasmic	[TP0067-TP0074 (0.6656524)]
COG0457	COG1653	HCH_03305	HCH_03305	FOG: TPR repeat	HCH_01468	HCH_01468	ABC-type sugar transport system, periplasmic	[TP0067-TP0074 (0.6656524)]
COG0457	COG1653	HCH_02628	HCH_02628	FOG: TPR repeat	HCH_06910	HCH_06910	ABC-type sugar transport system, periplasmic	[TP0067-TP0074 (0.6656524)]
COG0457	COG1653	HCH_02628	HCH_02628	FOG: TPR repeat	HCH_06982	HCH_06982	ABC-type sugar transport system, periplasmic	[TP0067-TP0074 (0.6656524)]
COG0457	COG1653	HCH_03281	HCH_03281	FOG: TPR repeat	HCH_03116	HCH_03116	ABC-type sugar transport system, periplasmic	[TP0067-TP0074 (0.6656524)]
COG0457	COG1653	HCH_05098	HCH_05098	FOG: TPR repeat	HCH_06518	HCH_06518	ABC-type sugar transport system, periplasmic	[TP0067-TP0074 (0.6656524)]
COG0457	COG1653	HCH_04711	HCH_04711	FOG: TPR repeat	HCH_03296	HCH_03296	ABC-type sugar transport system, periplasmic	[TP0067-TP0074 (0.6656524)]
COG0457	COG1653	HCH_04092	HCH_04092	FOG: TPR repeat	HCH_00253	HCH_00253	ABC-type sugar transport system, periplasmic	[TP0067-TP0074 (0.6656524)]
COG0457	COG1653	HCH_04711	HCH_04711	FOG: TPR repeat	HCH_01468	HCH_01468	ABC-type sugar transport system, periplasmic	[TP0067-TP0074 (0.6656524)]
COG0457	COG1653	HCH_02628	HCH_02628	FOG: TPR repeat	HCH_04204	HCH_04204	ABC-type sugar transport system, periplasmic	[TP0067-TP0074 (0.6656524)]
COG0457	COG1653	HCH_04092	HCH_04092	FOG: TPR repeat	HCH_03115	HCH_03115	ABC-type sugar transport system, periplasmic	[TP0067-TP0074 (0.6656524)]
COG0457	COG1653	HCH_03305	HCH_03305	FOG: TPR repeat	HCH_06982	HCH_06982	ABC-type sugar transport system, periplasmic	[TP0067-TP0074 (0.6656524)]
COG0457	COG1653	HCH_02628	HCH_02628	FOG: TPR repeat	HCH_00201	HCH_00201	ABC-type sugar transport system, periplasmic	[TP0067-TP0074 (0.6656524)]
COG0457	COG1653	HCH_02747	HCH_02747	FOG: TPR repeat	HCH_06973	HCH_06973	ABC-type sugar transport system, periplasmic	[TP0067-TP0074 (0.6656524)]
COG0457	COG1653	HCH_04711	HCH_04711	FOG: TPR repeat	HCH_00071	HCH_00071	ABC-type sugar transport system, periplasmic	[TP0067-TP0074 (0.6656524)]
COG0457	COG1653	HCH_05098	HCH_05098	FOG: TPR repeat	HCH_01468	HCH_01468	ABC-type sugar transport system, periplasmic	[TP0067-TP0074 (0.6656524)]
COG0457	COG1653	HCH_02628	HCH_02628	FOG: TPR repeat	HCH_06083	HCH_06083	ABC-type sugar transport system, periplasmic	[TP0067-TP0074 (0.6656524)]
COG0457	COG1653	HCH_02747	HCH_02747	FOG: TPR repeat	HCH_02509	HCH_02509	ABC-type sugar transport system, periplasmic	[TP0067-TP0074 (0.6656524)]
COG0457	COG1653	HCH_02628	HCH_02628	FOG: TPR repeat	HCH_01468	HCH_01468	ABC-type sugar transport system, periplasmic	[TP0067-TP0074 (0.6656524)]
COG0457	COG1653	HCH_03281	HCH_03281	FOG: TPR repeat	HCH_06973	HCH_06973	ABC-type sugar transport system, periplasmic	[TP0067-TP0074 (0.6656524)]
COG0457	COG1653	HCH_03305	HCH_03305	FOG: TPR repeat	HCH_00253	HCH_00253	ABC-type sugar transport system, periplasmic	[TP0067-TP0074 (0.6656524)]
COG0457	COG1653	HCH_01729	HCH_01729	FOG: TPR repeat	HCH_00201	HCH_00201	ABC-type sugar transport system, periplasmic	[TP0067-TP0074 (0.6656524)]
COG0457	COG1653	HCH_03305	HCH_03305	FOG: TPR repeat	HCH_06973	HCH_06973	ABC-type sugar transport system, periplasmic	[TP0067-TP0074 (0.6656524)]
COG0457	COG1653	HCH_04092	HCH_04092	FOG: TPR repeat	HCH_03296	HCH_03296	ABC-type sugar transport system, periplasmic	[TP0067-TP0074 (0.6656524)]
COG0457	COG1653	HCH_03281	HCH_03281	FOG: TPR repeat	HCH_00201	HCH_00201	ABC-type sugar transport system, periplasmic	[TP0067-TP0074 (0.6656524)]
COG0457	COG1653	HCH_01729	HCH_01729	FOG: TPR repeat	HCH_04204	HCH_04204	ABC-type sugar transport system, periplasmic	[TP0067-TP0074 (0.6656524)]
COG0457	COG1653	HCH_02628	HCH_02628	FOG: TPR repeat	HCH_03115	HCH_03115	ABC-type sugar transport system, periplasmic	[TP0067-TP0074 (0.6656524)]
COG0457	COG1653	HCH_03281	HCH_03281	FOG: TPR repeat	HCH_06083	HCH_06083	ABC-type sugar transport system, periplasmic	[TP0067-TP0074 (0.6656524)]
COG0457	COG1653	HCH_04092	HCH_04092	FOG: TPR repeat	HCH_06083	HCH_06083	ABC-type sugar transport system, periplasmic	[TP0067-TP0074 (0.6656524)]
COG0457	COG1653	HCH_02628	HCH_02628	FOG: TPR repeat	HCH_06973	HCH_06973	ABC-type sugar transport system, periplasmic	[TP0067-TP0074 (0.6656524)]
COG0457	COG1653	HCH_02747	HCH_02747	FOG: TPR repeat	HCH_03296	HCH_03296	ABC-type sugar transport system, periplasmic	[TP0067-TP0074 (0.6656524)]
COG0457	COG1653	HCH_02747	HCH_02747	FOG: TPR repeat	HCH_00071	HCH_00071	ABC-type sugar transport system, periplasmic	[TP0067-TP0074 (0.6656524)]
COG0457	COG1653	HCH_01729	HCH_01729	FOG: TPR repeat	HCH_06910	HCH_06910	ABC-type sugar transport system, periplasmic	[TP0067-TP0074 (0.6656524)]
COG0457	COG1653	HCH_01729	HCH_01729	FOG: TPR repeat	HCH_02509	HCH_02509	ABC-type sugar transport system, periplasmic	[TP0067-TP0074 (0.6656524)]
COG0457	COG1653	HCH_05098	HCH_05098	FOG: TPR repeat	HCH_06910	HCH_06910	ABC-type sugar transport system, periplasmic	[TP0067-TP0074 (0.6656524)]
COG0457	COG1653	HCH_02628	HCH_02628	FOG: TPR repeat	HCH_02509	HCH_02509	ABC-type sugar transport system, periplasmic	[TP0067-TP0074 (0.6656524)]
COG0457	COG1653	HCH_03281	HCH_03281	FOG: TPR repeat	HCH_03115	HCH_03115	ABC-type sugar transport system, periplasmic	[TP0067-TP0074 (0.6656524)]
COG0457	COG1653	HCH_02628	HCH_02628	FOG: TPR repeat	HCH_03296	HCH_03296	ABC-type sugar transport system, periplasmic	[TP0067-TP0074 (0.6656524)]
COG0457	COG1653	HCH_02747	HCH_02747	FOG: TPR repeat	HCH_06982	HCH_06982	ABC-type sugar transport system, periplasmic	[TP0067-TP0074 (0.6656524)]
COG0457	COG1653	HCH_05098	HCH_05098	FOG: TPR repeat	HCH_00071	HCH_00071	ABC-type sugar transport system, periplasmic	[TP0067-TP0074 (0.6656524)]
COG0457	COG1653	HCH_03305	HCH_03305	FOG: TPR repeat	HCH_06910	HCH_06910	ABC-type sugar transport system, periplasmic	[TP0067-TP0074 (0.6656524)]
COG0457	COG1653	HCH_03305	HCH_03305	FOG: TPR repeat	HCH_02509	HCH_02509	ABC-type sugar transport system, periplasmic	[TP0067-TP0074 (0.6656524)]
COG0457	COG1653	HCH_02628	HCH_02628	FOG: TPR repeat	HCH_00253	HCH_00253	ABC-type sugar transport system, periplasmic	[TP0067-TP0074 (0.6656524)]
COG0457	COG1653	HCH_04092	HCH_04092	FOG: TPR repeat	HCH_01468	HCH_01468	ABC-type sugar transport system, periplasmic	[TP0067-TP0074 (0.6656524)]
COG0457	COG1653	HCH_02747	HCH_02747	FOG: TPR repeat	HCH_01468	HCH_01468	ABC-type sugar transport system, periplasmic	[TP0067-TP0074 (0.6656524)]
COG0457	COG1653	HCH_05098	HCH_05098	FOG: TPR repeat	HCH_03115	HCH_03115	ABC-type sugar transport system, periplasmic	[TP0067-TP0074 (0.6656524)]
COG0457	COG1653	HCH_03305	HCH_03305	FOG: TPR repeat	HCH_03296	HCH_03296	ABC-type sugar transport system, periplasmic	[TP0067-TP0074 (0.6656524)]
COG0457	COG1653	HCH_03281	HCH_03281	FOG: TPR repeat	HCH_00253	HCH_00253	ABC-type sugar transport system, periplasmic	[TP0067-TP0074 (0.6656524)]
COG0457	COG1653	HCH_02747	HCH_02747	FOG: TPR repeat	HCH_00253	HCH_00253	ABC-type sugar transport system, periplasmic	[TP0067-TP0074 (0.6656524)]
COG0457	COG1653	HCH_03305	HCH_03305	FOG: TPR repeat	HCH_00071	HCH_00071	ABC-type sugar transport system, periplasmic	[TP0067-TP0074 (0.6656524)]
COG0457	COG1653	HCH_04092	HCH_04092	FOG: TPR repeat	HCH_01294	HCH_01294	ABC-type sugar transport system, periplasmic	[TP0067-TP0074 (0.6656524)]
COG0457	COG1653	HCH_05098	HCH_05098	FOG: TPR repeat	HCH_06083	HCH_06083	ABC-type sugar transport system, periplasmic	[TP0067-TP0074 (0.6656524)]
COG0457	COG1653	HCH_05098	HCH_05098	FOG: TPR repeat	HCH_03296	HCH_03296	ABC-type sugar transport system, periplasmic	[TP0067-TP0074 (0.6656524)]
COG0457	COG1653	HCH_04092	HCH_04092	FOG: TPR repeat	HCH_00201	HCH_00201	ABC-type sugar transport system, periplasmic	[TP0067-TP0074 (0.6656524)]
COG0457	COG1653	HCH_04711	HCH_04711	FOG: TPR repeat	HCH_02509	HCH_02509	ABC-type sugar transport system, periplasmic	[TP0067-TP0074 (0.6656524)]
COG0457	COG1653	HCH_01729	HCH_01729	FOG: TPR repeat	HCH_03115	HCH_03115	ABC-type sugar transport system, periplasmic	[TP0067-TP0074 (0.6656524)]
COG0457	COG1653	HCH_04092	HCH_04092	FOG: TPR repeat	HCH_00071	HCH_00071	ABC-type sugar transport system, periplasmic	[TP0067-TP0074 (0.6656524)]
COG0457	COG1653	HCH_02628	HCH_02628	FOG: TPR repeat	HCH_00071	HCH_00071	ABC-type sugar transport system, periplasmic	[TP0067-TP0074 (0.6656524)]
COG0457	COG1653	HCH_03305	HCH_03305	FOG: TPR repeat	HCH_04204	HCH_04204	ABC-type sugar transport system, periplasmic	[TP0067-TP0074 (0.6656524)]
COG0457	COG1653	HCH_03281	HCH_03281	FOG: TPR repeat	HCH_04204	HCH_04204	ABC-type sugar transport system, periplasmic	[TP0067-TP0074 (0.6656524)]
COG0457	COG1653	HCH_05098	HCH_05098	FOG: TPR repeat	HCH_03116	HCH_03116	ABC-type sugar transport system, periplasmic	[TP0067-TP0074 (0.6656524)]
COG0457	COG1653	HCH_01729	HCH_01729	FOG: TPR repeat	HCH_03116	HCH_03116	ABC-type sugar transport system, periplasmic	[TP0067-TP0074 (0.6656524)]
COG0457	COG1653	HCH_04711	HCH_04711	FOG: TPR repeat	HCH_00253	HCH_00253	ABC-type sugar transport system, periplasmic	[TP0067-TP0074 (0.6656524)]
COG0457	COG1653	HCH_05098	HCH_05098	FOG: TPR repeat	HCH_00201	HCH_00201	ABC-type sugar transport system, periplasmic	[TP0067-TP0074 (0.6656524)]
COG0457	COG1653	HCH_01729	HCH_01729	FOG: TPR repeat	HCH_00071	HCH_00071	ABC-type sugar transport system, periplasmic	[TP0067-TP0074 (0.6656524)]
COG0457	COG1653	HCH_04711	HCH_04711	FOG: TPR repeat	HCH_06518	HCH_06518	ABC-type sugar transport system, periplasmic	[TP0067-TP0074 (0.6656524)]
COG0457	COG1653	HCH_01729	HCH_01729	FOG: TPR repeat	HCH_01468	HCH_01468	ABC-type sugar transport system, periplasmic	[TP0067-TP0074 (0.6656524)]
COG0457	COG1653	HCH_01729	HCH_01729	FOG: TPR repeat	HCH_06083	HCH_06083	ABC-type sugar transport system, periplasmic	[TP0067-TP0074 (0.6656524)]
COG0457	COG1653	HCH_03281	HCH_03281	FOG: TPR repeat	HCH_03296	HCH_03296	ABC-type sugar transport system, periplasmic	[TP0067-TP0074 (0.6656524)]
COG0457	COG1653	HCH_03305	HCH_03305	FOG: TPR repeat	HCH_03116	HCH_03116	ABC-type sugar transport system, periplasmic	[TP0067-TP0074 (0.6656524)]
COG0457	COG1653	HCH_01729	HCH_01729	FOG: TPR repeat	HCH_06518	HCH_06518	ABC-type sugar transport system, periplasmic	[TP0067-TP0074 (0.6656524)]
COG0457	COG1653	HCH_04711	HCH_04711	FOG: TPR repeat	HCH_06083	HCH_06083	ABC-type sugar transport system, periplasmic	[TP0067-TP0074 (0.6656524)]
COG0457	COG1653	HCH_03305	HCH_03305	FOG: TPR repeat	HCH_06083	HCH_06083	ABC-type sugar transport system, periplasmic	[TP0067-TP0074 (0.6656524)]
COG0457	COG1653	HCH_05098	HCH_05098	FOG: TPR repeat	HCH_01294	HCH_01294	ABC-type sugar transport system, periplasmic	[TP0067-TP0074 (0.6656524)]
COG0457	COG1653	HCH_05098	HCH_05098	FOG: TPR repeat	HCH_06973	HCH_06973	ABC-type sugar transport system, periplasmic	[TP0067-TP0074 (0.6656524)]
COG0457	COG1653	HCH_02747	HCH_02747	FOG: TPR repeat	HCH_06083	HCH_06083	ABC-type sugar transport system, periplasmic	[TP0067-TP0074 (0.6656524)]
COG0457	COG1653	HCH_05098	HCH_05098	FOG: TPR repeat	HCH_00253	HCH_00253	ABC-type sugar transport system, periplasmic	[TP0067-TP0074 (0.6656524)]
COG0457	COG1653	HCH_03305	HCH_03305	FOG: TPR repeat	HCH_00201	HCH_00201	ABC-type sugar transport system, periplasmic	[TP0067-TP0074 (0.6656524)]
COG0457	COG1653	HCH_02628	HCH_02628	FOG: TPR repeat	HCH_01294	HCH_01294	ABC-type sugar transport system, periplasmic	[TP0067-TP0074 (0.6656524)]
COG0457	COG1653	HCH_02747	HCH_02747	FOG: TPR repeat	HCH_06910	HCH_06910	ABC-type sugar transport system, periplasmic	[TP0067-TP0074 (0.6656524)]
COG0457	COG1653	HCH_04092	HCH_04092	FOG: TPR repeat	HCH_06973	HCH_06973	ABC-type sugar transport system, periplasmic	[TP0067-TP0074 (0.6656524)]
COG0457	COG1653	HCH_04711	HCH_04711	FOG: TPR repeat	HCH_01294	HCH_01294	ABC-type sugar transport system, periplasmic	[TP0067-TP0074 (0.6656524)]
COG0457	COG1653	HCH_03281	HCH_03281	FOG: TPR repeat	HCH_01294	HCH_01294	ABC-type sugar transport system, periplasmic	[TP0067-TP0074 (0.6656524)]
COG0457	COG1653	HCH_03281	HCH_03281	FOG: TPR repeat	HCH_06518	HCH_06518	ABC-type sugar transport system, periplasmic	[TP0067-TP0074 (0.6656524)]
COG0457	COG1653	HCH_01729	HCH_01729	FOG: TPR repeat	HCH_06973	HCH_06973	ABC-type sugar transport system, periplasmic	[TP0067-TP0074 (0.6656524)]
COG0457	COG1653	HCH_03305	HCH_03305	FOG: TPR repeat	HCH_03115	HCH_03115	ABC-type sugar transport system, periplasmic	[TP0067-TP0074 (0.6656524)]
COG0457	COG1653	HCH_01729	HCH_01729	FOG: TPR repeat	HCH_01294	HCH_01294	ABC-type sugar transport system, periplasmic	[TP0067-TP0074 (0.6656524)]
COG0457	COG1653	HCH_04092	HCH_04092	FOG: TPR repeat	HCH_06982	HCH_06982	ABC-type sugar transport system, periplasmic	[TP0067-TP0074 (0.6656524)]
COG0457	COG1653	HCH_04711	HCH_04711	FOG: TPR repeat	HCH_06973	HCH_06973	ABC-type sugar transport system, periplasmic	[TP0067-TP0074 (0.6656524)]
COG0457	COG1653	HCH_04711	HCH_04711	FOG: TPR repeat	HCH_04204	HCH_04204	ABC-type sugar transport system, periplasmic	[TP0067-TP0074 (0.6656524)]
COG0457	COG1653	HCH_04711	HCH_04711	FOG: TPR repeat	HCH_03115	HCH_03115	ABC-type sugar transport system, periplasmic	[TP0067-TP0074 (0.6656524)]
COG0457	COG1653	HCH_01729	HCH_01729	FOG: TPR repeat	HCH_03296	HCH_03296	ABC-type sugar transport system, periplasmic	[TP0067-TP0074 (0.6656524)]
COG0457	COG1653	HCH_05098	HCH_05098	FOG: TPR repeat	HCH_06982	HCH_06982	ABC-type sugar transport system, periplasmic	[TP0067-TP0074 (0.6656524)]
COG0457	COG1653	HCH_03305	HCH_03305	FOG: TPR repeat	HCH_06518	HCH_06518	ABC-type sugar transport system, periplasmic	[TP0067-TP0074 (0.6656524)]
COG0457	COG1653	HCH_02747	HCH_02747	FOG: TPR repeat	HCH_04204	HCH_04204	ABC-type sugar transport system, periplasmic	[TP0067-TP0074 (0.6656524)]
COG0457	COG1653	HCH_04711	HCH_04711	FOG: TPR repeat	HCH_03116	HCH_03116	ABC-type sugar transport system, periplasmic	[TP0067-TP0074 (0.6656524)]
COG0457	COG1653	HCH_05098	HCH_05098	FOG: TPR repeat	HCH_04204	HCH_04204	ABC-type sugar transport system, periplasmic	[TP0067-TP0074 (0.6656524)]
COG0457	COG1653	HCH_02747	HCH_02747	FOG: TPR repeat	HCH_03115	HCH_03115	ABC-type sugar transport system, periplasmic	[TP0067-TP0074 (0.6656524)]
COG1291	COG1684	HCH_00038	motA	Flagellar motor component	HCH_05176	fliR2	Flagellar biosynthesis pathway, component FliR	[TP0725-TP0716 (0.9601814)]
COG1291	COG1684	HCH_05394	HCH_05394	Flagellar motor component	HCH_05176	fliR2	Flagellar biosynthesis pathway, component FliR	[TP0725-TP0716 (0.9601814)]
COG1291	COG1684	HCH_00038	motA	Flagellar motor component	HCH_04089	fliR1	Flagellar biosynthesis pathway, component FliR	[TP0725-TP0716 (0.9601814)]
COG1291	COG1684	HCH_05394	HCH_05394	Flagellar motor component	HCH_04089	fliR1	Flagellar biosynthesis pathway, component FliR	[TP0725-TP0716 (0.9601814)]
COG1291	COG1684	HCH_05165	HCH_05165	Flagellar motor component	HCH_05176	fliR2	Flagellar biosynthesis pathway, component FliR	[TP0725-TP0716 (0.9601814)]
COG1291	COG1684	HCH_05165	HCH_05165	Flagellar motor component	HCH_04089	fliR1	Flagellar biosynthesis pathway, component FliR	[TP0725-TP0716 (0.9601814)]
COG1291	COG1684	HCH_05863	HCH_05863	Flagellar motor component	HCH_05176	fliR2	Flagellar biosynthesis pathway, component FliR	[TP0725-TP0716 (0.9601814)]
COG1291	COG1684	HCH_05863	HCH_05863	Flagellar motor component	HCH_04089	fliR1	Flagellar biosynthesis pathway, component FliR	[TP0725-TP0716 (0.9601814)]
COG1061	COG3391	HCH_06333	HCH_06333	DNA or RNA helicase of superfamily II	HCH_03033	HCH_03033	hypothetical protein	[TP0380-TP0421 (0.5112116)]
COG0222	COG0802	HCH_06225	rplL	50S ribosomal protein L7/L12	HCH_05388	HCH_05388	predicted ATPase or kinase	[TP0240-TP0875 (0.8481433)]
COG0495	COG1214	HCH_05355	leuS	leucyl-tRNA synthetase	HCH_01815	HCH_01815	inactive metal-dependent protease-like protein	[TP0586-TP0876 (0.5571989)]
COG0192	COG0592	HCH_01533	metK	S-adenosylmethionine synthetase (EC 2.5.1.6) (Methionine adenosyltransferase) (AdoMet synthetase) (MAT)	HCH_00003	dnaN	DNA polymerase III, beta subunit	[TP0794-TP0002 (0.8412751)]
COG0360	COG0616	HCH_01711	rpsF	ribosomal protein S6	HCH_02138	HCH_02138	Periplasmic serine protease (ClpP class)	[TP0063-TP0997 (0.6657489)]
COG0360	COG0616	HCH_01711	rpsF	ribosomal protein S6	HCH_02896	HCH_02896	Periplasmic serine protease (ClpP class)	[TP0063-TP0997 (0.6657489)]
COG0360	COG0616	HCH_01711	rpsF	ribosomal protein S6	HCH_05669	HCH_05669	Periplasmic serine protease (ClpP class)	[TP0063-TP0997 (0.6657489)]
COG0360	COG0616	HCH_01711	rpsF	ribosomal protein S6	HCH_02534	HCH_02534	Periplasmic serine protease (ClpP class)	[TP0063-TP0997 (0.6657489)]
COG0125	COG0457	HCH_02148	tmk	thymidylate kinase	HCH_01729	HCH_01729	FOG: TPR repeat	[TP0354-TP0648 (0.5206915)]
COG0125	COG0457	HCH_02148	tmk	thymidylate kinase	HCH_03305	HCH_03305	FOG: TPR repeat	[TP0354-TP0648 (0.5206915)]
COG0125	COG0457	HCH_02148	tmk	thymidylate kinase	HCH_02628	HCH_02628	FOG: TPR repeat	[TP0354-TP0648 (0.5206915)]
COG0125	COG0457	HCH_02148	tmk	thymidylate kinase	HCH_04711	HCH_04711	FOG: TPR repeat	[TP0354-TP0648 (0.5206915)]
COG0125	COG0457	HCH_02148	tmk	thymidylate kinase	HCH_05098	HCH_05098	FOG: TPR repeat	[TP0354-TP0648 (0.5206915)]
COG0125	COG0457	HCH_02148	tmk	thymidylate kinase	HCH_03281	HCH_03281	FOG: TPR repeat	[TP0354-TP0648 (0.5206915)]
COG0125	COG0457	HCH_02148	tmk	thymidylate kinase	HCH_02747	HCH_02747	FOG: TPR repeat	[TP0354-TP0648 (0.5206915)]
COG0125	COG0457	HCH_02148	tmk	thymidylate kinase	HCH_04092	HCH_04092	FOG: TPR repeat	[TP0354-TP0648 (0.5206915)]
COG0860	COG1396	HCH_05387	HCH_05387	N-acetylmuramoyl-L-alanine amidase	HCH_03990	HCH_03990	predicted transcriptional regulator	[TP0247-TP0461 (0.8100859)]
COG0860	COG1396	HCH_05387	HCH_05387	N-acetylmuramoyl-L-alanine amidase	HCH_01634	HCH_01634	predicted transcriptional regulator	[TP0247-TP0461 (0.8100859)]
COG0860	COG1396	HCH_05387	HCH_05387	N-acetylmuramoyl-L-alanine amidase	HCH_05056	HCH_05056	predicted transcriptional regulator	[TP0247-TP0461 (0.8100859)]
COG0265	COG0333	HCH_05303	HCH_05303	Trypsin-like serine protease, typically	HCH_10002	rpmF	ribosomal protein L32	[TP0773-TP0807 (0.5060325)]
COG0265	COG0333	HCH_01795	mucD	serine protease MucD precursor	HCH_10002	rpmF	ribosomal protein L32	[TP0773-TP0807 (0.5060325)]
COG0265	COG0333	HCH_01114	HCH_01114	Trypsin-like serine protease, typically	HCH_10002	rpmF	ribosomal protein L32	[TP0773-TP0807 (0.5060325)]
COG0802	COG0860	HCH_05388	HCH_05388	predicted ATPase or kinase	HCH_05387	HCH_05387	N-acetylmuramoyl-L-alanine amidase	[TP0875-TP0247 (0.90700364)]
COG0495	COG0761	HCH_05355	leuS	leucyl-tRNA synthetase	HCH_05930	ispH	4-hydroxy-3-methylbut-2-enyl diphosphate	[TP0586-TP0547 (0.63095015)]
COG1536	COG1677	HCH_05192	fliG	flagellar motor switch protein FliG	HCH_05195	fliE2	flagellar hook-basal body complex protein	[TP0026-TP0398 (0.81876683)]
COG1536	COG1677	HCH_05192	fliG	flagellar motor switch protein FliG	HCH_04079	fliE1	flagellar hook-basal body complex protein	[TP0026-TP0398 (0.81876683)]
COG0771	COG1815	HCH_05885	murD	UDP-N-acetylmuramoylalanine--D-glutamate ligase	HCH_04482	flgB2	Flagellar basal body protein	[TP0903-TP0396 (0.6336193)]
COG1684	COG2239	HCH_04089	fliR1	Flagellar biosynthesis pathway, component FliR	HCH_03720	HCH_03720	Mg/Co/Ni transporter MgtE (contains CBS domain)	[TP0716-TP0917 (0.5059451)]
COG1684	COG2239	HCH_05176	fliR2	Flagellar biosynthesis pathway, component FliR	HCH_03720	HCH_03720	Mg/Co/Ni transporter MgtE (contains CBS domain)	[TP0716-TP0917 (0.5059451)]
COG1684	COG2239	HCH_05176	fliR2	Flagellar biosynthesis pathway, component FliR	HCH_05326	mgtE	magnesium transporter	[TP0716-TP0917 (0.5059451)]
COG1684	COG2239	HCH_04089	fliR1	Flagellar biosynthesis pathway, component FliR	HCH_05326	mgtE	magnesium transporter	[TP0716-TP0917 (0.5059451)]
COG0272	COG1396	HCH_04729	ligA	DNA ligase, NAD-dependent	HCH_01634	HCH_01634	predicted transcriptional regulator	[TP0634-TP0461 (0.7134334)]
COG0272	COG1396	HCH_04729	ligA	DNA ligase, NAD-dependent	HCH_03990	HCH_03990	predicted transcriptional regulator	[TP0634-TP0461 (0.7134334)]
COG0272	COG1396	HCH_04729	ligA	DNA ligase, NAD-dependent	HCH_05056	HCH_05056	predicted transcriptional regulator	[TP0634-TP0461 (0.7134334)]
COG1509	COG1509	HCH_05400	HCH_05400	Lysine 2,3-aminomutase	HCH_05400	HCH_05400	Lysine 2,3-aminomutase	[TP0121-TP0121 (0.7367639)]
COG0577	COG0845	HCH_01212	HCH_01212	ABC-type antimicrobial peptide transport system,	HCH_04033	HCH_04033	Membrane-fusion protein	[TP0963-TP0965 (0.93032813)]
COG0577	COG0845	HCH_00658	HCH_00658	ABC-type antimicrobial peptide transport system,	HCH_01211	HCH_01211	Membrane-fusion protein	[TP0963-TP0965 (0.93032813)]
COG0577	COG0845	HCH_00658	HCH_00658	ABC-type antimicrobial peptide transport system,	HCH_02217	HCH_02217	Membrane-fusion protein	[TP0963-TP0965 (0.93032813)]
COG0577	COG0845	HCH_00658	HCH_00658	ABC-type antimicrobial peptide transport system,	HCH_01961	HCH_01961	Membrane-fusion protein	[TP0963-TP0965 (0.93032813)]
COG0577	COG0845	HCH_01261	HCH_01261	ABC-type antimicrobial peptide transport system,	HCH_03789	HCH_03789	Membrane-fusion protein	[TP0963-TP0965 (0.93032813)]
COG0577	COG0845	HCH_01262	HCH_01262	ABC-type antimicrobial peptide transport system,	HCH_06942	HCH_06942	Membrane-fusion protein	[TP0963-TP0965 (0.93032813)]
COG0577	COG0845	HCH_01261	HCH_01261	ABC-type antimicrobial peptide transport system,	HCH_06589	HCH_06589	Membrane-fusion protein	[TP0963-TP0965 (0.93032813)]
COG0577	COG0845	HCH_01261	HCH_01261	ABC-type antimicrobial peptide transport system,	HCH_04132	HCH_04132	Membrane-fusion protein	[TP0963-TP0965 (0.93032813)]
COG0577	COG0845	HCH_01212	HCH_01212	ABC-type antimicrobial peptide transport system,	HCH_04132	HCH_04132	Membrane-fusion protein	[TP0963-TP0965 (0.93032813)]
COG0577	COG0845	HCH_01261	HCH_01261	ABC-type antimicrobial peptide transport system,	HCH_01264	HCH_01264	Membrane-fusion protein	[TP0963-TP0965 (0.93032813)]
COG0577	COG0845	HCH_01261	HCH_01261	ABC-type antimicrobial peptide transport system,	HCH_06174	HCH_06174	Membrane-fusion protein	[TP0963-TP0965 (0.93032813)]
COG0577	COG0845	HCH_01261	HCH_01261	ABC-type antimicrobial peptide transport system,	HCH_03513	HCH_03513	Membrane-fusion protein	[TP0963-TP0965 (0.93032813)]
COG0577	COG0845	HCH_01262	HCH_01262	ABC-type antimicrobial peptide transport system,	HCH_01961	HCH_01961	Membrane-fusion protein	[TP0963-TP0965 (0.93032813)]
COG0577	COG0845	HCH_01261	HCH_01261	ABC-type antimicrobial peptide transport system,	HCH_02217	HCH_02217	Membrane-fusion protein	[TP0963-TP0965 (0.93032813)]
COG0577	COG0845	HCH_01212	HCH_01212	ABC-type antimicrobial peptide transport system,	HCH_03789	HCH_03789	Membrane-fusion protein	[TP0963-TP0965 (0.93032813)]
COG0577	COG0845	HCH_00658	HCH_00658	ABC-type antimicrobial peptide transport system,	HCH_03513	HCH_03513	Membrane-fusion protein	[TP0963-TP0965 (0.93032813)]
COG0577	COG0845	HCH_01262	HCH_01262	ABC-type antimicrobial peptide transport system,	HCH_01465	HCH_01465	Membrane-fusion protein	[TP0963-TP0965 (0.93032813)]
COG0577	COG0845	HCH_00658	HCH_00658	ABC-type antimicrobial peptide transport system,	HCH_03019	HCH_03019	Membrane-fusion protein	[TP0963-TP0965 (0.93032813)]
COG0577	COG0845	HCH_01261	HCH_01261	ABC-type antimicrobial peptide transport system,	HCH_03759	HCH_03759	Membrane-fusion protein	[TP0963-TP0965 (0.93032813)]
COG0577	COG0845	HCH_00658	HCH_00658	ABC-type antimicrobial peptide transport system,	HCH_03789	HCH_03789	Membrane-fusion protein	[TP0963-TP0965 (0.93032813)]
COG0577	COG0845	HCH_01262	HCH_01262	ABC-type antimicrobial peptide transport system,	HCH_01264	HCH_01264	Membrane-fusion protein	[TP0963-TP0965 (0.93032813)]
COG0577	COG0845	HCH_01212	HCH_01212	ABC-type antimicrobial peptide transport system,	HCH_06174	HCH_06174	Membrane-fusion protein	[TP0963-TP0965 (0.93032813)]
COG0577	COG0845	HCH_01212	HCH_01212	ABC-type antimicrobial peptide transport system,	HCH_06116	HCH_06116	Membrane-fusion protein	[TP0963-TP0965 (0.93032813)]
COG0577	COG0845	HCH_01262	HCH_01262	ABC-type antimicrobial peptide transport system,	HCH_03759	HCH_03759	Membrane-fusion protein	[TP0963-TP0965 (0.93032813)]
COG0577	COG0845	HCH_01262	HCH_01262	ABC-type antimicrobial peptide transport system,	HCH_02217	HCH_02217	Membrane-fusion protein	[TP0963-TP0965 (0.93032813)]
COG0577	COG0845	HCH_00658	HCH_00658	ABC-type antimicrobial peptide transport system,	HCH_04132	HCH_04132	Membrane-fusion protein	[TP0963-TP0965 (0.93032813)]
COG0577	COG0845	HCH_00658	HCH_00658	ABC-type antimicrobial peptide transport system,	HCH_04033	HCH_04033	Membrane-fusion protein	[TP0963-TP0965 (0.93032813)]
COG0577	COG0845	HCH_01261	HCH_01261	ABC-type antimicrobial peptide transport system,	HCH_04033	HCH_04033	Membrane-fusion protein	[TP0963-TP0965 (0.93032813)]
COG0577	COG0845	HCH_01262	HCH_01262	ABC-type antimicrobial peptide transport system,	HCH_03789	HCH_03789	Membrane-fusion protein	[TP0963-TP0965 (0.93032813)]
COG0577	COG0845	HCH_01261	HCH_01261	ABC-type antimicrobial peptide transport system,	HCH_01465	HCH_01465	Membrane-fusion protein	[TP0963-TP0965 (0.93032813)]
COG0577	COG0845	HCH_01261	HCH_01261	ABC-type antimicrobial peptide transport system,	HCH_03019	HCH_03019	Membrane-fusion protein	[TP0963-TP0965 (0.93032813)]
COG0577	COG0845	HCH_00658	HCH_00658	ABC-type antimicrobial peptide transport system,	HCH_06174	HCH_06174	Membrane-fusion protein	[TP0963-TP0965 (0.93032813)]
COG0577	COG0845	HCH_01261	HCH_01261	ABC-type antimicrobial peptide transport system,	HCH_05602	HCH_05602	Membrane-fusion protein	[TP0963-TP0965 (0.93032813)]
COG0577	COG0845	HCH_01212	HCH_01212	ABC-type antimicrobial peptide transport system,	HCH_01264	HCH_01264	Membrane-fusion protein	[TP0963-TP0965 (0.93032813)]
COG0577	COG0845	HCH_01212	HCH_01212	ABC-type antimicrobial peptide transport system,	HCH_02217	HCH_02217	Membrane-fusion protein	[TP0963-TP0965 (0.93032813)]
COG0577	COG0845	HCH_01261	HCH_01261	ABC-type antimicrobial peptide transport system,	HCH_01961	HCH_01961	Membrane-fusion protein	[TP0963-TP0965 (0.93032813)]
COG0577	COG0845	HCH_01212	HCH_01212	ABC-type antimicrobial peptide transport system,	HCH_05602	HCH_05602	Membrane-fusion protein	[TP0963-TP0965 (0.93032813)]
COG0577	COG0845	HCH_01212	HCH_01212	ABC-type antimicrobial peptide transport system,	HCH_01961	HCH_01961	Membrane-fusion protein	[TP0963-TP0965 (0.93032813)]
COG0577	COG0845	HCH_01262	HCH_01262	ABC-type antimicrobial peptide transport system,	HCH_06589	HCH_06589	Membrane-fusion protein	[TP0963-TP0965 (0.93032813)]
COG0577	COG0845	HCH_01261	HCH_01261	ABC-type antimicrobial peptide transport system,	HCH_06942	HCH_06942	Membrane-fusion protein	[TP0963-TP0965 (0.93032813)]
COG0577	COG0845	HCH_01261	HCH_01261	ABC-type antimicrobial peptide transport system,	HCH_00237	HCH_00237	Membrane-fusion protein	[TP0963-TP0965 (0.93032813)]
COG0577	COG0845	HCH_01212	HCH_01212	ABC-type antimicrobial peptide transport system,	HCH_01465	HCH_01465	Membrane-fusion protein	[TP0963-TP0965 (0.93032813)]
COG0577	COG0845	HCH_01212	HCH_01212	ABC-type antimicrobial peptide transport system,	HCH_00237	HCH_00237	Membrane-fusion protein	[TP0963-TP0965 (0.93032813)]
COG0577	COG0845	HCH_01262	HCH_01262	ABC-type antimicrobial peptide transport system,	HCH_06174	HCH_06174	Membrane-fusion protein	[TP0963-TP0965 (0.93032813)]
COG0577	COG0845	HCH_01262	HCH_01262	ABC-type antimicrobial peptide transport system,	HCH_05602	HCH_05602	Membrane-fusion protein	[TP0963-TP0965 (0.93032813)]
COG0577	COG0845	HCH_00658	HCH_00658	ABC-type antimicrobial peptide transport system,	HCH_00237	HCH_00237	Membrane-fusion protein	[TP0963-TP0965 (0.93032813)]
COG0577	COG0845	HCH_01262	HCH_01262	ABC-type antimicrobial peptide transport system,	HCH_00237	HCH_00237	Membrane-fusion protein	[TP0963-TP0965 (0.93032813)]
COG0577	COG0845	HCH_01261	HCH_01261	ABC-type antimicrobial peptide transport system,	HCH_01211	HCH_01211	Membrane-fusion protein	[TP0963-TP0965 (0.93032813)]
COG0577	COG0845	HCH_00658	HCH_00658	ABC-type antimicrobial peptide transport system,	HCH_01264	HCH_01264	Membrane-fusion protein	[TP0963-TP0965 (0.93032813)]
COG0577	COG0845	HCH_01261	HCH_01261	ABC-type antimicrobial peptide transport system,	HCH_06116	HCH_06116	Membrane-fusion protein	[TP0963-TP0965 (0.93032813)]
COG0577	COG0845	HCH_01212	HCH_01212	ABC-type antimicrobial peptide transport system,	HCH_03019	HCH_03019	Membrane-fusion protein	[TP0963-TP0965 (0.93032813)]
COG0577	COG0845	HCH_01212	HCH_01212	ABC-type antimicrobial peptide transport system,	HCH_06942	HCH_06942	Membrane-fusion protein	[TP0963-TP0965 (0.93032813)]
COG0577	COG0845	HCH_01262	HCH_01262	ABC-type antimicrobial peptide transport system,	HCH_06116	HCH_06116	Membrane-fusion protein	[TP0963-TP0965 (0.93032813)]
COG0577	COG0845	HCH_01262	HCH_01262	ABC-type antimicrobial peptide transport system,	HCH_04033	HCH_04033	Membrane-fusion protein	[TP0963-TP0965 (0.93032813)]
COG0577	COG0845	HCH_01212	HCH_01212	ABC-type antimicrobial peptide transport system,	HCH_03513	HCH_03513	Membrane-fusion protein	[TP0963-TP0965 (0.93032813)]
COG0577	COG0845	HCH_01212	HCH_01212	ABC-type antimicrobial peptide transport system,	HCH_03759	HCH_03759	Membrane-fusion protein	[TP0963-TP0965 (0.93032813)]
COG0577	COG0845	HCH_01262	HCH_01262	ABC-type antimicrobial peptide transport system,	HCH_03019	HCH_03019	Membrane-fusion protein	[TP0963-TP0965 (0.93032813)]
COG0577	COG0845	HCH_01262	HCH_01262	ABC-type antimicrobial peptide transport system,	HCH_04132	HCH_04132	Membrane-fusion protein	[TP0963-TP0965 (0.93032813)]
COG0577	COG0845	HCH_00658	HCH_00658	ABC-type antimicrobial peptide transport system,	HCH_03759	HCH_03759	Membrane-fusion protein	[TP0963-TP0965 (0.93032813)]
COG0577	COG0845	HCH_00658	HCH_00658	ABC-type antimicrobial peptide transport system,	HCH_05602	HCH_05602	Membrane-fusion protein	[TP0963-TP0965 (0.93032813)]
COG0577	COG0845	HCH_00658	HCH_00658	ABC-type antimicrobial peptide transport system,	HCH_06116	HCH_06116	Membrane-fusion protein	[TP0963-TP0965 (0.93032813)]
COG0577	COG0845	HCH_01262	HCH_01262	ABC-type antimicrobial peptide transport system,	HCH_03513	HCH_03513	Membrane-fusion protein	[TP0963-TP0965 (0.93032813)]
COG0577	COG0845	HCH_00658	HCH_00658	ABC-type antimicrobial peptide transport system,	HCH_06942	HCH_06942	Membrane-fusion protein	[TP0963-TP0965 (0.93032813)]
COG0577	COG0845	HCH_01212	HCH_01212	ABC-type antimicrobial peptide transport system,	HCH_01211	HCH_01211	Membrane-fusion protein	[TP0963-TP0965 (0.93032813)]
COG0577	COG0845	HCH_01262	HCH_01262	ABC-type antimicrobial peptide transport system,	HCH_01211	HCH_01211	Membrane-fusion protein	[TP0963-TP0965 (0.93032813)]
COG0577	COG0845	HCH_00658	HCH_00658	ABC-type antimicrobial peptide transport system,	HCH_01465	HCH_01465	Membrane-fusion protein	[TP0963-TP0965 (0.93032813)]
COG0577	COG0845	HCH_01212	HCH_01212	ABC-type antimicrobial peptide transport system,	HCH_06589	HCH_06589	Membrane-fusion protein	[TP0963-TP0965 (0.93032813)]
COG0577	COG0845	HCH_00658	HCH_00658	ABC-type antimicrobial peptide transport system,	HCH_06589	HCH_06589	Membrane-fusion protein	[TP0963-TP0965 (0.93032813)]
COG0333	COG1077	HCH_10002	rpmF	ribosomal protein L32	HCH_05334	HCH_05334	Actin-like ATPase involved in cell	[TP0807-TP0497 (0.61855906)]
COG0234	COG1200	HCH_04614	groES	Co-chaperonin GroES (HSP10)	HCH_06309	recG	ATP-dependent DNA helicase RecG	[TP1013-TP0687 (0.84594196)]
COG0084	COG2201	HCH_04446	HCH_04446	Mg-dependent DNase	HCH_00540	HCH_00540	Chemotaxis response regulator containing a	[TP0994-TP0631 (0.71912634)]
COG0084	COG2201	HCH_05903	HCH_05903	Mg-dependent DNase	HCH_03703	HCH_03703	Chemotaxis response regulator containing a	[TP0994-TP0631 (0.71912634)]
COG0084	COG2201	HCH_04446	HCH_04446	Mg-dependent DNase	HCH_03703	HCH_03703	Chemotaxis response regulator containing a	[TP0994-TP0631 (0.71912634)]
COG0084	COG2201	HCH_04446	HCH_04446	Mg-dependent DNase	HCH_00463	HCH_00463	Chemotaxis response regulator containing a	[TP0994-TP0631 (0.71912634)]
COG0084	COG2201	HCH_02416	tatD	Mg-dependent DNase	HCH_00463	HCH_00463	Chemotaxis response regulator containing a	[TP0994-TP0631 (0.71912634)]
COG0084	COG2201	HCH_04446	HCH_04446	Mg-dependent DNase	HCH_05166	HCH_05166	Chemotaxis response regulator containing a	[TP0994-TP0631 (0.71912634)]
COG0084	COG2201	HCH_05903	HCH_05903	Mg-dependent DNase	HCH_05166	HCH_05166	Chemotaxis response regulator containing a	[TP0994-TP0631 (0.71912634)]
COG0084	COG2201	HCH_02416	tatD	Mg-dependent DNase	HCH_05166	HCH_05166	Chemotaxis response regulator containing a	[TP0994-TP0631 (0.71912634)]
COG0084	COG2201	HCH_02416	tatD	Mg-dependent DNase	HCH_03846	HCH_03846	Chemotaxis response regulator containing a	[TP0994-TP0631 (0.71912634)]
COG0084	COG2201	HCH_04446	HCH_04446	Mg-dependent DNase	HCH_03846	HCH_03846	Chemotaxis response regulator containing a	[TP0994-TP0631 (0.71912634)]
COG0084	COG2201	HCH_05903	HCH_05903	Mg-dependent DNase	HCH_00540	HCH_00540	Chemotaxis response regulator containing a	[TP0994-TP0631 (0.71912634)]
COG0084	COG2201	HCH_02416	tatD	Mg-dependent DNase	HCH_00540	HCH_00540	Chemotaxis response regulator containing a	[TP0994-TP0631 (0.71912634)]
COG0084	COG2201	HCH_05903	HCH_05903	Mg-dependent DNase	HCH_03846	HCH_03846	Chemotaxis response regulator containing a	[TP0994-TP0631 (0.71912634)]
COG0084	COG2201	HCH_02416	tatD	Mg-dependent DNase	HCH_03703	HCH_03703	Chemotaxis response regulator containing a	[TP0994-TP0631 (0.71912634)]
COG0084	COG2201	HCH_05903	HCH_05903	Mg-dependent DNase	HCH_00463	HCH_00463	Chemotaxis response regulator containing a	[TP0994-TP0631 (0.71912634)]
COG1121	COG1345	HCH_02940	HCH_02940	ABC-type Mn/Zn transport system, ATPase	HCH_04818	fliD	Flagellar capping protein	[TP0035-TP0872 (0.6931363)]
COG1121	COG1345	HCH_00536	HCH_00536	ABC-type Mn/Zn transport system, ATPase	HCH_04818	fliD	Flagellar capping protein	[TP0035-TP0872 (0.6931363)]
COG0608	COG2206	HCH_01781	recJ	single-stranded-DNA-specific exonuclease RecJ	HCH_02459	HCH_02459	HD-GYP domain	[TP0704-TP0912 (0.7469796)]
COG0608	COG2206	HCH_01781	recJ	single-stranded-DNA-specific exonuclease RecJ	HCH_00273	HCH_00273	HD-GYP domain	[TP0704-TP0912 (0.7469796)]
COG0608	COG2206	HCH_01781	recJ	single-stranded-DNA-specific exonuclease RecJ	HCH_04493	HCH_04493	HD-GYP domain	[TP0704-TP0912 (0.7469796)]
COG0608	COG2206	HCH_01781	recJ	single-stranded-DNA-specific exonuclease RecJ	HCH_00654	HCH_00654	Response regulator containing a CheY-like	[TP0704-TP0912 (0.7469796)]
COG0060	COG0681	HCH_05933	ileS	isoleucyl-tRNA synthetase	HCH_01798	lepB	signal peptidase I	[TP0452-TP0185 (0.79878455)]
COG1344	COG2236	HCH_04820	fliC	Flagellin and related hook-associated protein	HCH_03840	HCH_03840	predicted phosphoribosyltransferase	[TP0868-TP0050 (0.7570204)]
COG1344	COG2236	HCH_04822	HCH_04822	Flagellin and related hook-associated protein	HCH_03840	HCH_03840	predicted phosphoribosyltransferase	[TP0868-TP0050 (0.7570204)]
COG1344	COG2236	HCH_04472	flgL	Flagellin and related hook-associated protein	HCH_03840	HCH_03840	predicted phosphoribosyltransferase	[TP0868-TP0050 (0.7570204)]
COG1344	COG2236	HCH_06962	HCH_06962	Flagellin and related hook-associated protein	HCH_03840	HCH_03840	predicted phosphoribosyltransferase	[TP0868-TP0050 (0.7570204)]
COG0558	COG2239	HCH_04043	pgsA	CDP-diacylglycerol--glycerol-3-phosphate	HCH_05326	mgtE	magnesium transporter	[TP0256-TP0917 (0.6007029)]
COG0558	COG2239	HCH_04043	pgsA	CDP-diacylglycerol--glycerol-3-phosphate	HCH_03720	HCH_03720	Mg/Co/Ni transporter MgtE (contains CBS domain)	[TP0256-TP0917 (0.6007029)]
COG0558	COG2239	HCH_01908	HCH_01908	Phosphatidylglycerophosphate synthase	HCH_03720	HCH_03720	Mg/Co/Ni transporter MgtE (contains CBS domain)	[TP0256-TP0917 (0.6007029)]
COG0558	COG2239	HCH_01908	HCH_01908	Phosphatidylglycerophosphate synthase	HCH_05326	mgtE	magnesium transporter	[TP0256-TP0917 (0.6007029)]
COG1344	COG1815	HCH_04472	flgL	Flagellin and related hook-associated protein	HCH_04482	flgB2	Flagellar basal body protein	[TP0870-TP0396 (0.7209834)]
COG1344	COG1815	HCH_06962	HCH_06962	Flagellin and related hook-associated protein	HCH_04482	flgB2	Flagellar basal body protein	[TP0870-TP0396 (0.7209834)]
COG1344	COG1815	HCH_04822	HCH_04822	Flagellin and related hook-associated protein	HCH_04482	flgB2	Flagellar basal body protein	[TP0870-TP0396 (0.7209834)]
COG1344	COG1815	HCH_04820	fliC	Flagellin and related hook-associated protein	HCH_04482	flgB2	Flagellar basal body protein	[TP0870-TP0396 (0.7209834)]
COG0242	COG1879	HCH_00030	def	peptide deformylase	HCH_01166	HCH_01166	ABC-type sugar transport system, periplasmic	[TP0757-TP0684 (0.80039173)]
COG0242	COG1879	HCH_00030	def	peptide deformylase	HCH_00902	HCH_00902	ABC-type sugar transport system, periplasmic	[TP0757-TP0684 (0.80039173)]
COG0242	COG1879	HCH_00030	def	peptide deformylase	HCH_00210	HCH_00210	ABC-type sugar transport system, periplasmic	[TP0757-TP0684 (0.80039173)]
COG0242	COG1879	HCH_00030	def	peptide deformylase	HCH_02923	HCH_02923	ABC-type sugar transport system, periplasmic	[TP0757-TP0684 (0.80039173)]
COG0242	COG1879	HCH_00030	def	peptide deformylase	HCH_06710	HCH_06710	ABC-type sugar transport system, periplasmic	[TP0757-TP0684 (0.80039173)]
COG0242	COG1879	HCH_00030	def	peptide deformylase	HCH_01170	HCH_01170	ABC-type sugar transport system, periplasmic	[TP0757-TP0684 (0.80039173)]
COG0242	COG1879	HCH_00030	def	peptide deformylase	HCH_02467	HCH_02467	ABC-type sugar transport system, periplasmic	[TP0757-TP0684 (0.80039173)]
COG0242	COG1879	HCH_00030	def	peptide deformylase	HCH_06819	HCH_06819	ABC-type sugar transport system, periplasmic	[TP0757-TP0684 (0.80039173)]
COG0257	COG1749	HCH_10026	rpmJ	ribosomal protein L36	HCH_04071	flgE1	Flagellar hook protein FlgE	[TP0209-TP0727 (0.6772987)]
COG0257	COG1749	HCH_10026	rpmJ	ribosomal protein L36	HCH_04479	flgE2	Flagellar hook protein FlgE	[TP0209-TP0727 (0.6772987)]
COG0652	COG1879	HCH_02152	ppiB	Peptidyl-prolyl cis-trans isomerase (rotamase) -	HCH_00902	HCH_00902	ABC-type sugar transport system, periplasmic	[TP0947-TP0684 (0.5775195)]
COG0652	COG1879	HCH_02152	ppiB	Peptidyl-prolyl cis-trans isomerase (rotamase) -	HCH_02923	HCH_02923	ABC-type sugar transport system, periplasmic	[TP0947-TP0684 (0.5775195)]
COG0652	COG1879	HCH_02152	ppiB	Peptidyl-prolyl cis-trans isomerase (rotamase) -	HCH_01170	HCH_01170	ABC-type sugar transport system, periplasmic	[TP0947-TP0684 (0.5775195)]
COG0652	COG1879	HCH_02152	ppiB	Peptidyl-prolyl cis-trans isomerase (rotamase) -	HCH_00210	HCH_00210	ABC-type sugar transport system, periplasmic	[TP0947-TP0684 (0.5775195)]
COG0652	COG1879	HCH_02152	ppiB	Peptidyl-prolyl cis-trans isomerase (rotamase) -	HCH_01166	HCH_01166	ABC-type sugar transport system, periplasmic	[TP0947-TP0684 (0.5775195)]
COG0652	COG1879	HCH_04725	HCH_04725	Peptidyl-prolyl cis-trans isomerase (rotamase) -	HCH_02467	HCH_02467	ABC-type sugar transport system, periplasmic	[TP0947-TP0684 (0.5775195)]
COG0652	COG1879	HCH_04725	HCH_04725	Peptidyl-prolyl cis-trans isomerase (rotamase) -	HCH_06710	HCH_06710	ABC-type sugar transport system, periplasmic	[TP0947-TP0684 (0.5775195)]
COG0652	COG1879	HCH_04725	HCH_04725	Peptidyl-prolyl cis-trans isomerase (rotamase) -	HCH_00902	HCH_00902	ABC-type sugar transport system, periplasmic	[TP0947-TP0684 (0.5775195)]
COG0652	COG1879	HCH_04725	HCH_04725	Peptidyl-prolyl cis-trans isomerase (rotamase) -	HCH_00210	HCH_00210	ABC-type sugar transport system, periplasmic	[TP0947-TP0684 (0.5775195)]
COG0652	COG1879	HCH_02152	ppiB	Peptidyl-prolyl cis-trans isomerase (rotamase) -	HCH_06710	HCH_06710	ABC-type sugar transport system, periplasmic	[TP0947-TP0684 (0.5775195)]
COG0652	COG1879	HCH_04725	HCH_04725	Peptidyl-prolyl cis-trans isomerase (rotamase) -	HCH_01166	HCH_01166	ABC-type sugar transport system, periplasmic	[TP0947-TP0684 (0.5775195)]
COG0652	COG1879	HCH_04725	HCH_04725	Peptidyl-prolyl cis-trans isomerase (rotamase) -	HCH_01170	HCH_01170	ABC-type sugar transport system, periplasmic	[TP0947-TP0684 (0.5775195)]
COG0652	COG1879	HCH_04725	HCH_04725	Peptidyl-prolyl cis-trans isomerase (rotamase) -	HCH_02923	HCH_02923	ABC-type sugar transport system, periplasmic	[TP0947-TP0684 (0.5775195)]
COG0652	COG1879	HCH_02152	ppiB	Peptidyl-prolyl cis-trans isomerase (rotamase) -	HCH_06819	HCH_06819	ABC-type sugar transport system, periplasmic	[TP0947-TP0684 (0.5775195)]
COG0652	COG1879	HCH_04725	HCH_04725	Peptidyl-prolyl cis-trans isomerase (rotamase) -	HCH_06819	HCH_06819	ABC-type sugar transport system, periplasmic	[TP0947-TP0684 (0.5775195)]
COG0652	COG1879	HCH_02152	ppiB	Peptidyl-prolyl cis-trans isomerase (rotamase) -	HCH_02467	HCH_02467	ABC-type sugar transport system, periplasmic	[TP0947-TP0684 (0.5775195)]
COG1352	COG1815	HCH_03850	HCH_03850	Methylase of chemotaxis methyl-accepting	HCH_04482	flgB2	Flagellar basal body protein	[TP0630-TP0396 (0.7590469)]
COG1352	COG1815	HCH_00461	HCH_00461	Methylase of chemotaxis methyl-accepting	HCH_04482	flgB2	Flagellar basal body protein	[TP0630-TP0396 (0.7590469)]
COG1352	COG1815	HCH_03705	HCH_03705	Methylase of chemotaxis methyl-accepting	HCH_04482	flgB2	Flagellar basal body protein	[TP0630-TP0396 (0.7590469)]
COG1352	COG1815	HCH_04717	HCH_04717	Methylase of chemotaxis methyl-accepting	HCH_04482	flgB2	Flagellar basal body protein	[TP0630-TP0396 (0.7590469)]
COG1352	COG1815	HCH_00542	HCH_00542	Methylase of chemotaxis methyl-accepting	HCH_04482	flgB2	Flagellar basal body protein	[TP0630-TP0396 (0.7590469)]
COG0459	COG2236	HCH_04613	groEL	Chaperonin GroEL (HSP60 family)	HCH_03840	HCH_03840	predicted phosphoribosyltransferase	[TP0030-TP0050 (0.733236)]
COG1352	COG1595	HCH_03850	HCH_03850	Methylase of chemotaxis methyl-accepting	HCH_01790	algU	RNA polymerase sigma factor AlgU	[TP0630-TP0092 (0.6191048)]
COG1352	COG1595	HCH_00542	HCH_00542	Methylase of chemotaxis methyl-accepting	HCH_06622	HCH_06622	DNA-directed RNA polymerase specialized sigma	[TP0630-TP0092 (0.6191048)]
COG1352	COG1595	HCH_03850	HCH_03850	Methylase of chemotaxis methyl-accepting	HCH_03224	HCH_03224	DNA-directed RNA polymerase specialized sigma	[TP0630-TP0092 (0.6191048)]
COG1352	COG1595	HCH_04717	HCH_04717	Methylase of chemotaxis methyl-accepting	HCH_03224	HCH_03224	DNA-directed RNA polymerase specialized sigma	[TP0630-TP0092 (0.6191048)]
COG1352	COG1595	HCH_00542	HCH_00542	Methylase of chemotaxis methyl-accepting	HCH_04155	HCH_04155	DNA-directed RNA polymerase specialized sigma	[TP0630-TP0092 (0.6191048)]
COG1352	COG1595	HCH_03850	HCH_03850	Methylase of chemotaxis methyl-accepting	HCH_06622	HCH_06622	DNA-directed RNA polymerase specialized sigma	[TP0630-TP0092 (0.6191048)]
COG1352	COG1595	HCH_04717	HCH_04717	Methylase of chemotaxis methyl-accepting	HCH_06622	HCH_06622	DNA-directed RNA polymerase specialized sigma	[TP0630-TP0092 (0.6191048)]
COG1352	COG1595	HCH_03705	HCH_03705	Methylase of chemotaxis methyl-accepting	HCH_06622	HCH_06622	DNA-directed RNA polymerase specialized sigma	[TP0630-TP0092 (0.6191048)]
COG1352	COG1595	HCH_03705	HCH_03705	Methylase of chemotaxis methyl-accepting	HCH_05136	HCH_05136	DNA-directed RNA polymerase specialized sigma	[TP0630-TP0092 (0.6191048)]
COG1352	COG1595	HCH_00461	HCH_00461	Methylase of chemotaxis methyl-accepting	HCH_05136	HCH_05136	DNA-directed RNA polymerase specialized sigma	[TP0630-TP0092 (0.6191048)]
COG1352	COG1595	HCH_03705	HCH_03705	Methylase of chemotaxis methyl-accepting	HCH_04155	HCH_04155	DNA-directed RNA polymerase specialized sigma	[TP0630-TP0092 (0.6191048)]
COG1352	COG1595	HCH_03705	HCH_03705	Methylase of chemotaxis methyl-accepting	HCH_01790	algU	RNA polymerase sigma factor AlgU	[TP0630-TP0092 (0.6191048)]
COG1352	COG1595	HCH_00461	HCH_00461	Methylase of chemotaxis methyl-accepting	HCH_04155	HCH_04155	DNA-directed RNA polymerase specialized sigma	[TP0630-TP0092 (0.6191048)]
COG1352	COG1595	HCH_00461	HCH_00461	Methylase of chemotaxis methyl-accepting	HCH_03224	HCH_03224	DNA-directed RNA polymerase specialized sigma	[TP0630-TP0092 (0.6191048)]
COG1352	COG1595	HCH_03850	HCH_03850	Methylase of chemotaxis methyl-accepting	HCH_05136	HCH_05136	DNA-directed RNA polymerase specialized sigma	[TP0630-TP0092 (0.6191048)]
COG1352	COG1595	HCH_00461	HCH_00461	Methylase of chemotaxis methyl-accepting	HCH_01790	algU	RNA polymerase sigma factor AlgU	[TP0630-TP0092 (0.6191048)]
COG1352	COG1595	HCH_04717	HCH_04717	Methylase of chemotaxis methyl-accepting	HCH_04155	HCH_04155	DNA-directed RNA polymerase specialized sigma	[TP0630-TP0092 (0.6191048)]
COG1352	COG1595	HCH_04717	HCH_04717	Methylase of chemotaxis methyl-accepting	HCH_01790	algU	RNA polymerase sigma factor AlgU	[TP0630-TP0092 (0.6191048)]
COG1352	COG1595	HCH_00461	HCH_00461	Methylase of chemotaxis methyl-accepting	HCH_06622	HCH_06622	DNA-directed RNA polymerase specialized sigma	[TP0630-TP0092 (0.6191048)]
COG1352	COG1595	HCH_00542	HCH_00542	Methylase of chemotaxis methyl-accepting	HCH_01790	algU	RNA polymerase sigma factor AlgU	[TP0630-TP0092 (0.6191048)]
COG1352	COG1595	HCH_00542	HCH_00542	Methylase of chemotaxis methyl-accepting	HCH_05136	HCH_05136	DNA-directed RNA polymerase specialized sigma	[TP0630-TP0092 (0.6191048)]
COG1352	COG1595	HCH_03850	HCH_03850	Methylase of chemotaxis methyl-accepting	HCH_04155	HCH_04155	DNA-directed RNA polymerase specialized sigma	[TP0630-TP0092 (0.6191048)]
COG1352	COG1595	HCH_03705	HCH_03705	Methylase of chemotaxis methyl-accepting	HCH_03224	HCH_03224	DNA-directed RNA polymerase specialized sigma	[TP0630-TP0092 (0.6191048)]
COG1352	COG1595	HCH_00542	HCH_00542	Methylase of chemotaxis methyl-accepting	HCH_03224	HCH_03224	DNA-directed RNA polymerase specialized sigma	[TP0630-TP0092 (0.6191048)]
COG1352	COG1595	HCH_04717	HCH_04717	Methylase of chemotaxis methyl-accepting	HCH_05136	HCH_05136	DNA-directed RNA polymerase specialized sigma	[TP0630-TP0092 (0.6191048)]
COG1558	COG1776	HCH_04481	flgC2	flagellar basal-body rod protein FlgC	HCH_01662	HCH_01662	Chemotaxis response regulator containing a	[TP0397-TP0720 (0.6910892)]
COG1558	COG1776	HCH_04080	flgC1	flagellar basal-body rod protein FlgC	HCH_01662	HCH_01662	Chemotaxis response regulator containing a	[TP0397-TP0720 (0.6910892)]
COG1558	COG1776	HCH_04080	flgC1	flagellar basal-body rod protein FlgC	HCH_00673	HCH_00673	Chemotaxis protein CheC, inhibitor of MCP	[TP0397-TP0720 (0.6910892)]
COG1558	COG1776	HCH_04481	flgC2	flagellar basal-body rod protein FlgC	HCH_00673	HCH_00673	Chemotaxis protein CheC, inhibitor of MCP	[TP0397-TP0720 (0.6910892)]
COG1344	COG4786	HCH_04472	flgL	Flagellin and related hook-associated protein	HCH_04086	HCH_04086	Flagellar basal body rod protein	[TP0792-TP0961 (0.7009321), TP0659-TP0961 (0.6018447)]
COG1344	COG4786	HCH_04822	HCH_04822	Flagellin and related hook-associated protein	HCH_04086	HCH_04086	Flagellar basal body rod protein	[TP0792-TP0961 (0.7009321), TP0659-TP0961 (0.6018447)]
COG1344	COG4786	HCH_04820	fliC	Flagellin and related hook-associated protein	HCH_04086	HCH_04086	Flagellar basal body rod protein	[TP0792-TP0961 (0.7009321), TP0659-TP0961 (0.6018447)]
COG1344	COG4786	HCH_04822	HCH_04822	Flagellin and related hook-associated protein	HCH_04477	flgG2	Flagellar basal body rod protein	[TP0792-TP0961 (0.7009321), TP0659-TP0961 (0.6018447)]
COG1344	COG4786	HCH_04820	fliC	Flagellin and related hook-associated protein	HCH_04477	flgG2	Flagellar basal body rod protein	[TP0792-TP0961 (0.7009321), TP0659-TP0961 (0.6018447)]
COG1344	COG4786	HCH_04472	flgL	Flagellin and related hook-associated protein	HCH_04085	flgG1	Flagellar basal body rod protein	[TP0792-TP0961 (0.7009321), TP0659-TP0961 (0.6018447)]
COG1344	COG4786	HCH_06962	HCH_06962	Flagellin and related hook-associated protein	HCH_04085	flgG1	Flagellar basal body rod protein	[TP0792-TP0961 (0.7009321), TP0659-TP0961 (0.6018447)]
COG1344	COG4786	HCH_04822	HCH_04822	Flagellin and related hook-associated protein	HCH_04085	flgG1	Flagellar basal body rod protein	[TP0792-TP0961 (0.7009321), TP0659-TP0961 (0.6018447)]
COG1344	COG4786	HCH_06962	HCH_06962	Flagellin and related hook-associated protein	HCH_04086	HCH_04086	Flagellar basal body rod protein	[TP0792-TP0961 (0.7009321), TP0659-TP0961 (0.6018447)]
COG1344	COG4786	HCH_06962	HCH_06962	Flagellin and related hook-associated protein	HCH_04477	flgG2	Flagellar basal body rod protein	[TP0792-TP0961 (0.7009321), TP0659-TP0961 (0.6018447)]
COG1344	COG4786	HCH_04472	flgL	Flagellin and related hook-associated protein	HCH_04477	flgG2	Flagellar basal body rod protein	[TP0792-TP0961 (0.7009321), TP0659-TP0961 (0.6018447)]
COG1344	COG4786	HCH_04820	fliC	Flagellin and related hook-associated protein	HCH_04085	flgG1	Flagellar basal body rod protein	[TP0792-TP0961 (0.7009321), TP0659-TP0961 (0.6018447)]
COG0593	COG1077	HCH_00002	dnaA	chromosomal replication initiator protein DnaA	HCH_05334	HCH_05334	Actin-like ATPase involved in cell	[TP0001-TP0497 (0.678435)]
COG0593	COG1077	HCH_01909	HCH_01909	DnaA family protein	HCH_05334	HCH_05334	Actin-like ATPase involved in cell	[TP0001-TP0497 (0.678435)]
COG0249	COG0357	HCH_05234	mutS	DNA mismatch repair protein MutS	HCH_07082	gidB	methyltransferase GidB	[TP0328-TP0946 (0.7367136)]
COG0658	COG1187	HCH_02699	HCH_02699	DNA internalization-related competence protein	HCH_02335	rsuA	16S rRNA uridine-516 pseudouridylate synthase	[TP0336-TP0459 (0.6079956)]
COG0658	COG1187	HCH_02699	HCH_02699	DNA internalization-related competence protein	HCH_04736	HCH_04736	16S rRNA uridine-516 pseudouridylate synthase	[TP0336-TP0459 (0.6079956)]
COG0465	COG0465	HCH_01232	ftsH	ATP-dependent Zn protease	HCH_01232	ftsH	ATP-dependent Zn protease	[TP0330-TP0330 (0.73856413)]
COG0465	COG0465	HCH_01232	ftsH	ATP-dependent Zn protease	HCH_04046	HCH_04046	ATP-dependent Zn protease	[TP0330-TP0330 (0.73856413)]
COG0465	COG0465	HCH_04046	HCH_04046	ATP-dependent Zn protease	HCH_01232	ftsH	ATP-dependent Zn protease	[TP0330-TP0330 (0.73856413)]
COG0465	COG0465	HCH_04046	HCH_04046	ATP-dependent Zn protease	HCH_04046	HCH_04046	ATP-dependent Zn protease	[TP0330-TP0330 (0.73856413)]
COG1558	COG1792	HCH_04481	flgC2	flagellar basal-body rod protein FlgC	HCH_05333	mreC	rod shape-determining protein MreC	[TP0397-TP0498 (0.58822864)]
COG1558	COG1792	HCH_04080	flgC1	flagellar basal-body rod protein FlgC	HCH_05333	mreC	rod shape-determining protein MreC	[TP0397-TP0498 (0.58822864)]
COG0817	COG1558	HCH_04924	ruvC	crossover junction endodeoxyribonuclease RuvC	HCH_04481	flgC2	flagellar basal-body rod protein FlgC	[TP0517-TP0397 (0.53212774)]
COG0817	COG1558	HCH_04924	ruvC	crossover junction endodeoxyribonuclease RuvC	HCH_04080	flgC1	flagellar basal-body rod protein FlgC	[TP0517-TP0397 (0.53212774)]
COG0592	COG1344	HCH_00003	dnaN	DNA polymerase III, beta subunit	HCH_06962	HCH_06962	Flagellin and related hook-associated protein	[TP0002-TP0659 (0.6618167)]
COG0592	COG1344	HCH_00003	dnaN	DNA polymerase III, beta subunit	HCH_04822	HCH_04822	Flagellin and related hook-associated protein	[TP0002-TP0659 (0.6618167)]
COG0592	COG1344	HCH_00003	dnaN	DNA polymerase III, beta subunit	HCH_04820	fliC	Flagellin and related hook-associated protein	[TP0002-TP0659 (0.6618167)]
COG0592	COG1344	HCH_00003	dnaN	DNA polymerase III, beta subunit	HCH_04472	flgL	Flagellin and related hook-associated protein	[TP0002-TP0659 (0.6618167)]
COG0860	COG1192	HCH_05387	HCH_05387	N-acetylmuramoyl-L-alanine amidase	HCH_07081	HCH_07081	ParA family protein	[TP0247-TP0272 (0.7527567)]
COG0860	COG1192	HCH_05387	HCH_05387	N-acetylmuramoyl-L-alanine amidase	HCH_04582	HCH_04582	ATPase involved in chromosome partitioning	[TP0247-TP0272 (0.7527567)]
COG0860	COG1192	HCH_05387	HCH_05387	N-acetylmuramoyl-L-alanine amidase	HCH_01910	HCH_01910	ParA family protein	[TP0247-TP0272 (0.7527567)]
COG0860	COG1192	HCH_05387	HCH_05387	N-acetylmuramoyl-L-alanine amidase	HCH_05163	HCH_05163	ATPase involved in chromosome partitioning	[TP0247-TP0272 (0.7527567)]
COG0242	COG0272	HCH_00030	def	peptide deformylase	HCH_04729	ligA	DNA ligase, NAD-dependent	[TP0757-TP0634 (0.68197167)]
COG0265	COG0817	HCH_01114	HCH_01114	Trypsin-like serine protease, typically	HCH_04924	ruvC	crossover junction endodeoxyribonuclease RuvC	[TP0773-TP0517 (0.5118523)]
COG0265	COG0817	HCH_01795	mucD	serine protease MucD precursor	HCH_04924	ruvC	crossover junction endodeoxyribonuclease RuvC	[TP0773-TP0517 (0.5118523)]
COG0265	COG0817	HCH_05303	HCH_05303	Trypsin-like serine protease, typically	HCH_04924	ruvC	crossover junction endodeoxyribonuclease RuvC	[TP0773-TP0517 (0.5118523)]
COG0187	COG0358	HCH_05734	parE	DNA topoisomerase IV, B subunit	HCH_06273	HCH_06273	DNA primase (bacterial type)	[TP1006-TP0492 (0.55112576)]
COG0187	COG0358	HCH_00008	gyrB	DNA gyrase, B subunit	HCH_06273	HCH_06273	DNA primase (bacterial type)	[TP1006-TP0492 (0.55112576)]
COG0187	COG0358	HCH_03785	HCH_03785	Type IIA topoisomerase (DNA gyrase/topo II,	HCH_06273	HCH_06273	DNA primase (bacterial type)	[TP1006-TP0492 (0.55112576)]
COG0301	COG0514	HCH_00653	thiI	thiamine biosynthesis protein ThiI	HCH_00158	recQ	ATP-dependent DNA helicase RecQ	[TP0559-TP0103 (0.6411465)]
COG0223	COG1551	HCH_00029	fmt	methionyl-tRNA formyltransferase	HCH_05205	csrA	carbon storage regulator	[TP0756-TP0657 (0.72355264)]
COG0237	COG0552	HCH_05281	coaE	Dephospho-CoA kinase (EC 2.7.1.24) (Dephosphocoenzyme A kinase)	HCH_00572	ftsY	signal recognition particle-docking protein	[TP0296-TP0578 (0.7885255)]
COG0080	COG0265	HCH_06228	rplK	ribosomal protein L11	HCH_01114	HCH_01114	Trypsin-like serine protease, typically	[TP0237-TP0773 (0.6164146)]
COG0080	COG0265	HCH_06228	rplK	ribosomal protein L11	HCH_05303	HCH_05303	Trypsin-like serine protease, typically	[TP0237-TP0773 (0.6164146)]
COG0080	COG0265	HCH_06228	rplK	ribosomal protein L11	HCH_01795	mucD	serine protease MucD precursor	[TP0237-TP0773 (0.6164146)]
COG0783	COG1079	HCH_06408	HCH_06408	DNA-binding ferritin-like protein (oxidative	HCH_01103	HCH_01103	uncharacterized ABC-type transport system,	[TP1038-TP0302 (0.79878455)]
COG0783	COG1079	HCH_06408	HCH_06408	DNA-binding ferritin-like protein (oxidative	HCH_02312	HCH_02312	uncharacterized ABC-type transport system,	[TP1038-TP0302 (0.79878455)]
COG0783	COG1079	HCH_04374	HCH_04374	DNA-binding ferritin-like protein	HCH_01103	HCH_01103	uncharacterized ABC-type transport system,	[TP1038-TP0302 (0.79878455)]
COG0783	COG1079	HCH_04374	HCH_04374	DNA-binding ferritin-like protein	HCH_02312	HCH_02312	uncharacterized ABC-type transport system,	[TP1038-TP0302 (0.79878455)]
COG0223	COG0234	HCH_00029	fmt	methionyl-tRNA formyltransferase	HCH_04614	groES	Co-chaperonin GroES (HSP10)	[TP0756-TP1013 (0.64276713)]
COG0036	COG1653	HCH_06112	rpe	ribulose-phosphate 3-epimerase	HCH_03115	HCH_03115	ABC-type sugar transport system, periplasmic	[TP0945-TP0074 (0.654426)]
COG0036	COG1653	HCH_06112	rpe	ribulose-phosphate 3-epimerase	HCH_00253	HCH_00253	ABC-type sugar transport system, periplasmic	[TP0945-TP0074 (0.654426)]
COG0036	COG1653	HCH_06112	rpe	ribulose-phosphate 3-epimerase	HCH_06982	HCH_06982	ABC-type sugar transport system, periplasmic	[TP0945-TP0074 (0.654426)]
COG0036	COG1653	HCH_06112	rpe	ribulose-phosphate 3-epimerase	HCH_01468	HCH_01468	ABC-type sugar transport system, periplasmic	[TP0945-TP0074 (0.654426)]
COG0036	COG1653	HCH_06112	rpe	ribulose-phosphate 3-epimerase	HCH_00071	HCH_00071	ABC-type sugar transport system, periplasmic	[TP0945-TP0074 (0.654426)]
COG0036	COG1653	HCH_06112	rpe	ribulose-phosphate 3-epimerase	HCH_06518	HCH_06518	ABC-type sugar transport system, periplasmic	[TP0945-TP0074 (0.654426)]
COG0036	COG1653	HCH_06112	rpe	ribulose-phosphate 3-epimerase	HCH_02509	HCH_02509	ABC-type sugar transport system, periplasmic	[TP0945-TP0074 (0.654426)]
COG0036	COG1653	HCH_06112	rpe	ribulose-phosphate 3-epimerase	HCH_00201	HCH_00201	ABC-type sugar transport system, periplasmic	[TP0945-TP0074 (0.654426)]
COG0036	COG1653	HCH_06112	rpe	ribulose-phosphate 3-epimerase	HCH_01294	HCH_01294	ABC-type sugar transport system, periplasmic	[TP0945-TP0074 (0.654426)]
COG0036	COG1653	HCH_06112	rpe	ribulose-phosphate 3-epimerase	HCH_06973	HCH_06973	ABC-type sugar transport system, periplasmic	[TP0945-TP0074 (0.654426)]
COG0036	COG1653	HCH_06112	rpe	ribulose-phosphate 3-epimerase	HCH_03296	HCH_03296	ABC-type sugar transport system, periplasmic	[TP0945-TP0074 (0.654426)]
COG0036	COG1653	HCH_06112	rpe	ribulose-phosphate 3-epimerase	HCH_03116	HCH_03116	ABC-type sugar transport system, periplasmic	[TP0945-TP0074 (0.654426)]
COG0036	COG1653	HCH_06112	rpe	ribulose-phosphate 3-epimerase	HCH_06083	HCH_06083	ABC-type sugar transport system, periplasmic	[TP0945-TP0074 (0.654426)]
COG0036	COG1653	HCH_06112	rpe	ribulose-phosphate 3-epimerase	HCH_06910	HCH_06910	ABC-type sugar transport system, periplasmic	[TP0945-TP0074 (0.654426)]
COG0036	COG1653	HCH_06112	rpe	ribulose-phosphate 3-epimerase	HCH_04204	HCH_04204	ABC-type sugar transport system, periplasmic	[TP0945-TP0074 (0.654426)]
COG0357	COG0459	HCH_07082	gidB	methyltransferase GidB	HCH_04613	groEL	Chaperonin GroEL (HSP60 family)	[TP0946-TP0030 (0.68326145)]
COG0664	COG1074	HCH_01717	HCH_01717	cAMP-binding protein - catabolite gene activator	HCH_00223	recB	exodeoxyribonuclease V, beta subunit	[TP0089-TP0898 (0.8304331)]
COG0664	COG1074	HCH_03036	HCH_03036	cAMP-binding protein - catabolite gene activator	HCH_00223	recB	exodeoxyribonuclease V, beta subunit	[TP0089-TP0898 (0.8304331)]
COG0664	COG1074	HCH_06253	HCH_06253	cAMP-binding protein - catabolite gene activator	HCH_00223	recB	exodeoxyribonuclease V, beta subunit	[TP0089-TP0898 (0.8304331)]
COG0664	COG1074	HCH_05578	HCH_05578	cAMP-binding protein - catabolite gene activator	HCH_00223	recB	exodeoxyribonuclease V, beta subunit	[TP0089-TP0898 (0.8304331)]
COG0664	COG1074	HCH_04640	HCH_04640	cAMP-binding protein - catabolite gene activator	HCH_00223	recB	exodeoxyribonuclease V, beta subunit	[TP0089-TP0898 (0.8304331)]
COG0664	COG1074	HCH_02325	HCH_02325	cAMP-binding protein - catabolite gene activator	HCH_00223	recB	exodeoxyribonuclease V, beta subunit	[TP0089-TP0898 (0.8304331)]
COG0664	COG1074	HCH_06133	HCH_06133	cAMP-binding protein - catabolite gene activator	HCH_00223	recB	exodeoxyribonuclease V, beta subunit	[TP0089-TP0898 (0.8304331)]
COG0223	COG0242	HCH_00029	fmt	methionyl-tRNA formyltransferase	HCH_00030	def	peptide deformylase	[TP0756-TP0757 (0.8300303)]
COG0233	COG0359	HCH_05249	frr	ribosome recycling factor	HCH_01713	rplI	50S ribosomal protein L9	[TP0604-TP0060 (0.5105792)]
COG0012	COG0457	HCH_01722	HCH_01722	predicted GTPase, probable translation factor	HCH_03281	HCH_03281	FOG: TPR repeat	[TP0124-TP0067 (0.81355333)]
COG0012	COG0457	HCH_01722	HCH_01722	predicted GTPase, probable translation factor	HCH_04711	HCH_04711	FOG: TPR repeat	[TP0124-TP0067 (0.81355333)]
COG0012	COG0457	HCH_01722	HCH_01722	predicted GTPase, probable translation factor	HCH_03305	HCH_03305	FOG: TPR repeat	[TP0124-TP0067 (0.81355333)]
COG0012	COG0457	HCH_01722	HCH_01722	predicted GTPase, probable translation factor	HCH_02628	HCH_02628	FOG: TPR repeat	[TP0124-TP0067 (0.81355333)]
COG0012	COG0457	HCH_01722	HCH_01722	predicted GTPase, probable translation factor	HCH_01729	HCH_01729	FOG: TPR repeat	[TP0124-TP0067 (0.81355333)]
COG0012	COG0457	HCH_01722	HCH_01722	predicted GTPase, probable translation factor	HCH_02747	HCH_02747	FOG: TPR repeat	[TP0124-TP0067 (0.81355333)]
COG0012	COG0457	HCH_01722	HCH_01722	predicted GTPase, probable translation factor	HCH_04092	HCH_04092	FOG: TPR repeat	[TP0124-TP0067 (0.81355333)]
COG0012	COG0457	HCH_01722	HCH_01722	predicted GTPase, probable translation factor	HCH_05098	HCH_05098	FOG: TPR repeat	[TP0124-TP0067 (0.81355333)]
COG0552	COG1061	HCH_00572	ftsY	signal recognition particle-docking protein	HCH_06333	HCH_06333	DNA or RNA helicase of superfamily II	[TP0578-TP0380 (0.62695336)]
COG0265	COG0492	HCH_01795	mucD	serine protease MucD precursor	HCH_02344	trxB1	thioredoxin-disulfide reductase	[TP0773-TP0814 (0.6926654)]
COG0265	COG0492	HCH_01114	HCH_01114	Trypsin-like serine protease, typically	HCH_02344	trxB1	thioredoxin-disulfide reductase	[TP0773-TP0814 (0.6926654)]
COG0265	COG0492	HCH_05303	HCH_05303	Trypsin-like serine protease, typically	HCH_02344	trxB1	thioredoxin-disulfide reductase	[TP0773-TP0814 (0.6926654)]
COG1377	COG2239	HCH_05175	flhB2	Flagellar biosynthesis pathway, component FlhB	HCH_05326	mgtE	magnesium transporter	[TP0715-TP0917 (0.53720385)]
COG1377	COG2239	HCH_04088	flhB1	Flagellar biosynthesis pathway, component FlhB	HCH_05326	mgtE	magnesium transporter	[TP0715-TP0917 (0.53720385)]
COG1377	COG2239	HCH_05175	flhB2	Flagellar biosynthesis pathway, component FlhB	HCH_03720	HCH_03720	Mg/Co/Ni transporter MgtE (contains CBS domain)	[TP0715-TP0917 (0.53720385)]
COG1377	COG2239	HCH_04088	flhB1	Flagellar biosynthesis pathway, component FlhB	HCH_03720	HCH_03720	Mg/Co/Ni transporter MgtE (contains CBS domain)	[TP0715-TP0917 (0.53720385)]
COG0124	COG0608	HCH_01121	HCH_01121	histidyl-tRNA synthetase-related protein	HCH_01781	recJ	single-stranded-DNA-specific exonuclease RecJ	[TP0641-TP0704 (0.75894904)]
COG0124	COG0608	HCH_04455	hisS	histidyl-tRNA synthetase	HCH_01781	recJ	single-stranded-DNA-specific exonuclease RecJ	[TP0641-TP0704 (0.75894904)]
COG0465	COG0772	HCH_01232	ftsH	ATP-dependent Zn protease	HCH_05842	rodA	rod shape-determining protein RodA	[TP0330-TP0387 (0.8016956)]
COG0465	COG0772	HCH_04046	HCH_04046	ATP-dependent Zn protease	HCH_05842	rodA	rod shape-determining protein RodA	[TP0330-TP0387 (0.8016956)]
COG0465	COG0772	HCH_04046	HCH_04046	ATP-dependent Zn protease	HCH_05884	HCH_05884	Bacterial cell division membrane protein	[TP0330-TP0387 (0.8016956)]
COG0465	COG0772	HCH_01232	ftsH	ATP-dependent Zn protease	HCH_05884	HCH_05884	Bacterial cell division membrane protein	[TP0330-TP0387 (0.8016956)]
COG0234	COG0792	HCH_04614	groES	Co-chaperonin GroES (HSP10)	HCH_05895	HCH_05895	predicted endonuclease distantly related to	[TP1013-TP0913 (0.7815084)]
COG0457	COG1426	HCH_05098	HCH_05098	FOG: TPR repeat	HCH_04457	HCH_04457	hypothetical protein	[TP0268-TP0334 (0.739808)]
COG0457	COG1426	HCH_04092	HCH_04092	FOG: TPR repeat	HCH_04457	HCH_04457	hypothetical protein	[TP0268-TP0334 (0.739808)]
COG0457	COG1426	HCH_03305	HCH_03305	FOG: TPR repeat	HCH_04457	HCH_04457	hypothetical protein	[TP0268-TP0334 (0.739808)]
COG0457	COG1426	HCH_03281	HCH_03281	FOG: TPR repeat	HCH_04457	HCH_04457	hypothetical protein	[TP0268-TP0334 (0.739808)]
COG0457	COG1426	HCH_02747	HCH_02747	FOG: TPR repeat	HCH_04457	HCH_04457	hypothetical protein	[TP0268-TP0334 (0.739808)]
COG0457	COG1426	HCH_04711	HCH_04711	FOG: TPR repeat	HCH_04457	HCH_04457	hypothetical protein	[TP0268-TP0334 (0.739808)]
COG0457	COG1426	HCH_01729	HCH_01729	FOG: TPR repeat	HCH_04457	HCH_04457	hypothetical protein	[TP0268-TP0334 (0.739808)]
COG0457	COG1426	HCH_02628	HCH_02628	FOG: TPR repeat	HCH_04457	HCH_04457	hypothetical protein	[TP0268-TP0334 (0.739808)]
COG0192	COG0217	HCH_01533	metK	S-adenosylmethionine synthetase (EC 2.5.1.6) (Methionine adenosyltransferase) (AdoMet synthetase) (MAT)	HCH_04926	HCH_04926	hypothetical protein	[TP0794-TP0474 (0.71912634)]
COG0201	COG2239	HCH_06197	secY	Preprotein translocase subunit SecY	HCH_05326	mgtE	magnesium transporter	[TP0208-TP0917 (0.5527395)]
COG0201	COG2239	HCH_06197	secY	Preprotein translocase subunit SecY	HCH_03720	HCH_03720	Mg/Co/Ni transporter MgtE (contains CBS domain)	[TP0208-TP0917 (0.5527395)]
COG0092	COG0301	HCH_06211	rpsC	ribosomal protein S3	HCH_00653	thiI	thiamine biosynthesis protein ThiI	[TP0195-TP0559 (0.66944)]
COG0860	COG1214	HCH_05387	HCH_05387	N-acetylmuramoyl-L-alanine amidase	HCH_01815	HCH_01815	inactive metal-dependent protease-like protein	[TP0247-TP0876 (0.6334264)]
COG0477	COG0845	HCH_02422	HCH_02422	Permease of the major facilitator superfamily	HCH_03789	HCH_03789	Membrane-fusion protein	[TP0840-TP0965 (0.8653204)]
COG0477	COG0845	HCH_02927	HCH_02927	Permease of the major facilitator superfamily	HCH_01264	HCH_01264	Membrane-fusion protein	[TP0840-TP0965 (0.8653204)]
COG0477	COG0845	HCH_06569	HCH_06569	Permease of the major facilitator superfamily	HCH_01211	HCH_01211	Membrane-fusion protein	[TP0840-TP0965 (0.8653204)]
COG0477	COG0845	HCH_03791	HCH_03791	Permease of the major facilitator superfamily	HCH_01211	HCH_01211	Membrane-fusion protein	[TP0840-TP0965 (0.8653204)]
COG0477	COG0845	HCH_04222	HCH_04222	Permease of the major facilitator superfamily	HCH_06116	HCH_06116	Membrane-fusion protein	[TP0840-TP0965 (0.8653204)]
COG0477	COG0845	HCH_02845	HCH_02845	Permease of the major facilitator superfamily	HCH_06174	HCH_06174	Membrane-fusion protein	[TP0840-TP0965 (0.8653204)]
COG0477	COG0845	HCH_02057	HCH_02057	Permease of the major facilitator superfamily	HCH_04132	HCH_04132	Membrane-fusion protein	[TP0840-TP0965 (0.8653204)]
COG0477	COG0845	HCH_01118	HCH_01118	Permease of the major facilitator superfamily	HCH_01211	HCH_01211	Membrane-fusion protein	[TP0840-TP0965 (0.8653204)]
COG0477	COG0845	HCH_04619	HCH_04619	Permease of the major facilitator superfamily	HCH_01961	HCH_01961	Membrane-fusion protein	[TP0840-TP0965 (0.8653204)]
COG0477	COG0845	HCH_04860	HCH_04860	Permease of the major facilitator superfamily	HCH_06116	HCH_06116	Membrane-fusion protein	[TP0840-TP0965 (0.8653204)]
COG0477	COG0845	HCH_03791	HCH_03791	Permease of the major facilitator superfamily	HCH_03513	HCH_03513	Membrane-fusion protein	[TP0840-TP0965 (0.8653204)]
COG0477	COG0845	HCH_04222	HCH_04222	Permease of the major facilitator superfamily	HCH_03759	HCH_03759	Membrane-fusion protein	[TP0840-TP0965 (0.8653204)]
COG0477	COG0845	HCH_00948	HCH_00948	Permease of the major facilitator superfamily	HCH_01465	HCH_01465	Membrane-fusion protein	[TP0840-TP0965 (0.8653204)]
COG0477	COG0845	HCH_02422	HCH_02422	Permease of the major facilitator superfamily	HCH_06174	HCH_06174	Membrane-fusion protein	[TP0840-TP0965 (0.8653204)]
COG0477	COG0845	HCH_06190	HCH_06190	Permease of the major facilitator superfamily	HCH_03789	HCH_03789	Membrane-fusion protein	[TP0840-TP0965 (0.8653204)]
COG0477	COG0845	HCH_02927	HCH_02927	Permease of the major facilitator superfamily	HCH_06942	HCH_06942	Membrane-fusion protein	[TP0840-TP0965 (0.8653204)]
COG0477	COG0845	HCH_05432	HCH_05432	Permease of the major facilitator superfamily	HCH_06589	HCH_06589	Membrane-fusion protein	[TP0840-TP0965 (0.8653204)]
COG0477	COG0845	HCH_05432	HCH_05432	Permease of the major facilitator superfamily	HCH_03759	HCH_03759	Membrane-fusion protein	[TP0840-TP0965 (0.8653204)]
COG0477	COG0845	HCH_02927	HCH_02927	Permease of the major facilitator superfamily	HCH_06116	HCH_06116	Membrane-fusion protein	[TP0840-TP0965 (0.8653204)]
COG0477	COG0845	HCH_04654	HCH_04654	Permease of the major facilitator superfamily	HCH_01961	HCH_01961	Membrane-fusion protein	[TP0840-TP0965 (0.8653204)]
COG0477	COG0845	HCH_05142	HCH_05142	Permease of the major facilitator superfamily	HCH_04132	HCH_04132	Membrane-fusion protein	[TP0840-TP0965 (0.8653204)]
COG0477	COG0845	HCH_02057	HCH_02057	Permease of the major facilitator superfamily	HCH_03019	HCH_03019	Membrane-fusion protein	[TP0840-TP0965 (0.8653204)]
COG0477	COG0845	HCH_04488	HCH_04488	Permease of the major facilitator superfamily	HCH_03513	HCH_03513	Membrane-fusion protein	[TP0840-TP0965 (0.8653204)]
COG0477	COG0845	HCH_04222	HCH_04222	Permease of the major facilitator superfamily	HCH_03019	HCH_03019	Membrane-fusion protein	[TP0840-TP0965 (0.8653204)]
COG0477	COG0845	HCH_06569	HCH_06569	Permease of the major facilitator superfamily	HCH_05602	HCH_05602	Membrane-fusion protein	[TP0840-TP0965 (0.8653204)]
COG0477	COG0845	HCH_06744	HCH_06744	Permease of the major facilitator superfamily	HCH_03789	HCH_03789	Membrane-fusion protein	[TP0840-TP0965 (0.8653204)]
COG0477	COG0845	HCH_01118	HCH_01118	Permease of the major facilitator superfamily	HCH_03019	HCH_03019	Membrane-fusion protein	[TP0840-TP0965 (0.8653204)]
COG0477	COG0845	HCH_05142	HCH_05142	Permease of the major facilitator superfamily	HCH_01961	HCH_01961	Membrane-fusion protein	[TP0840-TP0965 (0.8653204)]
COG0477	COG0845	HCH_02927	HCH_02927	Permease of the major facilitator superfamily	HCH_06589	HCH_06589	Membrane-fusion protein	[TP0840-TP0965 (0.8653204)]
COG0477	COG0845	HCH_04860	HCH_04860	Permease of the major facilitator superfamily	HCH_01211	HCH_01211	Membrane-fusion protein	[TP0840-TP0965 (0.8653204)]
COG0477	COG0845	HCH_02927	HCH_02927	Permease of the major facilitator superfamily	HCH_03759	HCH_03759	Membrane-fusion protein	[TP0840-TP0965 (0.8653204)]
COG0477	COG0845	HCH_02114	HCH_02114	Permease of the major facilitator superfamily	HCH_03019	HCH_03019	Membrane-fusion protein	[TP0840-TP0965 (0.8653204)]
COG0477	COG0845	HCH_06569	HCH_06569	Permease of the major facilitator superfamily	HCH_01961	HCH_01961	Membrane-fusion protein	[TP0840-TP0965 (0.8653204)]
COG0477	COG0845	HCH_03791	HCH_03791	Permease of the major facilitator superfamily	HCH_01465	HCH_01465	Membrane-fusion protein	[TP0840-TP0965 (0.8653204)]
COG0477	COG0845	HCH_02057	HCH_02057	Permease of the major facilitator superfamily	HCH_06589	HCH_06589	Membrane-fusion protein	[TP0840-TP0965 (0.8653204)]
COG0477	COG0845	HCH_01118	HCH_01118	Permease of the major facilitator superfamily	HCH_05602	HCH_05602	Membrane-fusion protein	[TP0840-TP0965 (0.8653204)]
COG0477	COG0845	HCH_04654	HCH_04654	Permease of the major facilitator superfamily	HCH_04033	HCH_04033	Membrane-fusion protein	[TP0840-TP0965 (0.8653204)]
COG0477	COG0845	HCH_04488	HCH_04488	Permease of the major facilitator superfamily	HCH_01465	HCH_01465	Membrane-fusion protein	[TP0840-TP0965 (0.8653204)]
COG0477	COG0845	HCH_02927	HCH_02927	Permease of the major facilitator superfamily	HCH_04132	HCH_04132	Membrane-fusion protein	[TP0840-TP0965 (0.8653204)]
COG0477	COG0845	HCH_06744	HCH_06744	Permease of the major facilitator superfamily	HCH_06942	HCH_06942	Membrane-fusion protein	[TP0840-TP0965 (0.8653204)]
COG0477	COG0845	HCH_00867	HCH_00867	Permease of the major facilitator superfamily	HCH_01961	HCH_01961	Membrane-fusion protein	[TP0840-TP0965 (0.8653204)]
COG0477	COG0845	HCH_05432	HCH_05432	Permease of the major facilitator superfamily	HCH_00237	HCH_00237	Membrane-fusion protein	[TP0840-TP0965 (0.8653204)]
COG0477	COG0845	HCH_06569	HCH_06569	Permease of the major facilitator superfamily	HCH_03019	HCH_03019	Membrane-fusion protein	[TP0840-TP0965 (0.8653204)]
COG0477	COG0845	HCH_00867	HCH_00867	Permease of the major facilitator superfamily	HCH_01465	HCH_01465	Membrane-fusion protein	[TP0840-TP0965 (0.8653204)]
COG0477	COG0845	HCH_02845	HCH_02845	Permease of the major facilitator superfamily	HCH_00237	HCH_00237	Membrane-fusion protein	[TP0840-TP0965 (0.8653204)]
COG0477	COG0845	HCH_05432	HCH_05432	Permease of the major facilitator superfamily	HCH_01211	HCH_01211	Membrane-fusion protein	[TP0840-TP0965 (0.8653204)]
COG0477	COG0845	HCH_06744	HCH_06744	Permease of the major facilitator superfamily	HCH_06116	HCH_06116	Membrane-fusion protein	[TP0840-TP0965 (0.8653204)]
COG0477	COG0845	HCH_00948	HCH_00948	Permease of the major facilitator superfamily	HCH_03019	HCH_03019	Membrane-fusion protein	[TP0840-TP0965 (0.8653204)]
COG0477	COG0845	HCH_06190	HCH_06190	Permease of the major facilitator superfamily	HCH_01961	HCH_01961	Membrane-fusion protein	[TP0840-TP0965 (0.8653204)]
COG0477	COG0845	HCH_05432	HCH_05432	Permease of the major facilitator superfamily	HCH_06116	HCH_06116	Membrane-fusion protein	[TP0840-TP0965 (0.8653204)]
COG0477	COG0845	HCH_06190	HCH_06190	Permease of the major facilitator superfamily	HCH_04132	HCH_04132	Membrane-fusion protein	[TP0840-TP0965 (0.8653204)]
COG0477	COG0845	HCH_06569	HCH_06569	Permease of the major facilitator superfamily	HCH_04033	HCH_04033	Membrane-fusion protein	[TP0840-TP0965 (0.8653204)]
COG0477	COG0845	HCH_05142	HCH_05142	Permease of the major facilitator superfamily	HCH_03759	HCH_03759	Membrane-fusion protein	[TP0840-TP0965 (0.8653204)]
COG0477	COG0845	HCH_00867	HCH_00867	Permease of the major facilitator superfamily	HCH_06589	HCH_06589	Membrane-fusion protein	[TP0840-TP0965 (0.8653204)]
COG0477	COG0845	HCH_03791	HCH_03791	Permease of the major facilitator superfamily	HCH_03019	HCH_03019	Membrane-fusion protein	[TP0840-TP0965 (0.8653204)]
COG0477	COG0845	HCH_04860	HCH_04860	Permease of the major facilitator superfamily	HCH_03513	HCH_03513	Membrane-fusion protein	[TP0840-TP0965 (0.8653204)]
COG0477	COG0845	HCH_02422	HCH_02422	Permease of the major facilitator superfamily	HCH_05602	HCH_05602	Membrane-fusion protein	[TP0840-TP0965 (0.8653204)]
COG0477	COG0845	HCH_00867	HCH_00867	Permease of the major facilitator superfamily	HCH_04033	HCH_04033	Membrane-fusion protein	[TP0840-TP0965 (0.8653204)]
COG0477	COG0845	HCH_02114	HCH_02114	Permease of the major facilitator superfamily	HCH_06942	HCH_06942	Membrane-fusion protein	[TP0840-TP0965 (0.8653204)]
COG0477	COG0845	HCH_06190	HCH_06190	Permease of the major facilitator superfamily	HCH_01264	HCH_01264	Membrane-fusion protein	[TP0840-TP0965 (0.8653204)]
COG0477	COG0845	HCH_04654	HCH_04654	Permease of the major facilitator superfamily	HCH_02217	HCH_02217	Membrane-fusion protein	[TP0840-TP0965 (0.8653204)]
COG0477	COG0845	HCH_02927	HCH_02927	Permease of the major facilitator superfamily	HCH_02217	HCH_02217	Membrane-fusion protein	[TP0840-TP0965 (0.8653204)]
COG0477	COG0845	HCH_04222	HCH_04222	Permease of the major facilitator superfamily	HCH_02217	HCH_02217	Membrane-fusion protein	[TP0840-TP0965 (0.8653204)]
COG0477	COG0845	HCH_06190	HCH_06190	Permease of the major facilitator superfamily	HCH_01211	HCH_01211	Membrane-fusion protein	[TP0840-TP0965 (0.8653204)]
COG0477	COG0845	HCH_06190	HCH_06190	Permease of the major facilitator superfamily	HCH_01465	HCH_01465	Membrane-fusion protein	[TP0840-TP0965 (0.8653204)]
COG0477	COG0845	HCH_00867	HCH_00867	Permease of the major facilitator superfamily	HCH_05602	HCH_05602	Membrane-fusion protein	[TP0840-TP0965 (0.8653204)]
COG0477	COG0845	HCH_02422	HCH_02422	Permease of the major facilitator superfamily	HCH_06589	HCH_06589	Membrane-fusion protein	[TP0840-TP0965 (0.8653204)]
COG0477	COG0845	HCH_04860	HCH_04860	Permease of the major facilitator superfamily	HCH_06589	HCH_06589	Membrane-fusion protein	[TP0840-TP0965 (0.8653204)]
COG0477	COG0845	HCH_02057	HCH_02057	Permease of the major facilitator superfamily	HCH_06942	HCH_06942	Membrane-fusion protein	[TP0840-TP0965 (0.8653204)]
COG0477	COG0845	HCH_00948	HCH_00948	Permease of the major facilitator superfamily	HCH_05602	HCH_05602	Membrane-fusion protein	[TP0840-TP0965 (0.8653204)]
COG0477	COG0845	HCH_04654	HCH_04654	Permease of the major facilitator superfamily	HCH_00237	HCH_00237	Membrane-fusion protein	[TP0840-TP0965 (0.8653204)]
COG0477	COG0845	HCH_04860	HCH_04860	Permease of the major facilitator superfamily	HCH_03759	HCH_03759	Membrane-fusion protein	[TP0840-TP0965 (0.8653204)]
COG0477	COG0845	HCH_01118	HCH_01118	Permease of the major facilitator superfamily	HCH_03759	HCH_03759	Membrane-fusion protein	[TP0840-TP0965 (0.8653204)]
COG0477	COG0845	HCH_05432	HCH_05432	Permease of the major facilitator superfamily	HCH_01961	HCH_01961	Membrane-fusion protein	[TP0840-TP0965 (0.8653204)]
COG0477	COG0845	HCH_02057	HCH_02057	Permease of the major facilitator superfamily	HCH_02217	HCH_02217	Membrane-fusion protein	[TP0840-TP0965 (0.8653204)]
COG0477	COG0845	HCH_06190	HCH_06190	Permease of the major facilitator superfamily	HCH_05602	HCH_05602	Membrane-fusion protein	[TP0840-TP0965 (0.8653204)]
COG0477	COG0845	HCH_02845	HCH_02845	Permease of the major facilitator superfamily	HCH_06942	HCH_06942	Membrane-fusion protein	[TP0840-TP0965 (0.8653204)]
COG0477	COG0845	HCH_04222	HCH_04222	Permease of the major facilitator superfamily	HCH_03789	HCH_03789	Membrane-fusion protein	[TP0840-TP0965 (0.8653204)]
COG0477	COG0845	HCH_06744	HCH_06744	Permease of the major facilitator superfamily	HCH_05602	HCH_05602	Membrane-fusion protein	[TP0840-TP0965 (0.8653204)]
COG0477	COG0845	HCH_01118	HCH_01118	Permease of the major facilitator superfamily	HCH_01465	HCH_01465	Membrane-fusion protein	[TP0840-TP0965 (0.8653204)]
COG0477	COG0845	HCH_04860	HCH_04860	Permease of the major facilitator superfamily	HCH_03789	HCH_03789	Membrane-fusion protein	[TP0840-TP0965 (0.8653204)]
COG0477	COG0845	HCH_00948	HCH_00948	Permease of the major facilitator superfamily	HCH_03759	HCH_03759	Membrane-fusion protein	[TP0840-TP0965 (0.8653204)]
COG0477	COG0845	HCH_02845	HCH_02845	Permease of the major facilitator superfamily	HCH_03759	HCH_03759	Membrane-fusion protein	[TP0840-TP0965 (0.8653204)]
COG0477	COG0845	HCH_01118	HCH_01118	Permease of the major facilitator superfamily	HCH_04033	HCH_04033	Membrane-fusion protein	[TP0840-TP0965 (0.8653204)]
COG0477	COG0845	HCH_05142	HCH_05142	Permease of the major facilitator superfamily	HCH_03019	HCH_03019	Membrane-fusion protein	[TP0840-TP0965 (0.8653204)]
COG0477	COG0845	HCH_02845	HCH_02845	Permease of the major facilitator superfamily	HCH_01465	HCH_01465	Membrane-fusion protein	[TP0840-TP0965 (0.8653204)]
COG0477	COG0845	HCH_06190	HCH_06190	Permease of the major facilitator superfamily	HCH_03019	HCH_03019	Membrane-fusion protein	[TP0840-TP0965 (0.8653204)]
COG0477	COG0845	HCH_05142	HCH_05142	Permease of the major facilitator superfamily	HCH_03513	HCH_03513	Membrane-fusion protein	[TP0840-TP0965 (0.8653204)]
COG0477	COG0845	HCH_02927	HCH_02927	Permease of the major facilitator superfamily	HCH_06174	HCH_06174	Membrane-fusion protein	[TP0840-TP0965 (0.8653204)]
COG0477	COG0845	HCH_04654	HCH_04654	Permease of the major facilitator superfamily	HCH_03513	HCH_03513	Membrane-fusion protein	[TP0840-TP0965 (0.8653204)]
COG0477	COG0845	HCH_06569	HCH_06569	Permease of the major facilitator superfamily	HCH_06942	HCH_06942	Membrane-fusion protein	[TP0840-TP0965 (0.8653204)]
COG0477	COG0845	HCH_02845	HCH_02845	Permease of the major facilitator superfamily	HCH_05602	HCH_05602	Membrane-fusion protein	[TP0840-TP0965 (0.8653204)]
COG0477	COG0845	HCH_05432	HCH_05432	Permease of the major facilitator superfamily	HCH_03789	HCH_03789	Membrane-fusion protein	[TP0840-TP0965 (0.8653204)]
COG0477	COG0845	HCH_04488	HCH_04488	Permease of the major facilitator superfamily	HCH_06116	HCH_06116	Membrane-fusion protein	[TP0840-TP0965 (0.8653204)]
COG0477	COG0845	HCH_04488	HCH_04488	Permease of the major facilitator superfamily	HCH_01211	HCH_01211	Membrane-fusion protein	[TP0840-TP0965 (0.8653204)]
COG0477	COG0845	HCH_02422	HCH_02422	Permease of the major facilitator superfamily	HCH_03513	HCH_03513	Membrane-fusion protein	[TP0840-TP0965 (0.8653204)]
COG0477	COG0845	HCH_05142	HCH_05142	Permease of the major facilitator superfamily	HCH_00237	HCH_00237	Membrane-fusion protein	[TP0840-TP0965 (0.8653204)]
COG0477	COG0845	HCH_04619	HCH_04619	Permease of the major facilitator superfamily	HCH_06174	HCH_06174	Membrane-fusion protein	[TP0840-TP0965 (0.8653204)]
COG0477	COG0845	HCH_03791	HCH_03791	Permease of the major facilitator superfamily	HCH_06589	HCH_06589	Membrane-fusion protein	[TP0840-TP0965 (0.8653204)]
COG0477	COG0845	HCH_02927	HCH_02927	Permease of the major facilitator superfamily	HCH_03789	HCH_03789	Membrane-fusion protein	[TP0840-TP0965 (0.8653204)]
COG0477	COG0845	HCH_06569	HCH_06569	Permease of the major facilitator superfamily	HCH_06116	HCH_06116	Membrane-fusion protein	[TP0840-TP0965 (0.8653204)]
COG0477	COG0845	HCH_06744	HCH_06744	Permease of the major facilitator superfamily	HCH_01465	HCH_01465	Membrane-fusion protein	[TP0840-TP0965 (0.8653204)]
COG0477	COG0845	HCH_02057	HCH_02057	Permease of the major facilitator superfamily	HCH_05602	HCH_05602	Membrane-fusion protein	[TP0840-TP0965 (0.8653204)]
COG0477	COG0845	HCH_04619	HCH_04619	Permease of the major facilitator superfamily	HCH_00237	HCH_00237	Membrane-fusion protein	[TP0840-TP0965 (0.8653204)]
COG0477	COG0845	HCH_02422	HCH_02422	Permease of the major facilitator superfamily	HCH_02217	HCH_02217	Membrane-fusion protein	[TP0840-TP0965 (0.8653204)]
COG0477	COG0845	HCH_00867	HCH_00867	Permease of the major facilitator superfamily	HCH_01264	HCH_01264	Membrane-fusion protein	[TP0840-TP0965 (0.8653204)]
COG0477	COG0845	HCH_04619	HCH_04619	Permease of the major facilitator superfamily	HCH_04033	HCH_04033	Membrane-fusion protein	[TP0840-TP0965 (0.8653204)]
COG0477	COG0845	HCH_04488	HCH_04488	Permease of the major facilitator superfamily	HCH_06589	HCH_06589	Membrane-fusion protein	[TP0840-TP0965 (0.8653204)]
COG0477	COG0845	HCH_01118	HCH_01118	Permease of the major facilitator superfamily	HCH_01264	HCH_01264	Membrane-fusion protein	[TP0840-TP0965 (0.8653204)]
COG0477	COG0845	HCH_05432	HCH_05432	Permease of the major facilitator superfamily	HCH_02217	HCH_02217	Membrane-fusion protein	[TP0840-TP0965 (0.8653204)]
COG0477	COG0845	HCH_02845	HCH_02845	Permease of the major facilitator superfamily	HCH_06589	HCH_06589	Membrane-fusion protein	[TP0840-TP0965 (0.8653204)]
COG0477	COG0845	HCH_02057	HCH_02057	Permease of the major facilitator superfamily	HCH_03789	HCH_03789	Membrane-fusion protein	[TP0840-TP0965 (0.8653204)]
COG0477	COG0845	HCH_04860	HCH_04860	Permease of the major facilitator superfamily	HCH_05602	HCH_05602	Membrane-fusion protein	[TP0840-TP0965 (0.8653204)]
COG0477	COG0845	HCH_06744	HCH_06744	Permease of the major facilitator superfamily	HCH_04132	HCH_04132	Membrane-fusion protein	[TP0840-TP0965 (0.8653204)]
COG0477	COG0845	HCH_06190	HCH_06190	Permease of the major facilitator superfamily	HCH_06589	HCH_06589	Membrane-fusion protein	[TP0840-TP0965 (0.8653204)]
COG0477	COG0845	HCH_04619	HCH_04619	Permease of the major facilitator superfamily	HCH_03019	HCH_03019	Membrane-fusion protein	[TP0840-TP0965 (0.8653204)]
COG0477	COG0845	HCH_05432	HCH_05432	Permease of the major facilitator superfamily	HCH_06174	HCH_06174	Membrane-fusion protein	[TP0840-TP0965 (0.8653204)]
COG0477	COG0845	HCH_04860	HCH_04860	Permease of the major facilitator superfamily	HCH_01264	HCH_01264	Membrane-fusion protein	[TP0840-TP0965 (0.8653204)]
COG0477	COG0845	HCH_04619	HCH_04619	Permease of the major facilitator superfamily	HCH_06589	HCH_06589	Membrane-fusion protein	[TP0840-TP0965 (0.8653204)]
COG0477	COG0845	HCH_02927	HCH_02927	Permease of the major facilitator superfamily	HCH_01961	HCH_01961	Membrane-fusion protein	[TP0840-TP0965 (0.8653204)]
COG0477	COG0845	HCH_02114	HCH_02114	Permease of the major facilitator superfamily	HCH_06116	HCH_06116	Membrane-fusion protein	[TP0840-TP0965 (0.8653204)]
COG0477	COG0845	HCH_05432	HCH_05432	Permease of the major facilitator superfamily	HCH_04033	HCH_04033	Membrane-fusion protein	[TP0840-TP0965 (0.8653204)]
COG0477	COG0845	HCH_04222	HCH_04222	Permease of the major facilitator superfamily	HCH_01211	HCH_01211	Membrane-fusion protein	[TP0840-TP0965 (0.8653204)]
COG0477	COG0845	HCH_06569	HCH_06569	Permease of the major facilitator superfamily	HCH_01264	HCH_01264	Membrane-fusion protein	[TP0840-TP0965 (0.8653204)]
COG0477	COG0845	HCH_05142	HCH_05142	Permease of the major facilitator superfamily	HCH_06942	HCH_06942	Membrane-fusion protein	[TP0840-TP0965 (0.8653204)]
COG0477	COG0845	HCH_05432	HCH_05432	Permease of the major facilitator superfamily	HCH_06942	HCH_06942	Membrane-fusion protein	[TP0840-TP0965 (0.8653204)]
COG0477	COG0845	HCH_01118	HCH_01118	Permease of the major facilitator superfamily	HCH_06589	HCH_06589	Membrane-fusion protein	[TP0840-TP0965 (0.8653204)]
COG0477	COG0845	HCH_06190	HCH_06190	Permease of the major facilitator superfamily	HCH_00237	HCH_00237	Membrane-fusion protein	[TP0840-TP0965 (0.8653204)]
COG0477	COG0845	HCH_00948	HCH_00948	Permease of the major facilitator superfamily	HCH_01961	HCH_01961	Membrane-fusion protein	[TP0840-TP0965 (0.8653204)]
COG0477	COG0845	HCH_05432	HCH_05432	Permease of the major facilitator superfamily	HCH_01264	HCH_01264	Membrane-fusion protein	[TP0840-TP0965 (0.8653204)]
COG0477	COG0845	HCH_02114	HCH_02114	Permease of the major facilitator superfamily	HCH_03513	HCH_03513	Membrane-fusion protein	[TP0840-TP0965 (0.8653204)]
COG0477	COG0845	HCH_02845	HCH_02845	Permease of the major facilitator superfamily	HCH_01264	HCH_01264	Membrane-fusion protein	[TP0840-TP0965 (0.8653204)]
COG0477	COG0845	HCH_02422	HCH_02422	Permease of the major facilitator superfamily	HCH_01264	HCH_01264	Membrane-fusion protein	[TP0840-TP0965 (0.8653204)]
COG0477	COG0845	HCH_02927	HCH_02927	Permease of the major facilitator superfamily	HCH_03019	HCH_03019	Membrane-fusion protein	[TP0840-TP0965 (0.8653204)]
COG0477	COG0845	HCH_00948	HCH_00948	Permease of the major facilitator superfamily	HCH_06942	HCH_06942	Membrane-fusion protein	[TP0840-TP0965 (0.8653204)]
COG0477	COG0845	HCH_04654	HCH_04654	Permease of the major facilitator superfamily	HCH_01465	HCH_01465	Membrane-fusion protein	[TP0840-TP0965 (0.8653204)]
COG0477	COG0845	HCH_02845	HCH_02845	Permease of the major facilitator superfamily	HCH_01211	HCH_01211	Membrane-fusion protein	[TP0840-TP0965 (0.8653204)]
COG0477	COG0845	HCH_00867	HCH_00867	Permease of the major facilitator superfamily	HCH_03759	HCH_03759	Membrane-fusion protein	[TP0840-TP0965 (0.8653204)]
COG0477	COG0845	HCH_04222	HCH_04222	Permease of the major facilitator superfamily	HCH_06589	HCH_06589	Membrane-fusion protein	[TP0840-TP0965 (0.8653204)]
COG0477	COG0845	HCH_05432	HCH_05432	Permease of the major facilitator superfamily	HCH_03019	HCH_03019	Membrane-fusion protein	[TP0840-TP0965 (0.8653204)]
COG0477	COG0845	HCH_00948	HCH_00948	Permease of the major facilitator superfamily	HCH_01211	HCH_01211	Membrane-fusion protein	[TP0840-TP0965 (0.8653204)]
COG0477	COG0845	HCH_02845	HCH_02845	Permease of the major facilitator superfamily	HCH_01961	HCH_01961	Membrane-fusion protein	[TP0840-TP0965 (0.8653204)]
COG0477	COG0845	HCH_00948	HCH_00948	Permease of the major facilitator superfamily	HCH_04132	HCH_04132	Membrane-fusion protein	[TP0840-TP0965 (0.8653204)]
COG0477	COG0845	HCH_06569	HCH_06569	Permease of the major facilitator superfamily	HCH_04132	HCH_04132	Membrane-fusion protein	[TP0840-TP0965 (0.8653204)]
COG0477	COG0845	HCH_04654	HCH_04654	Permease of the major facilitator superfamily	HCH_06174	HCH_06174	Membrane-fusion protein	[TP0840-TP0965 (0.8653204)]
COG0477	COG0845	HCH_04619	HCH_04619	Permease of the major facilitator superfamily	HCH_01211	HCH_01211	Membrane-fusion protein	[TP0840-TP0965 (0.8653204)]
COG0477	COG0845	HCH_01118	HCH_01118	Permease of the major facilitator superfamily	HCH_03513	HCH_03513	Membrane-fusion protein	[TP0840-TP0965 (0.8653204)]
COG0477	COG0845	HCH_02422	HCH_02422	Permease of the major facilitator superfamily	HCH_03759	HCH_03759	Membrane-fusion protein	[TP0840-TP0965 (0.8653204)]
COG0477	COG0845	HCH_02114	HCH_02114	Permease of the major facilitator superfamily	HCH_03789	HCH_03789	Membrane-fusion protein	[TP0840-TP0965 (0.8653204)]
COG0477	COG0845	HCH_00867	HCH_00867	Permease of the major facilitator superfamily	HCH_03019	HCH_03019	Membrane-fusion protein	[TP0840-TP0965 (0.8653204)]
COG0477	COG0845	HCH_02845	HCH_02845	Permease of the major facilitator superfamily	HCH_03789	HCH_03789	Membrane-fusion protein	[TP0840-TP0965 (0.8653204)]
COG0477	COG0845	HCH_04222	HCH_04222	Permease of the major facilitator superfamily	HCH_05602	HCH_05602	Membrane-fusion protein	[TP0840-TP0965 (0.8653204)]
COG0477	COG0845	HCH_04222	HCH_04222	Permease of the major facilitator superfamily	HCH_01264	HCH_01264	Membrane-fusion protein	[TP0840-TP0965 (0.8653204)]
COG0477	COG0845	HCH_04222	HCH_04222	Permease of the major facilitator superfamily	HCH_01961	HCH_01961	Membrane-fusion protein	[TP0840-TP0965 (0.8653204)]
COG0477	COG0845	HCH_06744	HCH_06744	Permease of the major facilitator superfamily	HCH_03513	HCH_03513	Membrane-fusion protein	[TP0840-TP0965 (0.8653204)]
COG0477	COG0845	HCH_06744	HCH_06744	Permease of the major facilitator superfamily	HCH_03019	HCH_03019	Membrane-fusion protein	[TP0840-TP0965 (0.8653204)]
COG0477	COG0845	HCH_04619	HCH_04619	Permease of the major facilitator superfamily	HCH_03789	HCH_03789	Membrane-fusion protein	[TP0840-TP0965 (0.8653204)]
COG0477	COG0845	HCH_00867	HCH_00867	Permease of the major facilitator superfamily	HCH_03513	HCH_03513	Membrane-fusion protein	[TP0840-TP0965 (0.8653204)]
COG0477	COG0845	HCH_06744	HCH_06744	Permease of the major facilitator superfamily	HCH_01961	HCH_01961	Membrane-fusion protein	[TP0840-TP0965 (0.8653204)]
COG0477	COG0845	HCH_02422	HCH_02422	Permease of the major facilitator superfamily	HCH_01211	HCH_01211	Membrane-fusion protein	[TP0840-TP0965 (0.8653204)]
COG0477	COG0845	HCH_06569	HCH_06569	Permease of the major facilitator superfamily	HCH_01465	HCH_01465	Membrane-fusion protein	[TP0840-TP0965 (0.8653204)]
COG0477	COG0845	HCH_00867	HCH_00867	Permease of the major facilitator superfamily	HCH_06116	HCH_06116	Membrane-fusion protein	[TP0840-TP0965 (0.8653204)]
COG0477	COG0845	HCH_06190	HCH_06190	Permease of the major facilitator superfamily	HCH_06942	HCH_06942	Membrane-fusion protein	[TP0840-TP0965 (0.8653204)]
COG0477	COG0845	HCH_00948	HCH_00948	Permease of the major facilitator superfamily	HCH_04033	HCH_04033	Membrane-fusion protein	[TP0840-TP0965 (0.8653204)]
COG0477	COG0845	HCH_02422	HCH_02422	Permease of the major facilitator superfamily	HCH_01961	HCH_01961	Membrane-fusion protein	[TP0840-TP0965 (0.8653204)]
COG0477	COG0845	HCH_04654	HCH_04654	Permease of the major facilitator superfamily	HCH_05602	HCH_05602	Membrane-fusion protein	[TP0840-TP0965 (0.8653204)]
COG0477	COG0845	HCH_03791	HCH_03791	Permease of the major facilitator superfamily	HCH_05602	HCH_05602	Membrane-fusion protein	[TP0840-TP0965 (0.8653204)]
COG0477	COG0845	HCH_04488	HCH_04488	Permease of the major facilitator superfamily	HCH_04033	HCH_04033	Membrane-fusion protein	[TP0840-TP0965 (0.8653204)]
COG0477	COG0845	HCH_02114	HCH_02114	Permease of the major facilitator superfamily	HCH_04132	HCH_04132	Membrane-fusion protein	[TP0840-TP0965 (0.8653204)]
COG0477	COG0845	HCH_05142	HCH_05142	Permease of the major facilitator superfamily	HCH_06116	HCH_06116	Membrane-fusion protein	[TP0840-TP0965 (0.8653204)]
COG0477	COG0845	HCH_04654	HCH_04654	Permease of the major facilitator superfamily	HCH_03019	HCH_03019	Membrane-fusion protein	[TP0840-TP0965 (0.8653204)]
COG0477	COG0845	HCH_04222	HCH_04222	Permease of the major facilitator superfamily	HCH_04033	HCH_04033	Membrane-fusion protein	[TP0840-TP0965 (0.8653204)]
COG0477	COG0845	HCH_00948	HCH_00948	Permease of the major facilitator superfamily	HCH_00237	HCH_00237	Membrane-fusion protein	[TP0840-TP0965 (0.8653204)]
COG0477	COG0845	HCH_02422	HCH_02422	Permease of the major facilitator superfamily	HCH_06116	HCH_06116	Membrane-fusion protein	[TP0840-TP0965 (0.8653204)]
COG0477	COG0845	HCH_04654	HCH_04654	Permease of the major facilitator superfamily	HCH_04132	HCH_04132	Membrane-fusion protein	[TP0840-TP0965 (0.8653204)]
COG0477	COG0845	HCH_06744	HCH_06744	Permease of the major facilitator superfamily	HCH_01264	HCH_01264	Membrane-fusion protein	[TP0840-TP0965 (0.8653204)]
COG0477	COG0845	HCH_02845	HCH_02845	Permease of the major facilitator superfamily	HCH_03019	HCH_03019	Membrane-fusion protein	[TP0840-TP0965 (0.8653204)]
COG0477	COG0845	HCH_04860	HCH_04860	Permease of the major facilitator superfamily	HCH_01465	HCH_01465	Membrane-fusion protein	[TP0840-TP0965 (0.8653204)]
COG0477	COG0845	HCH_02057	HCH_02057	Permease of the major facilitator superfamily	HCH_01211	HCH_01211	Membrane-fusion protein	[TP0840-TP0965 (0.8653204)]
COG0477	COG0845	HCH_06190	HCH_06190	Permease of the major facilitator superfamily	HCH_03759	HCH_03759	Membrane-fusion protein	[TP0840-TP0965 (0.8653204)]
COG0477	COG0845	HCH_02927	HCH_02927	Permease of the major facilitator superfamily	HCH_01211	HCH_01211	Membrane-fusion protein	[TP0840-TP0965 (0.8653204)]
COG0477	COG0845	HCH_04860	HCH_04860	Permease of the major facilitator superfamily	HCH_01961	HCH_01961	Membrane-fusion protein	[TP0840-TP0965 (0.8653204)]
COG0477	COG0845	HCH_04619	HCH_04619	Permease of the major facilitator superfamily	HCH_04132	HCH_04132	Membrane-fusion protein	[TP0840-TP0965 (0.8653204)]
COG0477	COG0845	HCH_06744	HCH_06744	Permease of the major facilitator superfamily	HCH_02217	HCH_02217	Membrane-fusion protein	[TP0840-TP0965 (0.8653204)]
COG0477	COG0845	HCH_05142	HCH_05142	Permease of the major facilitator superfamily	HCH_01465	HCH_01465	Membrane-fusion protein	[TP0840-TP0965 (0.8653204)]
COG0477	COG0845	HCH_02927	HCH_02927	Permease of the major facilitator superfamily	HCH_03513	HCH_03513	Membrane-fusion protein	[TP0840-TP0965 (0.8653204)]
COG0477	COG0845	HCH_02927	HCH_02927	Permease of the major facilitator superfamily	HCH_04033	HCH_04033	Membrane-fusion protein	[TP0840-TP0965 (0.8653204)]
COG0477	COG0845	HCH_03791	HCH_03791	Permease of the major facilitator superfamily	HCH_01264	HCH_01264	Membrane-fusion protein	[TP0840-TP0965 (0.8653204)]
COG0477	COG0845	HCH_04654	HCH_04654	Permease of the major facilitator superfamily	HCH_06589	HCH_06589	Membrane-fusion protein	[TP0840-TP0965 (0.8653204)]
COG0477	COG0845	HCH_02927	HCH_02927	Permease of the major facilitator superfamily	HCH_05602	HCH_05602	Membrane-fusion protein	[TP0840-TP0965 (0.8653204)]
COG0477	COG0845	HCH_02114	HCH_02114	Permease of the major facilitator superfamily	HCH_06174	HCH_06174	Membrane-fusion protein	[TP0840-TP0965 (0.8653204)]
COG0477	COG0845	HCH_03791	HCH_03791	Permease of the major facilitator superfamily	HCH_06116	HCH_06116	Membrane-fusion protein	[TP0840-TP0965 (0.8653204)]
COG0477	COG0845	HCH_05432	HCH_05432	Permease of the major facilitator superfamily	HCH_04132	HCH_04132	Membrane-fusion protein	[TP0840-TP0965 (0.8653204)]
COG0477	COG0845	HCH_04619	HCH_04619	Permease of the major facilitator superfamily	HCH_01465	HCH_01465	Membrane-fusion protein	[TP0840-TP0965 (0.8653204)]
COG0477	COG0845	HCH_03791	HCH_03791	Permease of the major facilitator superfamily	HCH_04132	HCH_04132	Membrane-fusion protein	[TP0840-TP0965 (0.8653204)]
COG0477	COG0845	HCH_00867	HCH_00867	Permease of the major facilitator superfamily	HCH_06942	HCH_06942	Membrane-fusion protein	[TP0840-TP0965 (0.8653204)]
COG0477	COG0845	HCH_02057	HCH_02057	Permease of the major facilitator superfamily	HCH_01264	HCH_01264	Membrane-fusion protein	[TP0840-TP0965 (0.8653204)]
COG0477	COG0845	HCH_02114	HCH_02114	Permease of the major facilitator superfamily	HCH_00237	HCH_00237	Membrane-fusion protein	[TP0840-TP0965 (0.8653204)]
COG0477	COG0845	HCH_00948	HCH_00948	Permease of the major facilitator superfamily	HCH_03513	HCH_03513	Membrane-fusion protein	[TP0840-TP0965 (0.8653204)]
COG0477	COG0845	HCH_03791	HCH_03791	Permease of the major facilitator superfamily	HCH_06942	HCH_06942	Membrane-fusion protein	[TP0840-TP0965 (0.8653204)]
COG0477	COG0845	HCH_05432	HCH_05432	Permease of the major facilitator superfamily	HCH_03513	HCH_03513	Membrane-fusion protein	[TP0840-TP0965 (0.8653204)]
COG0477	COG0845	HCH_04488	HCH_04488	Permease of the major facilitator superfamily	HCH_01264	HCH_01264	Membrane-fusion protein	[TP0840-TP0965 (0.8653204)]
COG0477	COG0845	HCH_00867	HCH_00867	Permease of the major facilitator superfamily	HCH_01211	HCH_01211	Membrane-fusion protein	[TP0840-TP0965 (0.8653204)]
COG0477	COG0845	HCH_05142	HCH_05142	Permease of the major facilitator superfamily	HCH_06589	HCH_06589	Membrane-fusion protein	[TP0840-TP0965 (0.8653204)]
COG0477	COG0845	HCH_04488	HCH_04488	Permease of the major facilitator superfamily	HCH_06174	HCH_06174	Membrane-fusion protein	[TP0840-TP0965 (0.8653204)]
COG0477	COG0845	HCH_00948	HCH_00948	Permease of the major facilitator superfamily	HCH_06116	HCH_06116	Membrane-fusion protein	[TP0840-TP0965 (0.8653204)]
COG0477	COG0845	HCH_03791	HCH_03791	Permease of the major facilitator superfamily	HCH_04033	HCH_04033	Membrane-fusion protein	[TP0840-TP0965 (0.8653204)]
COG0477	COG0845	HCH_02114	HCH_02114	Permease of the major facilitator superfamily	HCH_05602	HCH_05602	Membrane-fusion protein	[TP0840-TP0965 (0.8653204)]
COG0477	COG0845	HCH_03791	HCH_03791	Permease of the major facilitator superfamily	HCH_02217	HCH_02217	Membrane-fusion protein	[TP0840-TP0965 (0.8653204)]
COG0477	COG0845	HCH_02057	HCH_02057	Permease of the major facilitator superfamily	HCH_01961	HCH_01961	Membrane-fusion protein	[TP0840-TP0965 (0.8653204)]
COG0477	COG0845	HCH_04860	HCH_04860	Permease of the major facilitator superfamily	HCH_02217	HCH_02217	Membrane-fusion protein	[TP0840-TP0965 (0.8653204)]
COG0477	COG0845	HCH_02057	HCH_02057	Permease of the major facilitator superfamily	HCH_01465	HCH_01465	Membrane-fusion protein	[TP0840-TP0965 (0.8653204)]
COG0477	COG0845	HCH_02422	HCH_02422	Permease of the major facilitator superfamily	HCH_01465	HCH_01465	Membrane-fusion protein	[TP0840-TP0965 (0.8653204)]
COG0477	COG0845	HCH_06569	HCH_06569	Permease of the major facilitator superfamily	HCH_03789	HCH_03789	Membrane-fusion protein	[TP0840-TP0965 (0.8653204)]
COG0477	COG0845	HCH_01118	HCH_01118	Permease of the major facilitator superfamily	HCH_06942	HCH_06942	Membrane-fusion protein	[TP0840-TP0965 (0.8653204)]
COG0477	COG0845	HCH_02114	HCH_02114	Permease of the major facilitator superfamily	HCH_06589	HCH_06589	Membrane-fusion protein	[TP0840-TP0965 (0.8653204)]
COG0477	COG0845	HCH_06569	HCH_06569	Permease of the major facilitator superfamily	HCH_06589	HCH_06589	Membrane-fusion protein	[TP0840-TP0965 (0.8653204)]
COG0477	COG0845	HCH_02114	HCH_02114	Permease of the major facilitator superfamily	HCH_01264	HCH_01264	Membrane-fusion protein	[TP0840-TP0965 (0.8653204)]
COG0477	COG0845	HCH_02057	HCH_02057	Permease of the major facilitator superfamily	HCH_03513	HCH_03513	Membrane-fusion protein	[TP0840-TP0965 (0.8653204)]
COG0477	COG0845	HCH_05142	HCH_05142	Permease of the major facilitator superfamily	HCH_03789	HCH_03789	Membrane-fusion protein	[TP0840-TP0965 (0.8653204)]
COG0477	COG0845	HCH_04654	HCH_04654	Permease of the major facilitator superfamily	HCH_06942	HCH_06942	Membrane-fusion protein	[TP0840-TP0965 (0.8653204)]
COG0477	COG0845	HCH_00948	HCH_00948	Permease of the major facilitator superfamily	HCH_06174	HCH_06174	Membrane-fusion protein	[TP0840-TP0965 (0.8653204)]
COG0477	COG0845	HCH_02927	HCH_02927	Permease of the major facilitator superfamily	HCH_01465	HCH_01465	Membrane-fusion protein	[TP0840-TP0965 (0.8653204)]
COG0477	COG0845	HCH_06744	HCH_06744	Permease of the major facilitator superfamily	HCH_00237	HCH_00237	Membrane-fusion protein	[TP0840-TP0965 (0.8653204)]
COG0477	COG0845	HCH_04488	HCH_04488	Permease of the major facilitator superfamily	HCH_03019	HCH_03019	Membrane-fusion protein	[TP0840-TP0965 (0.8653204)]
COG0477	COG0845	HCH_04222	HCH_04222	Permease of the major facilitator superfamily	HCH_04132	HCH_04132	Membrane-fusion protein	[TP0840-TP0965 (0.8653204)]
COG0477	COG0845	HCH_02845	HCH_02845	Permease of the major facilitator superfamily	HCH_02217	HCH_02217	Membrane-fusion protein	[TP0840-TP0965 (0.8653204)]
COG0477	COG0845	HCH_05142	HCH_05142	Permease of the major facilitator superfamily	HCH_01264	HCH_01264	Membrane-fusion protein	[TP0840-TP0965 (0.8653204)]
COG0477	COG0845	HCH_02845	HCH_02845	Permease of the major facilitator superfamily	HCH_04132	HCH_04132	Membrane-fusion protein	[TP0840-TP0965 (0.8653204)]
COG0477	COG0845	HCH_00867	HCH_00867	Permease of the major facilitator superfamily	HCH_03789	HCH_03789	Membrane-fusion protein	[TP0840-TP0965 (0.8653204)]
COG0477	COG0845	HCH_06744	HCH_06744	Permease of the major facilitator superfamily	HCH_01211	HCH_01211	Membrane-fusion protein	[TP0840-TP0965 (0.8653204)]
COG0477	COG0845	HCH_06190	HCH_06190	Permease of the major facilitator superfamily	HCH_06174	HCH_06174	Membrane-fusion protein	[TP0840-TP0965 (0.8653204)]
COG0477	COG0845	HCH_00948	HCH_00948	Permease of the major facilitator superfamily	HCH_06589	HCH_06589	Membrane-fusion protein	[TP0840-TP0965 (0.8653204)]
COG0477	COG0845	HCH_00867	HCH_00867	Permease of the major facilitator superfamily	HCH_00237	HCH_00237	Membrane-fusion protein	[TP0840-TP0965 (0.8653204)]
COG0477	COG0845	HCH_00948	HCH_00948	Permease of the major facilitator superfamily	HCH_03789	HCH_03789	Membrane-fusion protein	[TP0840-TP0965 (0.8653204)]
COG0477	COG0845	HCH_04222	HCH_04222	Permease of the major facilitator superfamily	HCH_00237	HCH_00237	Membrane-fusion protein	[TP0840-TP0965 (0.8653204)]
COG0477	COG0845	HCH_00867	HCH_00867	Permease of the major facilitator superfamily	HCH_06174	HCH_06174	Membrane-fusion protein	[TP0840-TP0965 (0.8653204)]
COG0477	COG0845	HCH_04654	HCH_04654	Permease of the major facilitator superfamily	HCH_06116	HCH_06116	Membrane-fusion protein	[TP0840-TP0965 (0.8653204)]
COG0477	COG0845	HCH_02114	HCH_02114	Permease of the major facilitator superfamily	HCH_03759	HCH_03759	Membrane-fusion protein	[TP0840-TP0965 (0.8653204)]
COG0477	COG0845	HCH_04488	HCH_04488	Permease of the major facilitator superfamily	HCH_04132	HCH_04132	Membrane-fusion protein	[TP0840-TP0965 (0.8653204)]
COG0477	COG0845	HCH_06569	HCH_06569	Permease of the major facilitator superfamily	HCH_06174	HCH_06174	Membrane-fusion protein	[TP0840-TP0965 (0.8653204)]
COG0477	COG0845	HCH_01118	HCH_01118	Permease of the major facilitator superfamily	HCH_06116	HCH_06116	Membrane-fusion protein	[TP0840-TP0965 (0.8653204)]
COG0477	COG0845	HCH_06190	HCH_06190	Permease of the major facilitator superfamily	HCH_04033	HCH_04033	Membrane-fusion protein	[TP0840-TP0965 (0.8653204)]
COG0477	COG0845	HCH_05142	HCH_05142	Permease of the major facilitator superfamily	HCH_06174	HCH_06174	Membrane-fusion protein	[TP0840-TP0965 (0.8653204)]
COG0477	COG0845	HCH_04488	HCH_04488	Permease of the major facilitator superfamily	HCH_03789	HCH_03789	Membrane-fusion protein	[TP0840-TP0965 (0.8653204)]
COG0477	COG0845	HCH_06190	HCH_06190	Permease of the major facilitator superfamily	HCH_03513	HCH_03513	Membrane-fusion protein	[TP0840-TP0965 (0.8653204)]
COG0477	COG0845	HCH_05432	HCH_05432	Permease of the major facilitator superfamily	HCH_05602	HCH_05602	Membrane-fusion protein	[TP0840-TP0965 (0.8653204)]
COG0477	COG0845	HCH_01118	HCH_01118	Permease of the major facilitator superfamily	HCH_06174	HCH_06174	Membrane-fusion protein	[TP0840-TP0965 (0.8653204)]
COG0477	COG0845	HCH_04488	HCH_04488	Permease of the major facilitator superfamily	HCH_02217	HCH_02217	Membrane-fusion protein	[TP0840-TP0965 (0.8653204)]
COG0477	COG0845	HCH_04222	HCH_04222	Permease of the major facilitator superfamily	HCH_03513	HCH_03513	Membrane-fusion protein	[TP0840-TP0965 (0.8653204)]
COG0477	COG0845	HCH_05142	HCH_05142	Permease of the major facilitator superfamily	HCH_01211	HCH_01211	Membrane-fusion protein	[TP0840-TP0965 (0.8653204)]
COG0477	COG0845	HCH_06569	HCH_06569	Permease of the major facilitator superfamily	HCH_03759	HCH_03759	Membrane-fusion protein	[TP0840-TP0965 (0.8653204)]
COG0477	COG0845	HCH_04619	HCH_04619	Permease of the major facilitator superfamily	HCH_03513	HCH_03513	Membrane-fusion protein	[TP0840-TP0965 (0.8653204)]
COG0477	COG0845	HCH_02422	HCH_02422	Permease of the major facilitator superfamily	HCH_00237	HCH_00237	Membrane-fusion protein	[TP0840-TP0965 (0.8653204)]
COG0477	COG0845	HCH_06744	HCH_06744	Permease of the major facilitator superfamily	HCH_04033	HCH_04033	Membrane-fusion protein	[TP0840-TP0965 (0.8653204)]
COG0477	COG0845	HCH_05142	HCH_05142	Permease of the major facilitator superfamily	HCH_05602	HCH_05602	Membrane-fusion protein	[TP0840-TP0965 (0.8653204)]
COG0477	COG0845	HCH_04222	HCH_04222	Permease of the major facilitator superfamily	HCH_01465	HCH_01465	Membrane-fusion protein	[TP0840-TP0965 (0.8653204)]
COG0477	COG0845	HCH_02114	HCH_02114	Permease of the major facilitator superfamily	HCH_01465	HCH_01465	Membrane-fusion protein	[TP0840-TP0965 (0.8653204)]
COG0477	COG0845	HCH_06190	HCH_06190	Permease of the major facilitator superfamily	HCH_02217	HCH_02217	Membrane-fusion protein	[TP0840-TP0965 (0.8653204)]
COG0477	COG0845	HCH_04619	HCH_04619	Permease of the major facilitator superfamily	HCH_03759	HCH_03759	Membrane-fusion protein	[TP0840-TP0965 (0.8653204)]
COG0477	COG0845	HCH_02114	HCH_02114	Permease of the major facilitator superfamily	HCH_02217	HCH_02217	Membrane-fusion protein	[TP0840-TP0965 (0.8653204)]
COG0477	COG0845	HCH_02114	HCH_02114	Permease of the major facilitator superfamily	HCH_01961	HCH_01961	Membrane-fusion protein	[TP0840-TP0965 (0.8653204)]
COG0477	COG0845	HCH_01118	HCH_01118	Permease of the major facilitator superfamily	HCH_03789	HCH_03789	Membrane-fusion protein	[TP0840-TP0965 (0.8653204)]
COG0477	COG0845	HCH_03791	HCH_03791	Permease of the major facilitator superfamily	HCH_03759	HCH_03759	Membrane-fusion protein	[TP0840-TP0965 (0.8653204)]
COG0477	COG0845	HCH_01118	HCH_01118	Permease of the major facilitator superfamily	HCH_01961	HCH_01961	Membrane-fusion protein	[TP0840-TP0965 (0.8653204)]
COG0477	COG0845	HCH_04222	HCH_04222	Permease of the major facilitator superfamily	HCH_06942	HCH_06942	Membrane-fusion protein	[TP0840-TP0965 (0.8653204)]
COG0477	COG0845	HCH_04654	HCH_04654	Permease of the major facilitator superfamily	HCH_01264	HCH_01264	Membrane-fusion protein	[TP0840-TP0965 (0.8653204)]
COG0477	COG0845	HCH_02845	HCH_02845	Permease of the major facilitator superfamily	HCH_03513	HCH_03513	Membrane-fusion protein	[TP0840-TP0965 (0.8653204)]
COG0477	COG0845	HCH_01118	HCH_01118	Permease of the major facilitator superfamily	HCH_04132	HCH_04132	Membrane-fusion protein	[TP0840-TP0965 (0.8653204)]
COG0477	COG0845	HCH_06569	HCH_06569	Permease of the major facilitator superfamily	HCH_00237	HCH_00237	Membrane-fusion protein	[TP0840-TP0965 (0.8653204)]
COG0477	COG0845	HCH_02057	HCH_02057	Permease of the major facilitator superfamily	HCH_00237	HCH_00237	Membrane-fusion protein	[TP0840-TP0965 (0.8653204)]
COG0477	COG0845	HCH_02422	HCH_02422	Permease of the major facilitator superfamily	HCH_04033	HCH_04033	Membrane-fusion protein	[TP0840-TP0965 (0.8653204)]
COG0477	COG0845	HCH_02114	HCH_02114	Permease of the major facilitator superfamily	HCH_01211	HCH_01211	Membrane-fusion protein	[TP0840-TP0965 (0.8653204)]
COG0477	COG0845	HCH_04654	HCH_04654	Permease of the major facilitator superfamily	HCH_01211	HCH_01211	Membrane-fusion protein	[TP0840-TP0965 (0.8653204)]
COG0477	COG0845	HCH_06744	HCH_06744	Permease of the major facilitator superfamily	HCH_06174	HCH_06174	Membrane-fusion protein	[TP0840-TP0965 (0.8653204)]
COG0477	COG0845	HCH_04860	HCH_04860	Permease of the major facilitator superfamily	HCH_04033	HCH_04033	Membrane-fusion protein	[TP0840-TP0965 (0.8653204)]
COG0477	COG0845	HCH_00867	HCH_00867	Permease of the major facilitator superfamily	HCH_02217	HCH_02217	Membrane-fusion protein	[TP0840-TP0965 (0.8653204)]
COG0477	COG0845	HCH_02057	HCH_02057	Permease of the major facilitator superfamily	HCH_06174	HCH_06174	Membrane-fusion protein	[TP0840-TP0965 (0.8653204)]
COG0477	COG0845	HCH_03791	HCH_03791	Permease of the major facilitator superfamily	HCH_03789	HCH_03789	Membrane-fusion protein	[TP0840-TP0965 (0.8653204)]
COG0477	COG0845	HCH_04860	HCH_04860	Permease of the major facilitator superfamily	HCH_03019	HCH_03019	Membrane-fusion protein	[TP0840-TP0965 (0.8653204)]
COG0477	COG0845	HCH_05142	HCH_05142	Permease of the major facilitator superfamily	HCH_04033	HCH_04033	Membrane-fusion protein	[TP0840-TP0965 (0.8653204)]
COG0477	COG0845	HCH_06744	HCH_06744	Permease of the major facilitator superfamily	HCH_03759	HCH_03759	Membrane-fusion protein	[TP0840-TP0965 (0.8653204)]
COG0477	COG0845	HCH_04860	HCH_04860	Permease of the major facilitator superfamily	HCH_04132	HCH_04132	Membrane-fusion protein	[TP0840-TP0965 (0.8653204)]
COG0477	COG0845	HCH_02845	HCH_02845	Permease of the major facilitator superfamily	HCH_04033	HCH_04033	Membrane-fusion protein	[TP0840-TP0965 (0.8653204)]
COG0477	COG0845	HCH_06190	HCH_06190	Permease of the major facilitator superfamily	HCH_06116	HCH_06116	Membrane-fusion protein	[TP0840-TP0965 (0.8653204)]
COG0477	COG0845	HCH_02845	HCH_02845	Permease of the major facilitator superfamily	HCH_06116	HCH_06116	Membrane-fusion protein	[TP0840-TP0965 (0.8653204)]
COG0477	COG0845	HCH_04654	HCH_04654	Permease of the major facilitator superfamily	HCH_03759	HCH_03759	Membrane-fusion protein	[TP0840-TP0965 (0.8653204)]
COG0477	COG0845	HCH_04488	HCH_04488	Permease of the major facilitator superfamily	HCH_00237	HCH_00237	Membrane-fusion protein	[TP0840-TP0965 (0.8653204)]
COG0477	COG0845	HCH_04860	HCH_04860	Permease of the major facilitator superfamily	HCH_06174	HCH_06174	Membrane-fusion protein	[TP0840-TP0965 (0.8653204)]
COG0477	COG0845	HCH_04488	HCH_04488	Permease of the major facilitator superfamily	HCH_05602	HCH_05602	Membrane-fusion protein	[TP0840-TP0965 (0.8653204)]
COG0477	COG0845	HCH_02057	HCH_02057	Permease of the major facilitator superfamily	HCH_04033	HCH_04033	Membrane-fusion protein	[TP0840-TP0965 (0.8653204)]
COG0477	COG0845	HCH_05142	HCH_05142	Permease of the major facilitator superfamily	HCH_02217	HCH_02217	Membrane-fusion protein	[TP0840-TP0965 (0.8653204)]
COG0477	COG0845	HCH_03791	HCH_03791	Permease of the major facilitator superfamily	HCH_06174	HCH_06174	Membrane-fusion protein	[TP0840-TP0965 (0.8653204)]
COG0477	COG0845	HCH_00948	HCH_00948	Permease of the major facilitator superfamily	HCH_01264	HCH_01264	Membrane-fusion protein	[TP0840-TP0965 (0.8653204)]
COG0477	COG0845	HCH_02927	HCH_02927	Permease of the major facilitator superfamily	HCH_00237	HCH_00237	Membrane-fusion protein	[TP0840-TP0965 (0.8653204)]
COG0477	COG0845	HCH_03791	HCH_03791	Permease of the major facilitator superfamily	HCH_00237	HCH_00237	Membrane-fusion protein	[TP0840-TP0965 (0.8653204)]
COG0477	COG0845	HCH_04488	HCH_04488	Permease of the major facilitator superfamily	HCH_06942	HCH_06942	Membrane-fusion protein	[TP0840-TP0965 (0.8653204)]
COG0477	COG0845	HCH_00948	HCH_00948	Permease of the major facilitator superfamily	HCH_02217	HCH_02217	Membrane-fusion protein	[TP0840-TP0965 (0.8653204)]
COG0477	COG0845	HCH_01118	HCH_01118	Permease of the major facilitator superfamily	HCH_00237	HCH_00237	Membrane-fusion protein	[TP0840-TP0965 (0.8653204)]
COG0477	COG0845	HCH_02057	HCH_02057	Permease of the major facilitator superfamily	HCH_06116	HCH_06116	Membrane-fusion protein	[TP0840-TP0965 (0.8653204)]
COG0477	COG0845	HCH_04619	HCH_04619	Permease of the major facilitator superfamily	HCH_06942	HCH_06942	Membrane-fusion protein	[TP0840-TP0965 (0.8653204)]
COG0477	COG0845	HCH_04619	HCH_04619	Permease of the major facilitator superfamily	HCH_05602	HCH_05602	Membrane-fusion protein	[TP0840-TP0965 (0.8653204)]
COG0477	COG0845	HCH_02422	HCH_02422	Permease of the major facilitator superfamily	HCH_04132	HCH_04132	Membrane-fusion protein	[TP0840-TP0965 (0.8653204)]
COG0477	COG0845	HCH_02422	HCH_02422	Permease of the major facilitator superfamily	HCH_03019	HCH_03019	Membrane-fusion protein	[TP0840-TP0965 (0.8653204)]
COG0477	COG0845	HCH_04488	HCH_04488	Permease of the major facilitator superfamily	HCH_01961	HCH_01961	Membrane-fusion protein	[TP0840-TP0965 (0.8653204)]
COG0477	COG0845	HCH_04488	HCH_04488	Permease of the major facilitator superfamily	HCH_03759	HCH_03759	Membrane-fusion protein	[TP0840-TP0965 (0.8653204)]
COG0477	COG0845	HCH_04860	HCH_04860	Permease of the major facilitator superfamily	HCH_00237	HCH_00237	Membrane-fusion protein	[TP0840-TP0965 (0.8653204)]
COG0477	COG0845	HCH_06569	HCH_06569	Permease of the major facilitator superfamily	HCH_03513	HCH_03513	Membrane-fusion protein	[TP0840-TP0965 (0.8653204)]
COG0477	COG0845	HCH_00867	HCH_00867	Permease of the major facilitator superfamily	HCH_04132	HCH_04132	Membrane-fusion protein	[TP0840-TP0965 (0.8653204)]
COG0477	COG0845	HCH_05432	HCH_05432	Permease of the major facilitator superfamily	HCH_01465	HCH_01465	Membrane-fusion protein	[TP0840-TP0965 (0.8653204)]
COG0477	COG0845	HCH_04222	HCH_04222	Permease of the major facilitator superfamily	HCH_06174	HCH_06174	Membrane-fusion protein	[TP0840-TP0965 (0.8653204)]
COG0477	COG0845	HCH_03791	HCH_03791	Permease of the major facilitator superfamily	HCH_01961	HCH_01961	Membrane-fusion protein	[TP0840-TP0965 (0.8653204)]
COG0477	COG0845	HCH_06744	HCH_06744	Permease of the major facilitator superfamily	HCH_06589	HCH_06589	Membrane-fusion protein	[TP0840-TP0965 (0.8653204)]
COG0477	COG0845	HCH_02114	HCH_02114	Permease of the major facilitator superfamily	HCH_04033	HCH_04033	Membrane-fusion protein	[TP0840-TP0965 (0.8653204)]
COG0477	COG0845	HCH_04619	HCH_04619	Permease of the major facilitator superfamily	HCH_01264	HCH_01264	Membrane-fusion protein	[TP0840-TP0965 (0.8653204)]
COG0477	COG0845	HCH_01118	HCH_01118	Permease of the major facilitator superfamily	HCH_02217	HCH_02217	Membrane-fusion protein	[TP0840-TP0965 (0.8653204)]
COG0477	COG0845	HCH_04619	HCH_04619	Permease of the major facilitator superfamily	HCH_02217	HCH_02217	Membrane-fusion protein	[TP0840-TP0965 (0.8653204)]
COG0477	COG0845	HCH_02422	HCH_02422	Permease of the major facilitator superfamily	HCH_06942	HCH_06942	Membrane-fusion protein	[TP0840-TP0965 (0.8653204)]
COG0477	COG0845	HCH_02057	HCH_02057	Permease of the major facilitator superfamily	HCH_03759	HCH_03759	Membrane-fusion protein	[TP0840-TP0965 (0.8653204)]
COG0477	COG0845	HCH_04619	HCH_04619	Permease of the major facilitator superfamily	HCH_06116	HCH_06116	Membrane-fusion protein	[TP0840-TP0965 (0.8653204)]
COG0477	COG0845	HCH_04654	HCH_04654	Permease of the major facilitator superfamily	HCH_03789	HCH_03789	Membrane-fusion protein	[TP0840-TP0965 (0.8653204)]
COG0477	COG0845	HCH_04860	HCH_04860	Permease of the major facilitator superfamily	HCH_06942	HCH_06942	Membrane-fusion protein	[TP0840-TP0965 (0.8653204)]
COG0477	COG0845	HCH_06569	HCH_06569	Permease of the major facilitator superfamily	HCH_02217	HCH_02217	Membrane-fusion protein	[TP0840-TP0965 (0.8653204)]
COG0188	COG0526	HCH_04983	gyrA	DNA gyrase, A subunit	HCH_01313	trx2	thioredoxin	[TP0005-TP0100 (0.7885434)]
COG0188	COG0526	HCH_04983	gyrA	DNA gyrase, A subunit	HCH_06554	trxB2	thioredoxin-disulfide reductase	[TP0005-TP0100 (0.7885434)]
COG0188	COG0526	HCH_05404	parC	DNA topoisomerase IV, A subunit	HCH_02597	HCH_02597	Thiol-disulfide isomerase and thioredoxins	[TP0005-TP0100 (0.7885434)]
COG0188	COG0526	HCH_05404	parC	DNA topoisomerase IV, A subunit	HCH_00284	trx1	thioredoxin	[TP0005-TP0100 (0.7885434)]
COG0188	COG0526	HCH_04983	gyrA	DNA gyrase, A subunit	HCH_03548	HCH_03548	Thiol-disulfide isomerase and thioredoxins	[TP0005-TP0100 (0.7885434)]
COG0188	COG0526	HCH_04983	gyrA	DNA gyrase, A subunit	HCH_01860	HCH_01860	Thiol-disulfide isomerase and thioredoxins	[TP0005-TP0100 (0.7885434)]
COG0188	COG0526	HCH_05404	parC	DNA topoisomerase IV, A subunit	HCH_03548	HCH_03548	Thiol-disulfide isomerase and thioredoxins	[TP0005-TP0100 (0.7885434)]
COG0188	COG0526	HCH_05404	parC	DNA topoisomerase IV, A subunit	HCH_06554	trxB2	thioredoxin-disulfide reductase	[TP0005-TP0100 (0.7885434)]
COG0188	COG0526	HCH_05404	parC	DNA topoisomerase IV, A subunit	HCH_00315	HCH_00315	Thiol-disulfide isomerase and thioredoxins	[TP0005-TP0100 (0.7885434)]
COG0188	COG0526	HCH_04983	gyrA	DNA gyrase, A subunit	HCH_00315	HCH_00315	Thiol-disulfide isomerase and thioredoxins	[TP0005-TP0100 (0.7885434)]
COG0188	COG0526	HCH_05404	parC	DNA topoisomerase IV, A subunit	HCH_01860	HCH_01860	Thiol-disulfide isomerase and thioredoxins	[TP0005-TP0100 (0.7885434)]
COG0188	COG0526	HCH_05404	parC	DNA topoisomerase IV, A subunit	HCH_03334	HCH_03334	Thiol-disulfide isomerase and thioredoxins	[TP0005-TP0100 (0.7885434)]
COG0188	COG0526	HCH_04983	gyrA	DNA gyrase, A subunit	HCH_01016	HCH_01016	Thiol-disulfide isomerase and thioredoxins	[TP0005-TP0100 (0.7885434)]
COG0188	COG0526	HCH_04983	gyrA	DNA gyrase, A subunit	HCH_03334	HCH_03334	Thiol-disulfide isomerase and thioredoxins	[TP0005-TP0100 (0.7885434)]
COG0188	COG0526	HCH_05404	parC	DNA topoisomerase IV, A subunit	HCH_01016	HCH_01016	Thiol-disulfide isomerase and thioredoxins	[TP0005-TP0100 (0.7885434)]
COG0188	COG0526	HCH_04983	gyrA	DNA gyrase, A subunit	HCH_00284	trx1	thioredoxin	[TP0005-TP0100 (0.7885434)]
COG0188	COG0526	HCH_05404	parC	DNA topoisomerase IV, A subunit	HCH_04363	ccmG	cytochrome c-type biogenesis protein CcmG	[TP0005-TP0100 (0.7885434)]
COG0188	COG0526	HCH_05404	parC	DNA topoisomerase IV, A subunit	HCH_01313	trx2	thioredoxin	[TP0005-TP0100 (0.7885434)]
COG0188	COG0526	HCH_04983	gyrA	DNA gyrase, A subunit	HCH_04363	ccmG	cytochrome c-type biogenesis protein CcmG	[TP0005-TP0100 (0.7885434)]
COG0188	COG0526	HCH_04983	gyrA	DNA gyrase, A subunit	HCH_02597	HCH_02597	Thiol-disulfide isomerase and thioredoxins	[TP0005-TP0100 (0.7885434)]
COG0526	COG0771	HCH_01860	HCH_01860	Thiol-disulfide isomerase and thioredoxins	HCH_05885	murD	UDP-N-acetylmuramoylalanine--D-glutamate ligase	[TP0100-TP0903 (0.59509045)]
COG0526	COG0771	HCH_04363	ccmG	cytochrome c-type biogenesis protein CcmG	HCH_05885	murD	UDP-N-acetylmuramoylalanine--D-glutamate ligase	[TP0100-TP0903 (0.59509045)]
COG0526	COG0771	HCH_00315	HCH_00315	Thiol-disulfide isomerase and thioredoxins	HCH_05885	murD	UDP-N-acetylmuramoylalanine--D-glutamate ligase	[TP0100-TP0903 (0.59509045)]
COG0526	COG0771	HCH_01313	trx2	thioredoxin	HCH_05885	murD	UDP-N-acetylmuramoylalanine--D-glutamate ligase	[TP0100-TP0903 (0.59509045)]
COG0526	COG0771	HCH_00284	trx1	thioredoxin	HCH_05885	murD	UDP-N-acetylmuramoylalanine--D-glutamate ligase	[TP0100-TP0903 (0.59509045)]
COG0526	COG0771	HCH_01016	HCH_01016	Thiol-disulfide isomerase and thioredoxins	HCH_05885	murD	UDP-N-acetylmuramoylalanine--D-glutamate ligase	[TP0100-TP0903 (0.59509045)]
COG0526	COG0771	HCH_06554	trxB2	thioredoxin-disulfide reductase	HCH_05885	murD	UDP-N-acetylmuramoylalanine--D-glutamate ligase	[TP0100-TP0903 (0.59509045)]
COG0526	COG0771	HCH_03548	HCH_03548	Thiol-disulfide isomerase and thioredoxins	HCH_05885	murD	UDP-N-acetylmuramoylalanine--D-glutamate ligase	[TP0100-TP0903 (0.59509045)]
COG0526	COG0771	HCH_03334	HCH_03334	Thiol-disulfide isomerase and thioredoxins	HCH_05885	murD	UDP-N-acetylmuramoylalanine--D-glutamate ligase	[TP0100-TP0903 (0.59509045)]
COG0526	COG0771	HCH_02597	HCH_02597	Thiol-disulfide isomerase and thioredoxins	HCH_05885	murD	UDP-N-acetylmuramoylalanine--D-glutamate ligase	[TP0100-TP0903 (0.59509045)]
COG1283	COG1286	HCH_00018	HCH_00018	Na+/phosphate symporter	HCH_02441	HCH_02441	uncharacterized membrane protein, required for	[TP0771-TP0522 (0.80866665)]
COG0143	COG0845	HCH_01897	metG	Methionyl-tRNA synthetase	HCH_03513	HCH_03513	Membrane-fusion protein	[TP0798-TP0965 (0.7246752)]
COG0143	COG0845	HCH_01897	metG	Methionyl-tRNA synthetase	HCH_03019	HCH_03019	Membrane-fusion protein	[TP0798-TP0965 (0.7246752)]
COG0143	COG0845	HCH_01897	metG	Methionyl-tRNA synthetase	HCH_03759	HCH_03759	Membrane-fusion protein	[TP0798-TP0965 (0.7246752)]
COG0143	COG0845	HCH_01897	metG	Methionyl-tRNA synthetase	HCH_01961	HCH_01961	Membrane-fusion protein	[TP0798-TP0965 (0.7246752)]
COG0143	COG0845	HCH_01897	metG	Methionyl-tRNA synthetase	HCH_05602	HCH_05602	Membrane-fusion protein	[TP0798-TP0965 (0.7246752)]
COG0143	COG0845	HCH_01897	metG	Methionyl-tRNA synthetase	HCH_06116	HCH_06116	Membrane-fusion protein	[TP0798-TP0965 (0.7246752)]
COG0143	COG0845	HCH_01897	metG	Methionyl-tRNA synthetase	HCH_06174	HCH_06174	Membrane-fusion protein	[TP0798-TP0965 (0.7246752)]
COG0143	COG0845	HCH_01897	metG	Methionyl-tRNA synthetase	HCH_00237	HCH_00237	Membrane-fusion protein	[TP0798-TP0965 (0.7246752)]
COG0143	COG0845	HCH_01897	metG	Methionyl-tRNA synthetase	HCH_01211	HCH_01211	Membrane-fusion protein	[TP0798-TP0965 (0.7246752)]
COG0143	COG0845	HCH_01897	metG	Methionyl-tRNA synthetase	HCH_01465	HCH_01465	Membrane-fusion protein	[TP0798-TP0965 (0.7246752)]
COG0143	COG0845	HCH_01897	metG	Methionyl-tRNA synthetase	HCH_02217	HCH_02217	Membrane-fusion protein	[TP0798-TP0965 (0.7246752)]
COG0143	COG0845	HCH_01897	metG	Methionyl-tRNA synthetase	HCH_06589	HCH_06589	Membrane-fusion protein	[TP0798-TP0965 (0.7246752)]
COG0143	COG0845	HCH_01897	metG	Methionyl-tRNA synthetase	HCH_03789	HCH_03789	Membrane-fusion protein	[TP0798-TP0965 (0.7246752)]
COG0143	COG0845	HCH_01897	metG	Methionyl-tRNA synthetase	HCH_01264	HCH_01264	Membrane-fusion protein	[TP0798-TP0965 (0.7246752)]
COG0143	COG0845	HCH_01897	metG	Methionyl-tRNA synthetase	HCH_04132	HCH_04132	Membrane-fusion protein	[TP0798-TP0965 (0.7246752)]
COG0143	COG0845	HCH_01897	metG	Methionyl-tRNA synthetase	HCH_04033	HCH_04033	Membrane-fusion protein	[TP0798-TP0965 (0.7246752)]
COG0143	COG0845	HCH_01897	metG	Methionyl-tRNA synthetase	HCH_06942	HCH_06942	Membrane-fusion protein	[TP0798-TP0965 (0.7246752)]
COG0242	COG1744	HCH_00030	def	peptide deformylase	HCH_01105	HCH_01105	uncharacterized ABC-type transport system,	[TP0757-TP0298 (0.51512045)]
COG0242	COG1744	HCH_00030	def	peptide deformylase	HCH_01504	HCH_01504	uncharacterized ABC-type transport system,	[TP0757-TP0298 (0.51512045)]
COG0242	COG1744	HCH_00030	def	peptide deformylase	HCH_02309	HCH_02309	uncharacterized ABC-type transport system,	[TP0757-TP0298 (0.51512045)]
COG0762	COG2239	HCH_06356	HCH_06356	predicted integral membrane protein	HCH_03720	HCH_03720	Mg/Co/Ni transporter MgtE (contains CBS domain)	[TP0668-TP0917 (0.5215956)]
COG0762	COG2239	HCH_06356	HCH_06356	predicted integral membrane protein	HCH_05326	mgtE	magnesium transporter	[TP0668-TP0917 (0.5215956)]
COG1536	COG1868	HCH_05192	fliG	flagellar motor switch protein FliG	HCH_05181	fliM	flagellar motor switch protein FliM	[TP0026-TP0721 (0.9539454)]
COG0301	COG2080	HCH_00653	thiI	thiamine biosynthesis protein ThiI	HCH_01589	coxS	Aerobic-type carbon monoxide dehydrogenase small	[TP0559-TP0080 (0.5968554)]
COG0301	COG2080	HCH_00653	thiI	thiamine biosynthesis protein ThiI	HCH_05037	HCH_05037	Aerobic-type carbon monoxide dehydrogenase small	[TP0559-TP0080 (0.5968554)]
COG1366	COG1536	HCH_02762	HCH_02762	Anti-anti-sigma regulatory factor (antagonist of	HCH_05192	fliG	flagellar motor switch protein FliG	[TP0233-TP0400 (0.68778783)]
COG1366	COG1536	HCH_05187	HCH_05187	protein containing STAS (Sulphate Transporter	HCH_05192	fliG	flagellar motor switch protein FliG	[TP0233-TP0400 (0.68778783)]
COG1366	COG1536	HCH_00450	HCH_00450	Anti-anti-sigma regulatory factor	HCH_05192	fliG	flagellar motor switch protein FliG	[TP0233-TP0400 (0.68778783)]
COG1366	COG1536	HCH_03147	HCH_03147	Anti-anti-sigma regulatory factor (antagonist of	HCH_05192	fliG	flagellar motor switch protein FliG	[TP0233-TP0400 (0.68778783)]
COG0504	COG1475	HCH_01865	pyrG	CTP synthase	HCH_07080	HCH_07080	predicted transcriptional regulator	[TP0305-TP0271 (0.70252794)]
COG2206	COG4786	HCH_00273	HCH_00273	HD-GYP domain	HCH_04477	flgG2	Flagellar basal body rod protein	[TP0877-TP0961 (0.57706213)]
COG2206	COG4786	HCH_00273	HCH_00273	HD-GYP domain	HCH_04086	HCH_04086	Flagellar basal body rod protein	[TP0877-TP0961 (0.57706213)]
COG2206	COG4786	HCH_02459	HCH_02459	HD-GYP domain	HCH_04086	HCH_04086	Flagellar basal body rod protein	[TP0877-TP0961 (0.57706213)]
COG2206	COG4786	HCH_00654	HCH_00654	Response regulator containing a CheY-like	HCH_04085	flgG1	Flagellar basal body rod protein	[TP0877-TP0961 (0.57706213)]
COG2206	COG4786	HCH_00654	HCH_00654	Response regulator containing a CheY-like	HCH_04477	flgG2	Flagellar basal body rod protein	[TP0877-TP0961 (0.57706213)]
COG2206	COG4786	HCH_04493	HCH_04493	HD-GYP domain	HCH_04086	HCH_04086	Flagellar basal body rod protein	[TP0877-TP0961 (0.57706213)]
COG2206	COG4786	HCH_00273	HCH_00273	HD-GYP domain	HCH_04085	flgG1	Flagellar basal body rod protein	[TP0877-TP0961 (0.57706213)]
COG2206	COG4786	HCH_02459	HCH_02459	HD-GYP domain	HCH_04085	flgG1	Flagellar basal body rod protein	[TP0877-TP0961 (0.57706213)]
COG2206	COG4786	HCH_02459	HCH_02459	HD-GYP domain	HCH_04477	flgG2	Flagellar basal body rod protein	[TP0877-TP0961 (0.57706213)]
COG2206	COG4786	HCH_00654	HCH_00654	Response regulator containing a CheY-like	HCH_04086	HCH_04086	Flagellar basal body rod protein	[TP0877-TP0961 (0.57706213)]
COG2206	COG4786	HCH_04493	HCH_04493	HD-GYP domain	HCH_04477	flgG2	Flagellar basal body rod protein	[TP0877-TP0961 (0.57706213)]
COG2206	COG4786	HCH_04493	HCH_04493	HD-GYP domain	HCH_04085	flgG1	Flagellar basal body rod protein	[TP0877-TP0961 (0.57706213)]
COG0149	COG2239	HCH_01235	tpiA	triosephosphate isomerase	HCH_05326	mgtE	magnesium transporter	[TP0537-TP0917 (0.5527395)]
COG0149	COG2239	HCH_01235	tpiA	triosephosphate isomerase	HCH_03720	HCH_03720	Mg/Co/Ni transporter MgtE (contains CBS domain)	[TP0537-TP0917 (0.5527395)]
COG0457	COG3391	HCH_02747	HCH_02747	FOG: TPR repeat	HCH_03033	HCH_03033	hypothetical protein	[TP0095-TP0421 (0.8119976)]
COG0457	COG3391	HCH_03305	HCH_03305	FOG: TPR repeat	HCH_03033	HCH_03033	hypothetical protein	[TP0095-TP0421 (0.8119976)]
COG0457	COG3391	HCH_04092	HCH_04092	FOG: TPR repeat	HCH_03033	HCH_03033	hypothetical protein	[TP0095-TP0421 (0.8119976)]
COG0457	COG3391	HCH_05098	HCH_05098	FOG: TPR repeat	HCH_03033	HCH_03033	hypothetical protein	[TP0095-TP0421 (0.8119976)]
COG0457	COG3391	HCH_01729	HCH_01729	FOG: TPR repeat	HCH_03033	HCH_03033	hypothetical protein	[TP0095-TP0421 (0.8119976)]
COG0457	COG3391	HCH_02628	HCH_02628	FOG: TPR repeat	HCH_03033	HCH_03033	hypothetical protein	[TP0095-TP0421 (0.8119976)]
COG0457	COG3391	HCH_04711	HCH_04711	FOG: TPR repeat	HCH_03033	HCH_03033	hypothetical protein	[TP0095-TP0421 (0.8119976)]
COG0457	COG3391	HCH_03281	HCH_03281	FOG: TPR repeat	HCH_03033	HCH_03033	hypothetical protein	[TP0095-TP0421 (0.8119976)]
COG0250	COG0772	HCH_06229	nusG	transcription termination/antitermination factor	HCH_05884	HCH_05884	Bacterial cell division membrane protein	[TP0236-TP0387 (0.7470728)]
COG0250	COG0772	HCH_06229	nusG	transcription termination/antitermination factor	HCH_05842	rodA	rod shape-determining protein RodA	[TP0236-TP0387 (0.7470728)]
COG0227	COG0740	HCH_01019	rpmB	ribosomal protein L28	HCH_02158	clpP	ATP-dependent Clp protease proteolytic subunit (EC 3.4.21.92) (Endopeptidase Clp)	[TP0362-TP0507 (0.75048)]
COG0227	COG0740	HCH_01019	rpmB	ribosomal protein L28	HCH_02373	clpP2	ATP-dependent Clp protease, proteolytic subunit	[TP0362-TP0507 (0.75048)]
COG0457	COG0457	HCH_05098	HCH_05098	FOG: TPR repeat	HCH_05098	HCH_05098	FOG: TPR repeat	[TP0067-TP0095 (0.6515529)]
COG0457	COG0457	HCH_04711	HCH_04711	FOG: TPR repeat	HCH_03305	HCH_03305	FOG: TPR repeat	[TP0067-TP0095 (0.6515529)]
COG0457	COG0457	HCH_03305	HCH_03305	FOG: TPR repeat	HCH_04711	HCH_04711	FOG: TPR repeat	[TP0067-TP0095 (0.6515529)]
COG0457	COG0457	HCH_05098	HCH_05098	FOG: TPR repeat	HCH_02628	HCH_02628	FOG: TPR repeat	[TP0067-TP0095 (0.6515529)]
COG0457	COG0457	HCH_02628	HCH_02628	FOG: TPR repeat	HCH_05098	HCH_05098	FOG: TPR repeat	[TP0067-TP0095 (0.6515529)]
COG0457	COG0457	HCH_04711	HCH_04711	FOG: TPR repeat	HCH_05098	HCH_05098	FOG: TPR repeat	[TP0067-TP0095 (0.6515529)]
COG0457	COG0457	HCH_05098	HCH_05098	FOG: TPR repeat	HCH_04711	HCH_04711	FOG: TPR repeat	[TP0067-TP0095 (0.6515529)]
COG0457	COG0457	HCH_01729	HCH_01729	FOG: TPR repeat	HCH_02628	HCH_02628	FOG: TPR repeat	[TP0067-TP0095 (0.6515529)]
COG0457	COG0457	HCH_02628	HCH_02628	FOG: TPR repeat	HCH_01729	HCH_01729	FOG: TPR repeat	[TP0067-TP0095 (0.6515529)]
COG0457	COG0457	HCH_02628	HCH_02628	FOG: TPR repeat	HCH_02628	HCH_02628	FOG: TPR repeat	[TP0067-TP0095 (0.6515529)]
COG0457	COG0457	HCH_04092	HCH_04092	FOG: TPR repeat	HCH_02628	HCH_02628	FOG: TPR repeat	[TP0067-TP0095 (0.6515529)]
COG0457	COG0457	HCH_02628	HCH_02628	FOG: TPR repeat	HCH_04092	HCH_04092	FOG: TPR repeat	[TP0067-TP0095 (0.6515529)]
COG0457	COG0457	HCH_02747	HCH_02747	FOG: TPR repeat	HCH_04092	HCH_04092	FOG: TPR repeat	[TP0067-TP0095 (0.6515529)]
COG0457	COG0457	HCH_04092	HCH_04092	FOG: TPR repeat	HCH_02747	HCH_02747	FOG: TPR repeat	[TP0067-TP0095 (0.6515529)]
COG0457	COG0457	HCH_04092	HCH_04092	FOG: TPR repeat	HCH_05098	HCH_05098	FOG: TPR repeat	[TP0067-TP0095 (0.6515529)]
COG0457	COG0457	HCH_05098	HCH_05098	FOG: TPR repeat	HCH_04092	HCH_04092	FOG: TPR repeat	[TP0067-TP0095 (0.6515529)]
COG0457	COG0457	HCH_03305	HCH_03305	FOG: TPR repeat	HCH_01729	HCH_01729	FOG: TPR repeat	[TP0067-TP0095 (0.6515529)]
COG0457	COG0457	HCH_01729	HCH_01729	FOG: TPR repeat	HCH_03305	HCH_03305	FOG: TPR repeat	[TP0067-TP0095 (0.6515529)]
COG0457	COG0457	HCH_02747	HCH_02747	FOG: TPR repeat	HCH_05098	HCH_05098	FOG: TPR repeat	[TP0067-TP0095 (0.6515529)]
COG0457	COG0457	HCH_05098	HCH_05098	FOG: TPR repeat	HCH_02747	HCH_02747	FOG: TPR repeat	[TP0067-TP0095 (0.6515529)]
COG0457	COG0457	HCH_02747	HCH_02747	FOG: TPR repeat	HCH_04711	HCH_04711	FOG: TPR repeat	[TP0067-TP0095 (0.6515529)]
COG0457	COG0457	HCH_04711	HCH_04711	FOG: TPR repeat	HCH_02747	HCH_02747	FOG: TPR repeat	[TP0067-TP0095 (0.6515529)]
COG0457	COG0457	HCH_03281	HCH_03281	FOG: TPR repeat	HCH_02628	HCH_02628	FOG: TPR repeat	[TP0067-TP0095 (0.6515529)]
COG0457	COG0457	HCH_02628	HCH_02628	FOG: TPR repeat	HCH_03281	HCH_03281	FOG: TPR repeat	[TP0067-TP0095 (0.6515529)]
COG0457	COG0457	HCH_03305	HCH_03305	FOG: TPR repeat	HCH_03305	HCH_03305	FOG: TPR repeat	[TP0067-TP0095 (0.6515529)]
COG0457	COG0457	HCH_03305	HCH_03305	FOG: TPR repeat	HCH_02628	HCH_02628	FOG: TPR repeat	[TP0067-TP0095 (0.6515529)]
COG0457	COG0457	HCH_02628	HCH_02628	FOG: TPR repeat	HCH_03305	HCH_03305	FOG: TPR repeat	[TP0067-TP0095 (0.6515529)]
COG0457	COG0457	HCH_04711	HCH_04711	FOG: TPR repeat	HCH_04711	HCH_04711	FOG: TPR repeat	[TP0067-TP0095 (0.6515529)]
COG0457	COG0457	HCH_04711	HCH_04711	FOG: TPR repeat	HCH_02628	HCH_02628	FOG: TPR repeat	[TP0067-TP0095 (0.6515529)]
COG0457	COG0457	HCH_02628	HCH_02628	FOG: TPR repeat	HCH_04711	HCH_04711	FOG: TPR repeat	[TP0067-TP0095 (0.6515529)]
COG0457	COG0457	HCH_03281	HCH_03281	FOG: TPR repeat	HCH_03281	HCH_03281	FOG: TPR repeat	[TP0067-TP0095 (0.6515529)]
COG0457	COG0457	HCH_03281	HCH_03281	FOG: TPR repeat	HCH_05098	HCH_05098	FOG: TPR repeat	[TP0067-TP0095 (0.6515529)]
COG0457	COG0457	HCH_05098	HCH_05098	FOG: TPR repeat	HCH_03281	HCH_03281	FOG: TPR repeat	[TP0067-TP0095 (0.6515529)]
COG0457	COG0457	HCH_02747	HCH_02747	FOG: TPR repeat	HCH_02628	HCH_02628	FOG: TPR repeat	[TP0067-TP0095 (0.6515529)]
COG0457	COG0457	HCH_02628	HCH_02628	FOG: TPR repeat	HCH_02747	HCH_02747	FOG: TPR repeat	[TP0067-TP0095 (0.6515529)]
COG0457	COG0457	HCH_02747	HCH_02747	FOG: TPR repeat	HCH_01729	HCH_01729	FOG: TPR repeat	[TP0067-TP0095 (0.6515529)]
COG0457	COG0457	HCH_01729	HCH_01729	FOG: TPR repeat	HCH_02747	HCH_02747	FOG: TPR repeat	[TP0067-TP0095 (0.6515529)]
COG0457	COG0457	HCH_04711	HCH_04711	FOG: TPR repeat	HCH_01729	HCH_01729	FOG: TPR repeat	[TP0067-TP0095 (0.6515529)]
COG0457	COG0457	HCH_01729	HCH_01729	FOG: TPR repeat	HCH_04711	HCH_04711	FOG: TPR repeat	[TP0067-TP0095 (0.6515529)]
COG0457	COG0457	HCH_02747	HCH_02747	FOG: TPR repeat	HCH_02747	HCH_02747	FOG: TPR repeat	[TP0067-TP0095 (0.6515529)]
COG0457	COG0457	HCH_04092	HCH_04092	FOG: TPR repeat	HCH_03305	HCH_03305	FOG: TPR repeat	[TP0067-TP0095 (0.6515529)]
COG0457	COG0457	HCH_03305	HCH_03305	FOG: TPR repeat	HCH_04092	HCH_04092	FOG: TPR repeat	[TP0067-TP0095 (0.6515529)]
COG0457	COG0457	HCH_01729	HCH_01729	FOG: TPR repeat	HCH_05098	HCH_05098	FOG: TPR repeat	[TP0067-TP0095 (0.6515529)]
COG0457	COG0457	HCH_05098	HCH_05098	FOG: TPR repeat	HCH_01729	HCH_01729	FOG: TPR repeat	[TP0067-TP0095 (0.6515529)]
COG0457	COG0457	HCH_02747	HCH_02747	FOG: TPR repeat	HCH_03305	HCH_03305	FOG: TPR repeat	[TP0067-TP0095 (0.6515529)]
COG0457	COG0457	HCH_03305	HCH_03305	FOG: TPR repeat	HCH_02747	HCH_02747	FOG: TPR repeat	[TP0067-TP0095 (0.6515529)]
COG0457	COG0457	HCH_04092	HCH_04092	FOG: TPR repeat	HCH_04711	HCH_04711	FOG: TPR repeat	[TP0067-TP0095 (0.6515529)]
COG0457	COG0457	HCH_04711	HCH_04711	FOG: TPR repeat	HCH_04092	HCH_04092	FOG: TPR repeat	[TP0067-TP0095 (0.6515529)]
COG0457	COG0457	HCH_01729	HCH_01729	FOG: TPR repeat	HCH_03281	HCH_03281	FOG: TPR repeat	[TP0067-TP0095 (0.6515529)]
COG0457	COG0457	HCH_03281	HCH_03281	FOG: TPR repeat	HCH_01729	HCH_01729	FOG: TPR repeat	[TP0067-TP0095 (0.6515529)]
COG0457	COG0457	HCH_03305	HCH_03305	FOG: TPR repeat	HCH_05098	HCH_05098	FOG: TPR repeat	[TP0067-TP0095 (0.6515529)]
COG0457	COG0457	HCH_05098	HCH_05098	FOG: TPR repeat	HCH_03305	HCH_03305	FOG: TPR repeat	[TP0067-TP0095 (0.6515529)]
COG0457	COG0457	HCH_04092	HCH_04092	FOG: TPR repeat	HCH_03281	HCH_03281	FOG: TPR repeat	[TP0067-TP0095 (0.6515529)]
COG0457	COG0457	HCH_03281	HCH_03281	FOG: TPR repeat	HCH_04092	HCH_04092	FOG: TPR repeat	[TP0067-TP0095 (0.6515529)]
COG0457	COG0457	HCH_02747	HCH_02747	FOG: TPR repeat	HCH_03281	HCH_03281	FOG: TPR repeat	[TP0067-TP0095 (0.6515529)]
COG0457	COG0457	HCH_04711	HCH_04711	FOG: TPR repeat	HCH_03281	HCH_03281	FOG: TPR repeat	[TP0067-TP0095 (0.6515529)]
COG0457	COG0457	HCH_03281	HCH_03281	FOG: TPR repeat	HCH_02747	HCH_02747	FOG: TPR repeat	[TP0067-TP0095 (0.6515529)]
COG0457	COG0457	HCH_03281	HCH_03281	FOG: TPR repeat	HCH_04711	HCH_04711	FOG: TPR repeat	[TP0067-TP0095 (0.6515529)]
COG0457	COG0457	HCH_03281	HCH_03281	FOG: TPR repeat	HCH_03305	HCH_03305	FOG: TPR repeat	[TP0067-TP0095 (0.6515529)]
COG0457	COG0457	HCH_03305	HCH_03305	FOG: TPR repeat	HCH_03281	HCH_03281	FOG: TPR repeat	[TP0067-TP0095 (0.6515529)]
COG0457	COG0457	HCH_04092	HCH_04092	FOG: TPR repeat	HCH_04092	HCH_04092	FOG: TPR repeat	[TP0067-TP0095 (0.6515529)]
COG0457	COG0457	HCH_01729	HCH_01729	FOG: TPR repeat	HCH_01729	HCH_01729	FOG: TPR repeat	[TP0067-TP0095 (0.6515529)]
COG0457	COG0457	HCH_01729	HCH_01729	FOG: TPR repeat	HCH_04092	HCH_04092	FOG: TPR repeat	[TP0067-TP0095 (0.6515529)]
COG0457	COG0457	HCH_04092	HCH_04092	FOG: TPR repeat	HCH_01729	HCH_01729	FOG: TPR repeat	[TP0067-TP0095 (0.6515529)]
COG0445	COG3839	HCH_07083	gidA	glucose-inhibited division protein A	HCH_00206	HCH_00206	ABC-type sugar transport system, ATPase	[TP0044-TP0804 (0.81002605)]
COG0445	COG3839	HCH_07083	gidA	glucose-inhibited division protein A	HCH_00479	HCH_00479	ABC-type sugar transport system, ATPase	[TP0044-TP0804 (0.81002605)]
COG0445	COG3839	HCH_07083	gidA	glucose-inhibited division protein A	HCH_03299	HCH_03299	ABC-type sugar transport system, ATPase	[TP0044-TP0804 (0.81002605)]
COG0445	COG3839	HCH_07083	gidA	glucose-inhibited division protein A	HCH_06979	HCH_06979	ABC-type sugar transport system, ATPase	[TP0044-TP0804 (0.81002605)]
COG0445	COG3839	HCH_07083	gidA	glucose-inhibited division protein A	HCH_01297	HCH_01297	ABC-type sugar transport system, ATPase	[TP0044-TP0804 (0.81002605)]
COG0445	COG3839	HCH_07083	gidA	glucose-inhibited division protein A	HCH_06968	HCH_06968	ABC-type sugar transport system, ATPase	[TP0044-TP0804 (0.81002605)]
COG0445	COG3839	HCH_07083	gidA	glucose-inhibited division protein A	HCH_06079	HCH_06079	ABC-type sugar transport system, ATPase	[TP0044-TP0804 (0.81002605)]
COG0445	COG3839	HCH_07083	gidA	glucose-inhibited division protein A	HCH_06967	HCH_06967	ABC-type sugar transport system, ATPase	[TP0044-TP0804 (0.81002605)]
COG0445	COG3839	HCH_07083	gidA	glucose-inhibited division protein A	HCH_06906	HCH_06906	ABC-type sugar transport system, ATPase	[TP0044-TP0804 (0.81002605)]
COG0103	COG0211	HCH_05901	HCH_05901	Ribosomal protein S9	HCH_05940	rpmA	ribosomal protein L27	[TP1024-TP0743 (0.87139803)]
COG0457	COG0803	HCH_03281	HCH_03281	FOG: TPR repeat	HCH_02945	HCH_02945	ABC-type metal ion transport system, periplasmic	[TP0469-TP0034 (0.86910707)]
COG0457	COG0803	HCH_04711	HCH_04711	FOG: TPR repeat	HCH_02945	HCH_02945	ABC-type metal ion transport system, periplasmic	[TP0469-TP0034 (0.86910707)]
COG0457	COG0803	HCH_02628	HCH_02628	FOG: TPR repeat	HCH_02945	HCH_02945	ABC-type metal ion transport system, periplasmic	[TP0469-TP0034 (0.86910707)]
COG0457	COG0803	HCH_03305	HCH_03305	FOG: TPR repeat	HCH_02945	HCH_02945	ABC-type metal ion transport system, periplasmic	[TP0469-TP0034 (0.86910707)]
COG0457	COG0803	HCH_02747	HCH_02747	FOG: TPR repeat	HCH_02945	HCH_02945	ABC-type metal ion transport system, periplasmic	[TP0469-TP0034 (0.86910707)]
COG0457	COG0803	HCH_04092	HCH_04092	FOG: TPR repeat	HCH_02945	HCH_02945	ABC-type metal ion transport system, periplasmic	[TP0469-TP0034 (0.86910707)]
COG0457	COG0803	HCH_01729	HCH_01729	FOG: TPR repeat	HCH_02945	HCH_02945	ABC-type metal ion transport system, periplasmic	[TP0469-TP0034 (0.86910707)]
COG0457	COG0803	HCH_05098	HCH_05098	FOG: TPR repeat	HCH_02945	HCH_02945	ABC-type metal ion transport system, periplasmic	[TP0469-TP0034 (0.86910707)]
COG0530	COG0741	HCH_03699	HCH_03699	Ca2+/Na+ antiporter	HCH_05406	HCH_05406	Soluble lytic murein transglycosylase and	[TP1034-TP0043 (0.7823198)]
COG0530	COG0741	HCH_06691	HCH_06691	Ca2+/Na+ antiporter	HCH_02524	HCH_02524	Soluble lytic murein transglycosylase and	[TP1034-TP0043 (0.7823198)]
COG0530	COG0741	HCH_03699	HCH_03699	Ca2+/Na+ antiporter	HCH_02524	HCH_02524	Soluble lytic murein transglycosylase and	[TP1034-TP0043 (0.7823198)]
COG0530	COG0741	HCH_06691	HCH_06691	Ca2+/Na+ antiporter	HCH_04774	HCH_04774	Soluble lytic murein transglycosylase and	[TP1034-TP0043 (0.7823198)]
COG0530	COG0741	HCH_03699	HCH_03699	Ca2+/Na+ antiporter	HCH_04774	HCH_04774	Soluble lytic murein transglycosylase and	[TP1034-TP0043 (0.7823198)]
COG0530	COG0741	HCH_06691	HCH_06691	Ca2+/Na+ antiporter	HCH_05406	HCH_05406	Soluble lytic murein transglycosylase and	[TP1034-TP0043 (0.7823198)]
COG1285	COG1684	HCH_00686	HCH_00686	uncharacterized membrane protein	HCH_04089	fliR1	Flagellar biosynthesis pathway, component FliR	[TP0774-TP0716 (0.78400123)]
COG1285	COG1684	HCH_00686	HCH_00686	uncharacterized membrane protein	HCH_05176	fliR2	Flagellar biosynthesis pathway, component FliR	[TP0774-TP0716 (0.78400123)]
COG0739	COG1344	HCH_01876	HCH_01876	Membrane protein related to	HCH_04820	fliC	Flagellin and related hook-associated protein	[TP0702-TP0870 (0.64395046)]
COG0739	COG1344	HCH_06239	HCH_06239	Membrane protein related to	HCH_04822	HCH_04822	Flagellin and related hook-associated protein	[TP0702-TP0870 (0.64395046)]
COG0739	COG1344	HCH_05221	HCH_05221	Membrane protein related to	HCH_06962	HCH_06962	Flagellin and related hook-associated protein	[TP0702-TP0870 (0.64395046)]
COG0739	COG1344	HCH_06301	HCH_06301	Membrane protein related to	HCH_04820	fliC	Flagellin and related hook-associated protein	[TP0702-TP0870 (0.64395046)]
COG0739	COG1344	HCH_05221	HCH_05221	Membrane protein related to	HCH_04472	flgL	Flagellin and related hook-associated protein	[TP0702-TP0870 (0.64395046)]
COG0739	COG1344	HCH_01876	HCH_01876	Membrane protein related to	HCH_04822	HCH_04822	Flagellin and related hook-associated protein	[TP0702-TP0870 (0.64395046)]
COG0739	COG1344	HCH_05874	HCH_05874	Membrane protein related to	HCH_04820	fliC	Flagellin and related hook-associated protein	[TP0702-TP0870 (0.64395046)]
COG0739	COG1344	HCH_03065	HCH_03065	Membrane protein related to	HCH_04820	fliC	Flagellin and related hook-associated protein	[TP0702-TP0870 (0.64395046)]
COG0739	COG1344	HCH_06239	HCH_06239	Membrane protein related to	HCH_06962	HCH_06962	Flagellin and related hook-associated protein	[TP0702-TP0870 (0.64395046)]
COG0739	COG1344	HCH_05221	HCH_05221	Membrane protein related to	HCH_04820	fliC	Flagellin and related hook-associated protein	[TP0702-TP0870 (0.64395046)]
COG0739	COG1344	HCH_05874	HCH_05874	Membrane protein related to	HCH_06962	HCH_06962	Flagellin and related hook-associated protein	[TP0702-TP0870 (0.64395046)]
COG0739	COG1344	HCH_05874	HCH_05874	Membrane protein related to	HCH_04822	HCH_04822	Flagellin and related hook-associated protein	[TP0702-TP0870 (0.64395046)]
COG0739	COG1344	HCH_05874	HCH_05874	Membrane protein related to	HCH_04472	flgL	Flagellin and related hook-associated protein	[TP0702-TP0870 (0.64395046)]
COG0739	COG1344	HCH_03065	HCH_03065	Membrane protein related to	HCH_04822	HCH_04822	Flagellin and related hook-associated protein	[TP0702-TP0870 (0.64395046)]
COG0739	COG1344	HCH_03065	HCH_03065	Membrane protein related to	HCH_04472	flgL	Flagellin and related hook-associated protein	[TP0702-TP0870 (0.64395046)]
COG0739	COG1344	HCH_06951	HCH_06951	Membrane protein related to	HCH_04820	fliC	Flagellin and related hook-associated protein	[TP0702-TP0870 (0.64395046)]
COG0739	COG1344	HCH_04347	HCH_04347	Membrane protein related to	HCH_06962	HCH_06962	Flagellin and related hook-associated protein	[TP0702-TP0870 (0.64395046)]
COG0739	COG1344	HCH_04347	HCH_04347	Membrane protein related to	HCH_04472	flgL	Flagellin and related hook-associated protein	[TP0702-TP0870 (0.64395046)]
COG0739	COG1344	HCH_01708	HCH_01708	Membrane protein related to	HCH_04820	fliC	Flagellin and related hook-associated protein	[TP0702-TP0870 (0.64395046)]
COG0739	COG1344	HCH_06951	HCH_06951	Membrane protein related to	HCH_04472	flgL	Flagellin and related hook-associated protein	[TP0702-TP0870 (0.64395046)]
COG0739	COG1344	HCH_01708	HCH_01708	Membrane protein related to	HCH_04472	flgL	Flagellin and related hook-associated protein	[TP0702-TP0870 (0.64395046)]
COG0739	COG1344	HCH_04347	HCH_04347	Membrane protein related to	HCH_04822	HCH_04822	Flagellin and related hook-associated protein	[TP0702-TP0870 (0.64395046)]
COG0739	COG1344	HCH_05221	HCH_05221	Membrane protein related to	HCH_04822	HCH_04822	Flagellin and related hook-associated protein	[TP0702-TP0870 (0.64395046)]
COG0739	COG1344	HCH_01876	HCH_01876	Membrane protein related to	HCH_06962	HCH_06962	Flagellin and related hook-associated protein	[TP0702-TP0870 (0.64395046)]
COG0739	COG1344	HCH_03065	HCH_03065	Membrane protein related to	HCH_06962	HCH_06962	Flagellin and related hook-associated protein	[TP0702-TP0870 (0.64395046)]
COG0739	COG1344	HCH_06301	HCH_06301	Membrane protein related to	HCH_06962	HCH_06962	Flagellin and related hook-associated protein	[TP0702-TP0870 (0.64395046)]
COG0739	COG1344	HCH_01876	HCH_01876	Membrane protein related to	HCH_04472	flgL	Flagellin and related hook-associated protein	[TP0702-TP0870 (0.64395046)]
COG0739	COG1344	HCH_01708	HCH_01708	Membrane protein related to	HCH_06962	HCH_06962	Flagellin and related hook-associated protein	[TP0702-TP0870 (0.64395046)]
COG0739	COG1344	HCH_06239	HCH_06239	Membrane protein related to	HCH_04820	fliC	Flagellin and related hook-associated protein	[TP0702-TP0870 (0.64395046)]
COG0739	COG1344	HCH_06301	HCH_06301	Membrane protein related to	HCH_04822	HCH_04822	Flagellin and related hook-associated protein	[TP0702-TP0870 (0.64395046)]
COG0739	COG1344	HCH_06239	HCH_06239	Membrane protein related to	HCH_04472	flgL	Flagellin and related hook-associated protein	[TP0702-TP0870 (0.64395046)]
COG0739	COG1344	HCH_06951	HCH_06951	Membrane protein related to	HCH_04822	HCH_04822	Flagellin and related hook-associated protein	[TP0702-TP0870 (0.64395046)]
COG0739	COG1344	HCH_04347	HCH_04347	Membrane protein related to	HCH_04820	fliC	Flagellin and related hook-associated protein	[TP0702-TP0870 (0.64395046)]
COG0739	COG1344	HCH_01708	HCH_01708	Membrane protein related to	HCH_04822	HCH_04822	Flagellin and related hook-associated protein	[TP0702-TP0870 (0.64395046)]
COG0739	COG1344	HCH_06301	HCH_06301	Membrane protein related to	HCH_04472	flgL	Flagellin and related hook-associated protein	[TP0702-TP0870 (0.64395046)]
COG0739	COG1344	HCH_06951	HCH_06951	Membrane protein related to	HCH_06962	HCH_06962	Flagellin and related hook-associated protein	[TP0702-TP0870 (0.64395046)]
COG0442	COG4591	HCH_04773	proS	prolyl-tRNA synthetase	HCH_02350	HCH_02350	ABC-type transport system, involved in	[TP0160-TP0582 (0.74148)]
COG1432	COG1488	HCH_03390	HCH_03390	hypothetical protein	HCH_06992	HCH_06992	Nicotinic acid phosphoribosyltransferase	[TP0894-TP0628 (0.59059936)]
COG0693	COG0761	HCH_01939	HCH_01939	putative intracellular protease/amidase	HCH_05930	ispH	4-hydroxy-3-methylbut-2-enyl diphosphate	[TP0445-TP0547 (0.53976095)]
COG0693	COG0761	HCH_06730	HCH_06730	putative intracellular protease/amidase	HCH_05930	ispH	4-hydroxy-3-methylbut-2-enyl diphosphate	[TP0445-TP0547 (0.53976095)]
COG0693	COG0761	HCH_03061	HCH_03061	putative intracellular protease/amidase	HCH_05930	ispH	4-hydroxy-3-methylbut-2-enyl diphosphate	[TP0445-TP0547 (0.53976095)]
COG0693	COG0761	HCH_04181	HCH_04181	putative intracellular protease/amidase	HCH_05930	ispH	4-hydroxy-3-methylbut-2-enyl diphosphate	[TP0445-TP0547 (0.53976095)]
COG1291	COG2239	HCH_05394	HCH_05394	Flagellar motor component	HCH_03720	HCH_03720	Mg/Co/Ni transporter MgtE (contains CBS domain)	[TP0725-TP0917 (0.53720385)]
COG1291	COG2239	HCH_00038	motA	Flagellar motor component	HCH_03720	HCH_03720	Mg/Co/Ni transporter MgtE (contains CBS domain)	[TP0725-TP0917 (0.53720385)]
COG1291	COG2239	HCH_05165	HCH_05165	Flagellar motor component	HCH_05326	mgtE	magnesium transporter	[TP0725-TP0917 (0.53720385)]
COG1291	COG2239	HCH_00038	motA	Flagellar motor component	HCH_05326	mgtE	magnesium transporter	[TP0725-TP0917 (0.53720385)]
COG1291	COG2239	HCH_05863	HCH_05863	Flagellar motor component	HCH_05326	mgtE	magnesium transporter	[TP0725-TP0917 (0.53720385)]
COG1291	COG2239	HCH_05165	HCH_05165	Flagellar motor component	HCH_03720	HCH_03720	Mg/Co/Ni transporter MgtE (contains CBS domain)	[TP0725-TP0917 (0.53720385)]
COG1291	COG2239	HCH_05394	HCH_05394	Flagellar motor component	HCH_05326	mgtE	magnesium transporter	[TP0725-TP0917 (0.53720385)]
COG1291	COG2239	HCH_05863	HCH_05863	Flagellar motor component	HCH_03720	HCH_03720	Mg/Co/Ni transporter MgtE (contains CBS domain)	[TP0725-TP0917 (0.53720385)]
COG1536	COG4786	HCH_05192	fliG	flagellar motor switch protein FliG	HCH_04085	flgG1	Flagellar basal body rod protein	[TP0026-TP0961 (0.8107165)]
COG1536	COG4786	HCH_05192	fliG	flagellar motor switch protein FliG	HCH_04477	flgG2	Flagellar basal body rod protein	[TP0026-TP0961 (0.8107165)]
COG1536	COG4786	HCH_05192	fliG	flagellar motor switch protein FliG	HCH_04086	HCH_04086	Flagellar basal body rod protein	[TP0026-TP0961 (0.8107165)]
COG0223	COG0664	HCH_00029	fmt	methionyl-tRNA formyltransferase	HCH_04640	HCH_04640	cAMP-binding protein - catabolite gene activator	[TP0756-TP0995 (0.69102824)]
COG0223	COG0664	HCH_00029	fmt	methionyl-tRNA formyltransferase	HCH_06133	HCH_06133	cAMP-binding protein - catabolite gene activator	[TP0756-TP0995 (0.69102824)]
COG0223	COG0664	HCH_00029	fmt	methionyl-tRNA formyltransferase	HCH_05578	HCH_05578	cAMP-binding protein - catabolite gene activator	[TP0756-TP0995 (0.69102824)]
COG0223	COG0664	HCH_00029	fmt	methionyl-tRNA formyltransferase	HCH_03036	HCH_03036	cAMP-binding protein - catabolite gene activator	[TP0756-TP0995 (0.69102824)]
COG0223	COG0664	HCH_00029	fmt	methionyl-tRNA formyltransferase	HCH_06253	HCH_06253	cAMP-binding protein - catabolite gene activator	[TP0756-TP0995 (0.69102824)]
COG0223	COG0664	HCH_00029	fmt	methionyl-tRNA formyltransferase	HCH_02325	HCH_02325	cAMP-binding protein - catabolite gene activator	[TP0756-TP0995 (0.69102824)]
COG0223	COG0664	HCH_00029	fmt	methionyl-tRNA formyltransferase	HCH_01717	HCH_01717	cAMP-binding protein - catabolite gene activator	[TP0756-TP0995 (0.69102824)]
COG0697	COG0716	HCH_03083	HCH_03083	Permease of the drug/metabolite transporter	HCH_00784	HCH_00784	Flavodoxins	[TP0986-TP0925 (0.8288174)]
COG0697	COG0716	HCH_03692	HCH_03692	Permease of the drug/metabolite transporter	HCH_00784	HCH_00784	Flavodoxins	[TP0986-TP0925 (0.8288174)]
COG0697	COG0716	HCH_00484	HCH_00484	Permease of the drug/metabolite transporter	HCH_00784	HCH_00784	Flavodoxins	[TP0986-TP0925 (0.8288174)]
COG0697	COG0716	HCH_05482	HCH_05482	integral membrane protein, DUF6 family	HCH_00784	HCH_00784	Flavodoxins	[TP0986-TP0925 (0.8288174)]
COG0697	COG0716	HCH_02049	HCH_02049	Permease of the drug/metabolite transporter	HCH_00784	HCH_00784	Flavodoxins	[TP0986-TP0925 (0.8288174)]
COG0697	COG0716	HCH_04108	HCH_04108	predicted permease, DMT superfamily	HCH_00784	HCH_00784	Flavodoxins	[TP0986-TP0925 (0.8288174)]
COG0697	COG0716	HCH_01819	HCH_01819	Permease of the drug/metabolite transporter	HCH_00784	HCH_00784	Flavodoxins	[TP0986-TP0925 (0.8288174)]
COG0697	COG0716	HCH_01279	HCH_01279	Permease of the drug/metabolite transporter	HCH_00784	HCH_00784	Flavodoxins	[TP0986-TP0925 (0.8288174)]
COG0697	COG0716	HCH_06017	HCH_06017	Permease of the drug/metabolite transporter	HCH_00784	HCH_00784	Flavodoxins	[TP0986-TP0925 (0.8288174)]
COG0697	COG0716	HCH_02798	HCH_02798	Permease of the drug/metabolite transporter	HCH_00784	HCH_00784	Flavodoxins	[TP0986-TP0925 (0.8288174)]
COG0697	COG0716	HCH_06668	HCH_06668	Permease of the drug/metabolite transporter	HCH_00784	HCH_00784	Flavodoxins	[TP0986-TP0925 (0.8288174)]
COG0697	COG0716	HCH_02004	HCH_02004	Permease of the drug/metabolite transporter	HCH_00784	HCH_00784	Flavodoxins	[TP0986-TP0925 (0.8288174)]
COG0697	COG0716	HCH_03678	HCH_03678	Permease of the drug/metabolite transporter	HCH_00784	HCH_00784	Flavodoxins	[TP0986-TP0925 (0.8288174)]
COG0697	COG0716	HCH_01675	HCH_01675	Permease of the drug/metabolite transporter	HCH_00784	HCH_00784	Flavodoxins	[TP0986-TP0925 (0.8288174)]
COG0697	COG0716	HCH_03620	HCH_03620	predicted permease, DMT superfamily	HCH_00784	HCH_00784	Flavodoxins	[TP0986-TP0925 (0.8288174)]
COG0697	COG0716	HCH_05575	HCH_05575	Permease of the drug/metabolite transporter	HCH_00784	HCH_00784	Flavodoxins	[TP0986-TP0925 (0.8288174)]
COG0697	COG0716	HCH_02281	HCH_02281	Permease of the drug/metabolite transporter	HCH_00784	HCH_00784	Flavodoxins	[TP0986-TP0925 (0.8288174)]
COG0697	COG0716	HCH_04650	HCH_04650	Permease of the drug/metabolite transporter	HCH_00784	HCH_00784	Flavodoxins	[TP0986-TP0925 (0.8288174)]
COG0697	COG0716	HCH_05375	HCH_05375	Permease of the drug/metabolite transporter	HCH_00784	HCH_00784	Flavodoxins	[TP0986-TP0925 (0.8288174)]
COG0697	COG0716	HCH_02484	HCH_02484	Permease of the drug/metabolite transporter	HCH_00784	HCH_00784	Flavodoxins	[TP0986-TP0925 (0.8288174)]
COG0697	COG0716	HCH_00260	HCH_00260	Permease of the drug/metabolite transporter	HCH_00784	HCH_00784	Flavodoxins	[TP0986-TP0925 (0.8288174)]
COG0697	COG0716	HCH_00908	HCH_00908	Permease of the drug/metabolite transporter	HCH_00784	HCH_00784	Flavodoxins	[TP0986-TP0925 (0.8288174)]
COG0697	COG0716	HCH_01501	HCH_01501	Permease of the drug/metabolite transporter	HCH_00784	HCH_00784	Flavodoxins	[TP0986-TP0925 (0.8288174)]
COG0305	COG2236	HCH_01714	dnaB	replicative DNA helicase	HCH_03840	HCH_03840	predicted phosphoribosyltransferase	[TP0058-TP0050 (0.53343445)]
COG0305	COG2236	HCH_03001	HCH_03001	Replicative DNA helicase	HCH_03840	HCH_03840	predicted phosphoribosyltransferase	[TP0058-TP0050 (0.53343445)]
COG0465	COG4591	HCH_04046	HCH_04046	ATP-dependent Zn protease	HCH_02350	HCH_02350	ABC-type transport system, involved in	[TP0765-TP0582 (0.6598422)]
COG0465	COG4591	HCH_01232	ftsH	ATP-dependent Zn protease	HCH_02350	HCH_02350	ABC-type transport system, involved in	[TP0765-TP0582 (0.6598422)]
COG0773	COG0817	HCH_05882	murC	UDP-N-acetylmuramate--L-alanine ligase (EC 6.3.2.8) (UDP-N- acetylmuramoyl-L-alanine synthetase)	HCH_04924	ruvC	crossover junction endodeoxyribonuclease RuvC	[TP0341-TP0517 (0.7285616)]
COG0773	COG0817	HCH_05797	mpl	UDP-N-acetylmuramate:L-alanyl-gamma-D-glutamyl-	HCH_04924	ruvC	crossover junction endodeoxyribonuclease RuvC	[TP0341-TP0517 (0.7285616)]
COG0272	COG0773	HCH_04729	ligA	DNA ligase, NAD-dependent	HCH_05797	mpl	UDP-N-acetylmuramate:L-alanyl-gamma-D-glutamyl-	[TP0634-TP0341 (0.8201813)]
COG0272	COG0773	HCH_04729	ligA	DNA ligase, NAD-dependent	HCH_05882	murC	UDP-N-acetylmuramate--L-alanine ligase (EC 6.3.2.8) (UDP-N- acetylmuramoyl-L-alanine synthetase)	[TP0634-TP0341 (0.8201813)]
COG1344	COG2882	HCH_04472	flgL	Flagellin and related hook-associated protein	HCH_05189	fliJ	Flagellar biosynthesis chaperone	[TP0868-TP0403 (0.93215036)]
COG1344	COG2882	HCH_04822	HCH_04822	Flagellin and related hook-associated protein	HCH_05189	fliJ	Flagellar biosynthesis chaperone	[TP0868-TP0403 (0.93215036)]
COG1344	COG2882	HCH_06962	HCH_06962	Flagellin and related hook-associated protein	HCH_05189	fliJ	Flagellar biosynthesis chaperone	[TP0868-TP0403 (0.93215036)]
COG1344	COG2882	HCH_04820	fliC	Flagellin and related hook-associated protein	HCH_05189	fliJ	Flagellar biosynthesis chaperone	[TP0868-TP0403 (0.93215036)]
COG1652	COG1684	HCH_00031	HCH_00031	uncharacterized protein containing LysM domain	HCH_04089	fliR1	Flagellar biosynthesis pathway, component FliR	[TP0042-TP0716 (0.75048)]
COG1652	COG1684	HCH_00031	HCH_00031	uncharacterized protein containing LysM domain	HCH_05176	fliR2	Flagellar biosynthesis pathway, component FliR	[TP0042-TP0716 (0.75048)]
COG0301	COG0566	HCH_00653	thiI	thiamine biosynthesis protein ThiI	HCH_01710	spoU	rRNA methylases	[TP0559-TP0054 (0.678511)]
COG0353	COG0514	HCH_02615	recR	recombination protein RecR	HCH_00158	recQ	ATP-dependent DNA helicase RecQ	[TP1004-TP0103 (0.6917512)]
COG0036	COG0249	HCH_06112	rpe	ribulose-phosphate 3-epimerase	HCH_05234	mutS	DNA mismatch repair protein MutS	[TP0945-TP0328 (0.6742458)]
COG0124	COG0465	HCH_01121	HCH_01121	histidyl-tRNA synthetase-related protein	HCH_04046	HCH_04046	ATP-dependent Zn protease	[TP0641-TP0330 (0.76316583)]
COG0124	COG0465	HCH_01121	HCH_01121	histidyl-tRNA synthetase-related protein	HCH_01232	ftsH	ATP-dependent Zn protease	[TP0641-TP0330 (0.76316583)]
COG0124	COG0465	HCH_04455	hisS	histidyl-tRNA synthetase	HCH_01232	ftsH	ATP-dependent Zn protease	[TP0641-TP0330 (0.76316583)]
COG0124	COG0465	HCH_04455	hisS	histidyl-tRNA synthetase	HCH_04046	HCH_04046	ATP-dependent Zn protease	[TP0641-TP0330 (0.76316583)]
COG1396	COG2206	HCH_01634	HCH_01634	predicted transcriptional regulator	HCH_02459	HCH_02459	HD-GYP domain	[TP0461-TP0877 (0.81002605)]
COG1396	COG2206	HCH_03990	HCH_03990	predicted transcriptional regulator	HCH_00654	HCH_00654	Response regulator containing a CheY-like	[TP0461-TP0877 (0.81002605)]
COG1396	COG2206	HCH_05056	HCH_05056	predicted transcriptional regulator	HCH_00273	HCH_00273	HD-GYP domain	[TP0461-TP0877 (0.81002605)]
COG1396	COG2206	HCH_01634	HCH_01634	predicted transcriptional regulator	HCH_00654	HCH_00654	Response regulator containing a CheY-like	[TP0461-TP0877 (0.81002605)]
COG1396	COG2206	HCH_01634	HCH_01634	predicted transcriptional regulator	HCH_00273	HCH_00273	HD-GYP domain	[TP0461-TP0877 (0.81002605)]
COG1396	COG2206	HCH_05056	HCH_05056	predicted transcriptional regulator	HCH_02459	HCH_02459	HD-GYP domain	[TP0461-TP0877 (0.81002605)]
COG1396	COG2206	HCH_01634	HCH_01634	predicted transcriptional regulator	HCH_04493	HCH_04493	HD-GYP domain	[TP0461-TP0877 (0.81002605)]
COG1396	COG2206	HCH_03990	HCH_03990	predicted transcriptional regulator	HCH_00273	HCH_00273	HD-GYP domain	[TP0461-TP0877 (0.81002605)]
COG1396	COG2206	HCH_03990	HCH_03990	predicted transcriptional regulator	HCH_04493	HCH_04493	HD-GYP domain	[TP0461-TP0877 (0.81002605)]
COG1396	COG2206	HCH_03990	HCH_03990	predicted transcriptional regulator	HCH_02459	HCH_02459	HD-GYP domain	[TP0461-TP0877 (0.81002605)]
COG1396	COG2206	HCH_05056	HCH_05056	predicted transcriptional regulator	HCH_04493	HCH_04493	HD-GYP domain	[TP0461-TP0877 (0.81002605)]
COG1396	COG2206	HCH_05056	HCH_05056	predicted transcriptional regulator	HCH_00654	HCH_00654	Response regulator containing a CheY-like	[TP0461-TP0877 (0.81002605)]
COG0257	COG0719	HCH_10026	rpmJ	ribosomal protein L36	HCH_01413	sufD	FeS assembly protein SufD	[TP0209-TP0612 (0.6772987)]
COG0257	COG0719	HCH_10026	rpmJ	ribosomal protein L36	HCH_01416	sufB	FeS assembly protein SufB	[TP0209-TP0612 (0.6772987)]
COG0564	COG1843	HCH_04661	HCH_04661	Pseudouridylate synthases, 23S RNA-specific	HCH_04072	flgD1	Flagellar hook capping protein	[TP0339-TP0728 (0.7885255)]
COG0564	COG1843	HCH_02061	rluA1	Pseudouridylate synthases, 23S RNA-specific	HCH_04480	flgD2	Flagellar hook capping protein	[TP0339-TP0728 (0.7885255)]
COG0564	COG1843	HCH_02226	rluA2	Pseudouridylate synthases, 23S RNA-specific	HCH_04072	flgD1	Flagellar hook capping protein	[TP0339-TP0728 (0.7885255)]
COG0564	COG1843	HCH_02136	rluC	Pseudouridylate synthases, 23S RNA-specific	HCH_04480	flgD2	Flagellar hook capping protein	[TP0339-TP0728 (0.7885255)]
COG0564	COG1843	HCH_05780	HCH_05780	Pseudouridylate synthases, 23S RNA-specific	HCH_04072	flgD1	Flagellar hook capping protein	[TP0339-TP0728 (0.7885255)]
COG0564	COG1843	HCH_05780	HCH_05780	Pseudouridylate synthases, 23S RNA-specific	HCH_04480	flgD2	Flagellar hook capping protein	[TP0339-TP0728 (0.7885255)]
COG0564	COG1843	HCH_05920	HCH_05920	Pseudouridylate synthases, 23S RNA-specific	HCH_04480	flgD2	Flagellar hook capping protein	[TP0339-TP0728 (0.7885255)]
COG0564	COG1843	HCH_02226	rluA2	Pseudouridylate synthases, 23S RNA-specific	HCH_04480	flgD2	Flagellar hook capping protein	[TP0339-TP0728 (0.7885255)]
COG0564	COG1843	HCH_02061	rluA1	Pseudouridylate synthases, 23S RNA-specific	HCH_04072	flgD1	Flagellar hook capping protein	[TP0339-TP0728 (0.7885255)]
COG0564	COG1843	HCH_04661	HCH_04661	Pseudouridylate synthases, 23S RNA-specific	HCH_04480	flgD2	Flagellar hook capping protein	[TP0339-TP0728 (0.7885255)]
COG0564	COG1843	HCH_02136	rluC	Pseudouridylate synthases, 23S RNA-specific	HCH_04072	flgD1	Flagellar hook capping protein	[TP0339-TP0728 (0.7885255)]
COG0564	COG1843	HCH_05920	HCH_05920	Pseudouridylate synthases, 23S RNA-specific	HCH_04072	flgD1	Flagellar hook capping protein	[TP0339-TP0728 (0.7885255)]
COG0493	COG1488	HCH_05964	HCH_05964	NADPH-dependent glutamate synthase beta chain	HCH_06992	HCH_06992	Nicotinic acid phosphoribosyltransferase	[TP0735-TP0628 (0.6598422)]
COG0173	COG0493	HCH_04927	aspS	Aspartyl-tRNA synthetase (EC 6.1.1.12) (Aspartate--tRNA ligase) (AspRS)	HCH_05964	HCH_05964	NADPH-dependent glutamate synthase beta chain	[TP0985-TP0735 (0.50901)]
COG0860	COG2080	HCH_05387	HCH_05387	N-acetylmuramoyl-L-alanine amidase	HCH_05037	HCH_05037	Aerobic-type carbon monoxide dehydrogenase small	[TP0247-TP0080 (0.7296782)]
COG0860	COG2080	HCH_05387	HCH_05387	N-acetylmuramoyl-L-alanine amidase	HCH_01589	coxS	Aerobic-type carbon monoxide dehydrogenase small	[TP0247-TP0080 (0.7296782)]
COG0504	COG0728	HCH_01865	pyrG	CTP synthase	HCH_05935	mviN	integral membrane protein MviN	[TP0305-TP0516 (0.84299135)]
COG0275	COG0820	HCH_05891	mraW	S-adenosyl-methyltransferase MraW	HCH_04459	HCH_04459	predicted Fe-S-cluster redox enzyme	[TP0384-TP0068 (0.79878455)]
COG0445	COG1366	HCH_07083	gidA	glucose-inhibited division protein A	HCH_00450	HCH_00450	Anti-anti-sigma regulatory factor	[TP0044-TP0233 (0.74185747)]
COG0445	COG1366	HCH_07083	gidA	glucose-inhibited division protein A	HCH_05187	HCH_05187	protein containing STAS (Sulphate Transporter	[TP0044-TP0233 (0.74185747)]
COG0445	COG1366	HCH_07083	gidA	glucose-inhibited division protein A	HCH_02762	HCH_02762	Anti-anti-sigma regulatory factor (antagonist of	[TP0044-TP0233 (0.74185747)]
COG0445	COG1366	HCH_07083	gidA	glucose-inhibited division protein A	HCH_03147	HCH_03147	Anti-anti-sigma regulatory factor (antagonist of	[TP0044-TP0233 (0.74185747)]
COG0242	COG0360	HCH_00030	def	peptide deformylase	HCH_01711	rpsF	ribosomal protein S6	[TP0757-TP0063 (0.54983324)]
COG0693	COG1653	HCH_04181	HCH_04181	putative intracellular protease/amidase	HCH_01468	HCH_01468	ABC-type sugar transport system, periplasmic	[TP0445-TP0074 (0.5751514)]
COG0693	COG1653	HCH_03061	HCH_03061	putative intracellular protease/amidase	HCH_04204	HCH_04204	ABC-type sugar transport system, periplasmic	[TP0445-TP0074 (0.5751514)]
COG0693	COG1653	HCH_01939	HCH_01939	putative intracellular protease/amidase	HCH_00071	HCH_00071	ABC-type sugar transport system, periplasmic	[TP0445-TP0074 (0.5751514)]
COG0693	COG1653	HCH_01939	HCH_01939	putative intracellular protease/amidase	HCH_03296	HCH_03296	ABC-type sugar transport system, periplasmic	[TP0445-TP0074 (0.5751514)]
COG0693	COG1653	HCH_04181	HCH_04181	putative intracellular protease/amidase	HCH_04204	HCH_04204	ABC-type sugar transport system, periplasmic	[TP0445-TP0074 (0.5751514)]
COG0693	COG1653	HCH_01939	HCH_01939	putative intracellular protease/amidase	HCH_06982	HCH_06982	ABC-type sugar transport system, periplasmic	[TP0445-TP0074 (0.5751514)]
COG0693	COG1653	HCH_04181	HCH_04181	putative intracellular protease/amidase	HCH_06910	HCH_06910	ABC-type sugar transport system, periplasmic	[TP0445-TP0074 (0.5751514)]
COG0693	COG1653	HCH_01939	HCH_01939	putative intracellular protease/amidase	HCH_02509	HCH_02509	ABC-type sugar transport system, periplasmic	[TP0445-TP0074 (0.5751514)]
COG0693	COG1653	HCH_06730	HCH_06730	putative intracellular protease/amidase	HCH_06518	HCH_06518	ABC-type sugar transport system, periplasmic	[TP0445-TP0074 (0.5751514)]
COG0693	COG1653	HCH_04181	HCH_04181	putative intracellular protease/amidase	HCH_00253	HCH_00253	ABC-type sugar transport system, periplasmic	[TP0445-TP0074 (0.5751514)]
COG0693	COG1653	HCH_06730	HCH_06730	putative intracellular protease/amidase	HCH_03296	HCH_03296	ABC-type sugar transport system, periplasmic	[TP0445-TP0074 (0.5751514)]
COG0693	COG1653	HCH_04181	HCH_04181	putative intracellular protease/amidase	HCH_03296	HCH_03296	ABC-type sugar transport system, periplasmic	[TP0445-TP0074 (0.5751514)]
COG0693	COG1653	HCH_04181	HCH_04181	putative intracellular protease/amidase	HCH_06982	HCH_06982	ABC-type sugar transport system, periplasmic	[TP0445-TP0074 (0.5751514)]
COG0693	COG1653	HCH_03061	HCH_03061	putative intracellular protease/amidase	HCH_03296	HCH_03296	ABC-type sugar transport system, periplasmic	[TP0445-TP0074 (0.5751514)]
COG0693	COG1653	HCH_03061	HCH_03061	putative intracellular protease/amidase	HCH_00201	HCH_00201	ABC-type sugar transport system, periplasmic	[TP0445-TP0074 (0.5751514)]
COG0693	COG1653	HCH_04181	HCH_04181	putative intracellular protease/amidase	HCH_01294	HCH_01294	ABC-type sugar transport system, periplasmic	[TP0445-TP0074 (0.5751514)]
COG0693	COG1653	HCH_03061	HCH_03061	putative intracellular protease/amidase	HCH_00071	HCH_00071	ABC-type sugar transport system, periplasmic	[TP0445-TP0074 (0.5751514)]
COG0693	COG1653	HCH_03061	HCH_03061	putative intracellular protease/amidase	HCH_03116	HCH_03116	ABC-type sugar transport system, periplasmic	[TP0445-TP0074 (0.5751514)]
COG0693	COG1653	HCH_04181	HCH_04181	putative intracellular protease/amidase	HCH_06518	HCH_06518	ABC-type sugar transport system, periplasmic	[TP0445-TP0074 (0.5751514)]
COG0693	COG1653	HCH_01939	HCH_01939	putative intracellular protease/amidase	HCH_01294	HCH_01294	ABC-type sugar transport system, periplasmic	[TP0445-TP0074 (0.5751514)]
COG0693	COG1653	HCH_03061	HCH_03061	putative intracellular protease/amidase	HCH_06083	HCH_06083	ABC-type sugar transport system, periplasmic	[TP0445-TP0074 (0.5751514)]
COG0693	COG1653	HCH_01939	HCH_01939	putative intracellular protease/amidase	HCH_00253	HCH_00253	ABC-type sugar transport system, periplasmic	[TP0445-TP0074 (0.5751514)]
COG0693	COG1653	HCH_06730	HCH_06730	putative intracellular protease/amidase	HCH_06982	HCH_06982	ABC-type sugar transport system, periplasmic	[TP0445-TP0074 (0.5751514)]
COG0693	COG1653	HCH_06730	HCH_06730	putative intracellular protease/amidase	HCH_06910	HCH_06910	ABC-type sugar transport system, periplasmic	[TP0445-TP0074 (0.5751514)]
COG0693	COG1653	HCH_01939	HCH_01939	putative intracellular protease/amidase	HCH_06910	HCH_06910	ABC-type sugar transport system, periplasmic	[TP0445-TP0074 (0.5751514)]
COG0693	COG1653	HCH_06730	HCH_06730	putative intracellular protease/amidase	HCH_02509	HCH_02509	ABC-type sugar transport system, periplasmic	[TP0445-TP0074 (0.5751514)]
COG0693	COG1653	HCH_06730	HCH_06730	putative intracellular protease/amidase	HCH_06973	HCH_06973	ABC-type sugar transport system, periplasmic	[TP0445-TP0074 (0.5751514)]
COG0693	COG1653	HCH_03061	HCH_03061	putative intracellular protease/amidase	HCH_00253	HCH_00253	ABC-type sugar transport system, periplasmic	[TP0445-TP0074 (0.5751514)]
COG0693	COG1653	HCH_01939	HCH_01939	putative intracellular protease/amidase	HCH_04204	HCH_04204	ABC-type sugar transport system, periplasmic	[TP0445-TP0074 (0.5751514)]
COG0693	COG1653	HCH_03061	HCH_03061	putative intracellular protease/amidase	HCH_06910	HCH_06910	ABC-type sugar transport system, periplasmic	[TP0445-TP0074 (0.5751514)]
COG0693	COG1653	HCH_06730	HCH_06730	putative intracellular protease/amidase	HCH_00253	HCH_00253	ABC-type sugar transport system, periplasmic	[TP0445-TP0074 (0.5751514)]
COG0693	COG1653	HCH_04181	HCH_04181	putative intracellular protease/amidase	HCH_00201	HCH_00201	ABC-type sugar transport system, periplasmic	[TP0445-TP0074 (0.5751514)]
COG0693	COG1653	HCH_01939	HCH_01939	putative intracellular protease/amidase	HCH_03115	HCH_03115	ABC-type sugar transport system, periplasmic	[TP0445-TP0074 (0.5751514)]
COG0693	COG1653	HCH_06730	HCH_06730	putative intracellular protease/amidase	HCH_06083	HCH_06083	ABC-type sugar transport system, periplasmic	[TP0445-TP0074 (0.5751514)]
COG0693	COG1653	HCH_03061	HCH_03061	putative intracellular protease/amidase	HCH_01468	HCH_01468	ABC-type sugar transport system, periplasmic	[TP0445-TP0074 (0.5751514)]
COG0693	COG1653	HCH_04181	HCH_04181	putative intracellular protease/amidase	HCH_03115	HCH_03115	ABC-type sugar transport system, periplasmic	[TP0445-TP0074 (0.5751514)]
COG0693	COG1653	HCH_06730	HCH_06730	putative intracellular protease/amidase	HCH_03115	HCH_03115	ABC-type sugar transport system, periplasmic	[TP0445-TP0074 (0.5751514)]
COG0693	COG1653	HCH_04181	HCH_04181	putative intracellular protease/amidase	HCH_02509	HCH_02509	ABC-type sugar transport system, periplasmic	[TP0445-TP0074 (0.5751514)]
COG0693	COG1653	HCH_01939	HCH_01939	putative intracellular protease/amidase	HCH_01468	HCH_01468	ABC-type sugar transport system, periplasmic	[TP0445-TP0074 (0.5751514)]
COG0693	COG1653	HCH_01939	HCH_01939	putative intracellular protease/amidase	HCH_00201	HCH_00201	ABC-type sugar transport system, periplasmic	[TP0445-TP0074 (0.5751514)]
COG0693	COG1653	HCH_03061	HCH_03061	putative intracellular protease/amidase	HCH_06973	HCH_06973	ABC-type sugar transport system, periplasmic	[TP0445-TP0074 (0.5751514)]
COG0693	COG1653	HCH_01939	HCH_01939	putative intracellular protease/amidase	HCH_03116	HCH_03116	ABC-type sugar transport system, periplasmic	[TP0445-TP0074 (0.5751514)]
COG0693	COG1653	HCH_04181	HCH_04181	putative intracellular protease/amidase	HCH_03116	HCH_03116	ABC-type sugar transport system, periplasmic	[TP0445-TP0074 (0.5751514)]
COG0693	COG1653	HCH_03061	HCH_03061	putative intracellular protease/amidase	HCH_02509	HCH_02509	ABC-type sugar transport system, periplasmic	[TP0445-TP0074 (0.5751514)]
COG0693	COG1653	HCH_01939	HCH_01939	putative intracellular protease/amidase	HCH_06518	HCH_06518	ABC-type sugar transport system, periplasmic	[TP0445-TP0074 (0.5751514)]
COG0693	COG1653	HCH_04181	HCH_04181	putative intracellular protease/amidase	HCH_00071	HCH_00071	ABC-type sugar transport system, periplasmic	[TP0445-TP0074 (0.5751514)]
COG0693	COG1653	HCH_06730	HCH_06730	putative intracellular protease/amidase	HCH_00071	HCH_00071	ABC-type sugar transport system, periplasmic	[TP0445-TP0074 (0.5751514)]
COG0693	COG1653	HCH_06730	HCH_06730	putative intracellular protease/amidase	HCH_01294	HCH_01294	ABC-type sugar transport system, periplasmic	[TP0445-TP0074 (0.5751514)]
COG0693	COG1653	HCH_06730	HCH_06730	putative intracellular protease/amidase	HCH_01468	HCH_01468	ABC-type sugar transport system, periplasmic	[TP0445-TP0074 (0.5751514)]
COG0693	COG1653	HCH_03061	HCH_03061	putative intracellular protease/amidase	HCH_06518	HCH_06518	ABC-type sugar transport system, periplasmic	[TP0445-TP0074 (0.5751514)]
COG0693	COG1653	HCH_04181	HCH_04181	putative intracellular protease/amidase	HCH_06083	HCH_06083	ABC-type sugar transport system, periplasmic	[TP0445-TP0074 (0.5751514)]
COG0693	COG1653	HCH_06730	HCH_06730	putative intracellular protease/amidase	HCH_04204	HCH_04204	ABC-type sugar transport system, periplasmic	[TP0445-TP0074 (0.5751514)]
COG0693	COG1653	HCH_03061	HCH_03061	putative intracellular protease/amidase	HCH_06982	HCH_06982	ABC-type sugar transport system, periplasmic	[TP0445-TP0074 (0.5751514)]
COG0693	COG1653	HCH_03061	HCH_03061	putative intracellular protease/amidase	HCH_03115	HCH_03115	ABC-type sugar transport system, periplasmic	[TP0445-TP0074 (0.5751514)]
COG0693	COG1653	HCH_06730	HCH_06730	putative intracellular protease/amidase	HCH_00201	HCH_00201	ABC-type sugar transport system, periplasmic	[TP0445-TP0074 (0.5751514)]
COG0693	COG1653	HCH_04181	HCH_04181	putative intracellular protease/amidase	HCH_06973	HCH_06973	ABC-type sugar transport system, periplasmic	[TP0445-TP0074 (0.5751514)]
COG0693	COG1653	HCH_03061	HCH_03061	putative intracellular protease/amidase	HCH_01294	HCH_01294	ABC-type sugar transport system, periplasmic	[TP0445-TP0074 (0.5751514)]
COG0693	COG1653	HCH_01939	HCH_01939	putative intracellular protease/amidase	HCH_06083	HCH_06083	ABC-type sugar transport system, periplasmic	[TP0445-TP0074 (0.5751514)]
COG0693	COG1653	HCH_01939	HCH_01939	putative intracellular protease/amidase	HCH_06973	HCH_06973	ABC-type sugar transport system, periplasmic	[TP0445-TP0074 (0.5751514)]
COG0693	COG1653	HCH_06730	HCH_06730	putative intracellular protease/amidase	HCH_03116	HCH_03116	ABC-type sugar transport system, periplasmic	[TP0445-TP0074 (0.5751514)]
COG0267	COG0357	HCH_01018	rpmG	ribosomal protein L33	HCH_07082	gidB	methyltransferase GidB	[TP0234-TP0946 (0.6249908)]
COG0234	COG0772	HCH_04614	groES	Co-chaperonin GroES (HSP10)	HCH_05884	HCH_05884	Bacterial cell division membrane protein	[TP1013-TP0387 (0.81326103)]
COG0234	COG0772	HCH_04614	groES	Co-chaperonin GroES (HSP10)	HCH_05842	rodA	rod shape-determining protein RodA	[TP1013-TP0387 (0.81326103)]
COG0445	COG0457	HCH_07083	gidA	glucose-inhibited division protein A	HCH_03305	HCH_03305	FOG: TPR repeat	[TP0044-TP0954 (0.8549597)]
COG0445	COG0457	HCH_07083	gidA	glucose-inhibited division protein A	HCH_02747	HCH_02747	FOG: TPR repeat	[TP0044-TP0954 (0.8549597)]
COG0445	COG0457	HCH_07083	gidA	glucose-inhibited division protein A	HCH_01729	HCH_01729	FOG: TPR repeat	[TP0044-TP0954 (0.8549597)]
COG0445	COG0457	HCH_07083	gidA	glucose-inhibited division protein A	HCH_05098	HCH_05098	FOG: TPR repeat	[TP0044-TP0954 (0.8549597)]
COG0445	COG0457	HCH_07083	gidA	glucose-inhibited division protein A	HCH_02628	HCH_02628	FOG: TPR repeat	[TP0044-TP0954 (0.8549597)]
COG0445	COG0457	HCH_07083	gidA	glucose-inhibited division protein A	HCH_03281	HCH_03281	FOG: TPR repeat	[TP0044-TP0954 (0.8549597)]
COG0445	COG0457	HCH_07083	gidA	glucose-inhibited division protein A	HCH_04092	HCH_04092	FOG: TPR repeat	[TP0044-TP0954 (0.8549597)]
COG0445	COG0457	HCH_07083	gidA	glucose-inhibited division protein A	HCH_04711	HCH_04711	FOG: TPR repeat	[TP0044-TP0954 (0.8549597)]
COG0305	COG1595	HCH_01714	dnaB	replicative DNA helicase	HCH_04155	HCH_04155	DNA-directed RNA polymerase specialized sigma	[TP0058-TP0092 (0.74082893)]
COG0305	COG1595	HCH_03001	HCH_03001	Replicative DNA helicase	HCH_01790	algU	RNA polymerase sigma factor AlgU	[TP0058-TP0092 (0.74082893)]
COG0305	COG1595	HCH_03001	HCH_03001	Replicative DNA helicase	HCH_03224	HCH_03224	DNA-directed RNA polymerase specialized sigma	[TP0058-TP0092 (0.74082893)]
COG0305	COG1595	HCH_01714	dnaB	replicative DNA helicase	HCH_05136	HCH_05136	DNA-directed RNA polymerase specialized sigma	[TP0058-TP0092 (0.74082893)]
COG0305	COG1595	HCH_03001	HCH_03001	Replicative DNA helicase	HCH_05136	HCH_05136	DNA-directed RNA polymerase specialized sigma	[TP0058-TP0092 (0.74082893)]
COG0305	COG1595	HCH_03001	HCH_03001	Replicative DNA helicase	HCH_06622	HCH_06622	DNA-directed RNA polymerase specialized sigma	[TP0058-TP0092 (0.74082893)]
COG0305	COG1595	HCH_01714	dnaB	replicative DNA helicase	HCH_01790	algU	RNA polymerase sigma factor AlgU	[TP0058-TP0092 (0.74082893)]
COG0305	COG1595	HCH_01714	dnaB	replicative DNA helicase	HCH_06622	HCH_06622	DNA-directed RNA polymerase specialized sigma	[TP0058-TP0092 (0.74082893)]
COG0305	COG1595	HCH_01714	dnaB	replicative DNA helicase	HCH_03224	HCH_03224	DNA-directed RNA polymerase specialized sigma	[TP0058-TP0092 (0.74082893)]
COG0305	COG1595	HCH_03001	HCH_03001	Replicative DNA helicase	HCH_04155	HCH_04155	DNA-directed RNA polymerase specialized sigma	[TP0058-TP0092 (0.74082893)]
COG0290	COG1516	HCH_04579	HCH_04579	Translation initiation factor 3 (IF-3)	HCH_04817	fliS	flagellar protein FliS	[TP0850-TP0943 (0.6225916)]
COG0228	COG0250	HCH_01772	rpsP	30S ribosomal protein S16	HCH_06229	nusG	transcription termination/antitermination factor	[TP0905-TP0236 (0.7099409)]
COG1595	COG1868	HCH_04155	HCH_04155	DNA-directed RNA polymerase specialized sigma	HCH_05181	fliM	flagellar motor switch protein FliM	[TP0092-TP0721 (0.802411)]
COG1595	COG1868	HCH_01790	algU	RNA polymerase sigma factor AlgU	HCH_05181	fliM	flagellar motor switch protein FliM	[TP0092-TP0721 (0.802411)]
COG1595	COG1868	HCH_03224	HCH_03224	DNA-directed RNA polymerase specialized sigma	HCH_05181	fliM	flagellar motor switch protein FliM	[TP0092-TP0721 (0.802411)]
COG1595	COG1868	HCH_06622	HCH_06622	DNA-directed RNA polymerase specialized sigma	HCH_05181	fliM	flagellar motor switch protein FliM	[TP0092-TP0721 (0.802411)]
COG1595	COG1868	HCH_05136	HCH_05136	DNA-directed RNA polymerase specialized sigma	HCH_05181	fliM	flagellar motor switch protein FliM	[TP0092-TP0721 (0.802411)]
COG0465	COG0532	HCH_01232	ftsH	ATP-dependent Zn protease	HCH_01239	infB	translation initiation factor IF-2	[TP0330-TP0891 (0.8751731)]
COG0465	COG0532	HCH_04046	HCH_04046	ATP-dependent Zn protease	HCH_01239	infB	translation initiation factor IF-2	[TP0330-TP0891 (0.8751731)]
COG1452	COG1488	HCH_06106	HCH_06106	Organic solvent tolerance protein OstA	HCH_06992	HCH_06992	Nicotinic acid phosphoribosyltransferase	[TP0515-TP0628 (0.6658587)]
COG0234	COG0445	HCH_04614	groES	Co-chaperonin GroES (HSP10)	HCH_07083	gidA	glucose-inhibited division protein A	[TP1013-TP0044 (0.813164)]
COG0326	COG0353	HCH_01594	htpG1	Molecular chaperone, HSP90 family	HCH_02615	recR	recombination protein RecR	[TP0984-TP1004 (0.5573069)]
COG0326	COG0353	HCH_02063	htpG	Chaperone protein htpG (Heat shock protein htpG) (High temperature protein G)	HCH_02615	recR	recombination protein RecR	[TP0984-TP1004 (0.5573069)]
COG0301	COG1643	HCH_00653	thiI	thiamine biosynthesis protein ThiI	HCH_05855	hrpB	ATP-dependent helicase HrpB	[TP0559-TP0526 (0.5663735)]
COG0301	COG1643	HCH_00653	thiI	thiamine biosynthesis protein ThiI	HCH_02648	hrpA	ATP-dependent helicase HrpA	[TP0559-TP0526 (0.5663735)]
COG0265	COG1381	HCH_05303	HCH_05303	Trypsin-like serine protease, typically	HCH_01803	recO	DNA repair protein RecO	[TP0773-TP0636 (0.870009)]
COG0265	COG1381	HCH_01795	mucD	serine protease MucD precursor	HCH_01803	recO	DNA repair protein RecO	[TP0773-TP0636 (0.870009)]
COG0265	COG1381	HCH_01114	HCH_01114	Trypsin-like serine protease, typically	HCH_01803	recO	DNA repair protein RecO	[TP0773-TP0636 (0.870009)]
COG0457	COG0860	HCH_02747	HCH_02747	FOG: TPR repeat	HCH_05387	HCH_05387	N-acetylmuramoyl-L-alanine amidase	[TP0820-TP0247 (0.74644035), TP0067-TP0247 (0.79531366)]
COG0457	COG0860	HCH_04711	HCH_04711	FOG: TPR repeat	HCH_05387	HCH_05387	N-acetylmuramoyl-L-alanine amidase	[TP0820-TP0247 (0.74644035), TP0067-TP0247 (0.79531366)]
COG0457	COG0860	HCH_02628	HCH_02628	FOG: TPR repeat	HCH_05387	HCH_05387	N-acetylmuramoyl-L-alanine amidase	[TP0820-TP0247 (0.74644035), TP0067-TP0247 (0.79531366)]
COG0457	COG0860	HCH_03305	HCH_03305	FOG: TPR repeat	HCH_05387	HCH_05387	N-acetylmuramoyl-L-alanine amidase	[TP0820-TP0247 (0.74644035), TP0067-TP0247 (0.79531366)]
COG0457	COG0860	HCH_05098	HCH_05098	FOG: TPR repeat	HCH_05387	HCH_05387	N-acetylmuramoyl-L-alanine amidase	[TP0820-TP0247 (0.74644035), TP0067-TP0247 (0.79531366)]
COG0457	COG0860	HCH_03281	HCH_03281	FOG: TPR repeat	HCH_05387	HCH_05387	N-acetylmuramoyl-L-alanine amidase	[TP0820-TP0247 (0.74644035), TP0067-TP0247 (0.79531366)]
COG0457	COG0860	HCH_04092	HCH_04092	FOG: TPR repeat	HCH_05387	HCH_05387	N-acetylmuramoyl-L-alanine amidase	[TP0820-TP0247 (0.74644035), TP0067-TP0247 (0.79531366)]
COG0457	COG0860	HCH_01729	HCH_01729	FOG: TPR repeat	HCH_05387	HCH_05387	N-acetylmuramoyl-L-alanine amidase	[TP0820-TP0247 (0.74644035), TP0067-TP0247 (0.79531366)]
COG2201	COG4786	HCH_00463	HCH_00463	Chemotaxis response regulator containing a	HCH_04477	flgG2	Flagellar basal body rod protein	[TP0631-TP0961 (0.5728655)]
COG2201	COG4786	HCH_00540	HCH_00540	Chemotaxis response regulator containing a	HCH_04086	HCH_04086	Flagellar basal body rod protein	[TP0631-TP0961 (0.5728655)]
COG2201	COG4786	HCH_03703	HCH_03703	Chemotaxis response regulator containing a	HCH_04086	HCH_04086	Flagellar basal body rod protein	[TP0631-TP0961 (0.5728655)]
COG2201	COG4786	HCH_05166	HCH_05166	Chemotaxis response regulator containing a	HCH_04086	HCH_04086	Flagellar basal body rod protein	[TP0631-TP0961 (0.5728655)]
COG2201	COG4786	HCH_00463	HCH_00463	Chemotaxis response regulator containing a	HCH_04086	HCH_04086	Flagellar basal body rod protein	[TP0631-TP0961 (0.5728655)]
COG2201	COG4786	HCH_03703	HCH_03703	Chemotaxis response regulator containing a	HCH_04477	flgG2	Flagellar basal body rod protein	[TP0631-TP0961 (0.5728655)]
COG2201	COG4786	HCH_03846	HCH_03846	Chemotaxis response regulator containing a	HCH_04085	flgG1	Flagellar basal body rod protein	[TP0631-TP0961 (0.5728655)]
COG2201	COG4786	HCH_00540	HCH_00540	Chemotaxis response regulator containing a	HCH_04477	flgG2	Flagellar basal body rod protein	[TP0631-TP0961 (0.5728655)]
COG2201	COG4786	HCH_00463	HCH_00463	Chemotaxis response regulator containing a	HCH_04085	flgG1	Flagellar basal body rod protein	[TP0631-TP0961 (0.5728655)]
COG2201	COG4786	HCH_00540	HCH_00540	Chemotaxis response regulator containing a	HCH_04085	flgG1	Flagellar basal body rod protein	[TP0631-TP0961 (0.5728655)]
COG2201	COG4786	HCH_03703	HCH_03703	Chemotaxis response regulator containing a	HCH_04085	flgG1	Flagellar basal body rod protein	[TP0631-TP0961 (0.5728655)]
COG2201	COG4786	HCH_05166	HCH_05166	Chemotaxis response regulator containing a	HCH_04085	flgG1	Flagellar basal body rod protein	[TP0631-TP0961 (0.5728655)]
COG2201	COG4786	HCH_03846	HCH_03846	Chemotaxis response regulator containing a	HCH_04086	HCH_04086	Flagellar basal body rod protein	[TP0631-TP0961 (0.5728655)]
COG2201	COG4786	HCH_03846	HCH_03846	Chemotaxis response regulator containing a	HCH_04477	flgG2	Flagellar basal body rod protein	[TP0631-TP0961 (0.5728655)]
COG2201	COG4786	HCH_05166	HCH_05166	Chemotaxis response regulator containing a	HCH_04477	flgG2	Flagellar basal body rod protein	[TP0631-TP0961 (0.5728655)]
COG1653	COG2204	HCH_00201	HCH_00201	ABC-type sugar transport system, periplasmic	HCH_06261	HCH_06261	sigma 54-dependent transcriptional activator	[TP0074-TP0519 (0.57840663)]
COG1653	COG2204	HCH_06518	HCH_06518	ABC-type sugar transport system, periplasmic	HCH_02748	atoC	acetoacetate metabolism regulatory protein AtoC	[TP0074-TP0519 (0.57840663)]
COG1653	COG2204	HCH_00253	HCH_00253	ABC-type sugar transport system, periplasmic	HCH_05925	HCH_05925	sigma 54-dependent transcriptional activator	[TP0074-TP0519 (0.57840663)]
COG1653	COG2204	HCH_01468	HCH_01468	ABC-type sugar transport system, periplasmic	HCH_00925	HCH_00925	sigma 54-dependent transcriptional activator	[TP0074-TP0519 (0.57840663)]
COG1653	COG2204	HCH_06982	HCH_06982	ABC-type sugar transport system, periplasmic	HCH_06661	HCH_06661	sigma 54-dependent transcriptional activator	[TP0074-TP0519 (0.57840663)]
COG1653	COG2204	HCH_06973	HCH_06973	ABC-type sugar transport system, periplasmic	HCH_04929	HCH_04929	sigma 54-dependent transcriptional activator	[TP0074-TP0519 (0.57840663)]
COG1653	COG2204	HCH_06973	HCH_06973	ABC-type sugar transport system, periplasmic	HCH_04233	HCH_04233	sigma 54-dependent transcriptional activator	[TP0074-TP0519 (0.57840663)]
COG1653	COG2204	HCH_01294	HCH_01294	ABC-type sugar transport system, periplasmic	HCH_00696	HCH_00696	sigma 54-dependent transcriptional activator	[TP0074-TP0519 (0.57840663)]
COG1653	COG2204	HCH_03296	HCH_03296	ABC-type sugar transport system, periplasmic	HCH_00326	HCH_00326	sigma 54-dependent transcriptional activator	[TP0074-TP0519 (0.57840663)]
COG1653	COG2204	HCH_06973	HCH_06973	ABC-type sugar transport system, periplasmic	HCH_05196	HCH_05196	sigma 54-dependent transcriptional activator	[TP0074-TP0519 (0.57840663)]
COG1653	COG2204	HCH_03116	HCH_03116	ABC-type sugar transport system, periplasmic	HCH_05030	HCH_05030	sigma 54-dependent transcriptional activator	[TP0074-TP0519 (0.57840663)]
COG1653	COG2204	HCH_06910	HCH_06910	ABC-type sugar transport system, periplasmic	HCH_01033	ntrC	nitrogen regulation protein NR(I)	[TP0074-TP0519 (0.57840663)]
COG1653	COG2204	HCH_01294	HCH_01294	ABC-type sugar transport system, periplasmic	HCH_05196	HCH_05196	sigma 54-dependent transcriptional activator	[TP0074-TP0519 (0.57840663)]
COG1653	COG2204	HCH_06518	HCH_06518	ABC-type sugar transport system, periplasmic	HCH_00925	HCH_00925	sigma 54-dependent transcriptional activator	[TP0074-TP0519 (0.57840663)]
COG1653	COG2204	HCH_00201	HCH_00201	ABC-type sugar transport system, periplasmic	HCH_04929	HCH_04929	sigma 54-dependent transcriptional activator	[TP0074-TP0519 (0.57840663)]
COG1653	COG2204	HCH_06083	HCH_06083	ABC-type sugar transport system, periplasmic	HCH_06661	HCH_06661	sigma 54-dependent transcriptional activator	[TP0074-TP0519 (0.57840663)]
COG1653	COG2204	HCH_00071	HCH_00071	ABC-type sugar transport system, periplasmic	HCH_00696	HCH_00696	sigma 54-dependent transcriptional activator	[TP0074-TP0519 (0.57840663)]
COG1653	COG2204	HCH_03115	HCH_03115	ABC-type sugar transport system, periplasmic	HCH_04929	HCH_04929	sigma 54-dependent transcriptional activator	[TP0074-TP0519 (0.57840663)]
COG1653	COG2204	HCH_03116	HCH_03116	ABC-type sugar transport system, periplasmic	HCH_05925	HCH_05925	sigma 54-dependent transcriptional activator	[TP0074-TP0519 (0.57840663)]
COG1653	COG2204	HCH_02509	HCH_02509	ABC-type sugar transport system, periplasmic	HCH_01427	HCH_01427	sigma 54-dependent transcriptional activator	[TP0074-TP0519 (0.57840663)]
COG1653	COG2204	HCH_06982	HCH_06982	ABC-type sugar transport system, periplasmic	HCH_04233	HCH_04233	sigma 54-dependent transcriptional activator	[TP0074-TP0519 (0.57840663)]
COG1653	COG2204	HCH_00253	HCH_00253	ABC-type sugar transport system, periplasmic	HCH_06661	HCH_06661	sigma 54-dependent transcriptional activator	[TP0074-TP0519 (0.57840663)]
COG1653	COG2204	HCH_03296	HCH_03296	ABC-type sugar transport system, periplasmic	HCH_05030	HCH_05030	sigma 54-dependent transcriptional activator	[TP0074-TP0519 (0.57840663)]
COG1653	COG2204	HCH_02509	HCH_02509	ABC-type sugar transport system, periplasmic	HCH_06661	HCH_06661	sigma 54-dependent transcriptional activator	[TP0074-TP0519 (0.57840663)]
COG1653	COG2204	HCH_02509	HCH_02509	ABC-type sugar transport system, periplasmic	HCH_01033	ntrC	nitrogen regulation protein NR(I)	[TP0074-TP0519 (0.57840663)]
COG1653	COG2204	HCH_06973	HCH_06973	ABC-type sugar transport system, periplasmic	HCH_01033	ntrC	nitrogen regulation protein NR(I)	[TP0074-TP0519 (0.57840663)]
COG1653	COG2204	HCH_06973	HCH_06973	ABC-type sugar transport system, periplasmic	HCH_05199	fleQ	transcription regulator FleQ (sigma 54-dependent	[TP0074-TP0519 (0.57840663)]
COG1653	COG2204	HCH_06083	HCH_06083	ABC-type sugar transport system, periplasmic	HCH_04233	HCH_04233	sigma 54-dependent transcriptional activator	[TP0074-TP0519 (0.57840663)]
COG1653	COG2204	HCH_00253	HCH_00253	ABC-type sugar transport system, periplasmic	HCH_00326	HCH_00326	sigma 54-dependent transcriptional activator	[TP0074-TP0519 (0.57840663)]
COG1653	COG2204	HCH_06910	HCH_06910	ABC-type sugar transport system, periplasmic	HCH_00326	HCH_00326	sigma 54-dependent transcriptional activator	[TP0074-TP0519 (0.57840663)]
COG1653	COG2204	HCH_04204	HCH_04204	ABC-type sugar transport system, periplasmic	HCH_01427	HCH_01427	sigma 54-dependent transcriptional activator	[TP0074-TP0519 (0.57840663)]
COG1653	COG2204	HCH_00201	HCH_00201	ABC-type sugar transport system, periplasmic	HCH_00326	HCH_00326	sigma 54-dependent transcriptional activator	[TP0074-TP0519 (0.57840663)]
COG1653	COG2204	HCH_01294	HCH_01294	ABC-type sugar transport system, periplasmic	HCH_05925	HCH_05925	sigma 54-dependent transcriptional activator	[TP0074-TP0519 (0.57840663)]
COG1653	COG2204	HCH_06518	HCH_06518	ABC-type sugar transport system, periplasmic	HCH_05196	HCH_05196	sigma 54-dependent transcriptional activator	[TP0074-TP0519 (0.57840663)]
COG1653	COG2204	HCH_06910	HCH_06910	ABC-type sugar transport system, periplasmic	HCH_06661	HCH_06661	sigma 54-dependent transcriptional activator	[TP0074-TP0519 (0.57840663)]
COG1653	COG2204	HCH_02509	HCH_02509	ABC-type sugar transport system, periplasmic	HCH_05030	HCH_05030	sigma 54-dependent transcriptional activator	[TP0074-TP0519 (0.57840663)]
COG1653	COG2204	HCH_03296	HCH_03296	ABC-type sugar transport system, periplasmic	HCH_00925	HCH_00925	sigma 54-dependent transcriptional activator	[TP0074-TP0519 (0.57840663)]
COG1653	COG2204	HCH_06518	HCH_06518	ABC-type sugar transport system, periplasmic	HCH_01427	HCH_01427	sigma 54-dependent transcriptional activator	[TP0074-TP0519 (0.57840663)]
COG1653	COG2204	HCH_06518	HCH_06518	ABC-type sugar transport system, periplasmic	HCH_06261	HCH_06261	sigma 54-dependent transcriptional activator	[TP0074-TP0519 (0.57840663)]
COG1653	COG2204	HCH_03116	HCH_03116	ABC-type sugar transport system, periplasmic	HCH_00696	HCH_00696	sigma 54-dependent transcriptional activator	[TP0074-TP0519 (0.57840663)]
COG1653	COG2204	HCH_00201	HCH_00201	ABC-type sugar transport system, periplasmic	HCH_01427	HCH_01427	sigma 54-dependent transcriptional activator	[TP0074-TP0519 (0.57840663)]
COG1653	COG2204	HCH_00071	HCH_00071	ABC-type sugar transport system, periplasmic	HCH_04929	HCH_04929	sigma 54-dependent transcriptional activator	[TP0074-TP0519 (0.57840663)]
COG1653	COG2204	HCH_06518	HCH_06518	ABC-type sugar transport system, periplasmic	HCH_06661	HCH_06661	sigma 54-dependent transcriptional activator	[TP0074-TP0519 (0.57840663)]
COG1653	COG2204	HCH_01294	HCH_01294	ABC-type sugar transport system, periplasmic	HCH_01427	HCH_01427	sigma 54-dependent transcriptional activator	[TP0074-TP0519 (0.57840663)]
COG1653	COG2204	HCH_06910	HCH_06910	ABC-type sugar transport system, periplasmic	HCH_00925	HCH_00925	sigma 54-dependent transcriptional activator	[TP0074-TP0519 (0.57840663)]
COG1653	COG2204	HCH_02509	HCH_02509	ABC-type sugar transport system, periplasmic	HCH_05199	fleQ	transcription regulator FleQ (sigma 54-dependent	[TP0074-TP0519 (0.57840663)]
COG1653	COG2204	HCH_06910	HCH_06910	ABC-type sugar transport system, periplasmic	HCH_05030	HCH_05030	sigma 54-dependent transcriptional activator	[TP0074-TP0519 (0.57840663)]
COG1653	COG2204	HCH_00071	HCH_00071	ABC-type sugar transport system, periplasmic	HCH_05030	HCH_05030	sigma 54-dependent transcriptional activator	[TP0074-TP0519 (0.57840663)]
COG1653	COG2204	HCH_06982	HCH_06982	ABC-type sugar transport system, periplasmic	HCH_01427	HCH_01427	sigma 54-dependent transcriptional activator	[TP0074-TP0519 (0.57840663)]
COG1653	COG2204	HCH_04204	HCH_04204	ABC-type sugar transport system, periplasmic	HCH_01033	ntrC	nitrogen regulation protein NR(I)	[TP0074-TP0519 (0.57840663)]
COG1653	COG2204	HCH_03296	HCH_03296	ABC-type sugar transport system, periplasmic	HCH_05196	HCH_05196	sigma 54-dependent transcriptional activator	[TP0074-TP0519 (0.57840663)]
COG1653	COG2204	HCH_01294	HCH_01294	ABC-type sugar transport system, periplasmic	HCH_00326	HCH_00326	sigma 54-dependent transcriptional activator	[TP0074-TP0519 (0.57840663)]
COG1653	COG2204	HCH_02509	HCH_02509	ABC-type sugar transport system, periplasmic	HCH_00925	HCH_00925	sigma 54-dependent transcriptional activator	[TP0074-TP0519 (0.57840663)]
COG1653	COG2204	HCH_06083	HCH_06083	ABC-type sugar transport system, periplasmic	HCH_05030	HCH_05030	sigma 54-dependent transcriptional activator	[TP0074-TP0519 (0.57840663)]
COG1653	COG2204	HCH_01468	HCH_01468	ABC-type sugar transport system, periplasmic	HCH_05030	HCH_05030	sigma 54-dependent transcriptional activator	[TP0074-TP0519 (0.57840663)]
COG1653	COG2204	HCH_06973	HCH_06973	ABC-type sugar transport system, periplasmic	HCH_02748	atoC	acetoacetate metabolism regulatory protein AtoC	[TP0074-TP0519 (0.57840663)]
COG1653	COG2204	HCH_01468	HCH_01468	ABC-type sugar transport system, periplasmic	HCH_06261	HCH_06261	sigma 54-dependent transcriptional activator	[TP0074-TP0519 (0.57840663)]
COG1653	COG2204	HCH_00071	HCH_00071	ABC-type sugar transport system, periplasmic	HCH_00326	HCH_00326	sigma 54-dependent transcriptional activator	[TP0074-TP0519 (0.57840663)]
COG1653	COG2204	HCH_00253	HCH_00253	ABC-type sugar transport system, periplasmic	HCH_01427	HCH_01427	sigma 54-dependent transcriptional activator	[TP0074-TP0519 (0.57840663)]
COG1653	COG2204	HCH_06083	HCH_06083	ABC-type sugar transport system, periplasmic	HCH_01033	ntrC	nitrogen regulation protein NR(I)	[TP0074-TP0519 (0.57840663)]
COG1653	COG2204	HCH_02509	HCH_02509	ABC-type sugar transport system, periplasmic	HCH_05196	HCH_05196	sigma 54-dependent transcriptional activator	[TP0074-TP0519 (0.57840663)]
COG1653	COG2204	HCH_01468	HCH_01468	ABC-type sugar transport system, periplasmic	HCH_00326	HCH_00326	sigma 54-dependent transcriptional activator	[TP0074-TP0519 (0.57840663)]
COG1653	COG2204	HCH_06982	HCH_06982	ABC-type sugar transport system, periplasmic	HCH_06261	HCH_06261	sigma 54-dependent transcriptional activator	[TP0074-TP0519 (0.57840663)]
COG1653	COG2204	HCH_06910	HCH_06910	ABC-type sugar transport system, periplasmic	HCH_05925	HCH_05925	sigma 54-dependent transcriptional activator	[TP0074-TP0519 (0.57840663)]
COG1653	COG2204	HCH_03115	HCH_03115	ABC-type sugar transport system, periplasmic	HCH_00696	HCH_00696	sigma 54-dependent transcriptional activator	[TP0074-TP0519 (0.57840663)]
COG1653	COG2204	HCH_00071	HCH_00071	ABC-type sugar transport system, periplasmic	HCH_05199	fleQ	transcription regulator FleQ (sigma 54-dependent	[TP0074-TP0519 (0.57840663)]
COG1653	COG2204	HCH_00201	HCH_00201	ABC-type sugar transport system, periplasmic	HCH_02748	atoC	acetoacetate metabolism regulatory protein AtoC	[TP0074-TP0519 (0.57840663)]
COG1653	COG2204	HCH_06973	HCH_06973	ABC-type sugar transport system, periplasmic	HCH_01427	HCH_01427	sigma 54-dependent transcriptional activator	[TP0074-TP0519 (0.57840663)]
COG1653	COG2204	HCH_00253	HCH_00253	ABC-type sugar transport system, periplasmic	HCH_06261	HCH_06261	sigma 54-dependent transcriptional activator	[TP0074-TP0519 (0.57840663)]
COG1653	COG2204	HCH_00201	HCH_00201	ABC-type sugar transport system, periplasmic	HCH_05199	fleQ	transcription regulator FleQ (sigma 54-dependent	[TP0074-TP0519 (0.57840663)]
COG1653	COG2204	HCH_04204	HCH_04204	ABC-type sugar transport system, periplasmic	HCH_04929	HCH_04929	sigma 54-dependent transcriptional activator	[TP0074-TP0519 (0.57840663)]
COG1653	COG2204	HCH_03296	HCH_03296	ABC-type sugar transport system, periplasmic	HCH_05199	fleQ	transcription regulator FleQ (sigma 54-dependent	[TP0074-TP0519 (0.57840663)]
COG1653	COG2204	HCH_01294	HCH_01294	ABC-type sugar transport system, periplasmic	HCH_04929	HCH_04929	sigma 54-dependent transcriptional activator	[TP0074-TP0519 (0.57840663)]
COG1653	COG2204	HCH_03115	HCH_03115	ABC-type sugar transport system, periplasmic	HCH_00326	HCH_00326	sigma 54-dependent transcriptional activator	[TP0074-TP0519 (0.57840663)]
COG1653	COG2204	HCH_01294	HCH_01294	ABC-type sugar transport system, periplasmic	HCH_06661	HCH_06661	sigma 54-dependent transcriptional activator	[TP0074-TP0519 (0.57840663)]
COG1653	COG2204	HCH_06518	HCH_06518	ABC-type sugar transport system, periplasmic	HCH_00326	HCH_00326	sigma 54-dependent transcriptional activator	[TP0074-TP0519 (0.57840663)]
COG1653	COG2204	HCH_06973	HCH_06973	ABC-type sugar transport system, periplasmic	HCH_05925	HCH_05925	sigma 54-dependent transcriptional activator	[TP0074-TP0519 (0.57840663)]
COG1653	COG2204	HCH_06083	HCH_06083	ABC-type sugar transport system, periplasmic	HCH_06261	HCH_06261	sigma 54-dependent transcriptional activator	[TP0074-TP0519 (0.57840663)]
COG1653	COG2204	HCH_01468	HCH_01468	ABC-type sugar transport system, periplasmic	HCH_06661	HCH_06661	sigma 54-dependent transcriptional activator	[TP0074-TP0519 (0.57840663)]
COG1653	COG2204	HCH_00071	HCH_00071	ABC-type sugar transport system, periplasmic	HCH_04233	HCH_04233	sigma 54-dependent transcriptional activator	[TP0074-TP0519 (0.57840663)]
COG1653	COG2204	HCH_06518	HCH_06518	ABC-type sugar transport system, periplasmic	HCH_05925	HCH_05925	sigma 54-dependent transcriptional activator	[TP0074-TP0519 (0.57840663)]
COG1653	COG2204	HCH_03116	HCH_03116	ABC-type sugar transport system, periplasmic	HCH_00326	HCH_00326	sigma 54-dependent transcriptional activator	[TP0074-TP0519 (0.57840663)]
COG1653	COG2204	HCH_01468	HCH_01468	ABC-type sugar transport system, periplasmic	HCH_04929	HCH_04929	sigma 54-dependent transcriptional activator	[TP0074-TP0519 (0.57840663)]
COG1653	COG2204	HCH_06083	HCH_06083	ABC-type sugar transport system, periplasmic	HCH_04929	HCH_04929	sigma 54-dependent transcriptional activator	[TP0074-TP0519 (0.57840663)]
COG1653	COG2204	HCH_03296	HCH_03296	ABC-type sugar transport system, periplasmic	HCH_04233	HCH_04233	sigma 54-dependent transcriptional activator	[TP0074-TP0519 (0.57840663)]
COG1653	COG2204	HCH_03115	HCH_03115	ABC-type sugar transport system, periplasmic	HCH_06261	HCH_06261	sigma 54-dependent transcriptional activator	[TP0074-TP0519 (0.57840663)]
COG1653	COG2204	HCH_00071	HCH_00071	ABC-type sugar transport system, periplasmic	HCH_05196	HCH_05196	sigma 54-dependent transcriptional activator	[TP0074-TP0519 (0.57840663)]
COG1653	COG2204	HCH_06083	HCH_06083	ABC-type sugar transport system, periplasmic	HCH_00326	HCH_00326	sigma 54-dependent transcriptional activator	[TP0074-TP0519 (0.57840663)]
COG1653	COG2204	HCH_06910	HCH_06910	ABC-type sugar transport system, periplasmic	HCH_02748	atoC	acetoacetate metabolism regulatory protein AtoC	[TP0074-TP0519 (0.57840663)]
COG1653	COG2204	HCH_06910	HCH_06910	ABC-type sugar transport system, periplasmic	HCH_00696	HCH_00696	sigma 54-dependent transcriptional activator	[TP0074-TP0519 (0.57840663)]
COG1653	COG2204	HCH_03296	HCH_03296	ABC-type sugar transport system, periplasmic	HCH_01427	HCH_01427	sigma 54-dependent transcriptional activator	[TP0074-TP0519 (0.57840663)]
COG1653	COG2204	HCH_04204	HCH_04204	ABC-type sugar transport system, periplasmic	HCH_00696	HCH_00696	sigma 54-dependent transcriptional activator	[TP0074-TP0519 (0.57840663)]
COG1653	COG2204	HCH_03116	HCH_03116	ABC-type sugar transport system, periplasmic	HCH_02748	atoC	acetoacetate metabolism regulatory protein AtoC	[TP0074-TP0519 (0.57840663)]
COG1653	COG2204	HCH_03296	HCH_03296	ABC-type sugar transport system, periplasmic	HCH_01033	ntrC	nitrogen regulation protein NR(I)	[TP0074-TP0519 (0.57840663)]
COG1653	COG2204	HCH_02509	HCH_02509	ABC-type sugar transport system, periplasmic	HCH_00326	HCH_00326	sigma 54-dependent transcriptional activator	[TP0074-TP0519 (0.57840663)]
COG1653	COG2204	HCH_00201	HCH_00201	ABC-type sugar transport system, periplasmic	HCH_05030	HCH_05030	sigma 54-dependent transcriptional activator	[TP0074-TP0519 (0.57840663)]
COG1653	COG2204	HCH_00201	HCH_00201	ABC-type sugar transport system, periplasmic	HCH_05925	HCH_05925	sigma 54-dependent transcriptional activator	[TP0074-TP0519 (0.57840663)]
COG1653	COG2204	HCH_03115	HCH_03115	ABC-type sugar transport system, periplasmic	HCH_05196	HCH_05196	sigma 54-dependent transcriptional activator	[TP0074-TP0519 (0.57840663)]
COG1653	COG2204	HCH_03296	HCH_03296	ABC-type sugar transport system, periplasmic	HCH_04929	HCH_04929	sigma 54-dependent transcriptional activator	[TP0074-TP0519 (0.57840663)]
COG1653	COG2204	HCH_01294	HCH_01294	ABC-type sugar transport system, periplasmic	HCH_05199	fleQ	transcription regulator FleQ (sigma 54-dependent	[TP0074-TP0519 (0.57840663)]
COG1653	COG2204	HCH_00201	HCH_00201	ABC-type sugar transport system, periplasmic	HCH_05196	HCH_05196	sigma 54-dependent transcriptional activator	[TP0074-TP0519 (0.57840663)]
COG1653	COG2204	HCH_00071	HCH_00071	ABC-type sugar transport system, periplasmic	HCH_05925	HCH_05925	sigma 54-dependent transcriptional activator	[TP0074-TP0519 (0.57840663)]
COG1653	COG2204	HCH_06973	HCH_06973	ABC-type sugar transport system, periplasmic	HCH_06661	HCH_06661	sigma 54-dependent transcriptional activator	[TP0074-TP0519 (0.57840663)]
COG1653	COG2204	HCH_04204	HCH_04204	ABC-type sugar transport system, periplasmic	HCH_05199	fleQ	transcription regulator FleQ (sigma 54-dependent	[TP0074-TP0519 (0.57840663)]
COG1653	COG2204	HCH_04204	HCH_04204	ABC-type sugar transport system, periplasmic	HCH_02748	atoC	acetoacetate metabolism regulatory protein AtoC	[TP0074-TP0519 (0.57840663)]
COG1653	COG2204	HCH_03296	HCH_03296	ABC-type sugar transport system, periplasmic	HCH_06261	HCH_06261	sigma 54-dependent transcriptional activator	[TP0074-TP0519 (0.57840663)]
COG1653	COG2204	HCH_06083	HCH_06083	ABC-type sugar transport system, periplasmic	HCH_02748	atoC	acetoacetate metabolism regulatory protein AtoC	[TP0074-TP0519 (0.57840663)]
COG1653	COG2204	HCH_03296	HCH_03296	ABC-type sugar transport system, periplasmic	HCH_05925	HCH_05925	sigma 54-dependent transcriptional activator	[TP0074-TP0519 (0.57840663)]
COG1653	COG2204	HCH_06518	HCH_06518	ABC-type sugar transport system, periplasmic	HCH_00696	HCH_00696	sigma 54-dependent transcriptional activator	[TP0074-TP0519 (0.57840663)]
COG1653	COG2204	HCH_04204	HCH_04204	ABC-type sugar transport system, periplasmic	HCH_04233	HCH_04233	sigma 54-dependent transcriptional activator	[TP0074-TP0519 (0.57840663)]
COG1653	COG2204	HCH_06973	HCH_06973	ABC-type sugar transport system, periplasmic	HCH_00326	HCH_00326	sigma 54-dependent transcriptional activator	[TP0074-TP0519 (0.57840663)]
COG1653	COG2204	HCH_06910	HCH_06910	ABC-type sugar transport system, periplasmic	HCH_04233	HCH_04233	sigma 54-dependent transcriptional activator	[TP0074-TP0519 (0.57840663)]
COG1653	COG2204	HCH_00071	HCH_00071	ABC-type sugar transport system, periplasmic	HCH_02748	atoC	acetoacetate metabolism regulatory protein AtoC	[TP0074-TP0519 (0.57840663)]
COG1653	COG2204	HCH_02509	HCH_02509	ABC-type sugar transport system, periplasmic	HCH_06261	HCH_06261	sigma 54-dependent transcriptional activator	[TP0074-TP0519 (0.57840663)]
COG1653	COG2204	HCH_06083	HCH_06083	ABC-type sugar transport system, periplasmic	HCH_00925	HCH_00925	sigma 54-dependent transcriptional activator	[TP0074-TP0519 (0.57840663)]
COG1653	COG2204	HCH_03116	HCH_03116	ABC-type sugar transport system, periplasmic	HCH_05199	fleQ	transcription regulator FleQ (sigma 54-dependent	[TP0074-TP0519 (0.57840663)]
COG1653	COG2204	HCH_00201	HCH_00201	ABC-type sugar transport system, periplasmic	HCH_06661	HCH_06661	sigma 54-dependent transcriptional activator	[TP0074-TP0519 (0.57840663)]
COG1653	COG2204	HCH_00071	HCH_00071	ABC-type sugar transport system, periplasmic	HCH_00925	HCH_00925	sigma 54-dependent transcriptional activator	[TP0074-TP0519 (0.57840663)]
COG1653	COG2204	HCH_06910	HCH_06910	ABC-type sugar transport system, periplasmic	HCH_01427	HCH_01427	sigma 54-dependent transcriptional activator	[TP0074-TP0519 (0.57840663)]
COG1653	COG2204	HCH_00071	HCH_00071	ABC-type sugar transport system, periplasmic	HCH_06261	HCH_06261	sigma 54-dependent transcriptional activator	[TP0074-TP0519 (0.57840663)]
COG1653	COG2204	HCH_06973	HCH_06973	ABC-type sugar transport system, periplasmic	HCH_00925	HCH_00925	sigma 54-dependent transcriptional activator	[TP0074-TP0519 (0.57840663)]
COG1653	COG2204	HCH_01468	HCH_01468	ABC-type sugar transport system, periplasmic	HCH_04233	HCH_04233	sigma 54-dependent transcriptional activator	[TP0074-TP0519 (0.57840663)]
COG1653	COG2204	HCH_00253	HCH_00253	ABC-type sugar transport system, periplasmic	HCH_00925	HCH_00925	sigma 54-dependent transcriptional activator	[TP0074-TP0519 (0.57840663)]
COG1653	COG2204	HCH_03116	HCH_03116	ABC-type sugar transport system, periplasmic	HCH_01427	HCH_01427	sigma 54-dependent transcriptional activator	[TP0074-TP0519 (0.57840663)]
COG1653	COG2204	HCH_00253	HCH_00253	ABC-type sugar transport system, periplasmic	HCH_04233	HCH_04233	sigma 54-dependent transcriptional activator	[TP0074-TP0519 (0.57840663)]
COG1653	COG2204	HCH_03115	HCH_03115	ABC-type sugar transport system, periplasmic	HCH_05199	fleQ	transcription regulator FleQ (sigma 54-dependent	[TP0074-TP0519 (0.57840663)]
COG1653	COG2204	HCH_06910	HCH_06910	ABC-type sugar transport system, periplasmic	HCH_04929	HCH_04929	sigma 54-dependent transcriptional activator	[TP0074-TP0519 (0.57840663)]
COG1653	COG2204	HCH_03116	HCH_03116	ABC-type sugar transport system, periplasmic	HCH_06261	HCH_06261	sigma 54-dependent transcriptional activator	[TP0074-TP0519 (0.57840663)]
COG1653	COG2204	HCH_00253	HCH_00253	ABC-type sugar transport system, periplasmic	HCH_01033	ntrC	nitrogen regulation protein NR(I)	[TP0074-TP0519 (0.57840663)]
COG1653	COG2204	HCH_03296	HCH_03296	ABC-type sugar transport system, periplasmic	HCH_02748	atoC	acetoacetate metabolism regulatory protein AtoC	[TP0074-TP0519 (0.57840663)]
COG1653	COG2204	HCH_06982	HCH_06982	ABC-type sugar transport system, periplasmic	HCH_05199	fleQ	transcription regulator FleQ (sigma 54-dependent	[TP0074-TP0519 (0.57840663)]
COG1653	COG2204	HCH_01468	HCH_01468	ABC-type sugar transport system, periplasmic	HCH_05925	HCH_05925	sigma 54-dependent transcriptional activator	[TP0074-TP0519 (0.57840663)]
COG1653	COG2204	HCH_02509	HCH_02509	ABC-type sugar transport system, periplasmic	HCH_00696	HCH_00696	sigma 54-dependent transcriptional activator	[TP0074-TP0519 (0.57840663)]
COG1653	COG2204	HCH_03115	HCH_03115	ABC-type sugar transport system, periplasmic	HCH_01427	HCH_01427	sigma 54-dependent transcriptional activator	[TP0074-TP0519 (0.57840663)]
COG1653	COG2204	HCH_01294	HCH_01294	ABC-type sugar transport system, periplasmic	HCH_02748	atoC	acetoacetate metabolism regulatory protein AtoC	[TP0074-TP0519 (0.57840663)]
COG1653	COG2204	HCH_01468	HCH_01468	ABC-type sugar transport system, periplasmic	HCH_01427	HCH_01427	sigma 54-dependent transcriptional activator	[TP0074-TP0519 (0.57840663)]
COG1653	COG2204	HCH_06518	HCH_06518	ABC-type sugar transport system, periplasmic	HCH_05199	fleQ	transcription regulator FleQ (sigma 54-dependent	[TP0074-TP0519 (0.57840663)]
COG1653	COG2204	HCH_06083	HCH_06083	ABC-type sugar transport system, periplasmic	HCH_00696	HCH_00696	sigma 54-dependent transcriptional activator	[TP0074-TP0519 (0.57840663)]
COG1653	COG2204	HCH_00201	HCH_00201	ABC-type sugar transport system, periplasmic	HCH_00696	HCH_00696	sigma 54-dependent transcriptional activator	[TP0074-TP0519 (0.57840663)]
COG1653	COG2204	HCH_02509	HCH_02509	ABC-type sugar transport system, periplasmic	HCH_02748	atoC	acetoacetate metabolism regulatory protein AtoC	[TP0074-TP0519 (0.57840663)]
COG1653	COG2204	HCH_00253	HCH_00253	ABC-type sugar transport system, periplasmic	HCH_05199	fleQ	transcription regulator FleQ (sigma 54-dependent	[TP0074-TP0519 (0.57840663)]
COG1653	COG2204	HCH_06982	HCH_06982	ABC-type sugar transport system, periplasmic	HCH_02748	atoC	acetoacetate metabolism regulatory protein AtoC	[TP0074-TP0519 (0.57840663)]
COG1653	COG2204	HCH_03115	HCH_03115	ABC-type sugar transport system, periplasmic	HCH_02748	atoC	acetoacetate metabolism regulatory protein AtoC	[TP0074-TP0519 (0.57840663)]
COG1653	COG2204	HCH_06982	HCH_06982	ABC-type sugar transport system, periplasmic	HCH_05196	HCH_05196	sigma 54-dependent transcriptional activator	[TP0074-TP0519 (0.57840663)]
COG1653	COG2204	HCH_06982	HCH_06982	ABC-type sugar transport system, periplasmic	HCH_00326	HCH_00326	sigma 54-dependent transcriptional activator	[TP0074-TP0519 (0.57840663)]
COG1653	COG2204	HCH_01294	HCH_01294	ABC-type sugar transport system, periplasmic	HCH_01033	ntrC	nitrogen regulation protein NR(I)	[TP0074-TP0519 (0.57840663)]
COG1653	COG2204	HCH_06973	HCH_06973	ABC-type sugar transport system, periplasmic	HCH_00696	HCH_00696	sigma 54-dependent transcriptional activator	[TP0074-TP0519 (0.57840663)]
COG1653	COG2204	HCH_01468	HCH_01468	ABC-type sugar transport system, periplasmic	HCH_00696	HCH_00696	sigma 54-dependent transcriptional activator	[TP0074-TP0519 (0.57840663)]
COG1653	COG2204	HCH_00253	HCH_00253	ABC-type sugar transport system, periplasmic	HCH_05196	HCH_05196	sigma 54-dependent transcriptional activator	[TP0074-TP0519 (0.57840663)]
COG1653	COG2204	HCH_04204	HCH_04204	ABC-type sugar transport system, periplasmic	HCH_05030	HCH_05030	sigma 54-dependent transcriptional activator	[TP0074-TP0519 (0.57840663)]
COG1653	COG2204	HCH_01294	HCH_01294	ABC-type sugar transport system, periplasmic	HCH_05030	HCH_05030	sigma 54-dependent transcriptional activator	[TP0074-TP0519 (0.57840663)]
COG1653	COG2204	HCH_02509	HCH_02509	ABC-type sugar transport system, periplasmic	HCH_04233	HCH_04233	sigma 54-dependent transcriptional activator	[TP0074-TP0519 (0.57840663)]
COG1653	COG2204	HCH_01468	HCH_01468	ABC-type sugar transport system, periplasmic	HCH_05199	fleQ	transcription regulator FleQ (sigma 54-dependent	[TP0074-TP0519 (0.57840663)]
COG1653	COG2204	HCH_03116	HCH_03116	ABC-type sugar transport system, periplasmic	HCH_06661	HCH_06661	sigma 54-dependent transcriptional activator	[TP0074-TP0519 (0.57840663)]
COG1653	COG2204	HCH_00071	HCH_00071	ABC-type sugar transport system, periplasmic	HCH_01427	HCH_01427	sigma 54-dependent transcriptional activator	[TP0074-TP0519 (0.57840663)]
COG1653	COG2204	HCH_03115	HCH_03115	ABC-type sugar transport system, periplasmic	HCH_04233	HCH_04233	sigma 54-dependent transcriptional activator	[TP0074-TP0519 (0.57840663)]
COG1653	COG2204	HCH_03116	HCH_03116	ABC-type sugar transport system, periplasmic	HCH_00925	HCH_00925	sigma 54-dependent transcriptional activator	[TP0074-TP0519 (0.57840663)]
COG1653	COG2204	HCH_06973	HCH_06973	ABC-type sugar transport system, periplasmic	HCH_05030	HCH_05030	sigma 54-dependent transcriptional activator	[TP0074-TP0519 (0.57840663)]
COG1653	COG2204	HCH_02509	HCH_02509	ABC-type sugar transport system, periplasmic	HCH_05925	HCH_05925	sigma 54-dependent transcriptional activator	[TP0074-TP0519 (0.57840663)]
COG1653	COG2204	HCH_04204	HCH_04204	ABC-type sugar transport system, periplasmic	HCH_00925	HCH_00925	sigma 54-dependent transcriptional activator	[TP0074-TP0519 (0.57840663)]
COG1653	COG2204	HCH_03115	HCH_03115	ABC-type sugar transport system, periplasmic	HCH_06661	HCH_06661	sigma 54-dependent transcriptional activator	[TP0074-TP0519 (0.57840663)]
COG1653	COG2204	HCH_06518	HCH_06518	ABC-type sugar transport system, periplasmic	HCH_04233	HCH_04233	sigma 54-dependent transcriptional activator	[TP0074-TP0519 (0.57840663)]
COG1653	COG2204	HCH_06518	HCH_06518	ABC-type sugar transport system, periplasmic	HCH_01033	ntrC	nitrogen regulation protein NR(I)	[TP0074-TP0519 (0.57840663)]
COG1653	COG2204	HCH_03116	HCH_03116	ABC-type sugar transport system, periplasmic	HCH_04929	HCH_04929	sigma 54-dependent transcriptional activator	[TP0074-TP0519 (0.57840663)]
COG1653	COG2204	HCH_03296	HCH_03296	ABC-type sugar transport system, periplasmic	HCH_06661	HCH_06661	sigma 54-dependent transcriptional activator	[TP0074-TP0519 (0.57840663)]
COG1653	COG2204	HCH_06982	HCH_06982	ABC-type sugar transport system, periplasmic	HCH_00925	HCH_00925	sigma 54-dependent transcriptional activator	[TP0074-TP0519 (0.57840663)]
COG1653	COG2204	HCH_00253	HCH_00253	ABC-type sugar transport system, periplasmic	HCH_02748	atoC	acetoacetate metabolism regulatory protein AtoC	[TP0074-TP0519 (0.57840663)]
COG1653	COG2204	HCH_01294	HCH_01294	ABC-type sugar transport system, periplasmic	HCH_06261	HCH_06261	sigma 54-dependent transcriptional activator	[TP0074-TP0519 (0.57840663)]
COG1653	COG2204	HCH_06518	HCH_06518	ABC-type sugar transport system, periplasmic	HCH_04929	HCH_04929	sigma 54-dependent transcriptional activator	[TP0074-TP0519 (0.57840663)]
COG1653	COG2204	HCH_06910	HCH_06910	ABC-type sugar transport system, periplasmic	HCH_05196	HCH_05196	sigma 54-dependent transcriptional activator	[TP0074-TP0519 (0.57840663)]
COG1653	COG2204	HCH_06083	HCH_06083	ABC-type sugar transport system, periplasmic	HCH_01427	HCH_01427	sigma 54-dependent transcriptional activator	[TP0074-TP0519 (0.57840663)]
COG1653	COG2204	HCH_03116	HCH_03116	ABC-type sugar transport system, periplasmic	HCH_04233	HCH_04233	sigma 54-dependent transcriptional activator	[TP0074-TP0519 (0.57840663)]
COG1653	COG2204	HCH_00253	HCH_00253	ABC-type sugar transport system, periplasmic	HCH_00696	HCH_00696	sigma 54-dependent transcriptional activator	[TP0074-TP0519 (0.57840663)]
COG1653	COG2204	HCH_00201	HCH_00201	ABC-type sugar transport system, periplasmic	HCH_04233	HCH_04233	sigma 54-dependent transcriptional activator	[TP0074-TP0519 (0.57840663)]
COG1653	COG2204	HCH_01468	HCH_01468	ABC-type sugar transport system, periplasmic	HCH_05196	HCH_05196	sigma 54-dependent transcriptional activator	[TP0074-TP0519 (0.57840663)]
COG1653	COG2204	HCH_06982	HCH_06982	ABC-type sugar transport system, periplasmic	HCH_04929	HCH_04929	sigma 54-dependent transcriptional activator	[TP0074-TP0519 (0.57840663)]
COG1653	COG2204	HCH_06083	HCH_06083	ABC-type sugar transport system, periplasmic	HCH_05199	fleQ	transcription regulator FleQ (sigma 54-dependent	[TP0074-TP0519 (0.57840663)]
COG1653	COG2204	HCH_06982	HCH_06982	ABC-type sugar transport system, periplasmic	HCH_01033	ntrC	nitrogen regulation protein NR(I)	[TP0074-TP0519 (0.57840663)]
COG1653	COG2204	HCH_01294	HCH_01294	ABC-type sugar transport system, periplasmic	HCH_00925	HCH_00925	sigma 54-dependent transcriptional activator	[TP0074-TP0519 (0.57840663)]
COG1653	COG2204	HCH_00071	HCH_00071	ABC-type sugar transport system, periplasmic	HCH_06661	HCH_06661	sigma 54-dependent transcriptional activator	[TP0074-TP0519 (0.57840663)]
COG1653	COG2204	HCH_04204	HCH_04204	ABC-type sugar transport system, periplasmic	HCH_06661	HCH_06661	sigma 54-dependent transcriptional activator	[TP0074-TP0519 (0.57840663)]
COG1653	COG2204	HCH_01468	HCH_01468	ABC-type sugar transport system, periplasmic	HCH_01033	ntrC	nitrogen regulation protein NR(I)	[TP0074-TP0519 (0.57840663)]
COG1653	COG2204	HCH_04204	HCH_04204	ABC-type sugar transport system, periplasmic	HCH_05196	HCH_05196	sigma 54-dependent transcriptional activator	[TP0074-TP0519 (0.57840663)]
COG1653	COG2204	HCH_01468	HCH_01468	ABC-type sugar transport system, periplasmic	HCH_02748	atoC	acetoacetate metabolism regulatory protein AtoC	[TP0074-TP0519 (0.57840663)]
COG1653	COG2204	HCH_06973	HCH_06973	ABC-type sugar transport system, periplasmic	HCH_06261	HCH_06261	sigma 54-dependent transcriptional activator	[TP0074-TP0519 (0.57840663)]
COG1653	COG2204	HCH_06083	HCH_06083	ABC-type sugar transport system, periplasmic	HCH_05925	HCH_05925	sigma 54-dependent transcriptional activator	[TP0074-TP0519 (0.57840663)]
COG1653	COG2204	HCH_06982	HCH_06982	ABC-type sugar transport system, periplasmic	HCH_05030	HCH_05030	sigma 54-dependent transcriptional activator	[TP0074-TP0519 (0.57840663)]
COG1653	COG2204	HCH_04204	HCH_04204	ABC-type sugar transport system, periplasmic	HCH_05925	HCH_05925	sigma 54-dependent transcriptional activator	[TP0074-TP0519 (0.57840663)]
COG1653	COG2204	HCH_04204	HCH_04204	ABC-type sugar transport system, periplasmic	HCH_06261	HCH_06261	sigma 54-dependent transcriptional activator	[TP0074-TP0519 (0.57840663)]
COG1653	COG2204	HCH_06910	HCH_06910	ABC-type sugar transport system, periplasmic	HCH_05199	fleQ	transcription regulator FleQ (sigma 54-dependent	[TP0074-TP0519 (0.57840663)]
COG1653	COG2204	HCH_06083	HCH_06083	ABC-type sugar transport system, periplasmic	HCH_05196	HCH_05196	sigma 54-dependent transcriptional activator	[TP0074-TP0519 (0.57840663)]
COG1653	COG2204	HCH_03116	HCH_03116	ABC-type sugar transport system, periplasmic	HCH_05196	HCH_05196	sigma 54-dependent transcriptional activator	[TP0074-TP0519 (0.57840663)]
COG1653	COG2204	HCH_00201	HCH_00201	ABC-type sugar transport system, periplasmic	HCH_00925	HCH_00925	sigma 54-dependent transcriptional activator	[TP0074-TP0519 (0.57840663)]
COG1653	COG2204	HCH_06910	HCH_06910	ABC-type sugar transport system, periplasmic	HCH_06261	HCH_06261	sigma 54-dependent transcriptional activator	[TP0074-TP0519 (0.57840663)]
COG1653	COG2204	HCH_03116	HCH_03116	ABC-type sugar transport system, periplasmic	HCH_01033	ntrC	nitrogen regulation protein NR(I)	[TP0074-TP0519 (0.57840663)]
COG1653	COG2204	HCH_00253	HCH_00253	ABC-type sugar transport system, periplasmic	HCH_05030	HCH_05030	sigma 54-dependent transcriptional activator	[TP0074-TP0519 (0.57840663)]
COG1653	COG2204	HCH_03115	HCH_03115	ABC-type sugar transport system, periplasmic	HCH_00925	HCH_00925	sigma 54-dependent transcriptional activator	[TP0074-TP0519 (0.57840663)]
COG1653	COG2204	HCH_01294	HCH_01294	ABC-type sugar transport system, periplasmic	HCH_04233	HCH_04233	sigma 54-dependent transcriptional activator	[TP0074-TP0519 (0.57840663)]
COG1653	COG2204	HCH_03296	HCH_03296	ABC-type sugar transport system, periplasmic	HCH_00696	HCH_00696	sigma 54-dependent transcriptional activator	[TP0074-TP0519 (0.57840663)]
COG1653	COG2204	HCH_04204	HCH_04204	ABC-type sugar transport system, periplasmic	HCH_00326	HCH_00326	sigma 54-dependent transcriptional activator	[TP0074-TP0519 (0.57840663)]
COG1653	COG2204	HCH_06982	HCH_06982	ABC-type sugar transport system, periplasmic	HCH_00696	HCH_00696	sigma 54-dependent transcriptional activator	[TP0074-TP0519 (0.57840663)]
COG1653	COG2204	HCH_06982	HCH_06982	ABC-type sugar transport system, periplasmic	HCH_05925	HCH_05925	sigma 54-dependent transcriptional activator	[TP0074-TP0519 (0.57840663)]
COG1653	COG2204	HCH_00253	HCH_00253	ABC-type sugar transport system, periplasmic	HCH_04929	HCH_04929	sigma 54-dependent transcriptional activator	[TP0074-TP0519 (0.57840663)]
COG1653	COG2204	HCH_00201	HCH_00201	ABC-type sugar transport system, periplasmic	HCH_01033	ntrC	nitrogen regulation protein NR(I)	[TP0074-TP0519 (0.57840663)]
COG1653	COG2204	HCH_03115	HCH_03115	ABC-type sugar transport system, periplasmic	HCH_05925	HCH_05925	sigma 54-dependent transcriptional activator	[TP0074-TP0519 (0.57840663)]
COG1653	COG2204	HCH_03115	HCH_03115	ABC-type sugar transport system, periplasmic	HCH_05030	HCH_05030	sigma 54-dependent transcriptional activator	[TP0074-TP0519 (0.57840663)]
COG1653	COG2204	HCH_02509	HCH_02509	ABC-type sugar transport system, periplasmic	HCH_04929	HCH_04929	sigma 54-dependent transcriptional activator	[TP0074-TP0519 (0.57840663)]
COG1653	COG2204	HCH_00071	HCH_00071	ABC-type sugar transport system, periplasmic	HCH_01033	ntrC	nitrogen regulation protein NR(I)	[TP0074-TP0519 (0.57840663)]
COG1653	COG2204	HCH_03115	HCH_03115	ABC-type sugar transport system, periplasmic	HCH_01033	ntrC	nitrogen regulation protein NR(I)	[TP0074-TP0519 (0.57840663)]
COG1653	COG2204	HCH_06518	HCH_06518	ABC-type sugar transport system, periplasmic	HCH_05030	HCH_05030	sigma 54-dependent transcriptional activator	[TP0074-TP0519 (0.57840663)]
COG0652	COG1749	HCH_02152	ppiB	Peptidyl-prolyl cis-trans isomerase (rotamase) -	HCH_04479	flgE2	Flagellar hook protein FlgE	[TP0947-TP0727 (0.6414869)]
COG0652	COG1749	HCH_04725	HCH_04725	Peptidyl-prolyl cis-trans isomerase (rotamase) -	HCH_04071	flgE1	Flagellar hook protein FlgE	[TP0947-TP0727 (0.6414869)]
COG0652	COG1749	HCH_04725	HCH_04725	Peptidyl-prolyl cis-trans isomerase (rotamase) -	HCH_04479	flgE2	Flagellar hook protein FlgE	[TP0947-TP0727 (0.6414869)]
COG0652	COG1749	HCH_02152	ppiB	Peptidyl-prolyl cis-trans isomerase (rotamase) -	HCH_04071	flgE1	Flagellar hook protein FlgE	[TP0947-TP0727 (0.6414869)]
COG1186	COG1925	HCH_01782	prfB	peptide chain release factor 2	HCH_05325	ptsH	phosphocarrier protein HPr	[TP0576-TP0589 (0.79878455)]
COG1186	COG1925	HCH_00408	HCH_00408	Protein chain release factor B	HCH_05325	ptsH	phosphocarrier protein HPr	[TP0576-TP0589 (0.79878455)]
COG1749	COG2885	HCH_04071	flgE1	Flagellar hook protein FlgE	HCH_00763	HCH_00763	Outer membrane protein and related	[TP0727-TP0292 (0.89187646)]
COG1749	COG2885	HCH_04071	flgE1	Flagellar hook protein FlgE	HCH_04990	HCH_04990	Outer membrane protein and related	[TP0727-TP0292 (0.89187646)]
COG1749	COG2885	HCH_04479	flgE2	Flagellar hook protein FlgE	HCH_04914	HCH_04914	Outer membrane protein and related	[TP0727-TP0292 (0.89187646)]
COG1749	COG2885	HCH_04071	flgE1	Flagellar hook protein FlgE	HCH_01432	HCH_01432	Outer membrane protein and related	[TP0727-TP0292 (0.89187646)]
COG1749	COG2885	HCH_04479	flgE2	Flagellar hook protein FlgE	HCH_01540	HCH_01540	Outer membrane protein and related	[TP0727-TP0292 (0.89187646)]
COG1749	COG2885	HCH_04071	flgE1	Flagellar hook protein FlgE	HCH_04914	HCH_04914	Outer membrane protein and related	[TP0727-TP0292 (0.89187646)]
COG1749	COG2885	HCH_04071	flgE1	Flagellar hook protein FlgE	HCH_01540	HCH_01540	Outer membrane protein and related	[TP0727-TP0292 (0.89187646)]
COG1749	COG2885	HCH_04479	flgE2	Flagellar hook protein FlgE	HCH_01432	HCH_01432	Outer membrane protein and related	[TP0727-TP0292 (0.89187646)]
COG1749	COG2885	HCH_04479	flgE2	Flagellar hook protein FlgE	HCH_04990	HCH_04990	Outer membrane protein and related	[TP0727-TP0292 (0.89187646)]
COG1749	COG2885	HCH_04479	flgE2	Flagellar hook protein FlgE	HCH_00763	HCH_00763	Outer membrane protein and related	[TP0727-TP0292 (0.89187646)]
COG1177	COG1558	HCH_02207	HCH_02207	ABC-type spermidine/putrescine transport system,	HCH_04481	flgC2	flagellar basal-body rod protein FlgC	[TP0654-TP0397 (0.7022186)]
COG1177	COG1558	HCH_02207	HCH_02207	ABC-type spermidine/putrescine transport system,	HCH_04080	flgC1	flagellar basal-body rod protein FlgC	[TP0654-TP0397 (0.7022186)]
COG1177	COG1558	HCH_01474	HCH_01474	ABC-type spermidine/putrescine transport system,	HCH_04481	flgC2	flagellar basal-body rod protein FlgC	[TP0654-TP0397 (0.7022186)]
COG1177	COG1558	HCH_01474	HCH_01474	ABC-type spermidine/putrescine transport system,	HCH_04080	flgC1	flagellar basal-body rod protein FlgC	[TP0654-TP0397 (0.7022186)]
COG0530	COG2239	HCH_03699	HCH_03699	Ca2+/Na+ antiporter	HCH_03720	HCH_03720	Mg/Co/Ni transporter MgtE (contains CBS domain)	[TP1034-TP0917 (0.5728957)]
COG0530	COG2239	HCH_06691	HCH_06691	Ca2+/Na+ antiporter	HCH_05326	mgtE	magnesium transporter	[TP1034-TP0917 (0.5728957)]
COG0530	COG2239	HCH_03699	HCH_03699	Ca2+/Na+ antiporter	HCH_05326	mgtE	magnesium transporter	[TP1034-TP0917 (0.5728957)]
COG0530	COG2239	HCH_06691	HCH_06691	Ca2+/Na+ antiporter	HCH_03720	HCH_03720	Mg/Co/Ni transporter MgtE (contains CBS domain)	[TP1034-TP0917 (0.5728957)]
COG0319	COG0333	HCH_05350	HCH_05350	predicted metal-dependent hydrolase	HCH_10002	rpmF	ribosomal protein L32	[TP0650-TP0807 (0.80809164)]
COG0301	COG0849	HCH_00653	thiI	thiamine biosynthesis protein ThiI	HCH_05879	ftsA	cell division protein FtsA	[TP0559-TP0389 (0.64923996)]
COG0195	COG1643	HCH_01238	nusA	N utilization substance protein A	HCH_05855	hrpB	ATP-dependent helicase HrpB	[TP0892-TP0526 (0.71912634)]
COG0195	COG1643	HCH_01238	nusA	N utilization substance protein A	HCH_02648	hrpA	ATP-dependent helicase HrpA	[TP0892-TP0526 (0.71912634)]
COG0216	COG0457	HCH_01733	prfA	peptide chain release factor 1	HCH_02628	HCH_02628	FOG: TPR repeat	[TP0051-TP0067 (0.7097377)]
COG0216	COG0457	HCH_01733	prfA	peptide chain release factor 1	HCH_02747	HCH_02747	FOG: TPR repeat	[TP0051-TP0067 (0.7097377)]
COG0216	COG0457	HCH_01733	prfA	peptide chain release factor 1	HCH_04092	HCH_04092	FOG: TPR repeat	[TP0051-TP0067 (0.7097377)]
COG0216	COG0457	HCH_01733	prfA	peptide chain release factor 1	HCH_03305	HCH_03305	FOG: TPR repeat	[TP0051-TP0067 (0.7097377)]
COG0216	COG0457	HCH_01733	prfA	peptide chain release factor 1	HCH_01729	HCH_01729	FOG: TPR repeat	[TP0051-TP0067 (0.7097377)]
COG0216	COG0457	HCH_01733	prfA	peptide chain release factor 1	HCH_04711	HCH_04711	FOG: TPR repeat	[TP0051-TP0067 (0.7097377)]
COG0216	COG0457	HCH_01733	prfA	peptide chain release factor 1	HCH_05098	HCH_05098	FOG: TPR repeat	[TP0051-TP0067 (0.7097377)]
COG0216	COG0457	HCH_01733	prfA	peptide chain release factor 1	HCH_03281	HCH_03281	FOG: TPR repeat	[TP0051-TP0067 (0.7097377)]
COG1360	COG4786	HCH_05393	HCH_05393	Flagellar motor protein	HCH_04477	flgG2	Flagellar basal body rod protein	[TP0724-TP0961 (0.729456)]
COG1360	COG4786	HCH_00039	motB	Flagellar motor protein	HCH_04477	flgG2	Flagellar basal body rod protein	[TP0724-TP0961 (0.729456)]
COG1360	COG4786	HCH_00039	motB	Flagellar motor protein	HCH_04086	HCH_04086	Flagellar basal body rod protein	[TP0724-TP0961 (0.729456)]
COG1360	COG4786	HCH_03624	HCH_03624	Flagellar motor protein	HCH_04085	flgG1	Flagellar basal body rod protein	[TP0724-TP0961 (0.729456)]
COG1360	COG4786	HCH_05862	HCH_05862	Flagellar motor protein	HCH_04085	flgG1	Flagellar basal body rod protein	[TP0724-TP0961 (0.729456)]
COG1360	COG4786	HCH_05164	HCH_05164	Flagellar motor protein	HCH_04477	flgG2	Flagellar basal body rod protein	[TP0724-TP0961 (0.729456)]
COG1360	COG4786	HCH_03624	HCH_03624	Flagellar motor protein	HCH_04086	HCH_04086	Flagellar basal body rod protein	[TP0724-TP0961 (0.729456)]
COG1360	COG4786	HCH_05164	HCH_05164	Flagellar motor protein	HCH_04085	flgG1	Flagellar basal body rod protein	[TP0724-TP0961 (0.729456)]
COG1360	COG4786	HCH_05393	HCH_05393	Flagellar motor protein	HCH_04086	HCH_04086	Flagellar basal body rod protein	[TP0724-TP0961 (0.729456)]
COG1360	COG4786	HCH_05862	HCH_05862	Flagellar motor protein	HCH_04086	HCH_04086	Flagellar basal body rod protein	[TP0724-TP0961 (0.729456)]
COG1360	COG4786	HCH_00039	motB	Flagellar motor protein	HCH_04085	flgG1	Flagellar basal body rod protein	[TP0724-TP0961 (0.729456)]
COG1360	COG4786	HCH_05393	HCH_05393	Flagellar motor protein	HCH_04085	flgG1	Flagellar basal body rod protein	[TP0724-TP0961 (0.729456)]
COG1360	COG4786	HCH_05862	HCH_05862	Flagellar motor protein	HCH_04477	flgG2	Flagellar basal body rod protein	[TP0724-TP0961 (0.729456)]
COG1360	COG4786	HCH_03624	HCH_03624	Flagellar motor protein	HCH_04477	flgG2	Flagellar basal body rod protein	[TP0724-TP0961 (0.729456)]
COG1360	COG4786	HCH_05164	HCH_05164	Flagellar motor protein	HCH_04086	HCH_04086	Flagellar basal body rod protein	[TP0724-TP0961 (0.729456)]
COG0687	COG0693	HCH_02001	HCH_02001	Spermidine/putrescine-binding periplasmic	HCH_03061	HCH_03061	putative intracellular protease/amidase	[TP0655-TP0445 (0.5706956)]
COG0687	COG0693	HCH_06688	HCH_06688	Spermidine/putrescine-binding periplasmic	HCH_01939	HCH_01939	putative intracellular protease/amidase	[TP0655-TP0445 (0.5706956)]
COG0687	COG0693	HCH_02206	potD	Spermidine/putrescine-binding periplasmic	HCH_06730	HCH_06730	putative intracellular protease/amidase	[TP0655-TP0445 (0.5706956)]
COG0687	COG0693	HCH_02802	HCH_02802	Spermidine/putrescine-binding periplasmic	HCH_04181	HCH_04181	putative intracellular protease/amidase	[TP0655-TP0445 (0.5706956)]
COG0687	COG0693	HCH_02802	HCH_02802	Spermidine/putrescine-binding periplasmic	HCH_03061	HCH_03061	putative intracellular protease/amidase	[TP0655-TP0445 (0.5706956)]
COG0687	COG0693	HCH_02001	HCH_02001	Spermidine/putrescine-binding periplasmic	HCH_06730	HCH_06730	putative intracellular protease/amidase	[TP0655-TP0445 (0.5706956)]
COG0687	COG0693	HCH_02109	HCH_02109	Spermidine/putrescine-binding periplasmic	HCH_06730	HCH_06730	putative intracellular protease/amidase	[TP0655-TP0445 (0.5706956)]
COG0687	COG0693	HCH_02206	potD	Spermidine/putrescine-binding periplasmic	HCH_01939	HCH_01939	putative intracellular protease/amidase	[TP0655-TP0445 (0.5706956)]
COG0687	COG0693	HCH_06688	HCH_06688	Spermidine/putrescine-binding periplasmic	HCH_03061	HCH_03061	putative intracellular protease/amidase	[TP0655-TP0445 (0.5706956)]
COG0687	COG0693	HCH_01471	HCH_01471	Spermidine/putrescine-binding periplasmic	HCH_06730	HCH_06730	putative intracellular protease/amidase	[TP0655-TP0445 (0.5706956)]
COG0687	COG0693	HCH_01471	HCH_01471	Spermidine/putrescine-binding periplasmic	HCH_03061	HCH_03061	putative intracellular protease/amidase	[TP0655-TP0445 (0.5706956)]
COG0687	COG0693	HCH_02001	HCH_02001	Spermidine/putrescine-binding periplasmic	HCH_04181	HCH_04181	putative intracellular protease/amidase	[TP0655-TP0445 (0.5706956)]
COG0687	COG0693	HCH_02802	HCH_02802	Spermidine/putrescine-binding periplasmic	HCH_01939	HCH_01939	putative intracellular protease/amidase	[TP0655-TP0445 (0.5706956)]
COG0687	COG0693	HCH_06688	HCH_06688	Spermidine/putrescine-binding periplasmic	HCH_06730	HCH_06730	putative intracellular protease/amidase	[TP0655-TP0445 (0.5706956)]
COG0687	COG0693	HCH_01471	HCH_01471	Spermidine/putrescine-binding periplasmic	HCH_01939	HCH_01939	putative intracellular protease/amidase	[TP0655-TP0445 (0.5706956)]
COG0687	COG0693	HCH_02206	potD	Spermidine/putrescine-binding periplasmic	HCH_04181	HCH_04181	putative intracellular protease/amidase	[TP0655-TP0445 (0.5706956)]
COG0687	COG0693	HCH_01471	HCH_01471	Spermidine/putrescine-binding periplasmic	HCH_04181	HCH_04181	putative intracellular protease/amidase	[TP0655-TP0445 (0.5706956)]
COG0687	COG0693	HCH_02001	HCH_02001	Spermidine/putrescine-binding periplasmic	HCH_01939	HCH_01939	putative intracellular protease/amidase	[TP0655-TP0445 (0.5706956)]
COG0687	COG0693	HCH_06688	HCH_06688	Spermidine/putrescine-binding periplasmic	HCH_04181	HCH_04181	putative intracellular protease/amidase	[TP0655-TP0445 (0.5706956)]
COG0687	COG0693	HCH_02802	HCH_02802	Spermidine/putrescine-binding periplasmic	HCH_06730	HCH_06730	putative intracellular protease/amidase	[TP0655-TP0445 (0.5706956)]
COG0687	COG0693	HCH_02109	HCH_02109	Spermidine/putrescine-binding periplasmic	HCH_03061	HCH_03061	putative intracellular protease/amidase	[TP0655-TP0445 (0.5706956)]
COG0687	COG0693	HCH_02109	HCH_02109	Spermidine/putrescine-binding periplasmic	HCH_01939	HCH_01939	putative intracellular protease/amidase	[TP0655-TP0445 (0.5706956)]
COG0687	COG0693	HCH_02206	potD	Spermidine/putrescine-binding periplasmic	HCH_03061	HCH_03061	putative intracellular protease/amidase	[TP0655-TP0445 (0.5706956)]
COG0687	COG0693	HCH_02109	HCH_02109	Spermidine/putrescine-binding periplasmic	HCH_04181	HCH_04181	putative intracellular protease/amidase	[TP0655-TP0445 (0.5706956)]
COG1352	COG2206	HCH_00542	HCH_00542	Methylase of chemotaxis methyl-accepting	HCH_02459	HCH_02459	HD-GYP domain	[TP0630-TP0877 (0.67253613)]
COG1352	COG2206	HCH_03705	HCH_03705	Methylase of chemotaxis methyl-accepting	HCH_00273	HCH_00273	HD-GYP domain	[TP0630-TP0877 (0.67253613)]
COG1352	COG2206	HCH_03850	HCH_03850	Methylase of chemotaxis methyl-accepting	HCH_00654	HCH_00654	Response regulator containing a CheY-like	[TP0630-TP0877 (0.67253613)]
COG1352	COG2206	HCH_04717	HCH_04717	Methylase of chemotaxis methyl-accepting	HCH_00654	HCH_00654	Response regulator containing a CheY-like	[TP0630-TP0877 (0.67253613)]
COG1352	COG2206	HCH_03850	HCH_03850	Methylase of chemotaxis methyl-accepting	HCH_00273	HCH_00273	HD-GYP domain	[TP0630-TP0877 (0.67253613)]
COG1352	COG2206	HCH_00461	HCH_00461	Methylase of chemotaxis methyl-accepting	HCH_00654	HCH_00654	Response regulator containing a CheY-like	[TP0630-TP0877 (0.67253613)]
COG1352	COG2206	HCH_00542	HCH_00542	Methylase of chemotaxis methyl-accepting	HCH_00654	HCH_00654	Response regulator containing a CheY-like	[TP0630-TP0877 (0.67253613)]
COG1352	COG2206	HCH_04717	HCH_04717	Methylase of chemotaxis methyl-accepting	HCH_00273	HCH_00273	HD-GYP domain	[TP0630-TP0877 (0.67253613)]
COG1352	COG2206	HCH_03705	HCH_03705	Methylase of chemotaxis methyl-accepting	HCH_00654	HCH_00654	Response regulator containing a CheY-like	[TP0630-TP0877 (0.67253613)]
COG1352	COG2206	HCH_03705	HCH_03705	Methylase of chemotaxis methyl-accepting	HCH_04493	HCH_04493	HD-GYP domain	[TP0630-TP0877 (0.67253613)]
COG1352	COG2206	HCH_03850	HCH_03850	Methylase of chemotaxis methyl-accepting	HCH_02459	HCH_02459	HD-GYP domain	[TP0630-TP0877 (0.67253613)]
COG1352	COG2206	HCH_03705	HCH_03705	Methylase of chemotaxis methyl-accepting	HCH_02459	HCH_02459	HD-GYP domain	[TP0630-TP0877 (0.67253613)]
COG1352	COG2206	HCH_04717	HCH_04717	Methylase of chemotaxis methyl-accepting	HCH_04493	HCH_04493	HD-GYP domain	[TP0630-TP0877 (0.67253613)]
COG1352	COG2206	HCH_00461	HCH_00461	Methylase of chemotaxis methyl-accepting	HCH_00273	HCH_00273	HD-GYP domain	[TP0630-TP0877 (0.67253613)]
COG1352	COG2206	HCH_00461	HCH_00461	Methylase of chemotaxis methyl-accepting	HCH_04493	HCH_04493	HD-GYP domain	[TP0630-TP0877 (0.67253613)]
COG1352	COG2206	HCH_00542	HCH_00542	Methylase of chemotaxis methyl-accepting	HCH_04493	HCH_04493	HD-GYP domain	[TP0630-TP0877 (0.67253613)]
COG1352	COG2206	HCH_03850	HCH_03850	Methylase of chemotaxis methyl-accepting	HCH_04493	HCH_04493	HD-GYP domain	[TP0630-TP0877 (0.67253613)]
COG1352	COG2206	HCH_00461	HCH_00461	Methylase of chemotaxis methyl-accepting	HCH_02459	HCH_02459	HD-GYP domain	[TP0630-TP0877 (0.67253613)]
COG1352	COG2206	HCH_00542	HCH_00542	Methylase of chemotaxis methyl-accepting	HCH_00273	HCH_00273	HD-GYP domain	[TP0630-TP0877 (0.67253613)]
COG1352	COG2206	HCH_04717	HCH_04717	Methylase of chemotaxis methyl-accepting	HCH_02459	HCH_02459	HD-GYP domain	[TP0630-TP0877 (0.67253613)]
COG1385	COG2204	HCH_01073	HCH_01073	hypothetical protein	HCH_00326	HCH_00326	sigma 54-dependent transcriptional activator	[TP0032-TP0519 (0.67332727)]
COG1385	COG2204	HCH_01073	HCH_01073	hypothetical protein	HCH_06261	HCH_06261	sigma 54-dependent transcriptional activator	[TP0032-TP0519 (0.67332727)]
COG1385	COG2204	HCH_01528	HCH_01528	hypothetical protein	HCH_05196	HCH_05196	sigma 54-dependent transcriptional activator	[TP0032-TP0519 (0.67332727)]
COG1385	COG2204	HCH_01073	HCH_01073	hypothetical protein	HCH_01033	ntrC	nitrogen regulation protein NR(I)	[TP0032-TP0519 (0.67332727)]
COG1385	COG2204	HCH_01073	HCH_01073	hypothetical protein	HCH_05196	HCH_05196	sigma 54-dependent transcriptional activator	[TP0032-TP0519 (0.67332727)]
COG1385	COG2204	HCH_01528	HCH_01528	hypothetical protein	HCH_02748	atoC	acetoacetate metabolism regulatory protein AtoC	[TP0032-TP0519 (0.67332727)]
COG1385	COG2204	HCH_01073	HCH_01073	hypothetical protein	HCH_00925	HCH_00925	sigma 54-dependent transcriptional activator	[TP0032-TP0519 (0.67332727)]
COG1385	COG2204	HCH_01073	HCH_01073	hypothetical protein	HCH_00696	HCH_00696	sigma 54-dependent transcriptional activator	[TP0032-TP0519 (0.67332727)]
COG1385	COG2204	HCH_01073	HCH_01073	hypothetical protein	HCH_01427	HCH_01427	sigma 54-dependent transcriptional activator	[TP0032-TP0519 (0.67332727)]
COG1385	COG2204	HCH_01528	HCH_01528	hypothetical protein	HCH_05199	fleQ	transcription regulator FleQ (sigma 54-dependent	[TP0032-TP0519 (0.67332727)]
COG1385	COG2204	HCH_01528	HCH_01528	hypothetical protein	HCH_06661	HCH_06661	sigma 54-dependent transcriptional activator	[TP0032-TP0519 (0.67332727)]
COG1385	COG2204	HCH_01528	HCH_01528	hypothetical protein	HCH_05925	HCH_05925	sigma 54-dependent transcriptional activator	[TP0032-TP0519 (0.67332727)]
COG1385	COG2204	HCH_01528	HCH_01528	hypothetical protein	HCH_00696	HCH_00696	sigma 54-dependent transcriptional activator	[TP0032-TP0519 (0.67332727)]
COG1385	COG2204	HCH_01528	HCH_01528	hypothetical protein	HCH_06261	HCH_06261	sigma 54-dependent transcriptional activator	[TP0032-TP0519 (0.67332727)]
COG1385	COG2204	HCH_01528	HCH_01528	hypothetical protein	HCH_00925	HCH_00925	sigma 54-dependent transcriptional activator	[TP0032-TP0519 (0.67332727)]
COG1385	COG2204	HCH_01073	HCH_01073	hypothetical protein	HCH_04233	HCH_04233	sigma 54-dependent transcriptional activator	[TP0032-TP0519 (0.67332727)]
COG1385	COG2204	HCH_01528	HCH_01528	hypothetical protein	HCH_01033	ntrC	nitrogen regulation protein NR(I)	[TP0032-TP0519 (0.67332727)]
COG1385	COG2204	HCH_01528	HCH_01528	hypothetical protein	HCH_04233	HCH_04233	sigma 54-dependent transcriptional activator	[TP0032-TP0519 (0.67332727)]
COG1385	COG2204	HCH_01528	HCH_01528	hypothetical protein	HCH_01427	HCH_01427	sigma 54-dependent transcriptional activator	[TP0032-TP0519 (0.67332727)]
COG1385	COG2204	HCH_01073	HCH_01073	hypothetical protein	HCH_05030	HCH_05030	sigma 54-dependent transcriptional activator	[TP0032-TP0519 (0.67332727)]
COG1385	COG2204	HCH_01528	HCH_01528	hypothetical protein	HCH_04929	HCH_04929	sigma 54-dependent transcriptional activator	[TP0032-TP0519 (0.67332727)]
COG1385	COG2204	HCH_01073	HCH_01073	hypothetical protein	HCH_04929	HCH_04929	sigma 54-dependent transcriptional activator	[TP0032-TP0519 (0.67332727)]
COG1385	COG2204	HCH_01528	HCH_01528	hypothetical protein	HCH_00326	HCH_00326	sigma 54-dependent transcriptional activator	[TP0032-TP0519 (0.67332727)]
COG1385	COG2204	HCH_01073	HCH_01073	hypothetical protein	HCH_05199	fleQ	transcription regulator FleQ (sigma 54-dependent	[TP0032-TP0519 (0.67332727)]
COG1385	COG2204	HCH_01528	HCH_01528	hypothetical protein	HCH_05030	HCH_05030	sigma 54-dependent transcriptional activator	[TP0032-TP0519 (0.67332727)]
COG1385	COG2204	HCH_01073	HCH_01073	hypothetical protein	HCH_02748	atoC	acetoacetate metabolism regulatory protein AtoC	[TP0032-TP0519 (0.67332727)]
COG1385	COG2204	HCH_01073	HCH_01073	hypothetical protein	HCH_05925	HCH_05925	sigma 54-dependent transcriptional activator	[TP0032-TP0519 (0.67332727)]
COG1385	COG2204	HCH_01073	HCH_01073	hypothetical protein	HCH_06661	HCH_06661	sigma 54-dependent transcriptional activator	[TP0032-TP0519 (0.67332727)]
COG0542	COG2204	HCH_05498	HCH_05498	ATPase with chaperone activity, ATP-binding	HCH_04233	HCH_04233	sigma 54-dependent transcriptional activator	[TP0071-TP0519 (0.6908589)]
COG0542	COG2204	HCH_05918	HCH_05918	ATPase with chaperone activity, ATP-binding	HCH_04233	HCH_04233	sigma 54-dependent transcriptional activator	[TP0071-TP0519 (0.6908589)]
COG0542	COG2204	HCH_05918	HCH_05918	ATPase with chaperone activity, ATP-binding	HCH_05196	HCH_05196	sigma 54-dependent transcriptional activator	[TP0071-TP0519 (0.6908589)]
COG0542	COG2204	HCH_05499	HCH_05499	ATPase with chaperone activity, ATP-binding	HCH_00925	HCH_00925	sigma 54-dependent transcriptional activator	[TP0071-TP0519 (0.6908589)]
COG0542	COG2204	HCH_02339	HCH_02339	ATPase with chaperone activity, ATP-binding	HCH_00925	HCH_00925	sigma 54-dependent transcriptional activator	[TP0071-TP0519 (0.6908589)]
COG0542	COG2204	HCH_05499	HCH_05499	ATPase with chaperone activity, ATP-binding	HCH_00696	HCH_00696	sigma 54-dependent transcriptional activator	[TP0071-TP0519 (0.6908589)]
COG0542	COG2204	HCH_05499	HCH_05499	ATPase with chaperone activity, ATP-binding	HCH_06261	HCH_06261	sigma 54-dependent transcriptional activator	[TP0071-TP0519 (0.6908589)]
COG0542	COG2204	HCH_04253	HCH_04253	ATPase with chaperone activity, ATP-binding	HCH_04929	HCH_04929	sigma 54-dependent transcriptional activator	[TP0071-TP0519 (0.6908589)]
COG0542	COG2204	HCH_05499	HCH_05499	ATPase with chaperone activity, ATP-binding	HCH_00326	HCH_00326	sigma 54-dependent transcriptional activator	[TP0071-TP0519 (0.6908589)]
COG0542	COG2204	HCH_02339	HCH_02339	ATPase with chaperone activity, ATP-binding	HCH_05030	HCH_05030	sigma 54-dependent transcriptional activator	[TP0071-TP0519 (0.6908589)]
COG0542	COG2204	HCH_02339	HCH_02339	ATPase with chaperone activity, ATP-binding	HCH_06661	HCH_06661	sigma 54-dependent transcriptional activator	[TP0071-TP0519 (0.6908589)]
COG0542	COG2204	HCH_05918	HCH_05918	ATPase with chaperone activity, ATP-binding	HCH_04929	HCH_04929	sigma 54-dependent transcriptional activator	[TP0071-TP0519 (0.6908589)]
COG0542	COG2204	HCH_05498	HCH_05498	ATPase with chaperone activity, ATP-binding	HCH_00925	HCH_00925	sigma 54-dependent transcriptional activator	[TP0071-TP0519 (0.6908589)]
COG0542	COG2204	HCH_04253	HCH_04253	ATPase with chaperone activity, ATP-binding	HCH_05925	HCH_05925	sigma 54-dependent transcriptional activator	[TP0071-TP0519 (0.6908589)]
COG0542	COG2204	HCH_05918	HCH_05918	ATPase with chaperone activity, ATP-binding	HCH_05030	HCH_05030	sigma 54-dependent transcriptional activator	[TP0071-TP0519 (0.6908589)]
COG0542	COG2204	HCH_02339	HCH_02339	ATPase with chaperone activity, ATP-binding	HCH_00326	HCH_00326	sigma 54-dependent transcriptional activator	[TP0071-TP0519 (0.6908589)]
COG0542	COG2204	HCH_05499	HCH_05499	ATPase with chaperone activity, ATP-binding	HCH_04233	HCH_04233	sigma 54-dependent transcriptional activator	[TP0071-TP0519 (0.6908589)]
COG0542	COG2204	HCH_05918	HCH_05918	ATPase with chaperone activity, ATP-binding	HCH_02748	atoC	acetoacetate metabolism regulatory protein AtoC	[TP0071-TP0519 (0.6908589)]
COG0542	COG2204	HCH_05918	HCH_05918	ATPase with chaperone activity, ATP-binding	HCH_05925	HCH_05925	sigma 54-dependent transcriptional activator	[TP0071-TP0519 (0.6908589)]
COG0542	COG2204	HCH_05918	HCH_05918	ATPase with chaperone activity, ATP-binding	HCH_05199	fleQ	transcription regulator FleQ (sigma 54-dependent	[TP0071-TP0519 (0.6908589)]
COG0542	COG2204	HCH_05499	HCH_05499	ATPase with chaperone activity, ATP-binding	HCH_06661	HCH_06661	sigma 54-dependent transcriptional activator	[TP0071-TP0519 (0.6908589)]
COG0542	COG2204	HCH_04253	HCH_04253	ATPase with chaperone activity, ATP-binding	HCH_06261	HCH_06261	sigma 54-dependent transcriptional activator	[TP0071-TP0519 (0.6908589)]
COG0542	COG2204	HCH_02339	HCH_02339	ATPase with chaperone activity, ATP-binding	HCH_01427	HCH_01427	sigma 54-dependent transcriptional activator	[TP0071-TP0519 (0.6908589)]
COG0542	COG2204	HCH_05499	HCH_05499	ATPase with chaperone activity, ATP-binding	HCH_05925	HCH_05925	sigma 54-dependent transcriptional activator	[TP0071-TP0519 (0.6908589)]
COG0542	COG2204	HCH_04253	HCH_04253	ATPase with chaperone activity, ATP-binding	HCH_05196	HCH_05196	sigma 54-dependent transcriptional activator	[TP0071-TP0519 (0.6908589)]
COG0542	COG2204	HCH_05499	HCH_05499	ATPase with chaperone activity, ATP-binding	HCH_01427	HCH_01427	sigma 54-dependent transcriptional activator	[TP0071-TP0519 (0.6908589)]
COG0542	COG2204	HCH_02339	HCH_02339	ATPase with chaperone activity, ATP-binding	HCH_04233	HCH_04233	sigma 54-dependent transcriptional activator	[TP0071-TP0519 (0.6908589)]
COG0542	COG2204	HCH_02339	HCH_02339	ATPase with chaperone activity, ATP-binding	HCH_01033	ntrC	nitrogen regulation protein NR(I)	[TP0071-TP0519 (0.6908589)]
COG0542	COG2204	HCH_04253	HCH_04253	ATPase with chaperone activity, ATP-binding	HCH_06661	HCH_06661	sigma 54-dependent transcriptional activator	[TP0071-TP0519 (0.6908589)]
COG0542	COG2204	HCH_04253	HCH_04253	ATPase with chaperone activity, ATP-binding	HCH_00925	HCH_00925	sigma 54-dependent transcriptional activator	[TP0071-TP0519 (0.6908589)]
COG0542	COG2204	HCH_05498	HCH_05498	ATPase with chaperone activity, ATP-binding	HCH_06661	HCH_06661	sigma 54-dependent transcriptional activator	[TP0071-TP0519 (0.6908589)]
COG0542	COG2204	HCH_02339	HCH_02339	ATPase with chaperone activity, ATP-binding	HCH_02748	atoC	acetoacetate metabolism regulatory protein AtoC	[TP0071-TP0519 (0.6908589)]
COG0542	COG2204	HCH_05918	HCH_05918	ATPase with chaperone activity, ATP-binding	HCH_00925	HCH_00925	sigma 54-dependent transcriptional activator	[TP0071-TP0519 (0.6908589)]
COG0542	COG2204	HCH_05918	HCH_05918	ATPase with chaperone activity, ATP-binding	HCH_06661	HCH_06661	sigma 54-dependent transcriptional activator	[TP0071-TP0519 (0.6908589)]
COG0542	COG2204	HCH_05499	HCH_05499	ATPase with chaperone activity, ATP-binding	HCH_02748	atoC	acetoacetate metabolism regulatory protein AtoC	[TP0071-TP0519 (0.6908589)]
COG0542	COG2204	HCH_05498	HCH_05498	ATPase with chaperone activity, ATP-binding	HCH_06261	HCH_06261	sigma 54-dependent transcriptional activator	[TP0071-TP0519 (0.6908589)]
COG0542	COG2204	HCH_02339	HCH_02339	ATPase with chaperone activity, ATP-binding	HCH_05199	fleQ	transcription regulator FleQ (sigma 54-dependent	[TP0071-TP0519 (0.6908589)]
COG0542	COG2204	HCH_05499	HCH_05499	ATPase with chaperone activity, ATP-binding	HCH_05199	fleQ	transcription regulator FleQ (sigma 54-dependent	[TP0071-TP0519 (0.6908589)]
COG0542	COG2204	HCH_05498	HCH_05498	ATPase with chaperone activity, ATP-binding	HCH_01033	ntrC	nitrogen regulation protein NR(I)	[TP0071-TP0519 (0.6908589)]
COG0542	COG2204	HCH_05499	HCH_05499	ATPase with chaperone activity, ATP-binding	HCH_04929	HCH_04929	sigma 54-dependent transcriptional activator	[TP0071-TP0519 (0.6908589)]
COG0542	COG2204	HCH_04253	HCH_04253	ATPase with chaperone activity, ATP-binding	HCH_05199	fleQ	transcription regulator FleQ (sigma 54-dependent	[TP0071-TP0519 (0.6908589)]
COG0542	COG2204	HCH_05918	HCH_05918	ATPase with chaperone activity, ATP-binding	HCH_00696	HCH_00696	sigma 54-dependent transcriptional activator	[TP0071-TP0519 (0.6908589)]
COG0542	COG2204	HCH_04253	HCH_04253	ATPase with chaperone activity, ATP-binding	HCH_01427	HCH_01427	sigma 54-dependent transcriptional activator	[TP0071-TP0519 (0.6908589)]
COG0542	COG2204	HCH_05498	HCH_05498	ATPase with chaperone activity, ATP-binding	HCH_00696	HCH_00696	sigma 54-dependent transcriptional activator	[TP0071-TP0519 (0.6908589)]
COG0542	COG2204	HCH_04253	HCH_04253	ATPase with chaperone activity, ATP-binding	HCH_00326	HCH_00326	sigma 54-dependent transcriptional activator	[TP0071-TP0519 (0.6908589)]
COG0542	COG2204	HCH_05918	HCH_05918	ATPase with chaperone activity, ATP-binding	HCH_01033	ntrC	nitrogen regulation protein NR(I)	[TP0071-TP0519 (0.6908589)]
COG0542	COG2204	HCH_05498	HCH_05498	ATPase with chaperone activity, ATP-binding	HCH_01427	HCH_01427	sigma 54-dependent transcriptional activator	[TP0071-TP0519 (0.6908589)]
COG0542	COG2204	HCH_04253	HCH_04253	ATPase with chaperone activity, ATP-binding	HCH_01033	ntrC	nitrogen regulation protein NR(I)	[TP0071-TP0519 (0.6908589)]
COG0542	COG2204	HCH_05498	HCH_05498	ATPase with chaperone activity, ATP-binding	HCH_02748	atoC	acetoacetate metabolism regulatory protein AtoC	[TP0071-TP0519 (0.6908589)]
COG0542	COG2204	HCH_04253	HCH_04253	ATPase with chaperone activity, ATP-binding	HCH_00696	HCH_00696	sigma 54-dependent transcriptional activator	[TP0071-TP0519 (0.6908589)]
COG0542	COG2204	HCH_05498	HCH_05498	ATPase with chaperone activity, ATP-binding	HCH_00326	HCH_00326	sigma 54-dependent transcriptional activator	[TP0071-TP0519 (0.6908589)]
COG0542	COG2204	HCH_02339	HCH_02339	ATPase with chaperone activity, ATP-binding	HCH_06261	HCH_06261	sigma 54-dependent transcriptional activator	[TP0071-TP0519 (0.6908589)]
COG0542	COG2204	HCH_05499	HCH_05499	ATPase with chaperone activity, ATP-binding	HCH_05030	HCH_05030	sigma 54-dependent transcriptional activator	[TP0071-TP0519 (0.6908589)]
COG0542	COG2204	HCH_05498	HCH_05498	ATPase with chaperone activity, ATP-binding	HCH_04929	HCH_04929	sigma 54-dependent transcriptional activator	[TP0071-TP0519 (0.6908589)]
COG0542	COG2204	HCH_05498	HCH_05498	ATPase with chaperone activity, ATP-binding	HCH_05925	HCH_05925	sigma 54-dependent transcriptional activator	[TP0071-TP0519 (0.6908589)]
COG0542	COG2204	HCH_05918	HCH_05918	ATPase with chaperone activity, ATP-binding	HCH_01427	HCH_01427	sigma 54-dependent transcriptional activator	[TP0071-TP0519 (0.6908589)]
COG0542	COG2204	HCH_02339	HCH_02339	ATPase with chaperone activity, ATP-binding	HCH_00696	HCH_00696	sigma 54-dependent transcriptional activator	[TP0071-TP0519 (0.6908589)]
COG0542	COG2204	HCH_05498	HCH_05498	ATPase with chaperone activity, ATP-binding	HCH_05030	HCH_05030	sigma 54-dependent transcriptional activator	[TP0071-TP0519 (0.6908589)]
COG0542	COG2204	HCH_02339	HCH_02339	ATPase with chaperone activity, ATP-binding	HCH_05196	HCH_05196	sigma 54-dependent transcriptional activator	[TP0071-TP0519 (0.6908589)]
COG0542	COG2204	HCH_04253	HCH_04253	ATPase with chaperone activity, ATP-binding	HCH_02748	atoC	acetoacetate metabolism regulatory protein AtoC	[TP0071-TP0519 (0.6908589)]
COG0542	COG2204	HCH_05918	HCH_05918	ATPase with chaperone activity, ATP-binding	HCH_06261	HCH_06261	sigma 54-dependent transcriptional activator	[TP0071-TP0519 (0.6908589)]
COG0542	COG2204	HCH_02339	HCH_02339	ATPase with chaperone activity, ATP-binding	HCH_04929	HCH_04929	sigma 54-dependent transcriptional activator	[TP0071-TP0519 (0.6908589)]
COG0542	COG2204	HCH_04253	HCH_04253	ATPase with chaperone activity, ATP-binding	HCH_04233	HCH_04233	sigma 54-dependent transcriptional activator	[TP0071-TP0519 (0.6908589)]
COG0542	COG2204	HCH_05498	HCH_05498	ATPase with chaperone activity, ATP-binding	HCH_05199	fleQ	transcription regulator FleQ (sigma 54-dependent	[TP0071-TP0519 (0.6908589)]
COG0542	COG2204	HCH_05499	HCH_05499	ATPase with chaperone activity, ATP-binding	HCH_01033	ntrC	nitrogen regulation protein NR(I)	[TP0071-TP0519 (0.6908589)]
COG0542	COG2204	HCH_05499	HCH_05499	ATPase with chaperone activity, ATP-binding	HCH_05196	HCH_05196	sigma 54-dependent transcriptional activator	[TP0071-TP0519 (0.6908589)]
COG0542	COG2204	HCH_05918	HCH_05918	ATPase with chaperone activity, ATP-binding	HCH_00326	HCH_00326	sigma 54-dependent transcriptional activator	[TP0071-TP0519 (0.6908589)]
COG0542	COG2204	HCH_05498	HCH_05498	ATPase with chaperone activity, ATP-binding	HCH_05196	HCH_05196	sigma 54-dependent transcriptional activator	[TP0071-TP0519 (0.6908589)]
COG0542	COG2204	HCH_02339	HCH_02339	ATPase with chaperone activity, ATP-binding	HCH_05925	HCH_05925	sigma 54-dependent transcriptional activator	[TP0071-TP0519 (0.6908589)]
COG0542	COG2204	HCH_04253	HCH_04253	ATPase with chaperone activity, ATP-binding	HCH_05030	HCH_05030	sigma 54-dependent transcriptional activator	[TP0071-TP0519 (0.6908589)]
COG0608	COG1366	HCH_01781	recJ	single-stranded-DNA-specific exonuclease RecJ	HCH_02762	HCH_02762	Anti-anti-sigma regulatory factor (antagonist of	[TP0704-TP0540 (0.7098393)]
COG0608	COG1366	HCH_01781	recJ	single-stranded-DNA-specific exonuclease RecJ	HCH_03147	HCH_03147	Anti-anti-sigma regulatory factor (antagonist of	[TP0704-TP0540 (0.7098393)]
COG0608	COG1366	HCH_01781	recJ	single-stranded-DNA-specific exonuclease RecJ	HCH_00450	HCH_00450	Anti-anti-sigma regulatory factor	[TP0704-TP0540 (0.7098393)]
COG0608	COG1366	HCH_01781	recJ	single-stranded-DNA-specific exonuclease RecJ	HCH_05187	HCH_05187	protein containing STAS (Sulphate Transporter	[TP0704-TP0540 (0.7098393)]
COG0705	COG1187	HCH_04590	HCH_04590	uncharacterized membrane protein	HCH_02335	rsuA	16S rRNA uridine-516 pseudouridylate synthase	[TP0982-TP0459 (0.6079956)]
COG0705	COG1187	HCH_06137	HCH_06137	uncharacterized membrane protein	HCH_02335	rsuA	16S rRNA uridine-516 pseudouridylate synthase	[TP0982-TP0459 (0.6079956)]
COG0705	COG1187	HCH_04590	HCH_04590	uncharacterized membrane protein	HCH_04736	HCH_04736	16S rRNA uridine-516 pseudouridylate synthase	[TP0982-TP0459 (0.6079956)]
COG0705	COG1187	HCH_06137	HCH_06137	uncharacterized membrane protein	HCH_04736	HCH_04736	16S rRNA uridine-516 pseudouridylate synthase	[TP0982-TP0459 (0.6079956)]
COG0705	COG1187	HCH_03410	HCH_03410	uncharacterized membrane protein	HCH_02335	rsuA	16S rRNA uridine-516 pseudouridylate synthase	[TP0982-TP0459 (0.6079956)]
COG0705	COG1187	HCH_03410	HCH_03410	uncharacterized membrane protein	HCH_04736	HCH_04736	16S rRNA uridine-516 pseudouridylate synthase	[TP0982-TP0459 (0.6079956)]
COG0569	COG1256	HCH_00027	trkA	K+ transport system, NAD-binding component	HCH_04473	flgK	Flagellar hook-associated protein	[TP0024-TP0660 (0.58621275)]
COG1196	COG2236	HCH_04731	smc	chromosome segregation protein SMC	HCH_03840	HCH_03840	predicted phosphoribosyltransferase	[TP0367-TP0050 (0.68145895)]
COG0290	COG0457	HCH_04579	HCH_04579	Translation initiation factor 3 (IF-3)	HCH_03281	HCH_03281	FOG: TPR repeat	[TP0850-TP0095 (0.6947713)]
COG0290	COG0457	HCH_04579	HCH_04579	Translation initiation factor 3 (IF-3)	HCH_03305	HCH_03305	FOG: TPR repeat	[TP0850-TP0095 (0.6947713)]
COG0290	COG0457	HCH_04579	HCH_04579	Translation initiation factor 3 (IF-3)	HCH_02628	HCH_02628	FOG: TPR repeat	[TP0850-TP0095 (0.6947713)]
COG0290	COG0457	HCH_04579	HCH_04579	Translation initiation factor 3 (IF-3)	HCH_02747	HCH_02747	FOG: TPR repeat	[TP0850-TP0095 (0.6947713)]
COG0290	COG0457	HCH_04579	HCH_04579	Translation initiation factor 3 (IF-3)	HCH_01729	HCH_01729	FOG: TPR repeat	[TP0850-TP0095 (0.6947713)]
COG0290	COG0457	HCH_04579	HCH_04579	Translation initiation factor 3 (IF-3)	HCH_05098	HCH_05098	FOG: TPR repeat	[TP0850-TP0095 (0.6947713)]
COG0290	COG0457	HCH_04579	HCH_04579	Translation initiation factor 3 (IF-3)	HCH_04092	HCH_04092	FOG: TPR repeat	[TP0850-TP0095 (0.6947713)]
COG0290	COG0457	HCH_04579	HCH_04579	Translation initiation factor 3 (IF-3)	HCH_04711	HCH_04711	FOG: TPR repeat	[TP0850-TP0095 (0.6947713)]
COG0080	COG0301	HCH_06228	rplK	ribosomal protein L11	HCH_00653	thiI	thiamine biosynthesis protein ThiI	[TP0237-TP0559 (0.59848577)]
COG0782	COG0860	HCH_01229	greA	Transcription elongation factor	HCH_05387	HCH_05387	N-acetylmuramoyl-L-alanine amidase	[TP0019-TP0247 (0.7668169)]
COG0782	COG0860	HCH_00585	greB	transcription elongation factor GreB	HCH_05387	HCH_05387	N-acetylmuramoyl-L-alanine amidase	[TP0019-TP0247 (0.7668169)]
COG0255	COG1516	HCH_06209	rpmC	ribosomal protein L29	HCH_04817	fliS	flagellar protein FliS	[TP0197-TP0943 (0.5311184)]
COG0024	COG0530	HCH_03504	map1	methionine aminopeptidase, type I	HCH_06691	HCH_06691	Ca2+/Na+ antiporter	[TP0842-TP1034 (0.7696508)]
COG0024	COG0530	HCH_02999	HCH_02999	Methionine aminopeptidase	HCH_03699	HCH_03699	Ca2+/Na+ antiporter	[TP0842-TP1034 (0.7696508)]
COG0024	COG0530	HCH_02999	HCH_02999	Methionine aminopeptidase	HCH_06691	HCH_06691	Ca2+/Na+ antiporter	[TP0842-TP1034 (0.7696508)]
COG0024	COG0530	HCH_03504	map1	methionine aminopeptidase, type I	HCH_03699	HCH_03699	Ca2+/Na+ antiporter	[TP0842-TP1034 (0.7696508)]
COG0024	COG0530	HCH_05254	map2	methionine aminopeptidase, type I	HCH_03699	HCH_03699	Ca2+/Na+ antiporter	[TP0842-TP1034 (0.7696508)]
COG0024	COG0530	HCH_05254	map2	methionine aminopeptidase, type I	HCH_06691	HCH_06691	Ca2+/Na+ antiporter	[TP0842-TP1034 (0.7696508)]
COG0103	COG1432	HCH_05901	HCH_05901	Ribosomal protein S9	HCH_03390	HCH_03390	hypothetical protein	[TP1024-TP0894 (0.64955014)]
COG0530	COG0771	HCH_03699	HCH_03699	Ca2+/Na+ antiporter	HCH_05885	murD	UDP-N-acetylmuramoylalanine--D-glutamate ligase	[TP1034-TP0903 (0.71912634)]
COG0530	COG0771	HCH_06691	HCH_06691	Ca2+/Na+ antiporter	HCH_05885	murD	UDP-N-acetylmuramoylalanine--D-glutamate ligase	[TP1034-TP0903 (0.71912634)]
COG0849	COG1061	HCH_05879	ftsA	cell division protein FtsA	HCH_06333	HCH_06333	DNA or RNA helicase of superfamily II	[TP0389-TP0380 (0.6968711)]
COG0220	COG0455	HCH_06365	trmB	tRNA (guanine-N(7)-)-methyltransferase	HCH_05172	HCH_05172	flagellar synthesis regulator FleN	[TP0464-TP0712 (0.7885255)]
COG0322	COG0353	HCH_04042	uvrC	excinuclease ABC, C subunit	HCH_02615	recR	recombination protein RecR	[TP0472-TP1004 (0.53674763)]
COG0771	COG1595	HCH_05885	murD	UDP-N-acetylmuramoylalanine--D-glutamate ligase	HCH_03224	HCH_03224	DNA-directed RNA polymerase specialized sigma	[TP0903-TP0092 (0.6651206)]
COG0771	COG1595	HCH_05885	murD	UDP-N-acetylmuramoylalanine--D-glutamate ligase	HCH_04155	HCH_04155	DNA-directed RNA polymerase specialized sigma	[TP0903-TP0092 (0.6651206)]
COG0771	COG1595	HCH_05885	murD	UDP-N-acetylmuramoylalanine--D-glutamate ligase	HCH_06622	HCH_06622	DNA-directed RNA polymerase specialized sigma	[TP0903-TP0092 (0.6651206)]
COG0771	COG1595	HCH_05885	murD	UDP-N-acetylmuramoylalanine--D-glutamate ligase	HCH_05136	HCH_05136	DNA-directed RNA polymerase specialized sigma	[TP0903-TP0092 (0.6651206)]
COG0771	COG1595	HCH_05885	murD	UDP-N-acetylmuramoylalanine--D-glutamate ligase	HCH_01790	algU	RNA polymerase sigma factor AlgU	[TP0903-TP0092 (0.6651206)]
COG1677	COG1815	HCH_05195	fliE2	flagellar hook-basal body complex protein	HCH_04482	flgB2	Flagellar basal body protein	[TP0398-TP0396 (0.79194725)]
COG1677	COG1815	HCH_04079	fliE1	flagellar hook-basal body complex protein	HCH_04482	flgB2	Flagellar basal body protein	[TP0398-TP0396 (0.79194725)]
COG0188	COG0305	HCH_04983	gyrA	DNA gyrase, A subunit	HCH_01714	dnaB	replicative DNA helicase	[TP0005-TP0058 (0.73312306)]
COG0188	COG0305	HCH_05404	parC	DNA topoisomerase IV, A subunit	HCH_03001	HCH_03001	Replicative DNA helicase	[TP0005-TP0058 (0.73312306)]
COG0188	COG0305	HCH_04983	gyrA	DNA gyrase, A subunit	HCH_03001	HCH_03001	Replicative DNA helicase	[TP0005-TP0058 (0.73312306)]
COG0188	COG0305	HCH_05404	parC	DNA topoisomerase IV, A subunit	HCH_01714	dnaB	replicative DNA helicase	[TP0005-TP0058 (0.73312306)]
COG0233	COG1283	HCH_05249	frr	ribosome recycling factor	HCH_00018	HCH_00018	Na+/phosphate symporter	[TP0604-TP0771 (0.7316062)]
COG0840	COG1344	HCH_06069	HCH_06069	Methyl-accepting chemotaxis protein	HCH_06962	HCH_06962	Flagellin and related hook-associated protein	[TP0640-TP0870 (0.6975479)]
COG0840	COG1344	HCH_03747	HCH_03747	Methyl-accepting chemotaxis protein	HCH_04820	fliC	Flagellin and related hook-associated protein	[TP0640-TP0870 (0.6975479)]
COG0840	COG1344	HCH_01944	HCH_01944	Methyl-accepting chemotaxis protein	HCH_04820	fliC	Flagellin and related hook-associated protein	[TP0640-TP0870 (0.6975479)]
COG0840	COG1344	HCH_05044	HCH_05044	Methyl-accepting chemotaxis protein	HCH_04822	HCH_04822	Flagellin and related hook-associated protein	[TP0640-TP0870 (0.6975479)]
COG0840	COG1344	HCH_00498	HCH_00498	Methyl-accepting chemotaxis protein	HCH_04822	HCH_04822	Flagellin and related hook-associated protein	[TP0640-TP0870 (0.6975479)]
COG0840	COG1344	HCH_04656	HCH_04656	Methyl-accepting chemotaxis protein	HCH_04472	flgL	Flagellin and related hook-associated protein	[TP0640-TP0870 (0.6975479)]
COG0840	COG1344	HCH_04809	HCH_04809	Methyl-accepting chemotaxis protein	HCH_04820	fliC	Flagellin and related hook-associated protein	[TP0640-TP0870 (0.6975479)]
COG0840	COG1344	HCH_03368	HCH_03368	Methyl-accepting chemotaxis protein	HCH_06962	HCH_06962	Flagellin and related hook-associated protein	[TP0640-TP0870 (0.6975479)]
COG0840	COG1344	HCH_00084	HCH_00084	Methyl-accepting chemotaxis protein	HCH_04472	flgL	Flagellin and related hook-associated protein	[TP0640-TP0870 (0.6975479)]
COG0840	COG1344	HCH_04809	HCH_04809	Methyl-accepting chemotaxis protein	HCH_04472	flgL	Flagellin and related hook-associated protein	[TP0640-TP0870 (0.6975479)]
COG0840	COG1344	HCH_02458	HCH_02458	Methyl-accepting chemotaxis protein	HCH_04822	HCH_04822	Flagellin and related hook-associated protein	[TP0640-TP0870 (0.6975479)]
COG0840	COG1344	HCH_03368	HCH_03368	Methyl-accepting chemotaxis protein	HCH_04822	HCH_04822	Flagellin and related hook-associated protein	[TP0640-TP0870 (0.6975479)]
COG0840	COG1344	HCH_04656	HCH_04656	Methyl-accepting chemotaxis protein	HCH_04820	fliC	Flagellin and related hook-associated protein	[TP0640-TP0870 (0.6975479)]
COG0840	COG1344	HCH_03368	HCH_03368	Methyl-accepting chemotaxis protein	HCH_04820	fliC	Flagellin and related hook-associated protein	[TP0640-TP0870 (0.6975479)]
COG0840	COG1344	HCH_04325	HCH_04325	Methyl-accepting chemotaxis protein	HCH_04472	flgL	Flagellin and related hook-associated protein	[TP0640-TP0870 (0.6975479)]
COG0840	COG1344	HCH_01314	HCH_01314	Methyl-accepting chemotaxis protein	HCH_04820	fliC	Flagellin and related hook-associated protein	[TP0640-TP0870 (0.6975479)]
COG0840	COG1344	HCH_00449	HCH_00449	Methyl-accepting chemotaxis protein	HCH_06962	HCH_06962	Flagellin and related hook-associated protein	[TP0640-TP0870 (0.6975479)]
COG0840	COG1344	HCH_03848	HCH_03848	Methyl-accepting chemotaxis protein	HCH_04822	HCH_04822	Flagellin and related hook-associated protein	[TP0640-TP0870 (0.6975479)]
COG0840	COG1344	HCH_02458	HCH_02458	Methyl-accepting chemotaxis protein	HCH_06962	HCH_06962	Flagellin and related hook-associated protein	[TP0640-TP0870 (0.6975479)]
COG0840	COG1344	HCH_00457	HCH_00457	Methyl-accepting chemotaxis protein	HCH_04820	fliC	Flagellin and related hook-associated protein	[TP0640-TP0870 (0.6975479)]
COG0840	COG1344	HCH_03107	HCH_03107	FOG: PAS/PAC domain	HCH_06962	HCH_06962	Flagellin and related hook-associated protein	[TP0640-TP0870 (0.6975479)]
COG0840	COG1344	HCH_00449	HCH_00449	Methyl-accepting chemotaxis protein	HCH_04820	fliC	Flagellin and related hook-associated protein	[TP0640-TP0870 (0.6975479)]
COG0840	COG1344	HCH_00457	HCH_00457	Methyl-accepting chemotaxis protein	HCH_06962	HCH_06962	Flagellin and related hook-associated protein	[TP0640-TP0870 (0.6975479)]
COG0840	COG1344	HCH_04809	HCH_04809	Methyl-accepting chemotaxis protein	HCH_04822	HCH_04822	Flagellin and related hook-associated protein	[TP0640-TP0870 (0.6975479)]
COG0840	COG1344	HCH_02587	HCH_02587	Methyl-accepting chemotaxis protein	HCH_04822	HCH_04822	Flagellin and related hook-associated protein	[TP0640-TP0870 (0.6975479)]
COG0840	COG1344	HCH_00449	HCH_00449	Methyl-accepting chemotaxis protein	HCH_04472	flgL	Flagellin and related hook-associated protein	[TP0640-TP0870 (0.6975479)]
COG0840	COG1344	HCH_05831	HCH_05831	Methyl-accepting chemotaxis protein	HCH_04820	fliC	Flagellin and related hook-associated protein	[TP0640-TP0870 (0.6975479)]
COG0840	COG1344	HCH_00543	HCH_00543	Methyl-accepting chemotaxis protein	HCH_04472	flgL	Flagellin and related hook-associated protein	[TP0640-TP0870 (0.6975479)]
COG0840	COG1344	HCH_01751	HCH_01751	Methyl-accepting chemotaxis protein	HCH_04820	fliC	Flagellin and related hook-associated protein	[TP0640-TP0870 (0.6975479)]
COG0840	COG1344	HCH_00084	HCH_00084	Methyl-accepting chemotaxis protein	HCH_06962	HCH_06962	Flagellin and related hook-associated protein	[TP0640-TP0870 (0.6975479)]
COG0840	COG1344	HCH_05831	HCH_05831	Methyl-accepting chemotaxis protein	HCH_04822	HCH_04822	Flagellin and related hook-associated protein	[TP0640-TP0870 (0.6975479)]
COG0840	COG1344	HCH_04659	HCH_04659	Methyl-accepting chemotaxis protein	HCH_04822	HCH_04822	Flagellin and related hook-associated protein	[TP0640-TP0870 (0.6975479)]
COG0840	COG1344	HCH_00458	HCH_00458	Methyl-accepting chemotaxis protein	HCH_04472	flgL	Flagellin and related hook-associated protein	[TP0640-TP0870 (0.6975479)]
COG0840	COG1344	HCH_04659	HCH_04659	Methyl-accepting chemotaxis protein	HCH_04820	fliC	Flagellin and related hook-associated protein	[TP0640-TP0870 (0.6975479)]
COG0840	COG1344	HCH_02587	HCH_02587	Methyl-accepting chemotaxis protein	HCH_04472	flgL	Flagellin and related hook-associated protein	[TP0640-TP0870 (0.6975479)]
COG0840	COG1344	HCH_02587	HCH_02587	Methyl-accepting chemotaxis protein	HCH_04820	fliC	Flagellin and related hook-associated protein	[TP0640-TP0870 (0.6975479)]
COG0840	COG1344	HCH_03107	HCH_03107	FOG: PAS/PAC domain	HCH_04472	flgL	Flagellin and related hook-associated protein	[TP0640-TP0870 (0.6975479)]
COG0840	COG1344	HCH_06300	HCH_06300	Methyl-accepting chemotaxis protein	HCH_04820	fliC	Flagellin and related hook-associated protein	[TP0640-TP0870 (0.6975479)]
COG0840	COG1344	HCH_04656	HCH_04656	Methyl-accepting chemotaxis protein	HCH_04822	HCH_04822	Flagellin and related hook-associated protein	[TP0640-TP0870 (0.6975479)]
COG0840	COG1344	HCH_06300	HCH_06300	Methyl-accepting chemotaxis protein	HCH_04472	flgL	Flagellin and related hook-associated protein	[TP0640-TP0870 (0.6975479)]
COG0840	COG1344	HCH_05831	HCH_05831	Methyl-accepting chemotaxis protein	HCH_06962	HCH_06962	Flagellin and related hook-associated protein	[TP0640-TP0870 (0.6975479)]
COG0840	COG1344	HCH_01751	HCH_01751	Methyl-accepting chemotaxis protein	HCH_04472	flgL	Flagellin and related hook-associated protein	[TP0640-TP0870 (0.6975479)]
COG0840	COG1344	HCH_03848	HCH_03848	Methyl-accepting chemotaxis protein	HCH_06962	HCH_06962	Flagellin and related hook-associated protein	[TP0640-TP0870 (0.6975479)]
COG0840	COG1344	HCH_06300	HCH_06300	Methyl-accepting chemotaxis protein	HCH_04822	HCH_04822	Flagellin and related hook-associated protein	[TP0640-TP0870 (0.6975479)]
COG0840	COG1344	HCH_05044	HCH_05044	Methyl-accepting chemotaxis protein	HCH_06962	HCH_06962	Flagellin and related hook-associated protein	[TP0640-TP0870 (0.6975479)]
COG0840	COG1344	HCH_01314	HCH_01314	Methyl-accepting chemotaxis protein	HCH_06962	HCH_06962	Flagellin and related hook-associated protein	[TP0640-TP0870 (0.6975479)]
COG0840	COG1344	HCH_04659	HCH_04659	Methyl-accepting chemotaxis protein	HCH_04472	flgL	Flagellin and related hook-associated protein	[TP0640-TP0870 (0.6975479)]
COG0840	COG1344	HCH_01944	HCH_01944	Methyl-accepting chemotaxis protein	HCH_04472	flgL	Flagellin and related hook-associated protein	[TP0640-TP0870 (0.6975479)]
COG0840	COG1344	HCH_04809	HCH_04809	Methyl-accepting chemotaxis protein	HCH_06962	HCH_06962	Flagellin and related hook-associated protein	[TP0640-TP0870 (0.6975479)]
COG0840	COG1344	HCH_03747	HCH_03747	Methyl-accepting chemotaxis protein	HCH_06962	HCH_06962	Flagellin and related hook-associated protein	[TP0640-TP0870 (0.6975479)]
COG0840	COG1344	HCH_03707	HCH_03707	Methyl-accepting chemotaxis protein	HCH_06962	HCH_06962	Flagellin and related hook-associated protein	[TP0640-TP0870 (0.6975479)]
COG0840	COG1344	HCH_03107	HCH_03107	FOG: PAS/PAC domain	HCH_04822	HCH_04822	Flagellin and related hook-associated protein	[TP0640-TP0870 (0.6975479)]
COG0840	COG1344	HCH_05831	HCH_05831	Methyl-accepting chemotaxis protein	HCH_04472	flgL	Flagellin and related hook-associated protein	[TP0640-TP0870 (0.6975479)]
COG0840	COG1344	HCH_00543	HCH_00543	Methyl-accepting chemotaxis protein	HCH_04822	HCH_04822	Flagellin and related hook-associated protein	[TP0640-TP0870 (0.6975479)]
COG0840	COG1344	HCH_06069	HCH_06069	Methyl-accepting chemotaxis protein	HCH_04822	HCH_04822	Flagellin and related hook-associated protein	[TP0640-TP0870 (0.6975479)]
COG0840	COG1344	HCH_04325	HCH_04325	Methyl-accepting chemotaxis protein	HCH_06962	HCH_06962	Flagellin and related hook-associated protein	[TP0640-TP0870 (0.6975479)]
COG0840	COG1344	HCH_03462	HCH_03462	Methyl-accepting chemotaxis protein	HCH_04820	fliC	Flagellin and related hook-associated protein	[TP0640-TP0870 (0.6975479)]
COG0840	COG1344	HCH_03107	HCH_03107	FOG: PAS/PAC domain	HCH_04820	fliC	Flagellin and related hook-associated protein	[TP0640-TP0870 (0.6975479)]
COG0840	COG1344	HCH_04656	HCH_04656	Methyl-accepting chemotaxis protein	HCH_06962	HCH_06962	Flagellin and related hook-associated protein	[TP0640-TP0870 (0.6975479)]
COG0840	COG1344	HCH_04875	HCH_04875	Methyl-accepting chemotaxis protein	HCH_04822	HCH_04822	Flagellin and related hook-associated protein	[TP0640-TP0870 (0.6975479)]
COG0840	COG1344	HCH_01314	HCH_01314	Methyl-accepting chemotaxis protein	HCH_04822	HCH_04822	Flagellin and related hook-associated protein	[TP0640-TP0870 (0.6975479)]
COG0840	COG1344	HCH_00084	HCH_00084	Methyl-accepting chemotaxis protein	HCH_04822	HCH_04822	Flagellin and related hook-associated protein	[TP0640-TP0870 (0.6975479)]
COG0840	COG1344	HCH_01935	HCH_01935	Methyl-accepting chemotaxis protein	HCH_04822	HCH_04822	Flagellin and related hook-associated protein	[TP0640-TP0870 (0.6975479)]
COG0840	COG1344	HCH_03462	HCH_03462	Methyl-accepting chemotaxis protein	HCH_04472	flgL	Flagellin and related hook-associated protein	[TP0640-TP0870 (0.6975479)]
COG0840	COG1344	HCH_03707	HCH_03707	Methyl-accepting chemotaxis protein	HCH_04822	HCH_04822	Flagellin and related hook-associated protein	[TP0640-TP0870 (0.6975479)]
COG0840	COG1344	HCH_06069	HCH_06069	Methyl-accepting chemotaxis protein	HCH_04472	flgL	Flagellin and related hook-associated protein	[TP0640-TP0870 (0.6975479)]
COG0840	COG1344	HCH_03747	HCH_03747	Methyl-accepting chemotaxis protein	HCH_04472	flgL	Flagellin and related hook-associated protein	[TP0640-TP0870 (0.6975479)]
COG0840	COG1344	HCH_04659	HCH_04659	Methyl-accepting chemotaxis protein	HCH_06962	HCH_06962	Flagellin and related hook-associated protein	[TP0640-TP0870 (0.6975479)]
COG0840	COG1344	HCH_02587	HCH_02587	Methyl-accepting chemotaxis protein	HCH_06962	HCH_06962	Flagellin and related hook-associated protein	[TP0640-TP0870 (0.6975479)]
COG0840	COG1344	HCH_03848	HCH_03848	Methyl-accepting chemotaxis protein	HCH_04472	flgL	Flagellin and related hook-associated protein	[TP0640-TP0870 (0.6975479)]
COG0840	COG1344	HCH_01935	HCH_01935	Methyl-accepting chemotaxis protein	HCH_04472	flgL	Flagellin and related hook-associated protein	[TP0640-TP0870 (0.6975479)]
COG0840	COG1344	HCH_03848	HCH_03848	Methyl-accepting chemotaxis protein	HCH_04820	fliC	Flagellin and related hook-associated protein	[TP0640-TP0870 (0.6975479)]
COG0840	COG1344	HCH_05044	HCH_05044	Methyl-accepting chemotaxis protein	HCH_04820	fliC	Flagellin and related hook-associated protein	[TP0640-TP0870 (0.6975479)]
COG0840	COG1344	HCH_00498	HCH_00498	Methyl-accepting chemotaxis protein	HCH_04472	flgL	Flagellin and related hook-associated protein	[TP0640-TP0870 (0.6975479)]
COG0840	COG1344	HCH_05044	HCH_05044	Methyl-accepting chemotaxis protein	HCH_04472	flgL	Flagellin and related hook-associated protein	[TP0640-TP0870 (0.6975479)]
COG0840	COG1344	HCH_04875	HCH_04875	Methyl-accepting chemotaxis protein	HCH_04820	fliC	Flagellin and related hook-associated protein	[TP0640-TP0870 (0.6975479)]
COG0840	COG1344	HCH_00458	HCH_00458	Methyl-accepting chemotaxis protein	HCH_06962	HCH_06962	Flagellin and related hook-associated protein	[TP0640-TP0870 (0.6975479)]
COG0840	COG1344	HCH_02458	HCH_02458	Methyl-accepting chemotaxis protein	HCH_04472	flgL	Flagellin and related hook-associated protein	[TP0640-TP0870 (0.6975479)]
COG0840	COG1344	HCH_06300	HCH_06300	Methyl-accepting chemotaxis protein	HCH_06962	HCH_06962	Flagellin and related hook-associated protein	[TP0640-TP0870 (0.6975479)]
COG0840	COG1344	HCH_03707	HCH_03707	Methyl-accepting chemotaxis protein	HCH_04820	fliC	Flagellin and related hook-associated protein	[TP0640-TP0870 (0.6975479)]
COG0840	COG1344	HCH_01751	HCH_01751	Methyl-accepting chemotaxis protein	HCH_04822	HCH_04822	Flagellin and related hook-associated protein	[TP0640-TP0870 (0.6975479)]
COG0840	COG1344	HCH_01944	HCH_01944	Methyl-accepting chemotaxis protein	HCH_06962	HCH_06962	Flagellin and related hook-associated protein	[TP0640-TP0870 (0.6975479)]
COG0840	COG1344	HCH_00084	HCH_00084	Methyl-accepting chemotaxis protein	HCH_04820	fliC	Flagellin and related hook-associated protein	[TP0640-TP0870 (0.6975479)]
COG0840	COG1344	HCH_03368	HCH_03368	Methyl-accepting chemotaxis protein	HCH_04472	flgL	Flagellin and related hook-associated protein	[TP0640-TP0870 (0.6975479)]
COG0840	COG1344	HCH_03462	HCH_03462	Methyl-accepting chemotaxis protein	HCH_06962	HCH_06962	Flagellin and related hook-associated protein	[TP0640-TP0870 (0.6975479)]
COG0840	COG1344	HCH_01944	HCH_01944	Methyl-accepting chemotaxis protein	HCH_04822	HCH_04822	Flagellin and related hook-associated protein	[TP0640-TP0870 (0.6975479)]
COG0840	COG1344	HCH_03707	HCH_03707	Methyl-accepting chemotaxis protein	HCH_04472	flgL	Flagellin and related hook-associated protein	[TP0640-TP0870 (0.6975479)]
COG0840	COG1344	HCH_04875	HCH_04875	Methyl-accepting chemotaxis protein	HCH_04472	flgL	Flagellin and related hook-associated protein	[TP0640-TP0870 (0.6975479)]
COG0840	COG1344	HCH_04875	HCH_04875	Methyl-accepting chemotaxis protein	HCH_06962	HCH_06962	Flagellin and related hook-associated protein	[TP0640-TP0870 (0.6975479)]
COG0840	COG1344	HCH_03747	HCH_03747	Methyl-accepting chemotaxis protein	HCH_04822	HCH_04822	Flagellin and related hook-associated protein	[TP0640-TP0870 (0.6975479)]
COG0840	COG1344	HCH_00458	HCH_00458	Methyl-accepting chemotaxis protein	HCH_04820	fliC	Flagellin and related hook-associated protein	[TP0640-TP0870 (0.6975479)]
COG0840	COG1344	HCH_01935	HCH_01935	Methyl-accepting chemotaxis protein	HCH_06962	HCH_06962	Flagellin and related hook-associated protein	[TP0640-TP0870 (0.6975479)]
COG0840	COG1344	HCH_04325	HCH_04325	Methyl-accepting chemotaxis protein	HCH_04822	HCH_04822	Flagellin and related hook-associated protein	[TP0640-TP0870 (0.6975479)]
COG0840	COG1344	HCH_00457	HCH_00457	Methyl-accepting chemotaxis protein	HCH_04822	HCH_04822	Flagellin and related hook-associated protein	[TP0640-TP0870 (0.6975479)]
COG0840	COG1344	HCH_02458	HCH_02458	Methyl-accepting chemotaxis protein	HCH_04820	fliC	Flagellin and related hook-associated protein	[TP0640-TP0870 (0.6975479)]
COG0840	COG1344	HCH_00543	HCH_00543	Methyl-accepting chemotaxis protein	HCH_06962	HCH_06962	Flagellin and related hook-associated protein	[TP0640-TP0870 (0.6975479)]
COG0840	COG1344	HCH_00498	HCH_00498	Methyl-accepting chemotaxis protein	HCH_06962	HCH_06962	Flagellin and related hook-associated protein	[TP0640-TP0870 (0.6975479)]
COG0840	COG1344	HCH_00543	HCH_00543	Methyl-accepting chemotaxis protein	HCH_04820	fliC	Flagellin and related hook-associated protein	[TP0640-TP0870 (0.6975479)]
COG0840	COG1344	HCH_01751	HCH_01751	Methyl-accepting chemotaxis protein	HCH_06962	HCH_06962	Flagellin and related hook-associated protein	[TP0640-TP0870 (0.6975479)]
COG0840	COG1344	HCH_00449	HCH_00449	Methyl-accepting chemotaxis protein	HCH_04822	HCH_04822	Flagellin and related hook-associated protein	[TP0640-TP0870 (0.6975479)]
COG0840	COG1344	HCH_06069	HCH_06069	Methyl-accepting chemotaxis protein	HCH_04820	fliC	Flagellin and related hook-associated protein	[TP0640-TP0870 (0.6975479)]
COG0840	COG1344	HCH_04325	HCH_04325	Methyl-accepting chemotaxis protein	HCH_04820	fliC	Flagellin and related hook-associated protein	[TP0640-TP0870 (0.6975479)]
COG0840	COG1344	HCH_00457	HCH_00457	Methyl-accepting chemotaxis protein	HCH_04472	flgL	Flagellin and related hook-associated protein	[TP0640-TP0870 (0.6975479)]
COG0840	COG1344	HCH_01314	HCH_01314	Methyl-accepting chemotaxis protein	HCH_04472	flgL	Flagellin and related hook-associated protein	[TP0640-TP0870 (0.6975479)]
COG0840	COG1344	HCH_03462	HCH_03462	Methyl-accepting chemotaxis protein	HCH_04822	HCH_04822	Flagellin and related hook-associated protein	[TP0640-TP0870 (0.6975479)]
COG0840	COG1344	HCH_01935	HCH_01935	Methyl-accepting chemotaxis protein	HCH_04820	fliC	Flagellin and related hook-associated protein	[TP0640-TP0870 (0.6975479)]
COG0840	COG1344	HCH_00458	HCH_00458	Methyl-accepting chemotaxis protein	HCH_04822	HCH_04822	Flagellin and related hook-associated protein	[TP0640-TP0870 (0.6975479)]
COG0840	COG1344	HCH_00498	HCH_00498	Methyl-accepting chemotaxis protein	HCH_04820	fliC	Flagellin and related hook-associated protein	[TP0640-TP0870 (0.6975479)]
COG0222	COG0530	HCH_06225	rplL	50S ribosomal protein L7/L12	HCH_03699	HCH_03699	Ca2+/Na+ antiporter	[TP0240-TP1034 (0.77472186)]
COG0222	COG0530	HCH_06225	rplL	50S ribosomal protein L7/L12	HCH_06691	HCH_06691	Ca2+/Na+ antiporter	[TP0240-TP1034 (0.77472186)]
COG0024	COG1121	HCH_05254	map2	methionine aminopeptidase, type I	HCH_02940	HCH_02940	ABC-type Mn/Zn transport system, ATPase	[TP0842-TP0164 (0.77940726)]
COG0024	COG1121	HCH_02999	HCH_02999	Methionine aminopeptidase	HCH_02940	HCH_02940	ABC-type Mn/Zn transport system, ATPase	[TP0842-TP0164 (0.77940726)]
COG0024	COG1121	HCH_03504	map1	methionine aminopeptidase, type I	HCH_02940	HCH_02940	ABC-type Mn/Zn transport system, ATPase	[TP0842-TP0164 (0.77940726)]
COG0024	COG1121	HCH_03504	map1	methionine aminopeptidase, type I	HCH_00536	HCH_00536	ABC-type Mn/Zn transport system, ATPase	[TP0842-TP0164 (0.77940726)]
COG0024	COG1121	HCH_05254	map2	methionine aminopeptidase, type I	HCH_00536	HCH_00536	ABC-type Mn/Zn transport system, ATPase	[TP0842-TP0164 (0.77940726)]
COG0024	COG1121	HCH_02999	HCH_02999	Methionine aminopeptidase	HCH_00536	HCH_00536	ABC-type Mn/Zn transport system, ATPase	[TP0842-TP0164 (0.77940726)]
COG0361	COG1214	HCH_02340	infA	translation initiation factor IF-1	HCH_01815	HCH_01815	inactive metal-dependent protease-like protein	[TP0097-TP0876 (0.56457245)]
COG1643	COG2137	HCH_05855	hrpB	ATP-dependent helicase HrpB	HCH_02189	HCH_02189	hypothetical protein	[TP0526-TP1023 (0.64955014)]
COG1643	COG2137	HCH_02648	hrpA	ATP-dependent helicase HrpA	HCH_02189	HCH_02189	hypothetical protein	[TP0526-TP1023 (0.64955014)]
COG0257	COG1283	HCH_10026	rpmJ	ribosomal protein L36	HCH_00018	HCH_00018	Na+/phosphate symporter	[TP0209-TP0771 (0.6772987)]
COG0255	COG1011	HCH_06209	rpmC	ribosomal protein L29	HCH_00564	HCH_00564	predicted hydrolase (HAD superfamily)	[TP0197-TP0158 (0.6077605)]
COG1108	COG2239	HCH_00535	HCH_00535	ABC-type Mn2+/Zn2+ transport system, permease	HCH_05326	mgtE	magnesium transporter	[TP0165-TP0917 (0.5215956)]
COG1108	COG2239	HCH_02939	HCH_02939	ABC-type Mn2+/Zn2+ transport system, permease	HCH_03720	HCH_03720	Mg/Co/Ni transporter MgtE (contains CBS domain)	[TP0165-TP0917 (0.5215956)]
COG1108	COG2239	HCH_02939	HCH_02939	ABC-type Mn2+/Zn2+ transport system, permease	HCH_05326	mgtE	magnesium transporter	[TP0165-TP0917 (0.5215956)]
COG1108	COG2239	HCH_02946	HCH_02946	ABC-type Mn2+/Zn2+ transport system, permease	HCH_03720	HCH_03720	Mg/Co/Ni transporter MgtE (contains CBS domain)	[TP0165-TP0917 (0.5215956)]
COG1108	COG2239	HCH_00535	HCH_00535	ABC-type Mn2+/Zn2+ transport system, permease	HCH_03720	HCH_03720	Mg/Co/Ni transporter MgtE (contains CBS domain)	[TP0165-TP0917 (0.5215956)]
COG1108	COG2239	HCH_02946	HCH_02946	ABC-type Mn2+/Zn2+ transport system, permease	HCH_05326	mgtE	magnesium transporter	[TP0165-TP0917 (0.5215956)]
COG2204	COG2204	HCH_04929	HCH_04929	sigma 54-dependent transcriptional activator	HCH_01427	HCH_01427	sigma 54-dependent transcriptional activator	[TP0519-TP0519 (0.65939915)]
COG2204	COG2204	HCH_01427	HCH_01427	sigma 54-dependent transcriptional activator	HCH_04929	HCH_04929	sigma 54-dependent transcriptional activator	[TP0519-TP0519 (0.65939915)]
COG2204	COG2204	HCH_06261	HCH_06261	sigma 54-dependent transcriptional activator	HCH_00696	HCH_00696	sigma 54-dependent transcriptional activator	[TP0519-TP0519 (0.65939915)]
COG2204	COG2204	HCH_00696	HCH_00696	sigma 54-dependent transcriptional activator	HCH_06261	HCH_06261	sigma 54-dependent transcriptional activator	[TP0519-TP0519 (0.65939915)]
COG2204	COG2204	HCH_02748	atoC	acetoacetate metabolism regulatory protein AtoC	HCH_05925	HCH_05925	sigma 54-dependent transcriptional activator	[TP0519-TP0519 (0.65939915)]
COG2204	COG2204	HCH_05925	HCH_05925	sigma 54-dependent transcriptional activator	HCH_02748	atoC	acetoacetate metabolism regulatory protein AtoC	[TP0519-TP0519 (0.65939915)]
COG2204	COG2204	HCH_00696	HCH_00696	sigma 54-dependent transcriptional activator	HCH_06661	HCH_06661	sigma 54-dependent transcriptional activator	[TP0519-TP0519 (0.65939915)]
COG2204	COG2204	HCH_06661	HCH_06661	sigma 54-dependent transcriptional activator	HCH_00696	HCH_00696	sigma 54-dependent transcriptional activator	[TP0519-TP0519 (0.65939915)]
COG2204	COG2204	HCH_05196	HCH_05196	sigma 54-dependent transcriptional activator	HCH_04233	HCH_04233	sigma 54-dependent transcriptional activator	[TP0519-TP0519 (0.65939915)]
COG2204	COG2204	HCH_04233	HCH_04233	sigma 54-dependent transcriptional activator	HCH_05196	HCH_05196	sigma 54-dependent transcriptional activator	[TP0519-TP0519 (0.65939915)]
COG2204	COG2204	HCH_06261	HCH_06261	sigma 54-dependent transcriptional activator	HCH_04929	HCH_04929	sigma 54-dependent transcriptional activator	[TP0519-TP0519 (0.65939915)]
COG2204	COG2204	HCH_04929	HCH_04929	sigma 54-dependent transcriptional activator	HCH_06261	HCH_06261	sigma 54-dependent transcriptional activator	[TP0519-TP0519 (0.65939915)]
COG2204	COG2204	HCH_06261	HCH_06261	sigma 54-dependent transcriptional activator	HCH_00326	HCH_00326	sigma 54-dependent transcriptional activator	[TP0519-TP0519 (0.65939915)]
COG2204	COG2204	HCH_00326	HCH_00326	sigma 54-dependent transcriptional activator	HCH_06261	HCH_06261	sigma 54-dependent transcriptional activator	[TP0519-TP0519 (0.65939915)]
COG2204	COG2204	HCH_01033	ntrC	nitrogen regulation protein NR(I)	HCH_00326	HCH_00326	sigma 54-dependent transcriptional activator	[TP0519-TP0519 (0.65939915)]
COG2204	COG2204	HCH_00326	HCH_00326	sigma 54-dependent transcriptional activator	HCH_01033	ntrC	nitrogen regulation protein NR(I)	[TP0519-TP0519 (0.65939915)]
COG2204	COG2204	HCH_04929	HCH_04929	sigma 54-dependent transcriptional activator	HCH_00326	HCH_00326	sigma 54-dependent transcriptional activator	[TP0519-TP0519 (0.65939915)]
COG2204	COG2204	HCH_00326	HCH_00326	sigma 54-dependent transcriptional activator	HCH_04929	HCH_04929	sigma 54-dependent transcriptional activator	[TP0519-TP0519 (0.65939915)]
COG2204	COG2204	HCH_01033	ntrC	nitrogen regulation protein NR(I)	HCH_00696	HCH_00696	sigma 54-dependent transcriptional activator	[TP0519-TP0519 (0.65939915)]
COG2204	COG2204	HCH_00696	HCH_00696	sigma 54-dependent transcriptional activator	HCH_01033	ntrC	nitrogen regulation protein NR(I)	[TP0519-TP0519 (0.65939915)]
COG2204	COG2204	HCH_02748	atoC	acetoacetate metabolism regulatory protein AtoC	HCH_01033	ntrC	nitrogen regulation protein NR(I)	[TP0519-TP0519 (0.65939915)]
COG2204	COG2204	HCH_01033	ntrC	nitrogen regulation protein NR(I)	HCH_02748	atoC	acetoacetate metabolism regulatory protein AtoC	[TP0519-TP0519 (0.65939915)]
COG2204	COG2204	HCH_04929	HCH_04929	sigma 54-dependent transcriptional activator	HCH_05196	HCH_05196	sigma 54-dependent transcriptional activator	[TP0519-TP0519 (0.65939915)]
COG2204	COG2204	HCH_05196	HCH_05196	sigma 54-dependent transcriptional activator	HCH_04929	HCH_04929	sigma 54-dependent transcriptional activator	[TP0519-TP0519 (0.65939915)]
COG2204	COG2204	HCH_05925	HCH_05925	sigma 54-dependent transcriptional activator	HCH_06661	HCH_06661	sigma 54-dependent transcriptional activator	[TP0519-TP0519 (0.65939915)]
COG2204	COG2204	HCH_06661	HCH_06661	sigma 54-dependent transcriptional activator	HCH_05925	HCH_05925	sigma 54-dependent transcriptional activator	[TP0519-TP0519 (0.65939915)]
COG2204	COG2204	HCH_05925	HCH_05925	sigma 54-dependent transcriptional activator	HCH_05030	HCH_05030	sigma 54-dependent transcriptional activator	[TP0519-TP0519 (0.65939915)]
COG2204	COG2204	HCH_05030	HCH_05030	sigma 54-dependent transcriptional activator	HCH_05925	HCH_05925	sigma 54-dependent transcriptional activator	[TP0519-TP0519 (0.65939915)]
COG2204	COG2204	HCH_00326	HCH_00326	sigma 54-dependent transcriptional activator	HCH_00326	HCH_00326	sigma 54-dependent transcriptional activator	[TP0519-TP0519 (0.65939915)]
COG2204	COG2204	HCH_05196	HCH_05196	sigma 54-dependent transcriptional activator	HCH_01427	HCH_01427	sigma 54-dependent transcriptional activator	[TP0519-TP0519 (0.65939915)]
COG2204	COG2204	HCH_01427	HCH_01427	sigma 54-dependent transcriptional activator	HCH_05196	HCH_05196	sigma 54-dependent transcriptional activator	[TP0519-TP0519 (0.65939915)]
COG2204	COG2204	HCH_01033	ntrC	nitrogen regulation protein NR(I)	HCH_04233	HCH_04233	sigma 54-dependent transcriptional activator	[TP0519-TP0519 (0.65939915)]
COG2204	COG2204	HCH_04233	HCH_04233	sigma 54-dependent transcriptional activator	HCH_01033	ntrC	nitrogen regulation protein NR(I)	[TP0519-TP0519 (0.65939915)]
COG2204	COG2204	HCH_05199	fleQ	transcription regulator FleQ (sigma 54-dependent	HCH_05199	fleQ	transcription regulator FleQ (sigma 54-dependent	[TP0519-TP0519 (0.65939915)]
COG2204	COG2204	HCH_00696	HCH_00696	sigma 54-dependent transcriptional activator	HCH_00696	HCH_00696	sigma 54-dependent transcriptional activator	[TP0519-TP0519 (0.65939915)]
COG2204	COG2204	HCH_01033	ntrC	nitrogen regulation protein NR(I)	HCH_05925	HCH_05925	sigma 54-dependent transcriptional activator	[TP0519-TP0519 (0.65939915)]
COG2204	COG2204	HCH_05925	HCH_05925	sigma 54-dependent transcriptional activator	HCH_01033	ntrC	nitrogen regulation protein NR(I)	[TP0519-TP0519 (0.65939915)]
COG2204	COG2204	HCH_02748	atoC	acetoacetate metabolism regulatory protein AtoC	HCH_04233	HCH_04233	sigma 54-dependent transcriptional activator	[TP0519-TP0519 (0.65939915)]
COG2204	COG2204	HCH_04233	HCH_04233	sigma 54-dependent transcriptional activator	HCH_02748	atoC	acetoacetate metabolism regulatory protein AtoC	[TP0519-TP0519 (0.65939915)]
COG2204	COG2204	HCH_01033	ntrC	nitrogen regulation protein NR(I)	HCH_01033	ntrC	nitrogen regulation protein NR(I)	[TP0519-TP0519 (0.65939915)]
COG2204	COG2204	HCH_04929	HCH_04929	sigma 54-dependent transcriptional activator	HCH_06661	HCH_06661	sigma 54-dependent transcriptional activator	[TP0519-TP0519 (0.65939915)]
COG2204	COG2204	HCH_06661	HCH_06661	sigma 54-dependent transcriptional activator	HCH_04929	HCH_04929	sigma 54-dependent transcriptional activator	[TP0519-TP0519 (0.65939915)]
COG2204	COG2204	HCH_04929	HCH_04929	sigma 54-dependent transcriptional activator	HCH_05199	fleQ	transcription regulator FleQ (sigma 54-dependent	[TP0519-TP0519 (0.65939915)]
COG2204	COG2204	HCH_05199	fleQ	transcription regulator FleQ (sigma 54-dependent	HCH_04929	HCH_04929	sigma 54-dependent transcriptional activator	[TP0519-TP0519 (0.65939915)]
COG2204	COG2204	HCH_01427	HCH_01427	sigma 54-dependent transcriptional activator	HCH_05030	HCH_05030	sigma 54-dependent transcriptional activator	[TP0519-TP0519 (0.65939915)]
COG2204	COG2204	HCH_05030	HCH_05030	sigma 54-dependent transcriptional activator	HCH_01427	HCH_01427	sigma 54-dependent transcriptional activator	[TP0519-TP0519 (0.65939915)]
COG2204	COG2204	HCH_00326	HCH_00326	sigma 54-dependent transcriptional activator	HCH_06661	HCH_06661	sigma 54-dependent transcriptional activator	[TP0519-TP0519 (0.65939915)]
COG2204	COG2204	HCH_06661	HCH_06661	sigma 54-dependent transcriptional activator	HCH_00326	HCH_00326	sigma 54-dependent transcriptional activator	[TP0519-TP0519 (0.65939915)]
COG2204	COG2204	HCH_05196	HCH_05196	sigma 54-dependent transcriptional activator	HCH_05030	HCH_05030	sigma 54-dependent transcriptional activator	[TP0519-TP0519 (0.65939915)]
COG2204	COG2204	HCH_05030	HCH_05030	sigma 54-dependent transcriptional activator	HCH_05196	HCH_05196	sigma 54-dependent transcriptional activator	[TP0519-TP0519 (0.65939915)]
COG2204	COG2204	HCH_00925	HCH_00925	sigma 54-dependent transcriptional activator	HCH_05199	fleQ	transcription regulator FleQ (sigma 54-dependent	[TP0519-TP0519 (0.65939915)]
COG2204	COG2204	HCH_05199	fleQ	transcription regulator FleQ (sigma 54-dependent	HCH_00925	HCH_00925	sigma 54-dependent transcriptional activator	[TP0519-TP0519 (0.65939915)]
COG2204	COG2204	HCH_04929	HCH_04929	sigma 54-dependent transcriptional activator	HCH_05030	HCH_05030	sigma 54-dependent transcriptional activator	[TP0519-TP0519 (0.65939915)]
COG2204	COG2204	HCH_05030	HCH_05030	sigma 54-dependent transcriptional activator	HCH_04929	HCH_04929	sigma 54-dependent transcriptional activator	[TP0519-TP0519 (0.65939915)]
COG2204	COG2204	HCH_06661	HCH_06661	sigma 54-dependent transcriptional activator	HCH_06661	HCH_06661	sigma 54-dependent transcriptional activator	[TP0519-TP0519 (0.65939915)]
COG2204	COG2204	HCH_02748	atoC	acetoacetate metabolism regulatory protein AtoC	HCH_00326	HCH_00326	sigma 54-dependent transcriptional activator	[TP0519-TP0519 (0.65939915)]
COG2204	COG2204	HCH_00326	HCH_00326	sigma 54-dependent transcriptional activator	HCH_02748	atoC	acetoacetate metabolism regulatory protein AtoC	[TP0519-TP0519 (0.65939915)]
COG2204	COG2204	HCH_06261	HCH_06261	sigma 54-dependent transcriptional activator	HCH_06261	HCH_06261	sigma 54-dependent transcriptional activator	[TP0519-TP0519 (0.65939915)]
COG2204	COG2204	HCH_04233	HCH_04233	sigma 54-dependent transcriptional activator	HCH_05030	HCH_05030	sigma 54-dependent transcriptional activator	[TP0519-TP0519 (0.65939915)]
COG2204	COG2204	HCH_05030	HCH_05030	sigma 54-dependent transcriptional activator	HCH_04233	HCH_04233	sigma 54-dependent transcriptional activator	[TP0519-TP0519 (0.65939915)]
COG2204	COG2204	HCH_01427	HCH_01427	sigma 54-dependent transcriptional activator	HCH_05199	fleQ	transcription regulator FleQ (sigma 54-dependent	[TP0519-TP0519 (0.65939915)]
COG2204	COG2204	HCH_05199	fleQ	transcription regulator FleQ (sigma 54-dependent	HCH_01427	HCH_01427	sigma 54-dependent transcriptional activator	[TP0519-TP0519 (0.65939915)]
COG2204	COG2204	HCH_04233	HCH_04233	sigma 54-dependent transcriptional activator	HCH_06661	HCH_06661	sigma 54-dependent transcriptional activator	[TP0519-TP0519 (0.65939915)]
COG2204	COG2204	HCH_06661	HCH_06661	sigma 54-dependent transcriptional activator	HCH_04233	HCH_04233	sigma 54-dependent transcriptional activator	[TP0519-TP0519 (0.65939915)]
COG2204	COG2204	HCH_06261	HCH_06261	sigma 54-dependent transcriptional activator	HCH_01427	HCH_01427	sigma 54-dependent transcriptional activator	[TP0519-TP0519 (0.65939915)]
COG2204	COG2204	HCH_01427	HCH_01427	sigma 54-dependent transcriptional activator	HCH_06261	HCH_06261	sigma 54-dependent transcriptional activator	[TP0519-TP0519 (0.65939915)]
COG2204	COG2204	HCH_02748	atoC	acetoacetate metabolism regulatory protein AtoC	HCH_00925	HCH_00925	sigma 54-dependent transcriptional activator	[TP0519-TP0519 (0.65939915)]
COG2204	COG2204	HCH_00925	HCH_00925	sigma 54-dependent transcriptional activator	HCH_02748	atoC	acetoacetate metabolism regulatory protein AtoC	[TP0519-TP0519 (0.65939915)]
COG2204	COG2204	HCH_05199	fleQ	transcription regulator FleQ (sigma 54-dependent	HCH_05030	HCH_05030	sigma 54-dependent transcriptional activator	[TP0519-TP0519 (0.65939915)]
COG2204	COG2204	HCH_05030	HCH_05030	sigma 54-dependent transcriptional activator	HCH_05199	fleQ	transcription regulator FleQ (sigma 54-dependent	[TP0519-TP0519 (0.65939915)]
COG2204	COG2204	HCH_00326	HCH_00326	sigma 54-dependent transcriptional activator	HCH_05030	HCH_05030	sigma 54-dependent transcriptional activator	[TP0519-TP0519 (0.65939915)]
COG2204	COG2204	HCH_05030	HCH_05030	sigma 54-dependent transcriptional activator	HCH_00326	HCH_00326	sigma 54-dependent transcriptional activator	[TP0519-TP0519 (0.65939915)]
COG2204	COG2204	HCH_05196	HCH_05196	sigma 54-dependent transcriptional activator	HCH_05196	HCH_05196	sigma 54-dependent transcriptional activator	[TP0519-TP0519 (0.65939915)]
COG2204	COG2204	HCH_06261	HCH_06261	sigma 54-dependent transcriptional activator	HCH_05925	HCH_05925	sigma 54-dependent transcriptional activator	[TP0519-TP0519 (0.65939915)]
COG2204	COG2204	HCH_05196	HCH_05196	sigma 54-dependent transcriptional activator	HCH_00326	HCH_00326	sigma 54-dependent transcriptional activator	[TP0519-TP0519 (0.65939915)]
COG2204	COG2204	HCH_05925	HCH_05925	sigma 54-dependent transcriptional activator	HCH_06261	HCH_06261	sigma 54-dependent transcriptional activator	[TP0519-TP0519 (0.65939915)]
COG2204	COG2204	HCH_00326	HCH_00326	sigma 54-dependent transcriptional activator	HCH_05196	HCH_05196	sigma 54-dependent transcriptional activator	[TP0519-TP0519 (0.65939915)]
COG2204	COG2204	HCH_05925	HCH_05925	sigma 54-dependent transcriptional activator	HCH_01427	HCH_01427	sigma 54-dependent transcriptional activator	[TP0519-TP0519 (0.65939915)]
COG2204	COG2204	HCH_01427	HCH_01427	sigma 54-dependent transcriptional activator	HCH_05925	HCH_05925	sigma 54-dependent transcriptional activator	[TP0519-TP0519 (0.65939915)]
COG2204	COG2204	HCH_04929	HCH_04929	sigma 54-dependent transcriptional activator	HCH_00696	HCH_00696	sigma 54-dependent transcriptional activator	[TP0519-TP0519 (0.65939915)]
COG2204	COG2204	HCH_00696	HCH_00696	sigma 54-dependent transcriptional activator	HCH_04929	HCH_04929	sigma 54-dependent transcriptional activator	[TP0519-TP0519 (0.65939915)]
COG2204	COG2204	HCH_00925	HCH_00925	sigma 54-dependent transcriptional activator	HCH_00696	HCH_00696	sigma 54-dependent transcriptional activator	[TP0519-TP0519 (0.65939915)]
COG2204	COG2204	HCH_00696	HCH_00696	sigma 54-dependent transcriptional activator	HCH_00925	HCH_00925	sigma 54-dependent transcriptional activator	[TP0519-TP0519 (0.65939915)]
COG2204	COG2204	HCH_00696	HCH_00696	sigma 54-dependent transcriptional activator	HCH_05030	HCH_05030	sigma 54-dependent transcriptional activator	[TP0519-TP0519 (0.65939915)]
COG2204	COG2204	HCH_05030	HCH_05030	sigma 54-dependent transcriptional activator	HCH_00696	HCH_00696	sigma 54-dependent transcriptional activator	[TP0519-TP0519 (0.65939915)]
COG2204	COG2204	HCH_04233	HCH_04233	sigma 54-dependent transcriptional activator	HCH_05199	fleQ	transcription regulator FleQ (sigma 54-dependent	[TP0519-TP0519 (0.65939915)]
COG2204	COG2204	HCH_05199	fleQ	transcription regulator FleQ (sigma 54-dependent	HCH_04233	HCH_04233	sigma 54-dependent transcriptional activator	[TP0519-TP0519 (0.65939915)]
COG2204	COG2204	HCH_05199	fleQ	transcription regulator FleQ (sigma 54-dependent	HCH_00326	HCH_00326	sigma 54-dependent transcriptional activator	[TP0519-TP0519 (0.65939915)]
COG2204	COG2204	HCH_00326	HCH_00326	sigma 54-dependent transcriptional activator	HCH_05199	fleQ	transcription regulator FleQ (sigma 54-dependent	[TP0519-TP0519 (0.65939915)]
COG2204	COG2204	HCH_00696	HCH_00696	sigma 54-dependent transcriptional activator	HCH_00326	HCH_00326	sigma 54-dependent transcriptional activator	[TP0519-TP0519 (0.65939915)]
COG2204	COG2204	HCH_00326	HCH_00326	sigma 54-dependent transcriptional activator	HCH_00696	HCH_00696	sigma 54-dependent transcriptional activator	[TP0519-TP0519 (0.65939915)]
COG2204	COG2204	HCH_00925	HCH_00925	sigma 54-dependent transcriptional activator	HCH_05925	HCH_05925	sigma 54-dependent transcriptional activator	[TP0519-TP0519 (0.65939915)]
COG2204	COG2204	HCH_05925	HCH_05925	sigma 54-dependent transcriptional activator	HCH_00925	HCH_00925	sigma 54-dependent transcriptional activator	[TP0519-TP0519 (0.65939915)]
COG2204	COG2204	HCH_02748	atoC	acetoacetate metabolism regulatory protein AtoC	HCH_05030	HCH_05030	sigma 54-dependent transcriptional activator	[TP0519-TP0519 (0.65939915)]
COG2204	COG2204	HCH_05030	HCH_05030	sigma 54-dependent transcriptional activator	HCH_02748	atoC	acetoacetate metabolism regulatory protein AtoC	[TP0519-TP0519 (0.65939915)]
COG2204	COG2204	HCH_01033	ntrC	nitrogen regulation protein NR(I)	HCH_05199	fleQ	transcription regulator FleQ (sigma 54-dependent	[TP0519-TP0519 (0.65939915)]
COG2204	COG2204	HCH_05199	fleQ	transcription regulator FleQ (sigma 54-dependent	HCH_01033	ntrC	nitrogen regulation protein NR(I)	[TP0519-TP0519 (0.65939915)]
COG2204	COG2204	HCH_01427	HCH_01427	sigma 54-dependent transcriptional activator	HCH_00326	HCH_00326	sigma 54-dependent transcriptional activator	[TP0519-TP0519 (0.65939915)]
COG2204	COG2204	HCH_00326	HCH_00326	sigma 54-dependent transcriptional activator	HCH_01427	HCH_01427	sigma 54-dependent transcriptional activator	[TP0519-TP0519 (0.65939915)]
COG2204	COG2204	HCH_04233	HCH_04233	sigma 54-dependent transcriptional activator	HCH_00326	HCH_00326	sigma 54-dependent transcriptional activator	[TP0519-TP0519 (0.65939915)]
COG2204	COG2204	HCH_00326	HCH_00326	sigma 54-dependent transcriptional activator	HCH_04233	HCH_04233	sigma 54-dependent transcriptional activator	[TP0519-TP0519 (0.65939915)]
COG2204	COG2204	HCH_05196	HCH_05196	sigma 54-dependent transcriptional activator	HCH_00925	HCH_00925	sigma 54-dependent transcriptional activator	[TP0519-TP0519 (0.65939915)]
COG2204	COG2204	HCH_02748	atoC	acetoacetate metabolism regulatory protein AtoC	HCH_02748	atoC	acetoacetate metabolism regulatory protein AtoC	[TP0519-TP0519 (0.65939915)]
COG2204	COG2204	HCH_00925	HCH_00925	sigma 54-dependent transcriptional activator	HCH_05196	HCH_05196	sigma 54-dependent transcriptional activator	[TP0519-TP0519 (0.65939915)]
COG2204	COG2204	HCH_05196	HCH_05196	sigma 54-dependent transcriptional activator	HCH_05199	fleQ	transcription regulator FleQ (sigma 54-dependent	[TP0519-TP0519 (0.65939915)]
COG2204	COG2204	HCH_05199	fleQ	transcription regulator FleQ (sigma 54-dependent	HCH_05196	HCH_05196	sigma 54-dependent transcriptional activator	[TP0519-TP0519 (0.65939915)]
COG2204	COG2204	HCH_05196	HCH_05196	sigma 54-dependent transcriptional activator	HCH_06661	HCH_06661	sigma 54-dependent transcriptional activator	[TP0519-TP0519 (0.65939915)]
COG2204	COG2204	HCH_06661	HCH_06661	sigma 54-dependent transcriptional activator	HCH_05196	HCH_05196	sigma 54-dependent transcriptional activator	[TP0519-TP0519 (0.65939915)]
COG2204	COG2204	HCH_05196	HCH_05196	sigma 54-dependent transcriptional activator	HCH_01033	ntrC	nitrogen regulation protein NR(I)	[TP0519-TP0519 (0.65939915)]
COG2204	COG2204	HCH_01033	ntrC	nitrogen regulation protein NR(I)	HCH_05196	HCH_05196	sigma 54-dependent transcriptional activator	[TP0519-TP0519 (0.65939915)]
COG2204	COG2204	HCH_04929	HCH_04929	sigma 54-dependent transcriptional activator	HCH_04233	HCH_04233	sigma 54-dependent transcriptional activator	[TP0519-TP0519 (0.65939915)]
COG2204	COG2204	HCH_04233	HCH_04233	sigma 54-dependent transcriptional activator	HCH_04929	HCH_04929	sigma 54-dependent transcriptional activator	[TP0519-TP0519 (0.65939915)]
COG2204	COG2204	HCH_06261	HCH_06261	sigma 54-dependent transcriptional activator	HCH_05199	fleQ	transcription regulator FleQ (sigma 54-dependent	[TP0519-TP0519 (0.65939915)]
COG2204	COG2204	HCH_05199	fleQ	transcription regulator FleQ (sigma 54-dependent	HCH_06261	HCH_06261	sigma 54-dependent transcriptional activator	[TP0519-TP0519 (0.65939915)]
COG2204	COG2204	HCH_05199	fleQ	transcription regulator FleQ (sigma 54-dependent	HCH_06661	HCH_06661	sigma 54-dependent transcriptional activator	[TP0519-TP0519 (0.65939915)]
COG2204	COG2204	HCH_06661	HCH_06661	sigma 54-dependent transcriptional activator	HCH_05199	fleQ	transcription regulator FleQ (sigma 54-dependent	[TP0519-TP0519 (0.65939915)]
COG2204	COG2204	HCH_05196	HCH_05196	sigma 54-dependent transcriptional activator	HCH_00696	HCH_00696	sigma 54-dependent transcriptional activator	[TP0519-TP0519 (0.65939915)]
COG2204	COG2204	HCH_00696	HCH_00696	sigma 54-dependent transcriptional activator	HCH_05196	HCH_05196	sigma 54-dependent transcriptional activator	[TP0519-TP0519 (0.65939915)]
COG2204	COG2204	HCH_05925	HCH_05925	sigma 54-dependent transcriptional activator	HCH_00326	HCH_00326	sigma 54-dependent transcriptional activator	[TP0519-TP0519 (0.65939915)]
COG2204	COG2204	HCH_00326	HCH_00326	sigma 54-dependent transcriptional activator	HCH_05925	HCH_05925	sigma 54-dependent transcriptional activator	[TP0519-TP0519 (0.65939915)]
COG2204	COG2204	HCH_00696	HCH_00696	sigma 54-dependent transcriptional activator	HCH_05925	HCH_05925	sigma 54-dependent transcriptional activator	[TP0519-TP0519 (0.65939915)]
COG2204	COG2204	HCH_05925	HCH_05925	sigma 54-dependent transcriptional activator	HCH_00696	HCH_00696	sigma 54-dependent transcriptional activator	[TP0519-TP0519 (0.65939915)]
COG2204	COG2204	HCH_00925	HCH_00925	sigma 54-dependent transcriptional activator	HCH_00326	HCH_00326	sigma 54-dependent transcriptional activator	[TP0519-TP0519 (0.65939915)]
COG2204	COG2204	HCH_00925	HCH_00925	sigma 54-dependent transcriptional activator	HCH_01033	ntrC	nitrogen regulation protein NR(I)	[TP0519-TP0519 (0.65939915)]
COG2204	COG2204	HCH_01033	ntrC	nitrogen regulation protein NR(I)	HCH_00925	HCH_00925	sigma 54-dependent transcriptional activator	[TP0519-TP0519 (0.65939915)]
COG2204	COG2204	HCH_00326	HCH_00326	sigma 54-dependent transcriptional activator	HCH_00925	HCH_00925	sigma 54-dependent transcriptional activator	[TP0519-TP0519 (0.65939915)]
COG2204	COG2204	HCH_00925	HCH_00925	sigma 54-dependent transcriptional activator	HCH_05030	HCH_05030	sigma 54-dependent transcriptional activator	[TP0519-TP0519 (0.65939915)]
COG2204	COG2204	HCH_05030	HCH_05030	sigma 54-dependent transcriptional activator	HCH_00925	HCH_00925	sigma 54-dependent transcriptional activator	[TP0519-TP0519 (0.65939915)]
COG2204	COG2204	HCH_06261	HCH_06261	sigma 54-dependent transcriptional activator	HCH_05196	HCH_05196	sigma 54-dependent transcriptional activator	[TP0519-TP0519 (0.65939915)]
COG2204	COG2204	HCH_05196	HCH_05196	sigma 54-dependent transcriptional activator	HCH_06261	HCH_06261	sigma 54-dependent transcriptional activator	[TP0519-TP0519 (0.65939915)]
COG2204	COG2204	HCH_04929	HCH_04929	sigma 54-dependent transcriptional activator	HCH_01033	ntrC	nitrogen regulation protein NR(I)	[TP0519-TP0519 (0.65939915)]
COG2204	COG2204	HCH_01033	ntrC	nitrogen regulation protein NR(I)	HCH_04929	HCH_04929	sigma 54-dependent transcriptional activator	[TP0519-TP0519 (0.65939915)]
COG2204	COG2204	HCH_04233	HCH_04233	sigma 54-dependent transcriptional activator	HCH_04233	HCH_04233	sigma 54-dependent transcriptional activator	[TP0519-TP0519 (0.65939915)]
COG2204	COG2204	HCH_00696	HCH_00696	sigma 54-dependent transcriptional activator	HCH_05199	fleQ	transcription regulator FleQ (sigma 54-dependent	[TP0519-TP0519 (0.65939915)]
COG2204	COG2204	HCH_05199	fleQ	transcription regulator FleQ (sigma 54-dependent	HCH_00696	HCH_00696	sigma 54-dependent transcriptional activator	[TP0519-TP0519 (0.65939915)]
COG2204	COG2204	HCH_01033	ntrC	nitrogen regulation protein NR(I)	HCH_06661	HCH_06661	sigma 54-dependent transcriptional activator	[TP0519-TP0519 (0.65939915)]
COG2204	COG2204	HCH_06661	HCH_06661	sigma 54-dependent transcriptional activator	HCH_01033	ntrC	nitrogen regulation protein NR(I)	[TP0519-TP0519 (0.65939915)]
COG2204	COG2204	HCH_02748	atoC	acetoacetate metabolism regulatory protein AtoC	HCH_05199	fleQ	transcription regulator FleQ (sigma 54-dependent	[TP0519-TP0519 (0.65939915)]
COG2204	COG2204	HCH_05199	fleQ	transcription regulator FleQ (sigma 54-dependent	HCH_02748	atoC	acetoacetate metabolism regulatory protein AtoC	[TP0519-TP0519 (0.65939915)]
COG2204	COG2204	HCH_06261	HCH_06261	sigma 54-dependent transcriptional activator	HCH_06661	HCH_06661	sigma 54-dependent transcriptional activator	[TP0519-TP0519 (0.65939915)]
COG2204	COG2204	HCH_06661	HCH_06661	sigma 54-dependent transcriptional activator	HCH_06261	HCH_06261	sigma 54-dependent transcriptional activator	[TP0519-TP0519 (0.65939915)]
COG2204	COG2204	HCH_04929	HCH_04929	sigma 54-dependent transcriptional activator	HCH_05925	HCH_05925	sigma 54-dependent transcriptional activator	[TP0519-TP0519 (0.65939915)]
COG2204	COG2204	HCH_05925	HCH_05925	sigma 54-dependent transcriptional activator	HCH_04929	HCH_04929	sigma 54-dependent transcriptional activator	[TP0519-TP0519 (0.65939915)]
COG2204	COG2204	HCH_00696	HCH_00696	sigma 54-dependent transcriptional activator	HCH_04233	HCH_04233	sigma 54-dependent transcriptional activator	[TP0519-TP0519 (0.65939915)]
COG2204	COG2204	HCH_04233	HCH_04233	sigma 54-dependent transcriptional activator	HCH_00696	HCH_00696	sigma 54-dependent transcriptional activator	[TP0519-TP0519 (0.65939915)]
COG2204	COG2204	HCH_02748	atoC	acetoacetate metabolism regulatory protein AtoC	HCH_01427	HCH_01427	sigma 54-dependent transcriptional activator	[TP0519-TP0519 (0.65939915)]
COG2204	COG2204	HCH_01427	HCH_01427	sigma 54-dependent transcriptional activator	HCH_02748	atoC	acetoacetate metabolism regulatory protein AtoC	[TP0519-TP0519 (0.65939915)]
COG2204	COG2204	HCH_04929	HCH_04929	sigma 54-dependent transcriptional activator	HCH_02748	atoC	acetoacetate metabolism regulatory protein AtoC	[TP0519-TP0519 (0.65939915)]
COG2204	COG2204	HCH_02748	atoC	acetoacetate metabolism regulatory protein AtoC	HCH_04929	HCH_04929	sigma 54-dependent transcriptional activator	[TP0519-TP0519 (0.65939915)]
COG2204	COG2204	HCH_00925	HCH_00925	sigma 54-dependent transcriptional activator	HCH_06661	HCH_06661	sigma 54-dependent transcriptional activator	[TP0519-TP0519 (0.65939915)]
COG2204	COG2204	HCH_06661	HCH_06661	sigma 54-dependent transcriptional activator	HCH_00925	HCH_00925	sigma 54-dependent transcriptional activator	[TP0519-TP0519 (0.65939915)]
COG2204	COG2204	HCH_01427	HCH_01427	sigma 54-dependent transcriptional activator	HCH_01427	HCH_01427	sigma 54-dependent transcriptional activator	[TP0519-TP0519 (0.65939915)]
COG2204	COG2204	HCH_00925	HCH_00925	sigma 54-dependent transcriptional activator	HCH_01427	HCH_01427	sigma 54-dependent transcriptional activator	[TP0519-TP0519 (0.65939915)]
COG2204	COG2204	HCH_01427	HCH_01427	sigma 54-dependent transcriptional activator	HCH_00925	HCH_00925	sigma 54-dependent transcriptional activator	[TP0519-TP0519 (0.65939915)]
COG2204	COG2204	HCH_05196	HCH_05196	sigma 54-dependent transcriptional activator	HCH_02748	atoC	acetoacetate metabolism regulatory protein AtoC	[TP0519-TP0519 (0.65939915)]
COG2204	COG2204	HCH_02748	atoC	acetoacetate metabolism regulatory protein AtoC	HCH_05196	HCH_05196	sigma 54-dependent transcriptional activator	[TP0519-TP0519 (0.65939915)]
COG2204	COG2204	HCH_04929	HCH_04929	sigma 54-dependent transcriptional activator	HCH_00925	HCH_00925	sigma 54-dependent transcriptional activator	[TP0519-TP0519 (0.65939915)]
COG2204	COG2204	HCH_00925	HCH_00925	sigma 54-dependent transcriptional activator	HCH_04929	HCH_04929	sigma 54-dependent transcriptional activator	[TP0519-TP0519 (0.65939915)]
COG2204	COG2204	HCH_06261	HCH_06261	sigma 54-dependent transcriptional activator	HCH_04233	HCH_04233	sigma 54-dependent transcriptional activator	[TP0519-TP0519 (0.65939915)]
COG2204	COG2204	HCH_04233	HCH_04233	sigma 54-dependent transcriptional activator	HCH_06261	HCH_06261	sigma 54-dependent transcriptional activator	[TP0519-TP0519 (0.65939915)]
COG2204	COG2204	HCH_05925	HCH_05925	sigma 54-dependent transcriptional activator	HCH_04233	HCH_04233	sigma 54-dependent transcriptional activator	[TP0519-TP0519 (0.65939915)]
[truncated: 1,539 more rows]
