# Supplementary material for: The Binary Protein Interactome of Treponema pallidum – The Syphilis Spirochete
Source: PLoS One. 2008 May 28;3(5):e2292. doi: 10.1371/journal.pone.0002292 (PMC2386257; doi:10.1371/journal.pone.0002292)
Supplement: Data S1 — Predicted protein-protein interactions based on our Treponema pallidum data; zip archive containing 372 files with one file per species. (6.09 MB ZIP) [file pone.0002292.s006.zip › bacteria/Helicobacter_hepaticus.tab]

235279 Helicobacter hepaticus
COG A	COG B	Locus Id A	Preferred Name(s) A	Annotation A	Locus Id B	Preferred Name(s) B	Annotation B	T. pallidum interaction
COG0186	COG1475	HH1387	rpsQ	Ribosomal protein S17 {UniProtKB/TrEMBL:Q7VGD5}	HH0423	HH0423	Transcriptional regulator involved in chromosome	[TP0198-TP0271 (0.71912634)]
COG0608	COG0817	HH1351	HH1351	Single-stranded DNA-specific exonuclease	HH1111	ruvC	Crossover junction endodeoxyribonuclease ruvC (EC 3.1.22.4) (Holliday junction nuclease ruvC) (Holliday junction resolvase ruvC)	[TP0704-TP0517 (0.81382185)]
COG0845	COG4591	HH1288	HH1288	Hypothetical protein {UniProtKB/TrEMBL:Q7VGN2}	HH0318	HH0318	Hypothetical protein {UniProtKB/TrEMBL:Q7VJC5}	[TP0965-TP0582 (0.8143851)]
COG0845	COG4591	HH0175	HH0175	Conserved hypothetical membrane protein	HH0318	HH0318	Hypothetical protein {UniProtKB/TrEMBL:Q7VJC5}	[TP0965-TP0582 (0.8143851)]
COG0845	COG4591	HH0624	HH0624	Hypothetical protein {UniProtKB/TrEMBL:Q7VII1}	HH0318	HH0318	Hypothetical protein {UniProtKB/TrEMBL:Q7VJC5}	[TP0965-TP0582 (0.8143851)]
COG0845	COG4591	HH0223	HH0223	Hypothetical protein {UniProtKB/TrEMBL:Q7VJM0}	HH0318	HH0318	Hypothetical protein {UniProtKB/TrEMBL:Q7VJC5}	[TP0965-TP0582 (0.8143851)]
COG0845	COG4591	HH1858	HH1858	Hypothetical protein {UniProtKB/TrEMBL:Q7VF21}	HH0318	HH0318	Hypothetical protein {UniProtKB/TrEMBL:Q7VJC5}	[TP0965-TP0582 (0.8143851)]
COG0617	COG0860	HH1708	HH1708	Poly(A) polymerase {UniProtKB/TrEMBL:Q7VFG8}	HH0828	HH0828	N-acetylmuramoyl-L-alanine amidase	[TP0270-TP0247 (0.76828843)]
COG0201	COG0550	HH1397	HH1397	Preprotein translocase {UniProtKB/TrEMBL:Q7VGC5}	HH1798	HH1798	DNA topoisomerase I {UniProtKB/TrEMBL:Q7VF79}	[TP0208-TP0394 (0.8044664)]
COG0768	COG2812	HH1410	HH1410	Hypothetical protein {UniProtKB/TrEMBL:Q7VGB2}	HH1077	HH1077	DNA polymerase III gamma and tau subunits DnaX	[TP0500-TP1005 (0.655462)]
COG0768	COG2812	HH1332	HH1332	Penicillin-binding protein	HH1077	HH1077	DNA polymerase III gamma and tau subunits DnaX	[TP0500-TP1005 (0.655462)]
COG0051	COG0693	HH1377	rpsJ	30S ribosomal protein S10	HH1844	HH1844	4-methyl-5(Beta-hydroxyethyl)-thiazole	[TP0188-TP0445 (0.6307204)]
COG0180	COG0564	HH0558	trpS	Tryptophanyl-tRNA synthetase (EC 6.1.1.2) (Tryptophan--tRNA ligase) (TrpRS)	HH0641	HH0641	Ribosomal pseudouridine synthase	[TP0632-TP0339 (0.7885255)]
COG0180	COG0564	HH0558	trpS	Tryptophanyl-tRNA synthetase (EC 6.1.1.2) (Tryptophan--tRNA ligase) (TrpRS)	HH0783	HH0783	Ribosomal pseudouridine synthase	[TP0632-TP0339 (0.7885255)]
COG0180	COG0564	HH0558	trpS	Tryptophanyl-tRNA synthetase (EC 6.1.1.2) (Tryptophan--tRNA ligase) (TrpRS)	HH0735	HH0735	Hypothetical protein sfhB	[TP0632-TP0339 (0.7885255)]
COG0090	COG0223	HH1381	rplB	50S ribosomal protein L2	HH0089	HH0089	Hypothetical protein {UniProtKB/TrEMBL:Q7VK03}	[TP0192-TP0756 (0.8610547)]
COG0090	COG0223	HH1381	rplB	50S ribosomal protein L2	HH0420	HH0420	Methionyl-tRNA formyltransferase	[TP0192-TP0756 (0.8610547)]
COG0632	COG2255	HH0514	ruvA	Holliday junction ATP-dependent DNA helicase ruvA (EC 3.6.1.-)	HH0506	ruvB	Holliday junction ATP-dependent DNA helicase ruvB (EC 3.6.1.-)	[TP0543-TP0162 (0.9659884)]
COG0462	COG0817	HH1536	prs	Ribose-phosphate pyrophosphokinase (EC 2.7.6.1) (RPPK) (Phosphoribosyl pyrophosphate synthetase) (P-Rib-PP synthetase) (PRPP synthetase)	HH1111	ruvC	Crossover junction endodeoxyribonuclease ruvC (EC 3.1.22.4) (Holliday junction nuclease ruvC) (Holliday junction resolvase ruvC)	[TP0294-TP0517 (0.54911256)]
COG0125	COG0586	HH1362	tmk	Thymidylate kinase {UniProtKB/Swiss-Prot:Q7VGF9}	HH1000	HH1000	Hypothetical protein {UniProtKB/TrEMBL:Q7VHG7}	[TP0354-TP0779 (0.67954355)]
COG0125	COG0586	HH1362	tmk	Thymidylate kinase {UniProtKB/Swiss-Prot:Q7VGF9}	HH0041	HH0041	Hypothetical protein {UniProtKB/TrEMBL:Q7VK51}	[TP0354-TP0779 (0.67954355)]
COG0125	COG0586	HH1362	tmk	Thymidylate kinase {UniProtKB/Swiss-Prot:Q7VGF9}	HH1371	HH1371	Hypothetical protein {UniProtKB/TrEMBL:Q7VGF1}	[TP0354-TP0779 (0.67954355)]
COG1291	COG1684	HH0501	HH0501	Flagellar motor component MotA	HH0704	HH0704	Flagellar biosynthetic protein FliR	[TP0725-TP0716 (0.9601814)]
COG0222	COG0802	HH0362	rplL	50S ribosomal protein L7/L12	HH1076	HH1076	Hypothetical protein {UniProtKB/TrEMBL:Q7VH91}	[TP0240-TP0875 (0.8481433)]
COG0495	COG1214	HH0465	leuS	Leucyl-tRNA synthetase (EC 6.1.1.4) (Leucine--tRNA ligase) (LeuRS)	HH1014	HH1014	Hypothetical protein {UniProtKB/TrEMBL:Q7VHF3}	[TP0586-TP0876 (0.5571989)]
COG0192	COG0592	HH1540	metK	S-adenosylmethionine synthetase (EC 2.5.1.6) (Methionine adenosyltransferase) (AdoMet synthetase) (MAT)	HH1126	HH1126	DNA polymerase III {UniProtKB/TrEMBL:Q7VH41}	[TP0794-TP0002 (0.8412751)]
COG0360	COG0616	HH0536	rpsF	30S ribosomal protein S6	HH1692	HH1692	Hypothetical protein {UniProtKB/TrEMBL:Q7VFI4}	[TP0063-TP0997 (0.6657489)]
COG0125	COG0457	HH1362	tmk	Thymidylate kinase {UniProtKB/Swiss-Prot:Q7VGF9}	HH1491	HH1491	Hypothetical protein {UniProtKB/TrEMBL:Q7VG33}	[TP0354-TP0648 (0.5206915)]
COG0125	COG0457	HH1362	tmk	Thymidylate kinase {UniProtKB/Swiss-Prot:Q7VGF9}	HH0930	HH0930	Hypothetical protein {UniProtKB/TrEMBL:Q7VHN5}	[TP0354-TP0648 (0.5206915)]
COG0125	COG0457	HH1362	tmk	Thymidylate kinase {UniProtKB/Swiss-Prot:Q7VGF9}	HH1630	HH1630	Hypothetical protein {UniProtKB/TrEMBL:Q7VFP5}	[TP0354-TP0648 (0.5206915)]
COG0265	COG0333	HH0454	HH0454	Serine protease {UniProtKB/TrEMBL:Q7VIZ8}	HH0679	HH0679	50S ribosomal protein L32	[TP0773-TP0807 (0.5060325)]
COG0802	COG0860	HH1076	HH1076	Hypothetical protein {UniProtKB/TrEMBL:Q7VH91}	HH0828	HH0828	N-acetylmuramoyl-L-alanine amidase	[TP0875-TP0247 (0.90700364)]
COG0495	COG0761	HH0465	leuS	Leucyl-tRNA synthetase (EC 6.1.1.4) (Leucine--tRNA ligase) (LeuRS)	HH0138	lytB	4-hydroxy-3-methylbut-2-enyl diphosphate reductase (EC 1.17.1.2)	[TP0586-TP0547 (0.63095015)]
COG1536	COG1677	HH0610	HH0610	Flagellar motor switch protein FliG	HH1409	fliE	Flagellar hook-basal body complex protein fliE	[TP0026-TP0398 (0.81876683)]
COG0820	COG2812	HH1178	HH1178	Hypothetical protein {UniProtKB/TrEMBL:Q7VGY9}	HH1077	HH1077	DNA polymerase III gamma and tau subunits DnaX	[TP0068-TP1005 (0.60435057)]
COG0771	COG1815	HH1167	HH1167	UDP-N-acetylmuramoylalanine-D-glutamate ligase	HH1407	HH1407	Flagellar basal body rod protein FlgB	[TP0903-TP0396 (0.6336193)]
COG0577	COG0845	HH1856	HH1856	ABC transporter {UniProtKB/TrEMBL:Q7VF23}	HH0223	HH0223	Hypothetical protein {UniProtKB/TrEMBL:Q7VJM0}	[TP0963-TP0965 (0.93032813)]
COG0577	COG0845	HH1856	HH1856	ABC transporter {UniProtKB/TrEMBL:Q7VF23}	HH1858	HH1858	Hypothetical protein {UniProtKB/TrEMBL:Q7VF21}	[TP0963-TP0965 (0.93032813)]
COG0577	COG0845	HH1856	HH1856	ABC transporter {UniProtKB/TrEMBL:Q7VF23}	HH0175	HH0175	Conserved hypothetical membrane protein	[TP0963-TP0965 (0.93032813)]
COG0577	COG0845	HH1856	HH1856	ABC transporter {UniProtKB/TrEMBL:Q7VF23}	HH1288	HH1288	Hypothetical protein {UniProtKB/TrEMBL:Q7VGN2}	[TP0963-TP0965 (0.93032813)]
COG0577	COG0845	HH1856	HH1856	ABC transporter {UniProtKB/TrEMBL:Q7VF23}	HH0624	HH0624	Hypothetical protein {UniProtKB/TrEMBL:Q7VII1}	[TP0963-TP0965 (0.93032813)]
COG0333	COG1077	HH0679	HH0679	50S ribosomal protein L32	HH1184	HH1184	Rod shape-determining protein MreB	[TP0807-TP0497 (0.61855906)]
COG0234	COG1200	HH1200	groS	10 kDa chaperonin (Protein Cpn10) (groES protein)	HH1156	HH1156	ATP-dependent DNA recombinase RecG	[TP1013-TP0687 (0.84594196)]
COG0084	COG2201	HH1322	HH1322	Hypothetical protein {UniProtKB/TrEMBL:Q7VGJ9}	HH0456	HH0456	Chemotaxis protein methylesterase CheB	[TP0994-TP0631 (0.71912634)]
COG1121	COG1345	HH1759	HH1759	ABC transporter {UniProtKB/TrEMBL:Q7VFB8}	HH0790	HH0790	Flagellar filament capping protein FliD	[TP0035-TP0872 (0.6931363)]
COG0060	COG0681	HH1190	ileS	Isoleucyl-tRNA synthetase (EC 6.1.1.5) (Isoleucine--tRNA ligase) (IleRS)	HH1367	HH1367	Signal peptidase I {UniProtKB/TrEMBL:Q7VGF5}	[TP0452-TP0185 (0.79878455)]
COG1344	COG1815	HH1796	HH1796	Minor flagellin subunit FlaB	HH1407	HH1407	Flagellar basal body rod protein FlgB	[TP0870-TP0396 (0.7209834)]
COG1344	COG1815	HH1653	HH1653	Major flagellin subunit FlaA_1	HH1407	HH1407	Flagellar basal body rod protein FlgB	[TP0870-TP0396 (0.7209834)]
COG1344	COG1815	HH1364	HH1364	Major flagellin subunit FlaA_1	HH1407	HH1407	Flagellar basal body rod protein FlgB	[TP0870-TP0396 (0.7209834)]
COG1344	COG1815	HH1695	HH1695	Flagellar hook-associated protein FlgL	HH1407	HH1407	Flagellar basal body rod protein FlgB	[TP0870-TP0396 (0.7209834)]
COG1352	COG1815	HH0455	HH0455	Chemotaxis protein methyltransferase CheR	HH1407	HH1407	Flagellar basal body rod protein FlgB	[TP0630-TP0396 (0.7590469)]
COG0018	COG1699	HH0709	argS	Arginyl-tRNA synthetase (EC 6.1.1.19) (Arginine--tRNA ligase) (ArgRS)	HH0932	HH0932	Hypothetical protein {UniProtKB/TrEMBL:Q7VHN3}	[TP0831-TP0658 (0.7668753)]
COG0018	COG1699	HH0709	argS	Arginyl-tRNA synthetase (EC 6.1.1.19) (Arginine--tRNA ligase) (ArgRS)	HH0843	HH0843	Hypothetical protein {UniProtKB/TrEMBL:Q7VHX0}	[TP0831-TP0658 (0.7668753)]
COG1558	COG1776	HH1408	HH1408	Flagellar basal body rod protein FlgC	HH1148	HH1148	Flagellar protein FliY {UniProtKB/TrEMBL:Q7VH19}	[TP0397-TP0720 (0.6910892)]
COG1344	COG4786	HH1364	HH1364	Major flagellin subunit FlaA_1	HH1090	HH1090	Flagellar distal rod protein FlgG	[TP0792-TP0961 (0.7009321), TP0659-TP0961 (0.6018447)]
COG1344	COG4786	HH1796	HH1796	Minor flagellin subunit FlaB	HH1090	HH1090	Flagellar distal rod protein FlgG	[TP0792-TP0961 (0.7009321), TP0659-TP0961 (0.6018447)]
COG1344	COG4786	HH1796	HH1796	Minor flagellin subunit FlaB	HH1081	HH1081	Flagellar distal rod protein FlgG	[TP0792-TP0961 (0.7009321), TP0659-TP0961 (0.6018447)]
COG1344	COG4786	HH1653	HH1653	Major flagellin subunit FlaA_1	HH1090	HH1090	Flagellar distal rod protein FlgG	[TP0792-TP0961 (0.7009321), TP0659-TP0961 (0.6018447)]
COG1344	COG4786	HH1695	HH1695	Flagellar hook-associated protein FlgL	HH1090	HH1090	Flagellar distal rod protein FlgG	[TP0792-TP0961 (0.7009321), TP0659-TP0961 (0.6018447)]
COG1344	COG4786	HH1695	HH1695	Flagellar hook-associated protein FlgL	HH1081	HH1081	Flagellar distal rod protein FlgG	[TP0792-TP0961 (0.7009321), TP0659-TP0961 (0.6018447)]
COG1344	COG4786	HH1653	HH1653	Major flagellin subunit FlaA_1	HH1081	HH1081	Flagellar distal rod protein FlgG	[TP0792-TP0961 (0.7009321), TP0659-TP0961 (0.6018447)]
COG1344	COG4786	HH1364	HH1364	Major flagellin subunit FlaA_1	HH1081	HH1081	Flagellar distal rod protein FlgG	[TP0792-TP0961 (0.7009321), TP0659-TP0961 (0.6018447)]
COG0593	COG1077	HH1110	dnaA	Chromosomal replication initiator protein dnaA	HH1184	HH1184	Rod shape-determining protein MreB	[TP0001-TP0497 (0.678435)]
COG0658	COG1187	HH1659	HH1659	Hypothetical protein {UniProtKB/TrEMBL:Q7VFL7}	HH0717	HH0717	Hypothetical protein {UniProtKB/TrEMBL:Q7VI91}	[TP0336-TP0459 (0.6079956)]
COG0465	COG0465	HH0822	HH0822	Membrane bound zinc metallopeptidase	HH0822	HH0822	Membrane bound zinc metallopeptidase	[TP0330-TP0330 (0.73856413)]
COG0465	COG0465	HH0879	HH0879	ATP-dependent zinc metalloproteinase	HH0822	HH0822	Membrane bound zinc metallopeptidase	[TP0330-TP0330 (0.73856413)]
COG0465	COG0465	HH0822	HH0822	Membrane bound zinc metallopeptidase	HH0879	HH0879	ATP-dependent zinc metalloproteinase	[TP0330-TP0330 (0.73856413)]
COG0465	COG0465	HH0879	HH0879	ATP-dependent zinc metalloproteinase	HH0879	HH0879	ATP-dependent zinc metalloproteinase	[TP0330-TP0330 (0.73856413)]
COG1558	COG1792	HH1408	HH1408	Flagellar basal body rod protein FlgC	HH1185	HH1185	Rod shape-determining protein MreC	[TP0397-TP0498 (0.58822864)]
COG0817	COG1558	HH1111	ruvC	Crossover junction endodeoxyribonuclease ruvC (EC 3.1.22.4) (Holliday junction nuclease ruvC) (Holliday junction resolvase ruvC)	HH1408	HH1408	Flagellar basal body rod protein FlgC	[TP0517-TP0397 (0.53212774)]
COG0592	COG1344	HH1126	HH1126	DNA polymerase III {UniProtKB/TrEMBL:Q7VH41}	HH1364	HH1364	Major flagellin subunit FlaA_1	[TP0002-TP0659 (0.6618167)]
COG0592	COG1344	HH1126	HH1126	DNA polymerase III {UniProtKB/TrEMBL:Q7VH41}	HH1653	HH1653	Major flagellin subunit FlaA_1	[TP0002-TP0659 (0.6618167)]
COG0592	COG1344	HH1126	HH1126	DNA polymerase III {UniProtKB/TrEMBL:Q7VH41}	HH1695	HH1695	Flagellar hook-associated protein FlgL	[TP0002-TP0659 (0.6618167)]
COG0592	COG1344	HH1126	HH1126	DNA polymerase III {UniProtKB/TrEMBL:Q7VH41}	HH1796	HH1796	Minor flagellin subunit FlaB	[TP0002-TP0659 (0.6618167)]
COG0860	COG1192	HH0828	HH0828	N-acetylmuramoyl-L-alanine amidase	HH0422	HH0422	ATPases involved in chromosome partitioning ParA	[TP0247-TP0272 (0.7527567)]
COG0242	COG0272	HH0569	def	Peptide deformylase (EC 3.5.1.88) (PDF) (Polypeptide deformylase)	HH1803	HH1803	DNA ligase {UniProtKB/TrEMBL:Q7VF74}	[TP0757-TP0634 (0.68197167)]
COG0265	COG0817	HH0454	HH0454	Serine protease {UniProtKB/TrEMBL:Q7VIZ8}	HH1111	ruvC	Crossover junction endodeoxyribonuclease ruvC (EC 3.1.22.4) (Holliday junction nuclease ruvC) (Holliday junction resolvase ruvC)	[TP0773-TP0517 (0.5118523)]
COG0187	COG0358	HH1127	HH1127	DNA gyrase {UniProtKB/TrEMBL:Q7VH40}	HH1199	HH1199	DNA primase {UniProtKB/TrEMBL:Q7VGW9}	[TP1006-TP0492 (0.55112576)]
COG1154	COG2812	HH0608	dxs	1-deoxy-D-xylulose-5-phosphate synthase (EC 2.2.1.7) (1-deoxyxylulose- 5-phosphate synthase) (DXP synthase) (DXPS)	HH1077	HH1077	DNA polymerase III gamma and tau subunits DnaX	[TP0824-TP1005 (0.68180764)]
COG0223	COG1551	HH0420	HH0420	Methionyl-tRNA formyltransferase	HH0123	csrA	Carbon storage regulator homolog	[TP0756-TP0657 (0.72355264)]
COG0223	COG1551	HH0089	HH0089	Hypothetical protein {UniProtKB/TrEMBL:Q7VK03}	HH0123	csrA	Carbon storage regulator homolog	[TP0756-TP0657 (0.72355264)]
COG0237	COG0552	HH1700	coaE	Dephospho-CoA kinase (EC 2.7.1.24) (Dephosphocoenzyme A kinase)	HH0590	HH0590	Signal recognition particle-docking GTPase FtsY	[TP0296-TP0578 (0.7885255)]
COG0080	COG0265	HH0365	rplK	50S ribosomal protein L11	HH0454	HH0454	Serine protease {UniProtKB/TrEMBL:Q7VIZ8}	[TP0237-TP0773 (0.6164146)]
COG2812	COG2812	HH1077	HH1077	DNA polymerase III gamma and tau subunits DnaX	HH1077	HH1077	DNA polymerase III gamma and tau subunits DnaX	[TP1005-TP1005 (0.52391654)]
COG0223	COG0234	HH0089	HH0089	Hypothetical protein {UniProtKB/TrEMBL:Q7VK03}	HH1200	groS	10 kDa chaperonin (Protein Cpn10) (groES protein)	[TP0756-TP1013 (0.64276713)]
COG0223	COG0234	HH0420	HH0420	Methionyl-tRNA formyltransferase	HH1200	groS	10 kDa chaperonin (Protein Cpn10) (groES protein)	[TP0756-TP1013 (0.64276713)]
COG0357	COG0459	HH1486	gidB	Methyltransferase gidB (EC 2.1.-.-) (Glucose-inhibited division protein B)	HH1201	groL	60 kDa chaperonin (Protein Cpn60) (groEL protein)	[TP0946-TP0030 (0.68326145)]
COG0664	COG1074	HH0166	HH0166	Hypothetical protein {UniProtKB/TrEMBL:Q7VJS7}	HH1643	HH1643	Putative helicase {UniProtKB/TrEMBL:Q7VFN2}	[TP0089-TP0898 (0.8304331)]
COG0664	COG1074	HH1150	HH1150	Hypothetical protein {UniProtKB/TrEMBL:Q7VH17}	HH1643	HH1643	Putative helicase {UniProtKB/TrEMBL:Q7VFN2}	[TP0089-TP0898 (0.8304331)]
COG0664	COG1074	HH0012	HH0012	Hypothetical protein {UniProtKB/TrEMBL:Q7VK80}	HH1643	HH1643	Putative helicase {UniProtKB/TrEMBL:Q7VFN2}	[TP0089-TP0898 (0.8304331)]
COG0223	COG0242	HH0089	HH0089	Hypothetical protein {UniProtKB/TrEMBL:Q7VK03}	HH0569	def	Peptide deformylase (EC 3.5.1.88) (PDF) (Polypeptide deformylase)	[TP0756-TP0757 (0.8300303)]
COG0223	COG0242	HH0420	HH0420	Methionyl-tRNA formyltransferase	HH0569	def	Peptide deformylase (EC 3.5.1.88) (PDF) (Polypeptide deformylase)	[TP0756-TP0757 (0.8300303)]
COG0233	COG0359	HH0441	frr	Ribosome recycling factor (Ribosome-releasing factor) (RRF)	HH0311	rplI	Ribosomal protein L9 {UniProtKB/TrEMBL:Q7VJD2}	[TP0604-TP0060 (0.5105792)]
COG0012	COG0457	HH1373	HH1373	Hypothetical protein {UniProtKB/TrEMBL:Q7VGE9}	HH1491	HH1491	Hypothetical protein {UniProtKB/TrEMBL:Q7VG33}	[TP0124-TP0067 (0.81355333)]
COG0012	COG0457	HH1373	HH1373	Hypothetical protein {UniProtKB/TrEMBL:Q7VGE9}	HH0930	HH0930	Hypothetical protein {UniProtKB/TrEMBL:Q7VHN5}	[TP0124-TP0067 (0.81355333)]
COG0012	COG0457	HH1373	HH1373	Hypothetical protein {UniProtKB/TrEMBL:Q7VGE9}	HH1630	HH1630	Hypothetical protein {UniProtKB/TrEMBL:Q7VFP5}	[TP0124-TP0067 (0.81355333)]
COG0265	COG0492	HH0454	HH0454	Serine protease {UniProtKB/TrEMBL:Q7VIZ8}	HH1153	HH1153	Hypothetical protein trxB_2	[TP0773-TP0814 (0.6926654)]
COG0265	COG0492	HH0454	HH0454	Serine protease {UniProtKB/TrEMBL:Q7VIZ8}	HH0486	HH0486	Thioredoxin reductase TrxB	[TP0773-TP0814 (0.6926654)]
COG0124	COG0608	HH1809	hisS	Histidyl-tRNA synthetase (EC 6.1.1.21) (Histidine--tRNA ligase) (HisRS)	HH1351	HH1351	Single-stranded DNA-specific exonuclease	[TP0641-TP0704 (0.75894904)]
COG0465	COG0772	HH0879	HH0879	ATP-dependent zinc metalloproteinase	HH0782	HH0782	Bacterial cell division membrane protein	[TP0330-TP0387 (0.8016956)]
COG0465	COG0772	HH0879	HH0879	ATP-dependent zinc metalloproteinase	HH0102	HH0102	Putative cell division protein FtsW	[TP0330-TP0387 (0.8016956)]
COG0465	COG0772	HH0822	HH0822	Membrane bound zinc metallopeptidase	HH0782	HH0782	Bacterial cell division membrane protein	[TP0330-TP0387 (0.8016956)]
COG0465	COG0772	HH0822	HH0822	Membrane bound zinc metallopeptidase	HH0102	HH0102	Putative cell division protein FtsW	[TP0330-TP0387 (0.8016956)]
COG0234	COG0792	HH1200	groS	10 kDa chaperonin (Protein Cpn10) (groES protein)	HH1751	HH1751	Hypothetical protein {UniProtKB/TrEMBL:Q7VFC6}	[TP1013-TP0913 (0.7815084)]
COG0192	COG0217	HH1540	metK	S-adenosylmethionine synthetase (EC 2.5.1.6) (Methionine adenosyltransferase) (AdoMet synthetase) (MAT)	HH1604	HH_1604	Hypothetical UPF0082 protein HH1604	[TP0794-TP0474 (0.71912634)]
COG0860	COG1214	HH0828	HH0828	N-acetylmuramoyl-L-alanine amidase	HH1014	HH1014	Hypothetical protein {UniProtKB/TrEMBL:Q7VHF3}	[TP0247-TP0876 (0.6334264)]
COG0544	COG1418	HH0566	tig	Trigger factor {UniProtKB/Swiss-Prot:Q7VIN8}	HH0587	HH0587	Hypothetical protein {UniProtKB/TrEMBL:Q7VIL7}	[TP0506-TP1018 (0.7668753)]
COG0477	COG0845	HH1614	HH1614	Hypothetical protein {UniProtKB/TrEMBL:Q7VFR1}	HH0223	HH0223	Hypothetical protein {UniProtKB/TrEMBL:Q7VJM0}	[TP0840-TP0965 (0.8653204)]
COG0477	COG0845	HH1267	HH1267	Hypothetical protein {UniProtKB/TrEMBL:Q7VGQ3}	HH0175	HH0175	Conserved hypothetical membrane protein	[TP0840-TP0965 (0.8653204)]
COG0477	COG0845	HH1464	HH1464	Hypothetical protein {UniProtKB/TrEMBL:Q7VG60}	HH1858	HH1858	Hypothetical protein {UniProtKB/TrEMBL:Q7VF21}	[TP0840-TP0965 (0.8653204)]
COG0477	COG0845	HH1109	HH1109	Hypothetical protein {UniProtKB/TrEMBL:Q7VH58}	HH0624	HH0624	Hypothetical protein {UniProtKB/TrEMBL:Q7VII1}	[TP0840-TP0965 (0.8653204)]
COG0477	COG0845	HH1464	HH1464	Hypothetical protein {UniProtKB/TrEMBL:Q7VG60}	HH0624	HH0624	Hypothetical protein {UniProtKB/TrEMBL:Q7VII1}	[TP0840-TP0965 (0.8653204)]
COG0477	COG0845	HH1614	HH1614	Hypothetical protein {UniProtKB/TrEMBL:Q7VFR1}	HH0175	HH0175	Conserved hypothetical membrane protein	[TP0840-TP0965 (0.8653204)]
COG0477	COG0845	HH1614	HH1614	Hypothetical protein {UniProtKB/TrEMBL:Q7VFR1}	HH1288	HH1288	Hypothetical protein {UniProtKB/TrEMBL:Q7VGN2}	[TP0840-TP0965 (0.8653204)]
COG0477	COG0845	HH1109	HH1109	Hypothetical protein {UniProtKB/TrEMBL:Q7VH58}	HH1288	HH1288	Hypothetical protein {UniProtKB/TrEMBL:Q7VGN2}	[TP0840-TP0965 (0.8653204)]
COG0477	COG0845	HH1464	HH1464	Hypothetical protein {UniProtKB/TrEMBL:Q7VG60}	HH1288	HH1288	Hypothetical protein {UniProtKB/TrEMBL:Q7VGN2}	[TP0840-TP0965 (0.8653204)]
COG0477	COG0845	HH1109	HH1109	Hypothetical protein {UniProtKB/TrEMBL:Q7VH58}	HH0223	HH0223	Hypothetical protein {UniProtKB/TrEMBL:Q7VJM0}	[TP0840-TP0965 (0.8653204)]
COG0477	COG0845	HH1464	HH1464	Hypothetical protein {UniProtKB/TrEMBL:Q7VG60}	HH0175	HH0175	Conserved hypothetical membrane protein	[TP0840-TP0965 (0.8653204)]
COG0477	COG0845	HH1109	HH1109	Hypothetical protein {UniProtKB/TrEMBL:Q7VH58}	HH0175	HH0175	Conserved hypothetical membrane protein	[TP0840-TP0965 (0.8653204)]
COG0477	COG0845	HH1614	HH1614	Hypothetical protein {UniProtKB/TrEMBL:Q7VFR1}	HH0624	HH0624	Hypothetical protein {UniProtKB/TrEMBL:Q7VII1}	[TP0840-TP0965 (0.8653204)]
COG0477	COG0845	HH1267	HH1267	Hypothetical protein {UniProtKB/TrEMBL:Q7VGQ3}	HH0223	HH0223	Hypothetical protein {UniProtKB/TrEMBL:Q7VJM0}	[TP0840-TP0965 (0.8653204)]
COG0477	COG0845	HH1267	HH1267	Hypothetical protein {UniProtKB/TrEMBL:Q7VGQ3}	HH1288	HH1288	Hypothetical protein {UniProtKB/TrEMBL:Q7VGN2}	[TP0840-TP0965 (0.8653204)]
COG0477	COG0845	HH1614	HH1614	Hypothetical protein {UniProtKB/TrEMBL:Q7VFR1}	HH1858	HH1858	Hypothetical protein {UniProtKB/TrEMBL:Q7VF21}	[TP0840-TP0965 (0.8653204)]
COG0477	COG0845	HH1109	HH1109	Hypothetical protein {UniProtKB/TrEMBL:Q7VH58}	HH1858	HH1858	Hypothetical protein {UniProtKB/TrEMBL:Q7VF21}	[TP0840-TP0965 (0.8653204)]
COG0477	COG0845	HH1267	HH1267	Hypothetical protein {UniProtKB/TrEMBL:Q7VGQ3}	HH1858	HH1858	Hypothetical protein {UniProtKB/TrEMBL:Q7VF21}	[TP0840-TP0965 (0.8653204)]
COG0477	COG0845	HH1464	HH1464	Hypothetical protein {UniProtKB/TrEMBL:Q7VG60}	HH0223	HH0223	Hypothetical protein {UniProtKB/TrEMBL:Q7VJM0}	[TP0840-TP0965 (0.8653204)]
COG0477	COG0845	HH1267	HH1267	Hypothetical protein {UniProtKB/TrEMBL:Q7VGQ3}	HH0624	HH0624	Hypothetical protein {UniProtKB/TrEMBL:Q7VII1}	[TP0840-TP0965 (0.8653204)]
COG0305	COG2812	HH1658	HH1658	Replicative DNA helicase	HH1077	HH1077	DNA polymerase III gamma and tau subunits DnaX	[TP0058-TP1005 (0.7130585)]
COG0188	COG0526	HH1633	HH1633	DNA gyrase {UniProtKB/TrEMBL:Q7VFP2}	HH0055	HH0055	Thioredoxin {UniProtKB/TrEMBL:Q7VK37}	[TP0005-TP0100 (0.7885434)]
COG0188	COG0526	HH1633	HH1633	DNA gyrase {UniProtKB/TrEMBL:Q7VFP2}	HH1160	HH1160	Thioredoxin {UniProtKB/TrEMBL:Q7VH07}	[TP0005-TP0100 (0.7885434)]
COG0526	COG0771	HH0055	HH0055	Thioredoxin {UniProtKB/TrEMBL:Q7VK37}	HH1167	HH1167	UDP-N-acetylmuramoylalanine-D-glutamate ligase	[TP0100-TP0903 (0.59509045)]
COG0526	COG0771	HH1160	HH1160	Thioredoxin {UniProtKB/TrEMBL:Q7VH07}	HH1167	HH1167	UDP-N-acetylmuramoylalanine-D-glutamate ligase	[TP0100-TP0903 (0.59509045)]
COG1283	COG1286	HH1503	HH1503	Hypothetical protein {UniProtKB/TrEMBL:Q7VG21}	HH1667	HH1667	Hypothetical protein {UniProtKB/TrEMBL:Q7VFK9}	[TP0771-TP0522 (0.80866665)]
COG0143	COG0845	HH1342	HH1342	Methionyl-tRNA synthetase	HH0624	HH0624	Hypothetical protein {UniProtKB/TrEMBL:Q7VII1}	[TP0798-TP0965 (0.7246752)]
COG0143	COG0845	HH1342	HH1342	Methionyl-tRNA synthetase	HH1288	HH1288	Hypothetical protein {UniProtKB/TrEMBL:Q7VGN2}	[TP0798-TP0965 (0.7246752)]
COG0143	COG0845	HH1342	HH1342	Methionyl-tRNA synthetase	HH0175	HH0175	Conserved hypothetical membrane protein	[TP0798-TP0965 (0.7246752)]
COG0143	COG0845	HH1342	HH1342	Methionyl-tRNA synthetase	HH0223	HH0223	Hypothetical protein {UniProtKB/TrEMBL:Q7VJM0}	[TP0798-TP0965 (0.7246752)]
COG0143	COG0845	HH1342	HH1342	Methionyl-tRNA synthetase	HH1858	HH1858	Hypothetical protein {UniProtKB/TrEMBL:Q7VF21}	[TP0798-TP0965 (0.7246752)]
COG1536	COG1868	HH0610	HH0610	Flagellar motor switch protein FliG	HH1147	HH1147	Flagellar motor switch protein FliM	[TP0026-TP0721 (0.9539454)]
COG0504	COG1475	HH1350	HH1350	CTP synthase {UniProtKB/TrEMBL:Q7VGH1}	HH0423	HH0423	Transcriptional regulator involved in chromosome	[TP0305-TP0271 (0.70252794)]
COG0250	COG0772	HH0366	HH0366	Transcription termination factor NusG	HH0782	HH0782	Bacterial cell division membrane protein	[TP0236-TP0387 (0.7470728)]
COG0250	COG0772	HH0366	HH0366	Transcription termination factor NusG	HH0102	HH0102	Putative cell division protein FtsW	[TP0236-TP0387 (0.7470728)]
COG0227	COG0740	HH1289	rpmB	50S ribosomal protein L28	HH0567	clpP	ATP-dependent Clp protease proteolytic subunit (EC 3.4.21.92) (Endopeptidase Clp)	[TP0362-TP0507 (0.75048)]
COG0457	COG0457	HH1491	HH1491	Hypothetical protein {UniProtKB/TrEMBL:Q7VG33}	HH1630	HH1630	Hypothetical protein {UniProtKB/TrEMBL:Q7VFP5}	[TP0067-TP0095 (0.6515529)]
COG0457	COG0457	HH1630	HH1630	Hypothetical protein {UniProtKB/TrEMBL:Q7VFP5}	HH1491	HH1491	Hypothetical protein {UniProtKB/TrEMBL:Q7VG33}	[TP0067-TP0095 (0.6515529)]
COG0457	COG0457	HH1491	HH1491	Hypothetical protein {UniProtKB/TrEMBL:Q7VG33}	HH0930	HH0930	Hypothetical protein {UniProtKB/TrEMBL:Q7VHN5}	[TP0067-TP0095 (0.6515529)]
COG0457	COG0457	HH0930	HH0930	Hypothetical protein {UniProtKB/TrEMBL:Q7VHN5}	HH1491	HH1491	Hypothetical protein {UniProtKB/TrEMBL:Q7VG33}	[TP0067-TP0095 (0.6515529)]
COG0457	COG0457	HH1491	HH1491	Hypothetical protein {UniProtKB/TrEMBL:Q7VG33}	HH1491	HH1491	Hypothetical protein {UniProtKB/TrEMBL:Q7VG33}	[TP0067-TP0095 (0.6515529)]
COG0457	COG0457	HH1630	HH1630	Hypothetical protein {UniProtKB/TrEMBL:Q7VFP5}	HH0930	HH0930	Hypothetical protein {UniProtKB/TrEMBL:Q7VHN5}	[TP0067-TP0095 (0.6515529)]
COG0457	COG0457	HH0930	HH0930	Hypothetical protein {UniProtKB/TrEMBL:Q7VHN5}	HH1630	HH1630	Hypothetical protein {UniProtKB/TrEMBL:Q7VFP5}	[TP0067-TP0095 (0.6515529)]
COG0457	COG0457	HH1630	HH1630	Hypothetical protein {UniProtKB/TrEMBL:Q7VFP5}	HH1630	HH1630	Hypothetical protein {UniProtKB/TrEMBL:Q7VFP5}	[TP0067-TP0095 (0.6515529)]
COG0457	COG0457	HH0930	HH0930	Hypothetical protein {UniProtKB/TrEMBL:Q7VHN5}	HH0930	HH0930	Hypothetical protein {UniProtKB/TrEMBL:Q7VHN5}	[TP0067-TP0095 (0.6515529)]
COG0103	COG0211	HH0499	rpsI	30S ribosomal protein S9	HH0009	rpmA	50S ribosomal protein L27	[TP1024-TP0743 (0.87139803)]
COG0457	COG0803	HH0930	HH0930	Hypothetical protein {UniProtKB/TrEMBL:Q7VHN5}	HH1760	HH1760	Hypothetical protein {UniProtKB/TrEMBL:Q7VFB7}	[TP0469-TP0034 (0.86910707)]
COG0457	COG0803	HH1630	HH1630	Hypothetical protein {UniProtKB/TrEMBL:Q7VFP5}	HH1760	HH1760	Hypothetical protein {UniProtKB/TrEMBL:Q7VFB7}	[TP0469-TP0034 (0.86910707)]
COG0457	COG0803	HH1491	HH1491	Hypothetical protein {UniProtKB/TrEMBL:Q7VG33}	HH1760	HH1760	Hypothetical protein {UniProtKB/TrEMBL:Q7VFB7}	[TP0469-TP0034 (0.86910707)]
COG0621	COG2812	HH0880	HH0880	Hypothetical protein {UniProtKB/TrEMBL:Q7VHT3}	HH1077	HH1077	DNA polymerase III gamma and tau subunits DnaX	[TP0754-TP1005 (0.5550382)]
COG0621	COG2812	HH1274	HH1274	Hypothetical protein {UniProtKB/TrEMBL:Q7VGP6}	HH1077	HH1077	DNA polymerase III gamma and tau subunits DnaX	[TP0754-TP1005 (0.5550382)]
COG0621	COG2812	HH1311	HH1311	Hypothetical protein {UniProtKB/TrEMBL:Q7VGL0}	HH1077	HH1077	DNA polymerase III gamma and tau subunits DnaX	[TP0754-TP1005 (0.5550382)]
COG0739	COG1418	HH1017	HH1017	Hypothetical protein {UniProtKB/TrEMBL:Q7VHF0}	HH0587	HH0587	Hypothetical protein {UniProtKB/TrEMBL:Q7VIL7}	[TP0702-TP1018 (0.7620277)]
COG0739	COG1418	HH0872	HH0872	Hypothetical protein {UniProtKB/TrEMBL:Q7VHU1}	HH0587	HH0587	Hypothetical protein {UniProtKB/TrEMBL:Q7VIL7}	[TP0702-TP1018 (0.7620277)]
COG0739	COG1418	HH0461	HH0461	Hypothetical protein tagE	HH0587	HH0587	Hypothetical protein {UniProtKB/TrEMBL:Q7VIL7}	[TP0702-TP1018 (0.7620277)]
COG0739	COG1418	HH0788	HH0788	Hypothetical protein {UniProtKB/TrEMBL:Q7VI21}	HH0587	HH0587	Hypothetical protein {UniProtKB/TrEMBL:Q7VIL7}	[TP0702-TP1018 (0.7620277)]
COG0739	COG1418	HH0011	HH0011	Hypothetical protein {UniProtKB/TrEMBL:Q7VK81}	HH0587	HH0587	Hypothetical protein {UniProtKB/TrEMBL:Q7VIL7}	[TP0702-TP1018 (0.7620277)]
COG0739	COG1418	HH0460	HH0460	Membrane proteins related to	HH0587	HH0587	Hypothetical protein {UniProtKB/TrEMBL:Q7VIL7}	[TP0702-TP1018 (0.7620277)]
COG0739	COG1344	HH0460	HH0460	Membrane proteins related to	HH1796	HH1796	Minor flagellin subunit FlaB	[TP0702-TP0870 (0.64395046)]
COG0739	COG1344	HH0872	HH0872	Hypothetical protein {UniProtKB/TrEMBL:Q7VHU1}	HH1695	HH1695	Flagellar hook-associated protein FlgL	[TP0702-TP0870 (0.64395046)]
COG0739	COG1344	HH0872	HH0872	Hypothetical protein {UniProtKB/TrEMBL:Q7VHU1}	HH1796	HH1796	Minor flagellin subunit FlaB	[TP0702-TP0870 (0.64395046)]
COG0739	COG1344	HH1017	HH1017	Hypothetical protein {UniProtKB/TrEMBL:Q7VHF0}	HH1695	HH1695	Flagellar hook-associated protein FlgL	[TP0702-TP0870 (0.64395046)]
COG0739	COG1344	HH0460	HH0460	Membrane proteins related to	HH1653	HH1653	Major flagellin subunit FlaA_1	[TP0702-TP0870 (0.64395046)]
COG0739	COG1344	HH0872	HH0872	Hypothetical protein {UniProtKB/TrEMBL:Q7VHU1}	HH1364	HH1364	Major flagellin subunit FlaA_1	[TP0702-TP0870 (0.64395046)]
COG0739	COG1344	HH0461	HH0461	Hypothetical protein tagE	HH1364	HH1364	Major flagellin subunit FlaA_1	[TP0702-TP0870 (0.64395046)]
COG0739	COG1344	HH1017	HH1017	Hypothetical protein {UniProtKB/TrEMBL:Q7VHF0}	HH1796	HH1796	Minor flagellin subunit FlaB	[TP0702-TP0870 (0.64395046)]
COG0739	COG1344	HH0788	HH0788	Hypothetical protein {UniProtKB/TrEMBL:Q7VI21}	HH1364	HH1364	Major flagellin subunit FlaA_1	[TP0702-TP0870 (0.64395046)]
COG0739	COG1344	HH0011	HH0011	Hypothetical protein {UniProtKB/TrEMBL:Q7VK81}	HH1796	HH1796	Minor flagellin subunit FlaB	[TP0702-TP0870 (0.64395046)]
COG0739	COG1344	HH0460	HH0460	Membrane proteins related to	HH1364	HH1364	Major flagellin subunit FlaA_1	[TP0702-TP0870 (0.64395046)]
COG0739	COG1344	HH0460	HH0460	Membrane proteins related to	HH1695	HH1695	Flagellar hook-associated protein FlgL	[TP0702-TP0870 (0.64395046)]
COG0739	COG1344	HH0011	HH0011	Hypothetical protein {UniProtKB/TrEMBL:Q7VK81}	HH1653	HH1653	Major flagellin subunit FlaA_1	[TP0702-TP0870 (0.64395046)]
COG0739	COG1344	HH0788	HH0788	Hypothetical protein {UniProtKB/TrEMBL:Q7VI21}	HH1695	HH1695	Flagellar hook-associated protein FlgL	[TP0702-TP0870 (0.64395046)]
COG0739	COG1344	HH0788	HH0788	Hypothetical protein {UniProtKB/TrEMBL:Q7VI21}	HH1653	HH1653	Major flagellin subunit FlaA_1	[TP0702-TP0870 (0.64395046)]
COG0739	COG1344	HH0788	HH0788	Hypothetical protein {UniProtKB/TrEMBL:Q7VI21}	HH1796	HH1796	Minor flagellin subunit FlaB	[TP0702-TP0870 (0.64395046)]
COG0739	COG1344	HH1017	HH1017	Hypothetical protein {UniProtKB/TrEMBL:Q7VHF0}	HH1653	HH1653	Major flagellin subunit FlaA_1	[TP0702-TP0870 (0.64395046)]
COG0739	COG1344	HH1017	HH1017	Hypothetical protein {UniProtKB/TrEMBL:Q7VHF0}	HH1364	HH1364	Major flagellin subunit FlaA_1	[TP0702-TP0870 (0.64395046)]
COG0739	COG1344	HH0461	HH0461	Hypothetical protein tagE	HH1695	HH1695	Flagellar hook-associated protein FlgL	[TP0702-TP0870 (0.64395046)]
COG0739	COG1344	HH0461	HH0461	Hypothetical protein tagE	HH1796	HH1796	Minor flagellin subunit FlaB	[TP0702-TP0870 (0.64395046)]
COG0739	COG1344	HH0461	HH0461	Hypothetical protein tagE	HH1653	HH1653	Major flagellin subunit FlaA_1	[TP0702-TP0870 (0.64395046)]
COG0739	COG1344	HH0011	HH0011	Hypothetical protein {UniProtKB/TrEMBL:Q7VK81}	HH1695	HH1695	Flagellar hook-associated protein FlgL	[TP0702-TP0870 (0.64395046)]
COG0739	COG1344	HH0872	HH0872	Hypothetical protein {UniProtKB/TrEMBL:Q7VHU1}	HH1653	HH1653	Major flagellin subunit FlaA_1	[TP0702-TP0870 (0.64395046)]
COG0739	COG1344	HH0011	HH0011	Hypothetical protein {UniProtKB/TrEMBL:Q7VK81}	HH1364	HH1364	Major flagellin subunit FlaA_1	[TP0702-TP0870 (0.64395046)]
COG0442	COG4591	HH1726	HH1726	Prolyl-tRNA synthetase {UniProtKB/TrEMBL:Q7VFF0}	HH0318	HH0318	Hypothetical protein {UniProtKB/TrEMBL:Q7VJC5}	[TP0160-TP0582 (0.74148)]
COG0693	COG0761	HH1844	HH1844	4-methyl-5(Beta-hydroxyethyl)-thiazole	HH0138	lytB	4-hydroxy-3-methylbut-2-enyl diphosphate reductase (EC 1.17.1.2)	[TP0445-TP0547 (0.53976095)]
COG1536	COG4786	HH0610	HH0610	Flagellar motor switch protein FliG	HH1090	HH1090	Flagellar distal rod protein FlgG	[TP0026-TP0961 (0.8107165)]
COG1536	COG4786	HH0610	HH0610	Flagellar motor switch protein FliG	HH1081	HH1081	Flagellar distal rod protein FlgG	[TP0026-TP0961 (0.8107165)]
COG0223	COG0664	HH0420	HH0420	Methionyl-tRNA formyltransferase	HH0012	HH0012	Hypothetical protein {UniProtKB/TrEMBL:Q7VK80}	[TP0756-TP0995 (0.69102824)]
COG0223	COG0664	HH0089	HH0089	Hypothetical protein {UniProtKB/TrEMBL:Q7VK03}	HH1150	HH1150	Hypothetical protein {UniProtKB/TrEMBL:Q7VH17}	[TP0756-TP0995 (0.69102824)]
COG0223	COG0664	HH0420	HH0420	Methionyl-tRNA formyltransferase	HH0166	HH0166	Hypothetical protein {UniProtKB/TrEMBL:Q7VJS7}	[TP0756-TP0995 (0.69102824)]
COG0223	COG0664	HH0089	HH0089	Hypothetical protein {UniProtKB/TrEMBL:Q7VK03}	HH0012	HH0012	Hypothetical protein {UniProtKB/TrEMBL:Q7VK80}	[TP0756-TP0995 (0.69102824)]
COG0223	COG0664	HH0089	HH0089	Hypothetical protein {UniProtKB/TrEMBL:Q7VK03}	HH0166	HH0166	Hypothetical protein {UniProtKB/TrEMBL:Q7VJS7}	[TP0756-TP0995 (0.69102824)]
COG0223	COG0664	HH0420	HH0420	Methionyl-tRNA formyltransferase	HH1150	HH1150	Hypothetical protein {UniProtKB/TrEMBL:Q7VH17}	[TP0756-TP0995 (0.69102824)]
COG0697	COG0716	HH0897	HH0897	Hypothetical protein {UniProtKB/TrEMBL:Q7VHR6}	HH0712	HH0712	Flavodoxin FldA {UniProtKB/TrEMBL:Q7VI96}	[TP0986-TP0925 (0.8288174)]
COG0697	COG0716	HH1500	HH1500	Hypothetical protein {UniProtKB/TrEMBL:Q7VG24}	HH0712	HH0712	Flavodoxin FldA {UniProtKB/TrEMBL:Q7VI96}	[TP0986-TP0925 (0.8288174)]
COG0697	COG0716	HH0897	HH0897	Hypothetical protein {UniProtKB/TrEMBL:Q7VHR6}	HH1031	HH1031	Hypothetical protein {UniProtKB/TrEMBL:Q7VHD6}	[TP0986-TP0925 (0.8288174)]
COG0697	COG0716	HH1500	HH1500	Hypothetical protein {UniProtKB/TrEMBL:Q7VG24}	HH1031	HH1031	Hypothetical protein {UniProtKB/TrEMBL:Q7VHD6}	[TP0986-TP0925 (0.8288174)]
COG0465	COG4591	HH0879	HH0879	ATP-dependent zinc metalloproteinase	HH0318	HH0318	Hypothetical protein {UniProtKB/TrEMBL:Q7VJC5}	[TP0765-TP0582 (0.6598422)]
COG0465	COG4591	HH0822	HH0822	Membrane bound zinc metallopeptidase	HH0318	HH0318	Hypothetical protein {UniProtKB/TrEMBL:Q7VJC5}	[TP0765-TP0582 (0.6598422)]
COG0773	COG0817	HH0373	HH0373	UDP-N-acetylmuramate-alanine ligase	HH1111	ruvC	Crossover junction endodeoxyribonuclease ruvC (EC 3.1.22.4) (Holliday junction nuclease ruvC) (Holliday junction resolvase ruvC)	[TP0341-TP0517 (0.7285616)]
COG0272	COG0773	HH1803	HH1803	DNA ligase {UniProtKB/TrEMBL:Q7VF74}	HH0373	HH0373	UDP-N-acetylmuramate-alanine ligase	[TP0634-TP0341 (0.8201813)]
COG0280	COG2204	HH1309	HH1309	Phosphotransacetylase {UniProtKB/TrEMBL:Q7VGL2}	HH1635	HH1635	Transcriptional activator FlgR	[TP0094-TP0519 (0.5559654)]
COG0124	COG0465	HH1809	hisS	Histidyl-tRNA synthetase (EC 6.1.1.21) (Histidine--tRNA ligase) (HisRS)	HH0822	HH0822	Membrane bound zinc metallopeptidase	[TP0641-TP0330 (0.76316583)]
COG0124	COG0465	HH1809	hisS	Histidyl-tRNA synthetase (EC 6.1.1.21) (Histidine--tRNA ligase) (HisRS)	HH0879	HH0879	ATP-dependent zinc metalloproteinase	[TP0641-TP0330 (0.76316583)]
COG0250	COG3439	HH0366	HH0366	Transcription termination factor NusG	HH0720	HH0720	Hypothetical protein {UniProtKB/TrEMBL:Q7VI88}	[TP0236-TP0895 (0.72267145)]
COG0564	COG1843	HH0735	HH0735	Hypothetical protein sfhB	HH0184	HH0184	Flagellar hook assembly protein FlgD	[TP0339-TP0728 (0.7885255)]
COG0564	COG1843	HH0783	HH0783	Ribosomal pseudouridine synthase	HH0184	HH0184	Flagellar hook assembly protein FlgD	[TP0339-TP0728 (0.7885255)]
COG0564	COG1843	HH0641	HH0641	Ribosomal pseudouridine synthase	HH0184	HH0184	Flagellar hook assembly protein FlgD	[TP0339-TP0728 (0.7885255)]
COG0504	COG0728	HH1350	HH1350	CTP synthase {UniProtKB/TrEMBL:Q7VGH1}	HH0516	HH0516	Hypothetical protein {UniProtKB/TrEMBL:Q7VIT8}	[TP0305-TP0516 (0.84299135)]
COG0275	COG0820	HH1279	mraW	S-adenosyl-methyltransferase mraW (EC 2.1.1.-)	HH1178	HH1178	Hypothetical protein {UniProtKB/TrEMBL:Q7VGY9}	[TP0384-TP0068 (0.79878455)]
COG0242	COG0360	HH0569	def	Peptide deformylase (EC 3.5.1.88) (PDF) (Polypeptide deformylase)	HH0536	rpsF	30S ribosomal protein S6	[TP0757-TP0063 (0.54983324)]
COG0267	COG0357	HH0368	HH0368	Ribosomal protein L33 {UniProtKB/TrEMBL:Q7VJ75}	HH1486	gidB	Methyltransferase gidB (EC 2.1.-.-) (Glucose-inhibited division protein B)	[TP0234-TP0946 (0.6249908)]
COG0234	COG0772	HH1200	groS	10 kDa chaperonin (Protein Cpn10) (groES protein)	HH0782	HH0782	Bacterial cell division membrane protein	[TP1013-TP0387 (0.81326103)]
COG0234	COG0772	HH1200	groS	10 kDa chaperonin (Protein Cpn10) (groES protein)	HH0102	HH0102	Putative cell division protein FtsW	[TP1013-TP0387 (0.81326103)]
COG0445	COG0457	HH0013	gidA	tRNA uridine 5-carboxymethylaminomethyl modification enzyme gidA (Glucose-inhibited division protein A)	HH0930	HH0930	Hypothetical protein {UniProtKB/TrEMBL:Q7VHN5}	[TP0044-TP0954 (0.8549597)]
COG0445	COG0457	HH0013	gidA	tRNA uridine 5-carboxymethylaminomethyl modification enzyme gidA (Glucose-inhibited division protein A)	HH1630	HH1630	Hypothetical protein {UniProtKB/TrEMBL:Q7VFP5}	[TP0044-TP0954 (0.8549597)]
COG0445	COG0457	HH0013	gidA	tRNA uridine 5-carboxymethylaminomethyl modification enzyme gidA (Glucose-inhibited division protein A)	HH1491	HH1491	Hypothetical protein {UniProtKB/TrEMBL:Q7VG33}	[TP0044-TP0954 (0.8549597)]
COG0290	COG1516	HH0443	infC	Translation initiation factor IF-3	HH0791	HH0791	Flagellin FlaA and FlaB chaperone protein FliS	[TP0850-TP0943 (0.6225916)]
COG0228	COG0250	HH0939	rpsP	30S ribosomal protein S16	HH0366	HH0366	Transcription termination factor NusG	[TP0905-TP0236 (0.7099409)]
COG0465	COG0532	HH0822	HH0822	Membrane bound zinc metallopeptidase	HH1011	infB	Translation initiation factor IF-2	[TP0330-TP0891 (0.8751731)]
COG0465	COG0532	HH0879	HH0879	ATP-dependent zinc metalloproteinase	HH1011	infB	Translation initiation factor IF-2	[TP0330-TP0891 (0.8751731)]
COG0234	COG0445	HH1200	groS	10 kDa chaperonin (Protein Cpn10) (groES protein)	HH0013	gidA	tRNA uridine 5-carboxymethylaminomethyl modification enzyme gidA (Glucose-inhibited division protein A)	[TP1013-TP0044 (0.813164)]
COG0326	COG0353	HH1740	htpG	Chaperone protein htpG (Heat shock protein htpG) (High temperature protein G)	HH1518	HH1518	Recombination protein RecR	[TP0984-TP1004 (0.5573069)]
COG0457	COG0860	HH1491	HH1491	Hypothetical protein {UniProtKB/TrEMBL:Q7VG33}	HH0828	HH0828	N-acetylmuramoyl-L-alanine amidase	[TP0820-TP0247 (0.74644035), TP0067-TP0247 (0.79531366)]
COG0457	COG0860	HH0930	HH0930	Hypothetical protein {UniProtKB/TrEMBL:Q7VHN5}	HH0828	HH0828	N-acetylmuramoyl-L-alanine amidase	[TP0820-TP0247 (0.74644035), TP0067-TP0247 (0.79531366)]
COG0457	COG0860	HH1630	HH1630	Hypothetical protein {UniProtKB/TrEMBL:Q7VFP5}	HH0828	HH0828	N-acetylmuramoyl-L-alanine amidase	[TP0820-TP0247 (0.74644035), TP0067-TP0247 (0.79531366)]
COG2201	COG4786	HH0456	HH0456	Chemotaxis protein methylesterase CheB	HH1081	HH1081	Flagellar distal rod protein FlgG	[TP0631-TP0961 (0.5728655)]
COG2201	COG4786	HH0456	HH0456	Chemotaxis protein methylesterase CheB	HH1090	HH1090	Flagellar distal rod protein FlgG	[TP0631-TP0961 (0.5728655)]
COG0652	COG1749	HH1615	HH1615	Peptidyl-prolyl cis-trans isomerase	HH0183	HH0183	Flagellar hook protein FlgE	[TP0947-TP0727 (0.6414869)]
COG0652	COG1749	HH1615	HH1615	Peptidyl-prolyl cis-trans isomerase	HH1704	HH1704	Flagellar hook protein FlgE	[TP0947-TP0727 (0.6414869)]
COG1749	COG2885	HH0183	HH0183	Flagellar hook protein FlgE	HH0117	HH0117	Hypothetical protein {UniProtKB/TrEMBL:Q7VJX5}	[TP0727-TP0292 (0.89187646)]
COG1749	COG2885	HH1704	HH1704	Flagellar hook protein FlgE	HH0117	HH0117	Hypothetical protein {UniProtKB/TrEMBL:Q7VJX5}	[TP0727-TP0292 (0.89187646)]
COG1749	COG2885	HH0183	HH0183	Flagellar hook protein FlgE	HH0435	HH0435	Membrane-associated protein map18	[TP0727-TP0292 (0.89187646)]
COG1749	COG2885	HH1704	HH1704	Flagellar hook protein FlgE	HH0435	HH0435	Membrane-associated protein map18	[TP0727-TP0292 (0.89187646)]
COG1159	COG1699	HH0308	HH0308	Hypothetical protein {UniProtKB/TrEMBL:Q7VJD5}	HH0932	HH0932	Hypothetical protein {UniProtKB/TrEMBL:Q7VHN3}	[TP0541-TP0658 (0.79144865)]
COG1159	COG1699	HH0308	HH0308	Hypothetical protein {UniProtKB/TrEMBL:Q7VJD5}	HH0843	HH0843	Hypothetical protein {UniProtKB/TrEMBL:Q7VHX0}	[TP0541-TP0658 (0.79144865)]
COG0319	COG0333	HH1232	HH_1232	UPF0054 protein HH_1232	HH0679	HH0679	50S ribosomal protein L32	[TP0650-TP0807 (0.80809164)]
COG0216	COG0457	HH1777	prfA	Peptide chain release factor 1 (RF-1)	HH1630	HH1630	Hypothetical protein {UniProtKB/TrEMBL:Q7VFP5}	[TP0051-TP0067 (0.7097377)]
COG0216	COG0457	HH1777	prfA	Peptide chain release factor 1 (RF-1)	HH0930	HH0930	Hypothetical protein {UniProtKB/TrEMBL:Q7VHN5}	[TP0051-TP0067 (0.7097377)]
COG0216	COG0457	HH1777	prfA	Peptide chain release factor 1 (RF-1)	HH1491	HH1491	Hypothetical protein {UniProtKB/TrEMBL:Q7VG33}	[TP0051-TP0067 (0.7097377)]
COG1360	COG4786	HH0502	HH0502	Flagellar motor component MotB	HH1090	HH1090	Flagellar distal rod protein FlgG	[TP0724-TP0961 (0.729456)]
COG1360	COG4786	HH0502	HH0502	Flagellar motor component MotB	HH1081	HH1081	Flagellar distal rod protein FlgG	[TP0724-TP0961 (0.729456)]
COG1385	COG2204	HH0994	HH0994	Hypothetical protein {UniProtKB/TrEMBL:Q7VHH3}	HH1635	HH1635	Transcriptional activator FlgR	[TP0032-TP0519 (0.67332727)]
COG0542	COG2204	HH0109	clpB	Chaperone clpB {UniProtKB/Swiss-Prot:Q7VJY3}	HH1635	HH1635	Transcriptional activator FlgR	[TP0071-TP0519 (0.6908589)]
COG0542	COG2204	HH1564	HH1564	ATP-dependent CLP protease ClpB	HH1635	HH1635	Transcriptional activator FlgR	[TP0071-TP0519 (0.6908589)]
COG0569	COG1256	HH1206	HH1206	Hypothetical protein ktrA	HH0876	HH0876	Flagellar hook-associated protein FlgK	[TP0024-TP0660 (0.58621275)]
COG0290	COG0457	HH0443	infC	Translation initiation factor IF-3	HH0930	HH0930	Hypothetical protein {UniProtKB/TrEMBL:Q7VHN5}	[TP0850-TP0095 (0.6947713)]
COG0290	COG0457	HH0443	infC	Translation initiation factor IF-3	HH1491	HH1491	Hypothetical protein {UniProtKB/TrEMBL:Q7VG33}	[TP0850-TP0095 (0.6947713)]
COG0290	COG0457	HH0443	infC	Translation initiation factor IF-3	HH1630	HH1630	Hypothetical protein {UniProtKB/TrEMBL:Q7VFP5}	[TP0850-TP0095 (0.6947713)]
COG0782	COG0860	HH0154	HH0154	Transcription elongation factor GreA	HH0828	HH0828	N-acetylmuramoyl-L-alanine amidase	[TP0019-TP0247 (0.7668169)]
COG0255	COG1516	HH1386	rpmC	50S ribosomal protein L29	HH0791	HH0791	Flagellin FlaA and FlaB chaperone protein FliS	[TP0197-TP0943 (0.5311184)]
COG1344	COG1699	HH1796	HH1796	Minor flagellin subunit FlaB	HH0932	HH0932	Hypothetical protein {UniProtKB/TrEMBL:Q7VHN3}	[TP0792-TP0658 (0.94066244), TP0868-TP0658 (0.9503252), TP0870-TP0658 (0.7328265)]
COG1344	COG1699	HH1364	HH1364	Major flagellin subunit FlaA_1	HH0843	HH0843	Hypothetical protein {UniProtKB/TrEMBL:Q7VHX0}	[TP0792-TP0658 (0.94066244), TP0868-TP0658 (0.9503252), TP0870-TP0658 (0.7328265)]
COG1344	COG1699	HH1653	HH1653	Major flagellin subunit FlaA_1	HH0843	HH0843	Hypothetical protein {UniProtKB/TrEMBL:Q7VHX0}	[TP0792-TP0658 (0.94066244), TP0868-TP0658 (0.9503252), TP0870-TP0658 (0.7328265)]
COG1344	COG1699	HH1653	HH1653	Major flagellin subunit FlaA_1	HH0932	HH0932	Hypothetical protein {UniProtKB/TrEMBL:Q7VHN3}	[TP0792-TP0658 (0.94066244), TP0868-TP0658 (0.9503252), TP0870-TP0658 (0.7328265)]
COG1344	COG1699	HH1695	HH1695	Flagellar hook-associated protein FlgL	HH0843	HH0843	Hypothetical protein {UniProtKB/TrEMBL:Q7VHX0}	[TP0792-TP0658 (0.94066244), TP0868-TP0658 (0.9503252), TP0870-TP0658 (0.7328265)]
COG1344	COG1699	HH1364	HH1364	Major flagellin subunit FlaA_1	HH0932	HH0932	Hypothetical protein {UniProtKB/TrEMBL:Q7VHN3}	[TP0792-TP0658 (0.94066244), TP0868-TP0658 (0.9503252), TP0870-TP0658 (0.7328265)]
COG1344	COG1699	HH1796	HH1796	Minor flagellin subunit FlaB	HH0843	HH0843	Hypothetical protein {UniProtKB/TrEMBL:Q7VHX0}	[TP0792-TP0658 (0.94066244), TP0868-TP0658 (0.9503252), TP0870-TP0658 (0.7328265)]
COG1344	COG1699	HH1695	HH1695	Flagellar hook-associated protein FlgL	HH0932	HH0932	Hypothetical protein {UniProtKB/TrEMBL:Q7VHN3}	[TP0792-TP0658 (0.94066244), TP0868-TP0658 (0.9503252), TP0870-TP0658 (0.7328265)]
COG0220	COG0455	HH0785	trmB	tRNA (guanine-N(7)-)-methyltransferase (EC 2.1.1.33) (tRNA(m7G46)- methyltransferase)	HH1144	HH1144	Hypothetical protein {UniProtKB/TrEMBL:Q7VH23}	[TP0464-TP0712 (0.7885255)]
COG0322	COG0353	HH0019	uvrC	UvrABC system protein C (Protein uvrC) (Excinuclease ABC subunit C)	HH1518	HH1518	Recombination protein RecR	[TP0472-TP1004 (0.53674763)]
COG1677	COG1815	HH1409	fliE	Flagellar hook-basal body complex protein fliE	HH1407	HH1407	Flagellar basal body rod protein FlgB	[TP0398-TP0396 (0.79194725)]
COG0188	COG0305	HH1633	HH1633	DNA gyrase {UniProtKB/TrEMBL:Q7VFP2}	HH1658	HH1658	Replicative DNA helicase	[TP0005-TP0058 (0.73312306)]
COG0233	COG1283	HH0441	frr	Ribosome recycling factor (Ribosome-releasing factor) (RRF)	HH1503	HH1503	Hypothetical protein {UniProtKB/TrEMBL:Q7VG21}	[TP0604-TP0771 (0.7316062)]
COG0840	COG1344	HH0891	HH0891	Hypothetical protein {UniProtKB/TrEMBL:Q7VHS2}	HH1796	HH1796	Minor flagellin subunit FlaB	[TP0640-TP0870 (0.6975479)]
COG0840	COG1344	HH1310	HH1310	Methyl-accepting chemotaxis protein	HH1695	HH1695	Flagellar hook-associated protein FlgL	[TP0640-TP0870 (0.6975479)]
COG0840	COG1344	HH1088	HH1088	Hypothetical protein {UniProtKB/TrEMBL:Q7VH79}	HH1695	HH1695	Flagellar hook-associated protein FlgL	[TP0640-TP0870 (0.6975479)]
COG0840	COG1344	HH0891	HH0891	Hypothetical protein {UniProtKB/TrEMBL:Q7VHS2}	HH1653	HH1653	Major flagellin subunit FlaA_1	[TP0640-TP0870 (0.6975479)]
COG0840	COG1344	HH0513	HH0513	Hypothetical protein {UniProtKB/TrEMBL:Q7VIU1}	HH1796	HH1796	Minor flagellin subunit FlaB	[TP0640-TP0870 (0.6975479)]
COG0840	COG1344	HH1310	HH1310	Methyl-accepting chemotaxis protein	HH1653	HH1653	Major flagellin subunit FlaA_1	[TP0640-TP0870 (0.6975479)]
COG0840	COG1344	HH0891	HH0891	Hypothetical protein {UniProtKB/TrEMBL:Q7VHS2}	HH1364	HH1364	Major flagellin subunit FlaA_1	[TP0640-TP0870 (0.6975479)]
COG0840	COG1344	HH1088	HH1088	Hypothetical protein {UniProtKB/TrEMBL:Q7VH79}	HH1653	HH1653	Major flagellin subunit FlaA_1	[TP0640-TP0870 (0.6975479)]
COG0840	COG1344	HH0971	HH0971	Hypothetical protein {UniProtKB/TrEMBL:Q7VHJ6}	HH1653	HH1653	Major flagellin subunit FlaA_1	[TP0640-TP0870 (0.6975479)]
COG0840	COG1344	HH1155	HH1155	Hypothetical protein {UniProtKB/TrEMBL:Q7VH12}	HH1796	HH1796	Minor flagellin subunit FlaB	[TP0640-TP0870 (0.6975479)]
COG0840	COG1344	HH0481	HH0481	Hypothetical protein {UniProtKB/TrEMBL:Q7VIX3}	HH1695	HH1695	Flagellar hook-associated protein FlgL	[TP0640-TP0870 (0.6975479)]
COG0840	COG1344	HH0481	HH0481	Hypothetical protein {UniProtKB/TrEMBL:Q7VIX3}	HH1364	HH1364	Major flagellin subunit FlaA_1	[TP0640-TP0870 (0.6975479)]
COG0840	COG1344	HH0481	HH0481	Hypothetical protein {UniProtKB/TrEMBL:Q7VIX3}	HH1653	HH1653	Major flagellin subunit FlaA_1	[TP0640-TP0870 (0.6975479)]
COG0840	COG1344	HH0736	HH0736	Hypothetical protein {UniProtKB/TrEMBL:Q7VI72}	HH1796	HH1796	Minor flagellin subunit FlaB	[TP0640-TP0870 (0.6975479)]
COG0840	COG1344	HH1310	HH1310	Methyl-accepting chemotaxis protein	HH1364	HH1364	Major flagellin subunit FlaA_1	[TP0640-TP0870 (0.6975479)]
COG0840	COG1344	HH0725	HH0725	Hypothetical protein {UniProtKB/TrEMBL:Q7VI83}	HH1695	HH1695	Flagellar hook-associated protein FlgL	[TP0640-TP0870 (0.6975479)]
COG0840	COG1344	HH1310	HH1310	Methyl-accepting chemotaxis protein	HH1796	HH1796	Minor flagellin subunit FlaB	[TP0640-TP0870 (0.6975479)]
COG0840	COG1344	HH0513	HH0513	Hypothetical protein {UniProtKB/TrEMBL:Q7VIU1}	HH1653	HH1653	Major flagellin subunit FlaA_1	[TP0640-TP0870 (0.6975479)]
COG0840	COG1344	HH0736	HH0736	Hypothetical protein {UniProtKB/TrEMBL:Q7VI72}	HH1653	HH1653	Major flagellin subunit FlaA_1	[TP0640-TP0870 (0.6975479)]
COG0840	COG1344	HH1155	HH1155	Hypothetical protein {UniProtKB/TrEMBL:Q7VH12}	HH1653	HH1653	Major flagellin subunit FlaA_1	[TP0640-TP0870 (0.6975479)]
COG0840	COG1344	HH0736	HH0736	Hypothetical protein {UniProtKB/TrEMBL:Q7VI72}	HH1695	HH1695	Flagellar hook-associated protein FlgL	[TP0640-TP0870 (0.6975479)]
COG0840	COG1344	HH1337	HH1337	Hypothetical protein {UniProtKB/TrEMBL:Q7VGI4}	HH1695	HH1695	Flagellar hook-associated protein FlgL	[TP0640-TP0870 (0.6975479)]
COG0840	COG1344	HH0513	HH0513	Hypothetical protein {UniProtKB/TrEMBL:Q7VIU1}	HH1364	HH1364	Major flagellin subunit FlaA_1	[TP0640-TP0870 (0.6975479)]
COG0840	COG1344	HH0891	HH0891	Hypothetical protein {UniProtKB/TrEMBL:Q7VHS2}	HH1695	HH1695	Flagellar hook-associated protein FlgL	[TP0640-TP0870 (0.6975479)]
COG0840	COG1344	HH1337	HH1337	Hypothetical protein {UniProtKB/TrEMBL:Q7VGI4}	HH1653	HH1653	Major flagellin subunit FlaA_1	[TP0640-TP0870 (0.6975479)]
COG0840	COG1344	HH1088	HH1088	Hypothetical protein {UniProtKB/TrEMBL:Q7VH79}	HH1796	HH1796	Minor flagellin subunit FlaB	[TP0640-TP0870 (0.6975479)]
COG0840	COG1344	HH1337	HH1337	Hypothetical protein {UniProtKB/TrEMBL:Q7VGI4}	HH1364	HH1364	Major flagellin subunit FlaA_1	[TP0640-TP0870 (0.6975479)]
COG0840	COG1344	HH1155	HH1155	Hypothetical protein {UniProtKB/TrEMBL:Q7VH12}	HH1364	HH1364	Major flagellin subunit FlaA_1	[TP0640-TP0870 (0.6975479)]
COG0840	COG1344	HH0971	HH0971	Hypothetical protein {UniProtKB/TrEMBL:Q7VHJ6}	HH1796	HH1796	Minor flagellin subunit FlaB	[TP0640-TP0870 (0.6975479)]
COG0840	COG1344	HH0725	HH0725	Hypothetical protein {UniProtKB/TrEMBL:Q7VI83}	HH1796	HH1796	Minor flagellin subunit FlaB	[TP0640-TP0870 (0.6975479)]
COG0840	COG1344	HH0971	HH0971	Hypothetical protein {UniProtKB/TrEMBL:Q7VHJ6}	HH1695	HH1695	Flagellar hook-associated protein FlgL	[TP0640-TP0870 (0.6975479)]
COG0840	COG1344	HH1337	HH1337	Hypothetical protein {UniProtKB/TrEMBL:Q7VGI4}	HH1796	HH1796	Minor flagellin subunit FlaB	[TP0640-TP0870 (0.6975479)]
COG0840	COG1344	HH0971	HH0971	Hypothetical protein {UniProtKB/TrEMBL:Q7VHJ6}	HH1364	HH1364	Major flagellin subunit FlaA_1	[TP0640-TP0870 (0.6975479)]
COG0840	COG1344	HH1088	HH1088	Hypothetical protein {UniProtKB/TrEMBL:Q7VH79}	HH1364	HH1364	Major flagellin subunit FlaA_1	[TP0640-TP0870 (0.6975479)]
COG0840	COG1344	HH0725	HH0725	Hypothetical protein {UniProtKB/TrEMBL:Q7VI83}	HH1364	HH1364	Major flagellin subunit FlaA_1	[TP0640-TP0870 (0.6975479)]
COG0840	COG1344	HH0513	HH0513	Hypothetical protein {UniProtKB/TrEMBL:Q7VIU1}	HH1695	HH1695	Flagellar hook-associated protein FlgL	[TP0640-TP0870 (0.6975479)]
COG0840	COG1344	HH0481	HH0481	Hypothetical protein {UniProtKB/TrEMBL:Q7VIX3}	HH1796	HH1796	Minor flagellin subunit FlaB	[TP0640-TP0870 (0.6975479)]
COG0840	COG1344	HH0736	HH0736	Hypothetical protein {UniProtKB/TrEMBL:Q7VI72}	HH1364	HH1364	Major flagellin subunit FlaA_1	[TP0640-TP0870 (0.6975479)]
COG0840	COG1344	HH0725	HH0725	Hypothetical protein {UniProtKB/TrEMBL:Q7VI83}	HH1653	HH1653	Major flagellin subunit FlaA_1	[TP0640-TP0870 (0.6975479)]
COG0840	COG1344	HH1155	HH1155	Hypothetical protein {UniProtKB/TrEMBL:Q7VH12}	HH1695	HH1695	Flagellar hook-associated protein FlgL	[TP0640-TP0870 (0.6975479)]
COG1825	COG2812	HH1494	ctc	50S ribosomal protein L25 (General stress protein CTC)	HH1077	HH1077	DNA polymerase III gamma and tau subunits DnaX	[TP0372-TP1005 (0.6540257)]
COG0024	COG1121	HH1398	HH1398	Methionine aminopeptidase	HH1759	HH1759	ABC transporter {UniProtKB/TrEMBL:Q7VFB8}	[TP0842-TP0164 (0.77940726)]
COG0361	COG1214	HH1399	infA	Translation initiation factor IF-1	HH1014	HH1014	Hypothetical protein {UniProtKB/TrEMBL:Q7VHF3}	[TP0097-TP0876 (0.56457245)]
COG2204	COG2204	HH1635	HH1635	Transcriptional activator FlgR	HH1635	HH1635	Transcriptional activator FlgR	[TP0519-TP0519 (0.65939915)]
COG0242	COG1187	HH0569	def	Peptide deformylase (EC 3.5.1.88) (PDF) (Polypeptide deformylase)	HH0717	HH0717	Hypothetical protein {UniProtKB/TrEMBL:Q7VI91}	[TP0757-TP0459 (0.5284328)]
COG0457	COG0558	HH0930	HH0930	Hypothetical protein {UniProtKB/TrEMBL:Q7VHN5}	HH1680	HH1680	Phosphatidylglycerophosphate synthase	[TP0067-TP0730 (0.86096925)]
COG0457	COG0558	HH1630	HH1630	Hypothetical protein {UniProtKB/TrEMBL:Q7VFP5}	HH1680	HH1680	Phosphatidylglycerophosphate synthase	[TP0067-TP0730 (0.86096925)]
COG0457	COG0558	HH1491	HH1491	Hypothetical protein {UniProtKB/TrEMBL:Q7VG33}	HH1680	HH1680	Phosphatidylglycerophosphate synthase	[TP0067-TP0730 (0.86096925)]
COG0020	COG1508	HH1093	uppS	Undecaprenyl pyrophosphate synthetase (EC 2.5.1.31) (UPP synthetase) (Di-trans,poly-cis-decaprenylcistransferase) (Undecaprenyl diphosphate synthase) (UDS)	HH1074	HH1074	RNA polymerase sigma 54 factor	[TP0603-TP0111 (0.79878455)]
COG1385	COG2812	HH0994	HH0994	Hypothetical protein {UniProtKB/TrEMBL:Q7VHH3}	HH1077	HH1077	DNA polymerase III gamma and tau subunits DnaX	[TP0276-TP1005 (0.66627616)]
COG0217	COG0739	HH1604	HH_1604	Hypothetical UPF0082 protein HH1604	HH0461	HH0461	Hypothetical protein tagE	[TP0474-TP0864 (0.82349855)]
COG0217	COG0739	HH1604	HH_1604	Hypothetical UPF0082 protein HH1604	HH0011	HH0011	Hypothetical protein {UniProtKB/TrEMBL:Q7VK81}	[TP0474-TP0864 (0.82349855)]
COG0217	COG0739	HH1604	HH_1604	Hypothetical UPF0082 protein HH1604	HH0460	HH0460	Membrane proteins related to	[TP0474-TP0864 (0.82349855)]
COG0217	COG0739	HH1604	HH_1604	Hypothetical UPF0082 protein HH1604	HH0788	HH0788	Hypothetical protein {UniProtKB/TrEMBL:Q7VI21}	[TP0474-TP0864 (0.82349855)]
COG0217	COG0739	HH1604	HH_1604	Hypothetical UPF0082 protein HH1604	HH1017	HH1017	Hypothetical protein {UniProtKB/TrEMBL:Q7VHF0}	[TP0474-TP0864 (0.82349855)]
COG0217	COG0739	HH1604	HH_1604	Hypothetical UPF0082 protein HH1604	HH0872	HH0872	Hypothetical protein {UniProtKB/TrEMBL:Q7VHU1}	[TP0474-TP0864 (0.82349855)]
COG0242	COG0254	HH0569	def	Peptide deformylase (EC 3.5.1.88) (PDF) (Polypeptide deformylase)	HH1744	rpmE	50S ribosomal protein L31	[TP0757-TP0255 (0.6434887)]
COG0442	COG1466	HH1726	HH1726	Prolyl-tRNA synthetase {UniProtKB/TrEMBL:Q7VFF0}	HH0535	HH0535	Hypothetical protein {UniProtKB/TrEMBL:Q7VIR9}	[TP0160-TP0588 (0.66563916)]
COG0847	COG1558	HH1347	HH1347	DNA polymerase III {UniProtKB/TrEMBL:Q7VGH4}	HH1408	HH1408	Flagellar basal body rod protein FlgC	[TP0643-TP0397 (0.7022186)]
COG0305	COG0593	HH1658	HH1658	Replicative DNA helicase	HH1110	dnaA	Chromosomal replication initiator protein dnaA	[TP0058-TP0001 (0.9013428)]
COG0178	COG1197	HH0132	HH0132	Excinuclease ABC subunit A	HH0458	HH0458	Transcription-repair coupling factor	[TP0514-TP0344 (0.9414915)]
COG0264	COG0544	HH1071	tsf	Elongation factor Ts (EF-Ts)	HH0566	tig	Trigger factor {UniProtKB/Swiss-Prot:Q7VIN8}	[TP0605-TP0506 (0.9100214)]
COG1344	COG1352	HH1653	HH1653	Major flagellin subunit FlaA_1	HH0455	HH0455	Chemotaxis protein methyltransferase CheR	[TP0870-TP0630 (0.7476691)]
COG1344	COG1352	HH1695	HH1695	Flagellar hook-associated protein FlgL	HH0455	HH0455	Chemotaxis protein methyltransferase CheR	[TP0870-TP0630 (0.7476691)]
COG1344	COG1352	HH1796	HH1796	Minor flagellin subunit FlaB	HH0455	HH0455	Chemotaxis protein methyltransferase CheR	[TP0870-TP0630 (0.7476691)]
COG1344	COG1352	HH1364	HH1364	Major flagellin subunit FlaA_1	HH0455	HH0455	Chemotaxis protein methyltransferase CheR	[TP0870-TP0630 (0.7476691)]
COG0495	COG1475	HH0465	leuS	Leucyl-tRNA synthetase (EC 6.1.1.4) (Leucine--tRNA ligase) (LeuRS)	HH0423	HH0423	Transcriptional regulator involved in chromosome	[TP0586-TP0271 (0.63095015)]
COG1352	COG1536	HH0455	HH0455	Chemotaxis protein methyltransferase CheR	HH0610	HH0610	Flagellar motor switch protein FliG	[TP0630-TP0026 (0.7604114)]
COG1344	COG1516	HH1364	HH1364	Major flagellin subunit FlaA_1	HH0791	HH0791	Flagellin FlaA and FlaB chaperone protein FliS	[TP0870-TP0943 (0.723277)]
COG1344	COG1516	HH1796	HH1796	Minor flagellin subunit FlaB	HH0791	HH0791	Flagellin FlaA and FlaB chaperone protein FliS	[TP0870-TP0943 (0.723277)]
COG1344	COG1516	HH1653	HH1653	Major flagellin subunit FlaA_1	HH0791	HH0791	Flagellin FlaA and FlaB chaperone protein FliS	[TP0870-TP0943 (0.723277)]
COG1344	COG1516	HH1695	HH1695	Flagellar hook-associated protein FlgL	HH0791	HH0791	Flagellin FlaA and FlaB chaperone protein FliS	[TP0870-TP0943 (0.723277)]
COG0099	COG0216	HH1400	rpsM	Ribosomal protein S13 {UniProtKB/TrEMBL:Q7VGC2}	HH1777	prfA	Peptide chain release factor 1 (RF-1)	[TP0210-TP0051 (0.8775348)]
COG0442	COG0552	HH1726	HH1726	Prolyl-tRNA synthetase {UniProtKB/TrEMBL:Q7VFF0}	HH0590	HH0590	Signal recognition particle-docking GTPase FtsY	[TP0160-TP0578 (0.56216276)]
COG0242	COG0319	HH0569	def	Peptide deformylase (EC 3.5.1.88) (PDF) (Polypeptide deformylase)	HH1232	HH_1232	UPF0054 protein HH_1232	[TP0757-TP0650 (0.630912)]
COG0178	COG0845	HH0132	HH0132	Excinuclease ABC subunit A	HH1858	HH1858	Hypothetical protein {UniProtKB/TrEMBL:Q7VF21}	[TP0514-TP0965 (0.87363523)]
COG0178	COG0845	HH0132	HH0132	Excinuclease ABC subunit A	HH0175	HH0175	Conserved hypothetical membrane protein	[TP0514-TP0965 (0.87363523)]
COG0178	COG0845	HH0132	HH0132	Excinuclease ABC subunit A	HH0223	HH0223	Hypothetical protein {UniProtKB/TrEMBL:Q7VJM0}	[TP0514-TP0965 (0.87363523)]
COG0178	COG0845	HH0132	HH0132	Excinuclease ABC subunit A	HH1288	HH1288	Hypothetical protein {UniProtKB/TrEMBL:Q7VGN2}	[TP0514-TP0965 (0.87363523)]
COG0178	COG0845	HH0132	HH0132	Excinuclease ABC subunit A	HH0624	HH0624	Hypothetical protein {UniProtKB/TrEMBL:Q7VII1}	[TP0514-TP0965 (0.87363523)]
COG0457	COG0566	HH1491	HH1491	Hypothetical protein {UniProtKB/TrEMBL:Q7VG33}	HH1746	HH1746	Hypothetical protein {UniProtKB/TrEMBL:Q7VFD1}	[TP0095-TP0054 (0.73981166)]
COG0457	COG0566	HH1630	HH1630	Hypothetical protein {UniProtKB/TrEMBL:Q7VFP5}	HH1746	HH1746	Hypothetical protein {UniProtKB/TrEMBL:Q7VFD1}	[TP0095-TP0054 (0.73981166)]
COG0457	COG0566	HH0930	HH0930	Hypothetical protein {UniProtKB/TrEMBL:Q7VHN5}	HH1746	HH1746	Hypothetical protein {UniProtKB/TrEMBL:Q7VFD1}	[TP0095-TP0054 (0.73981166)]
COG0465	COG0558	HH0822	HH0822	Membrane bound zinc metallopeptidase	HH1680	HH1680	Phosphatidylglycerophosphate synthase	[TP0765-TP0256 (0.8653493)]
COG0465	COG0558	HH0879	HH0879	ATP-dependent zinc metalloproteinase	HH1680	HH1680	Phosphatidylglycerophosphate synthase	[TP0765-TP0256 (0.8653493)]
COG0024	COG0462	HH1398	HH1398	Methionine aminopeptidase	HH1536	prs	Ribose-phosphate pyrophosphokinase (EC 2.7.6.1) (RPPK) (Phosphoribosyl pyrophosphate synthetase) (P-Rib-PP synthetase) (PRPP synthetase)	[TP0842-TP0294 (0.8762697)]
COG0125	COG0361	HH1362	tmk	Thymidylate kinase {UniProtKB/Swiss-Prot:Q7VGF9}	HH1399	infA	Translation initiation factor IF-1	[TP0354-TP0097 (0.8382038)]
COG1536	COG1766	HH0610	HH0610	Flagellar motor switch protein FliG	HH0611	HH0611	Flagellar basal body M-ring protein FliF	[TP0400-TP0399 (0.9198608), TP0026-TP0399 (0.9539454)]
COG0319	COG0787	HH1232	HH_1232	UPF0054 protein HH_1232	HH1516	HH1516	Hypothetical protein {UniProtKB/TrEMBL:Q7VG09}	[TP0650-TP0681 (0.82058704)]
COG0319	COG0787	HH1232	HH_1232	UPF0054 protein HH_1232	HH0466	HH0466	Alanine racemase {UniProtKB/TrEMBL:Q7VIY6}	[TP0650-TP0681 (0.82058704)]
COG0215	COG1536	HH0517	cysS	Cysteinyl-tRNA synthetase (EC 6.1.1.16) (Cysteine--tRNA ligase) (CysRS)	HH0610	HH0610	Flagellar motor switch protein FliG	[TP0091-TP0400 (0.6374247)]
COG0564	COG1418	HH0641	HH0641	Ribosomal pseudouridine synthase	HH0587	HH0587	Hypothetical protein {UniProtKB/TrEMBL:Q7VIL7}	[TP0154-TP1018 (0.7668753)]
COG0564	COG1418	HH0735	HH0735	Hypothetical protein sfhB	HH0587	HH0587	Hypothetical protein {UniProtKB/TrEMBL:Q7VIL7}	[TP0154-TP1018 (0.7668753)]
COG0564	COG1418	HH0783	HH0783	Ribosomal pseudouridine synthase	HH0587	HH0587	Hypothetical protein {UniProtKB/TrEMBL:Q7VIL7}	[TP0154-TP1018 (0.7668753)]
COG0739	COG2204	HH0872	HH0872	Hypothetical protein {UniProtKB/TrEMBL:Q7VHU1}	HH1635	HH1635	Transcriptional activator FlgR	[TP0706-TP0519 (0.80130965)]
COG0739	COG2204	HH0460	HH0460	Membrane proteins related to	HH1635	HH1635	Transcriptional activator FlgR	[TP0706-TP0519 (0.80130965)]
COG0739	COG2204	HH0011	HH0011	Hypothetical protein {UniProtKB/TrEMBL:Q7VK81}	HH1635	HH1635	Transcriptional activator FlgR	[TP0706-TP0519 (0.80130965)]
COG0739	COG2204	HH0788	HH0788	Hypothetical protein {UniProtKB/TrEMBL:Q7VI21}	HH1635	HH1635	Transcriptional activator FlgR	[TP0706-TP0519 (0.80130965)]
COG0739	COG2204	HH1017	HH1017	Hypothetical protein {UniProtKB/TrEMBL:Q7VHF0}	HH1635	HH1635	Transcriptional activator FlgR	[TP0706-TP0519 (0.80130965)]
COG0739	COG2204	HH0461	HH0461	Hypothetical protein tagE	HH1635	HH1635	Transcriptional activator FlgR	[TP0706-TP0519 (0.80130965)]
COG0280	COG0457	HH1309	HH1309	Phosphotransacetylase {UniProtKB/TrEMBL:Q7VGL2}	HH1491	HH1491	Hypothetical protein {UniProtKB/TrEMBL:Q7VG33}	[TP0094-TP0067 (0.5068833)]
COG0280	COG0457	HH1309	HH1309	Phosphotransacetylase {UniProtKB/TrEMBL:Q7VGL2}	HH1630	HH1630	Hypothetical protein {UniProtKB/TrEMBL:Q7VFP5}	[TP0094-TP0067 (0.5068833)]
COG0280	COG0457	HH1309	HH1309	Phosphotransacetylase {UniProtKB/TrEMBL:Q7VGL2}	HH0930	HH0930	Hypothetical protein {UniProtKB/TrEMBL:Q7VHN5}	[TP0094-TP0067 (0.5068833)]
COG0457	COG0495	HH1630	HH1630	Hypothetical protein {UniProtKB/TrEMBL:Q7VFP5}	HH0465	leuS	Leucyl-tRNA synthetase (EC 6.1.1.4) (Leucine--tRNA ligase) (LeuRS)	[TP0067-TP0586 (0.714839)]
COG0457	COG0495	HH1491	HH1491	Hypothetical protein {UniProtKB/TrEMBL:Q7VG33}	HH0465	leuS	Leucyl-tRNA synthetase (EC 6.1.1.4) (Leucine--tRNA ligase) (LeuRS)	[TP0067-TP0586 (0.714839)]
COG0457	COG0495	HH0930	HH0930	Hypothetical protein {UniProtKB/TrEMBL:Q7VHN5}	HH0465	leuS	Leucyl-tRNA synthetase (EC 6.1.1.4) (Leucine--tRNA ligase) (LeuRS)	[TP0067-TP0586 (0.714839)]
COG0358	COG0457	HH1199	HH1199	DNA primase {UniProtKB/TrEMBL:Q7VGW9}	HH1491	HH1491	Hypothetical protein {UniProtKB/TrEMBL:Q7VG33}	[TP0492-TP0648 (0.5111708)]
COG0358	COG0457	HH1199	HH1199	DNA primase {UniProtKB/TrEMBL:Q7VGW9}	HH0930	HH0930	Hypothetical protein {UniProtKB/TrEMBL:Q7VHN5}	[TP0492-TP0648 (0.5111708)]
COG0358	COG0457	HH1199	HH1199	DNA primase {UniProtKB/TrEMBL:Q7VGW9}	HH1630	HH1630	Hypothetical protein {UniProtKB/TrEMBL:Q7VFP5}	[TP0492-TP0648 (0.5111708)]
COG0766	COG1419	HH0576	murA	UDP-N-acetylglucosamine 1-carboxyvinyltransferase (EC 2.5.1.7) (Enoylpyruvate transferase) (UDP-N-acetylglucosamine enolpyruvyl transferase) (EPT)	HH1143	HH1143	Flagellar GTP-binding protein FlhF	[TP0029-TP0713 (0.80866665)]
COG0795	COG1792	HH0602	HH0602	Hypothetical protein {UniProtKB/TrEMBL:Q7VIK3}	HH1185	HH1185	Rod shape-determining protein MreC	[TP0884-TP0498 (0.8374102)]
COG0795	COG1792	HH1496	HH1496	Hypothetical protein {UniProtKB/TrEMBL:Q7VG28}	HH1185	HH1185	Rod shape-determining protein MreC	[TP0884-TP0498 (0.8374102)]
COG1317	COG1536	HH0609	HH0609	Flagellar assembly protein FliH	HH0610	HH0610	Flagellar motor switch protein FliG	[TP0401-TP0026 (0.96139234)]
COG1214	COG1516	HH1014	HH1014	Hypothetical protein {UniProtKB/TrEMBL:Q7VHF3}	HH0791	HH0791	Flagellin FlaA and FlaB chaperone protein FliS	[TP0876-TP0943 (0.57131183)]
COG0024	COG0125	HH1398	HH1398	Methionine aminopeptidase	HH1362	tmk	Thymidylate kinase {UniProtKB/Swiss-Prot:Q7VGF9}	[TP0842-TP0354 (0.8096375)]
COG1291	COG1291	HH0501	HH0501	Flagellar motor component MotA	HH0501	HH0501	Flagellar motor component MotA	[TP0725-TP0725 (0.8044664)]
COG0275	COG1815	HH1279	mraW	S-adenosyl-methyltransferase mraW (EC 2.1.1.-)	HH1407	HH1407	Flagellar basal body rod protein FlgB	[TP0384-TP0396 (0.81050646)]
COG1536	COG1536	HH0610	HH0610	Flagellar motor switch protein FliG	HH0610	HH0610	Flagellar motor switch protein FliG	[TP0026-TP0400 (0.5928469)]
COG0457	COG0845	HH1491	HH1491	Hypothetical protein {UniProtKB/TrEMBL:Q7VG33}	HH1288	HH1288	Hypothetical protein {UniProtKB/TrEMBL:Q7VGN2}	[TP0648-TP0965 (0.54118866)]
COG0457	COG0845	HH1491	HH1491	Hypothetical protein {UniProtKB/TrEMBL:Q7VG33}	HH0175	HH0175	Conserved hypothetical membrane protein	[TP0648-TP0965 (0.54118866)]
COG0457	COG0845	HH1630	HH1630	Hypothetical protein {UniProtKB/TrEMBL:Q7VFP5}	HH1858	HH1858	Hypothetical protein {UniProtKB/TrEMBL:Q7VF21}	[TP0648-TP0965 (0.54118866)]
COG0457	COG0845	HH1630	HH1630	Hypothetical protein {UniProtKB/TrEMBL:Q7VFP5}	HH1288	HH1288	Hypothetical protein {UniProtKB/TrEMBL:Q7VGN2}	[TP0648-TP0965 (0.54118866)]
COG0457	COG0845	HH0930	HH0930	Hypothetical protein {UniProtKB/TrEMBL:Q7VHN5}	HH0624	HH0624	Hypothetical protein {UniProtKB/TrEMBL:Q7VII1}	[TP0648-TP0965 (0.54118866)]
COG0457	COG0845	HH1491	HH1491	Hypothetical protein {UniProtKB/TrEMBL:Q7VG33}	HH0624	HH0624	Hypothetical protein {UniProtKB/TrEMBL:Q7VII1}	[TP0648-TP0965 (0.54118866)]
COG0457	COG0845	HH1491	HH1491	Hypothetical protein {UniProtKB/TrEMBL:Q7VG33}	HH0223	HH0223	Hypothetical protein {UniProtKB/TrEMBL:Q7VJM0}	[TP0648-TP0965 (0.54118866)]
COG0457	COG0845	HH1630	HH1630	Hypothetical protein {UniProtKB/TrEMBL:Q7VFP5}	HH0175	HH0175	Conserved hypothetical membrane protein	[TP0648-TP0965 (0.54118866)]
COG0457	COG0845	HH1630	HH1630	Hypothetical protein {UniProtKB/TrEMBL:Q7VFP5}	HH0223	HH0223	Hypothetical protein {UniProtKB/TrEMBL:Q7VJM0}	[TP0648-TP0965 (0.54118866)]
COG0457	COG0845	HH0930	HH0930	Hypothetical protein {UniProtKB/TrEMBL:Q7VHN5}	HH1858	HH1858	Hypothetical protein {UniProtKB/TrEMBL:Q7VF21}	[TP0648-TP0965 (0.54118866)]
COG0457	COG0845	HH0930	HH0930	Hypothetical protein {UniProtKB/TrEMBL:Q7VHN5}	HH0223	HH0223	Hypothetical protein {UniProtKB/TrEMBL:Q7VJM0}	[TP0648-TP0965 (0.54118866)]
COG0457	COG0845	HH0930	HH0930	Hypothetical protein {UniProtKB/TrEMBL:Q7VHN5}	HH1288	HH1288	Hypothetical protein {UniProtKB/TrEMBL:Q7VGN2}	[TP0648-TP0965 (0.54118866)]
COG0457	COG0845	HH0930	HH0930	Hypothetical protein {UniProtKB/TrEMBL:Q7VHN5}	HH0175	HH0175	Conserved hypothetical membrane protein	[TP0648-TP0965 (0.54118866)]
COG0457	COG0845	HH1630	HH1630	Hypothetical protein {UniProtKB/TrEMBL:Q7VFP5}	HH0624	HH0624	Hypothetical protein {UniProtKB/TrEMBL:Q7VII1}	[TP0648-TP0965 (0.54118866)]
COG0457	COG0845	HH1491	HH1491	Hypothetical protein {UniProtKB/TrEMBL:Q7VG33}	HH1858	HH1858	Hypothetical protein {UniProtKB/TrEMBL:Q7VF21}	[TP0648-TP0965 (0.54118866)]
COG1749	COG1843	HH1704	HH1704	Flagellar hook protein FlgE	HH0184	HH0184	Flagellar hook assembly protein FlgD	[TP0727-TP0728 (0.8651164)]
COG1749	COG1843	HH0183	HH0183	Flagellar hook protein FlgE	HH0184	HH0184	Flagellar hook assembly protein FlgD	[TP0727-TP0728 (0.8651164)]
COG1536	COG1776	HH0610	HH0610	Flagellar motor switch protein FliG	HH1148	HH1148	Flagellar protein FliY {UniProtKB/TrEMBL:Q7VH19}	[TP0026-TP0720 (0.7923422)]
COG0782	COG1057	HH0154	HH0154	Transcription elongation factor GreA	HH0351	HH0351	Hypothetical protein {UniProtKB/TrEMBL:Q7VJ92}	[TP0019-TP0741 (0.75909394)]
COG1516	COG1516	HH0791	HH0791	Flagellin FlaA and FlaB chaperone protein FliS	HH0791	HH0791	Flagellin FlaA and FlaB chaperone protein FliS	[TP0943-TP0943 (0.5311184)]
COG0817	COG1516	HH1111	ruvC	Crossover junction endodeoxyribonuclease ruvC (EC 3.1.22.4) (Holliday junction nuclease ruvC) (Holliday junction resolvase ruvC)	HH0791	HH0791	Flagellin FlaA and FlaB chaperone protein FliS	[TP0517-TP0943 (0.5294325)]
COG1109	COG1157	HH1779	glmM	Phosphoglucosamine mutase (EC 5.4.2.10)	HH0565	HH0565	Flagellum-specific ATP synthase FliI	[TP0413-TP0402 (0.78400123)]
COG1109	COG1157	HH0613	HH0613	Phosphohexosemutase {UniProtKB/TrEMBL:Q7VIJ2}	HH0565	HH0565	Flagellum-specific ATP synthase FliI	[TP0413-TP0402 (0.78400123)]
COG1256	COG1776	HH0876	HH0876	Flagellar hook-associated protein FlgK	HH1148	HH1148	Flagellar protein FliY {UniProtKB/TrEMBL:Q7VH19}	[TP0660-TP0720 (0.80235356)]
COG0012	COG0188	HH1373	HH1373	Hypothetical protein {UniProtKB/TrEMBL:Q7VGE9}	HH1633	HH1633	DNA gyrase {UniProtKB/TrEMBL:Q7VFP2}	[TP0124-TP0005 (0.7149395)]
COG0324	COG1558	HH0910	HH0910	TRNA delta(2)-isopentenylpyrophosphate	HH1408	HH1408	Flagellar basal body rod protein FlgC	[TP0637-TP0397 (0.66148543)]
COG0840	COG1157	HH0725	HH0725	Hypothetical protein {UniProtKB/TrEMBL:Q7VI83}	HH0565	HH0565	Flagellum-specific ATP synthase FliI	[TP0640-TP0402 (0.9180537)]
COG0840	COG1157	HH0736	HH0736	Hypothetical protein {UniProtKB/TrEMBL:Q7VI72}	HH0565	HH0565	Flagellum-specific ATP synthase FliI	[TP0640-TP0402 (0.9180537)]
COG0840	COG1157	HH0513	HH0513	Hypothetical protein {UniProtKB/TrEMBL:Q7VIU1}	HH0565	HH0565	Flagellum-specific ATP synthase FliI	[TP0640-TP0402 (0.9180537)]
COG0840	COG1157	HH1310	HH1310	Methyl-accepting chemotaxis protein	HH0565	HH0565	Flagellum-specific ATP synthase FliI	[TP0640-TP0402 (0.9180537)]
COG0840	COG1157	HH1337	HH1337	Hypothetical protein {UniProtKB/TrEMBL:Q7VGI4}	HH0565	HH0565	Flagellum-specific ATP synthase FliI	[TP0640-TP0402 (0.9180537)]
COG0840	COG1157	HH1088	HH1088	Hypothetical protein {UniProtKB/TrEMBL:Q7VH79}	HH0565	HH0565	Flagellum-specific ATP synthase FliI	[TP0640-TP0402 (0.9180537)]
COG0840	COG1157	HH0481	HH0481	Hypothetical protein {UniProtKB/TrEMBL:Q7VIX3}	HH0565	HH0565	Flagellum-specific ATP synthase FliI	[TP0640-TP0402 (0.9180537)]
COG0840	COG1157	HH0971	HH0971	Hypothetical protein {UniProtKB/TrEMBL:Q7VHJ6}	HH0565	HH0565	Flagellum-specific ATP synthase FliI	[TP0640-TP0402 (0.9180537)]
COG0840	COG1157	HH0891	HH0891	Hypothetical protein {UniProtKB/TrEMBL:Q7VHS2}	HH0565	HH0565	Flagellum-specific ATP synthase FliI	[TP0640-TP0402 (0.9180537)]
COG0840	COG1157	HH1155	HH1155	Hypothetical protein {UniProtKB/TrEMBL:Q7VH12}	HH0565	HH0565	Flagellum-specific ATP synthase FliI	[TP0640-TP0402 (0.9180537)]
COG0462	COG0492	HH1536	prs	Ribose-phosphate pyrophosphokinase (EC 2.7.6.1) (RPPK) (Phosphoribosyl pyrophosphate synthetase) (P-Rib-PP synthetase) (PRPP synthetase)	HH1153	HH1153	Hypothetical protein trxB_2	[TP0294-TP0814 (0.8323514)]
COG0462	COG0492	HH1536	prs	Ribose-phosphate pyrophosphokinase (EC 2.7.6.1) (RPPK) (Phosphoribosyl pyrophosphate synthetase) (P-Rib-PP synthetase) (PRPP synthetase)	HH0486	HH0486	Thioredoxin reductase TrxB	[TP0294-TP0814 (0.8323514)]
COG0124	COG0254	HH1809	hisS	Histidyl-tRNA synthetase (EC 6.1.1.21) (Histidine--tRNA ligase) (HisRS)	HH1744	rpmE	50S ribosomal protein L31	[TP0641-TP0255 (0.65973145)]
COG0178	COG0272	HH0132	HH0132	Excinuclease ABC subunit A	HH1803	HH1803	DNA ligase {UniProtKB/TrEMBL:Q7VF74}	[TP0514-TP0634 (0.7537598)]
COG0495	COG1558	HH0465	leuS	Leucyl-tRNA synthetase (EC 6.1.1.4) (Leucine--tRNA ligase) (LeuRS)	HH1408	HH1408	Flagellar basal body rod protein FlgC	[TP0586-TP0397 (0.60331625)]
COG1135	COG1466	HH0716	HH0716	Hypothetical protein abc	HH0535	HH0535	Hypothetical protein {UniProtKB/TrEMBL:Q7VIR9}	[TP0120-TP0588 (0.7896185)]
COG1192	COG2214	HH0422	HH0422	ATPases involved in chromosome partitioning ParA	HH1642	HH1642	Curved DNA-binding protein CbpA	[TP0272-TP0843 (0.8210422)]
COG1192	COG2214	HH0422	HH0422	ATPases involved in chromosome partitioning ParA	HH1306	HH1306	Hypothetical protein {UniProtKB/TrEMBL:Q7VGL5}	[TP0272-TP0843 (0.8210422)]
COG0608	COG1159	HH1351	HH1351	Single-stranded DNA-specific exonuclease	HH0308	HH0308	Hypothetical protein {UniProtKB/TrEMBL:Q7VJD5}	[TP0704-TP0541 (0.7586372)]
COG0242	COG0263	HH0569	def	Peptide deformylase (EC 3.5.1.88) (PDF) (Polypeptide deformylase)	HH0419	proB	Glutamate 5-kinase (EC 2.7.2.11) (Gamma-glutamyl kinase) (GK)	[TP0757-TP0351 (0.5771584)]
COG0739	COG4786	HH0872	HH0872	Hypothetical protein {UniProtKB/TrEMBL:Q7VHU1}	HH1090	HH1090	Flagellar distal rod protein FlgG	[TP0782-TP0961 (0.69582695)]
COG0739	COG4786	HH0011	HH0011	Hypothetical protein {UniProtKB/TrEMBL:Q7VK81}	HH1081	HH1081	Flagellar distal rod protein FlgG	[TP0782-TP0961 (0.69582695)]
COG0739	COG4786	HH0872	HH0872	Hypothetical protein {UniProtKB/TrEMBL:Q7VHU1}	HH1081	HH1081	Flagellar distal rod protein FlgG	[TP0782-TP0961 (0.69582695)]
COG0739	COG4786	HH0461	HH0461	Hypothetical protein tagE	HH1090	HH1090	Flagellar distal rod protein FlgG	[TP0782-TP0961 (0.69582695)]
COG0739	COG4786	HH1017	HH1017	Hypothetical protein {UniProtKB/TrEMBL:Q7VHF0}	HH1090	HH1090	Flagellar distal rod protein FlgG	[TP0782-TP0961 (0.69582695)]
COG0739	COG4786	HH0460	HH0460	Membrane proteins related to	HH1081	HH1081	Flagellar distal rod protein FlgG	[TP0782-TP0961 (0.69582695)]
COG0739	COG4786	HH0788	HH0788	Hypothetical protein {UniProtKB/TrEMBL:Q7VI21}	HH1090	HH1090	Flagellar distal rod protein FlgG	[TP0782-TP0961 (0.69582695)]
COG0739	COG4786	HH1017	HH1017	Hypothetical protein {UniProtKB/TrEMBL:Q7VHF0}	HH1081	HH1081	Flagellar distal rod protein FlgG	[TP0782-TP0961 (0.69582695)]
COG0739	COG4786	HH0460	HH0460	Membrane proteins related to	HH1090	HH1090	Flagellar distal rod protein FlgG	[TP0782-TP0961 (0.69582695)]
COG0739	COG4786	HH0461	HH0461	Hypothetical protein tagE	HH1081	HH1081	Flagellar distal rod protein FlgG	[TP0782-TP0961 (0.69582695)]
COG0739	COG4786	HH0011	HH0011	Hypothetical protein {UniProtKB/TrEMBL:Q7VK81}	HH1090	HH1090	Flagellar distal rod protein FlgG	[TP0782-TP0961 (0.69582695)]
COG0739	COG4786	HH0788	HH0788	Hypothetical protein {UniProtKB/TrEMBL:Q7VI21}	HH1081	HH1081	Flagellar distal rod protein FlgG	[TP0782-TP0961 (0.69582695)]
COG0457	COG2204	HH1491	HH1491	Hypothetical protein {UniProtKB/TrEMBL:Q7VG33}	HH1635	HH1635	Transcriptional activator FlgR	[TP0067-TP0519 (0.7741208)]
COG0457	COG2204	HH0930	HH0930	Hypothetical protein {UniProtKB/TrEMBL:Q7VHN5}	HH1635	HH1635	Transcriptional activator FlgR	[TP0067-TP0519 (0.7741208)]
COG0457	COG2204	HH1630	HH1630	Hypothetical protein {UniProtKB/TrEMBL:Q7VFP5}	HH1635	HH1635	Transcriptional activator FlgR	[TP0067-TP0519 (0.7741208)]
COG0526	COG1843	HH0055	HH0055	Thioredoxin {UniProtKB/TrEMBL:Q7VK37}	HH0184	HH0184	Flagellar hook assembly protein FlgD	[TP0100-TP0728 (0.58155864)]
COG0526	COG1843	HH1160	HH1160	Thioredoxin {UniProtKB/TrEMBL:Q7VH07}	HH0184	HH0184	Flagellar hook assembly protein FlgD	[TP0100-TP0728 (0.58155864)]
COG0768	COG1344	HH1410	HH1410	Hypothetical protein {UniProtKB/TrEMBL:Q7VGB2}	HH1695	HH1695	Flagellar hook-associated protein FlgL	[TP0760-TP0870 (0.7190043)]
COG0768	COG1344	HH1332	HH1332	Penicillin-binding protein	HH1364	HH1364	Major flagellin subunit FlaA_1	[TP0760-TP0870 (0.7190043)]
COG0768	COG1344	HH1410	HH1410	Hypothetical protein {UniProtKB/TrEMBL:Q7VGB2}	HH1364	HH1364	Major flagellin subunit FlaA_1	[TP0760-TP0870 (0.7190043)]
COG0768	COG1344	HH1332	HH1332	Penicillin-binding protein	HH1653	HH1653	Major flagellin subunit FlaA_1	[TP0760-TP0870 (0.7190043)]
COG0768	COG1344	HH1332	HH1332	Penicillin-binding protein	HH1695	HH1695	Flagellar hook-associated protein FlgL	[TP0760-TP0870 (0.7190043)]
COG0768	COG1344	HH1332	HH1332	Penicillin-binding protein	HH1796	HH1796	Minor flagellin subunit FlaB	[TP0760-TP0870 (0.7190043)]
COG0768	COG1344	HH1410	HH1410	Hypothetical protein {UniProtKB/TrEMBL:Q7VGB2}	HH1796	HH1796	Minor flagellin subunit FlaB	[TP0760-TP0870 (0.7190043)]
COG0768	COG1344	HH1410	HH1410	Hypothetical protein {UniProtKB/TrEMBL:Q7VGB2}	HH1653	HH1653	Major flagellin subunit FlaA_1	[TP0760-TP0870 (0.7190043)]
COG1121	COG2204	HH1759	HH1759	ABC transporter {UniProtKB/TrEMBL:Q7VFB8}	HH1635	HH1635	Transcriptional activator FlgR	[TP0035-TP0519 (0.5085169)]
COG0528	COG4591	HH0833	HH0833	Uridylate kinase {UniProtKB/TrEMBL:Q7VHX9}	HH0318	HH0318	Hypothetical protein {UniProtKB/TrEMBL:Q7VJC5}	[TP0099-TP0580 (0.8561369)]
COG0051	COG2204	HH1377	rpsJ	30S ribosomal protein S10	HH1635	HH1635	Transcriptional activator FlgR	[TP0188-TP0519 (0.6307204)]
COG0234	COG0803	HH1200	groS	10 kDa chaperonin (Protein Cpn10) (groES protein)	HH1760	HH1760	Hypothetical protein {UniProtKB/TrEMBL:Q7VFB7}	[TP1013-TP0163 (0.67160416)]
COG0162	COG2834	HH0830	tyrS	Tyrosyl-tRNA synthetase (EC 6.1.1.1) (Tyrosine--tRNA ligase) (TyrRS)	HH0316	lolA	Outer-membrane lipoprotein carrier protein precursor	[TP0834-TP0333 (0.5313641)]
COG0457	COG1536	HH1630	HH1630	Hypothetical protein {UniProtKB/TrEMBL:Q7VFP5}	HH0610	HH0610	Flagellar motor switch protein FliG	[TP0648-TP0400 (0.69805074)]
COG0457	COG1536	HH1491	HH1491	Hypothetical protein {UniProtKB/TrEMBL:Q7VG33}	HH0610	HH0610	Flagellar motor switch protein FliG	[TP0648-TP0400 (0.69805074)]
COG0457	COG1536	HH0930	HH0930	Hypothetical protein {UniProtKB/TrEMBL:Q7VHN5}	HH0610	HH0610	Flagellar motor switch protein FliG	[TP0648-TP0400 (0.69805074)]
COG0227	COG0492	HH1289	rpmB	50S ribosomal protein L28	HH0486	HH0486	Thioredoxin reductase TrxB	[TP0362-TP0814 (0.801083)]
COG0227	COG0492	HH1289	rpmB	50S ribosomal protein L28	HH1153	HH1153	Hypothetical protein trxB_2	[TP0362-TP0814 (0.801083)]
COG0051	COG1192	HH1377	rpsJ	30S ribosomal protein S10	HH0422	HH0422	ATPases involved in chromosome partitioning ParA	[TP0188-TP0272 (0.7732025)]
COG0098	COG0803	HH1395	rpsE	30S ribosomal protein S5	HH1760	HH1760	Hypothetical protein {UniProtKB/TrEMBL:Q7VFB7}	[TP0206-TP0163 (0.74372905)]
COG0442	COG0459	HH1726	HH1726	Prolyl-tRNA synthetase {UniProtKB/TrEMBL:Q7VFF0}	HH1201	groL	60 kDa chaperonin (Protein Cpn60) (groEL protein)	[TP0160-TP0030 (0.7719589)]
COG0036	COG1573	HH1346	HH1346	Ribulose-phosphase 3-epimerase	HH0929	HH0929	Hypothetical protein {UniProtKB/TrEMBL:Q7VHN6}	[TP0945-TP0229 (0.685165)]
COG0217	COG0481	HH1604	HH_1604	Hypothetical UPF0082 protein HH1604	HH0101	lepA	GTP-binding protein lepA	[TP0474-TP0510 (0.76600474)]
COG0178	COG0357	HH0132	HH0132	Excinuclease ABC subunit A	HH1486	gidB	Methyltransferase gidB (EC 2.1.-.-) (Glucose-inhibited division protein B)	[TP0514-TP0946 (0.8569251)]
COG1815	COG1843	HH1407	HH1407	Flagellar basal body rod protein FlgB	HH0184	HH0184	Flagellar hook assembly protein FlgD	[TP0396-TP0728 (0.83050734)]
COG0592	COG1580	HH1126	HH1126	DNA polymerase III {UniProtKB/TrEMBL:Q7VH41}	HH1554	HH1554	Flagellar basal body protein FliL	[TP0002-TP0378 (0.79585755)]
COG0330	COG0772	HH0450	HH0450	Hypothetical protein {UniProtKB/TrEMBL:Q7VJ01}	HH0782	HH0782	Bacterial cell division membrane protein	[TP0113-TP0501 (0.70068353)]
COG0330	COG0772	HH0450	HH0450	Hypothetical protein {UniProtKB/TrEMBL:Q7VJ01}	HH0102	HH0102	Putative cell division protein FtsW	[TP0113-TP0501 (0.70068353)]
COG0330	COG0772	HH0856	HH0856	Membrane protease subunits	HH0782	HH0782	Bacterial cell division membrane protein	[TP0113-TP0501 (0.70068353)]
COG0330	COG0772	HH0856	HH0856	Membrane protease subunits	HH0102	HH0102	Putative cell division protein FtsW	[TP0113-TP0501 (0.70068353)]
COG0442	COG1843	HH1726	HH1726	Prolyl-tRNA synthetase {UniProtKB/TrEMBL:Q7VFF0}	HH0184	HH0184	Flagellar hook assembly protein FlgD	[TP0160-TP0728 (0.50152636)]
COG0840	COG1558	HH0736	HH0736	Hypothetical protein {UniProtKB/TrEMBL:Q7VI72}	HH1408	HH1408	Flagellar basal body rod protein FlgC	[TP0640-TP0397 (0.8569927)]
COG0840	COG1558	HH0481	HH0481	Hypothetical protein {UniProtKB/TrEMBL:Q7VIX3}	HH1408	HH1408	Flagellar basal body rod protein FlgC	[TP0640-TP0397 (0.8569927)]
COG0840	COG1558	HH0971	HH0971	Hypothetical protein {UniProtKB/TrEMBL:Q7VHJ6}	HH1408	HH1408	Flagellar basal body rod protein FlgC	[TP0640-TP0397 (0.8569927)]
COG0840	COG1558	HH1310	HH1310	Methyl-accepting chemotaxis protein	HH1408	HH1408	Flagellar basal body rod protein FlgC	[TP0640-TP0397 (0.8569927)]
COG0840	COG1558	HH0513	HH0513	Hypothetical protein {UniProtKB/TrEMBL:Q7VIU1}	HH1408	HH1408	Flagellar basal body rod protein FlgC	[TP0640-TP0397 (0.8569927)]
COG0840	COG1558	HH1155	HH1155	Hypothetical protein {UniProtKB/TrEMBL:Q7VH12}	HH1408	HH1408	Flagellar basal body rod protein FlgC	[TP0640-TP0397 (0.8569927)]
COG0840	COG1558	HH1088	HH1088	Hypothetical protein {UniProtKB/TrEMBL:Q7VH79}	HH1408	HH1408	Flagellar basal body rod protein FlgC	[TP0640-TP0397 (0.8569927)]
COG0840	COG1558	HH0891	HH0891	Hypothetical protein {UniProtKB/TrEMBL:Q7VHS2}	HH1408	HH1408	Flagellar basal body rod protein FlgC	[TP0640-TP0397 (0.8569927)]
COG0840	COG1558	HH0725	HH0725	Hypothetical protein {UniProtKB/TrEMBL:Q7VI83}	HH1408	HH1408	Flagellar basal body rod protein FlgC	[TP0640-TP0397 (0.8569927)]
COG0840	COG1558	HH1337	HH1337	Hypothetical protein {UniProtKB/TrEMBL:Q7VGI4}	HH1408	HH1408	Flagellar basal body rod protein FlgC	[TP0640-TP0397 (0.8569927)]
COG0143	COG0217	HH1342	HH1342	Methionyl-tRNA synthetase	HH1604	HH_1604	Hypothetical UPF0082 protein HH1604	[TP0798-TP0474 (0.7790581)]
COG0357	COG0442	HH1486	gidB	Methyltransferase gidB (EC 2.1.-.-) (Glucose-inhibited division protein B)	HH1726	HH1726	Prolyl-tRNA synthetase {UniProtKB/TrEMBL:Q7VFF0}	[TP0946-TP0160 (0.6515529)]
COG0566	COG2204	HH1746	HH1746	Hypothetical protein {UniProtKB/TrEMBL:Q7VFD1}	HH1635	HH1635	Transcriptional activator FlgR	[TP0054-TP0519 (0.63495165)]
COG0290	COG0724	HH0443	infC	Translation initiation factor IF-3	HH0319	HH0319	Hypothetical protein {UniProtKB/TrEMBL:Q7VJC4}	[TP0850-TP0356 (0.81817394)]
COG0457	COG1256	HH0930	HH0930	Hypothetical protein {UniProtKB/TrEMBL:Q7VHN5}	HH0876	HH0876	Flagellar hook-associated protein FlgK	[TP0067-TP0660 (0.6278126)]
COG0457	COG1256	HH1491	HH1491	Hypothetical protein {UniProtKB/TrEMBL:Q7VG33}	HH0876	HH0876	Flagellar hook-associated protein FlgK	[TP0067-TP0660 (0.6278126)]
COG0457	COG1256	HH1630	HH1630	Hypothetical protein {UniProtKB/TrEMBL:Q7VFP5}	HH0876	HH0876	Flagellar hook-associated protein FlgK	[TP0067-TP0660 (0.6278126)]
COG0564	COG1200	HH0783	HH0783	Ribosomal pseudouridine synthase	HH1156	HH1156	ATP-dependent DNA recombinase RecG	[TP0339-TP0687 (0.85149276)]
COG0564	COG1200	HH0641	HH0641	Ribosomal pseudouridine synthase	HH1156	HH1156	ATP-dependent DNA recombinase RecG	[TP0339-TP0687 (0.85149276)]
COG0564	COG1200	HH0735	HH0735	Hypothetical protein sfhB	HH1156	HH1156	ATP-dependent DNA recombinase RecG	[TP0339-TP0687 (0.85149276)]
COG0772	COG1115	HH0782	HH0782	Bacterial cell division membrane protein	HH1631	HH1631	Predicted amino-acid transport protein	[TP0501-TP0998 (0.70629925)]
COG0772	COG1115	HH0102	HH0102	Putative cell division protein FtsW	HH1631	HH1631	Predicted amino-acid transport protein	[TP0501-TP0998 (0.70629925)]
COG0457	COG2812	HH1491	HH1491	Hypothetical protein {UniProtKB/TrEMBL:Q7VG33}	HH1077	HH1077	DNA polymerase III gamma and tau subunits DnaX	[TP0067-TP1005 (0.5652097)]
COG0457	COG2812	HH1630	HH1630	Hypothetical protein {UniProtKB/TrEMBL:Q7VFP5}	HH1077	HH1077	DNA polymerase III gamma and tau subunits DnaX	[TP0067-TP1005 (0.5652097)]
COG0457	COG2812	HH0930	HH0930	Hypothetical protein {UniProtKB/TrEMBL:Q7VHN5}	HH1077	HH1077	DNA polymerase III gamma and tau subunits DnaX	[TP0067-TP1005 (0.5652097)]
COG0036	COG1516	HH1346	HH1346	Ribulose-phosphase 3-epimerase	HH0791	HH0791	Flagellin FlaA and FlaB chaperone protein FliS	[TP0945-TP0943 (0.573118)]
COG0124	COG0124	HH1809	hisS	Histidyl-tRNA synthetase (EC 6.1.1.21) (Histidine--tRNA ligase) (HisRS)	HH1809	hisS	Histidyl-tRNA synthetase (EC 6.1.1.21) (Histidine--tRNA ligase) (HisRS)	[TP0641-TP0641 (0.67365265)]
COG0290	COG1837	HH0443	infC	Translation initiation factor IF-3	HH0938	HH0938	Hypothetical protein {UniProtKB/TrEMBL:Q7VHM8}	[TP0850-TP0906 (0.70629925)]
COG0768	COG0815	HH1410	HH1410	Hypothetical protein {UniProtKB/TrEMBL:Q7VGB2}	HH1628	lnt	Apolipoprotein N-acyltransferase (EC 2.3.1.-) (ALP N-acyltransferase)	[TP0500-TP0252 (0.87159187)]
COG0768	COG0815	HH1332	HH1332	Penicillin-binding protein	HH1628	lnt	Apolipoprotein N-acyltransferase (EC 2.3.1.-) (ALP N-acyltransferase)	[TP0500-TP0252 (0.87159187)]
COG1214	COG3439	HH1014	HH1014	Hypothetical protein {UniProtKB/TrEMBL:Q7VHF3}	HH0720	HH0720	Hypothetical protein {UniProtKB/TrEMBL:Q7VI88}	[TP0876-TP0895 (0.56457245)]
COG0442	COG1344	HH1726	HH1726	Prolyl-tRNA synthetase {UniProtKB/TrEMBL:Q7VFF0}	HH1796	HH1796	Minor flagellin subunit FlaB	[TP0160-TP0792 (0.6929264), TP0160-TP0659 (0.5927278)]
COG0442	COG1344	HH1726	HH1726	Prolyl-tRNA synthetase {UniProtKB/TrEMBL:Q7VFF0}	HH1695	HH1695	Flagellar hook-associated protein FlgL	[TP0160-TP0792 (0.6929264), TP0160-TP0659 (0.5927278)]
COG0442	COG1344	HH1726	HH1726	Prolyl-tRNA synthetase {UniProtKB/TrEMBL:Q7VFF0}	HH1653	HH1653	Major flagellin subunit FlaA_1	[TP0160-TP0792 (0.6929264), TP0160-TP0659 (0.5927278)]
COG0442	COG1344	HH1726	HH1726	Prolyl-tRNA synthetase {UniProtKB/TrEMBL:Q7VFF0}	HH1364	HH1364	Major flagellin subunit FlaA_1	[TP0160-TP0792 (0.6929264), TP0160-TP0659 (0.5927278)]
COG0211	COG1536	HH0009	rpmA	50S ribosomal protein L27	HH0610	HH0610	Flagellar motor switch protein FliG	[TP0743-TP0400 (0.6311798)]
COG1558	COG4591	HH1408	HH1408	Flagellar basal body rod protein FlgC	HH0318	HH0318	Hypothetical protein {UniProtKB/TrEMBL:Q7VJC5}	[TP0397-TP0582 (0.5810855)]
COG0486	COG0803	HH0110	HH0110	Hypothetical protein {UniProtKB/TrEMBL:Q7VJY2}	HH1760	HH1760	Hypothetical protein {UniProtKB/TrEMBL:Q7VFB7}	[TP0550-TP0163 (0.74372905)]
COG1558	COG4786	HH1408	HH1408	Flagellar basal body rod protein FlgC	HH1090	HH1090	Flagellar distal rod protein FlgG	[TP0397-TP0961 (0.74447966)]
COG1558	COG4786	HH1408	HH1408	Flagellar basal body rod protein FlgC	HH1081	HH1081	Flagellar distal rod protein FlgG	[TP0397-TP0961 (0.74447966)]
COG0012	COG0608	HH1373	HH1373	Hypothetical protein {UniProtKB/TrEMBL:Q7VGE9}	HH1351	HH1351	Single-stranded DNA-specific exonuclease	[TP0124-TP0704 (0.626838)]
COG2257	COG4786	HH1320	HH1320	Flagellar basal body protein FlhB	HH1081	HH1081	Flagellar distal rod protein FlgG	[TP0911-TP0961 (0.5510204)]
COG2257	COG4786	HH1320	HH1320	Flagellar basal body protein FlhB	HH1090	HH1090	Flagellar distal rod protein FlgG	[TP0911-TP0961 (0.5510204)]
COG0739	COG0773	HH1017	HH1017	Hypothetical protein {UniProtKB/TrEMBL:Q7VHF0}	HH0373	HH0373	UDP-N-acetylmuramate-alanine ligase	[TP0782-TP0341 (0.8145237)]
COG0739	COG0773	HH0460	HH0460	Membrane proteins related to	HH0373	HH0373	UDP-N-acetylmuramate-alanine ligase	[TP0782-TP0341 (0.8145237)]
COG0739	COG0773	HH0872	HH0872	Hypothetical protein {UniProtKB/TrEMBL:Q7VHU1}	HH0373	HH0373	UDP-N-acetylmuramate-alanine ligase	[TP0782-TP0341 (0.8145237)]
COG0739	COG0773	HH0788	HH0788	Hypothetical protein {UniProtKB/TrEMBL:Q7VI21}	HH0373	HH0373	UDP-N-acetylmuramate-alanine ligase	[TP0782-TP0341 (0.8145237)]
COG0739	COG0773	HH0461	HH0461	Hypothetical protein tagE	HH0373	HH0373	UDP-N-acetylmuramate-alanine ligase	[TP0782-TP0341 (0.8145237)]
COG0739	COG0773	HH0011	HH0011	Hypothetical protein {UniProtKB/TrEMBL:Q7VK81}	HH0373	HH0373	UDP-N-acetylmuramate-alanine ligase	[TP0782-TP0341 (0.8145237)]
COG0050	COG0457	HH0369	HH0369	Translation elongation factor EF-Tu	HH1630	HH1630	Hypothetical protein {UniProtKB/TrEMBL:Q7VFP5}	[TP0187-TP0067 (0.7854602)]
COG0050	COG0457	HH0369	HH0369	Translation elongation factor EF-Tu	HH0930	HH0930	Hypothetical protein {UniProtKB/TrEMBL:Q7VHN5}	[TP0187-TP0067 (0.7854602)]
COG0050	COG0457	HH0369	HH0369	Translation elongation factor EF-Tu	HH1491	HH1491	Hypothetical protein {UniProtKB/TrEMBL:Q7VG33}	[TP0187-TP0067 (0.7854602)]
COG0457	COG1187	HH0930	HH0930	Hypothetical protein {UniProtKB/TrEMBL:Q7VHN5}	HH0717	HH0717	Hypothetical protein {UniProtKB/TrEMBL:Q7VI91}	[TP0067-TP0459 (0.6360361)]
COG0457	COG1187	HH1491	HH1491	Hypothetical protein {UniProtKB/TrEMBL:Q7VG33}	HH0717	HH0717	Hypothetical protein {UniProtKB/TrEMBL:Q7VI91}	[TP0067-TP0459 (0.6360361)]
COG0457	COG1187	HH1630	HH1630	Hypothetical protein {UniProtKB/TrEMBL:Q7VFP5}	HH0717	HH0717	Hypothetical protein {UniProtKB/TrEMBL:Q7VI91}	[TP0067-TP0459 (0.6360361)]
COG0210	COG0305	HH0931	HH0931	ATP-dependent DNA helicase	HH1658	HH1658	Replicative DNA helicase	[TP0102-TP0058 (0.8842861)]
COG0210	COG0305	HH1358	HH1358	DNA helicase II {UniProtKB/TrEMBL:Q7VGG3}	HH1658	HH1658	Replicative DNA helicase	[TP0102-TP0058 (0.8842861)]
COG0621	COG0739	HH1311	HH1311	Hypothetical protein {UniProtKB/TrEMBL:Q7VGL0}	HH1017	HH1017	Hypothetical protein {UniProtKB/TrEMBL:Q7VHF0}	[TP0269-TP0702 (0.8475093)]
COG0621	COG0739	HH1274	HH1274	Hypothetical protein {UniProtKB/TrEMBL:Q7VGP6}	HH0788	HH0788	Hypothetical protein {UniProtKB/TrEMBL:Q7VI21}	[TP0269-TP0702 (0.8475093)]
COG0621	COG0739	HH0880	HH0880	Hypothetical protein {UniProtKB/TrEMBL:Q7VHT3}	HH0461	HH0461	Hypothetical protein tagE	[TP0269-TP0702 (0.8475093)]
COG0621	COG0739	HH0880	HH0880	Hypothetical protein {UniProtKB/TrEMBL:Q7VHT3}	HH0011	HH0011	Hypothetical protein {UniProtKB/TrEMBL:Q7VK81}	[TP0269-TP0702 (0.8475093)]
COG0621	COG0739	HH1311	HH1311	Hypothetical protein {UniProtKB/TrEMBL:Q7VGL0}	HH0011	HH0011	Hypothetical protein {UniProtKB/TrEMBL:Q7VK81}	[TP0269-TP0702 (0.8475093)]
COG0621	COG0739	HH0880	HH0880	Hypothetical protein {UniProtKB/TrEMBL:Q7VHT3}	HH0788	HH0788	Hypothetical protein {UniProtKB/TrEMBL:Q7VI21}	[TP0269-TP0702 (0.8475093)]
COG0621	COG0739	HH1274	HH1274	Hypothetical protein {UniProtKB/TrEMBL:Q7VGP6}	HH0011	HH0011	Hypothetical protein {UniProtKB/TrEMBL:Q7VK81}	[TP0269-TP0702 (0.8475093)]
COG0621	COG0739	HH0880	HH0880	Hypothetical protein {UniProtKB/TrEMBL:Q7VHT3}	HH0872	HH0872	Hypothetical protein {UniProtKB/TrEMBL:Q7VHU1}	[TP0269-TP0702 (0.8475093)]
COG0621	COG0739	HH1274	HH1274	Hypothetical protein {UniProtKB/TrEMBL:Q7VGP6}	HH0460	HH0460	Membrane proteins related to	[TP0269-TP0702 (0.8475093)]
COG0621	COG0739	HH1274	HH1274	Hypothetical protein {UniProtKB/TrEMBL:Q7VGP6}	HH0872	HH0872	Hypothetical protein {UniProtKB/TrEMBL:Q7VHU1}	[TP0269-TP0702 (0.8475093)]
COG0621	COG0739	HH1311	HH1311	Hypothetical protein {UniProtKB/TrEMBL:Q7VGL0}	HH0461	HH0461	Hypothetical protein tagE	[TP0269-TP0702 (0.8475093)]
COG0621	COG0739	HH1311	HH1311	Hypothetical protein {UniProtKB/TrEMBL:Q7VGL0}	HH0788	HH0788	Hypothetical protein {UniProtKB/TrEMBL:Q7VI21}	[TP0269-TP0702 (0.8475093)]
COG0621	COG0739	HH0880	HH0880	Hypothetical protein {UniProtKB/TrEMBL:Q7VHT3}	HH1017	HH1017	Hypothetical protein {UniProtKB/TrEMBL:Q7VHF0}	[TP0269-TP0702 (0.8475093)]
COG0621	COG0739	HH1311	HH1311	Hypothetical protein {UniProtKB/TrEMBL:Q7VGL0}	HH0460	HH0460	Membrane proteins related to	[TP0269-TP0702 (0.8475093)]
COG0621	COG0739	HH1274	HH1274	Hypothetical protein {UniProtKB/TrEMBL:Q7VGP6}	HH0461	HH0461	Hypothetical protein tagE	[TP0269-TP0702 (0.8475093)]
COG0621	COG0739	HH1311	HH1311	Hypothetical protein {UniProtKB/TrEMBL:Q7VGL0}	HH0872	HH0872	Hypothetical protein {UniProtKB/TrEMBL:Q7VHU1}	[TP0269-TP0702 (0.8475093)]
COG0621	COG0739	HH0880	HH0880	Hypothetical protein {UniProtKB/TrEMBL:Q7VHT3}	HH0460	HH0460	Membrane proteins related to	[TP0269-TP0702 (0.8475093)]
COG0621	COG0739	HH1274	HH1274	Hypothetical protein {UniProtKB/TrEMBL:Q7VGP6}	HH1017	HH1017	Hypothetical protein {UniProtKB/TrEMBL:Q7VHF0}	[TP0269-TP0702 (0.8475093)]
COG1256	COG1516	HH0876	HH0876	Flagellar hook-associated protein FlgK	HH0791	HH0791	Flagellin FlaA and FlaB chaperone protein FliS	[TP0660-TP0943 (0.90609026)]
