# Supplementary material for: The Binary Protein Interactome of Treponema pallidum – The Syphilis Spirochete
Source: PLoS One. 2008 May 28;3(5):e2292. doi: 10.1371/journal.pone.0002292 (PMC2386257; doi:10.1371/journal.pone.0002292)
Supplement: Data S1 — Predicted protein-protein interactions based on our Treponema pallidum data; zip archive containing 372 files with one file per species. (6.09 MB ZIP) [file pone.0002292.s006.zip › bacteria/Helicobacter_pylori_26695.tab]

85962 Helicobacter pylori 26695
COG A	COG B	Locus Id A	Preferred Name(s) A	Annotation A	Locus Id B	Preferred Name(s) B	Annotation B	T. pallidum interaction
COG0186	COG1475	HP1310	rpsQ	30S ribosomal protein S17	HP1138	parB	Probable chromosome partitioning protein parB	[TP0198-TP0271 (0.71912634)]
COG0608	COG0817	HP1410	HP1410	Hypothetical protein {UniProtKB/TrEMBL:O25958}	HP0877	ruvC	Crossover junction endodeoxyribonuclease ruvC (EC 3.1.22.4) (Holliday junction nuclease ruvC) (Holliday junction resolvase ruvC)	[TP0704-TP0517 (0.81382185)]
COG0608	COG0817	HP0425	HP0425	Hypothetical protein {UniProtKB/TrEMBL:O25177}	HP0877	ruvC	Crossover junction endodeoxyribonuclease ruvC (EC 3.1.22.4) (Holliday junction nuclease ruvC) (Holliday junction resolvase ruvC)	[TP0704-TP0517 (0.81382185)]
COG0608	COG0817	HP0348	HP0348	Single-stranded-DNA-specific exonuclease	HP0877	ruvC	Crossover junction endodeoxyribonuclease ruvC (EC 3.1.22.4) (Holliday junction nuclease ruvC) (Holliday junction resolvase ruvC)	[TP0704-TP0517 (0.81382185)]
COG0845	COG4591	HP0970	HP0970	Nickel-cobalt-cadmium resistance protein	HP0787	HP0787	Conserved hypothetical integral membrane protein	[TP0965-TP0582 (0.8143851)]
COG0845	COG4591	HP0606	HP0606	Membrane fusion protein	HP0787	HP0787	Conserved hypothetical integral membrane protein	[TP0965-TP0582 (0.8143851)]
COG0845	COG4591	HP1488	HP1488	36 kDa antigen {UniProtKB/Swiss-Prot:P94851}	HP0787	HP0787	Conserved hypothetical integral membrane protein	[TP0965-TP0582 (0.8143851)]
COG0845	COG4591	HP1328	HP1328	Cation efflux system protein	HP0787	HP0787	Conserved hypothetical integral membrane protein	[TP0965-TP0582 (0.8143851)]
COG0617	COG0860	HP0640	HP0640	Poly(A) polymerase {UniProtKB/TrEMBL:O25357}	HP0772	HP0772	N-acetylmuramoyl-L-alanine amidase	[TP0270-TP0247 (0.76828843)]
COG0201	COG0550	HP1300	secY	Preprotein translocase secY subunit	HP0440	HP0440	DNA topoisomerase I {UniProtKB/TrEMBL:O25188}	[TP0208-TP0394 (0.8044664)]
COG0201	COG0550	HP1300	secY	Preprotein translocase secY subunit	HP0116	topA	DNA topoisomerase 1 (EC 5.99.1.2) (DNA topoisomerase I) (Omega- protein) (Relaxing enzyme) (Untwisting enzyme) (Swivelase)	[TP0208-TP0394 (0.8044664)]
COG0768	COG2812	HP1565	HP1565	Penicillin-binding protein 2	HP0717	HP0717	DNA polymerase III gamma and tau subunits	[TP0500-TP1005 (0.655462)]
COG0768	COG2812	HP1556	HP1556	Cell division protein {UniProtKB/TrEMBL:O26078}	HP0717	HP0717	DNA polymerase III gamma and tau subunits	[TP0500-TP1005 (0.655462)]
COG0180	COG0564	HP1253	trpS	Tryptophanyl-tRNA synthetase (EC 6.1.1.2) (Tryptophan--tRNA ligase) (TrpRS)	HP0956	HP0956	Hypothetical RNA pseudouridine synthase HP0956 (EC 5.4.99.-) (RNA- uridine isomerase) (RNA pseudouridylate synthase)	[TP0632-TP0339 (0.7885255)]
COG0180	COG0564	HP1253	trpS	Tryptophanyl-tRNA synthetase (EC 6.1.1.2) (Tryptophan--tRNA ligase) (TrpRS)	HP0347	HP0347	Hypothetical RNA pseudouridine synthase HP0347 (EC 5.4.99.-) (RNA- uridine isomerase) (RNA pseudouridylate synthase)	[TP0632-TP0339 (0.7885255)]
COG0180	COG0564	HP1253	trpS	Tryptophanyl-tRNA synthetase (EC 6.1.1.2) (Tryptophan--tRNA ligase) (TrpRS)	HP0745	HP0745	Hypothetical RNA pseudouridine synthase HP0745 (EC 5.4.99.-) (RNA- uridine isomerase) (RNA pseudouridylate synthase)	[TP0632-TP0339 (0.7885255)]
COG0090	COG0223	HP1316	rplB	50S ribosomal protein L2	HP1141	fmt	Methionyl-tRNA formyltransferase (EC 2.1.2.9)	[TP0192-TP0756 (0.8610547)]
COG0632	COG2255	HP0883	ruvA	Holliday junction ATP-dependent DNA helicase ruvA (EC 3.6.1.-)	HP1059	ruvB	Holliday junction ATP-dependent DNA helicase ruvB (EC 3.6.1.-)	[TP0543-TP0162 (0.9659884)]
COG0462	COG0817	HP0742	prs	Ribose-phosphate pyrophosphokinase (EC 2.7.6.1) (RPPK) (Phosphoribosyl pyrophosphate synthetase) (P-Rib-PP synthetase) (PRPP synthetase)	HP0877	ruvC	Crossover junction endodeoxyribonuclease ruvC (EC 3.1.22.4) (Holliday junction nuclease ruvC) (Holliday junction resolvase ruvC)	[TP0294-TP0517 (0.54911256)]
COG0125	COG0586	HP1474	tmk	Thymidylate kinase {UniProtKB/Swiss-Prot:O26009}	HP1162	HP1162	Conserved hypothetical integral membrane protein	[TP0354-TP0779 (0.67954355)]
COG0125	COG0586	HP1474	tmk	Thymidylate kinase {UniProtKB/Swiss-Prot:O26009}	HP0571	HP0571	Conserved hypothetical integral membrane protein	[TP0354-TP0779 (0.67954355)]
COG1291	COG1684	HP0815	motA	Chemotaxis protein motA (Motility protein A)	HP0173	HP0173	Flagellar biosynthetic protein	[TP0725-TP0716 (0.9601814)]
COG0222	COG0802	HP1199	rplL	50S ribosomal protein L7/L12	HP0716	HP0716	Hypothetical protein {UniProtKB/TrEMBL:O25418}	[TP0240-TP0875 (0.8481433)]
COG0495	COG1214	HP1547	leuS	Leucyl-tRNA synthetase (EC 6.1.1.4) (Leucine--tRNA ligase) (LeuRS)	HP1051	HP1051	Hypothetical protein {UniProtKB/TrEMBL:O25691}	[TP0586-TP0876 (0.5571989)]
COG0192	COG0592	HP0197	metK	S-adenosylmethionine synthetase (EC 2.5.1.6) (Methionine adenosyltransferase) (AdoMet synthetase) (MAT)	HP0500	dnaN	DNA polymerase III subunit beta (EC 2.7.7.7)	[TP0794-TP0002 (0.8412751)]
COG0360	COG0616	HP1246	rpsF	30S ribosomal protein S6	HP1435	HP1435	Protease IV {UniProtKB/TrEMBL:O25976}	[TP0063-TP0997 (0.6657489)]
COG0125	COG0457	HP1474	tmk	Thymidylate kinase {UniProtKB/Swiss-Prot:O26009}	HP1479	HP1479	Hypothetical protein {UniProtKB/TrEMBL:O26014}	[TP0354-TP0648 (0.5206915)]
COG0125	COG0457	HP1474	tmk	Thymidylate kinase {UniProtKB/Swiss-Prot:O26009}	HP0275	HP0275	ATP-dependent nuclease {UniProtKB/TrEMBL:O25052}	[TP0354-TP0648 (0.5206915)]
COG0265	COG0333	HP1019	HP1019	Serine protease {UniProtKB/TrEMBL:O25663}	HP0200	HP0200	50S ribosomal protein L32	[TP0773-TP0807 (0.5060325)]
COG0802	COG0860	HP0716	HP0716	Hypothetical protein {UniProtKB/TrEMBL:O25418}	HP0772	HP0772	N-acetylmuramoyl-L-alanine amidase	[TP0875-TP0247 (0.90700364)]
COG0495	COG0761	HP1547	leuS	Leucyl-tRNA synthetase (EC 6.1.1.4) (Leucine--tRNA ligase) (LeuRS)	HP0400	ispH	4-hydroxy-3-methylbut-2-enyl diphosphate reductase (EC 1.17.1.2)	[TP0586-TP0547 (0.63095015)]
COG1536	COG1677	HP0352	HP0352	Flagellar motor switch protein	HP1557	fliE	Flagellar hook-basal body complex protein fliE	[TP0026-TP0398 (0.81876683)]
COG0820	COG2812	HP1428	HP1428	Hypothetical UPF0063 protein HP1428	HP0717	HP0717	DNA polymerase III gamma and tau subunits	[TP0068-TP1005 (0.60435057)]
COG0771	COG1815	HP0494	murD	UDP-N-acetylmuramoylalanine--D-glutamate ligase (EC 6.3.2.9) (UDP-N- acetylmuramoyl-L-alanyl-D-glutamate synthetase) (D-glutamic acid- adding enzyme)	HP1559	HP1559	Flagellar basal-body rod protein	[TP0903-TP0396 (0.6336193)]
COG0333	COG1077	HP0200	HP0200	50S ribosomal protein L32	HP1373	HP1373	Rod shape-determining protein	[TP0807-TP0497 (0.61855906)]
COG0234	COG1200	HP0011	mopB	10 kDa chaperonin (Protein Cpn10) (groES protein) (Heat shock protein 10)	HP1523	recG	ATP-dependent DNA helicase recG (EC 3.6.1.-)	[TP1013-TP0687 (0.84594196)]
COG0257	COG1253	HP1297	HP1297	50S ribosomal protein L36	HP1490	HP1490	Hypothetical protein {UniProtKB/TrEMBL:O26023}	[TP0209-TP0027 (0.74441797)]
COG0060	COG0681	HP1422	ileS	Isoleucyl-tRNA synthetase (EC 6.1.1.5) (Isoleucine--tRNA ligase) (IleRS)	HP0576	lepB	Signal peptidase I (EC 3.4.21.89) (SPase I) (Leader peptidase I)	[TP0452-TP0185 (0.79878455)]
COG1344	COG2236	HP0295	HP0295	Flagellin B homolog {UniProtKB/TrEMBL:O25068}	HP0735	HP0735	Xanthine guanine phosphoribosyl transferase	[TP0868-TP0050 (0.7570204)]
COG1344	COG2236	HP0601	flaA	Flagellin A {UniProtKB/Swiss-Prot:P0A0S1}	HP0735	HP0735	Xanthine guanine phosphoribosyl transferase	[TP0868-TP0050 (0.7570204)]
COG1344	COG2236	HP0115	flaB	Flagellin B {UniProtKB/Swiss-Prot:Q07911}	HP0735	HP0735	Xanthine guanine phosphoribosyl transferase	[TP0868-TP0050 (0.7570204)]
COG1344	COG1815	HP0115	flaB	Flagellin B {UniProtKB/Swiss-Prot:Q07911}	HP1559	HP1559	Flagellar basal-body rod protein	[TP0870-TP0396 (0.7209834)]
COG1344	COG1815	HP0295	HP0295	Flagellin B homolog {UniProtKB/TrEMBL:O25068}	HP1559	HP1559	Flagellar basal-body rod protein	[TP0870-TP0396 (0.7209834)]
COG1344	COG1815	HP0601	flaA	Flagellin A {UniProtKB/Swiss-Prot:P0A0S1}	HP1559	HP1559	Flagellar basal-body rod protein	[TP0870-TP0396 (0.7209834)]
COG0257	COG1749	HP1297	HP1297	50S ribosomal protein L36	HP0870	flgE	Flagellar hook protein flgE	[TP0209-TP0727 (0.6772987)]
COG0257	COG1749	HP1297	HP1297	50S ribosomal protein L36	HP0908	HP0908	Flagellar hook {UniProtKB/TrEMBL:O25566}	[TP0209-TP0727 (0.6772987)]
COG0459	COG2236	HP0010	hspB	60 kDa chaperonin (Protein Cpn60) (groEL protein) (Heat shock protein 60)	HP0735	HP0735	Xanthine guanine phosphoribosyl transferase	[TP0030-TP0050 (0.733236)]
COG0018	COG1699	HP0319	argS	Arginyl-tRNA synthetase (EC 6.1.1.19) (Arginine--tRNA ligase) (ArgRS)	HP1154	HP1154	Hypothetical protein {UniProtKB/TrEMBL:O25769}	[TP0831-TP0658 (0.7668753)]
COG0018	COG1699	HP0319	argS	Arginyl-tRNA synthetase (EC 6.1.1.19) (Arginine--tRNA ligase) (ArgRS)	HP1377	HP1377	Hypothetical protein {UniProtKB/TrEMBL:O25929}	[TP0831-TP0658 (0.7668753)]
COG1558	COG1776	HP1558	HP1558	Flagellar basal-body rod protein	HP1030	HP1030	FliY protein {UniProtKB/TrEMBL:O25674}	[TP0397-TP0720 (0.6910892)]
COG1344	COG4786	HP0115	flaB	Flagellin B {UniProtKB/Swiss-Prot:Q07911}	HP1092	HP1092	Flagellar basal-body rod protein	[TP0792-TP0961 (0.7009321), TP0659-TP0961 (0.6018447)]
COG1344	COG4786	HP0295	HP0295	Flagellin B homolog {UniProtKB/TrEMBL:O25068}	HP1092	HP1092	Flagellar basal-body rod protein	[TP0792-TP0961 (0.7009321), TP0659-TP0961 (0.6018447)]
COG1344	COG4786	HP0295	HP0295	Flagellin B homolog {UniProtKB/TrEMBL:O25068}	HP1585	HP1585	Flagellar basal-body rod protein	[TP0792-TP0961 (0.7009321), TP0659-TP0961 (0.6018447)]
COG1344	COG4786	HP0115	flaB	Flagellin B {UniProtKB/Swiss-Prot:Q07911}	HP1585	HP1585	Flagellar basal-body rod protein	[TP0792-TP0961 (0.7009321), TP0659-TP0961 (0.6018447)]
COG1344	COG4786	HP0601	flaA	Flagellin A {UniProtKB/Swiss-Prot:P0A0S1}	HP1585	HP1585	Flagellar basal-body rod protein	[TP0792-TP0961 (0.7009321), TP0659-TP0961 (0.6018447)]
COG1344	COG4786	HP0601	flaA	Flagellin A {UniProtKB/Swiss-Prot:P0A0S1}	HP1092	HP1092	Flagellar basal-body rod protein	[TP0792-TP0961 (0.7009321), TP0659-TP0961 (0.6018447)]
COG0593	COG1077	HP1529	dnaA	Chromosomal replication initiator protein dnaA	HP1373	HP1373	Rod shape-determining protein	[TP0001-TP0497 (0.678435)]
COG0658	COG1187	HP1361	HP1361	Competence locus E {UniProtKB/TrEMBL:O25915}	HP1459	HP1459	Hypothetical RNA pseudouridine synthase HP1459 (EC 5.4.99.-) (RNA- uridine isomerase) (RNA pseudouridylate synthase)	[TP0336-TP0459 (0.6079956)]
COG0465	COG0465	HP0286	HP0286	Cell division protein {UniProtKB/TrEMBL:O25060}	HP0286	HP0286	Cell division protein {UniProtKB/TrEMBL:O25060}	[TP0330-TP0330 (0.73856413)]
COG0465	COG0465	HP1069	ftsH	Cell division protein ftsH homolog (EC 3.4.24.-)	HP0286	HP0286	Cell division protein {UniProtKB/TrEMBL:O25060}	[TP0330-TP0330 (0.73856413)]
COG0465	COG0465	HP0286	HP0286	Cell division protein {UniProtKB/TrEMBL:O25060}	HP1069	ftsH	Cell division protein ftsH homolog (EC 3.4.24.-)	[TP0330-TP0330 (0.73856413)]
COG0465	COG0465	HP1069	ftsH	Cell division protein ftsH homolog (EC 3.4.24.-)	HP1069	ftsH	Cell division protein ftsH homolog (EC 3.4.24.-)	[TP0330-TP0330 (0.73856413)]
COG1558	COG1792	HP1558	HP1558	Flagellar basal-body rod protein	HP1372	HP1372	Rod shape-determining protein	[TP0397-TP0498 (0.58822864)]
COG0817	COG1558	HP0877	ruvC	Crossover junction endodeoxyribonuclease ruvC (EC 3.1.22.4) (Holliday junction nuclease ruvC) (Holliday junction resolvase ruvC)	HP1558	HP1558	Flagellar basal-body rod protein	[TP0517-TP0397 (0.53212774)]
COG0592	COG1344	HP0500	dnaN	DNA polymerase III subunit beta (EC 2.7.7.7)	HP0115	flaB	Flagellin B {UniProtKB/Swiss-Prot:Q07911}	[TP0002-TP0659 (0.6618167)]
COG0592	COG1344	HP0500	dnaN	DNA polymerase III subunit beta (EC 2.7.7.7)	HP0295	HP0295	Flagellin B homolog {UniProtKB/TrEMBL:O25068}	[TP0002-TP0659 (0.6618167)]
COG0592	COG1344	HP0500	dnaN	DNA polymerase III subunit beta (EC 2.7.7.7)	HP0601	flaA	Flagellin A {UniProtKB/Swiss-Prot:P0A0S1}	[TP0002-TP0659 (0.6618167)]
COG0860	COG1192	HP0772	HP0772	N-acetylmuramoyl-L-alanine amidase	HP1000	HP1000	PARA protein {UniProtKB/TrEMBL:O25646}	[TP0247-TP0272 (0.7527567)]
COG0860	COG1192	HP0772	HP0772	N-acetylmuramoyl-L-alanine amidase	HP1139	HP1139	SpoOJ regulator {UniProtKB/TrEMBL:O25759}	[TP0247-TP0272 (0.7527567)]
COG0242	COG0272	HP0793	def	Peptide deformylase (EC 3.5.1.88) (PDF) (Polypeptide deformylase)	HP0615	ligA	DNA ligase (EC 6.5.1.2) (Polydeoxyribonucleotide synthase [NAD+])	[TP0757-TP0634 (0.68197167)]
COG0265	COG0817	HP1019	HP1019	Serine protease {UniProtKB/TrEMBL:O25663}	HP0877	ruvC	Crossover junction endodeoxyribonuclease ruvC (EC 3.1.22.4) (Holliday junction nuclease ruvC) (Holliday junction resolvase ruvC)	[TP0773-TP0517 (0.5118523)]
COG0187	COG0358	HP0501	gyrB	DNA gyrase subunit B (EC 5.99.1.3)	HP0012	dnaG	DNA primase {UniProtKB/Swiss-Prot:P56064}	[TP1006-TP0492 (0.55112576)]
COG1154	COG2812	HP0354	dxs	1-deoxy-D-xylulose-5-phosphate synthase (EC 2.2.1.7) (1-deoxyxylulose- 5-phosphate synthase) (DXP synthase) (DXPS)	HP0717	HP0717	DNA polymerase III gamma and tau subunits	[TP0824-TP1005 (0.68180764)]
COG0223	COG1551	HP1141	fmt	Methionyl-tRNA formyltransferase (EC 2.1.2.9)	HP1442	csrA	Carbon storage regulator homolog	[TP0756-TP0657 (0.72355264)]
COG0237	COG0552	HP0831	coaE	Dephospho-CoA kinase (EC 2.7.1.24) (Dephosphocoenzyme A kinase)	HP0763	ftsY	Cell division protein ftsY homolog	[TP0296-TP0578 (0.7885255)]
COG0080	COG0265	HP1202	rplK	50S ribosomal protein L11	HP1019	HP1019	Serine protease {UniProtKB/TrEMBL:O25663}	[TP0237-TP0773 (0.6164146)]
COG2812	COG2812	HP0717	HP0717	DNA polymerase III gamma and tau subunits	HP0717	HP0717	DNA polymerase III gamma and tau subunits	[TP1005-TP1005 (0.52391654)]
COG0223	COG0234	HP1141	fmt	Methionyl-tRNA formyltransferase (EC 2.1.2.9)	HP0011	mopB	10 kDa chaperonin (Protein Cpn10) (groES protein) (Heat shock protein 10)	[TP0756-TP1013 (0.64276713)]
COG0357	COG0459	HP1063	gidB	Methyltransferase gidB (EC 2.1.-.-) (Glucose-inhibited division protein B)	HP0010	hspB	60 kDa chaperonin (Protein Cpn60) (groEL protein) (Heat shock protein 60)	[TP0946-TP0030 (0.68326145)]
COG0223	COG0242	HP1141	fmt	Methionyl-tRNA formyltransferase (EC 2.1.2.9)	HP0793	def	Peptide deformylase (EC 3.5.1.88) (PDF) (Polypeptide deformylase)	[TP0756-TP0757 (0.8300303)]
COG0233	COG0359	HP1256	frr	Ribosome recycling factor (Ribosome-releasing factor) (RRF)	HP0514	rplI	50S ribosomal protein L9	[TP0604-TP0060 (0.5105792)]
COG0012	COG0457	HP0569	HP0569	GTP-binding protein {UniProtKB/TrEMBL:O25293}	HP1479	HP1479	Hypothetical protein {UniProtKB/TrEMBL:O26014}	[TP0124-TP0067 (0.81355333)]
COG0012	COG0457	HP0569	HP0569	GTP-binding protein {UniProtKB/TrEMBL:O25293}	HP0275	HP0275	ATP-dependent nuclease {UniProtKB/TrEMBL:O25052}	[TP0124-TP0067 (0.81355333)]
COG0265	COG0492	HP1019	HP1019	Serine protease {UniProtKB/TrEMBL:O25663}	HP1164	HP1164	Thioredoxin reductase {UniProtKB/TrEMBL:O25779}	[TP0773-TP0814 (0.6926654)]
COG0265	COG0492	HP1019	HP1019	Serine protease {UniProtKB/TrEMBL:O25663}	HP0825	trxB	Thioredoxin reductase (EC 1.8.1.9) (TRXR)	[TP0773-TP0814 (0.6926654)]
COG0124	COG0608	HP1190	hisS	Histidyl-tRNA synthetase (EC 6.1.1.21) (Histidine--tRNA ligase) (HisRS)	HP0348	HP0348	Single-stranded-DNA-specific exonuclease	[TP0641-TP0704 (0.75894904)]
COG0124	COG0608	HP1190	hisS	Histidyl-tRNA synthetase (EC 6.1.1.21) (Histidine--tRNA ligase) (HisRS)	HP1410	HP1410	Hypothetical protein {UniProtKB/TrEMBL:O25958}	[TP0641-TP0704 (0.75894904)]
COG0124	COG0608	HP1190	hisS	Histidyl-tRNA synthetase (EC 6.1.1.21) (Histidine--tRNA ligase) (HisRS)	HP0425	HP0425	Hypothetical protein {UniProtKB/TrEMBL:O25177}	[TP0641-TP0704 (0.75894904)]
COG0465	COG0772	HP1069	ftsH	Cell division protein ftsH homolog (EC 3.4.24.-)	HP0743	mrdB	Rod shape-determining protein rodA	[TP0330-TP0387 (0.8016956)]
COG0465	COG0772	HP1069	ftsH	Cell division protein ftsH homolog (EC 3.4.24.-)	HP1560	ftsW	Probable cell division protein ftsW	[TP0330-TP0387 (0.8016956)]
COG0465	COG0772	HP0286	HP0286	Cell division protein {UniProtKB/TrEMBL:O25060}	HP1560	ftsW	Probable cell division protein ftsW	[TP0330-TP0387 (0.8016956)]
COG0465	COG0772	HP0286	HP0286	Cell division protein {UniProtKB/TrEMBL:O25060}	HP0743	mrdB	Rod shape-determining protein rodA	[TP0330-TP0387 (0.8016956)]
COG0234	COG0792	HP0011	mopB	10 kDa chaperonin (Protein Cpn10) (groES protein) (Heat shock protein 10)	HP0823	HP0823	UPF0102 protein HP0823	[TP1013-TP0913 (0.7815084)]
COG0192	COG0217	HP0197	metK	S-adenosylmethionine synthetase (EC 2.5.1.6) (Methionine adenosyltransferase) (AdoMet synthetase) (MAT)	HP0162	HP0162	Hypothetical UPF0082 protein HP0162	[TP0794-TP0474 (0.71912634)]
COG0860	COG1214	HP0772	HP0772	N-acetylmuramoyl-L-alanine amidase	HP1051	HP1051	Hypothetical protein {UniProtKB/TrEMBL:O25691}	[TP0247-TP0876 (0.6334264)]
COG0544	COG1418	HP0795	tig	Trigger factor {UniProtKB/Swiss-Prot:P56420}	HP0760	HP0760	UPF0144 protein HP0760	[TP0506-TP1018 (0.7668753)]
COG0477	COG0845	HP1165	HP1165	Tetracycline resistance protein tetA(P), putative	HP1328	HP1328	Cation efflux system protein	[TP0840-TP0965 (0.8653204)]
COG0477	COG0845	HP0936	HP0936	Proline/betaine transporter	HP0606	HP0606	Membrane fusion protein	[TP0840-TP0965 (0.8653204)]
COG0477	COG0845	HP0313	HP0313	Nitrite extrusion protein	HP1328	HP1328	Cation efflux system protein	[TP0840-TP0965 (0.8653204)]
COG0477	COG0845	HP1181	HP1181	Multidrug-efflux transporter	HP1488	HP1488	36 kDa antigen {UniProtKB/Swiss-Prot:P94851}	[TP0840-TP0965 (0.8653204)]
COG0477	COG0845	HP1181	HP1181	Multidrug-efflux transporter	HP0970	HP0970	Nickel-cobalt-cadmium resistance protein	[TP0840-TP0965 (0.8653204)]
COG0477	COG0845	HP1165	HP1165	Tetracycline resistance protein tetA(P), putative	HP0970	HP0970	Nickel-cobalt-cadmium resistance protein	[TP0840-TP0965 (0.8653204)]
COG0477	COG0845	HP1091	HP1091	Alpha-ketoglutarate permease	HP1488	HP1488	36 kDa antigen {UniProtKB/Swiss-Prot:P94851}	[TP0840-TP0965 (0.8653204)]
COG0477	COG0845	HP0313	HP0313	Nitrite extrusion protein	HP0606	HP0606	Membrane fusion protein	[TP0840-TP0965 (0.8653204)]
COG0477	COG0845	HP1181	HP1181	Multidrug-efflux transporter	HP0606	HP0606	Membrane fusion protein	[TP0840-TP0965 (0.8653204)]
COG0477	COG0845	HP1091	HP1091	Alpha-ketoglutarate permease	HP0606	HP0606	Membrane fusion protein	[TP0840-TP0965 (0.8653204)]
COG0477	COG0845	HP1091	HP1091	Alpha-ketoglutarate permease	HP1328	HP1328	Cation efflux system protein	[TP0840-TP0965 (0.8653204)]
COG0477	COG0845	HP1181	HP1181	Multidrug-efflux transporter	HP1328	HP1328	Cation efflux system protein	[TP0840-TP0965 (0.8653204)]
COG0477	COG0845	HP1091	HP1091	Alpha-ketoglutarate permease	HP0970	HP0970	Nickel-cobalt-cadmium resistance protein	[TP0840-TP0965 (0.8653204)]
COG0477	COG0845	HP0936	HP0936	Proline/betaine transporter	HP1488	HP1488	36 kDa antigen {UniProtKB/Swiss-Prot:P94851}	[TP0840-TP0965 (0.8653204)]
COG0477	COG0845	HP0936	HP0936	Proline/betaine transporter	HP0970	HP0970	Nickel-cobalt-cadmium resistance protein	[TP0840-TP0965 (0.8653204)]
COG0477	COG0845	HP0313	HP0313	Nitrite extrusion protein	HP1488	HP1488	36 kDa antigen {UniProtKB/Swiss-Prot:P94851}	[TP0840-TP0965 (0.8653204)]
COG0477	COG0845	HP1165	HP1165	Tetracycline resistance protein tetA(P), putative	HP1488	HP1488	36 kDa antigen {UniProtKB/Swiss-Prot:P94851}	[TP0840-TP0965 (0.8653204)]
COG0477	COG0845	HP0936	HP0936	Proline/betaine transporter	HP1328	HP1328	Cation efflux system protein	[TP0840-TP0965 (0.8653204)]
COG0477	COG0845	HP0313	HP0313	Nitrite extrusion protein	HP0970	HP0970	Nickel-cobalt-cadmium resistance protein	[TP0840-TP0965 (0.8653204)]
COG0477	COG0845	HP1165	HP1165	Tetracycline resistance protein tetA(P), putative	HP0606	HP0606	Membrane fusion protein	[TP0840-TP0965 (0.8653204)]
COG0305	COG2812	HP1362	dnaB	Replicative DNA helicase (EC 3.6.1.-)	HP0717	HP0717	DNA polymerase III gamma and tau subunits	[TP0058-TP1005 (0.7130585)]
COG0188	COG0526	HP0701	gyrA	DNA gyrase subunit A (EC 5.99.1.3)	HP1458	HP1458	Thioredoxin {UniProtKB/TrEMBL:O25996}	[TP0005-TP0100 (0.7885434)]
COG0188	COG0526	HP0701	gyrA	DNA gyrase subunit A (EC 5.99.1.3)	HP0824	trxA	Thioredoxin {UniProtKB/Swiss-Prot:P66928}	[TP0005-TP0100 (0.7885434)]
COG0526	COG0771	HP1458	HP1458	Thioredoxin {UniProtKB/TrEMBL:O25996}	HP0494	murD	UDP-N-acetylmuramoylalanine--D-glutamate ligase (EC 6.3.2.9) (UDP-N- acetylmuramoyl-L-alanyl-D-glutamate synthetase) (D-glutamic acid- adding enzyme)	[TP0100-TP0903 (0.59509045)]
COG0526	COG0771	HP0824	trxA	Thioredoxin {UniProtKB/Swiss-Prot:P66928}	HP0494	murD	UDP-N-acetylmuramoylalanine--D-glutamate ligase (EC 6.3.2.9) (UDP-N- acetylmuramoyl-L-alanyl-D-glutamate synthetase) (D-glutamic acid- adding enzyme)	[TP0100-TP0903 (0.59509045)]
COG0143	COG0845	HP0417	metG	Methionyl-tRNA synthetase (EC 6.1.1.10) (Methionine--tRNA ligase) (MetRS)	HP0970	HP0970	Nickel-cobalt-cadmium resistance protein	[TP0798-TP0965 (0.7246752)]
COG0143	COG0845	HP0417	metG	Methionyl-tRNA synthetase (EC 6.1.1.10) (Methionine--tRNA ligase) (MetRS)	HP1328	HP1328	Cation efflux system protein	[TP0798-TP0965 (0.7246752)]
COG0143	COG0845	HP0417	metG	Methionyl-tRNA synthetase (EC 6.1.1.10) (Methionine--tRNA ligase) (MetRS)	HP0606	HP0606	Membrane fusion protein	[TP0798-TP0965 (0.7246752)]
COG0143	COG0845	HP0417	metG	Methionyl-tRNA synthetase (EC 6.1.1.10) (Methionine--tRNA ligase) (MetRS)	HP1488	HP1488	36 kDa antigen {UniProtKB/Swiss-Prot:P94851}	[TP0798-TP0965 (0.7246752)]
COG1536	COG1868	HP0352	HP0352	Flagellar motor switch protein	HP1031	HP1031	Flagellar motor switch protein	[TP0026-TP0721 (0.9539454)]
COG0504	COG1475	HP0349	pyrG	CTP synthase (EC 6.3.4.2) (UTP--ammonia ligase) (CTP synthetase)	HP1138	parB	Probable chromosome partitioning protein parB	[TP0305-TP0271 (0.70252794)]
COG0250	COG0772	HP1203	nusG	Transcription antitermination protein nusG	HP1560	ftsW	Probable cell division protein ftsW	[TP0236-TP0387 (0.7470728)]
COG0250	COG0772	HP1203	nusG	Transcription antitermination protein nusG	HP0743	mrdB	Rod shape-determining protein rodA	[TP0236-TP0387 (0.7470728)]
COG0227	COG0740	HP0491	rpmB	50S ribosomal protein L28	HP0794	clpP	ATP-dependent Clp protease proteolytic subunit (EC 3.4.21.92) (Endopeptidase Clp)	[TP0362-TP0507 (0.75048)]
COG0457	COG0457	HP0275	HP0275	ATP-dependent nuclease {UniProtKB/TrEMBL:O25052}	HP0275	HP0275	ATP-dependent nuclease {UniProtKB/TrEMBL:O25052}	[TP0067-TP0095 (0.6515529)]
COG0457	COG0457	HP1479	HP1479	Hypothetical protein {UniProtKB/TrEMBL:O26014}	HP0275	HP0275	ATP-dependent nuclease {UniProtKB/TrEMBL:O25052}	[TP0067-TP0095 (0.6515529)]
COG0457	COG0457	HP0275	HP0275	ATP-dependent nuclease {UniProtKB/TrEMBL:O25052}	HP1479	HP1479	Hypothetical protein {UniProtKB/TrEMBL:O26014}	[TP0067-TP0095 (0.6515529)]
COG0457	COG0457	HP1479	HP1479	Hypothetical protein {UniProtKB/TrEMBL:O26014}	HP1479	HP1479	Hypothetical protein {UniProtKB/TrEMBL:O26014}	[TP0067-TP0095 (0.6515529)]
COG0103	COG0211	HP0083	rpsI	30S ribosomal protein S9	HP0297	rpmA	50S ribosomal protein L27	[TP1024-TP0743 (0.87139803)]
COG0621	COG2812	HP0269	HP0269	Hypothetical UPF0004 protein HP0269	HP0717	HP0717	DNA polymerase III gamma and tau subunits	[TP0754-TP1005 (0.5550382)]
COG0621	COG2812	HP0734	HP0734	Hypothetical protein {UniProtKB/TrEMBL:O25434}	HP0717	HP0717	DNA polymerase III gamma and tau subunits	[TP0754-TP1005 (0.5550382)]
COG0621	COG2812	HP0285	HP0285	Hypothetical UPF0004 protein HP0285	HP0717	HP0717	DNA polymerase III gamma and tau subunits	[TP0754-TP1005 (0.5550382)]
COG0739	COG1418	HP1543	HP1543	ToxR-activated gene {UniProtKB/TrEMBL:O26068}	HP0760	HP0760	UPF0144 protein HP0760	[TP0702-TP1018 (0.7620277)]
COG0739	COG1418	HP0750	HP0750	Hypothetical protein {UniProtKB/TrEMBL:O25446}	HP0760	HP0760	UPF0144 protein HP0760	[TP0702-TP1018 (0.7620277)]
COG0739	COG1418	HP1054	HP1054	Hypothetical protein {UniProtKB/TrEMBL:O25694}	HP0760	HP0760	UPF0144 protein HP0760	[TP0702-TP1018 (0.7620277)]
COG0739	COG1418	HP0506	HP0506	Conserved hypothetical secreted protein	HP0760	HP0760	UPF0144 protein HP0760	[TP0702-TP1018 (0.7620277)]
COG0739	COG1418	HP1544	HP1544	ToxR-activated gene {UniProtKB/TrEMBL:O26069}	HP0760	HP0760	UPF0144 protein HP0760	[TP0702-TP1018 (0.7620277)]
COG0739	COG1344	HP0750	HP0750	Hypothetical protein {UniProtKB/TrEMBL:O25446}	HP0601	flaA	Flagellin A {UniProtKB/Swiss-Prot:P0A0S1}	[TP0702-TP0870 (0.64395046)]
COG0739	COG1344	HP0506	HP0506	Conserved hypothetical secreted protein	HP0295	HP0295	Flagellin B homolog {UniProtKB/TrEMBL:O25068}	[TP0702-TP0870 (0.64395046)]
COG0739	COG1344	HP1543	HP1543	ToxR-activated gene {UniProtKB/TrEMBL:O26068}	HP0601	flaA	Flagellin A {UniProtKB/Swiss-Prot:P0A0S1}	[TP0702-TP0870 (0.64395046)]
COG0739	COG1344	HP1054	HP1054	Hypothetical protein {UniProtKB/TrEMBL:O25694}	HP0295	HP0295	Flagellin B homolog {UniProtKB/TrEMBL:O25068}	[TP0702-TP0870 (0.64395046)]
COG0739	COG1344	HP1543	HP1543	ToxR-activated gene {UniProtKB/TrEMBL:O26068}	HP0115	flaB	Flagellin B {UniProtKB/Swiss-Prot:Q07911}	[TP0702-TP0870 (0.64395046)]
COG0739	COG1344	HP1544	HP1544	ToxR-activated gene {UniProtKB/TrEMBL:O26069}	HP0601	flaA	Flagellin A {UniProtKB/Swiss-Prot:P0A0S1}	[TP0702-TP0870 (0.64395046)]
COG0739	COG1344	HP0750	HP0750	Hypothetical protein {UniProtKB/TrEMBL:O25446}	HP0115	flaB	Flagellin B {UniProtKB/Swiss-Prot:Q07911}	[TP0702-TP0870 (0.64395046)]
COG0739	COG1344	HP1054	HP1054	Hypothetical protein {UniProtKB/TrEMBL:O25694}	HP0115	flaB	Flagellin B {UniProtKB/Swiss-Prot:Q07911}	[TP0702-TP0870 (0.64395046)]
COG0739	COG1344	HP1544	HP1544	ToxR-activated gene {UniProtKB/TrEMBL:O26069}	HP0295	HP0295	Flagellin B homolog {UniProtKB/TrEMBL:O25068}	[TP0702-TP0870 (0.64395046)]
COG0739	COG1344	HP1544	HP1544	ToxR-activated gene {UniProtKB/TrEMBL:O26069}	HP0115	flaB	Flagellin B {UniProtKB/Swiss-Prot:Q07911}	[TP0702-TP0870 (0.64395046)]
COG0739	COG1344	HP0506	HP0506	Conserved hypothetical secreted protein	HP0601	flaA	Flagellin A {UniProtKB/Swiss-Prot:P0A0S1}	[TP0702-TP0870 (0.64395046)]
COG0739	COG1344	HP1543	HP1543	ToxR-activated gene {UniProtKB/TrEMBL:O26068}	HP0295	HP0295	Flagellin B homolog {UniProtKB/TrEMBL:O25068}	[TP0702-TP0870 (0.64395046)]
COG0739	COG1344	HP0506	HP0506	Conserved hypothetical secreted protein	HP0115	flaB	Flagellin B {UniProtKB/Swiss-Prot:Q07911}	[TP0702-TP0870 (0.64395046)]
COG0739	COG1344	HP0750	HP0750	Hypothetical protein {UniProtKB/TrEMBL:O25446}	HP0295	HP0295	Flagellin B homolog {UniProtKB/TrEMBL:O25068}	[TP0702-TP0870 (0.64395046)]
COG0739	COG1344	HP1054	HP1054	Hypothetical protein {UniProtKB/TrEMBL:O25694}	HP0601	flaA	Flagellin A {UniProtKB/Swiss-Prot:P0A0S1}	[TP0702-TP0870 (0.64395046)]
COG0442	COG4591	HP0238	proS	Prolyl-tRNA synthetase (EC 6.1.1.15) (Proline--tRNA ligase) (ProRS)	HP0787	HP0787	Conserved hypothetical integral membrane protein	[TP0160-TP0582 (0.74148)]
COG1536	COG4786	HP0352	HP0352	Flagellar motor switch protein	HP1585	HP1585	Flagellar basal-body rod protein	[TP0026-TP0961 (0.8107165)]
COG1536	COG4786	HP0352	HP0352	Flagellar motor switch protein	HP1092	HP1092	Flagellar basal-body rod protein	[TP0026-TP0961 (0.8107165)]
COG0697	COG0716	HP1234	HP1234	Hypothetical transport protein HP1234	HP1161	fldA	Flavodoxin {UniProtKB/Swiss-Prot:O25776}	[TP0986-TP0925 (0.8288174)]
COG0305	COG2236	HP1362	dnaB	Replicative DNA helicase (EC 3.6.1.-)	HP0735	HP0735	Xanthine guanine phosphoribosyl transferase	[TP0058-TP0050 (0.53343445)]
COG0465	COG4591	HP0286	HP0286	Cell division protein {UniProtKB/TrEMBL:O25060}	HP0787	HP0787	Conserved hypothetical integral membrane protein	[TP0765-TP0582 (0.6598422)]
COG0465	COG4591	HP1069	ftsH	Cell division protein ftsH homolog (EC 3.4.24.-)	HP0787	HP0787	Conserved hypothetical integral membrane protein	[TP0765-TP0582 (0.6598422)]
COG0773	COG0817	HP0623	murC	UDP-N-acetylmuramate--L-alanine ligase (EC 6.3.2.8) (UDP-N- acetylmuramoyl-L-alanine synthetase)	HP0877	ruvC	Crossover junction endodeoxyribonuclease ruvC (EC 3.1.22.4) (Holliday junction nuclease ruvC) (Holliday junction resolvase ruvC)	[TP0341-TP0517 (0.7285616)]
COG0272	COG0773	HP0615	ligA	DNA ligase (EC 6.5.1.2) (Polydeoxyribonucleotide synthase [NAD+])	HP0623	murC	UDP-N-acetylmuramate--L-alanine ligase (EC 6.3.2.8) (UDP-N- acetylmuramoyl-L-alanine synthetase)	[TP0634-TP0341 (0.8201813)]
COG0124	COG0465	HP1190	hisS	Histidyl-tRNA synthetase (EC 6.1.1.21) (Histidine--tRNA ligase) (HisRS)	HP0286	HP0286	Cell division protein {UniProtKB/TrEMBL:O25060}	[TP0641-TP0330 (0.76316583)]
COG0124	COG0465	HP1190	hisS	Histidyl-tRNA synthetase (EC 6.1.1.21) (Histidine--tRNA ligase) (HisRS)	HP1069	ftsH	Cell division protein ftsH homolog (EC 3.4.24.-)	[TP0641-TP0330 (0.76316583)]
COG0564	COG1843	HP0956	HP0956	Hypothetical RNA pseudouridine synthase HP0956 (EC 5.4.99.-) (RNA- uridine isomerase) (RNA pseudouridylate synthase)	HP0907	HP0907	Hook assembly protein, flagella	[TP0339-TP0728 (0.7885255)]
COG0564	COG1843	HP0347	HP0347	Hypothetical RNA pseudouridine synthase HP0347 (EC 5.4.99.-) (RNA- uridine isomerase) (RNA pseudouridylate synthase)	HP0907	HP0907	Hook assembly protein, flagella	[TP0339-TP0728 (0.7885255)]
COG0564	COG1843	HP0745	HP0745	Hypothetical RNA pseudouridine synthase HP0745 (EC 5.4.99.-) (RNA- uridine isomerase) (RNA pseudouridylate synthase)	HP0907	HP0907	Hook assembly protein, flagella	[TP0339-TP0728 (0.7885255)]
COG0504	COG0728	HP0349	pyrG	CTP synthase (EC 6.3.4.2) (UTP--ammonia ligase) (CTP synthetase)	HP0885	mviN	Virulence factor mviN homolog	[TP0305-TP0516 (0.84299135)]
COG0275	COG0820	HP0707	mraW	S-adenosyl-methyltransferase mraW (EC 2.1.1.-)	HP1428	HP1428	Hypothetical UPF0063 protein HP1428	[TP0384-TP0068 (0.79878455)]
COG0242	COG0360	HP0793	def	Peptide deformylase (EC 3.5.1.88) (PDF) (Polypeptide deformylase)	HP1246	rpsF	30S ribosomal protein S6	[TP0757-TP0063 (0.54983324)]
COG0267	COG0357	HP1204	HP1204	50S ribosomal protein L33	HP1063	gidB	Methyltransferase gidB (EC 2.1.-.-) (Glucose-inhibited division protein B)	[TP0234-TP0946 (0.6249908)]
COG0234	COG0772	HP0011	mopB	10 kDa chaperonin (Protein Cpn10) (groES protein) (Heat shock protein 10)	HP1560	ftsW	Probable cell division protein ftsW	[TP1013-TP0387 (0.81326103)]
COG0234	COG0772	HP0011	mopB	10 kDa chaperonin (Protein Cpn10) (groES protein) (Heat shock protein 10)	HP0743	mrdB	Rod shape-determining protein rodA	[TP1013-TP0387 (0.81326103)]
COG0445	COG0457	HP0213	gidA	tRNA uridine 5-carboxymethylaminomethyl modification enzyme gidA (Glucose-inhibited division protein A)	HP1479	HP1479	Hypothetical protein {UniProtKB/TrEMBL:O26014}	[TP0044-TP0954 (0.8549597)]
COG0445	COG0457	HP0213	gidA	tRNA uridine 5-carboxymethylaminomethyl modification enzyme gidA (Glucose-inhibited division protein A)	HP0275	HP0275	ATP-dependent nuclease {UniProtKB/TrEMBL:O25052}	[TP0044-TP0954 (0.8549597)]
COG0290	COG1516	HP0124	infC	Translation initiation factor IF-3	HP0753	HP0753	Flagellar protein {UniProtKB/TrEMBL:O25448}	[TP0850-TP0943 (0.6225916)]
COG0228	COG0250	HP1151	rpsP	30S ribosomal protein S16	HP1203	nusG	Transcription antitermination protein nusG	[TP0905-TP0236 (0.7099409)]
COG0465	COG0532	HP1069	ftsH	Cell division protein ftsH homolog (EC 3.4.24.-)	HP1048	infB	Translation initiation factor IF-2	[TP0330-TP0891 (0.8751731)]
COG0465	COG0532	HP0286	HP0286	Cell division protein {UniProtKB/TrEMBL:O25060}	HP1048	infB	Translation initiation factor IF-2	[TP0330-TP0891 (0.8751731)]
COG0234	COG0445	HP0011	mopB	10 kDa chaperonin (Protein Cpn10) (groES protein) (Heat shock protein 10)	HP0213	gidA	tRNA uridine 5-carboxymethylaminomethyl modification enzyme gidA (Glucose-inhibited division protein A)	[TP1013-TP0044 (0.813164)]
COG0326	COG0353	HP0210	htpG	Chaperone protein htpG (Heat shock protein htpG) (High temperature protein G)	HP0925	recR	Recombination protein recR	[TP0984-TP1004 (0.5573069)]
COG0457	COG0860	HP1479	HP1479	Hypothetical protein {UniProtKB/TrEMBL:O26014}	HP0772	HP0772	N-acetylmuramoyl-L-alanine amidase	[TP0820-TP0247 (0.74644035), TP0067-TP0247 (0.79531366)]
COG0457	COG0860	HP0275	HP0275	ATP-dependent nuclease {UniProtKB/TrEMBL:O25052}	HP0772	HP0772	N-acetylmuramoyl-L-alanine amidase	[TP0820-TP0247 (0.74644035), TP0067-TP0247 (0.79531366)]
COG0652	COG1749	HP1441	ppiA	Peptidyl-prolyl cis-trans isomerase (EC 5.2.1.8) (PPIase) (Rotamase)	HP0908	HP0908	Flagellar hook {UniProtKB/TrEMBL:O25566}	[TP0947-TP0727 (0.6414869)]
COG0652	COG1749	HP1441	ppiA	Peptidyl-prolyl cis-trans isomerase (EC 5.2.1.8) (PPIase) (Rotamase)	HP0870	flgE	Flagellar hook protein flgE	[TP0947-TP0727 (0.6414869)]
COG1749	COG2885	HP0870	flgE	Flagellar hook protein flgE	HP1125	HP1125	Peptidoglycan associated lipoprotein	[TP0727-TP0292 (0.89187646)]
COG1749	COG2885	HP0908	HP0908	Flagellar hook {UniProtKB/TrEMBL:O25566}	HP1125	HP1125	Peptidoglycan associated lipoprotein	[TP0727-TP0292 (0.89187646)]
COG1159	COG1699	HP0517	era	GTP-binding protein era homolog	HP1154	HP1154	Hypothetical protein {UniProtKB/TrEMBL:O25769}	[TP0541-TP0658 (0.79144865)]
COG1159	COG1699	HP0517	era	GTP-binding protein era homolog	HP1377	HP1377	Hypothetical protein {UniProtKB/TrEMBL:O25929}	[TP0541-TP0658 (0.79144865)]
COG0319	COG0333	HP1160	HP1160	UPF0054 protein HP1160	HP0200	HP0200	50S ribosomal protein L32	[TP0650-TP0807 (0.80809164)]
COG0216	COG0457	HP0077	prfA	Peptide chain release factor 1 (RF-1)	HP0275	HP0275	ATP-dependent nuclease {UniProtKB/TrEMBL:O25052}	[TP0051-TP0067 (0.7097377)]
COG0216	COG0457	HP0077	prfA	Peptide chain release factor 1 (RF-1)	HP1479	HP1479	Hypothetical protein {UniProtKB/TrEMBL:O26014}	[TP0051-TP0067 (0.7097377)]
COG1360	COG4786	HP0816	motB	Chemotaxis protein motB (Motility protein B)	HP1092	HP1092	Flagellar basal-body rod protein	[TP0724-TP0961 (0.729456)]
COG1360	COG4786	HP0816	motB	Chemotaxis protein motB (Motility protein B)	HP1585	HP1585	Flagellar basal-body rod protein	[TP0724-TP0961 (0.729456)]
COG1385	COG2204	HP0374	HP0374	Hypothetical UPF0088 protein HP0374	HP0703	HP0703	Response regulator {UniProtKB/TrEMBL:O25408}	[TP0032-TP0519 (0.67332727)]
COG0542	COG2204	HP0264	clpB	Chaperone clpB {UniProtKB/Swiss-Prot:P71404}	HP0703	HP0703	Response regulator {UniProtKB/TrEMBL:O25408}	[TP0071-TP0519 (0.6908589)]
COG0542	COG2204	HP0033	HP0033	ATP-dependent C1p protease	HP0703	HP0703	Response regulator {UniProtKB/TrEMBL:O25408}	[TP0071-TP0519 (0.6908589)]
COG0290	COG0457	HP0124	infC	Translation initiation factor IF-3	HP0275	HP0275	ATP-dependent nuclease {UniProtKB/TrEMBL:O25052}	[TP0850-TP0095 (0.6947713)]
COG0290	COG0457	HP0124	infC	Translation initiation factor IF-3	HP1479	HP1479	Hypothetical protein {UniProtKB/TrEMBL:O26014}	[TP0850-TP0095 (0.6947713)]
COG0782	COG0860	HP0866	greA	Transcription elongation factor greA (Transcript cleavage factor greA)	HP0772	HP0772	N-acetylmuramoyl-L-alanine amidase	[TP0019-TP0247 (0.7668169)]
COG0255	COG1516	HP1311	rpmC	50S ribosomal protein L29	HP0753	HP0753	Flagellar protein {UniProtKB/TrEMBL:O25448}	[TP0197-TP0943 (0.5311184)]
COG0103	COG1432	HP0083	rpsI	30S ribosomal protein S9	HP1145	HP1145	Hypothetical protein {UniProtKB/TrEMBL:O25764}	[TP1024-TP0894 (0.64955014)]
COG0103	COG1432	HP0083	rpsI	30S ribosomal protein S9	HP0879	HP0879	Hypothetical protein {UniProtKB/TrEMBL:O25546}	[TP1024-TP0894 (0.64955014)]
COG0103	COG1432	HP0083	rpsI	30S ribosomal protein S9	HP0878	HP0878	Hypothetical protein {UniProtKB/TrEMBL:O25545}	[TP1024-TP0894 (0.64955014)]
COG0103	COG1432	HP0083	rpsI	30S ribosomal protein S9	HP1146	HP1146	Hypothetical protein {UniProtKB/TrEMBL:O25765}	[TP1024-TP0894 (0.64955014)]
COG0103	COG1432	HP0083	rpsI	30S ribosomal protein S9	HP1334	HP1334	Hypothetical protein {UniProtKB/TrEMBL:O25892}	[TP1024-TP0894 (0.64955014)]
COG1344	COG1699	HP0115	flaB	Flagellin B {UniProtKB/Swiss-Prot:Q07911}	HP1377	HP1377	Hypothetical protein {UniProtKB/TrEMBL:O25929}	[TP0792-TP0658 (0.94066244), TP0868-TP0658 (0.9503252), TP0870-TP0658 (0.7328265)]
COG1344	COG1699	HP0601	flaA	Flagellin A {UniProtKB/Swiss-Prot:P0A0S1}	HP1154	HP1154	Hypothetical protein {UniProtKB/TrEMBL:O25769}	[TP0792-TP0658 (0.94066244), TP0868-TP0658 (0.9503252), TP0870-TP0658 (0.7328265)]
COG1344	COG1699	HP0601	flaA	Flagellin A {UniProtKB/Swiss-Prot:P0A0S1}	HP1377	HP1377	Hypothetical protein {UniProtKB/TrEMBL:O25929}	[TP0792-TP0658 (0.94066244), TP0868-TP0658 (0.9503252), TP0870-TP0658 (0.7328265)]
COG1344	COG1699	HP0115	flaB	Flagellin B {UniProtKB/Swiss-Prot:Q07911}	HP1154	HP1154	Hypothetical protein {UniProtKB/TrEMBL:O25769}	[TP0792-TP0658 (0.94066244), TP0868-TP0658 (0.9503252), TP0870-TP0658 (0.7328265)]
COG1344	COG1699	HP0295	HP0295	Flagellin B homolog {UniProtKB/TrEMBL:O25068}	HP1154	HP1154	Hypothetical protein {UniProtKB/TrEMBL:O25769}	[TP0792-TP0658 (0.94066244), TP0868-TP0658 (0.9503252), TP0870-TP0658 (0.7328265)]
COG1344	COG1699	HP0295	HP0295	Flagellin B homolog {UniProtKB/TrEMBL:O25068}	HP1377	HP1377	Hypothetical protein {UniProtKB/TrEMBL:O25929}	[TP0792-TP0658 (0.94066244), TP0868-TP0658 (0.9503252), TP0870-TP0658 (0.7328265)]
COG0220	COG0455	HP0747	trmB	tRNA (guanine-N(7)-)-methyltransferase (EC 2.1.1.33) (tRNA(m7G46)- methyltransferase)	HP1034	HP1034	ATP-binding protein {UniProtKB/TrEMBL:O25678}	[TP0464-TP0712 (0.7885255)]
COG0322	COG0353	HP0821	uvrC	UvrABC system protein C (Protein uvrC) (Excinuclease ABC subunit C)	HP0925	recR	Recombination protein recR	[TP0472-TP1004 (0.53674763)]
COG1677	COG1815	HP1557	fliE	Flagellar hook-basal body complex protein fliE	HP1559	HP1559	Flagellar basal-body rod protein	[TP0398-TP0396 (0.79194725)]
COG0188	COG0305	HP0701	gyrA	DNA gyrase subunit A (EC 5.99.1.3)	HP1362	dnaB	Replicative DNA helicase (EC 3.6.1.-)	[TP0005-TP0058 (0.73312306)]
COG0840	COG1344	HP0103	HP0103	Methyl-accepting chemotaxis protein	HP0601	flaA	Flagellin A {UniProtKB/Swiss-Prot:P0A0S1}	[TP0640-TP0870 (0.6975479)]
COG0840	COG1344	HP0099	HP0099	Methyl-accepting chemotaxis protein	HP0295	HP0295	Flagellin B homolog {UniProtKB/TrEMBL:O25068}	[TP0640-TP0870 (0.6975479)]
COG0840	COG1344	HP0099	HP0099	Methyl-accepting chemotaxis protein	HP0601	flaA	Flagellin A {UniProtKB/Swiss-Prot:P0A0S1}	[TP0640-TP0870 (0.6975479)]
COG0840	COG1344	HP0599	HP0599	Hemolysin secretion protein	HP0295	HP0295	Flagellin B homolog {UniProtKB/TrEMBL:O25068}	[TP0640-TP0870 (0.6975479)]
COG0840	COG1344	HP0599	HP0599	Hemolysin secretion protein	HP0601	flaA	Flagellin A {UniProtKB/Swiss-Prot:P0A0S1}	[TP0640-TP0870 (0.6975479)]
COG0840	COG1344	HP0103	HP0103	Methyl-accepting chemotaxis protein	HP0115	flaB	Flagellin B {UniProtKB/Swiss-Prot:Q07911}	[TP0640-TP0870 (0.6975479)]
COG0840	COG1344	HP0099	HP0099	Methyl-accepting chemotaxis protein	HP0115	flaB	Flagellin B {UniProtKB/Swiss-Prot:Q07911}	[TP0640-TP0870 (0.6975479)]
COG0840	COG1344	HP0082	HP0082	Methyl-accepting chemotaxis transducer	HP0115	flaB	Flagellin B {UniProtKB/Swiss-Prot:Q07911}	[TP0640-TP0870 (0.6975479)]
COG0840	COG1344	HP0103	HP0103	Methyl-accepting chemotaxis protein	HP0295	HP0295	Flagellin B homolog {UniProtKB/TrEMBL:O25068}	[TP0640-TP0870 (0.6975479)]
COG0840	COG1344	HP0082	HP0082	Methyl-accepting chemotaxis transducer	HP0601	flaA	Flagellin A {UniProtKB/Swiss-Prot:P0A0S1}	[TP0640-TP0870 (0.6975479)]
COG0840	COG1344	HP0599	HP0599	Hemolysin secretion protein	HP0115	flaB	Flagellin B {UniProtKB/Swiss-Prot:Q07911}	[TP0640-TP0870 (0.6975479)]
COG0840	COG1344	HP0082	HP0082	Methyl-accepting chemotaxis transducer	HP0295	HP0295	Flagellin B homolog {UniProtKB/TrEMBL:O25068}	[TP0640-TP0870 (0.6975479)]
COG1825	COG2812	HP1496	rplY	50S ribosomal protein L25 (General stress protein CTC)	HP0717	HP0717	DNA polymerase III gamma and tau subunits	[TP0372-TP1005 (0.6540257)]
COG0361	COG1214	HP1298	infA	Translation initiation factor IF-1	HP1051	HP1051	Hypothetical protein {UniProtKB/TrEMBL:O25691}	[TP0097-TP0876 (0.56457245)]
COG2204	COG2204	HP0703	HP0703	Response regulator {UniProtKB/TrEMBL:O25408}	HP0703	HP0703	Response regulator {UniProtKB/TrEMBL:O25408}	[TP0519-TP0519 (0.65939915)]
COG0546	COG0739	HP1207	HP1207	Hypothetical protein {UniProtKB/TrEMBL:O25808}	HP1544	HP1544	ToxR-activated gene {UniProtKB/TrEMBL:O26069}	[TP0554-TP0782 (0.73069036)]
COG0546	COG0739	HP1207	HP1207	Hypothetical protein {UniProtKB/TrEMBL:O25808}	HP0750	HP0750	Hypothetical protein {UniProtKB/TrEMBL:O25446}	[TP0554-TP0782 (0.73069036)]
COG0546	COG0739	HP1207	HP1207	Hypothetical protein {UniProtKB/TrEMBL:O25808}	HP0506	HP0506	Conserved hypothetical secreted protein	[TP0554-TP0782 (0.73069036)]
COG0546	COG0739	HP1207	HP1207	Hypothetical protein {UniProtKB/TrEMBL:O25808}	HP1543	HP1543	ToxR-activated gene {UniProtKB/TrEMBL:O26068}	[TP0554-TP0782 (0.73069036)]
COG0546	COG0739	HP1207	HP1207	Hypothetical protein {UniProtKB/TrEMBL:O25808}	HP1054	HP1054	Hypothetical protein {UniProtKB/TrEMBL:O25694}	[TP0554-TP0782 (0.73069036)]
COG0242	COG1187	HP0793	def	Peptide deformylase (EC 3.5.1.88) (PDF) (Polypeptide deformylase)	HP1459	HP1459	Hypothetical RNA pseudouridine synthase HP1459 (EC 5.4.99.-) (RNA- uridine isomerase) (RNA pseudouridylate synthase)	[TP0757-TP0459 (0.5284328)]
COG0457	COG0558	HP1479	HP1479	Hypothetical protein {UniProtKB/TrEMBL:O26014}	HP1016	HP1016	Phosphatidylglycerophosphate synthase	[TP0067-TP0730 (0.86096925)]
COG0457	COG0558	HP0275	HP0275	ATP-dependent nuclease {UniProtKB/TrEMBL:O25052}	HP1016	HP1016	Phosphatidylglycerophosphate synthase	[TP0067-TP0730 (0.86096925)]
COG0020	COG1508	HP1221	uppS	Undecaprenyl pyrophosphate synthetase (EC 2.5.1.31) (UPP synthetase) (Di-trans,poly-cis-decaprenylcistransferase) (Undecaprenyl diphosphate synthase) (UDS)	HP0714	rpoN	RNA polymerase sigma-54 factor	[TP0603-TP0111 (0.79878455)]
COG1385	COG2812	HP0374	HP0374	Hypothetical UPF0088 protein HP0374	HP0717	HP0717	DNA polymerase III gamma and tau subunits	[TP0276-TP1005 (0.66627616)]
COG0217	COG0739	HP0162	HP0162	Hypothetical UPF0082 protein HP0162	HP1543	HP1543	ToxR-activated gene {UniProtKB/TrEMBL:O26068}	[TP0474-TP0864 (0.82349855)]
COG0217	COG0739	HP0162	HP0162	Hypothetical UPF0082 protein HP0162	HP0506	HP0506	Conserved hypothetical secreted protein	[TP0474-TP0864 (0.82349855)]
COG0217	COG0739	HP0162	HP0162	Hypothetical UPF0082 protein HP0162	HP1544	HP1544	ToxR-activated gene {UniProtKB/TrEMBL:O26069}	[TP0474-TP0864 (0.82349855)]
COG0217	COG0739	HP0162	HP0162	Hypothetical UPF0082 protein HP0162	HP1054	HP1054	Hypothetical protein {UniProtKB/TrEMBL:O25694}	[TP0474-TP0864 (0.82349855)]
COG0217	COG0739	HP0162	HP0162	Hypothetical UPF0082 protein HP0162	HP0750	HP0750	Hypothetical protein {UniProtKB/TrEMBL:O25446}	[TP0474-TP0864 (0.82349855)]
COG0242	COG0254	HP0793	def	Peptide deformylase (EC 3.5.1.88) (PDF) (Polypeptide deformylase)	HP0551	rpmE	50S ribosomal protein L31	[TP0757-TP0255 (0.6434887)]
COG0442	COG1466	HP0238	proS	Prolyl-tRNA synthetase (EC 6.1.1.15) (Proline--tRNA ligase) (ProRS)	HP1247	HP1247	Protein HP1247 {UniProtKB/Swiss-Prot:O25842}	[TP0160-TP0588 (0.66563916)]
COG0847	COG1558	HP1387	HP1387	DNA polymerase III epsilon subunit	HP1558	HP1558	Flagellar basal-body rod protein	[TP0643-TP0397 (0.7022186)]
COG0305	COG0593	HP1362	dnaB	Replicative DNA helicase (EC 3.6.1.-)	HP1529	dnaA	Chromosomal replication initiator protein dnaA	[TP0058-TP0001 (0.9013428)]
COG0178	COG1197	HP0705	uvrA	UvrABC system protein A (UvrA protein) (Excinuclease ABC subunit A)	HP1541	mfd	Transcription-repair coupling factor (EC 3.6.1.-) (TRCF) (ATP- dependent helicase mfd)	[TP0514-TP0344 (0.9414915)]
COG0264	COG0544	HP1555	tsf	Elongation factor Ts (EF-Ts)	HP0795	tig	Trigger factor {UniProtKB/Swiss-Prot:P56420}	[TP0605-TP0506 (0.9100214)]
COG0495	COG1475	HP1547	leuS	Leucyl-tRNA synthetase (EC 6.1.1.4) (Leucine--tRNA ligase) (LeuRS)	HP1138	parB	Probable chromosome partitioning protein parB	[TP0586-TP0271 (0.63095015)]
COG1344	COG1516	HP0115	flaB	Flagellin B {UniProtKB/Swiss-Prot:Q07911}	HP0753	HP0753	Flagellar protein {UniProtKB/TrEMBL:O25448}	[TP0870-TP0943 (0.723277)]
COG1344	COG1516	HP0601	flaA	Flagellin A {UniProtKB/Swiss-Prot:P0A0S1}	HP0753	HP0753	Flagellar protein {UniProtKB/TrEMBL:O25448}	[TP0870-TP0943 (0.723277)]
COG1344	COG1516	HP0295	HP0295	Flagellin B homolog {UniProtKB/TrEMBL:O25068}	HP0753	HP0753	Flagellar protein {UniProtKB/TrEMBL:O25448}	[TP0870-TP0943 (0.723277)]
COG0099	COG0216	HP1296	rpsM	30S ribosomal protein S13	HP0077	prfA	Peptide chain release factor 1 (RF-1)	[TP0210-TP0051 (0.8775348)]
COG0442	COG0552	HP0238	proS	Prolyl-tRNA synthetase (EC 6.1.1.15) (Proline--tRNA ligase) (ProRS)	HP0763	ftsY	Cell division protein ftsY homolog	[TP0160-TP0578 (0.56216276)]
COG0242	COG0319	HP0793	def	Peptide deformylase (EC 3.5.1.88) (PDF) (Polypeptide deformylase)	HP1160	HP1160	UPF0054 protein HP1160	[TP0757-TP0650 (0.630912)]
COG0178	COG0845	HP0705	uvrA	UvrABC system protein A (UvrA protein) (Excinuclease ABC subunit A)	HP0606	HP0606	Membrane fusion protein	[TP0514-TP0965 (0.87363523)]
COG0178	COG0845	HP0705	uvrA	UvrABC system protein A (UvrA protein) (Excinuclease ABC subunit A)	HP1328	HP1328	Cation efflux system protein	[TP0514-TP0965 (0.87363523)]
COG0178	COG0845	HP0705	uvrA	UvrABC system protein A (UvrA protein) (Excinuclease ABC subunit A)	HP0970	HP0970	Nickel-cobalt-cadmium resistance protein	[TP0514-TP0965 (0.87363523)]
COG0178	COG0845	HP0705	uvrA	UvrABC system protein A (UvrA protein) (Excinuclease ABC subunit A)	HP1488	HP1488	36 kDa antigen {UniProtKB/Swiss-Prot:P94851}	[TP0514-TP0965 (0.87363523)]
COG0457	COG0566	HP1479	HP1479	Hypothetical protein {UniProtKB/TrEMBL:O26014}	HP0553	HP0553	Hypothetical protein {UniProtKB/TrEMBL:O25279}	[TP0095-TP0054 (0.73981166)]
COG0457	COG0566	HP0275	HP0275	ATP-dependent nuclease {UniProtKB/TrEMBL:O25052}	HP0553	HP0553	Hypothetical protein {UniProtKB/TrEMBL:O25279}	[TP0095-TP0054 (0.73981166)]
COG0465	COG0558	HP0286	HP0286	Cell division protein {UniProtKB/TrEMBL:O25060}	HP1016	HP1016	Phosphatidylglycerophosphate synthase	[TP0765-TP0256 (0.8653493)]
COG0465	COG0558	HP1069	ftsH	Cell division protein ftsH homolog (EC 3.4.24.-)	HP1016	HP1016	Phosphatidylglycerophosphate synthase	[TP0765-TP0256 (0.8653493)]
COG0024	COG0462	HP1299	map	Methionine aminopeptidase (EC 3.4.11.18) (MAP) (Peptidase M)	HP0742	prs	Ribose-phosphate pyrophosphokinase (EC 2.7.6.1) (RPPK) (Phosphoribosyl pyrophosphate synthetase) (P-Rib-PP synthetase) (PRPP synthetase)	[TP0842-TP0294 (0.8762697)]
COG0125	COG0361	HP1474	tmk	Thymidylate kinase {UniProtKB/Swiss-Prot:O26009}	HP1298	infA	Translation initiation factor IF-1	[TP0354-TP0097 (0.8382038)]
COG1536	COG1766	HP0352	HP0352	Flagellar motor switch protein	HP0351	HP0351	Flagellar basal-body M-ring protein	[TP0400-TP0399 (0.9198608), TP0026-TP0399 (0.9539454)]
COG0319	COG0787	HP1160	HP1160	UPF0054 protein HP1160	HP0941	alr	Alanine racemase {UniProtKB/Swiss-Prot:O25595}	[TP0650-TP0681 (0.82058704)]
COG0215	COG1536	HP0886	cysS	Cysteinyl-tRNA synthetase (EC 6.1.1.16) (Cysteine--tRNA ligase) (CysRS)	HP0352	HP0352	Flagellar motor switch protein	[TP0091-TP0400 (0.6374247)]
COG0564	COG1418	HP0347	HP0347	Hypothetical RNA pseudouridine synthase HP0347 (EC 5.4.99.-) (RNA- uridine isomerase) (RNA pseudouridylate synthase)	HP0760	HP0760	UPF0144 protein HP0760	[TP0154-TP1018 (0.7668753)]
COG0564	COG1418	HP0956	HP0956	Hypothetical RNA pseudouridine synthase HP0956 (EC 5.4.99.-) (RNA- uridine isomerase) (RNA pseudouridylate synthase)	HP0760	HP0760	UPF0144 protein HP0760	[TP0154-TP1018 (0.7668753)]
COG0564	COG1418	HP0745	HP0745	Hypothetical RNA pseudouridine synthase HP0745 (EC 5.4.99.-) (RNA- uridine isomerase) (RNA pseudouridylate synthase)	HP0760	HP0760	UPF0144 protein HP0760	[TP0154-TP1018 (0.7668753)]
COG0739	COG2204	HP1543	HP1543	ToxR-activated gene {UniProtKB/TrEMBL:O26068}	HP0703	HP0703	Response regulator {UniProtKB/TrEMBL:O25408}	[TP0706-TP0519 (0.80130965)]
COG0739	COG2204	HP1054	HP1054	Hypothetical protein {UniProtKB/TrEMBL:O25694}	HP0703	HP0703	Response regulator {UniProtKB/TrEMBL:O25408}	[TP0706-TP0519 (0.80130965)]
COG0739	COG2204	HP0750	HP0750	Hypothetical protein {UniProtKB/TrEMBL:O25446}	HP0703	HP0703	Response regulator {UniProtKB/TrEMBL:O25408}	[TP0706-TP0519 (0.80130965)]
COG0739	COG2204	HP0506	HP0506	Conserved hypothetical secreted protein	HP0703	HP0703	Response regulator {UniProtKB/TrEMBL:O25408}	[TP0706-TP0519 (0.80130965)]
COG0739	COG2204	HP1544	HP1544	ToxR-activated gene {UniProtKB/TrEMBL:O26069}	HP0703	HP0703	Response regulator {UniProtKB/TrEMBL:O25408}	[TP0706-TP0519 (0.80130965)]
COG0457	COG0495	HP1479	HP1479	Hypothetical protein {UniProtKB/TrEMBL:O26014}	HP1547	leuS	Leucyl-tRNA synthetase (EC 6.1.1.4) (Leucine--tRNA ligase) (LeuRS)	[TP0067-TP0586 (0.714839)]
COG0457	COG0495	HP0275	HP0275	ATP-dependent nuclease {UniProtKB/TrEMBL:O25052}	HP1547	leuS	Leucyl-tRNA synthetase (EC 6.1.1.4) (Leucine--tRNA ligase) (LeuRS)	[TP0067-TP0586 (0.714839)]
COG0257	COG0472	HP1297	HP1297	50S ribosomal protein L36	HP0493	mraY	Phospho-N-acetylmuramoyl-pentapeptide-transferase (EC 2.7.8.13) (UDP- MurNAc-pentapeptide phosphotransferase)	[TP0209-TP0345 (0.64932555)]
COG0257	COG0472	HP1297	HP1297	50S ribosomal protein L36	HP1581	HP1581	Methicillin resistance protein	[TP0209-TP0345 (0.64932555)]
COG0358	COG0457	HP0012	dnaG	DNA primase {UniProtKB/Swiss-Prot:P56064}	HP0275	HP0275	ATP-dependent nuclease {UniProtKB/TrEMBL:O25052}	[TP0492-TP0648 (0.5111708)]
COG0358	COG0457	HP0012	dnaG	DNA primase {UniProtKB/Swiss-Prot:P56064}	HP1479	HP1479	Hypothetical protein {UniProtKB/TrEMBL:O26014}	[TP0492-TP0648 (0.5111708)]
COG0766	COG1419	HP0648	murA	UDP-N-acetylglucosamine 1-carboxyvinyltransferase (EC 2.5.1.7) (Enoylpyruvate transferase) (UDP-N-acetylglucosamine enolpyruvyl transferase) (EPT)	HP1035	flhF	Flagellar biosynthesis protein flhF (Flagella-associated GTP-binding protein)	[TP0029-TP0713 (0.80866665)]
COG0795	COG1792	HP0362	HP0362	Conserved hypothetical integral membrane protein	HP1372	HP1372	Rod shape-determining protein	[TP0884-TP0498 (0.8374102)]
COG0795	COG1792	HP1498	HP1498	Hypothetical protein {UniProtKB/TrEMBL:O26028}	HP1372	HP1372	Rod shape-determining protein	[TP0884-TP0498 (0.8374102)]
COG1317	COG1536	HP0353	HP0353	Flagellar export protein	HP0352	HP0352	Flagellar motor switch protein	[TP0401-TP0026 (0.96139234)]
COG1214	COG1516	HP1051	HP1051	Hypothetical protein {UniProtKB/TrEMBL:O25691}	HP0753	HP0753	Flagellar protein {UniProtKB/TrEMBL:O25448}	[TP0876-TP0943 (0.57131183)]
COG0024	COG0125	HP1299	map	Methionine aminopeptidase (EC 3.4.11.18) (MAP) (Peptidase M)	HP1474	tmk	Thymidylate kinase {UniProtKB/Swiss-Prot:O26009}	[TP0842-TP0354 (0.8096375)]
COG0257	COG0779	HP1297	HP1297	50S ribosomal protein L36	HP1046	HP1046	Hypothetical UPF0090 protein HP1046	[TP0209-TP0893 (0.7461857)]
COG1291	COG1291	HP0815	motA	Chemotaxis protein motA (Motility protein A)	HP0815	motA	Chemotaxis protein motA (Motility protein A)	[TP0725-TP0725 (0.8044664)]
COG0275	COG1815	HP0707	mraW	S-adenosyl-methyltransferase mraW (EC 2.1.1.-)	HP1559	HP1559	Flagellar basal-body rod protein	[TP0384-TP0396 (0.81050646)]
COG1536	COG1536	HP0352	HP0352	Flagellar motor switch protein	HP0352	HP0352	Flagellar motor switch protein	[TP0026-TP0400 (0.5928469)]
COG0457	COG0845	HP0275	HP0275	ATP-dependent nuclease {UniProtKB/TrEMBL:O25052}	HP0970	HP0970	Nickel-cobalt-cadmium resistance protein	[TP0648-TP0965 (0.54118866)]
COG0457	COG0845	HP0275	HP0275	ATP-dependent nuclease {UniProtKB/TrEMBL:O25052}	HP1328	HP1328	Cation efflux system protein	[TP0648-TP0965 (0.54118866)]
COG0457	COG0845	HP1479	HP1479	Hypothetical protein {UniProtKB/TrEMBL:O26014}	HP1328	HP1328	Cation efflux system protein	[TP0648-TP0965 (0.54118866)]
COG0457	COG0845	HP0275	HP0275	ATP-dependent nuclease {UniProtKB/TrEMBL:O25052}	HP0606	HP0606	Membrane fusion protein	[TP0648-TP0965 (0.54118866)]
COG0457	COG0845	HP0275	HP0275	ATP-dependent nuclease {UniProtKB/TrEMBL:O25052}	HP1488	HP1488	36 kDa antigen {UniProtKB/Swiss-Prot:P94851}	[TP0648-TP0965 (0.54118866)]
COG0457	COG0845	HP1479	HP1479	Hypothetical protein {UniProtKB/TrEMBL:O26014}	HP0970	HP0970	Nickel-cobalt-cadmium resistance protein	[TP0648-TP0965 (0.54118866)]
COG0457	COG0845	HP1479	HP1479	Hypothetical protein {UniProtKB/TrEMBL:O26014}	HP0606	HP0606	Membrane fusion protein	[TP0648-TP0965 (0.54118866)]
COG0457	COG0845	HP1479	HP1479	Hypothetical protein {UniProtKB/TrEMBL:O26014}	HP1488	HP1488	36 kDa antigen {UniProtKB/Swiss-Prot:P94851}	[TP0648-TP0965 (0.54118866)]
COG1749	COG1843	HP0908	HP0908	Flagellar hook {UniProtKB/TrEMBL:O25566}	HP0907	HP0907	Hook assembly protein, flagella	[TP0727-TP0728 (0.8651164)]
COG1749	COG1843	HP0870	flgE	Flagellar hook protein flgE	HP0907	HP0907	Hook assembly protein, flagella	[TP0727-TP0728 (0.8651164)]
COG1536	COG1776	HP0352	HP0352	Flagellar motor switch protein	HP1030	HP1030	FliY protein {UniProtKB/TrEMBL:O25674}	[TP0026-TP0720 (0.7923422)]
COG0782	COG1057	HP0866	greA	Transcription elongation factor greA (Transcript cleavage factor greA)	HP1337	nadD	Probable nicotinate-nucleotide adenylyltransferase (EC 2.7.7.18) (Deamido-NAD(+) pyrophosphorylase) (Deamido-NAD(+) diphosphorylase) (Nicotinate mononucleotide adenylyltransferase) (NaMN adenylyltransferase)	[TP0019-TP0741 (0.75909394)]
COG1516	COG1516	HP0753	HP0753	Flagellar protein {UniProtKB/TrEMBL:O25448}	HP0753	HP0753	Flagellar protein {UniProtKB/TrEMBL:O25448}	[TP0943-TP0943 (0.5311184)]
COG0817	COG1516	HP0877	ruvC	Crossover junction endodeoxyribonuclease ruvC (EC 3.1.22.4) (Holliday junction nuclease ruvC) (Holliday junction resolvase ruvC)	HP0753	HP0753	Flagellar protein {UniProtKB/TrEMBL:O25448}	[TP0517-TP0943 (0.5294325)]
COG1109	COG1157	HP1275	HP1275	Phosphomannomutase {UniProtKB/TrEMBL:O25865}	HP1420	fliI	Flagellum-specific ATP synthase (EC 3.6.3.14)	[TP0413-TP0402 (0.78400123)]
COG1109	COG1157	HP0075	glmM	Phosphoglucosamine mutase (EC 5.4.2.10)	HP1420	fliI	Flagellum-specific ATP synthase (EC 3.6.3.14)	[TP0413-TP0402 (0.78400123)]
COG1256	COG1776	HP1119	HP1119	Flagellar hook-associated protein 1	HP1030	HP1030	FliY protein {UniProtKB/TrEMBL:O25674}	[TP0660-TP0720 (0.80235356)]
COG0012	COG0188	HP0569	HP0569	GTP-binding protein {UniProtKB/TrEMBL:O25293}	HP0701	gyrA	DNA gyrase subunit A (EC 5.99.1.3)	[TP0124-TP0005 (0.7149395)]
COG0324	COG1558	HP1415	miaA	tRNA delta(2)-isopentenylpyrophosphate transferase (EC 2.5.1.8) (IPP transferase) (Isopentenyl-diphosphate:tRNA isopentenyltransferase) (IPTase) (IPPT)	HP1558	HP1558	Flagellar basal-body rod protein	[TP0637-TP0397 (0.66148543)]
COG0840	COG1157	HP0103	HP0103	Methyl-accepting chemotaxis protein	HP1420	fliI	Flagellum-specific ATP synthase (EC 3.6.3.14)	[TP0640-TP0402 (0.9180537)]
COG0840	COG1157	HP0599	HP0599	Hemolysin secretion protein	HP1420	fliI	Flagellum-specific ATP synthase (EC 3.6.3.14)	[TP0640-TP0402 (0.9180537)]
COG0840	COG1157	HP0099	HP0099	Methyl-accepting chemotaxis protein	HP1420	fliI	Flagellum-specific ATP synthase (EC 3.6.3.14)	[TP0640-TP0402 (0.9180537)]
COG0840	COG1157	HP0082	HP0082	Methyl-accepting chemotaxis transducer	HP1420	fliI	Flagellum-specific ATP synthase (EC 3.6.3.14)	[TP0640-TP0402 (0.9180537)]
COG0462	COG0492	HP0742	prs	Ribose-phosphate pyrophosphokinase (EC 2.7.6.1) (RPPK) (Phosphoribosyl pyrophosphate synthetase) (P-Rib-PP synthetase) (PRPP synthetase)	HP1164	HP1164	Thioredoxin reductase {UniProtKB/TrEMBL:O25779}	[TP0294-TP0814 (0.8323514)]
COG0462	COG0492	HP0742	prs	Ribose-phosphate pyrophosphokinase (EC 2.7.6.1) (RPPK) (Phosphoribosyl pyrophosphate synthetase) (P-Rib-PP synthetase) (PRPP synthetase)	HP0825	trxB	Thioredoxin reductase (EC 1.8.1.9) (TRXR)	[TP0294-TP0814 (0.8323514)]
COG0124	COG0254	HP1190	hisS	Histidyl-tRNA synthetase (EC 6.1.1.21) (Histidine--tRNA ligase) (HisRS)	HP0551	rpmE	50S ribosomal protein L31	[TP0641-TP0255 (0.65973145)]
COG0178	COG0272	HP0705	uvrA	UvrABC system protein A (UvrA protein) (Excinuclease ABC subunit A)	HP0615	ligA	DNA ligase (EC 6.5.1.2) (Polydeoxyribonucleotide synthase [NAD+])	[TP0514-TP0634 (0.7537598)]
COG0257	COG2204	HP1297	HP1297	50S ribosomal protein L36	HP0703	HP0703	Response regulator {UniProtKB/TrEMBL:O25408}	[TP0209-TP0519 (0.6010877)]
COG0495	COG1558	HP1547	leuS	Leucyl-tRNA synthetase (EC 6.1.1.4) (Leucine--tRNA ligase) (LeuRS)	HP1558	HP1558	Flagellar basal-body rod protein	[TP0586-TP0397 (0.60331625)]
COG1135	COG1466	HP1576	HP1576	ABC transporter, ATP-binding protein	HP1247	HP1247	Protein HP1247 {UniProtKB/Swiss-Prot:O25842}	[TP0120-TP0588 (0.7896185)]
COG1192	COG2214	HP1139	HP1139	SpoOJ regulator {UniProtKB/TrEMBL:O25759}	HP1336	HP1336	Hypothetical protein {UniProtKB/TrEMBL:O25894}	[TP0272-TP0843 (0.8210422)]
COG1192	COG2214	HP1139	HP1139	SpoOJ regulator {UniProtKB/TrEMBL:O25759}	HP1024	HP1024	Co-chaperone-curved DNA binding protein A	[TP0272-TP0843 (0.8210422)]
COG1192	COG2214	HP1000	HP1000	PARA protein {UniProtKB/TrEMBL:O25646}	HP1336	HP1336	Hypothetical protein {UniProtKB/TrEMBL:O25894}	[TP0272-TP0843 (0.8210422)]
COG1192	COG2214	HP1000	HP1000	PARA protein {UniProtKB/TrEMBL:O25646}	HP1024	HP1024	Co-chaperone-curved DNA binding protein A	[TP0272-TP0843 (0.8210422)]
COG0608	COG1159	HP0348	HP0348	Single-stranded-DNA-specific exonuclease	HP0517	era	GTP-binding protein era homolog	[TP0704-TP0541 (0.7586372)]
COG0608	COG1159	HP0425	HP0425	Hypothetical protein {UniProtKB/TrEMBL:O25177}	HP0517	era	GTP-binding protein era homolog	[TP0704-TP0541 (0.7586372)]
COG0608	COG1159	HP1410	HP1410	Hypothetical protein {UniProtKB/TrEMBL:O25958}	HP0517	era	GTP-binding protein era homolog	[TP0704-TP0541 (0.7586372)]
COG0739	COG4786	HP1054	HP1054	Hypothetical protein {UniProtKB/TrEMBL:O25694}	HP1092	HP1092	Flagellar basal-body rod protein	[TP0782-TP0961 (0.69582695)]
COG0739	COG4786	HP0506	HP0506	Conserved hypothetical secreted protein	HP1092	HP1092	Flagellar basal-body rod protein	[TP0782-TP0961 (0.69582695)]
COG0739	COG4786	HP0750	HP0750	Hypothetical protein {UniProtKB/TrEMBL:O25446}	HP1585	HP1585	Flagellar basal-body rod protein	[TP0782-TP0961 (0.69582695)]
COG0739	COG4786	HP1543	HP1543	ToxR-activated gene {UniProtKB/TrEMBL:O26068}	HP1585	HP1585	Flagellar basal-body rod protein	[TP0782-TP0961 (0.69582695)]
COG0739	COG4786	HP1544	HP1544	ToxR-activated gene {UniProtKB/TrEMBL:O26069}	HP1092	HP1092	Flagellar basal-body rod protein	[TP0782-TP0961 (0.69582695)]
COG0739	COG4786	HP1543	HP1543	ToxR-activated gene {UniProtKB/TrEMBL:O26068}	HP1092	HP1092	Flagellar basal-body rod protein	[TP0782-TP0961 (0.69582695)]
COG0739	COG4786	HP0506	HP0506	Conserved hypothetical secreted protein	HP1585	HP1585	Flagellar basal-body rod protein	[TP0782-TP0961 (0.69582695)]
COG0739	COG4786	HP1544	HP1544	ToxR-activated gene {UniProtKB/TrEMBL:O26069}	HP1585	HP1585	Flagellar basal-body rod protein	[TP0782-TP0961 (0.69582695)]
COG0739	COG4786	HP0750	HP0750	Hypothetical protein {UniProtKB/TrEMBL:O25446}	HP1092	HP1092	Flagellar basal-body rod protein	[TP0782-TP0961 (0.69582695)]
COG0739	COG4786	HP1054	HP1054	Hypothetical protein {UniProtKB/TrEMBL:O25694}	HP1585	HP1585	Flagellar basal-body rod protein	[TP0782-TP0961 (0.69582695)]
COG0124	COG0546	HP1190	hisS	Histidyl-tRNA synthetase (EC 6.1.1.21) (Histidine--tRNA ligase) (HisRS)	HP1207	HP1207	Hypothetical protein {UniProtKB/TrEMBL:O25808}	[TP0641-TP0554 (0.5196431)]
COG0257	COG0773	HP1297	HP1297	50S ribosomal protein L36	HP0623	murC	UDP-N-acetylmuramate--L-alanine ligase (EC 6.3.2.8) (UDP-N- acetylmuramoyl-L-alanine synthetase)	[TP0209-TP0341 (0.6926446)]
COG0457	COG2204	HP1479	HP1479	Hypothetical protein {UniProtKB/TrEMBL:O26014}	HP0703	HP0703	Response regulator {UniProtKB/TrEMBL:O25408}	[TP0067-TP0519 (0.7741208)]
COG0457	COG2204	HP0275	HP0275	ATP-dependent nuclease {UniProtKB/TrEMBL:O25052}	HP0703	HP0703	Response regulator {UniProtKB/TrEMBL:O25408}	[TP0067-TP0519 (0.7741208)]
COG0257	COG0681	HP1297	HP1297	50S ribosomal protein L36	HP0576	lepB	Signal peptidase I (EC 3.4.21.89) (SPase I) (Leader peptidase I)	[TP0209-TP0926 (0.69083804)]
COG0526	COG1843	HP0824	trxA	Thioredoxin {UniProtKB/Swiss-Prot:P66928}	HP0907	HP0907	Hook assembly protein, flagella	[TP0100-TP0728 (0.58155864)]
COG0526	COG1843	HP1458	HP1458	Thioredoxin {UniProtKB/TrEMBL:O25996}	HP0907	HP0907	Hook assembly protein, flagella	[TP0100-TP0728 (0.58155864)]
COG0768	COG1344	HP1565	HP1565	Penicillin-binding protein 2	HP0115	flaB	Flagellin B {UniProtKB/Swiss-Prot:Q07911}	[TP0760-TP0870 (0.7190043)]
COG0768	COG1344	HP1565	HP1565	Penicillin-binding protein 2	HP0601	flaA	Flagellin A {UniProtKB/Swiss-Prot:P0A0S1}	[TP0760-TP0870 (0.7190043)]
COG0768	COG1344	HP1556	HP1556	Cell division protein {UniProtKB/TrEMBL:O26078}	HP0295	HP0295	Flagellin B homolog {UniProtKB/TrEMBL:O25068}	[TP0760-TP0870 (0.7190043)]
COG0768	COG1344	HP1565	HP1565	Penicillin-binding protein 2	HP0295	HP0295	Flagellin B homolog {UniProtKB/TrEMBL:O25068}	[TP0760-TP0870 (0.7190043)]
COG0768	COG1344	HP1556	HP1556	Cell division protein {UniProtKB/TrEMBL:O26078}	HP0115	flaB	Flagellin B {UniProtKB/Swiss-Prot:Q07911}	[TP0760-TP0870 (0.7190043)]
COG0768	COG1344	HP1556	HP1556	Cell division protein {UniProtKB/TrEMBL:O26078}	HP0601	flaA	Flagellin A {UniProtKB/Swiss-Prot:P0A0S1}	[TP0760-TP0870 (0.7190043)]
COG0528	COG4591	HP0777	pyrH	Uridylate kinase (EC 2.7.4.-) (UK) (Uridine monophosphate kinase) (UMP kinase)	HP0787	HP0787	Conserved hypothetical integral membrane protein	[TP0099-TP0580 (0.8561369)]
COG0228	COG0546	HP1151	rpsP	30S ribosomal protein S16	HP1207	HP1207	Hypothetical protein {UniProtKB/TrEMBL:O25808}	[TP0905-TP0554 (0.5352583)]
COG0051	COG2204	HP1320	rpsJ	30S ribosomal protein S10	HP0703	HP0703	Response regulator {UniProtKB/TrEMBL:O25408}	[TP0188-TP0519 (0.6307204)]
COG0162	COG2834	HP0774	tyrS	Tyrosyl-tRNA synthetase (EC 6.1.1.1) (Tyrosine--tRNA ligase) (TyrRS)	HP0785	lolA	Outer-membrane lipoprotein carrier protein precursor	[TP0834-TP0333 (0.5313641)]
COG0342	COG0546	HP1550	secD	Protein-export membrane protein secD	HP1207	HP1207	Hypothetical protein {UniProtKB/TrEMBL:O25808}	[TP0410-TP0554 (0.6160348)]
COG0457	COG1536	HP1479	HP1479	Hypothetical protein {UniProtKB/TrEMBL:O26014}	HP0352	HP0352	Flagellar motor switch protein	[TP0648-TP0400 (0.69805074)]
COG0457	COG1536	HP0275	HP0275	ATP-dependent nuclease {UniProtKB/TrEMBL:O25052}	HP0352	HP0352	Flagellar motor switch protein	[TP0648-TP0400 (0.69805074)]
COG0227	COG0492	HP0491	rpmB	50S ribosomal protein L28	HP0825	trxB	Thioredoxin reductase (EC 1.8.1.9) (TRXR)	[TP0362-TP0814 (0.801083)]
COG0227	COG0492	HP0491	rpmB	50S ribosomal protein L28	HP1164	HP1164	Thioredoxin reductase {UniProtKB/TrEMBL:O25779}	[TP0362-TP0814 (0.801083)]
COG0051	COG1192	HP1320	rpsJ	30S ribosomal protein S10	HP1139	HP1139	SpoOJ regulator {UniProtKB/TrEMBL:O25759}	[TP0188-TP0272 (0.7732025)]
COG0051	COG1192	HP1320	rpsJ	30S ribosomal protein S10	HP1000	HP1000	PARA protein {UniProtKB/TrEMBL:O25646}	[TP0188-TP0272 (0.7732025)]
COG0442	COG0459	HP0238	proS	Prolyl-tRNA synthetase (EC 6.1.1.15) (Proline--tRNA ligase) (ProRS)	HP0010	hspB	60 kDa chaperonin (Protein Cpn60) (groEL protein) (Heat shock protein 60)	[TP0160-TP0030 (0.7719589)]
COG0036	COG1573	HP1386	rpe	Ribulose-phosphate 3-epimerase (EC 5.1.3.1) (Pentose-5-phosphate 3- epimerase) (PPE) (R5P3E)	HP0650	HP0650	Hypothetical protein {UniProtKB/TrEMBL:O25365}	[TP0945-TP0229 (0.685165)]
COG0217	COG0481	HP0162	HP0162	Hypothetical UPF0082 protein HP0162	HP0355	lepA	GTP-binding protein lepA	[TP0474-TP0510 (0.76600474)]
COG0178	COG0357	HP0705	uvrA	UvrABC system protein A (UvrA protein) (Excinuclease ABC subunit A)	HP1063	gidB	Methyltransferase gidB (EC 2.1.-.-) (Glucose-inhibited division protein B)	[TP0514-TP0946 (0.8569251)]
COG1815	COG1843	HP1559	HP1559	Flagellar basal-body rod protein	HP0907	HP0907	Hook assembly protein, flagella	[TP0396-TP0728 (0.83050734)]
COG0592	COG1580	HP0500	dnaN	DNA polymerase III subunit beta (EC 2.7.7.7)	HP0809	HP0809	Hypothetical protein {UniProtKB/TrEMBL:O25489}	[TP0002-TP0378 (0.79585755)]
COG0330	COG0772	HP0248	HP0248	Hypothetical protein {UniProtKB/TrEMBL:O25030}	HP0743	mrdB	Rod shape-determining protein rodA	[TP0113-TP0501 (0.70068353)]
COG0330	COG0772	HP0248	HP0248	Hypothetical protein {UniProtKB/TrEMBL:O25030}	HP1560	ftsW	Probable cell division protein ftsW	[TP0113-TP0501 (0.70068353)]
COG0442	COG1843	HP0238	proS	Prolyl-tRNA synthetase (EC 6.1.1.15) (Proline--tRNA ligase) (ProRS)	HP0907	HP0907	Hook assembly protein, flagella	[TP0160-TP0728 (0.50152636)]
COG0840	COG1558	HP0082	HP0082	Methyl-accepting chemotaxis transducer	HP1558	HP1558	Flagellar basal-body rod protein	[TP0640-TP0397 (0.8569927)]
COG0840	COG1558	HP0099	HP0099	Methyl-accepting chemotaxis protein	HP1558	HP1558	Flagellar basal-body rod protein	[TP0640-TP0397 (0.8569927)]
COG0840	COG1558	HP0599	HP0599	Hemolysin secretion protein	HP1558	HP1558	Flagellar basal-body rod protein	[TP0640-TP0397 (0.8569927)]
COG0840	COG1558	HP0103	HP0103	Methyl-accepting chemotaxis protein	HP1558	HP1558	Flagellar basal-body rod protein	[TP0640-TP0397 (0.8569927)]
COG0477	COG1432	HP0936	HP0936	Proline/betaine transporter	HP0879	HP0879	Hypothetical protein {UniProtKB/TrEMBL:O25546}	[TP0840-TP0894 (0.55999315)]
COG0477	COG1432	HP0313	HP0313	Nitrite extrusion protein	HP1334	HP1334	Hypothetical protein {UniProtKB/TrEMBL:O25892}	[TP0840-TP0894 (0.55999315)]
COG0477	COG1432	HP1181	HP1181	Multidrug-efflux transporter	HP1145	HP1145	Hypothetical protein {UniProtKB/TrEMBL:O25764}	[TP0840-TP0894 (0.55999315)]
COG0477	COG1432	HP0313	HP0313	Nitrite extrusion protein	HP0878	HP0878	Hypothetical protein {UniProtKB/TrEMBL:O25545}	[TP0840-TP0894 (0.55999315)]
COG0477	COG1432	HP1091	HP1091	Alpha-ketoglutarate permease	HP0878	HP0878	Hypothetical protein {UniProtKB/TrEMBL:O25545}	[TP0840-TP0894 (0.55999315)]
COG0477	COG1432	HP1181	HP1181	Multidrug-efflux transporter	HP0878	HP0878	Hypothetical protein {UniProtKB/TrEMBL:O25545}	[TP0840-TP0894 (0.55999315)]
COG0477	COG1432	HP1091	HP1091	Alpha-ketoglutarate permease	HP1146	HP1146	Hypothetical protein {UniProtKB/TrEMBL:O25765}	[TP0840-TP0894 (0.55999315)]
COG0477	COG1432	HP1165	HP1165	Tetracycline resistance protein tetA(P), putative	HP1146	HP1146	Hypothetical protein {UniProtKB/TrEMBL:O25765}	[TP0840-TP0894 (0.55999315)]
COG0477	COG1432	HP1181	HP1181	Multidrug-efflux transporter	HP0879	HP0879	Hypothetical protein {UniProtKB/TrEMBL:O25546}	[TP0840-TP0894 (0.55999315)]
COG0477	COG1432	HP1091	HP1091	Alpha-ketoglutarate permease	HP1334	HP1334	Hypothetical protein {UniProtKB/TrEMBL:O25892}	[TP0840-TP0894 (0.55999315)]
COG0477	COG1432	HP1165	HP1165	Tetracycline resistance protein tetA(P), putative	HP1145	HP1145	Hypothetical protein {UniProtKB/TrEMBL:O25764}	[TP0840-TP0894 (0.55999315)]
COG0477	COG1432	HP1181	HP1181	Multidrug-efflux transporter	HP1334	HP1334	Hypothetical protein {UniProtKB/TrEMBL:O25892}	[TP0840-TP0894 (0.55999315)]
COG0477	COG1432	HP0313	HP0313	Nitrite extrusion protein	HP0879	HP0879	Hypothetical protein {UniProtKB/TrEMBL:O25546}	[TP0840-TP0894 (0.55999315)]
COG0477	COG1432	HP0313	HP0313	Nitrite extrusion protein	HP1146	HP1146	Hypothetical protein {UniProtKB/TrEMBL:O25765}	[TP0840-TP0894 (0.55999315)]
COG0477	COG1432	HP0936	HP0936	Proline/betaine transporter	HP1146	HP1146	Hypothetical protein {UniProtKB/TrEMBL:O25765}	[TP0840-TP0894 (0.55999315)]
COG0477	COG1432	HP0936	HP0936	Proline/betaine transporter	HP1145	HP1145	Hypothetical protein {UniProtKB/TrEMBL:O25764}	[TP0840-TP0894 (0.55999315)]
COG0477	COG1432	HP0936	HP0936	Proline/betaine transporter	HP1334	HP1334	Hypothetical protein {UniProtKB/TrEMBL:O25892}	[TP0840-TP0894 (0.55999315)]
COG0477	COG1432	HP1091	HP1091	Alpha-ketoglutarate permease	HP1145	HP1145	Hypothetical protein {UniProtKB/TrEMBL:O25764}	[TP0840-TP0894 (0.55999315)]
COG0477	COG1432	HP1091	HP1091	Alpha-ketoglutarate permease	HP0879	HP0879	Hypothetical protein {UniProtKB/TrEMBL:O25546}	[TP0840-TP0894 (0.55999315)]
COG0477	COG1432	HP1165	HP1165	Tetracycline resistance protein tetA(P), putative	HP1334	HP1334	Hypothetical protein {UniProtKB/TrEMBL:O25892}	[TP0840-TP0894 (0.55999315)]
COG0477	COG1432	HP0313	HP0313	Nitrite extrusion protein	HP1145	HP1145	Hypothetical protein {UniProtKB/TrEMBL:O25764}	[TP0840-TP0894 (0.55999315)]
COG0477	COG1432	HP1165	HP1165	Tetracycline resistance protein tetA(P), putative	HP0879	HP0879	Hypothetical protein {UniProtKB/TrEMBL:O25546}	[TP0840-TP0894 (0.55999315)]
COG0477	COG1432	HP0936	HP0936	Proline/betaine transporter	HP0878	HP0878	Hypothetical protein {UniProtKB/TrEMBL:O25545}	[TP0840-TP0894 (0.55999315)]
COG0477	COG1432	HP1165	HP1165	Tetracycline resistance protein tetA(P), putative	HP0878	HP0878	Hypothetical protein {UniProtKB/TrEMBL:O25545}	[TP0840-TP0894 (0.55999315)]
COG0477	COG1432	HP1181	HP1181	Multidrug-efflux transporter	HP1146	HP1146	Hypothetical protein {UniProtKB/TrEMBL:O25765}	[TP0840-TP0894 (0.55999315)]
COG0143	COG0217	HP0417	metG	Methionyl-tRNA synthetase (EC 6.1.1.10) (Methionine--tRNA ligase) (MetRS)	HP0162	HP0162	Hypothetical UPF0082 protein HP0162	[TP0798-TP0474 (0.7790581)]
COG0257	COG0716	HP1297	HP1297	50S ribosomal protein L36	HP1161	fldA	Flavodoxin {UniProtKB/Swiss-Prot:O25776}	[TP0209-TP0925 (0.69083804)]
COG0357	COG0442	HP1063	gidB	Methyltransferase gidB (EC 2.1.-.-) (Glucose-inhibited division protein B)	HP0238	proS	Prolyl-tRNA synthetase (EC 6.1.1.15) (Proline--tRNA ligase) (ProRS)	[TP0946-TP0160 (0.6515529)]
COG0566	COG2204	HP0553	HP0553	Hypothetical protein {UniProtKB/TrEMBL:O25279}	HP0703	HP0703	Response regulator {UniProtKB/TrEMBL:O25408}	[TP0054-TP0519 (0.63495165)]
COG0290	COG0724	HP0124	infC	Translation initiation factor IF-3	HP0827	HP0827	Ss-DNA binding protein 12RNP2	[TP0850-TP0356 (0.81817394)]
COG0457	COG1256	HP0275	HP0275	ATP-dependent nuclease {UniProtKB/TrEMBL:O25052}	HP1119	HP1119	Flagellar hook-associated protein 1	[TP0067-TP0660 (0.6278126)]
COG0457	COG1256	HP1479	HP1479	Hypothetical protein {UniProtKB/TrEMBL:O26014}	HP1119	HP1119	Flagellar hook-associated protein 1	[TP0067-TP0660 (0.6278126)]
COG0564	COG1200	HP0347	HP0347	Hypothetical RNA pseudouridine synthase HP0347 (EC 5.4.99.-) (RNA- uridine isomerase) (RNA pseudouridylate synthase)	HP1523	recG	ATP-dependent DNA helicase recG (EC 3.6.1.-)	[TP0339-TP0687 (0.85149276)]
COG0564	COG1200	HP0745	HP0745	Hypothetical RNA pseudouridine synthase HP0745 (EC 5.4.99.-) (RNA- uridine isomerase) (RNA pseudouridylate synthase)	HP1523	recG	ATP-dependent DNA helicase recG (EC 3.6.1.-)	[TP0339-TP0687 (0.85149276)]
COG0564	COG1200	HP0956	HP0956	Hypothetical RNA pseudouridine synthase HP0956 (EC 5.4.99.-) (RNA- uridine isomerase) (RNA pseudouridylate synthase)	HP1523	recG	ATP-dependent DNA helicase recG (EC 3.6.1.-)	[TP0339-TP0687 (0.85149276)]
COG0772	COG1115	HP1560	ftsW	Probable cell division protein ftsW	HP0942	HP0942	D-alanine glycine permease	[TP0501-TP0998 (0.70629925)]
COG0772	COG1115	HP0743	mrdB	Rod shape-determining protein rodA	HP0942	HP0942	D-alanine glycine permease	[TP0501-TP0998 (0.70629925)]
COG0457	COG2812	HP1479	HP1479	Hypothetical protein {UniProtKB/TrEMBL:O26014}	HP0717	HP0717	DNA polymerase III gamma and tau subunits	[TP0067-TP1005 (0.5652097)]
COG0457	COG2812	HP0275	HP0275	ATP-dependent nuclease {UniProtKB/TrEMBL:O25052}	HP0717	HP0717	DNA polymerase III gamma and tau subunits	[TP0067-TP1005 (0.5652097)]
COG0036	COG1516	HP1386	rpe	Ribulose-phosphate 3-epimerase (EC 5.1.3.1) (Pentose-5-phosphate 3- epimerase) (PPE) (R5P3E)	HP0753	HP0753	Flagellar protein {UniProtKB/TrEMBL:O25448}	[TP0945-TP0943 (0.573118)]
COG0322	COG1432	HP0821	uvrC	UvrABC system protein C (Protein uvrC) (Excinuclease ABC subunit C)	HP0879	HP0879	Hypothetical protein {UniProtKB/TrEMBL:O25546}	[TP0472-TP0894 (0.7171434)]
COG0322	COG1432	HP0821	uvrC	UvrABC system protein C (Protein uvrC) (Excinuclease ABC subunit C)	HP1334	HP1334	Hypothetical protein {UniProtKB/TrEMBL:O25892}	[TP0472-TP0894 (0.7171434)]
COG0322	COG1432	HP0821	uvrC	UvrABC system protein C (Protein uvrC) (Excinuclease ABC subunit C)	HP1145	HP1145	Hypothetical protein {UniProtKB/TrEMBL:O25764}	[TP0472-TP0894 (0.7171434)]
COG0322	COG1432	HP0821	uvrC	UvrABC system protein C (Protein uvrC) (Excinuclease ABC subunit C)	HP0878	HP0878	Hypothetical protein {UniProtKB/TrEMBL:O25545}	[TP0472-TP0894 (0.7171434)]
COG0322	COG1432	HP0821	uvrC	UvrABC system protein C (Protein uvrC) (Excinuclease ABC subunit C)	HP1146	HP1146	Hypothetical protein {UniProtKB/TrEMBL:O25765}	[TP0472-TP0894 (0.7171434)]
COG0124	COG0124	HP1190	hisS	Histidyl-tRNA synthetase (EC 6.1.1.21) (Histidine--tRNA ligase) (HisRS)	HP1190	hisS	Histidyl-tRNA synthetase (EC 6.1.1.21) (Histidine--tRNA ligase) (HisRS)	[TP0641-TP0641 (0.67365265)]
COG0290	COG1837	HP0124	infC	Translation initiation factor IF-3	HP1150	HP1150	Hypothetical protein {UniProtKB/TrEMBL:O25768}	[TP0850-TP0906 (0.70629925)]
COG0768	COG0815	HP1556	HP1556	Cell division protein {UniProtKB/TrEMBL:O26078}	HP0180	lnt	Apolipoprotein N-acyltransferase (EC 2.3.1.-) (ALP N-acyltransferase)	[TP0500-TP0252 (0.87159187)]
COG0768	COG0815	HP1565	HP1565	Penicillin-binding protein 2	HP0180	lnt	Apolipoprotein N-acyltransferase (EC 2.3.1.-) (ALP N-acyltransferase)	[TP0500-TP0252 (0.87159187)]
COG0586	COG2236	HP0571	HP0571	Conserved hypothetical integral membrane protein	HP0735	HP0735	Xanthine guanine phosphoribosyl transferase	[TP0779-TP0050 (0.66770643)]
COG0586	COG2236	HP1162	HP1162	Conserved hypothetical integral membrane protein	HP0735	HP0735	Xanthine guanine phosphoribosyl transferase	[TP0779-TP0050 (0.66770643)]
COG0442	COG1344	HP0238	proS	Prolyl-tRNA synthetase (EC 6.1.1.15) (Proline--tRNA ligase) (ProRS)	HP0601	flaA	Flagellin A {UniProtKB/Swiss-Prot:P0A0S1}	[TP0160-TP0792 (0.6929264), TP0160-TP0659 (0.5927278)]
COG0442	COG1344	HP0238	proS	Prolyl-tRNA synthetase (EC 6.1.1.15) (Proline--tRNA ligase) (ProRS)	HP0115	flaB	Flagellin B {UniProtKB/Swiss-Prot:Q07911}	[TP0160-TP0792 (0.6929264), TP0160-TP0659 (0.5927278)]
COG0442	COG1344	HP0238	proS	Prolyl-tRNA synthetase (EC 6.1.1.15) (Proline--tRNA ligase) (ProRS)	HP0295	HP0295	Flagellin B homolog {UniProtKB/TrEMBL:O25068}	[TP0160-TP0792 (0.6929264), TP0160-TP0659 (0.5927278)]
COG0211	COG1536	HP0297	rpmA	50S ribosomal protein L27	HP0352	HP0352	Flagellar motor switch protein	[TP0743-TP0400 (0.6311798)]
COG1558	COG4591	HP1558	HP1558	Flagellar basal-body rod protein	HP0787	HP0787	Conserved hypothetical integral membrane protein	[TP0397-TP0582 (0.5810855)]
COG1558	COG4786	HP1558	HP1558	Flagellar basal-body rod protein	HP1585	HP1585	Flagellar basal-body rod protein	[TP0397-TP0961 (0.74447966)]
COG1558	COG4786	HP1558	HP1558	Flagellar basal-body rod protein	HP1092	HP1092	Flagellar basal-body rod protein	[TP0397-TP0961 (0.74447966)]
COG0012	COG0608	HP0569	HP0569	GTP-binding protein {UniProtKB/TrEMBL:O25293}	HP0425	HP0425	Hypothetical protein {UniProtKB/TrEMBL:O25177}	[TP0124-TP0704 (0.626838)]
COG0012	COG0608	HP0569	HP0569	GTP-binding protein {UniProtKB/TrEMBL:O25293}	HP1410	HP1410	Hypothetical protein {UniProtKB/TrEMBL:O25958}	[TP0124-TP0704 (0.626838)]
COG0012	COG0608	HP0569	HP0569	GTP-binding protein {UniProtKB/TrEMBL:O25293}	HP0348	HP0348	Single-stranded-DNA-specific exonuclease	[TP0124-TP0704 (0.626838)]
COG2257	COG4786	HP1575	HP1575	ABC transporter, putative	HP1585	HP1585	Flagellar basal-body rod protein	[TP0911-TP0961 (0.5510204)]
COG2257	COG4786	HP1575	HP1575	ABC transporter, putative	HP1092	HP1092	Flagellar basal-body rod protein	[TP0911-TP0961 (0.5510204)]
COG0739	COG0773	HP0750	HP0750	Hypothetical protein {UniProtKB/TrEMBL:O25446}	HP0623	murC	UDP-N-acetylmuramate--L-alanine ligase (EC 6.3.2.8) (UDP-N- acetylmuramoyl-L-alanine synthetase)	[TP0782-TP0341 (0.8145237)]
COG0739	COG0773	HP1543	HP1543	ToxR-activated gene {UniProtKB/TrEMBL:O26068}	HP0623	murC	UDP-N-acetylmuramate--L-alanine ligase (EC 6.3.2.8) (UDP-N- acetylmuramoyl-L-alanine synthetase)	[TP0782-TP0341 (0.8145237)]
COG0739	COG0773	HP0506	HP0506	Conserved hypothetical secreted protein	HP0623	murC	UDP-N-acetylmuramate--L-alanine ligase (EC 6.3.2.8) (UDP-N- acetylmuramoyl-L-alanine synthetase)	[TP0782-TP0341 (0.8145237)]
COG0739	COG0773	HP1054	HP1054	Hypothetical protein {UniProtKB/TrEMBL:O25694}	HP0623	murC	UDP-N-acetylmuramate--L-alanine ligase (EC 6.3.2.8) (UDP-N- acetylmuramoyl-L-alanine synthetase)	[TP0782-TP0341 (0.8145237)]
COG0739	COG0773	HP1544	HP1544	ToxR-activated gene {UniProtKB/TrEMBL:O26069}	HP0623	murC	UDP-N-acetylmuramate--L-alanine ligase (EC 6.3.2.8) (UDP-N- acetylmuramoyl-L-alanine synthetase)	[TP0782-TP0341 (0.8145237)]
COG0050	COG0457	HP1205	tuf	Elongation factor Tu (EF-Tu)	HP0275	HP0275	ATP-dependent nuclease {UniProtKB/TrEMBL:O25052}	[TP0187-TP0067 (0.7854602)]
COG0050	COG0457	HP1205	tuf	Elongation factor Tu (EF-Tu)	HP1479	HP1479	Hypothetical protein {UniProtKB/TrEMBL:O26014}	[TP0187-TP0067 (0.7854602)]
COG0257	COG0564	HP1297	HP1297	50S ribosomal protein L36	HP0745	HP0745	Hypothetical RNA pseudouridine synthase HP0745 (EC 5.4.99.-) (RNA- uridine isomerase) (RNA pseudouridylate synthase)	[TP0209-TP0154 (0.634929)]
COG0257	COG0564	HP1297	HP1297	50S ribosomal protein L36	HP0347	HP0347	Hypothetical RNA pseudouridine synthase HP0347 (EC 5.4.99.-) (RNA- uridine isomerase) (RNA pseudouridylate synthase)	[TP0209-TP0154 (0.634929)]
COG0257	COG0564	HP1297	HP1297	50S ribosomal protein L36	HP0956	HP0956	Hypothetical RNA pseudouridine synthase HP0956 (EC 5.4.99.-) (RNA- uridine isomerase) (RNA pseudouridylate synthase)	[TP0209-TP0154 (0.634929)]
COG0457	COG1187	HP0275	HP0275	ATP-dependent nuclease {UniProtKB/TrEMBL:O25052}	HP1459	HP1459	Hypothetical RNA pseudouridine synthase HP1459 (EC 5.4.99.-) (RNA- uridine isomerase) (RNA pseudouridylate synthase)	[TP0067-TP0459 (0.6360361)]
COG0457	COG1187	HP1479	HP1479	Hypothetical protein {UniProtKB/TrEMBL:O26014}	HP1459	HP1459	Hypothetical RNA pseudouridine synthase HP1459 (EC 5.4.99.-) (RNA- uridine isomerase) (RNA pseudouridylate synthase)	[TP0067-TP0459 (0.6360361)]
COG0210	COG0305	HP1478	HP1478	DNA helicase II {UniProtKB/TrEMBL:O26013}	HP1362	dnaB	Replicative DNA helicase (EC 3.6.1.-)	[TP0102-TP0058 (0.8842861)]
COG0210	COG0305	HP0911	HP0911	Rep helicase, single-stranded DNA-dependent	HP1362	dnaB	Replicative DNA helicase (EC 3.6.1.-)	[TP0102-TP0058 (0.8842861)]
COG0621	COG0739	HP0285	HP0285	Hypothetical UPF0004 protein HP0285	HP0750	HP0750	Hypothetical protein {UniProtKB/TrEMBL:O25446}	[TP0269-TP0702 (0.8475093)]
COG0621	COG0739	HP0734	HP0734	Hypothetical protein {UniProtKB/TrEMBL:O25434}	HP1544	HP1544	ToxR-activated gene {UniProtKB/TrEMBL:O26069}	[TP0269-TP0702 (0.8475093)]
COG0621	COG0739	HP0285	HP0285	Hypothetical UPF0004 protein HP0285	HP1544	HP1544	ToxR-activated gene {UniProtKB/TrEMBL:O26069}	[TP0269-TP0702 (0.8475093)]
COG0621	COG0739	HP0734	HP0734	Hypothetical protein {UniProtKB/TrEMBL:O25434}	HP1543	HP1543	ToxR-activated gene {UniProtKB/TrEMBL:O26068}	[TP0269-TP0702 (0.8475093)]
COG0621	COG0739	HP0269	HP0269	Hypothetical UPF0004 protein HP0269	HP1544	HP1544	ToxR-activated gene {UniProtKB/TrEMBL:O26069}	[TP0269-TP0702 (0.8475093)]
COG0621	COG0739	HP0285	HP0285	Hypothetical UPF0004 protein HP0285	HP1543	HP1543	ToxR-activated gene {UniProtKB/TrEMBL:O26068}	[TP0269-TP0702 (0.8475093)]
COG0621	COG0739	HP0269	HP0269	Hypothetical UPF0004 protein HP0269	HP1543	HP1543	ToxR-activated gene {UniProtKB/TrEMBL:O26068}	[TP0269-TP0702 (0.8475093)]
COG0621	COG0739	HP0269	HP0269	Hypothetical UPF0004 protein HP0269	HP1054	HP1054	Hypothetical protein {UniProtKB/TrEMBL:O25694}	[TP0269-TP0702 (0.8475093)]
COG0621	COG0739	HP0269	HP0269	Hypothetical UPF0004 protein HP0269	HP0750	HP0750	Hypothetical protein {UniProtKB/TrEMBL:O25446}	[TP0269-TP0702 (0.8475093)]
COG0621	COG0739	HP0285	HP0285	Hypothetical UPF0004 protein HP0285	HP0506	HP0506	Conserved hypothetical secreted protein	[TP0269-TP0702 (0.8475093)]
COG0621	COG0739	HP0734	HP0734	Hypothetical protein {UniProtKB/TrEMBL:O25434}	HP0750	HP0750	Hypothetical protein {UniProtKB/TrEMBL:O25446}	[TP0269-TP0702 (0.8475093)]
COG0621	COG0739	HP0269	HP0269	Hypothetical UPF0004 protein HP0269	HP0506	HP0506	Conserved hypothetical secreted protein	[TP0269-TP0702 (0.8475093)]
COG0621	COG0739	HP0734	HP0734	Hypothetical protein {UniProtKB/TrEMBL:O25434}	HP1054	HP1054	Hypothetical protein {UniProtKB/TrEMBL:O25694}	[TP0269-TP0702 (0.8475093)]
COG0621	COG0739	HP0285	HP0285	Hypothetical UPF0004 protein HP0285	HP1054	HP1054	Hypothetical protein {UniProtKB/TrEMBL:O25694}	[TP0269-TP0702 (0.8475093)]
COG0621	COG0739	HP0734	HP0734	Hypothetical protein {UniProtKB/TrEMBL:O25434}	HP0506	HP0506	Conserved hypothetical secreted protein	[TP0269-TP0702 (0.8475093)]
COG1256	COG1516	HP1119	HP1119	Flagellar hook-associated protein 1	HP0753	HP0753	Flagellar protein {UniProtKB/TrEMBL:O25448}	[TP0660-TP0943 (0.90609026)]
COG0257	COG1057	HP1297	HP1297	50S ribosomal protein L36	HP1337	nadD	Probable nicotinate-nucleotide adenylyltransferase (EC 2.7.7.18) (Deamido-NAD(+) pyrophosphorylase) (Deamido-NAD(+) diphosphorylase) (Nicotinate mononucleotide adenylyltransferase) (NaMN adenylyltransferase)	[TP0209-TP0741 (0.64932555)]
