# Supplementary material for: The Binary Protein Interactome of Treponema pallidum – The Syphilis Spirochete
Source: PLoS One. 2008 May 28;3(5):e2292. doi: 10.1371/journal.pone.0002292 (PMC2386257; doi:10.1371/journal.pone.0002292)
Supplement: Data S1 — Predicted protein-protein interactions based on our Treponema pallidum data; zip archive containing 372 files with one file per species. (6.09 MB ZIP) [file pone.0002292.s006.zip › bacteria/Helicobacter_pylori_J99.tab]

85963 Helicobacter pylori J99
COG A	COG B	Locus Id A	Preferred Name(s) A	Annotation A	Locus Id B	Preferred Name(s) B	Annotation B	T. pallidum interaction
COG0186	COG1475	JHP1230	rpsQ	30S ribosomal protein S17	JHP1066	parB	Probable chromosome partitioning protein parB	[TP0198-TP0271 (0.71912634)]
COG0608	COG0817	JHP0322	JHP0322	Putative SINGLE-STRANDED-DNA-SPECIFIC EXONUCLEASE	JHP0811	ruvC	Crossover junction endodeoxyribonuclease ruvC (EC 3.1.22.4) (Holliday junction nuclease ruvC) (Holliday junction resolvase ruvC)	[TP0704-TP0517 (0.81382185)]
COG0608	COG0817	JHP1303	JHP1303	Putative {UniProtKB/TrEMBL:Q9ZJK3}	JHP0811	ruvC	Crossover junction endodeoxyribonuclease ruvC (EC 3.1.22.4) (Holliday junction nuclease ruvC) (Holliday junction resolvase ruvC)	[TP0704-TP0517 (0.81382185)]
COG0845	COG4591	JHP0904	JHP0904	Putative cation efflux system protein	JHP0724	JHP0724	Putative {UniProtKB/TrEMBL:Q9ZL56}	[TP0965-TP0582 (0.8143851)]
COG0845	COG4591	JHP1248	JHP1248	CATION EFFLUX SYSTEM PROTEIN	JHP0724	JHP0724	Putative {UniProtKB/TrEMBL:Q9ZL56}	[TP0965-TP0582 (0.8143851)]
COG0845	COG4591	JHP0553	JHP0553	Putative efflux transporter	JHP0724	JHP0724	Putative {UniProtKB/TrEMBL:Q9ZL56}	[TP0965-TP0582 (0.8143851)]
COG0845	COG4591	JHP1381	HP1488	36 kDa antigen {UniProtKB/Swiss-Prot:Q9ZJD1}	JHP0724	JHP0724	Putative {UniProtKB/TrEMBL:Q9ZL56}	[TP0965-TP0582 (0.8143851)]
COG0617	COG0860	JHP0583	JHP0583	POLYNUCLEOTIDE ADENYLYLTRANSFERASE	JHP0709	JHP0709	Putative PROBABLE N-ACETYLMURAMOYL-L-ALANINE	[TP0270-TP0247 (0.76828843)]
COG0201	COG0550	JHP1220	secY	Preprotein translocase secY subunit	JHP0108	topA	DNA topoisomerase 1 (EC 5.99.1.2) (DNA topoisomerase I) (Omega- protein) (Relaxing enzyme) (Untwisting enzyme) (Swivelase)	[TP0208-TP0394 (0.8044664)]
COG0201	COG0550	JHP1220	secY	Preprotein translocase secY subunit	JHP0919	JHP0919	Topoisomerase I {UniProtKB/TrEMBL:Q9ZKL6}	[TP0208-TP0394 (0.8044664)]
COG0201	COG0550	JHP1220	secY	Preprotein translocase secY subunit	JHP0931	JHP0931	Topoisomerase I {UniProtKB/TrEMBL:Q9ZKK4}	[TP0208-TP0394 (0.8044664)]
COG0768	COG2812	JHP1464	JHP1464	PENICILLIN-BINDING PROTEIN	JHP0655	JHP0655	DNA POLYMERASE III SUBUNITS GAMMA AND TAU	[TP0500-TP1005 (0.655462)]
COG0768	COG2812	JHP1473	JHP1473	PENICILLIN-BINDING PROTEIN	JHP0655	JHP0655	DNA POLYMERASE III SUBUNITS GAMMA AND TAU	[TP0500-TP1005 (0.655462)]
COG0180	COG0564	JHP1174	trpS	Tryptophanyl-tRNA synthetase (EC 6.1.1.2) (Tryptophan--tRNA ligase) (TrpRS)	JHP0890	HP0956	Hypothetical RNA pseudouridine synthase HP0956 (EC 5.4.99.-) (RNA- uridine isomerase) (RNA pseudouridylate synthase)	[TP0632-TP0339 (0.7885255)]
COG0180	COG0564	JHP1174	trpS	Tryptophanyl-tRNA synthetase (EC 6.1.1.2) (Tryptophan--tRNA ligase) (TrpRS)	JHP0682	HP0745	Hypothetical RNA pseudouridine synthase HP0745 (EC 5.4.99.-) (RNA- uridine isomerase) (RNA pseudouridylate synthase)	[TP0632-TP0339 (0.7885255)]
COG0180	COG0564	JHP1174	trpS	Tryptophanyl-tRNA synthetase (EC 6.1.1.2) (Tryptophan--tRNA ligase) (TrpRS)	JHP0321	HP0347	Hypothetical RNA pseudouridine synthase HP0347 (EC 5.4.99.-) (RNA- uridine isomerase) (RNA pseudouridylate synthase)	[TP0632-TP0339 (0.7885255)]
COG0090	COG0223	JHP1236	rplB	50S ribosomal protein L2	JHP1069	fmt	Methionyl-tRNA formyltransferase (EC 2.1.2.9)	[TP0192-TP0756 (0.8610547)]
COG0632	COG2255	JHP0815	ruvA	Holliday junction ATP-dependent DNA helicase ruvA (EC 3.6.1.-)	JHP0366	ruvB	Holliday junction ATP-dependent DNA helicase ruvB (EC 3.6.1.-)	[TP0543-TP0162 (0.9659884)]
COG0462	COG0817	JHP0679	prs	Ribose-phosphate pyrophosphokinase (EC 2.7.6.1) (RPPK) (Phosphoribosyl pyrophosphate synthetase) (P-Rib-PP synthetase) (PRPP synthetase)	JHP0811	ruvC	Crossover junction endodeoxyribonuclease ruvC (EC 3.1.22.4) (Holliday junction nuclease ruvC) (Holliday junction resolvase ruvC)	[TP0294-TP0517 (0.54911256)]
COG0125	COG0586	JHP1367	tmk	Thymidylate kinase {UniProtKB/Swiss-Prot:Q9ZJE5}	JHP1089	JHP1089	Putative {UniProtKB/TrEMBL:Q9ZK52}	[TP0354-TP0779 (0.67954355)]
COG0125	COG0586	JHP1367	tmk	Thymidylate kinase {UniProtKB/Swiss-Prot:Q9ZJE5}	JHP0518	JHP0518	Putative {UniProtKB/TrEMBL:Q9ZLR0}	[TP0354-TP0779 (0.67954355)]
COG1291	COG1684	JHP0751	motA	Chemotaxis protein motA (Motility protein A)	JHP0159	JHP0159	FLAGELLAR BIOSYNTHESIS PROTEIN	[TP0725-TP0716 (0.9601814)]
COG0222	COG0802	JHP1122	rplL	50S ribosomal protein L7/L12	JHP0654	JHP0654	Putative {UniProtKB/TrEMBL:Q9ZLC6}	[TP0240-TP0875 (0.8481433)]
COG0495	COG1214	JHP1452	leuS	Leucyl-tRNA synthetase (EC 6.1.1.4) (Leucine--tRNA ligase) (LeuRS)	JHP0374	JHP0374	Putative {UniProtKB/TrEMBL:Q9ZM49}	[TP0586-TP0876 (0.5571989)]
COG0192	COG0592	JHP0183	metK	S-adenosylmethionine synthetase (EC 2.5.1.6) (Methionine adenosyltransferase) (AdoMet synthetase) (MAT)	JHP0452	dnaN	DNA polymerase III subunit beta (EC 2.7.7.7)	[TP0794-TP0002 (0.8412751)]
COG0360	COG0616	JHP1167	rpsF	30S ribosomal protein S6	JHP1328	JHP1328	Putative PROTEASE IV {UniProtKB/TrEMBL:Q9ZJI1}	[TP0063-TP0997 (0.6657489)]
COG0125	COG0457	JHP1367	tmk	Thymidylate kinase {UniProtKB/Swiss-Prot:Q9ZJE5}	JHP1372	JHP1372	Putative {UniProtKB/TrEMBL:Q9ZJE0}	[TP0354-TP0648 (0.5206915)]
COG0125	COG0457	JHP1367	tmk	Thymidylate kinase {UniProtKB/Swiss-Prot:Q9ZJE5}	JHP0260	JHP0260	Putative {UniProtKB/TrEMBL:Q9ZMG0}	[TP0354-TP0648 (0.5206915)]
COG0265	COG0333	JHP0405	JHP0405	PROTEASE DO {UniProtKB/TrEMBL:Q9ZM18}	JHP0186	JHP0186	50S ribosomal protein L32	[TP0773-TP0807 (0.5060325)]
COG0802	COG0860	JHP0654	JHP0654	Putative {UniProtKB/TrEMBL:Q9ZLC6}	JHP0709	JHP0709	Putative PROBABLE N-ACETYLMURAMOYL-L-ALANINE	[TP0875-TP0247 (0.90700364)]
COG0495	COG0761	JHP1452	leuS	Leucyl-tRNA synthetase (EC 6.1.1.4) (Leucine--tRNA ligase) (LeuRS)	JHP0981	lytB	4-hydroxy-3-methylbut-2-enyl diphosphate reductase (EC 1.17.1.2)	[TP0586-TP0547 (0.63095015)]
COG1536	COG1677	JHP0326	JHP0326	FLAGELLAR MOTOR SWITCH PROTEIN	JHP1465	fliE	Flagellar hook-basal body complex protein fliE	[TP0026-TP0398 (0.81876683)]
COG0820	COG2812	JHP1325	HP1428	Hypothetical UPF0063 protein JHP1325	JHP0655	JHP0655	DNA POLYMERASE III SUBUNITS GAMMA AND TAU	[TP0068-TP1005 (0.60435057)]
COG0771	COG1815	JHP0446	murD	UDP-N-acetylmuramoylalanine--D-glutamate ligase (EC 6.3.2.9) (UDP-N- acetylmuramoyl-L-alanyl-D-glutamate synthetase) (D-glutamic acid- adding enzyme)	JHP1467	JHP1467	FLAGELLAR BASAL-BODY ROD PROTEIN	[TP0903-TP0396 (0.6336193)]
COG0333	COG1077	JHP0186	JHP0186	50S ribosomal protein L32	JHP1287	JHP1287	ROD SHAPE-DETERMINING PROTEIN	[TP0807-TP0497 (0.61855906)]
COG0234	COG1200	JHP0009	groS	10 kDa chaperonin (Protein Cpn10) (groES protein) (Heat shock protein 10)	JHP1412	recG	ATP-dependent DNA helicase recG (EC 3.6.1.-)	[TP1013-TP0687 (0.84594196)]
COG0257	COG1253	JHP1217	JHP1217	50S ribosomal protein L36	JHP1383	JHP1383	Putative {UniProtKB/TrEMBL:Q9ZJC9}	[TP0209-TP0027 (0.74441797)]
COG0060	COG0681	JHP1317	ileS	Isoleucyl-tRNA synthetase (EC 6.1.1.5) (Isoleucine--tRNA ligase) (IleRS)	JHP0523	lepB	Signal peptidase I (EC 3.4.21.89) (SPase I) (Leader peptidase I)	[TP0452-TP0185 (0.79878455)]
COG1344	COG2236	JHP0107	flaB	Flagellin B {UniProtKB/Swiss-Prot:Q9ZMV8}	JHP0672	JHP0672	XANTHINE-GUANINE PHOSPHORIBOSYLTRANSFERASE	[TP0868-TP0050 (0.7570204)]
COG1344	COG2236	JHP0280	JHP0280	Putative FLAGELLAR-HOOK ASSOCIATED PROTEIN 3	JHP0672	JHP0672	XANTHINE-GUANINE PHOSPHORIBOSYLTRANSFERASE	[TP0868-TP0050 (0.7570204)]
COG1344	COG2236	JHP0548	flaA	Flagellin A {UniProtKB/Swiss-Prot:P0A0S2}	JHP0672	JHP0672	XANTHINE-GUANINE PHOSPHORIBOSYLTRANSFERASE	[TP0868-TP0050 (0.7570204)]
COG1344	COG1815	JHP0280	JHP0280	Putative FLAGELLAR-HOOK ASSOCIATED PROTEIN 3	JHP1467	JHP1467	FLAGELLAR BASAL-BODY ROD PROTEIN	[TP0870-TP0396 (0.7209834)]
COG1344	COG1815	JHP0548	flaA	Flagellin A {UniProtKB/Swiss-Prot:P0A0S2}	JHP1467	JHP1467	FLAGELLAR BASAL-BODY ROD PROTEIN	[TP0870-TP0396 (0.7209834)]
COG1344	COG1815	JHP0107	flaB	Flagellin B {UniProtKB/Swiss-Prot:Q9ZMV8}	JHP1467	JHP1467	FLAGELLAR BASAL-BODY ROD PROTEIN	[TP0870-TP0396 (0.7209834)]
COG0257	COG1749	JHP1217	JHP1217	50S ribosomal protein L36	JHP0844	JHP0844	Putative FLAGELLAR BASAL-BODY/ROD/HOOKPROTEIN	[TP0209-TP0727 (0.6772987)]
COG0257	COG1749	JHP1217	JHP1217	50S ribosomal protein L36	JHP0804	flgE	Flagellar hook protein flgE	[TP0209-TP0727 (0.6772987)]
COG0459	COG2236	JHP0008	groL	60 kDa chaperonin (Protein Cpn60) (groEL protein) (Heat shock protein 60)	JHP0672	JHP0672	XANTHINE-GUANINE PHOSPHORIBOSYLTRANSFERASE	[TP0030-TP0050 (0.733236)]
COG0018	COG1699	JHP0302	argS	Arginyl-tRNA synthetase (EC 6.1.1.19) (Arginine--tRNA ligase) (ArgRS)	JHP1291	JHP1291	Putative {UniProtKB/TrEMBL:Q9ZJL5}	[TP0831-TP0658 (0.7668753)]
COG0018	COG1699	JHP0302	argS	Arginyl-tRNA synthetase (EC 6.1.1.19) (Arginine--tRNA ligase) (ArgRS)	JHP1081	JHP1081	Putative {UniProtKB/TrEMBL:Q9ZK60}	[TP0831-TP0658 (0.7668753)]
COG1558	COG1776	JHP1466	JHP1466	FLAGELLAR BASAL-BODY ROD PROTEIN	JHP0394	JHP0394	FLAGELLAR MOTOR SWITCH PROTEIN	[TP0397-TP0720 (0.6910892)]
COG1344	COG4786	JHP0280	JHP0280	Putative FLAGELLAR-HOOK ASSOCIATED PROTEIN 3	JHP1492	JHP1492	FLAGELLAR BASAL-BODY ROD PROTEIN	[TP0792-TP0961 (0.7009321), TP0659-TP0961 (0.6018447)]
COG1344	COG4786	JHP0548	flaA	Flagellin A {UniProtKB/Swiss-Prot:P0A0S2}	JHP0333	JHP0333	FLAGELLAR BASAL-BODY ROD PROTEIN	[TP0792-TP0961 (0.7009321), TP0659-TP0961 (0.6018447)]
COG1344	COG4786	JHP0280	JHP0280	Putative FLAGELLAR-HOOK ASSOCIATED PROTEIN 3	JHP0333	JHP0333	FLAGELLAR BASAL-BODY ROD PROTEIN	[TP0792-TP0961 (0.7009321), TP0659-TP0961 (0.6018447)]
COG1344	COG4786	JHP0107	flaB	Flagellin B {UniProtKB/Swiss-Prot:Q9ZMV8}	JHP0333	JHP0333	FLAGELLAR BASAL-BODY ROD PROTEIN	[TP0792-TP0961 (0.7009321), TP0659-TP0961 (0.6018447)]
COG1344	COG4786	JHP0107	flaB	Flagellin B {UniProtKB/Swiss-Prot:Q9ZMV8}	JHP1492	JHP1492	FLAGELLAR BASAL-BODY ROD PROTEIN	[TP0792-TP0961 (0.7009321), TP0659-TP0961 (0.6018447)]
COG1344	COG4786	JHP0548	flaA	Flagellin A {UniProtKB/Swiss-Prot:P0A0S2}	JHP1492	JHP1492	FLAGELLAR BASAL-BODY ROD PROTEIN	[TP0792-TP0961 (0.7009321), TP0659-TP0961 (0.6018447)]
COG0593	COG1077	JHP1417	dnaA	Chromosomal replication initiator protein dnaA	JHP1287	JHP1287	ROD SHAPE-DETERMINING PROTEIN	[TP0001-TP0497 (0.678435)]
COG0658	COG1187	JHP1279	JHP1279	DNA transfer protein {UniProtKB/TrEMBL:Q9ZJM6}	JHP1352	HP1459	Hypothetical RNA pseudouridine synthase HP1459 (EC 5.4.99.-) (RNA- uridine isomerase) (RNA pseudouridylate synthase)	[TP0336-TP0459 (0.6079956)]
COG0465	COG0465	JHP0271	JHP0271	ATP-DEPENDENT ZINC METALLOPEPTIDASE	JHP0356	ftsH	Cell division protein ftsH homolog (EC 3.4.24.-)	[TP0330-TP0330 (0.73856413)]
COG0465	COG0465	JHP0356	ftsH	Cell division protein ftsH homolog (EC 3.4.24.-)	JHP0271	JHP0271	ATP-DEPENDENT ZINC METALLOPEPTIDASE	[TP0330-TP0330 (0.73856413)]
COG0465	COG0465	JHP0356	ftsH	Cell division protein ftsH homolog (EC 3.4.24.-)	JHP0356	ftsH	Cell division protein ftsH homolog (EC 3.4.24.-)	[TP0330-TP0330 (0.73856413)]
COG0465	COG0465	JHP0271	JHP0271	ATP-DEPENDENT ZINC METALLOPEPTIDASE	JHP0271	JHP0271	ATP-DEPENDENT ZINC METALLOPEPTIDASE	[TP0330-TP0330 (0.73856413)]
COG1558	COG1792	JHP1466	JHP1466	FLAGELLAR BASAL-BODY ROD PROTEIN	JHP1286	JHP1286	Putative {UniProtKB/TrEMBL:Q9ZJM0}	[TP0397-TP0498 (0.58822864)]
COG0817	COG1558	JHP0811	ruvC	Crossover junction endodeoxyribonuclease ruvC (EC 3.1.22.4) (Holliday junction nuclease ruvC) (Holliday junction resolvase ruvC)	JHP1466	JHP1466	FLAGELLAR BASAL-BODY ROD PROTEIN	[TP0517-TP0397 (0.53212774)]
COG0592	COG1344	JHP0452	dnaN	DNA polymerase III subunit beta (EC 2.7.7.7)	JHP0548	flaA	Flagellin A {UniProtKB/Swiss-Prot:P0A0S2}	[TP0002-TP0659 (0.6618167)]
COG0592	COG1344	JHP0452	dnaN	DNA polymerase III subunit beta (EC 2.7.7.7)	JHP0280	JHP0280	Putative FLAGELLAR-HOOK ASSOCIATED PROTEIN 3	[TP0002-TP0659 (0.6618167)]
COG0592	COG1344	JHP0452	dnaN	DNA polymerase III subunit beta (EC 2.7.7.7)	JHP0107	flaB	Flagellin B {UniProtKB/Swiss-Prot:Q9ZMV8}	[TP0002-TP0659 (0.6618167)]
COG0860	COG1192	JHP0709	JHP0709	Putative PROBABLE N-ACETYLMURAMOYL-L-ALANINE	JHP1067	JHP1067	Putative {UniProtKB/TrEMBL:Q9ZK74}	[TP0247-TP0272 (0.7527567)]
COG0860	COG1192	JHP0709	JHP0709	Putative PROBABLE N-ACETYLMURAMOYL-L-ALANINE	JHP0935	JHP0935	Putative {UniProtKB/TrEMBL:Q9ZKK0}	[TP0247-TP0272 (0.7527567)]
COG0242	COG0272	JHP0729	def	Peptide deformylase (EC 3.5.1.88) (PDF) (Polypeptide deformylase)	JHP0558	lig	DNA ligase (EC 6.5.1.2) (Polydeoxyribonucleotide synthase [NAD+])	[TP0757-TP0634 (0.68197167)]
COG0265	COG0817	JHP0405	JHP0405	PROTEASE DO {UniProtKB/TrEMBL:Q9ZM18}	JHP0811	ruvC	Crossover junction endodeoxyribonuclease ruvC (EC 3.1.22.4) (Holliday junction nuclease ruvC) (Holliday junction resolvase ruvC)	[TP0773-TP0517 (0.5118523)]
COG0187	COG0358	JHP0453	gyrB	DNA gyrase subunit B (EC 5.99.1.3)	JHP0010	dnaG	DNA primase {UniProtKB/Swiss-Prot:Q9ZN49}	[TP1006-TP0492 (0.55112576)]
COG1154	COG2812	JHP0328	dxs	1-deoxy-D-xylulose-5-phosphate synthase (EC 2.2.1.7) (1-deoxyxylulose- 5-phosphate synthase) (DXP synthase) (DXPS)	JHP0655	JHP0655	DNA POLYMERASE III SUBUNITS GAMMA AND TAU	[TP0824-TP1005 (0.68180764)]
COG0223	COG1551	JHP1069	fmt	Methionyl-tRNA formyltransferase (EC 2.1.2.9)	JHP1335	csrA	Carbon storage regulator homolog	[TP0756-TP0657 (0.72355264)]
COG0237	COG0552	JHP0770	coaE	Dephospho-CoA kinase (EC 2.7.1.24) (Dephosphocoenzyme A kinase)	JHP0700	ftsY	Cell division protein ftsY homolog	[TP0296-TP0578 (0.7885255)]
COG0080	COG0265	JHP1125	rplK	50S ribosomal protein L11	JHP0405	JHP0405	PROTEASE DO {UniProtKB/TrEMBL:Q9ZM18}	[TP0237-TP0773 (0.6164146)]
COG2812	COG2812	JHP0655	JHP0655	DNA POLYMERASE III SUBUNITS GAMMA AND TAU	JHP0655	JHP0655	DNA POLYMERASE III SUBUNITS GAMMA AND TAU	[TP1005-TP1005 (0.52391654)]
COG0223	COG0234	JHP1069	fmt	Methionyl-tRNA formyltransferase (EC 2.1.2.9)	JHP0009	groS	10 kDa chaperonin (Protein Cpn10) (groES protein) (Heat shock protein 10)	[TP0756-TP1013 (0.64276713)]
COG0357	COG0459	JHP0362	gidB	Methyltransferase gidB (EC 2.1.-.-) (Glucose-inhibited division protein B)	JHP0008	groL	60 kDa chaperonin (Protein Cpn60) (groEL protein) (Heat shock protein 60)	[TP0946-TP0030 (0.68326145)]
COG0223	COG0242	JHP1069	fmt	Methionyl-tRNA formyltransferase (EC 2.1.2.9)	JHP0729	def	Peptide deformylase (EC 3.5.1.88) (PDF) (Polypeptide deformylase)	[TP0756-TP0757 (0.8300303)]
COG0233	COG0359	JHP1177	frr	Ribosome recycling factor (Ribosome-releasing factor) (RRF)	JHP0463	rplI	50S ribosomal protein L9	[TP0604-TP0060 (0.5105792)]
COG0012	COG0457	JHP0516	JHP0516	Putative {UniProtKB/TrEMBL:Q9ZLR2}	JHP1372	JHP1372	Putative {UniProtKB/TrEMBL:Q9ZJE0}	[TP0124-TP0067 (0.81355333)]
COG0012	COG0457	JHP0516	JHP0516	Putative {UniProtKB/TrEMBL:Q9ZLR2}	JHP0260	JHP0260	Putative {UniProtKB/TrEMBL:Q9ZMG0}	[TP0124-TP0067 (0.81355333)]
COG0265	COG0492	JHP0405	JHP0405	PROTEASE DO {UniProtKB/TrEMBL:Q9ZM18}	JHP0764	trxB	Thioredoxin reductase (EC 1.8.1.9) (TRXR)	[TP0773-TP0814 (0.6926654)]
COG0265	COG0492	JHP0405	JHP0405	PROTEASE DO {UniProtKB/TrEMBL:Q9ZM18}	JHP1091	JHP1091	Putative THIOREDOXIN REDUCTASE	[TP0773-TP0814 (0.6926654)]
COG0124	COG0608	JHP1115	hisS	Histidyl-tRNA synthetase (EC 6.1.1.21) (Histidine--tRNA ligase) (HisRS)	JHP1303	JHP1303	Putative {UniProtKB/TrEMBL:Q9ZJK3}	[TP0641-TP0704 (0.75894904)]
COG0124	COG0608	JHP1115	hisS	Histidyl-tRNA synthetase (EC 6.1.1.21) (Histidine--tRNA ligase) (HisRS)	JHP0322	JHP0322	Putative SINGLE-STRANDED-DNA-SPECIFIC EXONUCLEASE	[TP0641-TP0704 (0.75894904)]
COG0465	COG0772	JHP0356	ftsH	Cell division protein ftsH homolog (EC 3.4.24.-)	JHP1468	ftsW	Probable cell division protein ftsW	[TP0330-TP0387 (0.8016956)]
COG0465	COG0772	JHP0271	JHP0271	ATP-DEPENDENT ZINC METALLOPEPTIDASE	JHP0680	rodA	Rod shape-determining protein rodA	[TP0330-TP0387 (0.8016956)]
COG0465	COG0772	JHP0356	ftsH	Cell division protein ftsH homolog (EC 3.4.24.-)	JHP0680	rodA	Rod shape-determining protein rodA	[TP0330-TP0387 (0.8016956)]
COG0465	COG0772	JHP0271	JHP0271	ATP-DEPENDENT ZINC METALLOPEPTIDASE	JHP1468	ftsW	Probable cell division protein ftsW	[TP0330-TP0387 (0.8016956)]
COG0234	COG0792	JHP0009	groS	10 kDa chaperonin (Protein Cpn10) (groES protein) (Heat shock protein 10)	JHP0762	HP0823	Hypothetical UPF0102 protein JHP0762	[TP1013-TP0913 (0.7815084)]
COG0192	COG0217	JHP0183	metK	S-adenosylmethionine synthetase (EC 2.5.1.6) (Methionine adenosyltransferase) (AdoMet synthetase) (MAT)	JHP0149	HP0162	Hypothetical UPF0082 protein JHP0149	[TP0794-TP0474 (0.71912634)]
COG0860	COG1214	JHP0709	JHP0709	Putative PROBABLE N-ACETYLMURAMOYL-L-ALANINE	JHP0374	JHP0374	Putative {UniProtKB/TrEMBL:Q9ZM49}	[TP0247-TP0876 (0.6334264)]
COG0544	COG1418	JHP0731	tig	Trigger factor {UniProtKB/Swiss-Prot:Q9ZL49}	JHP0697	HP0760	Hypothetical UPF0144 protein JHP0697	[TP0506-TP1018 (0.7668753)]
COG0477	COG0845	JHP1092	JHP1092	Putative {UniProtKB/TrEMBL:Q9ZK50}	JHP1248	JHP1248	CATION EFFLUX SYSTEM PROTEIN	[TP0840-TP0965 (0.8653204)]
COG0477	COG0845	JHP1107	JHP1107	Putative transporter {UniProtKB/TrEMBL:Q9ZK35}	JHP0553	JHP0553	Putative efflux transporter	[TP0840-TP0965 (0.8653204)]
COG0477	COG0845	JHP0298	JHP0298	Putative {UniProtKB/TrEMBL:Q9ZMC3}	JHP1248	JHP1248	CATION EFFLUX SYSTEM PROTEIN	[TP0840-TP0965 (0.8653204)]
COG0477	COG0845	JHP1107	JHP1107	Putative transporter {UniProtKB/TrEMBL:Q9ZK35}	JHP1248	JHP1248	CATION EFFLUX SYSTEM PROTEIN	[TP0840-TP0965 (0.8653204)]
COG0477	COG0845	JHP0298	JHP0298	Putative {UniProtKB/TrEMBL:Q9ZMC3}	JHP1381	HP1488	36 kDa antigen {UniProtKB/Swiss-Prot:Q9ZJD1}	[TP0840-TP0965 (0.8653204)]
COG0477	COG0845	JHP0871	JHP0871	Proline/betaine transporter	JHP1381	HP1488	36 kDa antigen {UniProtKB/Swiss-Prot:Q9ZJD1}	[TP0840-TP0965 (0.8653204)]
COG0477	COG0845	JHP0334	JHP0334	ALPHA-KETOGLUTARATE PERMEASE	JHP1381	HP1488	36 kDa antigen {UniProtKB/Swiss-Prot:Q9ZJD1}	[TP0840-TP0965 (0.8653204)]
COG0477	COG0845	JHP1107	JHP1107	Putative transporter {UniProtKB/TrEMBL:Q9ZK35}	JHP1381	HP1488	36 kDa antigen {UniProtKB/Swiss-Prot:Q9ZJD1}	[TP0840-TP0965 (0.8653204)]
COG0477	COG0845	JHP0871	JHP0871	Proline/betaine transporter	JHP1248	JHP1248	CATION EFFLUX SYSTEM PROTEIN	[TP0840-TP0965 (0.8653204)]
COG0477	COG0845	JHP1092	JHP1092	Putative {UniProtKB/TrEMBL:Q9ZK50}	JHP0553	JHP0553	Putative efflux transporter	[TP0840-TP0965 (0.8653204)]
COG0477	COG0845	JHP1107	JHP1107	Putative transporter {UniProtKB/TrEMBL:Q9ZK35}	JHP0904	JHP0904	Putative cation efflux system protein	[TP0840-TP0965 (0.8653204)]
COG0477	COG0845	JHP0334	JHP0334	ALPHA-KETOGLUTARATE PERMEASE	JHP1248	JHP1248	CATION EFFLUX SYSTEM PROTEIN	[TP0840-TP0965 (0.8653204)]
COG0477	COG0845	JHP1092	JHP1092	Putative {UniProtKB/TrEMBL:Q9ZK50}	JHP0904	JHP0904	Putative cation efflux system protein	[TP0840-TP0965 (0.8653204)]
COG0477	COG0845	JHP0298	JHP0298	Putative {UniProtKB/TrEMBL:Q9ZMC3}	JHP0904	JHP0904	Putative cation efflux system protein	[TP0840-TP0965 (0.8653204)]
COG0477	COG0845	JHP0334	JHP0334	ALPHA-KETOGLUTARATE PERMEASE	JHP0904	JHP0904	Putative cation efflux system protein	[TP0840-TP0965 (0.8653204)]
COG0477	COG0845	JHP0298	JHP0298	Putative {UniProtKB/TrEMBL:Q9ZMC3}	JHP0553	JHP0553	Putative efflux transporter	[TP0840-TP0965 (0.8653204)]
COG0477	COG0845	JHP0871	JHP0871	Proline/betaine transporter	JHP0904	JHP0904	Putative cation efflux system protein	[TP0840-TP0965 (0.8653204)]
COG0477	COG0845	JHP0871	JHP0871	Proline/betaine transporter	JHP0553	JHP0553	Putative efflux transporter	[TP0840-TP0965 (0.8653204)]
COG0477	COG0845	JHP1092	JHP1092	Putative {UniProtKB/TrEMBL:Q9ZK50}	JHP1381	HP1488	36 kDa antigen {UniProtKB/Swiss-Prot:Q9ZJD1}	[TP0840-TP0965 (0.8653204)]
COG0477	COG0845	JHP0334	JHP0334	ALPHA-KETOGLUTARATE PERMEASE	JHP0553	JHP0553	Putative efflux transporter	[TP0840-TP0965 (0.8653204)]
COG0305	COG2812	JHP1280	dnaB	Replicative DNA helicase (EC 3.6.1.-)	JHP0655	JHP0655	DNA POLYMERASE III SUBUNITS GAMMA AND TAU	[TP0058-TP1005 (0.7130585)]
COG0188	COG0526	JHP0641	gyrA	DNA gyrase subunit A (EC 5.99.1.3)	JHP0763	trxA	Thioredoxin {UniProtKB/Swiss-Prot:P66929}	[TP0005-TP0100 (0.7885434)]
COG0188	COG0526	JHP0641	gyrA	DNA gyrase subunit A (EC 5.99.1.3)	JHP1351	JHP1351	Putative THIOREDOXIN {UniProtKB/TrEMBL:Q9ZJG1}	[TP0005-TP0100 (0.7885434)]
COG0526	COG0771	JHP1351	JHP1351	Putative THIOREDOXIN {UniProtKB/TrEMBL:Q9ZJG1}	JHP0446	murD	UDP-N-acetylmuramoylalanine--D-glutamate ligase (EC 6.3.2.9) (UDP-N- acetylmuramoyl-L-alanyl-D-glutamate synthetase) (D-glutamic acid- adding enzyme)	[TP0100-TP0903 (0.59509045)]
COG0526	COG0771	JHP0763	trxA	Thioredoxin {UniProtKB/Swiss-Prot:P66929}	JHP0446	murD	UDP-N-acetylmuramoylalanine--D-glutamate ligase (EC 6.3.2.9) (UDP-N- acetylmuramoyl-L-alanyl-D-glutamate synthetase) (D-glutamic acid- adding enzyme)	[TP0100-TP0903 (0.59509045)]
COG0143	COG0845	JHP0967	metG	Methionyl-tRNA synthetase (EC 6.1.1.10) (Methionine--tRNA ligase) (MetRS)	JHP1381	HP1488	36 kDa antigen {UniProtKB/Swiss-Prot:Q9ZJD1}	[TP0798-TP0965 (0.7246752)]
COG0143	COG0845	JHP0967	metG	Methionyl-tRNA synthetase (EC 6.1.1.10) (Methionine--tRNA ligase) (MetRS)	JHP0553	JHP0553	Putative efflux transporter	[TP0798-TP0965 (0.7246752)]
COG0143	COG0845	JHP0967	metG	Methionyl-tRNA synthetase (EC 6.1.1.10) (Methionine--tRNA ligase) (MetRS)	JHP1248	JHP1248	CATION EFFLUX SYSTEM PROTEIN	[TP0798-TP0965 (0.7246752)]
COG0143	COG0845	JHP0967	metG	Methionyl-tRNA synthetase (EC 6.1.1.10) (Methionine--tRNA ligase) (MetRS)	JHP0904	JHP0904	Putative cation efflux system protein	[TP0798-TP0965 (0.7246752)]
COG1536	COG1868	JHP0326	JHP0326	FLAGELLAR MOTOR SWITCH PROTEIN	JHP0393	JHP0393	FLAGELLAR MOTOR SWITCH PROTEIN	[TP0026-TP0721 (0.9539454)]
COG0504	COG1475	JHP0323	pyrG	CTP synthase (EC 6.3.4.2) (UTP--ammonia ligase) (CTP synthetase)	JHP1066	parB	Probable chromosome partitioning protein parB	[TP0305-TP0271 (0.70252794)]
COG0250	COG0772	JHP1126	nusG	Transcription antitermination protein nusG	JHP1468	ftsW	Probable cell division protein ftsW	[TP0236-TP0387 (0.7470728)]
COG0250	COG0772	JHP1126	nusG	Transcription antitermination protein nusG	JHP0680	rodA	Rod shape-determining protein rodA	[TP0236-TP0387 (0.7470728)]
COG0227	COG0740	JHP0443	rpmB	50S ribosomal protein L28	JHP0730	clpP	ATP-dependent Clp protease proteolytic subunit (EC 3.4.21.92) (Endopeptidase Clp)	[TP0362-TP0507 (0.75048)]
COG0457	COG0457	JHP0260	JHP0260	Putative {UniProtKB/TrEMBL:Q9ZMG0}	JHP0260	JHP0260	Putative {UniProtKB/TrEMBL:Q9ZMG0}	[TP0067-TP0095 (0.6515529)]
COG0457	COG0457	JHP0260	JHP0260	Putative {UniProtKB/TrEMBL:Q9ZMG0}	JHP1372	JHP1372	Putative {UniProtKB/TrEMBL:Q9ZJE0}	[TP0067-TP0095 (0.6515529)]
COG0457	COG0457	JHP1372	JHP1372	Putative {UniProtKB/TrEMBL:Q9ZJE0}	JHP0260	JHP0260	Putative {UniProtKB/TrEMBL:Q9ZMG0}	[TP0067-TP0095 (0.6515529)]
COG0457	COG0457	JHP1372	JHP1372	Putative {UniProtKB/TrEMBL:Q9ZJE0}	JHP1372	JHP1372	Putative {UniProtKB/TrEMBL:Q9ZJE0}	[TP0067-TP0095 (0.6515529)]
COG0103	COG0211	JHP0076	rpsI	30S ribosomal protein S9	JHP0282	rpmA	50S ribosomal protein L27	[TP1024-TP0743 (0.87139803)]
COG0621	COG2812	JHP0254	HP0269	Hypothetical UPF0004 protein JHP0254	JHP0655	JHP0655	DNA POLYMERASE III SUBUNITS GAMMA AND TAU	[TP0754-TP1005 (0.5550382)]
COG0621	COG2812	JHP0270	HP0285	Hypothetical UPF0004 protein JHP0270	JHP0655	JHP0655	DNA POLYMERASE III SUBUNITS GAMMA AND TAU	[TP0754-TP1005 (0.5550382)]
COG0621	COG2812	JHP0671	JHP0671	Putative {UniProtKB/TrEMBL:Q9ZLA9}	JHP0655	JHP0655	DNA POLYMERASE III SUBUNITS GAMMA AND TAU	[TP0754-TP1005 (0.5550382)]
COG0739	COG1418	JHP0456	JHP0456	Putative Outer membrane protein	JHP0697	HP0760	Hypothetical UPF0144 protein JHP0697	[TP0702-TP1018 (0.7620277)]
COG0739	COG1418	JHP1455	JHP1455	Putative {UniProtKB/TrEMBL:Q9ZJ60}	JHP0697	HP0760	Hypothetical UPF0144 protein JHP0697	[TP0702-TP1018 (0.7620277)]
COG0739	COG1418	JHP0687	JHP0687	Putative {UniProtKB/TrEMBL:Q9ZL93}	JHP0697	HP0760	Hypothetical UPF0144 protein JHP0697	[TP0702-TP1018 (0.7620277)]
COG0739	COG1418	JHP1456	JHP1456	Putative {UniProtKB/TrEMBL:Q9ZJ59}	JHP0697	HP0760	Hypothetical UPF0144 protein JHP0697	[TP0702-TP1018 (0.7620277)]
COG0739	COG1418	JHP0371	JHP0371	Putative {UniProtKB/TrEMBL:Q9ZM52}	JHP0697	HP0760	Hypothetical UPF0144 protein JHP0697	[TP0702-TP1018 (0.7620277)]
COG0739	COG1344	JHP0456	JHP0456	Putative Outer membrane protein	JHP0107	flaB	Flagellin B {UniProtKB/Swiss-Prot:Q9ZMV8}	[TP0702-TP0870 (0.64395046)]
COG0739	COG1344	JHP0371	JHP0371	Putative {UniProtKB/TrEMBL:Q9ZM52}	JHP0548	flaA	Flagellin A {UniProtKB/Swiss-Prot:P0A0S2}	[TP0702-TP0870 (0.64395046)]
COG0739	COG1344	JHP0687	JHP0687	Putative {UniProtKB/TrEMBL:Q9ZL93}	JHP0107	flaB	Flagellin B {UniProtKB/Swiss-Prot:Q9ZMV8}	[TP0702-TP0870 (0.64395046)]
COG0739	COG1344	JHP1456	JHP1456	Putative {UniProtKB/TrEMBL:Q9ZJ59}	JHP0548	flaA	Flagellin A {UniProtKB/Swiss-Prot:P0A0S2}	[TP0702-TP0870 (0.64395046)]
COG0739	COG1344	JHP1456	JHP1456	Putative {UniProtKB/TrEMBL:Q9ZJ59}	JHP0280	JHP0280	Putative FLAGELLAR-HOOK ASSOCIATED PROTEIN 3	[TP0702-TP0870 (0.64395046)]
COG0739	COG1344	JHP1455	JHP1455	Putative {UniProtKB/TrEMBL:Q9ZJ60}	JHP0280	JHP0280	Putative FLAGELLAR-HOOK ASSOCIATED PROTEIN 3	[TP0702-TP0870 (0.64395046)]
COG0739	COG1344	JHP0371	JHP0371	Putative {UniProtKB/TrEMBL:Q9ZM52}	JHP0280	JHP0280	Putative FLAGELLAR-HOOK ASSOCIATED PROTEIN 3	[TP0702-TP0870 (0.64395046)]
COG0739	COG1344	JHP0456	JHP0456	Putative Outer membrane protein	JHP0280	JHP0280	Putative FLAGELLAR-HOOK ASSOCIATED PROTEIN 3	[TP0702-TP0870 (0.64395046)]
COG0739	COG1344	JHP1455	JHP1455	Putative {UniProtKB/TrEMBL:Q9ZJ60}	JHP0107	flaB	Flagellin B {UniProtKB/Swiss-Prot:Q9ZMV8}	[TP0702-TP0870 (0.64395046)]
COG0739	COG1344	JHP0687	JHP0687	Putative {UniProtKB/TrEMBL:Q9ZL93}	JHP0548	flaA	Flagellin A {UniProtKB/Swiss-Prot:P0A0S2}	[TP0702-TP0870 (0.64395046)]
COG0739	COG1344	JHP1455	JHP1455	Putative {UniProtKB/TrEMBL:Q9ZJ60}	JHP0548	flaA	Flagellin A {UniProtKB/Swiss-Prot:P0A0S2}	[TP0702-TP0870 (0.64395046)]
COG0739	COG1344	JHP0687	JHP0687	Putative {UniProtKB/TrEMBL:Q9ZL93}	JHP0280	JHP0280	Putative FLAGELLAR-HOOK ASSOCIATED PROTEIN 3	[TP0702-TP0870 (0.64395046)]
COG0739	COG1344	JHP0456	JHP0456	Putative Outer membrane protein	JHP0548	flaA	Flagellin A {UniProtKB/Swiss-Prot:P0A0S2}	[TP0702-TP0870 (0.64395046)]
COG0739	COG1344	JHP0371	JHP0371	Putative {UniProtKB/TrEMBL:Q9ZM52}	JHP0107	flaB	Flagellin B {UniProtKB/Swiss-Prot:Q9ZMV8}	[TP0702-TP0870 (0.64395046)]
COG0739	COG1344	JHP1456	JHP1456	Putative {UniProtKB/TrEMBL:Q9ZJ59}	JHP0107	flaB	Flagellin B {UniProtKB/Swiss-Prot:Q9ZMV8}	[TP0702-TP0870 (0.64395046)]
COG0442	COG4591	JHP0223	proS	Prolyl-tRNA synthetase (EC 6.1.1.15) (Proline--tRNA ligase) (ProRS)	JHP0724	JHP0724	Putative {UniProtKB/TrEMBL:Q9ZL56}	[TP0160-TP0582 (0.74148)]
COG1536	COG4786	JHP0326	JHP0326	FLAGELLAR MOTOR SWITCH PROTEIN	JHP1492	JHP1492	FLAGELLAR BASAL-BODY ROD PROTEIN	[TP0026-TP0961 (0.8107165)]
COG1536	COG4786	JHP0326	JHP0326	FLAGELLAR MOTOR SWITCH PROTEIN	JHP0333	JHP0333	FLAGELLAR BASAL-BODY ROD PROTEIN	[TP0026-TP0961 (0.8107165)]
COG0697	COG0716	JHP1155	HP1234	Hypothetical transport protein JHP1155	JHP1088	fldA	Flavodoxin {UniProtKB/Swiss-Prot:Q9ZK53}	[TP0986-TP0925 (0.8288174)]
COG0305	COG2236	JHP1280	dnaB	Replicative DNA helicase (EC 3.6.1.-)	JHP0672	JHP0672	XANTHINE-GUANINE PHOSPHORIBOSYLTRANSFERASE	[TP0058-TP0050 (0.53343445)]
COG0465	COG4591	JHP0356	ftsH	Cell division protein ftsH homolog (EC 3.4.24.-)	JHP0724	JHP0724	Putative {UniProtKB/TrEMBL:Q9ZL56}	[TP0765-TP0582 (0.6598422)]
COG0465	COG4591	JHP0271	JHP0271	ATP-DEPENDENT ZINC METALLOPEPTIDASE	JHP0724	JHP0724	Putative {UniProtKB/TrEMBL:Q9ZL56}	[TP0765-TP0582 (0.6598422)]
COG0773	COG0817	JHP0567	murC	UDP-N-acetylmuramate--L-alanine ligase (EC 6.3.2.8) (UDP-N- acetylmuramoyl-L-alanine synthetase)	JHP0811	ruvC	Crossover junction endodeoxyribonuclease ruvC (EC 3.1.22.4) (Holliday junction nuclease ruvC) (Holliday junction resolvase ruvC)	[TP0341-TP0517 (0.7285616)]
COG0272	COG0773	JHP0558	lig	DNA ligase (EC 6.5.1.2) (Polydeoxyribonucleotide synthase [NAD+])	JHP0567	murC	UDP-N-acetylmuramate--L-alanine ligase (EC 6.3.2.8) (UDP-N- acetylmuramoyl-L-alanine synthetase)	[TP0634-TP0341 (0.8201813)]
COG0280	COG2204	JHP0841	pta	Phosphate acetyltransferase (EC 2.3.1.8) (Phosphotransacetylase)	JHP0643	JHP0643	Putative TRANSCRIPTIONAL REGULATOR	[TP0094-TP0519 (0.5559654)]
COG0124	COG0465	JHP1115	hisS	Histidyl-tRNA synthetase (EC 6.1.1.21) (Histidine--tRNA ligase) (HisRS)	JHP0271	JHP0271	ATP-DEPENDENT ZINC METALLOPEPTIDASE	[TP0641-TP0330 (0.76316583)]
COG0124	COG0465	JHP1115	hisS	Histidyl-tRNA synthetase (EC 6.1.1.21) (Histidine--tRNA ligase) (HisRS)	JHP0356	ftsH	Cell division protein ftsH homolog (EC 3.4.24.-)	[TP0641-TP0330 (0.76316583)]
COG0564	COG1843	JHP0890	HP0956	Hypothetical RNA pseudouridine synthase HP0956 (EC 5.4.99.-) (RNA- uridine isomerase) (RNA pseudouridylate synthase)	JHP0843	JHP0843	Putative FLAGELLAR BIOSYNTHESIS PROTEIN	[TP0339-TP0728 (0.7885255)]
COG0564	COG1843	JHP0682	HP0745	Hypothetical RNA pseudouridine synthase HP0745 (EC 5.4.99.-) (RNA- uridine isomerase) (RNA pseudouridylate synthase)	JHP0843	JHP0843	Putative FLAGELLAR BIOSYNTHESIS PROTEIN	[TP0339-TP0728 (0.7885255)]
COG0564	COG1843	JHP0321	HP0347	Hypothetical RNA pseudouridine synthase HP0347 (EC 5.4.99.-) (RNA- uridine isomerase) (RNA pseudouridylate synthase)	JHP0843	JHP0843	Putative FLAGELLAR BIOSYNTHESIS PROTEIN	[TP0339-TP0728 (0.7885255)]
COG0504	COG0728	JHP0323	pyrG	CTP synthase (EC 6.3.4.2) (UTP--ammonia ligase) (CTP synthetase)	JHP0817	mviN	Virulence factor mviN homolog	[TP0305-TP0516 (0.84299135)]
COG0275	COG0820	JHP0646	mraW	S-adenosyl-methyltransferase mraW (EC 2.1.1.-)	JHP1325	HP1428	Hypothetical UPF0063 protein JHP1325	[TP0384-TP0068 (0.79878455)]
COG0242	COG0360	JHP0729	def	Peptide deformylase (EC 3.5.1.88) (PDF) (Polypeptide deformylase)	JHP1167	rpsF	30S ribosomal protein S6	[TP0757-TP0063 (0.54983324)]
COG0267	COG0357	JHP1127	JHP1127	50S ribosomal protein L33	JHP0362	gidB	Methyltransferase gidB (EC 2.1.-.-) (Glucose-inhibited division protein B)	[TP0234-TP0946 (0.6249908)]
COG0234	COG0772	JHP0009	groS	10 kDa chaperonin (Protein Cpn10) (groES protein) (Heat shock protein 10)	JHP1468	ftsW	Probable cell division protein ftsW	[TP1013-TP0387 (0.81326103)]
COG0234	COG0772	JHP0009	groS	10 kDa chaperonin (Protein Cpn10) (groES protein) (Heat shock protein 10)	JHP0680	rodA	Rod shape-determining protein rodA	[TP1013-TP0387 (0.81326103)]
COG0445	COG0457	JHP0199	gidA	tRNA uridine 5-carboxymethylaminomethyl modification enzyme gidA (Glucose-inhibited division protein A)	JHP0260	JHP0260	Putative {UniProtKB/TrEMBL:Q9ZMG0}	[TP0044-TP0954 (0.8549597)]
COG0445	COG0457	JHP0199	gidA	tRNA uridine 5-carboxymethylaminomethyl modification enzyme gidA (Glucose-inhibited division protein A)	JHP1372	JHP1372	Putative {UniProtKB/TrEMBL:Q9ZJE0}	[TP0044-TP0954 (0.8549597)]
COG0290	COG1516	JHP0114	infC	Translation initiation factor IF-3	JHP0690	JHP0690	Putative FLAGELLAR PROTEIN	[TP0850-TP0943 (0.6225916)]
COG0228	COG0250	JHP1078	rpsP	30S ribosomal protein S16	JHP1126	nusG	Transcription antitermination protein nusG	[TP0905-TP0236 (0.7099409)]
COG0465	COG0532	JHP0356	ftsH	Cell division protein ftsH homolog (EC 3.4.24.-)	JHP0377	infB	Translation initiation factor IF-2	[TP0330-TP0891 (0.8751731)]
COG0465	COG0532	JHP0271	JHP0271	ATP-DEPENDENT ZINC METALLOPEPTIDASE	JHP0377	infB	Translation initiation factor IF-2	[TP0330-TP0891 (0.8751731)]
COG0234	COG0445	JHP0009	groS	10 kDa chaperonin (Protein Cpn10) (groES protein) (Heat shock protein 10)	JHP0199	gidA	tRNA uridine 5-carboxymethylaminomethyl modification enzyme gidA (Glucose-inhibited division protein A)	[TP1013-TP0044 (0.813164)]
COG0326	COG0353	JHP0196	htpG	Chaperone protein htpG (Heat shock protein htpG) (High temperature protein G)	JHP0859	recR	Recombination protein recR	[TP0984-TP1004 (0.5573069)]
COG0457	COG0860	JHP1372	JHP1372	Putative {UniProtKB/TrEMBL:Q9ZJE0}	JHP0709	JHP0709	Putative PROBABLE N-ACETYLMURAMOYL-L-ALANINE	[TP0820-TP0247 (0.74644035), TP0067-TP0247 (0.79531366)]
COG0457	COG0860	JHP0260	JHP0260	Putative {UniProtKB/TrEMBL:Q9ZMG0}	JHP0709	JHP0709	Putative PROBABLE N-ACETYLMURAMOYL-L-ALANINE	[TP0820-TP0247 (0.74644035), TP0067-TP0247 (0.79531366)]
COG0652	COG1749	JHP1334	ppiA	Peptidyl-prolyl cis-trans isomerase (EC 5.2.1.8) (PPIase) (Rotamase)	JHP0844	JHP0844	Putative FLAGELLAR BASAL-BODY/ROD/HOOKPROTEIN	[TP0947-TP0727 (0.6414869)]
COG0652	COG1749	JHP1334	ppiA	Peptidyl-prolyl cis-trans isomerase (EC 5.2.1.8) (PPIase) (Rotamase)	JHP0804	flgE	Flagellar hook protein flgE	[TP0947-TP0727 (0.6414869)]
COG1749	COG2885	JHP0804	flgE	Flagellar hook protein flgE	JHP1054	JHP1054	Putative Outer membrane protein	[TP0727-TP0292 (0.89187646)]
COG1749	COG2885	JHP0844	JHP0844	Putative FLAGELLAR BASAL-BODY/ROD/HOOKPROTEIN	JHP1054	JHP1054	Putative Outer membrane protein	[TP0727-TP0292 (0.89187646)]
COG1159	COG1699	JHP0466	era	GTP-binding protein era homolog	JHP1291	JHP1291	Putative {UniProtKB/TrEMBL:Q9ZJL5}	[TP0541-TP0658 (0.79144865)]
COG1159	COG1699	JHP0466	era	GTP-binding protein era homolog	JHP1081	JHP1081	Putative {UniProtKB/TrEMBL:Q9ZK60}	[TP0541-TP0658 (0.79144865)]
COG0319	COG0333	JHP1087	HP1160	Hypothetical UPF0054 protein JHP1087	JHP0186	JHP0186	50S ribosomal protein L32	[TP0650-TP0807 (0.80809164)]
COG0216	COG0457	JHP0072	prfA	Peptide chain release factor 1 (RF-1)	JHP1372	JHP1372	Putative {UniProtKB/TrEMBL:Q9ZJE0}	[TP0051-TP0067 (0.7097377)]
COG0216	COG0457	JHP0072	prfA	Peptide chain release factor 1 (RF-1)	JHP0260	JHP0260	Putative {UniProtKB/TrEMBL:Q9ZMG0}	[TP0051-TP0067 (0.7097377)]
COG1360	COG4786	JHP0752	motB	Chemotaxis protein motB (Motility protein B)	JHP1492	JHP1492	FLAGELLAR BASAL-BODY ROD PROTEIN	[TP0724-TP0961 (0.729456)]
COG1360	COG4786	JHP0752	motB	Chemotaxis protein motB (Motility protein B)	JHP0333	JHP0333	FLAGELLAR BASAL-BODY ROD PROTEIN	[TP0724-TP0961 (0.729456)]
COG1385	COG2204	JHP1007	HP0374	Hypothetical UPF0088 protein JHP1007	JHP0643	JHP0643	Putative TRANSCRIPTIONAL REGULATOR	[TP0032-TP0519 (0.67332727)]
COG0542	COG2204	JHP0029	JHP0029	ATP-DEPENDENT PROTEASE,ATP-BINDING SUBUNIT	JHP0643	JHP0643	Putative TRANSCRIPTIONAL REGULATOR	[TP0071-TP0519 (0.6908589)]
COG0542	COG2204	JHP0249	clpB	Chaperone clpB {UniProtKB/Swiss-Prot:Q9ZMH1}	JHP0643	JHP0643	Putative TRANSCRIPTIONAL REGULATOR	[TP0071-TP0519 (0.6908589)]
COG0290	COG0457	JHP0114	infC	Translation initiation factor IF-3	JHP1372	JHP1372	Putative {UniProtKB/TrEMBL:Q9ZJE0}	[TP0850-TP0095 (0.6947713)]
COG0290	COG0457	JHP0114	infC	Translation initiation factor IF-3	JHP0260	JHP0260	Putative {UniProtKB/TrEMBL:Q9ZMG0}	[TP0850-TP0095 (0.6947713)]
COG0782	COG0860	JHP0800	greA	Transcription elongation factor greA (Transcript cleavage factor greA)	JHP0709	JHP0709	Putative PROBABLE N-ACETYLMURAMOYL-L-ALANINE	[TP0019-TP0247 (0.7668169)]
COG0255	COG1516	JHP1231	rpmC	50S ribosomal protein L29	JHP0690	JHP0690	Putative FLAGELLAR PROTEIN	[TP0197-TP0943 (0.5311184)]
COG0103	COG1432	JHP0076	rpsI	30S ribosomal protein S9	JHP0812	JHP0812	Putative {UniProtKB/TrEMBL:Q9ZKX2}	[TP1024-TP0894 (0.64955014)]
COG0103	COG1432	JHP0076	rpsI	30S ribosomal protein S9	JHP1073	JHP1073	Putative {UniProtKB/TrEMBL:Q9ZK68}	[TP1024-TP0894 (0.64955014)]
COG1344	COG1699	JHP0548	flaA	Flagellin A {UniProtKB/Swiss-Prot:P0A0S2}	JHP1081	JHP1081	Putative {UniProtKB/TrEMBL:Q9ZK60}	[TP0792-TP0658 (0.94066244), TP0868-TP0658 (0.9503252), TP0870-TP0658 (0.7328265)]
COG1344	COG1699	JHP0548	flaA	Flagellin A {UniProtKB/Swiss-Prot:P0A0S2}	JHP1291	JHP1291	Putative {UniProtKB/TrEMBL:Q9ZJL5}	[TP0792-TP0658 (0.94066244), TP0868-TP0658 (0.9503252), TP0870-TP0658 (0.7328265)]
COG1344	COG1699	JHP0107	flaB	Flagellin B {UniProtKB/Swiss-Prot:Q9ZMV8}	JHP1081	JHP1081	Putative {UniProtKB/TrEMBL:Q9ZK60}	[TP0792-TP0658 (0.94066244), TP0868-TP0658 (0.9503252), TP0870-TP0658 (0.7328265)]
COG1344	COG1699	JHP0280	JHP0280	Putative FLAGELLAR-HOOK ASSOCIATED PROTEIN 3	JHP1081	JHP1081	Putative {UniProtKB/TrEMBL:Q9ZK60}	[TP0792-TP0658 (0.94066244), TP0868-TP0658 (0.9503252), TP0870-TP0658 (0.7328265)]
COG1344	COG1699	JHP0280	JHP0280	Putative FLAGELLAR-HOOK ASSOCIATED PROTEIN 3	JHP1291	JHP1291	Putative {UniProtKB/TrEMBL:Q9ZJL5}	[TP0792-TP0658 (0.94066244), TP0868-TP0658 (0.9503252), TP0870-TP0658 (0.7328265)]
COG1344	COG1699	JHP0107	flaB	Flagellin B {UniProtKB/Swiss-Prot:Q9ZMV8}	JHP1291	JHP1291	Putative {UniProtKB/TrEMBL:Q9ZJL5}	[TP0792-TP0658 (0.94066244), TP0868-TP0658 (0.9503252), TP0870-TP0658 (0.7328265)]
COG0220	COG0455	JHP0684	trmB	tRNA (guanine-N(7)-)-methyltransferase (EC 2.1.1.33) (tRNA(m7G46)- methyltransferase)	JHP0390	JHP0390	Putative {UniProtKB/TrEMBL:Q9ZM33}	[TP0464-TP0712 (0.7885255)]
COG0322	COG0353	JHP0760	uvrC	UvrABC system protein C (Protein uvrC) (Excinuclease ABC subunit C)	JHP0859	recR	Recombination protein recR	[TP0472-TP1004 (0.53674763)]
COG1677	COG1815	JHP1465	fliE	Flagellar hook-basal body complex protein fliE	JHP1467	JHP1467	FLAGELLAR BASAL-BODY ROD PROTEIN	[TP0398-TP0396 (0.79194725)]
COG0188	COG0305	JHP0641	gyrA	DNA gyrase subunit A (EC 5.99.1.3)	JHP1280	dnaB	Replicative DNA helicase (EC 3.6.1.-)	[TP0005-TP0058 (0.73312306)]
COG0840	COG1344	JHP0075	JHP0075	Methyl-accepting chemotaxis protein	JHP0280	JHP0280	Putative FLAGELLAR-HOOK ASSOCIATED PROTEIN 3	[TP0640-TP0870 (0.6975479)]
COG0840	COG1344	JHP0095	JHP0095	Methyl-accepting chemotaxis protein	JHP0548	flaA	Flagellin A {UniProtKB/Swiss-Prot:P0A0S2}	[TP0640-TP0870 (0.6975479)]
COG0840	COG1344	JHP0546	JHP0546	Methyl-accepting chemotaxis protein	JHP0548	flaA	Flagellin A {UniProtKB/Swiss-Prot:P0A0S2}	[TP0640-TP0870 (0.6975479)]
COG0840	COG1344	JHP0075	JHP0075	Methyl-accepting chemotaxis protein	JHP0548	flaA	Flagellin A {UniProtKB/Swiss-Prot:P0A0S2}	[TP0640-TP0870 (0.6975479)]
COG0840	COG1344	JHP0546	JHP0546	Methyl-accepting chemotaxis protein	JHP0280	JHP0280	Putative FLAGELLAR-HOOK ASSOCIATED PROTEIN 3	[TP0640-TP0870 (0.6975479)]
COG0840	COG1344	JHP0075	JHP0075	Methyl-accepting chemotaxis protein	JHP0107	flaB	Flagellin B {UniProtKB/Swiss-Prot:Q9ZMV8}	[TP0640-TP0870 (0.6975479)]
COG0840	COG1344	JHP0091	JHP0091	Methyl-accepting chemotaxis protein	JHP0548	flaA	Flagellin A {UniProtKB/Swiss-Prot:P0A0S2}	[TP0640-TP0870 (0.6975479)]
COG0840	COG1344	JHP0095	JHP0095	Methyl-accepting chemotaxis protein	JHP0280	JHP0280	Putative FLAGELLAR-HOOK ASSOCIATED PROTEIN 3	[TP0640-TP0870 (0.6975479)]
COG0840	COG1344	JHP0546	JHP0546	Methyl-accepting chemotaxis protein	JHP0107	flaB	Flagellin B {UniProtKB/Swiss-Prot:Q9ZMV8}	[TP0640-TP0870 (0.6975479)]
COG0840	COG1344	JHP0091	JHP0091	Methyl-accepting chemotaxis protein	JHP0107	flaB	Flagellin B {UniProtKB/Swiss-Prot:Q9ZMV8}	[TP0640-TP0870 (0.6975479)]
COG0840	COG1344	JHP0091	JHP0091	Methyl-accepting chemotaxis protein	JHP0280	JHP0280	Putative FLAGELLAR-HOOK ASSOCIATED PROTEIN 3	[TP0640-TP0870 (0.6975479)]
COG0840	COG1344	JHP0095	JHP0095	Methyl-accepting chemotaxis protein	JHP0107	flaB	Flagellin B {UniProtKB/Swiss-Prot:Q9ZMV8}	[TP0640-TP0870 (0.6975479)]
COG1825	COG2812	JHP1389	ctc	50S ribosomal protein L25 (General stress protein CTC)	JHP0655	JHP0655	DNA POLYMERASE III SUBUNITS GAMMA AND TAU	[TP0372-TP1005 (0.6540257)]
COG0361	COG1214	JHP1218	infA	Translation initiation factor IF-1	JHP0374	JHP0374	Putative {UniProtKB/TrEMBL:Q9ZM49}	[TP0097-TP0876 (0.56457245)]
COG2204	COG2204	JHP0643	JHP0643	Putative TRANSCRIPTIONAL REGULATOR	JHP0643	JHP0643	Putative TRANSCRIPTIONAL REGULATOR	[TP0519-TP0519 (0.65939915)]
COG0546	COG0739	JHP1130	JHP1130	Putative {UniProtKB/TrEMBL:Q9ZK17}	JHP0456	JHP0456	Putative Outer membrane protein	[TP0554-TP0782 (0.73069036)]
COG0546	COG0739	JHP1130	JHP1130	Putative {UniProtKB/TrEMBL:Q9ZK17}	JHP1456	JHP1456	Putative {UniProtKB/TrEMBL:Q9ZJ59}	[TP0554-TP0782 (0.73069036)]
COG0546	COG0739	JHP1130	JHP1130	Putative {UniProtKB/TrEMBL:Q9ZK17}	JHP0687	JHP0687	Putative {UniProtKB/TrEMBL:Q9ZL93}	[TP0554-TP0782 (0.73069036)]
COG0546	COG0739	JHP1130	JHP1130	Putative {UniProtKB/TrEMBL:Q9ZK17}	JHP1455	JHP1455	Putative {UniProtKB/TrEMBL:Q9ZJ60}	[TP0554-TP0782 (0.73069036)]
COG0546	COG0739	JHP1130	JHP1130	Putative {UniProtKB/TrEMBL:Q9ZK17}	JHP0371	JHP0371	Putative {UniProtKB/TrEMBL:Q9ZM52}	[TP0554-TP0782 (0.73069036)]
COG0242	COG1187	JHP0729	def	Peptide deformylase (EC 3.5.1.88) (PDF) (Polypeptide deformylase)	JHP1352	HP1459	Hypothetical RNA pseudouridine synthase HP1459 (EC 5.4.99.-) (RNA- uridine isomerase) (RNA pseudouridylate synthase)	[TP0757-TP0459 (0.5284328)]
COG0457	COG0558	JHP0260	JHP0260	Putative {UniProtKB/TrEMBL:Q9ZMG0}	JHP0407	JHP0407	PHOSPHATIDYLGLYCEROPHOSPHATE SYNTHASE	[TP0067-TP0730 (0.86096925)]
COG0457	COG0558	JHP1372	JHP1372	Putative {UniProtKB/TrEMBL:Q9ZJE0}	JHP0407	JHP0407	PHOSPHATIDYLGLYCEROPHOSPHATE SYNTHASE	[TP0067-TP0730 (0.86096925)]
COG0020	COG1508	JHP1142	uppS	Undecaprenyl pyrophosphate synthetase (EC 2.5.1.31) (UPP synthetase) (Di-trans,poly-cis-decaprenylcistransferase) (Undecaprenyl diphosphate synthase) (UDS)	JHP0652	rpoN	RNA polymerase sigma-54 factor	[TP0603-TP0111 (0.79878455)]
COG1385	COG2812	JHP1007	HP0374	Hypothetical UPF0088 protein JHP1007	JHP0655	JHP0655	DNA POLYMERASE III SUBUNITS GAMMA AND TAU	[TP0276-TP1005 (0.66627616)]
COG0217	COG0739	JHP0149	HP0162	Hypothetical UPF0082 protein JHP0149	JHP1456	JHP1456	Putative {UniProtKB/TrEMBL:Q9ZJ59}	[TP0474-TP0864 (0.82349855)]
COG0217	COG0739	JHP0149	HP0162	Hypothetical UPF0082 protein JHP0149	JHP0687	JHP0687	Putative {UniProtKB/TrEMBL:Q9ZL93}	[TP0474-TP0864 (0.82349855)]
COG0217	COG0739	JHP0149	HP0162	Hypothetical UPF0082 protein JHP0149	JHP1455	JHP1455	Putative {UniProtKB/TrEMBL:Q9ZJ60}	[TP0474-TP0864 (0.82349855)]
COG0217	COG0739	JHP0149	HP0162	Hypothetical UPF0082 protein JHP0149	JHP0456	JHP0456	Putative Outer membrane protein	[TP0474-TP0864 (0.82349855)]
COG0217	COG0739	JHP0149	HP0162	Hypothetical UPF0082 protein JHP0149	JHP0371	JHP0371	Putative {UniProtKB/TrEMBL:Q9ZM52}	[TP0474-TP0864 (0.82349855)]
COG0242	COG0254	JHP0729	def	Peptide deformylase (EC 3.5.1.88) (PDF) (Polypeptide deformylase)	JHP0498	rpmE	50S ribosomal protein L31	[TP0757-TP0255 (0.6434887)]
COG0442	COG1466	JHP0223	proS	Prolyl-tRNA synthetase (EC 6.1.1.15) (Proline--tRNA ligase) (ProRS)	JHP1168	HP1247	Protein JHP1168 {UniProtKB/Swiss-Prot:Q9ZJY0}	[TP0160-TP0588 (0.66563916)]
COG0847	COG1558	JHP1438	JHP1438	DNA POLYMERASE III {UniProtKB/TrEMBL:Q9ZJ76}	JHP1466	JHP1466	FLAGELLAR BASAL-BODY ROD PROTEIN	[TP0643-TP0397 (0.7022186)]
COG0305	COG0593	JHP1280	dnaB	Replicative DNA helicase (EC 3.6.1.-)	JHP1417	dnaA	Chromosomal replication initiator protein dnaA	[TP0058-TP0001 (0.9013428)]
COG0178	COG1197	JHP0644	uvrA	UvrABC system protein A (UvrA protein) (Excinuclease ABC subunit A)	JHP1458	mfd	Transcription-repair coupling factor (EC 3.6.1.-) (TRCF) (ATP- dependent helicase mfd)	[TP0514-TP0344 (0.9414915)]
COG0264	COG0544	JHP1444	tsf	Elongation factor Ts (EF-Ts)	JHP0731	tig	Trigger factor {UniProtKB/Swiss-Prot:Q9ZL49}	[TP0605-TP0506 (0.9100214)]
COG0495	COG1475	JHP1452	leuS	Leucyl-tRNA synthetase (EC 6.1.1.4) (Leucine--tRNA ligase) (LeuRS)	JHP1066	parB	Probable chromosome partitioning protein parB	[TP0586-TP0271 (0.63095015)]
COG1344	COG1516	JHP0548	flaA	Flagellin A {UniProtKB/Swiss-Prot:P0A0S2}	JHP0690	JHP0690	Putative FLAGELLAR PROTEIN	[TP0870-TP0943 (0.723277)]
COG1344	COG1516	JHP0280	JHP0280	Putative FLAGELLAR-HOOK ASSOCIATED PROTEIN 3	JHP0690	JHP0690	Putative FLAGELLAR PROTEIN	[TP0870-TP0943 (0.723277)]
COG1344	COG1516	JHP0107	flaB	Flagellin B {UniProtKB/Swiss-Prot:Q9ZMV8}	JHP0690	JHP0690	Putative FLAGELLAR PROTEIN	[TP0870-TP0943 (0.723277)]
COG0099	COG0216	JHP1216	rpsM	30S ribosomal protein S13	JHP0072	prfA	Peptide chain release factor 1 (RF-1)	[TP0210-TP0051 (0.8775348)]
COG0442	COG0552	JHP0223	proS	Prolyl-tRNA synthetase (EC 6.1.1.15) (Proline--tRNA ligase) (ProRS)	JHP0700	ftsY	Cell division protein ftsY homolog	[TP0160-TP0578 (0.56216276)]
COG0242	COG0319	JHP0729	def	Peptide deformylase (EC 3.5.1.88) (PDF) (Polypeptide deformylase)	JHP1087	HP1160	Hypothetical UPF0054 protein JHP1087	[TP0757-TP0650 (0.630912)]
COG0178	COG0845	JHP0644	uvrA	UvrABC system protein A (UvrA protein) (Excinuclease ABC subunit A)	JHP0904	JHP0904	Putative cation efflux system protein	[TP0514-TP0965 (0.87363523)]
COG0178	COG0845	JHP0644	uvrA	UvrABC system protein A (UvrA protein) (Excinuclease ABC subunit A)	JHP0553	JHP0553	Putative efflux transporter	[TP0514-TP0965 (0.87363523)]
COG0178	COG0845	JHP0644	uvrA	UvrABC system protein A (UvrA protein) (Excinuclease ABC subunit A)	JHP1248	JHP1248	CATION EFFLUX SYSTEM PROTEIN	[TP0514-TP0965 (0.87363523)]
COG0178	COG0845	JHP0644	uvrA	UvrABC system protein A (UvrA protein) (Excinuclease ABC subunit A)	JHP1381	HP1488	36 kDa antigen {UniProtKB/Swiss-Prot:Q9ZJD1}	[TP0514-TP0965 (0.87363523)]
COG0457	COG0566	JHP1372	JHP1372	Putative {UniProtKB/TrEMBL:Q9ZJE0}	JHP0500	JHP0500	Putative {UniProtKB/TrEMBL:Q9ZLS7}	[TP0095-TP0054 (0.73981166)]
COG0457	COG0566	JHP0260	JHP0260	Putative {UniProtKB/TrEMBL:Q9ZMG0}	JHP0500	JHP0500	Putative {UniProtKB/TrEMBL:Q9ZLS7}	[TP0095-TP0054 (0.73981166)]
COG0465	COG0558	JHP0271	JHP0271	ATP-DEPENDENT ZINC METALLOPEPTIDASE	JHP0407	JHP0407	PHOSPHATIDYLGLYCEROPHOSPHATE SYNTHASE	[TP0765-TP0256 (0.8653493)]
COG0465	COG0558	JHP0356	ftsH	Cell division protein ftsH homolog (EC 3.4.24.-)	JHP0407	JHP0407	PHOSPHATIDYLGLYCEROPHOSPHATE SYNTHASE	[TP0765-TP0256 (0.8653493)]
COG0024	COG0462	JHP1219	map	Methionine aminopeptidase (EC 3.4.11.18) (MAP) (Peptidase M)	JHP0679	prs	Ribose-phosphate pyrophosphokinase (EC 2.7.6.1) (RPPK) (Phosphoribosyl pyrophosphate synthetase) (P-Rib-PP synthetase) (PRPP synthetase)	[TP0842-TP0294 (0.8762697)]
COG0125	COG0361	JHP1367	tmk	Thymidylate kinase {UniProtKB/Swiss-Prot:Q9ZJE5}	JHP1218	infA	Translation initiation factor IF-1	[TP0354-TP0097 (0.8382038)]
COG1536	COG1766	JHP0326	JHP0326	FLAGELLAR MOTOR SWITCH PROTEIN	JHP0325	JHP0325	FLAGELLAR M-RING PROTEIN	[TP0400-TP0399 (0.9198608), TP0026-TP0399 (0.9539454)]
COG0319	COG0787	JHP1087	HP1160	Hypothetical UPF0054 protein JHP1087	JHP0876	alr	Alanine racemase {UniProtKB/Swiss-Prot:Q9ZKQ9}	[TP0650-TP0681 (0.82058704)]
COG0215	COG1536	JHP0818	cysS	Cysteinyl-tRNA synthetase (EC 6.1.1.16) (Cysteine--tRNA ligase) (CysRS)	JHP0326	JHP0326	FLAGELLAR MOTOR SWITCH PROTEIN	[TP0091-TP0400 (0.6374247)]
COG0564	COG1418	JHP0321	HP0347	Hypothetical RNA pseudouridine synthase HP0347 (EC 5.4.99.-) (RNA- uridine isomerase) (RNA pseudouridylate synthase)	JHP0697	HP0760	Hypothetical UPF0144 protein JHP0697	[TP0154-TP1018 (0.7668753)]
COG0564	COG1418	JHP0890	HP0956	Hypothetical RNA pseudouridine synthase HP0956 (EC 5.4.99.-) (RNA- uridine isomerase) (RNA pseudouridylate synthase)	JHP0697	HP0760	Hypothetical UPF0144 protein JHP0697	[TP0154-TP1018 (0.7668753)]
COG0564	COG1418	JHP0682	HP0745	Hypothetical RNA pseudouridine synthase HP0745 (EC 5.4.99.-) (RNA- uridine isomerase) (RNA pseudouridylate synthase)	JHP0697	HP0760	Hypothetical UPF0144 protein JHP0697	[TP0154-TP1018 (0.7668753)]
COG0739	COG2204	JHP0371	JHP0371	Putative {UniProtKB/TrEMBL:Q9ZM52}	JHP0643	JHP0643	Putative TRANSCRIPTIONAL REGULATOR	[TP0706-TP0519 (0.80130965)]
COG0739	COG2204	JHP1455	JHP1455	Putative {UniProtKB/TrEMBL:Q9ZJ60}	JHP0643	JHP0643	Putative TRANSCRIPTIONAL REGULATOR	[TP0706-TP0519 (0.80130965)]
COG0739	COG2204	JHP0456	JHP0456	Putative Outer membrane protein	JHP0643	JHP0643	Putative TRANSCRIPTIONAL REGULATOR	[TP0706-TP0519 (0.80130965)]
COG0739	COG2204	JHP1456	JHP1456	Putative {UniProtKB/TrEMBL:Q9ZJ59}	JHP0643	JHP0643	Putative TRANSCRIPTIONAL REGULATOR	[TP0706-TP0519 (0.80130965)]
COG0739	COG2204	JHP0687	JHP0687	Putative {UniProtKB/TrEMBL:Q9ZL93}	JHP0643	JHP0643	Putative TRANSCRIPTIONAL REGULATOR	[TP0706-TP0519 (0.80130965)]
COG0280	COG0457	JHP0841	pta	Phosphate acetyltransferase (EC 2.3.1.8) (Phosphotransacetylase)	JHP0260	JHP0260	Putative {UniProtKB/TrEMBL:Q9ZMG0}	[TP0094-TP0067 (0.5068833)]
COG0280	COG0457	JHP0841	pta	Phosphate acetyltransferase (EC 2.3.1.8) (Phosphotransacetylase)	JHP1372	JHP1372	Putative {UniProtKB/TrEMBL:Q9ZJE0}	[TP0094-TP0067 (0.5068833)]
COG0457	COG0495	JHP0260	JHP0260	Putative {UniProtKB/TrEMBL:Q9ZMG0}	JHP1452	leuS	Leucyl-tRNA synthetase (EC 6.1.1.4) (Leucine--tRNA ligase) (LeuRS)	[TP0067-TP0586 (0.714839)]
COG0457	COG0495	JHP1372	JHP1372	Putative {UniProtKB/TrEMBL:Q9ZJE0}	JHP1452	leuS	Leucyl-tRNA synthetase (EC 6.1.1.4) (Leucine--tRNA ligase) (LeuRS)	[TP0067-TP0586 (0.714839)]
COG0257	COG0472	JHP1217	JHP1217	50S ribosomal protein L36	JHP0445	mraY	Phospho-N-acetylmuramoyl-pentapeptide-transferase (EC 2.7.8.13) (UDP- MurNAc-pentapeptide phosphotransferase)	[TP0209-TP0345 (0.64932555)]
COG0257	COG0472	JHP1217	JHP1217	50S ribosomal protein L36	JHP1488	JHP1488	Putative	[TP0209-TP0345 (0.64932555)]
COG0358	COG0457	JHP0010	dnaG	DNA primase {UniProtKB/Swiss-Prot:Q9ZN49}	JHP0260	JHP0260	Putative {UniProtKB/TrEMBL:Q9ZMG0}	[TP0492-TP0648 (0.5111708)]
COG0358	COG0457	JHP0010	dnaG	DNA primase {UniProtKB/Swiss-Prot:Q9ZN49}	JHP1372	JHP1372	Putative {UniProtKB/TrEMBL:Q9ZJE0}	[TP0492-TP0648 (0.5111708)]
COG0766	COG1419	JHP0593	murZ	UDP-N-acetylglucosamine 1-carboxyvinyltransferase (EC 2.5.1.7) (Enoylpyruvate transferase) (UDP-N-acetylglucosamine enolpyruvyl transferase) (EPT)	JHP0389	flhF	Flagellar biosynthesis protein flhF (Flagella-associated GTP-binding protein)	[TP0029-TP0713 (0.80866665)]
COG0795	COG1792	JHP1391	JHP1391	Putative {UniProtKB/TrEMBL:Q9ZJC2}	JHP1286	JHP1286	Putative {UniProtKB/TrEMBL:Q9ZJM0}	[TP0884-TP0498 (0.8374102)]
COG0795	COG1792	JHP1018	JHP1018	Putative {UniProtKB/TrEMBL:Q9ZKC1}	JHP1286	JHP1286	Putative {UniProtKB/TrEMBL:Q9ZJM0}	[TP0884-TP0498 (0.8374102)]
COG1317	COG1536	JHP0327	JHP0327	Putative FLAGELLAR EXPORT APPARATUS	JHP0326	JHP0326	FLAGELLAR MOTOR SWITCH PROTEIN	[TP0401-TP0026 (0.96139234)]
COG1214	COG1516	JHP0374	JHP0374	Putative {UniProtKB/TrEMBL:Q9ZM49}	JHP0690	JHP0690	Putative FLAGELLAR PROTEIN	[TP0876-TP0943 (0.57131183)]
COG0024	COG0125	JHP1219	map	Methionine aminopeptidase (EC 3.4.11.18) (MAP) (Peptidase M)	JHP1367	tmk	Thymidylate kinase {UniProtKB/Swiss-Prot:Q9ZJE5}	[TP0842-TP0354 (0.8096375)]
COG0257	COG0779	JHP1217	JHP1217	50S ribosomal protein L36	JHP0379	HP1046	Hypothetical UPF0090 protein JHP0379	[TP0209-TP0893 (0.7461857)]
COG1291	COG1291	JHP0751	motA	Chemotaxis protein motA (Motility protein A)	JHP0751	motA	Chemotaxis protein motA (Motility protein A)	[TP0725-TP0725 (0.8044664)]
COG0275	COG1815	JHP0646	mraW	S-adenosyl-methyltransferase mraW (EC 2.1.1.-)	JHP1467	JHP1467	FLAGELLAR BASAL-BODY ROD PROTEIN	[TP0384-TP0396 (0.81050646)]
COG1536	COG1536	JHP0326	JHP0326	FLAGELLAR MOTOR SWITCH PROTEIN	JHP0326	JHP0326	FLAGELLAR MOTOR SWITCH PROTEIN	[TP0026-TP0400 (0.5928469)]
COG0457	COG0845	JHP1372	JHP1372	Putative {UniProtKB/TrEMBL:Q9ZJE0}	JHP0553	JHP0553	Putative efflux transporter	[TP0648-TP0965 (0.54118866)]
COG0457	COG0845	JHP0260	JHP0260	Putative {UniProtKB/TrEMBL:Q9ZMG0}	JHP0553	JHP0553	Putative efflux transporter	[TP0648-TP0965 (0.54118866)]
COG0457	COG0845	JHP0260	JHP0260	Putative {UniProtKB/TrEMBL:Q9ZMG0}	JHP1381	HP1488	36 kDa antigen {UniProtKB/Swiss-Prot:Q9ZJD1}	[TP0648-TP0965 (0.54118866)]
COG0457	COG0845	JHP1372	JHP1372	Putative {UniProtKB/TrEMBL:Q9ZJE0}	JHP1381	HP1488	36 kDa antigen {UniProtKB/Swiss-Prot:Q9ZJD1}	[TP0648-TP0965 (0.54118866)]
COG0457	COG0845	JHP0260	JHP0260	Putative {UniProtKB/TrEMBL:Q9ZMG0}	JHP0904	JHP0904	Putative cation efflux system protein	[TP0648-TP0965 (0.54118866)]
COG0457	COG0845	JHP1372	JHP1372	Putative {UniProtKB/TrEMBL:Q9ZJE0}	JHP1248	JHP1248	CATION EFFLUX SYSTEM PROTEIN	[TP0648-TP0965 (0.54118866)]
COG0457	COG0845	JHP1372	JHP1372	Putative {UniProtKB/TrEMBL:Q9ZJE0}	JHP0904	JHP0904	Putative cation efflux system protein	[TP0648-TP0965 (0.54118866)]
COG0457	COG0845	JHP0260	JHP0260	Putative {UniProtKB/TrEMBL:Q9ZMG0}	JHP1248	JHP1248	CATION EFFLUX SYSTEM PROTEIN	[TP0648-TP0965 (0.54118866)]
COG1749	COG1843	JHP0844	JHP0844	Putative FLAGELLAR BASAL-BODY/ROD/HOOKPROTEIN	JHP0843	JHP0843	Putative FLAGELLAR BIOSYNTHESIS PROTEIN	[TP0727-TP0728 (0.8651164)]
COG1749	COG1843	JHP0804	flgE	Flagellar hook protein flgE	JHP0843	JHP0843	Putative FLAGELLAR BIOSYNTHESIS PROTEIN	[TP0727-TP0728 (0.8651164)]
COG1536	COG1776	JHP0326	JHP0326	FLAGELLAR MOTOR SWITCH PROTEIN	JHP0394	JHP0394	FLAGELLAR MOTOR SWITCH PROTEIN	[TP0026-TP0720 (0.7923422)]
COG0782	COG1057	JHP0800	greA	Transcription elongation factor greA (Transcript cleavage factor greA)	JHP1256	nadD	Probable nicotinate-nucleotide adenylyltransferase (EC 2.7.7.18) (Deamido-NAD(+) pyrophosphorylase) (Deamido-NAD(+) diphosphorylase) (Nicotinate mononucleotide adenylyltransferase) (NaMN adenylyltransferase)	[TP0019-TP0741 (0.75909394)]
COG1516	COG1516	JHP0690	JHP0690	Putative FLAGELLAR PROTEIN	JHP0690	JHP0690	Putative FLAGELLAR PROTEIN	[TP0943-TP0943 (0.5311184)]
COG0817	COG1516	JHP0811	ruvC	Crossover junction endodeoxyribonuclease ruvC (EC 3.1.22.4) (Holliday junction nuclease ruvC) (Holliday junction resolvase ruvC)	JHP0690	JHP0690	Putative FLAGELLAR PROTEIN	[TP0517-TP0943 (0.5294325)]
COG1109	COG1157	JHP0070	glmM	Phosphoglucosamine mutase (EC 5.4.2.10)	JHP1315	fliI	Flagellum-specific ATP synthase (EC 3.6.3.14)	[TP0413-TP0402 (0.78400123)]
COG1109	COG1157	JHP1196	JHP1196	Phosphohexosemutase {UniProtKB/TrEMBL:Q9ZJV2}	JHP1315	fliI	Flagellum-specific ATP synthase (EC 3.6.3.14)	[TP0413-TP0402 (0.78400123)]
COG1256	COG1776	JHP1047	JHP1047	FLAGELLAR HOOK-ASSOCIATED PROTEIN 1	JHP0394	JHP0394	FLAGELLAR MOTOR SWITCH PROTEIN	[TP0660-TP0720 (0.80235356)]
COG0012	COG0188	JHP0516	JHP0516	Putative {UniProtKB/TrEMBL:Q9ZLR2}	JHP0641	gyrA	DNA gyrase subunit A (EC 5.99.1.3)	[TP0124-TP0005 (0.7149395)]
COG0324	COG1558	JHP1310	miaA	tRNA delta(2)-isopentenylpyrophosphate transferase (EC 2.5.1.8) (IPP transferase) (Isopentenyl-diphosphate:tRNA isopentenyltransferase) (IPTase) (IPPT)	JHP1466	JHP1466	FLAGELLAR BASAL-BODY ROD PROTEIN	[TP0637-TP0397 (0.66148543)]
COG0840	COG1157	JHP0075	JHP0075	Methyl-accepting chemotaxis protein	JHP1315	fliI	Flagellum-specific ATP synthase (EC 3.6.3.14)	[TP0640-TP0402 (0.9180537)]
COG0840	COG1157	JHP0095	JHP0095	Methyl-accepting chemotaxis protein	JHP1315	fliI	Flagellum-specific ATP synthase (EC 3.6.3.14)	[TP0640-TP0402 (0.9180537)]
COG0840	COG1157	JHP0091	JHP0091	Methyl-accepting chemotaxis protein	JHP1315	fliI	Flagellum-specific ATP synthase (EC 3.6.3.14)	[TP0640-TP0402 (0.9180537)]
COG0840	COG1157	JHP0546	JHP0546	Methyl-accepting chemotaxis protein	JHP1315	fliI	Flagellum-specific ATP synthase (EC 3.6.3.14)	[TP0640-TP0402 (0.9180537)]
COG0462	COG0492	JHP0679	prs	Ribose-phosphate pyrophosphokinase (EC 2.7.6.1) (RPPK) (Phosphoribosyl pyrophosphate synthetase) (P-Rib-PP synthetase) (PRPP synthetase)	JHP0764	trxB	Thioredoxin reductase (EC 1.8.1.9) (TRXR)	[TP0294-TP0814 (0.8323514)]
COG0462	COG0492	JHP0679	prs	Ribose-phosphate pyrophosphokinase (EC 2.7.6.1) (RPPK) (Phosphoribosyl pyrophosphate synthetase) (P-Rib-PP synthetase) (PRPP synthetase)	JHP1091	JHP1091	Putative THIOREDOXIN REDUCTASE	[TP0294-TP0814 (0.8323514)]
COG0124	COG0254	JHP1115	hisS	Histidyl-tRNA synthetase (EC 6.1.1.21) (Histidine--tRNA ligase) (HisRS)	JHP0498	rpmE	50S ribosomal protein L31	[TP0641-TP0255 (0.65973145)]
COG0178	COG0272	JHP0644	uvrA	UvrABC system protein A (UvrA protein) (Excinuclease ABC subunit A)	JHP0558	lig	DNA ligase (EC 6.5.1.2) (Polydeoxyribonucleotide synthase [NAD+])	[TP0514-TP0634 (0.7537598)]
COG0257	COG2204	JHP1217	JHP1217	50S ribosomal protein L36	JHP0643	JHP0643	Putative TRANSCRIPTIONAL REGULATOR	[TP0209-TP0519 (0.6010877)]
COG0495	COG1558	JHP1452	leuS	Leucyl-tRNA synthetase (EC 6.1.1.4) (Leucine--tRNA ligase) (LeuRS)	JHP1466	JHP1466	FLAGELLAR BASAL-BODY ROD PROTEIN	[TP0586-TP0397 (0.60331625)]
COG1135	COG1466	JHP1484	JHP1484	Abc transporter, ATP-binding protein	JHP1168	HP1247	Protein JHP1168 {UniProtKB/Swiss-Prot:Q9ZJY0}	[TP0120-TP0588 (0.7896185)]
COG1192	COG2214	JHP1067	JHP1067	Putative {UniProtKB/TrEMBL:Q9ZK74}	JHP0400	JHP0400	Putative co-chaperone with DnaK	[TP0272-TP0843 (0.8210422)]
COG1192	COG2214	JHP1067	JHP1067	Putative {UniProtKB/TrEMBL:Q9ZK74}	JHP1255	JHP1255	Putative {UniProtKB/TrEMBL:Q9ZJP9}	[TP0272-TP0843 (0.8210422)]
COG1192	COG2214	JHP0935	JHP0935	Putative {UniProtKB/TrEMBL:Q9ZKK0}	JHP0400	JHP0400	Putative co-chaperone with DnaK	[TP0272-TP0843 (0.8210422)]
COG1192	COG2214	JHP0935	JHP0935	Putative {UniProtKB/TrEMBL:Q9ZKK0}	JHP1255	JHP1255	Putative {UniProtKB/TrEMBL:Q9ZJP9}	[TP0272-TP0843 (0.8210422)]
COG0608	COG1159	JHP1303	JHP1303	Putative {UniProtKB/TrEMBL:Q9ZJK3}	JHP0466	era	GTP-binding protein era homolog	[TP0704-TP0541 (0.7586372)]
COG0608	COG1159	JHP0322	JHP0322	Putative SINGLE-STRANDED-DNA-SPECIFIC EXONUCLEASE	JHP0466	era	GTP-binding protein era homolog	[TP0704-TP0541 (0.7586372)]
COG0739	COG4786	JHP1455	JHP1455	Putative {UniProtKB/TrEMBL:Q9ZJ60}	JHP0333	JHP0333	FLAGELLAR BASAL-BODY ROD PROTEIN	[TP0782-TP0961 (0.69582695)]
COG0739	COG4786	JHP0687	JHP0687	Putative {UniProtKB/TrEMBL:Q9ZL93}	JHP1492	JHP1492	FLAGELLAR BASAL-BODY ROD PROTEIN	[TP0782-TP0961 (0.69582695)]
COG0739	COG4786	JHP1456	JHP1456	Putative {UniProtKB/TrEMBL:Q9ZJ59}	JHP1492	JHP1492	FLAGELLAR BASAL-BODY ROD PROTEIN	[TP0782-TP0961 (0.69582695)]
COG0739	COG4786	JHP0371	JHP0371	Putative {UniProtKB/TrEMBL:Q9ZM52}	JHP0333	JHP0333	FLAGELLAR BASAL-BODY ROD PROTEIN	[TP0782-TP0961 (0.69582695)]
COG0739	COG4786	JHP1456	JHP1456	Putative {UniProtKB/TrEMBL:Q9ZJ59}	JHP0333	JHP0333	FLAGELLAR BASAL-BODY ROD PROTEIN	[TP0782-TP0961 (0.69582695)]
COG0739	COG4786	JHP0371	JHP0371	Putative {UniProtKB/TrEMBL:Q9ZM52}	JHP1492	JHP1492	FLAGELLAR BASAL-BODY ROD PROTEIN	[TP0782-TP0961 (0.69582695)]
COG0739	COG4786	JHP0456	JHP0456	Putative Outer membrane protein	JHP1492	JHP1492	FLAGELLAR BASAL-BODY ROD PROTEIN	[TP0782-TP0961 (0.69582695)]
COG0739	COG4786	JHP0456	JHP0456	Putative Outer membrane protein	JHP0333	JHP0333	FLAGELLAR BASAL-BODY ROD PROTEIN	[TP0782-TP0961 (0.69582695)]
COG0739	COG4786	JHP1455	JHP1455	Putative {UniProtKB/TrEMBL:Q9ZJ60}	JHP1492	JHP1492	FLAGELLAR BASAL-BODY ROD PROTEIN	[TP0782-TP0961 (0.69582695)]
COG0739	COG4786	JHP0687	JHP0687	Putative {UniProtKB/TrEMBL:Q9ZL93}	JHP0333	JHP0333	FLAGELLAR BASAL-BODY ROD PROTEIN	[TP0782-TP0961 (0.69582695)]
COG0124	COG0546	JHP1115	hisS	Histidyl-tRNA synthetase (EC 6.1.1.21) (Histidine--tRNA ligase) (HisRS)	JHP1130	JHP1130	Putative {UniProtKB/TrEMBL:Q9ZK17}	[TP0641-TP0554 (0.5196431)]
COG0257	COG0773	JHP1217	JHP1217	50S ribosomal protein L36	JHP0567	murC	UDP-N-acetylmuramate--L-alanine ligase (EC 6.3.2.8) (UDP-N- acetylmuramoyl-L-alanine synthetase)	[TP0209-TP0341 (0.6926446)]
COG0457	COG2204	JHP1372	JHP1372	Putative {UniProtKB/TrEMBL:Q9ZJE0}	JHP0643	JHP0643	Putative TRANSCRIPTIONAL REGULATOR	[TP0067-TP0519 (0.7741208)]
COG0457	COG2204	JHP0260	JHP0260	Putative {UniProtKB/TrEMBL:Q9ZMG0}	JHP0643	JHP0643	Putative TRANSCRIPTIONAL REGULATOR	[TP0067-TP0519 (0.7741208)]
COG0257	COG0681	JHP1217	JHP1217	50S ribosomal protein L36	JHP0523	lepB	Signal peptidase I (EC 3.4.21.89) (SPase I) (Leader peptidase I)	[TP0209-TP0926 (0.69083804)]
COG0526	COG1843	JHP0763	trxA	Thioredoxin {UniProtKB/Swiss-Prot:P66929}	JHP0843	JHP0843	Putative FLAGELLAR BIOSYNTHESIS PROTEIN	[TP0100-TP0728 (0.58155864)]
COG0526	COG1843	JHP1351	JHP1351	Putative THIOREDOXIN {UniProtKB/TrEMBL:Q9ZJG1}	JHP0843	JHP0843	Putative FLAGELLAR BIOSYNTHESIS PROTEIN	[TP0100-TP0728 (0.58155864)]
COG0768	COG1344	JHP1473	JHP1473	PENICILLIN-BINDING PROTEIN	JHP0280	JHP0280	Putative FLAGELLAR-HOOK ASSOCIATED PROTEIN 3	[TP0760-TP0870 (0.7190043)]
COG0768	COG1344	JHP1473	JHP1473	PENICILLIN-BINDING PROTEIN	JHP0107	flaB	Flagellin B {UniProtKB/Swiss-Prot:Q9ZMV8}	[TP0760-TP0870 (0.7190043)]
COG0768	COG1344	JHP1473	JHP1473	PENICILLIN-BINDING PROTEIN	JHP0548	flaA	Flagellin A {UniProtKB/Swiss-Prot:P0A0S2}	[TP0760-TP0870 (0.7190043)]
COG0768	COG1344	JHP1464	JHP1464	PENICILLIN-BINDING PROTEIN	JHP0107	flaB	Flagellin B {UniProtKB/Swiss-Prot:Q9ZMV8}	[TP0760-TP0870 (0.7190043)]
COG0768	COG1344	JHP1464	JHP1464	PENICILLIN-BINDING PROTEIN	JHP0548	flaA	Flagellin A {UniProtKB/Swiss-Prot:P0A0S2}	[TP0760-TP0870 (0.7190043)]
COG0768	COG1344	JHP1464	JHP1464	PENICILLIN-BINDING PROTEIN	JHP0280	JHP0280	Putative FLAGELLAR-HOOK ASSOCIATED PROTEIN 3	[TP0760-TP0870 (0.7190043)]
COG0528	COG4591	JHP0714	pyrH	Uridylate kinase (EC 2.7.4.-) (UK) (Uridine monophosphate kinase) (UMP kinase)	JHP0724	JHP0724	Putative {UniProtKB/TrEMBL:Q9ZL56}	[TP0099-TP0580 (0.8561369)]
COG0228	COG0546	JHP1078	rpsP	30S ribosomal protein S16	JHP1130	JHP1130	Putative {UniProtKB/TrEMBL:Q9ZK17}	[TP0905-TP0554 (0.5352583)]
COG0051	COG2204	JHP1240	rpsJ	30S ribosomal protein S10	JHP0643	JHP0643	Putative TRANSCRIPTIONAL REGULATOR	[TP0188-TP0519 (0.6307204)]
COG0162	COG2834	JHP0711	tyrS	Tyrosyl-tRNA synthetase (EC 6.1.1.1) (Tyrosine--tRNA ligase) (TyrRS)	JHP0722	lolA	Outer-membrane lipoprotein carrier protein precursor	[TP0834-TP0333 (0.5313641)]
COG0342	COG0546	JHP1449	secD	Protein-export membrane protein secD	JHP1130	JHP1130	Putative {UniProtKB/TrEMBL:Q9ZK17}	[TP0410-TP0554 (0.6160348)]
COG0457	COG1536	JHP0260	JHP0260	Putative {UniProtKB/TrEMBL:Q9ZMG0}	JHP0326	JHP0326	FLAGELLAR MOTOR SWITCH PROTEIN	[TP0648-TP0400 (0.69805074)]
COG0457	COG1536	JHP1372	JHP1372	Putative {UniProtKB/TrEMBL:Q9ZJE0}	JHP0326	JHP0326	FLAGELLAR MOTOR SWITCH PROTEIN	[TP0648-TP0400 (0.69805074)]
COG0227	COG0492	JHP0443	rpmB	50S ribosomal protein L28	JHP0764	trxB	Thioredoxin reductase (EC 1.8.1.9) (TRXR)	[TP0362-TP0814 (0.801083)]
COG0227	COG0492	JHP0443	rpmB	50S ribosomal protein L28	JHP1091	JHP1091	Putative THIOREDOXIN REDUCTASE	[TP0362-TP0814 (0.801083)]
COG0051	COG1192	JHP1240	rpsJ	30S ribosomal protein S10	JHP0935	JHP0935	Putative {UniProtKB/TrEMBL:Q9ZKK0}	[TP0188-TP0272 (0.7732025)]
COG0051	COG1192	JHP1240	rpsJ	30S ribosomal protein S10	JHP1067	JHP1067	Putative {UniProtKB/TrEMBL:Q9ZK74}	[TP0188-TP0272 (0.7732025)]
COG0442	COG0459	JHP0223	proS	Prolyl-tRNA synthetase (EC 6.1.1.15) (Proline--tRNA ligase) (ProRS)	JHP0008	groL	60 kDa chaperonin (Protein Cpn60) (groEL protein) (Heat shock protein 60)	[TP0160-TP0030 (0.7719589)]
COG0036	COG1573	JHP1439	rpe	Ribulose-phosphate 3-epimerase (EC 5.1.3.1) (Pentose-5-phosphate 3- epimerase) (PPE) (R5P3E)	JHP0595	JHP0595	Putative {UniProtKB/TrEMBL:Q9ZLI4}	[TP0945-TP0229 (0.685165)]
COG0217	COG0481	JHP0149	HP0162	Hypothetical UPF0082 protein JHP0149	JHP0329	lepA	GTP-binding protein lepA	[TP0474-TP0510 (0.76600474)]
COG0178	COG0357	JHP0644	uvrA	UvrABC system protein A (UvrA protein) (Excinuclease ABC subunit A)	JHP0362	gidB	Methyltransferase gidB (EC 2.1.-.-) (Glucose-inhibited division protein B)	[TP0514-TP0946 (0.8569251)]
COG1815	COG1843	JHP1467	JHP1467	FLAGELLAR BASAL-BODY ROD PROTEIN	JHP0843	JHP0843	Putative FLAGELLAR BIOSYNTHESIS PROTEIN	[TP0396-TP0728 (0.83050734)]
COG0592	COG1580	JHP0452	dnaN	DNA polymerase III subunit beta (EC 2.7.7.7)	JHP0745	JHP0745	Putative FLAGELLAR BIOSYNTHESIS PROTEIN	[TP0002-TP0378 (0.79585755)]
COG0330	COG0772	JHP0233	JHP0233	Putative {UniProtKB/TrEMBL:Q9ZMI7}	JHP1468	ftsW	Probable cell division protein ftsW	[TP0113-TP0501 (0.70068353)]
COG0330	COG0772	JHP0233	JHP0233	Putative {UniProtKB/TrEMBL:Q9ZMI7}	JHP0680	rodA	Rod shape-determining protein rodA	[TP0113-TP0501 (0.70068353)]
COG0442	COG1843	JHP0223	proS	Prolyl-tRNA synthetase (EC 6.1.1.15) (Proline--tRNA ligase) (ProRS)	JHP0843	JHP0843	Putative FLAGELLAR BIOSYNTHESIS PROTEIN	[TP0160-TP0728 (0.50152636)]
COG0840	COG1558	JHP0075	JHP0075	Methyl-accepting chemotaxis protein	JHP1466	JHP1466	FLAGELLAR BASAL-BODY ROD PROTEIN	[TP0640-TP0397 (0.8569927)]
COG0840	COG1558	JHP0546	JHP0546	Methyl-accepting chemotaxis protein	JHP1466	JHP1466	FLAGELLAR BASAL-BODY ROD PROTEIN	[TP0640-TP0397 (0.8569927)]
COG0840	COG1558	JHP0091	JHP0091	Methyl-accepting chemotaxis protein	JHP1466	JHP1466	FLAGELLAR BASAL-BODY ROD PROTEIN	[TP0640-TP0397 (0.8569927)]
COG0840	COG1558	JHP0095	JHP0095	Methyl-accepting chemotaxis protein	JHP1466	JHP1466	FLAGELLAR BASAL-BODY ROD PROTEIN	[TP0640-TP0397 (0.8569927)]
COG0477	COG1432	JHP0298	JHP0298	Putative {UniProtKB/TrEMBL:Q9ZMC3}	JHP1073	JHP1073	Putative {UniProtKB/TrEMBL:Q9ZK68}	[TP0840-TP0894 (0.55999315)]
COG0477	COG1432	JHP1092	JHP1092	Putative {UniProtKB/TrEMBL:Q9ZK50}	JHP1073	JHP1073	Putative {UniProtKB/TrEMBL:Q9ZK68}	[TP0840-TP0894 (0.55999315)]
COG0477	COG1432	JHP1107	JHP1107	Putative transporter {UniProtKB/TrEMBL:Q9ZK35}	JHP0812	JHP0812	Putative {UniProtKB/TrEMBL:Q9ZKX2}	[TP0840-TP0894 (0.55999315)]
COG0477	COG1432	JHP0871	JHP0871	Proline/betaine transporter	JHP1073	JHP1073	Putative {UniProtKB/TrEMBL:Q9ZK68}	[TP0840-TP0894 (0.55999315)]
COG0477	COG1432	JHP1107	JHP1107	Putative transporter {UniProtKB/TrEMBL:Q9ZK35}	JHP1073	JHP1073	Putative {UniProtKB/TrEMBL:Q9ZK68}	[TP0840-TP0894 (0.55999315)]
COG0477	COG1432	JHP0334	JHP0334	ALPHA-KETOGLUTARATE PERMEASE	JHP1073	JHP1073	Putative {UniProtKB/TrEMBL:Q9ZK68}	[TP0840-TP0894 (0.55999315)]
COG0477	COG1432	JHP1092	JHP1092	Putative {UniProtKB/TrEMBL:Q9ZK50}	JHP0812	JHP0812	Putative {UniProtKB/TrEMBL:Q9ZKX2}	[TP0840-TP0894 (0.55999315)]
COG0477	COG1432	JHP0334	JHP0334	ALPHA-KETOGLUTARATE PERMEASE	JHP0812	JHP0812	Putative {UniProtKB/TrEMBL:Q9ZKX2}	[TP0840-TP0894 (0.55999315)]
COG0477	COG1432	JHP0871	JHP0871	Proline/betaine transporter	JHP0812	JHP0812	Putative {UniProtKB/TrEMBL:Q9ZKX2}	[TP0840-TP0894 (0.55999315)]
COG0477	COG1432	JHP0298	JHP0298	Putative {UniProtKB/TrEMBL:Q9ZMC3}	JHP0812	JHP0812	Putative {UniProtKB/TrEMBL:Q9ZKX2}	[TP0840-TP0894 (0.55999315)]
COG0143	COG0217	JHP0967	metG	Methionyl-tRNA synthetase (EC 6.1.1.10) (Methionine--tRNA ligase) (MetRS)	JHP0149	HP0162	Hypothetical UPF0082 protein JHP0149	[TP0798-TP0474 (0.7790581)]
COG0257	COG0716	JHP1217	JHP1217	50S ribosomal protein L36	JHP1088	fldA	Flavodoxin {UniProtKB/Swiss-Prot:Q9ZK53}	[TP0209-TP0925 (0.69083804)]
COG0357	COG0442	JHP0362	gidB	Methyltransferase gidB (EC 2.1.-.-) (Glucose-inhibited division protein B)	JHP0223	proS	Prolyl-tRNA synthetase (EC 6.1.1.15) (Proline--tRNA ligase) (ProRS)	[TP0946-TP0160 (0.6515529)]
COG0566	COG2204	JHP0500	JHP0500	Putative {UniProtKB/TrEMBL:Q9ZLS7}	JHP0643	JHP0643	Putative TRANSCRIPTIONAL REGULATOR	[TP0054-TP0519 (0.63495165)]
COG0290	COG0724	JHP0114	infC	Translation initiation factor IF-3	JHP0766	JHP0766	Putative {UniProtKB/TrEMBL:Q9ZL16}	[TP0850-TP0356 (0.81817394)]
COG0457	COG1256	JHP1372	JHP1372	Putative {UniProtKB/TrEMBL:Q9ZJE0}	JHP1047	JHP1047	FLAGELLAR HOOK-ASSOCIATED PROTEIN 1	[TP0067-TP0660 (0.6278126)]
COG0457	COG1256	JHP0260	JHP0260	Putative {UniProtKB/TrEMBL:Q9ZMG0}	JHP1047	JHP1047	FLAGELLAR HOOK-ASSOCIATED PROTEIN 1	[TP0067-TP0660 (0.6278126)]
COG0564	COG1200	JHP0890	HP0956	Hypothetical RNA pseudouridine synthase HP0956 (EC 5.4.99.-) (RNA- uridine isomerase) (RNA pseudouridylate synthase)	JHP1412	recG	ATP-dependent DNA helicase recG (EC 3.6.1.-)	[TP0339-TP0687 (0.85149276)]
COG0564	COG1200	JHP0682	HP0745	Hypothetical RNA pseudouridine synthase HP0745 (EC 5.4.99.-) (RNA- uridine isomerase) (RNA pseudouridylate synthase)	JHP1412	recG	ATP-dependent DNA helicase recG (EC 3.6.1.-)	[TP0339-TP0687 (0.85149276)]
COG0564	COG1200	JHP0321	HP0347	Hypothetical RNA pseudouridine synthase HP0347 (EC 5.4.99.-) (RNA- uridine isomerase) (RNA pseudouridylate synthase)	JHP1412	recG	ATP-dependent DNA helicase recG (EC 3.6.1.-)	[TP0339-TP0687 (0.85149276)]
COG0772	COG1115	JHP1468	ftsW	Probable cell division protein ftsW	JHP0877	JHP0877	Putative SODIUM/ALANINE SYMPORTER	[TP0501-TP0998 (0.70629925)]
COG0772	COG1115	JHP0680	rodA	Rod shape-determining protein rodA	JHP0877	JHP0877	Putative SODIUM/ALANINE SYMPORTER	[TP0501-TP0998 (0.70629925)]
COG0457	COG2812	JHP1372	JHP1372	Putative {UniProtKB/TrEMBL:Q9ZJE0}	JHP0655	JHP0655	DNA POLYMERASE III SUBUNITS GAMMA AND TAU	[TP0067-TP1005 (0.5652097)]
COG0457	COG2812	JHP0260	JHP0260	Putative {UniProtKB/TrEMBL:Q9ZMG0}	JHP0655	JHP0655	DNA POLYMERASE III SUBUNITS GAMMA AND TAU	[TP0067-TP1005 (0.5652097)]
COG0036	COG1516	JHP1439	rpe	Ribulose-phosphate 3-epimerase (EC 5.1.3.1) (Pentose-5-phosphate 3- epimerase) (PPE) (R5P3E)	JHP0690	JHP0690	Putative FLAGELLAR PROTEIN	[TP0945-TP0943 (0.573118)]
COG0322	COG1432	JHP0760	uvrC	UvrABC system protein C (Protein uvrC) (Excinuclease ABC subunit C)	JHP1073	JHP1073	Putative {UniProtKB/TrEMBL:Q9ZK68}	[TP0472-TP0894 (0.7171434)]
COG0322	COG1432	JHP0760	uvrC	UvrABC system protein C (Protein uvrC) (Excinuclease ABC subunit C)	JHP0812	JHP0812	Putative {UniProtKB/TrEMBL:Q9ZKX2}	[TP0472-TP0894 (0.7171434)]
COG0124	COG0124	JHP1115	hisS	Histidyl-tRNA synthetase (EC 6.1.1.21) (Histidine--tRNA ligase) (HisRS)	JHP1115	hisS	Histidyl-tRNA synthetase (EC 6.1.1.21) (Histidine--tRNA ligase) (HisRS)	[TP0641-TP0641 (0.67365265)]
COG0290	COG1837	JHP0114	infC	Translation initiation factor IF-3	JHP1077	JHP1077	Putative {UniProtKB/TrEMBL:Q9ZK64}	[TP0850-TP0906 (0.70629925)]
COG0768	COG0815	JHP1473	JHP1473	PENICILLIN-BINDING PROTEIN	JHP0168	lnt	Apolipoprotein N-acyltransferase (EC 2.3.1.-) (ALP N-acyltransferase)	[TP0500-TP0252 (0.87159187)]
COG0768	COG0815	JHP1464	JHP1464	PENICILLIN-BINDING PROTEIN	JHP0168	lnt	Apolipoprotein N-acyltransferase (EC 2.3.1.-) (ALP N-acyltransferase)	[TP0500-TP0252 (0.87159187)]
COG0586	COG2236	JHP0518	JHP0518	Putative {UniProtKB/TrEMBL:Q9ZLR0}	JHP0672	JHP0672	XANTHINE-GUANINE PHOSPHORIBOSYLTRANSFERASE	[TP0779-TP0050 (0.66770643)]
COG0586	COG2236	JHP1089	JHP1089	Putative {UniProtKB/TrEMBL:Q9ZK52}	JHP0672	JHP0672	XANTHINE-GUANINE PHOSPHORIBOSYLTRANSFERASE	[TP0779-TP0050 (0.66770643)]
COG0442	COG1344	JHP0223	proS	Prolyl-tRNA synthetase (EC 6.1.1.15) (Proline--tRNA ligase) (ProRS)	JHP0280	JHP0280	Putative FLAGELLAR-HOOK ASSOCIATED PROTEIN 3	[TP0160-TP0792 (0.6929264), TP0160-TP0659 (0.5927278)]
COG0442	COG1344	JHP0223	proS	Prolyl-tRNA synthetase (EC 6.1.1.15) (Proline--tRNA ligase) (ProRS)	JHP0548	flaA	Flagellin A {UniProtKB/Swiss-Prot:P0A0S2}	[TP0160-TP0792 (0.6929264), TP0160-TP0659 (0.5927278)]
COG0442	COG1344	JHP0223	proS	Prolyl-tRNA synthetase (EC 6.1.1.15) (Proline--tRNA ligase) (ProRS)	JHP0107	flaB	Flagellin B {UniProtKB/Swiss-Prot:Q9ZMV8}	[TP0160-TP0792 (0.6929264), TP0160-TP0659 (0.5927278)]
COG0211	COG1536	JHP0282	rpmA	50S ribosomal protein L27	JHP0326	JHP0326	FLAGELLAR MOTOR SWITCH PROTEIN	[TP0743-TP0400 (0.6311798)]
COG1558	COG4591	JHP1466	JHP1466	FLAGELLAR BASAL-BODY ROD PROTEIN	JHP0724	JHP0724	Putative {UniProtKB/TrEMBL:Q9ZL56}	[TP0397-TP0582 (0.5810855)]
COG1558	COG4786	JHP1466	JHP1466	FLAGELLAR BASAL-BODY ROD PROTEIN	JHP0333	JHP0333	FLAGELLAR BASAL-BODY ROD PROTEIN	[TP0397-TP0961 (0.74447966)]
COG1558	COG4786	JHP1466	JHP1466	FLAGELLAR BASAL-BODY ROD PROTEIN	JHP1492	JHP1492	FLAGELLAR BASAL-BODY ROD PROTEIN	[TP0397-TP0961 (0.74447966)]
COG0012	COG0608	JHP0516	JHP0516	Putative {UniProtKB/TrEMBL:Q9ZLR2}	JHP1303	JHP1303	Putative {UniProtKB/TrEMBL:Q9ZJK3}	[TP0124-TP0704 (0.626838)]
COG0012	COG0608	JHP0516	JHP0516	Putative {UniProtKB/TrEMBL:Q9ZLR2}	JHP0322	JHP0322	Putative SINGLE-STRANDED-DNA-SPECIFIC EXONUCLEASE	[TP0124-TP0704 (0.626838)]
COG2257	COG4786	JHP1483	JHP1483	Putative FLAGELLAR BIOSYNTHESIS PROTEIN	JHP0333	JHP0333	FLAGELLAR BASAL-BODY ROD PROTEIN	[TP0911-TP0961 (0.5510204)]
COG2257	COG4786	JHP1483	JHP1483	Putative FLAGELLAR BIOSYNTHESIS PROTEIN	JHP1492	JHP1492	FLAGELLAR BASAL-BODY ROD PROTEIN	[TP0911-TP0961 (0.5510204)]
COG0739	COG0773	JHP0687	JHP0687	Putative {UniProtKB/TrEMBL:Q9ZL93}	JHP0567	murC	UDP-N-acetylmuramate--L-alanine ligase (EC 6.3.2.8) (UDP-N- acetylmuramoyl-L-alanine synthetase)	[TP0782-TP0341 (0.8145237)]
COG0739	COG0773	JHP1456	JHP1456	Putative {UniProtKB/TrEMBL:Q9ZJ59}	JHP0567	murC	UDP-N-acetylmuramate--L-alanine ligase (EC 6.3.2.8) (UDP-N- acetylmuramoyl-L-alanine synthetase)	[TP0782-TP0341 (0.8145237)]
COG0739	COG0773	JHP1455	JHP1455	Putative {UniProtKB/TrEMBL:Q9ZJ60}	JHP0567	murC	UDP-N-acetylmuramate--L-alanine ligase (EC 6.3.2.8) (UDP-N- acetylmuramoyl-L-alanine synthetase)	[TP0782-TP0341 (0.8145237)]
COG0739	COG0773	JHP0371	JHP0371	Putative {UniProtKB/TrEMBL:Q9ZM52}	JHP0567	murC	UDP-N-acetylmuramate--L-alanine ligase (EC 6.3.2.8) (UDP-N- acetylmuramoyl-L-alanine synthetase)	[TP0782-TP0341 (0.8145237)]
COG0739	COG0773	JHP0456	JHP0456	Putative Outer membrane protein	JHP0567	murC	UDP-N-acetylmuramate--L-alanine ligase (EC 6.3.2.8) (UDP-N- acetylmuramoyl-L-alanine synthetase)	[TP0782-TP0341 (0.8145237)]
COG0050	COG0457	JHP1128	tuf	Elongation factor Tu (EF-Tu)	JHP1372	JHP1372	Putative {UniProtKB/TrEMBL:Q9ZJE0}	[TP0187-TP0067 (0.7854602)]
COG0050	COG0457	JHP1128	tuf	Elongation factor Tu (EF-Tu)	JHP0260	JHP0260	Putative {UniProtKB/TrEMBL:Q9ZMG0}	[TP0187-TP0067 (0.7854602)]
COG0257	COG0564	JHP1217	JHP1217	50S ribosomal protein L36	JHP0682	HP0745	Hypothetical RNA pseudouridine synthase HP0745 (EC 5.4.99.-) (RNA- uridine isomerase) (RNA pseudouridylate synthase)	[TP0209-TP0154 (0.634929)]
COG0257	COG0564	JHP1217	JHP1217	50S ribosomal protein L36	JHP0321	HP0347	Hypothetical RNA pseudouridine synthase HP0347 (EC 5.4.99.-) (RNA- uridine isomerase) (RNA pseudouridylate synthase)	[TP0209-TP0154 (0.634929)]
COG0257	COG0564	JHP1217	JHP1217	50S ribosomal protein L36	JHP0890	HP0956	Hypothetical RNA pseudouridine synthase HP0956 (EC 5.4.99.-) (RNA- uridine isomerase) (RNA pseudouridylate synthase)	[TP0209-TP0154 (0.634929)]
COG0457	COG1187	JHP0260	JHP0260	Putative {UniProtKB/TrEMBL:Q9ZMG0}	JHP1352	HP1459	Hypothetical RNA pseudouridine synthase HP1459 (EC 5.4.99.-) (RNA- uridine isomerase) (RNA pseudouridylate synthase)	[TP0067-TP0459 (0.6360361)]
COG0457	COG1187	JHP1372	JHP1372	Putative {UniProtKB/TrEMBL:Q9ZJE0}	JHP1352	HP1459	Hypothetical RNA pseudouridine synthase HP1459 (EC 5.4.99.-) (RNA- uridine isomerase) (RNA pseudouridylate synthase)	[TP0067-TP0459 (0.6360361)]
COG0210	COG0305	JHP0847	JHP0847	Putative ATP-DEPENDENT HELICASE	JHP1280	dnaB	Replicative DNA helicase (EC 3.6.1.-)	[TP0102-TP0058 (0.8842861)]
COG0210	COG0305	JHP1371	JHP1371	Putative ATP-DEPENDENT DNA HELICASE	JHP1280	dnaB	Replicative DNA helicase (EC 3.6.1.-)	[TP0102-TP0058 (0.8842861)]
COG0621	COG0739	JHP0270	HP0285	Hypothetical UPF0004 protein JHP0270	JHP1456	JHP1456	Putative {UniProtKB/TrEMBL:Q9ZJ59}	[TP0269-TP0702 (0.8475093)]
COG0621	COG0739	JHP0254	HP0269	Hypothetical UPF0004 protein JHP0254	JHP1456	JHP1456	Putative {UniProtKB/TrEMBL:Q9ZJ59}	[TP0269-TP0702 (0.8475093)]
COG0621	COG0739	JHP0270	HP0285	Hypothetical UPF0004 protein JHP0270	JHP0687	JHP0687	Putative {UniProtKB/TrEMBL:Q9ZL93}	[TP0269-TP0702 (0.8475093)]
COG0621	COG0739	JHP0671	JHP0671	Putative {UniProtKB/TrEMBL:Q9ZLA9}	JHP0371	JHP0371	Putative {UniProtKB/TrEMBL:Q9ZM52}	[TP0269-TP0702 (0.8475093)]
COG0621	COG0739	JHP0254	HP0269	Hypothetical UPF0004 protein JHP0254	JHP0456	JHP0456	Putative Outer membrane protein	[TP0269-TP0702 (0.8475093)]
COG0621	COG0739	JHP0270	HP0285	Hypothetical UPF0004 protein JHP0270	JHP0456	JHP0456	Putative Outer membrane protein	[TP0269-TP0702 (0.8475093)]
COG0621	COG0739	JHP0671	JHP0671	Putative {UniProtKB/TrEMBL:Q9ZLA9}	JHP1455	JHP1455	Putative {UniProtKB/TrEMBL:Q9ZJ60}	[TP0269-TP0702 (0.8475093)]
COG0621	COG0739	JHP0671	JHP0671	Putative {UniProtKB/TrEMBL:Q9ZLA9}	JHP0687	JHP0687	Putative {UniProtKB/TrEMBL:Q9ZL93}	[TP0269-TP0702 (0.8475093)]
COG0621	COG0739	JHP0254	HP0269	Hypothetical UPF0004 protein JHP0254	JHP0687	JHP0687	Putative {UniProtKB/TrEMBL:Q9ZL93}	[TP0269-TP0702 (0.8475093)]
COG0621	COG0739	JHP0671	JHP0671	Putative {UniProtKB/TrEMBL:Q9ZLA9}	JHP0456	JHP0456	Putative Outer membrane protein	[TP0269-TP0702 (0.8475093)]
COG0621	COG0739	JHP0254	HP0269	Hypothetical UPF0004 protein JHP0254	JHP0371	JHP0371	Putative {UniProtKB/TrEMBL:Q9ZM52}	[TP0269-TP0702 (0.8475093)]
COG0621	COG0739	JHP0671	JHP0671	Putative {UniProtKB/TrEMBL:Q9ZLA9}	JHP1456	JHP1456	Putative {UniProtKB/TrEMBL:Q9ZJ59}	[TP0269-TP0702 (0.8475093)]
COG0621	COG0739	JHP0270	HP0285	Hypothetical UPF0004 protein JHP0270	JHP1455	JHP1455	Putative {UniProtKB/TrEMBL:Q9ZJ60}	[TP0269-TP0702 (0.8475093)]
COG0621	COG0739	JHP0254	HP0269	Hypothetical UPF0004 protein JHP0254	JHP1455	JHP1455	Putative {UniProtKB/TrEMBL:Q9ZJ60}	[TP0269-TP0702 (0.8475093)]
COG0621	COG0739	JHP0270	HP0285	Hypothetical UPF0004 protein JHP0270	JHP0371	JHP0371	Putative {UniProtKB/TrEMBL:Q9ZM52}	[TP0269-TP0702 (0.8475093)]
COG1256	COG1516	JHP1047	JHP1047	FLAGELLAR HOOK-ASSOCIATED PROTEIN 1	JHP0690	JHP0690	Putative FLAGELLAR PROTEIN	[TP0660-TP0943 (0.90609026)]
COG0257	COG1057	JHP1217	JHP1217	50S ribosomal protein L36	JHP1256	nadD	Probable nicotinate-nucleotide adenylyltransferase (EC 2.7.7.18) (Deamido-NAD(+) pyrophosphorylase) (Deamido-NAD(+) diphosphorylase) (Nicotinate mononucleotide adenylyltransferase) (NaMN adenylyltransferase)	[TP0209-TP0741 (0.64932555)]
