# Supplementary material for: The Binary Protein Interactome of Treponema pallidum – The Syphilis Spirochete
Source: PLoS One. 2008 May 28;3(5):e2292. doi: 10.1371/journal.pone.0002292 (PMC2386257; doi:10.1371/journal.pone.0002292)
Supplement: Data S1 — Predicted protein-protein interactions based on our Treponema pallidum data; zip archive containing 372 files with one file per species. (6.09 MB ZIP) [file pone.0002292.s006.zip › bacteria/Idiomarina_loihiensis.tab]

283942 Idiomarina loihiensis
COG A	COG B	Locus Id A	Preferred Name(s) A	Annotation A	Locus Id B	Preferred Name(s) B	Annotation B	T. pallidum interaction
COG0186	COG1475	IL1915	rpsQ	30S ribosomal protein S17	IL2627	IL2627	Chromosome partitioning protein ParB	[TP0198-TP0271 (0.71912634)]
COG0608	COG0817	IL0824	IL0824	Single-stranded DNA-specific exonuclease	IL1087	ruvC	Crossover junction endodeoxyribonuclease ruvC (EC 3.1.22.4) (Holliday junction nuclease ruvC) (Holliday junction resolvase ruvC)	[TP0704-TP0517 (0.81382185)]
COG0845	COG4591	IL2057	IL2057	Membrane-fusion protein homolog	IL1516	IL1516	ABC-type transport system, involved in	[TP0965-TP0582 (0.8143851)]
COG0845	COG4591	IL0463	IL0463	Probable Co/Zn/Cd efflux system membrane fusion	IL1518	IL1518	ABC-type transport system, involved in	[TP0965-TP0582 (0.8143851)]
COG0845	COG4591	IL0463	IL0463	Probable Co/Zn/Cd efflux system membrane fusion	IL1516	IL1516	ABC-type transport system, involved in	[TP0965-TP0582 (0.8143851)]
COG0845	COG4591	IL2057	IL2057	Membrane-fusion protein homolog	IL1518	IL1518	ABC-type transport system, involved in	[TP0965-TP0582 (0.8143851)]
COG0845	COG4591	IL1633	IL1633	Membrane-fusion protein, RND family efflux system	IL1518	IL1518	ABC-type transport system, involved in	[TP0965-TP0582 (0.8143851)]
COG0845	COG4591	IL2403	IL2403	HlyD family secretion protein	IL1516	IL1516	ABC-type transport system, involved in	[TP0965-TP0582 (0.8143851)]
COG0845	COG4591	IL2305	IL2305	HlyD family secretion protein	IL1516	IL1516	ABC-type transport system, involved in	[TP0965-TP0582 (0.8143851)]
COG0845	COG4591	IL0466	IL0466	RND efflux system membrane fusion protein	IL1516	IL1516	ABC-type transport system, involved in	[TP0965-TP0582 (0.8143851)]
COG0845	COG4591	IL0601	IL0601	RND family efflux system membrane fusion protein	IL1518	IL1518	ABC-type transport system, involved in	[TP0965-TP0582 (0.8143851)]
COG0845	COG4591	IL0778	IL0778	Co/Zn/Cd efflux system component	IL1516	IL1516	ABC-type transport system, involved in	[TP0965-TP0582 (0.8143851)]
COG0845	COG4591	IL1684	IL1684	Membrane-fusion protein	IL1516	IL1516	ABC-type transport system, involved in	[TP0965-TP0582 (0.8143851)]
COG0845	COG4591	IL1223	IL1223	Membrane-fusion protein, RND-like efflux system	IL1518	IL1518	ABC-type transport system, involved in	[TP0965-TP0582 (0.8143851)]
COG0845	COG4591	IL1223	IL1223	Membrane-fusion protein, RND-like efflux system	IL1516	IL1516	ABC-type transport system, involved in	[TP0965-TP0582 (0.8143851)]
COG0845	COG4591	IL0778	IL0778	Co/Zn/Cd efflux system component	IL1518	IL1518	ABC-type transport system, involved in	[TP0965-TP0582 (0.8143851)]
COG0845	COG4591	IL0701	IL0701	Probable acriflavine resistance protein A, RND	IL1516	IL1516	ABC-type transport system, involved in	[TP0965-TP0582 (0.8143851)]
COG0845	COG4591	IL0601	IL0601	RND family efflux system membrane fusion protein	IL1516	IL1516	ABC-type transport system, involved in	[TP0965-TP0582 (0.8143851)]
COG0845	COG4591	IL1639	IL1639	Membrane-fusion protein, RND family efflux system	IL1516	IL1516	ABC-type transport system, involved in	[TP0965-TP0582 (0.8143851)]
COG0845	COG4591	IL2403	IL2403	HlyD family secretion protein	IL1518	IL1518	ABC-type transport system, involved in	[TP0965-TP0582 (0.8143851)]
COG0845	COG4591	IL1684	IL1684	Membrane-fusion protein	IL1518	IL1518	ABC-type transport system, involved in	[TP0965-TP0582 (0.8143851)]
COG0845	COG4591	IL1633	IL1633	Membrane-fusion protein, RND family efflux system	IL1516	IL1516	ABC-type transport system, involved in	[TP0965-TP0582 (0.8143851)]
COG0845	COG4591	IL0701	IL0701	Probable acriflavine resistance protein A, RND	IL1518	IL1518	ABC-type transport system, involved in	[TP0965-TP0582 (0.8143851)]
COG0845	COG4591	IL1639	IL1639	Membrane-fusion protein, RND family efflux system	IL1518	IL1518	ABC-type transport system, involved in	[TP0965-TP0582 (0.8143851)]
COG0845	COG4591	IL1294	IL1294	Membrane-fusion protein homolog	IL1516	IL1516	ABC-type transport system, involved in	[TP0965-TP0582 (0.8143851)]
COG0845	COG4591	IL1294	IL1294	Membrane-fusion protein homolog	IL1518	IL1518	ABC-type transport system, involved in	[TP0965-TP0582 (0.8143851)]
COG0845	COG4591	IL2305	IL2305	HlyD family secretion protein	IL1518	IL1518	ABC-type transport system, involved in	[TP0965-TP0582 (0.8143851)]
COG0845	COG4591	IL0466	IL0466	RND efflux system membrane fusion protein	IL1518	IL1518	ABC-type transport system, involved in	[TP0965-TP0582 (0.8143851)]
COG0617	COG0860	IL2252	IL2252	Poly(A) polymerase {UniProtKB/TrEMBL:Q5QVQ5}	IL0330	IL0330	N-acetylmuramoyl-L-alanine amidase	[TP0270-TP0247 (0.76828843)]
COG0617	COG0860	IL1966	cca	CCA-adding enzyme (EC 2.7.7.25) (EC 2.7.7.21) (tRNA nucleotidyltransferase) (tRNA adenylyl-/cytidylyl- transferase) (tRNA CCA-pyrophosphorylase) (tRNA-NT)	IL0330	IL0330	N-acetylmuramoyl-L-alanine amidase	[TP0270-TP0247 (0.76828843)]
COG0201	COG0550	IL1896	IL1896	Preprotein translocase subunit SecY	IL1010	IL1010	Topoisomerase IA {UniProtKB/TrEMBL:Q5QWH4}	[TP0208-TP0394 (0.8044664)]
COG0768	COG2812	IL0430	IL0430	Cell division protein FtsI	IL1849	IL1849	DNA polymerase III, gamma/tau subunits	[TP0500-TP1005 (0.655462)]
COG0768	COG2812	IL0953	IL0953	Cell division protein FtsI	IL1849	IL1849	DNA polymerase III, gamma/tau subunits	[TP0500-TP1005 (0.655462)]
COG0051	COG0693	IL1925	rpsJ	Ribosomal protein S10 {UniProtKB/TrEMBL:Q5QXY9}	IL2581	IL2581	Predicted intracellular protease/amidase,	[TP0188-TP0445 (0.6307204)]
COG0180	COG0564	IL2323	IL2323	Tryptophanyl-tRNA synthetase	IL2224	IL2224	Pseudouridine synthase {UniProtKB/TrEMBL:Q5QVN1}	[TP0632-TP0339 (0.7885255)]
COG0180	COG0564	IL2323	IL2323	Tryptophanyl-tRNA synthetase	IL1183	IL1183	Pseudouridine synthase {UniProtKB/TrEMBL:Q5QTU5}	[TP0632-TP0339 (0.7885255)]
COG0180	COG0564	IL2323	IL2323	Tryptophanyl-tRNA synthetase	IL0849	IL0849	Pseudouridine synthase {UniProtKB/TrEMBL:Q5QXS8}	[TP0632-TP0339 (0.7885255)]
COG0180	COG0564	IL2323	IL2323	Tryptophanyl-tRNA synthetase	IL1348	IL1348	Pseudouridine synthase {UniProtKB/TrEMBL:Q5QZ45}	[TP0632-TP0339 (0.7885255)]
COG1580	COG2239	IL1194	IL1194	Flagellar basal body-associated protein	IL0391	IL0391	Mg/Co/Ni transporter MgtE	[TP0378-TP0917 (0.53720385)]
COG1580	COG2239	IL0266	IL0266	Flagellar basal body-associated protein	IL0391	IL0391	Mg/Co/Ni transporter MgtE	[TP0378-TP0917 (0.53720385)]
COG0090	COG0223	IL1921	rplB	Ribosomal protein L2 {UniProtKB/TrEMBL:Q5QXY0}	IL0017	fmt	Methionyl-tRNA formyltransferase (EC 2.1.2.9)	[TP0192-TP0756 (0.8610547)]
COG0632	COG2255	IL1086	ruvA	Holliday junction ATP-dependent DNA helicase ruvA (EC 3.6.1.-)	IL1085	ruvB	Holliday junction ATP-dependent DNA helicase ruvB (EC 3.6.1.-)	[TP0543-TP0162 (0.9659884)]
COG0462	COG0817	IL0929	IL0929	Phosphoribosylpyrophosphate synthetase	IL1087	ruvC	Crossover junction endodeoxyribonuclease ruvC (EC 3.1.22.4) (Holliday junction nuclease ruvC) (Holliday junction resolvase ruvC)	[TP0294-TP0517 (0.54911256)]
COG0257	COG0577	IL1895	IL1895	50S ribosomal protein L36	IL2060	IL2060	ABC-type transport system, permease component	[TP0209-TP0962 (0.5903608)]
COG0257	COG0577	IL1895	IL1895	50S ribosomal protein L36	IL2265	IL2265	ABC-type transport system, permease component	[TP0209-TP0962 (0.5903608)]
COG1291	COG1684	IL2135	IL2135	Flagellar motor component	IL1188	IL1188	Flagellar biosynthetic protein fliR	[TP0725-TP0716 (0.9601814)]
COG0222	COG0802	IL0344	rplL	50S ribosomal protein L7/L12	IL0329	IL0329	Predicted ATPase or kinase	[TP0240-TP0875 (0.8481433)]
COG0495	COG1214	IL0947	leuS	Leucyl-tRNA synthetase (EC 6.1.1.4) (Leucine--tRNA ligase) (LeuRS)	IL1831	IL1831	Inactive metal-dependent protease-like protein	[TP0586-TP0876 (0.5571989)]
COG0192	COG0592	IL2215	metK	S-adenosylmethionine synthetase (EC 2.5.1.6) (Methionine adenosyltransferase) (AdoMet synthetase) (MAT)	IL0002	IL0002	DNA polymerase sliding clamp subunit	[TP0794-TP0002 (0.8412751)]
COG0360	COG0616	IL1940	rpsF	30S ribosomal protein S6	IL1038	IL1038	Periplasmic serine protease, ClpP family	[TP0063-TP0997 (0.6657489)]
COG0360	COG0616	IL1940	rpsF	30S ribosomal protein S6	IL1329	IL1329	Periplasmic serine protease, ClpP family	[TP0063-TP0997 (0.6657489)]
COG0125	COG0457	IL1336	tmk	Thymidylate kinase {UniProtKB/Swiss-Prot:Q5QZ32}	IL1854	IL1854	TPR repeats containing protein	[TP0354-TP0648 (0.5206915)]
COG0125	COG0457	IL1336	tmk	Thymidylate kinase {UniProtKB/Swiss-Prot:Q5QZ32}	IL2114	IL2114	TPR repeats containing protein	[TP0354-TP0648 (0.5206915)]
COG0860	COG1396	IL0330	IL0330	N-acetylmuramoyl-L-alanine amidase	IL1607	IL1607	Predicted DNA-binding protein, possible	[TP0247-TP0461 (0.8100859)]
COG0860	COG1396	IL0330	IL0330	N-acetylmuramoyl-L-alanine amidase	IL2419	IL2419	Transcriptional regulator, Cro/CI family	[TP0247-TP0461 (0.8100859)]
COG0265	COG0333	IL0410	IL0410	Periplasmic trypsin-like serine protease	IL1344	rpmF	Ribosomal protein L32 {UniProtKB/TrEMBL:Q5QZ37}	[TP0773-TP0807 (0.5060325)]
COG0265	COG0333	IL0411	IL0411	Periplasmic trypsin-like serine protease	IL1344	rpmF	Ribosomal protein L32 {UniProtKB/TrEMBL:Q5QZ37}	[TP0773-TP0807 (0.5060325)]
COG0802	COG0860	IL0329	IL0329	Predicted ATPase or kinase	IL0330	IL0330	N-acetylmuramoyl-L-alanine amidase	[TP0875-TP0247 (0.90700364)]
COG0495	COG0761	IL0947	leuS	Leucyl-tRNA synthetase (EC 6.1.1.4) (Leucine--tRNA ligase) (LeuRS)	IL1125	lytB	4-hydroxy-3-methylbut-2-enyl diphosphate reductase (EC 1.17.1.2)	[TP0586-TP0547 (0.63095015)]
COG1536	COG1677	IL1199	IL1199	Flagellar motor switch protein	IL1201	IL1201	Flagellar hook-basal body protein	[TP0026-TP0398 (0.81876683)]
COG0820	COG2812	IL2037	IL2037	Predicted Fe-S-cluster redox enzyme	IL1849	IL1849	DNA polymerase III, gamma/tau subunits	[TP0068-TP1005 (0.60435057)]
COG0771	COG1815	IL0434	murD	UDP-N-acetylmuramoylalanine--D-glutamate ligase (EC 6.3.2.9) (UDP-N- acetylmuramoyl-L-alanyl-D-glutamate synthetase) (D-glutamic acid- adding enzyme)	IL1147	IL1147	Flagellar basal body protein	[TP0903-TP0396 (0.6336193)]
COG1684	COG2239	IL1188	IL1188	Flagellar biosynthetic protein fliR	IL0391	IL0391	Mg/Co/Ni transporter MgtE	[TP0716-TP0917 (0.5059451)]
COG0272	COG1396	IL1700	IL1700	NAD-dependent DNA ligase	IL1607	IL1607	Predicted DNA-binding protein, possible	[TP0634-TP0461 (0.7134334)]
COG0272	COG1396	IL1700	IL1700	NAD-dependent DNA ligase	IL2419	IL2419	Transcriptional regulator, Cro/CI family	[TP0634-TP0461 (0.7134334)]
COG1509	COG1509	IL1509	IL1509	Lysine 2,3-aminomutase related protein enzyme	IL2277	IL2277	Probable lysine 2,3-aminomutase	[TP0121-TP0121 (0.7367639)]
COG1509	COG1509	IL2277	IL2277	Probable lysine 2,3-aminomutase	IL1509	IL1509	Lysine 2,3-aminomutase related protein enzyme	[TP0121-TP0121 (0.7367639)]
COG1509	COG1509	IL2277	IL2277	Probable lysine 2,3-aminomutase	IL2277	IL2277	Probable lysine 2,3-aminomutase	[TP0121-TP0121 (0.7367639)]
COG1509	COG1509	IL1509	IL1509	Lysine 2,3-aminomutase related protein enzyme	IL1509	IL1509	Lysine 2,3-aminomutase related protein enzyme	[TP0121-TP0121 (0.7367639)]
COG0577	COG0845	IL2265	IL2265	ABC-type transport system, permease component	IL1633	IL1633	Membrane-fusion protein, RND family efflux system	[TP0963-TP0965 (0.93032813)]
COG0577	COG0845	IL2060	IL2060	ABC-type transport system, permease component	IL1223	IL1223	Membrane-fusion protein, RND-like efflux system	[TP0963-TP0965 (0.93032813)]
COG0577	COG0845	IL2265	IL2265	ABC-type transport system, permease component	IL2305	IL2305	HlyD family secretion protein	[TP0963-TP0965 (0.93032813)]
COG0577	COG0845	IL2060	IL2060	ABC-type transport system, permease component	IL1633	IL1633	Membrane-fusion protein, RND family efflux system	[TP0963-TP0965 (0.93032813)]
COG0577	COG0845	IL2060	IL2060	ABC-type transport system, permease component	IL2057	IL2057	Membrane-fusion protein homolog	[TP0963-TP0965 (0.93032813)]
COG0577	COG0845	IL2265	IL2265	ABC-type transport system, permease component	IL2403	IL2403	HlyD family secretion protein	[TP0963-TP0965 (0.93032813)]
COG0577	COG0845	IL2060	IL2060	ABC-type transport system, permease component	IL0701	IL0701	Probable acriflavine resistance protein A, RND	[TP0963-TP0965 (0.93032813)]
COG0577	COG0845	IL2060	IL2060	ABC-type transport system, permease component	IL2403	IL2403	HlyD family secretion protein	[TP0963-TP0965 (0.93032813)]
COG0577	COG0845	IL2265	IL2265	ABC-type transport system, permease component	IL0701	IL0701	Probable acriflavine resistance protein A, RND	[TP0963-TP0965 (0.93032813)]
COG0577	COG0845	IL2060	IL2060	ABC-type transport system, permease component	IL2305	IL2305	HlyD family secretion protein	[TP0963-TP0965 (0.93032813)]
COG0577	COG0845	IL2265	IL2265	ABC-type transport system, permease component	IL0778	IL0778	Co/Zn/Cd efflux system component	[TP0963-TP0965 (0.93032813)]
COG0577	COG0845	IL2265	IL2265	ABC-type transport system, permease component	IL1684	IL1684	Membrane-fusion protein	[TP0963-TP0965 (0.93032813)]
COG0577	COG0845	IL2060	IL2060	ABC-type transport system, permease component	IL0778	IL0778	Co/Zn/Cd efflux system component	[TP0963-TP0965 (0.93032813)]
COG0577	COG0845	IL2060	IL2060	ABC-type transport system, permease component	IL1294	IL1294	Membrane-fusion protein homolog	[TP0963-TP0965 (0.93032813)]
COG0577	COG0845	IL2060	IL2060	ABC-type transport system, permease component	IL1684	IL1684	Membrane-fusion protein	[TP0963-TP0965 (0.93032813)]
COG0577	COG0845	IL2265	IL2265	ABC-type transport system, permease component	IL1223	IL1223	Membrane-fusion protein, RND-like efflux system	[TP0963-TP0965 (0.93032813)]
COG0577	COG0845	IL2060	IL2060	ABC-type transport system, permease component	IL0466	IL0466	RND efflux system membrane fusion protein	[TP0963-TP0965 (0.93032813)]
COG0577	COG0845	IL2265	IL2265	ABC-type transport system, permease component	IL1294	IL1294	Membrane-fusion protein homolog	[TP0963-TP0965 (0.93032813)]
COG0577	COG0845	IL2265	IL2265	ABC-type transport system, permease component	IL2057	IL2057	Membrane-fusion protein homolog	[TP0963-TP0965 (0.93032813)]
COG0577	COG0845	IL2060	IL2060	ABC-type transport system, permease component	IL1639	IL1639	Membrane-fusion protein, RND family efflux system	[TP0963-TP0965 (0.93032813)]
COG0577	COG0845	IL2265	IL2265	ABC-type transport system, permease component	IL0466	IL0466	RND efflux system membrane fusion protein	[TP0963-TP0965 (0.93032813)]
COG0577	COG0845	IL2060	IL2060	ABC-type transport system, permease component	IL0463	IL0463	Probable Co/Zn/Cd efflux system membrane fusion	[TP0963-TP0965 (0.93032813)]
COG0577	COG0845	IL2060	IL2060	ABC-type transport system, permease component	IL0601	IL0601	RND family efflux system membrane fusion protein	[TP0963-TP0965 (0.93032813)]
COG0577	COG0845	IL2265	IL2265	ABC-type transport system, permease component	IL0601	IL0601	RND family efflux system membrane fusion protein	[TP0963-TP0965 (0.93032813)]
COG0577	COG0845	IL2265	IL2265	ABC-type transport system, permease component	IL1639	IL1639	Membrane-fusion protein, RND family efflux system	[TP0963-TP0965 (0.93032813)]
COG0577	COG0845	IL2265	IL2265	ABC-type transport system, permease component	IL0463	IL0463	Probable Co/Zn/Cd efflux system membrane fusion	[TP0963-TP0965 (0.93032813)]
COG0333	COG1077	IL1344	rpmF	Ribosomal protein L32 {UniProtKB/TrEMBL:Q5QZ37}	IL0381	IL0381	Actin-like ATPase {UniProtKB/TrEMBL:Q5QWE5}	[TP0807-TP0497 (0.61855906)]
COG0234	COG1200	IL2281	IL2281	Co-chaperonin GroES {UniProtKB/TrEMBL:Q5QVT3}	IL2374	IL2374	DNA helicase RecJ {UniProtKB/TrEMBL:Q5QYH4}	[TP1013-TP0687 (0.84594196)]
COG0084	COG2201	IL2367	IL2367	Mg-dependent DNase {UniProtKB/TrEMBL:Q5QYG8}	IL1113	cheB	Chemotaxis response regulator protein-glutamate methylesterase (EC 3.1.1.61)	[TP0994-TP0631 (0.71912634)]
COG0084	COG2201	IL1878	IL1878	Mg-dependent DNase homolog	IL1113	cheB	Chemotaxis response regulator protein-glutamate methylesterase (EC 3.1.1.61)	[TP0994-TP0631 (0.71912634)]
COG0084	COG2201	IL1333	IL1333	Mg-dependent Dnase homolog	IL1113	cheB	Chemotaxis response regulator protein-glutamate methylesterase (EC 3.1.1.61)	[TP0994-TP0631 (0.71912634)]
COG1671	COG2812	IL2341	IL2341	Hypothetical UPF0178 protein IL2341	IL1849	IL1849	DNA polymerase III, gamma/tau subunits	[TP0845-TP1005 (0.5704539)]
COG0257	COG1253	IL1895	IL1895	50S ribosomal protein L36	IL2349	IL2349	Membrane hemolisin TlyC, contains CBS domains	[TP0209-TP0027 (0.74441797)]
COG0060	COG0681	IL1128	ileS	Isoleucyl-tRNA synthetase (EC 6.1.1.5) (Isoleucine--tRNA ligase) (IleRS)	IL0811	IL0811	Signal peptidase I {UniProtKB/TrEMBL:Q5R105}	[TP0452-TP0185 (0.79878455)]
COG0558	COG2239	IL0652	IL0652	Phosphatidylglycerophosphate synthase	IL0391	IL0391	Mg/Co/Ni transporter MgtE	[TP0256-TP0917 (0.6007029)]
COG0558	COG2239	IL1156	IL1156	Phosphatidylglycerophosphate synthase	IL0391	IL0391	Mg/Co/Ni transporter MgtE	[TP0256-TP0917 (0.6007029)]
COG1344	COG1815	IL1137	IL1137	Flagellin {UniProtKB/TrEMBL:Q5QZS9}	IL1147	IL1147	Flagellar basal body protein	[TP0870-TP0396 (0.7209834)]
COG1344	COG1815	IL1136	IL1136	Flagellin {UniProtKB/TrEMBL:Q5QZT0}	IL1147	IL1147	Flagellar basal body protein	[TP0870-TP0396 (0.7209834)]
COG0257	COG1749	IL1895	IL1895	50S ribosomal protein L36	IL1144	IL1144	Flagellar hook protein FlgE	[TP0209-TP0727 (0.6772987)]
COG1352	COG1815	IL1148	IL1148	Methylase of chemotaxis methyl-accepting proteins	IL1147	IL1147	Flagellar basal body protein	[TP0630-TP0396 (0.7590469)]
COG1352	COG1595	IL1148	IL1148	Methylase of chemotaxis methyl-accepting proteins	IL1391	IL1391	DNA-directed RNA polymerase specialized sigma	[TP0630-TP0092 (0.6191048)]
COG1352	COG1595	IL1148	IL1148	Methylase of chemotaxis methyl-accepting proteins	IL0816	IL0816	DNA-directed RNA polymerase specialized sigma E	[TP0630-TP0092 (0.6191048)]
COG1352	COG1595	IL1148	IL1148	Methylase of chemotaxis methyl-accepting proteins	IL0054	IL0054	DNA-directed RNA polymerase specialized sigma	[TP0630-TP0092 (0.6191048)]
COG1352	COG1595	IL1148	IL1148	Methylase of chemotaxis methyl-accepting proteins	IL1936	IL1936	DNA-directed RNA polymerase specialized sigma	[TP0630-TP0092 (0.6191048)]
COG1352	COG1595	IL1148	IL1148	Methylase of chemotaxis methyl-accepting proteins	IL1594	IL1594	DNA-directed RNA polymerase specialized sigma	[TP0630-TP0092 (0.6191048)]
COG1558	COG1776	IL1146	IL1146	Flagellar basal body rod protein	IL0510	IL0510	Chemotaxis response regulator	[TP0397-TP0720 (0.6910892)]
COG1344	COG4786	IL1137	IL1137	Flagellin {UniProtKB/TrEMBL:Q5QZS9}	IL1142	IL1142	Flagella basal body rod protein	[TP0792-TP0961 (0.7009321), TP0659-TP0961 (0.6018447)]
COG1344	COG4786	IL1136	IL1136	Flagellin {UniProtKB/TrEMBL:Q5QZT0}	IL1142	IL1142	Flagella basal body rod protein	[TP0792-TP0961 (0.7009321), TP0659-TP0961 (0.6018447)]
COG0593	COG1077	IL1468	IL1468	ATPase involved in DNA replication initiation	IL0381	IL0381	Actin-like ATPase {UniProtKB/TrEMBL:Q5QWE5}	[TP0001-TP0497 (0.678435)]
COG0593	COG1077	IL0001	dnaA	Chromosomal replication initiator protein dnaA	IL0381	IL0381	Actin-like ATPase {UniProtKB/TrEMBL:Q5QWE5}	[TP0001-TP0497 (0.678435)]
COG0249	COG0357	IL0744	mutS	Mismatch repair ATPase {UniProtKB/TrEMBL:Q5QUB6}	IL2629	gidB	Methyltransferase gidB (EC 2.1.-.-) (Glucose-inhibited division protein B)	[TP0328-TP0946 (0.7367136)]
COG0465	COG0465	IL0975	IL0975	Membrane ATP-dependent Zn proteases	IL0975	IL0975	Membrane ATP-dependent Zn proteases	[TP0330-TP0330 (0.73856413)]
COG1558	COG1792	IL1146	IL1146	Flagellar basal body rod protein	IL0382	IL0382	Rod shape-determining protein	[TP0397-TP0498 (0.58822864)]
COG0817	COG1558	IL1087	ruvC	Crossover junction endodeoxyribonuclease ruvC (EC 3.1.22.4) (Holliday junction nuclease ruvC) (Holliday junction resolvase ruvC)	IL1146	IL1146	Flagellar basal body rod protein	[TP0517-TP0397 (0.53212774)]
COG0592	COG1344	IL0002	IL0002	DNA polymerase sliding clamp subunit	IL1137	IL1137	Flagellin {UniProtKB/TrEMBL:Q5QZS9}	[TP0002-TP0659 (0.6618167)]
COG0592	COG1344	IL0002	IL0002	DNA polymerase sliding clamp subunit	IL1136	IL1136	Flagellin {UniProtKB/TrEMBL:Q5QZT0}	[TP0002-TP0659 (0.6618167)]
COG0860	COG1192	IL0330	IL0330	N-acetylmuramoyl-L-alanine amidase	IL2628	IL2628	ATPase involved in chromosome partitioning,	[TP0247-TP0272 (0.7527567)]
COG0860	COG1192	IL0330	IL0330	N-acetylmuramoyl-L-alanine amidase	IL1112	IL1112	ATPase involved in chromosome partitioning,	[TP0247-TP0272 (0.7527567)]
COG0242	COG0272	IL0018	IL0018	Peptide deformylase {UniProtKB/TrEMBL:Q5QXI5}	IL1700	IL1700	NAD-dependent DNA ligase	[TP0757-TP0634 (0.68197167)]
COG0265	COG0817	IL0410	IL0410	Periplasmic trypsin-like serine protease	IL1087	ruvC	Crossover junction endodeoxyribonuclease ruvC (EC 3.1.22.4) (Holliday junction nuclease ruvC) (Holliday junction resolvase ruvC)	[TP0773-TP0517 (0.5118523)]
COG0265	COG0817	IL0411	IL0411	Periplasmic trypsin-like serine protease	IL1087	ruvC	Crossover junction endodeoxyribonuclease ruvC (EC 3.1.22.4) (Holliday junction nuclease ruvC) (Holliday junction resolvase ruvC)	[TP0773-TP0517 (0.5118523)]
COG0187	COG0358	IL0004	IL0004	DNA gyrase subunit B {UniProtKB/TrEMBL:Q5QY36}	IL2201	IL2201	DNA primase {UniProtKB/TrEMBL:Q5QVK4}	[TP1006-TP0492 (0.55112576)]
COG0187	COG0358	IL1954	IL1954	DNA topoisomerase IV subunit B	IL2201	IL2201	DNA primase {UniProtKB/TrEMBL:Q5QVK4}	[TP1006-TP0492 (0.55112576)]
COG0301	COG0514	IL2133	IL2133	Thiamine biosynthesis protein ThiI	IL2547	IL2547	Superfamily II DNA helicase, RecQ	[TP0559-TP0103 (0.6411465)]
COG1154	COG2812	IL2138	IL2138	Deoxyxylulose-5-phosphate synthase	IL1849	IL1849	DNA polymerase III, gamma/tau subunits	[TP0824-TP1005 (0.68180764)]
COG0223	COG1551	IL0017	fmt	Methionyl-tRNA formyltransferase (EC 2.1.2.9)	IL1737	IL1737	Carbon storage regulatory protein	[TP0756-TP0657 (0.72355264)]
COG0237	COG0552	IL0449	coaE	Dephospho-CoA kinase (EC 2.7.1.24) (Dephosphocoenzyme A kinase)	IL0226	IL0226	Signal recognition particle GTPase	[TP0296-TP0578 (0.7885255)]
COG0080	COG0265	IL0341	rplK	50S ribosomal protein L11	IL0411	IL0411	Periplasmic trypsin-like serine protease	[TP0237-TP0773 (0.6164146)]
COG0080	COG0265	IL0341	rplK	50S ribosomal protein L11	IL0410	IL0410	Periplasmic trypsin-like serine protease	[TP0237-TP0773 (0.6164146)]
COG2812	COG2812	IL1849	IL1849	DNA polymerase III, gamma/tau subunits	IL1849	IL1849	DNA polymerase III, gamma/tau subunits	[TP1005-TP1005 (0.52391654)]
COG0223	COG0234	IL0017	fmt	Methionyl-tRNA formyltransferase (EC 2.1.2.9)	IL2281	IL2281	Co-chaperonin GroES {UniProtKB/TrEMBL:Q5QVT3}	[TP0756-TP1013 (0.64276713)]
COG0357	COG0459	IL2629	gidB	Methyltransferase gidB (EC 2.1.-.-) (Glucose-inhibited division protein B)	IL2280	groL	60 kDa chaperonin (Protein Cpn60) (groEL protein)	[TP0946-TP0030 (0.68326145)]
COG0664	COG1074	IL0179	IL0179	Anaerobic regulatory protein	IL2531	IL2531	ATP-dependent exoDNAse (Exonuclease V) beta	[TP0089-TP0898 (0.8304331)]
COG0664	COG1074	IL2076	IL2076	Catabolite gene activator protein	IL2531	IL2531	ATP-dependent exoDNAse (Exonuclease V) beta	[TP0089-TP0898 (0.8304331)]
COG0223	COG0242	IL0017	fmt	Methionyl-tRNA formyltransferase (EC 2.1.2.9)	IL0018	IL0018	Peptide deformylase {UniProtKB/TrEMBL:Q5QXI5}	[TP0756-TP0757 (0.8300303)]
COG0233	COG0359	IL0842	frr	Ribosome recycling factor (Ribosome-releasing factor) (RRF)	IL1937	rplI	Ribosomal protein L9 {UniProtKB/TrEMBL:Q5QY04}	[TP0604-TP0060 (0.5105792)]
COG0012	COG0457	IL0932	IL0932	Predicted GTPase, probable translation factor	IL1854	IL1854	TPR repeats containing protein	[TP0124-TP0067 (0.81355333)]
COG0012	COG0457	IL0932	IL0932	Predicted GTPase, probable translation factor	IL2114	IL2114	TPR repeats containing protein	[TP0124-TP0067 (0.81355333)]
COG0265	COG0492	IL0410	IL0410	Periplasmic trypsin-like serine protease	IL0670	IL0670	Thioredoxin reductase {UniProtKB/TrEMBL:Q5R0B6}	[TP0773-TP0814 (0.6926654)]
COG0265	COG0492	IL0411	IL0411	Periplasmic trypsin-like serine protease	IL0670	IL0670	Thioredoxin reductase {UniProtKB/TrEMBL:Q5R0B6}	[TP0773-TP0814 (0.6926654)]
COG1377	COG2239	IL1187	IL1187	Flagellar biosynthesis proten FlhB	IL0391	IL0391	Mg/Co/Ni transporter MgtE	[TP0715-TP0917 (0.53720385)]
COG0124	COG0608	IL2033	hisS	Histidyl-tRNA synthetase (EC 6.1.1.21) (Histidine--tRNA ligase) (HisRS)	IL0824	IL0824	Single-stranded DNA-specific exonuclease	[TP0641-TP0704 (0.75894904)]
COG0465	COG0772	IL0975	IL0975	Membrane ATP-dependent Zn proteases	IL0954	IL0954	Bacterial cell division membrane protein	[TP0330-TP0387 (0.8016956)]
COG0465	COG0772	IL0975	IL0975	Membrane ATP-dependent Zn proteases	IL0435	IL0435	Bacterial cell division membrane protein	[TP0330-TP0387 (0.8016956)]
COG0234	COG0792	IL2281	IL2281	Co-chaperonin GroES {UniProtKB/TrEMBL:Q5QVT3}	IL0423	IL0423	Predicted endonuclease {UniProtKB/TrEMBL:Q5R0L0}	[TP1013-TP0913 (0.7815084)]
COG0457	COG1426	IL2114	IL2114	TPR repeats containing protein	IL2035	IL2035	Predicted transcriptional regulator, contains	[TP0268-TP0334 (0.739808)]
COG0457	COG1426	IL1854	IL1854	TPR repeats containing protein	IL2035	IL2035	Predicted transcriptional regulator, contains	[TP0268-TP0334 (0.739808)]
COG0192	COG0217	IL2215	metK	S-adenosylmethionine synthetase (EC 2.5.1.6) (Methionine adenosyltransferase) (AdoMet synthetase) (MAT)	IL0164	IL0164	Hypothetical UPF0082 protein IL0164	[TP0794-TP0474 (0.71912634)]
COG0192	COG0217	IL2215	metK	S-adenosylmethionine synthetase (EC 2.5.1.6) (Methionine adenosyltransferase) (AdoMet synthetase) (MAT)	IL1088	IL1088	Hypothetical UPF0082 protein IL1088	[TP0794-TP0474 (0.71912634)]
COG0201	COG2239	IL1896	IL1896	Preprotein translocase subunit SecY	IL0391	IL0391	Mg/Co/Ni transporter MgtE	[TP0208-TP0917 (0.5527395)]
COG0092	COG0301	IL1918	rpsC	30S ribosomal protein S3	IL2133	IL2133	Thiamine biosynthesis protein ThiI	[TP0195-TP0559 (0.66944)]
COG0860	COG1214	IL0330	IL0330	N-acetylmuramoyl-L-alanine amidase	IL1831	IL1831	Inactive metal-dependent protease-like protein	[TP0247-TP0876 (0.6334264)]
COG0477	COG0845	IL1667	IL1667	Sugar permease, MFS-like	IL1223	IL1223	Membrane-fusion protein, RND-like efflux system	[TP0840-TP0965 (0.8653204)]
COG0477	COG0845	IL1667	IL1667	Sugar permease, MFS-like	IL1639	IL1639	Membrane-fusion protein, RND family efflux system	[TP0840-TP0965 (0.8653204)]
COG0477	COG0845	IL1867	IL1867	MFS family muropeptide transporter	IL0466	IL0466	RND efflux system membrane fusion protein	[TP0840-TP0965 (0.8653204)]
COG0477	COG0845	IL2127	IL2127	Permease of the major facilitator superfamily	IL1684	IL1684	Membrane-fusion protein	[TP0840-TP0965 (0.8653204)]
COG0477	COG0845	IL0355	IL0355	Permease of the major facilitator superfamily	IL1294	IL1294	Membrane-fusion protein homolog	[TP0840-TP0965 (0.8653204)]
COG0477	COG0845	IL1867	IL1867	MFS family muropeptide transporter	IL0601	IL0601	RND family efflux system membrane fusion protein	[TP0840-TP0965 (0.8653204)]
COG0477	COG0845	IL2127	IL2127	Permease of the major facilitator superfamily	IL2057	IL2057	Membrane-fusion protein homolog	[TP0840-TP0965 (0.8653204)]
COG0477	COG0845	IL1470	IL1470	Permease of the major facilitator superfamily	IL2305	IL2305	HlyD family secretion protein	[TP0840-TP0965 (0.8653204)]
COG0477	COG0845	IL0355	IL0355	Permease of the major facilitator superfamily	IL1639	IL1639	Membrane-fusion protein, RND family efflux system	[TP0840-TP0965 (0.8653204)]
COG0477	COG0845	IL1470	IL1470	Permease of the major facilitator superfamily	IL0463	IL0463	Probable Co/Zn/Cd efflux system membrane fusion	[TP0840-TP0965 (0.8653204)]
COG0477	COG0845	IL1867	IL1867	MFS family muropeptide transporter	IL0701	IL0701	Probable acriflavine resistance protein A, RND	[TP0840-TP0965 (0.8653204)]
COG0477	COG0845	IL0355	IL0355	Permease of the major facilitator superfamily	IL1633	IL1633	Membrane-fusion protein, RND family efflux system	[TP0840-TP0965 (0.8653204)]
COG0477	COG0845	IL0355	IL0355	Permease of the major facilitator superfamily	IL0601	IL0601	RND family efflux system membrane fusion protein	[TP0840-TP0965 (0.8653204)]
COG0477	COG0845	IL2127	IL2127	Permease of the major facilitator superfamily	IL1633	IL1633	Membrane-fusion protein, RND family efflux system	[TP0840-TP0965 (0.8653204)]
COG0477	COG0845	IL0355	IL0355	Permease of the major facilitator superfamily	IL2057	IL2057	Membrane-fusion protein homolog	[TP0840-TP0965 (0.8653204)]
COG0477	COG0845	IL1470	IL1470	Permease of the major facilitator superfamily	IL1633	IL1633	Membrane-fusion protein, RND family efflux system	[TP0840-TP0965 (0.8653204)]
COG0477	COG0845	IL1867	IL1867	MFS family muropeptide transporter	IL0463	IL0463	Probable Co/Zn/Cd efflux system membrane fusion	[TP0840-TP0965 (0.8653204)]
COG0477	COG0845	IL1667	IL1667	Sugar permease, MFS-like	IL2305	IL2305	HlyD family secretion protein	[TP0840-TP0965 (0.8653204)]
COG0477	COG0845	IL1470	IL1470	Permease of the major facilitator superfamily	IL1639	IL1639	Membrane-fusion protein, RND family efflux system	[TP0840-TP0965 (0.8653204)]
COG0477	COG0845	IL1667	IL1667	Sugar permease, MFS-like	IL0701	IL0701	Probable acriflavine resistance protein A, RND	[TP0840-TP0965 (0.8653204)]
COG0477	COG0845	IL2127	IL2127	Permease of the major facilitator superfamily	IL0466	IL0466	RND efflux system membrane fusion protein	[TP0840-TP0965 (0.8653204)]
COG0477	COG0845	IL1867	IL1867	MFS family muropeptide transporter	IL1639	IL1639	Membrane-fusion protein, RND family efflux system	[TP0840-TP0965 (0.8653204)]
COG0477	COG0845	IL2127	IL2127	Permease of the major facilitator superfamily	IL0778	IL0778	Co/Zn/Cd efflux system component	[TP0840-TP0965 (0.8653204)]
COG0477	COG0845	IL0355	IL0355	Permease of the major facilitator superfamily	IL0466	IL0466	RND efflux system membrane fusion protein	[TP0840-TP0965 (0.8653204)]
COG0477	COG0845	IL1867	IL1867	MFS family muropeptide transporter	IL2305	IL2305	HlyD family secretion protein	[TP0840-TP0965 (0.8653204)]
COG0477	COG0845	IL2127	IL2127	Permease of the major facilitator superfamily	IL0463	IL0463	Probable Co/Zn/Cd efflux system membrane fusion	[TP0840-TP0965 (0.8653204)]
COG0477	COG0845	IL0355	IL0355	Permease of the major facilitator superfamily	IL2403	IL2403	HlyD family secretion protein	[TP0840-TP0965 (0.8653204)]
COG0477	COG0845	IL1867	IL1867	MFS family muropeptide transporter	IL1294	IL1294	Membrane-fusion protein homolog	[TP0840-TP0965 (0.8653204)]
COG0477	COG0845	IL2127	IL2127	Permease of the major facilitator superfamily	IL0701	IL0701	Probable acriflavine resistance protein A, RND	[TP0840-TP0965 (0.8653204)]
COG0477	COG0845	IL1667	IL1667	Sugar permease, MFS-like	IL1294	IL1294	Membrane-fusion protein homolog	[TP0840-TP0965 (0.8653204)]
COG0477	COG0845	IL1667	IL1667	Sugar permease, MFS-like	IL2403	IL2403	HlyD family secretion protein	[TP0840-TP0965 (0.8653204)]
COG0477	COG0845	IL1667	IL1667	Sugar permease, MFS-like	IL2057	IL2057	Membrane-fusion protein homolog	[TP0840-TP0965 (0.8653204)]
COG0477	COG0845	IL1470	IL1470	Permease of the major facilitator superfamily	IL1223	IL1223	Membrane-fusion protein, RND-like efflux system	[TP0840-TP0965 (0.8653204)]
COG0477	COG0845	IL1470	IL1470	Permease of the major facilitator superfamily	IL0778	IL0778	Co/Zn/Cd efflux system component	[TP0840-TP0965 (0.8653204)]
COG0477	COG0845	IL0355	IL0355	Permease of the major facilitator superfamily	IL0463	IL0463	Probable Co/Zn/Cd efflux system membrane fusion	[TP0840-TP0965 (0.8653204)]
COG0477	COG0845	IL1470	IL1470	Permease of the major facilitator superfamily	IL2403	IL2403	HlyD family secretion protein	[TP0840-TP0965 (0.8653204)]
COG0477	COG0845	IL0355	IL0355	Permease of the major facilitator superfamily	IL1684	IL1684	Membrane-fusion protein	[TP0840-TP0965 (0.8653204)]
COG0477	COG0845	IL1667	IL1667	Sugar permease, MFS-like	IL0466	IL0466	RND efflux system membrane fusion protein	[TP0840-TP0965 (0.8653204)]
COG0477	COG0845	IL2127	IL2127	Permease of the major facilitator superfamily	IL2403	IL2403	HlyD family secretion protein	[TP0840-TP0965 (0.8653204)]
COG0477	COG0845	IL1867	IL1867	MFS family muropeptide transporter	IL1223	IL1223	Membrane-fusion protein, RND-like efflux system	[TP0840-TP0965 (0.8653204)]
COG0477	COG0845	IL1867	IL1867	MFS family muropeptide transporter	IL1684	IL1684	Membrane-fusion protein	[TP0840-TP0965 (0.8653204)]
COG0477	COG0845	IL1667	IL1667	Sugar permease, MFS-like	IL0778	IL0778	Co/Zn/Cd efflux system component	[TP0840-TP0965 (0.8653204)]
COG0477	COG0845	IL0355	IL0355	Permease of the major facilitator superfamily	IL0778	IL0778	Co/Zn/Cd efflux system component	[TP0840-TP0965 (0.8653204)]
COG0477	COG0845	IL1867	IL1867	MFS family muropeptide transporter	IL0778	IL0778	Co/Zn/Cd efflux system component	[TP0840-TP0965 (0.8653204)]
COG0477	COG0845	IL1470	IL1470	Permease of the major facilitator superfamily	IL1684	IL1684	Membrane-fusion protein	[TP0840-TP0965 (0.8653204)]
COG0477	COG0845	IL1667	IL1667	Sugar permease, MFS-like	IL1633	IL1633	Membrane-fusion protein, RND family efflux system	[TP0840-TP0965 (0.8653204)]
COG0477	COG0845	IL2127	IL2127	Permease of the major facilitator superfamily	IL1223	IL1223	Membrane-fusion protein, RND-like efflux system	[TP0840-TP0965 (0.8653204)]
COG0477	COG0845	IL1667	IL1667	Sugar permease, MFS-like	IL0601	IL0601	RND family efflux system membrane fusion protein	[TP0840-TP0965 (0.8653204)]
COG0477	COG0845	IL1470	IL1470	Permease of the major facilitator superfamily	IL2057	IL2057	Membrane-fusion protein homolog	[TP0840-TP0965 (0.8653204)]
COG0477	COG0845	IL1867	IL1867	MFS family muropeptide transporter	IL1633	IL1633	Membrane-fusion protein, RND family efflux system	[TP0840-TP0965 (0.8653204)]
COG0477	COG0845	IL1470	IL1470	Permease of the major facilitator superfamily	IL0466	IL0466	RND efflux system membrane fusion protein	[TP0840-TP0965 (0.8653204)]
COG0477	COG0845	IL1867	IL1867	MFS family muropeptide transporter	IL2057	IL2057	Membrane-fusion protein homolog	[TP0840-TP0965 (0.8653204)]
COG0477	COG0845	IL1470	IL1470	Permease of the major facilitator superfamily	IL0701	IL0701	Probable acriflavine resistance protein A, RND	[TP0840-TP0965 (0.8653204)]
COG0477	COG0845	IL2127	IL2127	Permease of the major facilitator superfamily	IL1639	IL1639	Membrane-fusion protein, RND family efflux system	[TP0840-TP0965 (0.8653204)]
COG0477	COG0845	IL1667	IL1667	Sugar permease, MFS-like	IL0463	IL0463	Probable Co/Zn/Cd efflux system membrane fusion	[TP0840-TP0965 (0.8653204)]
COG0477	COG0845	IL2127	IL2127	Permease of the major facilitator superfamily	IL2305	IL2305	HlyD family secretion protein	[TP0840-TP0965 (0.8653204)]
COG0477	COG0845	IL1470	IL1470	Permease of the major facilitator superfamily	IL1294	IL1294	Membrane-fusion protein homolog	[TP0840-TP0965 (0.8653204)]
COG0477	COG0845	IL0355	IL0355	Permease of the major facilitator superfamily	IL2305	IL2305	HlyD family secretion protein	[TP0840-TP0965 (0.8653204)]
COG0477	COG0845	IL2127	IL2127	Permease of the major facilitator superfamily	IL0601	IL0601	RND family efflux system membrane fusion protein	[TP0840-TP0965 (0.8653204)]
COG0477	COG0845	IL1470	IL1470	Permease of the major facilitator superfamily	IL0601	IL0601	RND family efflux system membrane fusion protein	[TP0840-TP0965 (0.8653204)]
COG0477	COG0845	IL1867	IL1867	MFS family muropeptide transporter	IL2403	IL2403	HlyD family secretion protein	[TP0840-TP0965 (0.8653204)]
COG0477	COG0845	IL1667	IL1667	Sugar permease, MFS-like	IL1684	IL1684	Membrane-fusion protein	[TP0840-TP0965 (0.8653204)]
COG0477	COG0845	IL0355	IL0355	Permease of the major facilitator superfamily	IL1223	IL1223	Membrane-fusion protein, RND-like efflux system	[TP0840-TP0965 (0.8653204)]
COG0477	COG0845	IL2127	IL2127	Permease of the major facilitator superfamily	IL1294	IL1294	Membrane-fusion protein homolog	[TP0840-TP0965 (0.8653204)]
COG0477	COG0845	IL0355	IL0355	Permease of the major facilitator superfamily	IL0701	IL0701	Probable acriflavine resistance protein A, RND	[TP0840-TP0965 (0.8653204)]
COG0305	COG2812	IL1933	IL1933	Replicative DNA helicase	IL1849	IL1849	DNA polymerase III, gamma/tau subunits	[TP0058-TP1005 (0.7130585)]
COG0188	COG0526	IL1953	IL1953	DNA topoisomerase IV subunit A	IL1464	IL1464	Thioredoxin related protein	[TP0005-TP0100 (0.7885434)]
COG0188	COG0526	IL1360	IL1360	DNA gyrase subunit A {UniProtKB/TrEMBL:Q5QZ47}	IL0212	IL0212	Thioredoxin related protein	[TP0005-TP0100 (0.7885434)]
COG0188	COG0526	IL1360	IL1360	DNA gyrase subunit A {UniProtKB/TrEMBL:Q5QZ47}	IL2069	IL2069	Thioredoxin related protein	[TP0005-TP0100 (0.7885434)]
COG0188	COG0526	IL1360	IL1360	DNA gyrase subunit A {UniProtKB/TrEMBL:Q5QZ47}	IL2362	IL2362	Thioredoxin {UniProtKB/TrEMBL:Q5QYF9}	[TP0005-TP0100 (0.7885434)]
COG0188	COG0526	IL1953	IL1953	DNA topoisomerase IV subunit A	IL0212	IL0212	Thioredoxin related protein	[TP0005-TP0100 (0.7885434)]
COG0188	COG0526	IL1360	IL1360	DNA gyrase subunit A {UniProtKB/TrEMBL:Q5QZ47}	IL1100	IL1100	Probable disulfide isomerase	[TP0005-TP0100 (0.7885434)]
COG0188	COG0526	IL1953	IL1953	DNA topoisomerase IV subunit A	IL1100	IL1100	Probable disulfide isomerase	[TP0005-TP0100 (0.7885434)]
COG0188	COG0526	IL1953	IL1953	DNA topoisomerase IV subunit A	IL0066	IL0066	Thioredoxin related protein	[TP0005-TP0100 (0.7885434)]
COG0188	COG0526	IL1953	IL1953	DNA topoisomerase IV subunit A	IL2069	IL2069	Thioredoxin related protein	[TP0005-TP0100 (0.7885434)]
COG0188	COG0526	IL1360	IL1360	DNA gyrase subunit A {UniProtKB/TrEMBL:Q5QZ47}	IL2571	IL2571	Probable disulfide isomerase	[TP0005-TP0100 (0.7885434)]
COG0188	COG0526	IL1953	IL1953	DNA topoisomerase IV subunit A	IL2571	IL2571	Probable disulfide isomerase	[TP0005-TP0100 (0.7885434)]
COG0188	COG0526	IL1360	IL1360	DNA gyrase subunit A {UniProtKB/TrEMBL:Q5QZ47}	IL1464	IL1464	Thioredoxin related protein	[TP0005-TP0100 (0.7885434)]
COG0188	COG0526	IL1360	IL1360	DNA gyrase subunit A {UniProtKB/TrEMBL:Q5QZ47}	IL0066	IL0066	Thioredoxin related protein	[TP0005-TP0100 (0.7885434)]
COG0188	COG0526	IL1953	IL1953	DNA topoisomerase IV subunit A	IL2362	IL2362	Thioredoxin {UniProtKB/TrEMBL:Q5QYF9}	[TP0005-TP0100 (0.7885434)]
COG0526	COG0771	IL0066	IL0066	Thioredoxin related protein	IL0434	murD	UDP-N-acetylmuramoylalanine--D-glutamate ligase (EC 6.3.2.9) (UDP-N- acetylmuramoyl-L-alanyl-D-glutamate synthetase) (D-glutamic acid- adding enzyme)	[TP0100-TP0903 (0.59509045)]
COG0526	COG0771	IL1464	IL1464	Thioredoxin related protein	IL0434	murD	UDP-N-acetylmuramoylalanine--D-glutamate ligase (EC 6.3.2.9) (UDP-N- acetylmuramoyl-L-alanyl-D-glutamate synthetase) (D-glutamic acid- adding enzyme)	[TP0100-TP0903 (0.59509045)]
COG0526	COG0771	IL2069	IL2069	Thioredoxin related protein	IL0434	murD	UDP-N-acetylmuramoylalanine--D-glutamate ligase (EC 6.3.2.9) (UDP-N- acetylmuramoyl-L-alanyl-D-glutamate synthetase) (D-glutamic acid- adding enzyme)	[TP0100-TP0903 (0.59509045)]
COG0526	COG0771	IL1100	IL1100	Probable disulfide isomerase	IL0434	murD	UDP-N-acetylmuramoylalanine--D-glutamate ligase (EC 6.3.2.9) (UDP-N- acetylmuramoyl-L-alanyl-D-glutamate synthetase) (D-glutamic acid- adding enzyme)	[TP0100-TP0903 (0.59509045)]
COG0526	COG0771	IL2362	IL2362	Thioredoxin {UniProtKB/TrEMBL:Q5QYF9}	IL0434	murD	UDP-N-acetylmuramoylalanine--D-glutamate ligase (EC 6.3.2.9) (UDP-N- acetylmuramoyl-L-alanyl-D-glutamate synthetase) (D-glutamic acid- adding enzyme)	[TP0100-TP0903 (0.59509045)]
COG0526	COG0771	IL0212	IL0212	Thioredoxin related protein	IL0434	murD	UDP-N-acetylmuramoylalanine--D-glutamate ligase (EC 6.3.2.9) (UDP-N- acetylmuramoyl-L-alanyl-D-glutamate synthetase) (D-glutamic acid- adding enzyme)	[TP0100-TP0903 (0.59509045)]
COG0526	COG0771	IL2571	IL2571	Probable disulfide isomerase	IL0434	murD	UDP-N-acetylmuramoylalanine--D-glutamate ligase (EC 6.3.2.9) (UDP-N- acetylmuramoyl-L-alanyl-D-glutamate synthetase) (D-glutamic acid- adding enzyme)	[TP0100-TP0903 (0.59509045)]
COG0143	COG0845	IL0711	metG	Methionyl-tRNA synthetase (EC 6.1.1.10) (Methionine--tRNA ligase) (MetRS)	IL1639	IL1639	Membrane-fusion protein, RND family efflux system	[TP0798-TP0965 (0.7246752)]
COG0143	COG0845	IL0711	metG	Methionyl-tRNA synthetase (EC 6.1.1.10) (Methionine--tRNA ligase) (MetRS)	IL0701	IL0701	Probable acriflavine resistance protein A, RND	[TP0798-TP0965 (0.7246752)]
COG0143	COG0845	IL0711	metG	Methionyl-tRNA synthetase (EC 6.1.1.10) (Methionine--tRNA ligase) (MetRS)	IL0466	IL0466	RND efflux system membrane fusion protein	[TP0798-TP0965 (0.7246752)]
COG0143	COG0845	IL0711	metG	Methionyl-tRNA synthetase (EC 6.1.1.10) (Methionine--tRNA ligase) (MetRS)	IL1684	IL1684	Membrane-fusion protein	[TP0798-TP0965 (0.7246752)]
COG0143	COG0845	IL0711	metG	Methionyl-tRNA synthetase (EC 6.1.1.10) (Methionine--tRNA ligase) (MetRS)	IL2057	IL2057	Membrane-fusion protein homolog	[TP0798-TP0965 (0.7246752)]
COG0143	COG0845	IL0711	metG	Methionyl-tRNA synthetase (EC 6.1.1.10) (Methionine--tRNA ligase) (MetRS)	IL0778	IL0778	Co/Zn/Cd efflux system component	[TP0798-TP0965 (0.7246752)]
COG0143	COG0845	IL0711	metG	Methionyl-tRNA synthetase (EC 6.1.1.10) (Methionine--tRNA ligase) (MetRS)	IL1294	IL1294	Membrane-fusion protein homolog	[TP0798-TP0965 (0.7246752)]
COG0143	COG0845	IL0711	metG	Methionyl-tRNA synthetase (EC 6.1.1.10) (Methionine--tRNA ligase) (MetRS)	IL0463	IL0463	Probable Co/Zn/Cd efflux system membrane fusion	[TP0798-TP0965 (0.7246752)]
COG0143	COG0845	IL0711	metG	Methionyl-tRNA synthetase (EC 6.1.1.10) (Methionine--tRNA ligase) (MetRS)	IL0601	IL0601	RND family efflux system membrane fusion protein	[TP0798-TP0965 (0.7246752)]
COG0143	COG0845	IL0711	metG	Methionyl-tRNA synthetase (EC 6.1.1.10) (Methionine--tRNA ligase) (MetRS)	IL1223	IL1223	Membrane-fusion protein, RND-like efflux system	[TP0798-TP0965 (0.7246752)]
COG0143	COG0845	IL0711	metG	Methionyl-tRNA synthetase (EC 6.1.1.10) (Methionine--tRNA ligase) (MetRS)	IL1633	IL1633	Membrane-fusion protein, RND family efflux system	[TP0798-TP0965 (0.7246752)]
COG0143	COG0845	IL0711	metG	Methionyl-tRNA synthetase (EC 6.1.1.10) (Methionine--tRNA ligase) (MetRS)	IL2403	IL2403	HlyD family secretion protein	[TP0798-TP0965 (0.7246752)]
COG0143	COG0845	IL0711	metG	Methionyl-tRNA synthetase (EC 6.1.1.10) (Methionine--tRNA ligase) (MetRS)	IL2305	IL2305	HlyD family secretion protein	[TP0798-TP0965 (0.7246752)]
COG0762	COG2239	IL1976	IL1976	Uncharacterized conserved membrane protein	IL0391	IL0391	Mg/Co/Ni transporter MgtE	[TP0668-TP0917 (0.5215956)]
COG1536	COG1868	IL1199	IL1199	Flagellar motor switch protein	IL1193	IL1193	Flagellar motor switch protein	[TP0026-TP0721 (0.9539454)]
COG1366	COG1536	IL1714	IL1714	Anti-sigma factor antagonist	IL1199	IL1199	Flagellar motor switch protein	[TP0233-TP0400 (0.68778783)]
COG0504	COG1475	IL0773	IL0773	CTP synthase {UniProtKB/TrEMBL:Q5R142}	IL2627	IL2627	Chromosome partitioning protein ParB	[TP0305-TP0271 (0.70252794)]
COG0149	COG2239	IL0972	IL0972	Triosephosphate isomerase	IL0391	IL0391	Mg/Co/Ni transporter MgtE	[TP0537-TP0917 (0.5527395)]
COG0250	COG0772	IL0340	IL0340	Transcription antitermination protein nusG	IL0954	IL0954	Bacterial cell division membrane protein	[TP0236-TP0387 (0.7470728)]
COG0250	COG0772	IL0340	IL0340	Transcription antitermination protein nusG	IL0435	IL0435	Bacterial cell division membrane protein	[TP0236-TP0387 (0.7470728)]
COG0250	COG0772	IL0590	IL0590	Transcription antiterminator RfaH	IL0435	IL0435	Bacterial cell division membrane protein	[TP0236-TP0387 (0.7470728)]
COG0250	COG0772	IL0590	IL0590	Transcription antiterminator RfaH	IL0954	IL0954	Bacterial cell division membrane protein	[TP0236-TP0387 (0.7470728)]
COG0227	COG0740	IL0241	rpmB	50S ribosomal protein L28	IL1005	clpP	ATP-dependent Clp protease proteolytic subunit (EC 3.4.21.92) (Endopeptidase Clp)	[TP0362-TP0507 (0.75048)]
COG0457	COG0457	IL2114	IL2114	TPR repeats containing protein	IL2114	IL2114	TPR repeats containing protein	[TP0067-TP0095 (0.6515529)]
COG0457	COG0457	IL1854	IL1854	TPR repeats containing protein	IL1854	IL1854	TPR repeats containing protein	[TP0067-TP0095 (0.6515529)]
COG0457	COG0457	IL1854	IL1854	TPR repeats containing protein	IL2114	IL2114	TPR repeats containing protein	[TP0067-TP0095 (0.6515529)]
COG0457	COG0457	IL2114	IL2114	TPR repeats containing protein	IL1854	IL1854	TPR repeats containing protein	[TP0067-TP0095 (0.6515529)]
COG0103	COG0211	IL0415	IL0415	30S ribosomal protein S9	IL0476	rpmA	50S ribosomal protein L27	[TP1024-TP0743 (0.87139803)]
COG0530	COG0741	IL1064	IL1064	Ca2+/Na+ antiporter {UniProtKB/TrEMBL:Q5QYT1}	IL0198	IL0198	Membrane-bound lytic murein transglycosylase C	[TP1034-TP0043 (0.7823198)]
COG0530	COG0741	IL1064	IL1064	Ca2+/Na+ antiporter {UniProtKB/TrEMBL:Q5QYT1}	IL1698	IL1698	Soluble lytic murein transglycosylase	[TP1034-TP0043 (0.7823198)]
COG0530	COG0741	IL1064	IL1064	Ca2+/Na+ antiporter {UniProtKB/TrEMBL:Q5QYT1}	IL0012	IL0012	Soluble lytic murein transglycosylase	[TP1034-TP0043 (0.7823198)]
COG1285	COG1684	IL2442	IL2442	Uncharacterized conserved membrane protein,	IL1188	IL1188	Flagellar biosynthetic protein fliR	[TP0774-TP0716 (0.78400123)]
COG0621	COG2812	IL0941	IL0941	2-methylthioadenine synthetase	IL1849	IL1849	DNA polymerase III, gamma/tau subunits	[TP0754-TP1005 (0.5550382)]
COG0739	COG1344	IL2237	IL2237	Peptidase, M23/M37 family	IL1137	IL1137	Flagellin {UniProtKB/TrEMBL:Q5QZS9}	[TP0702-TP0870 (0.64395046)]
COG0739	COG1344	IL1257	IL1257	Peptidase, M23/M37 family	IL1137	IL1137	Flagellin {UniProtKB/TrEMBL:Q5QZS9}	[TP0702-TP0870 (0.64395046)]
COG0739	COG1344	IL0746	IL0746	Lipoprotein NlpD {UniProtKB/TrEMBL:Q5QUB4}	IL1137	IL1137	Flagellin {UniProtKB/TrEMBL:Q5QZS9}	[TP0702-TP0870 (0.64395046)]
COG0739	COG1344	IL2237	IL2237	Peptidase, M23/M37 family	IL1136	IL1136	Flagellin {UniProtKB/TrEMBL:Q5QZT0}	[TP0702-TP0870 (0.64395046)]
COG0739	COG1344	IL1257	IL1257	Peptidase, M23/M37 family	IL1136	IL1136	Flagellin {UniProtKB/TrEMBL:Q5QZT0}	[TP0702-TP0870 (0.64395046)]
COG0739	COG1344	IL0444	IL0444	Membrane protein {UniProtKB/TrEMBL:Q5R0N8}	IL1136	IL1136	Flagellin {UniProtKB/TrEMBL:Q5QZT0}	[TP0702-TP0870 (0.64395046)]
COG0739	COG1344	IL0746	IL0746	Lipoprotein NlpD {UniProtKB/TrEMBL:Q5QUB4}	IL1136	IL1136	Flagellin {UniProtKB/TrEMBL:Q5QZT0}	[TP0702-TP0870 (0.64395046)]
COG0739	COG1344	IL0444	IL0444	Membrane protein {UniProtKB/TrEMBL:Q5R0N8}	IL1137	IL1137	Flagellin {UniProtKB/TrEMBL:Q5QZS9}	[TP0702-TP0870 (0.64395046)]
COG0442	COG4591	IL0886	IL0886	Prolyl-tRNA synthetase {UniProtKB/TrEMBL:Q5QW31}	IL1518	IL1518	ABC-type transport system, involved in	[TP0160-TP0582 (0.74148)]
COG0442	COG4591	IL0886	IL0886	Prolyl-tRNA synthetase {UniProtKB/TrEMBL:Q5QW31}	IL1516	IL1516	ABC-type transport system, involved in	[TP0160-TP0582 (0.74148)]
COG0693	COG0761	IL2581	IL2581	Predicted intracellular protease/amidase,	IL1125	lytB	4-hydroxy-3-methylbut-2-enyl diphosphate reductase (EC 1.17.1.2)	[TP0445-TP0547 (0.53976095)]
COG1291	COG2239	IL2135	IL2135	Flagellar motor component	IL0391	IL0391	Mg/Co/Ni transporter MgtE	[TP0725-TP0917 (0.53720385)]
COG1536	COG4786	IL1199	IL1199	Flagellar motor switch protein	IL1142	IL1142	Flagella basal body rod protein	[TP0026-TP0961 (0.8107165)]
COG0223	COG0664	IL0017	fmt	Methionyl-tRNA formyltransferase (EC 2.1.2.9)	IL0179	IL0179	Anaerobic regulatory protein	[TP0756-TP0995 (0.69102824)]
COG0223	COG0664	IL0017	fmt	Methionyl-tRNA formyltransferase (EC 2.1.2.9)	IL2076	IL2076	Catabolite gene activator protein	[TP0756-TP0995 (0.69102824)]
COG0697	COG0716	IL0052	IL0052	Predicted permease {UniProtKB/TrEMBL:Q5QZW9}	IL1475	IL1475	Flavodoxin {UniProtKB/TrEMBL:Q5QXQ5}	[TP0986-TP0925 (0.8288174)]
COG0697	COG0716	IL0871	IL0871	Malonate decarboxylase Na+ pump	IL1475	IL1475	Flavodoxin {UniProtKB/TrEMBL:Q5QXQ5}	[TP0986-TP0925 (0.8288174)]
COG0697	COG0716	IL0871	IL0871	Malonate decarboxylase Na+ pump	IL1024	IL1024	Flavodoxin {UniProtKB/TrEMBL:Q5QX39}	[TP0986-TP0925 (0.8288174)]
COG0697	COG0716	IL0052	IL0052	Predicted permease {UniProtKB/TrEMBL:Q5QZW9}	IL2631	IL2631	Flavodoxin {UniProtKB/TrEMBL:Q5QZI7}	[TP0986-TP0925 (0.8288174)]
COG0697	COG0716	IL0026	IL0026	Predicted permease {UniProtKB/TrEMBL:Q5QXJ1}	IL1024	IL1024	Flavodoxin {UniProtKB/TrEMBL:Q5QX39}	[TP0986-TP0925 (0.8288174)]
COG0697	COG0716	IL0940	IL0940	Predicted permease, DMT superfamily	IL1475	IL1475	Flavodoxin {UniProtKB/TrEMBL:Q5QXQ5}	[TP0986-TP0925 (0.8288174)]
COG0697	COG0716	IL0940	IL0940	Predicted permease, DMT superfamily	IL2631	IL2631	Flavodoxin {UniProtKB/TrEMBL:Q5QZI7}	[TP0986-TP0925 (0.8288174)]
COG0697	COG0716	IL2191	IL2191	Predicted permease, DMT superfamily	IL1024	IL1024	Flavodoxin {UniProtKB/TrEMBL:Q5QX39}	[TP0986-TP0925 (0.8288174)]
COG0697	COG0716	IL1400	IL1400	Predicted permease, DMT superfamily	IL1475	IL1475	Flavodoxin {UniProtKB/TrEMBL:Q5QXQ5}	[TP0986-TP0925 (0.8288174)]
COG0697	COG0716	IL0026	IL0026	Predicted permease {UniProtKB/TrEMBL:Q5QXJ1}	IL2631	IL2631	Flavodoxin {UniProtKB/TrEMBL:Q5QZI7}	[TP0986-TP0925 (0.8288174)]
COG0697	COG0716	IL1676	IL1676	Predicted permease, DMT superfamily	IL1475	IL1475	Flavodoxin {UniProtKB/TrEMBL:Q5QXQ5}	[TP0986-TP0925 (0.8288174)]
COG0697	COG0716	IL0940	IL0940	Predicted permease, DMT superfamily	IL1024	IL1024	Flavodoxin {UniProtKB/TrEMBL:Q5QX39}	[TP0986-TP0925 (0.8288174)]
COG0697	COG0716	IL1412	IL1412	Predicted permease, DMT superfamily	IL1475	IL1475	Flavodoxin {UniProtKB/TrEMBL:Q5QXQ5}	[TP0986-TP0925 (0.8288174)]
COG0697	COG0716	IL0871	IL0871	Malonate decarboxylase Na+ pump	IL2631	IL2631	Flavodoxin {UniProtKB/TrEMBL:Q5QZI7}	[TP0986-TP0925 (0.8288174)]
COG0697	COG0716	IL1400	IL1400	Predicted permease, DMT superfamily	IL2631	IL2631	Flavodoxin {UniProtKB/TrEMBL:Q5QZI7}	[TP0986-TP0925 (0.8288174)]
COG0697	COG0716	IL1412	IL1412	Predicted permease, DMT superfamily	IL2631	IL2631	Flavodoxin {UniProtKB/TrEMBL:Q5QZI7}	[TP0986-TP0925 (0.8288174)]
COG0697	COG0716	IL1400	IL1400	Predicted permease, DMT superfamily	IL1024	IL1024	Flavodoxin {UniProtKB/TrEMBL:Q5QX39}	[TP0986-TP0925 (0.8288174)]
COG0697	COG0716	IL1412	IL1412	Predicted permease, DMT superfamily	IL1024	IL1024	Flavodoxin {UniProtKB/TrEMBL:Q5QX39}	[TP0986-TP0925 (0.8288174)]
COG0697	COG0716	IL2191	IL2191	Predicted permease, DMT superfamily	IL2631	IL2631	Flavodoxin {UniProtKB/TrEMBL:Q5QZI7}	[TP0986-TP0925 (0.8288174)]
COG0697	COG0716	IL2191	IL2191	Predicted permease, DMT superfamily	IL1475	IL1475	Flavodoxin {UniProtKB/TrEMBL:Q5QXQ5}	[TP0986-TP0925 (0.8288174)]
COG0697	COG0716	IL1676	IL1676	Predicted permease, DMT superfamily	IL2631	IL2631	Flavodoxin {UniProtKB/TrEMBL:Q5QZI7}	[TP0986-TP0925 (0.8288174)]
COG0697	COG0716	IL0052	IL0052	Predicted permease {UniProtKB/TrEMBL:Q5QZW9}	IL1024	IL1024	Flavodoxin {UniProtKB/TrEMBL:Q5QX39}	[TP0986-TP0925 (0.8288174)]
COG0697	COG0716	IL0026	IL0026	Predicted permease {UniProtKB/TrEMBL:Q5QXJ1}	IL1475	IL1475	Flavodoxin {UniProtKB/TrEMBL:Q5QXQ5}	[TP0986-TP0925 (0.8288174)]
COG0697	COG0716	IL1676	IL1676	Predicted permease, DMT superfamily	IL1024	IL1024	Flavodoxin {UniProtKB/TrEMBL:Q5QX39}	[TP0986-TP0925 (0.8288174)]
COG0465	COG4591	IL0975	IL0975	Membrane ATP-dependent Zn proteases	IL1516	IL1516	ABC-type transport system, involved in	[TP0765-TP0582 (0.6598422)]
COG0465	COG4591	IL0975	IL0975	Membrane ATP-dependent Zn proteases	IL1518	IL1518	ABC-type transport system, involved in	[TP0765-TP0582 (0.6598422)]
COG0773	COG0817	IL2261	IL2261	UDP-N-acetylmuramate:L-alanyl-gamma-D-glutamyl-me	IL1087	ruvC	Crossover junction endodeoxyribonuclease ruvC (EC 3.1.22.4) (Holliday junction nuclease ruvC) (Holliday junction resolvase ruvC)	[TP0341-TP0517 (0.7285616)]
COG0773	COG0817	IL0437	murC	UDP-N-acetylmuramate--L-alanine ligase (EC 6.3.2.8) (UDP-N- acetylmuramoyl-L-alanine synthetase)	IL1087	ruvC	Crossover junction endodeoxyribonuclease ruvC (EC 3.1.22.4) (Holliday junction nuclease ruvC) (Holliday junction resolvase ruvC)	[TP0341-TP0517 (0.7285616)]
COG0272	COG0773	IL1700	IL1700	NAD-dependent DNA ligase	IL0437	murC	UDP-N-acetylmuramate--L-alanine ligase (EC 6.3.2.8) (UDP-N- acetylmuramoyl-L-alanine synthetase)	[TP0634-TP0341 (0.8201813)]
COG0272	COG0773	IL1700	IL1700	NAD-dependent DNA ligase	IL2261	IL2261	UDP-N-acetylmuramate:L-alanyl-gamma-D-glutamyl-me	[TP0634-TP0341 (0.8201813)]
COG1344	COG2882	IL1137	IL1137	Flagellin {UniProtKB/TrEMBL:Q5QZS9}	IL1196	IL1196	Flagellar biosynthesis chaperone	[TP0868-TP0403 (0.93215036)]
COG1344	COG2882	IL1136	IL1136	Flagellin {UniProtKB/TrEMBL:Q5QZT0}	IL1196	IL1196	Flagellar biosynthesis chaperone	[TP0868-TP0403 (0.93215036)]
COG0301	COG0566	IL2133	IL2133	Thiamine biosynthesis protein ThiI	IL1942	IL1942	RRNA methylase, SpoU family	[TP0559-TP0054 (0.678511)]
COG0301	COG0566	IL2133	IL2133	Thiamine biosynthesis protein ThiI	IL2375	IL2375	RRNA methylase SpoU {UniProtKB/TrEMBL:Q5QYH3}	[TP0559-TP0054 (0.678511)]
COG0353	COG0514	IL1847	recR	Recombination protein recR	IL2547	IL2547	Superfamily II DNA helicase, RecQ	[TP1004-TP0103 (0.6917512)]
COG0036	COG0249	IL2324	IL2324	Ribulose-phosphate 3-epimerase	IL0744	mutS	Mismatch repair ATPase {UniProtKB/TrEMBL:Q5QUB6}	[TP0945-TP0328 (0.6742458)]
COG0124	COG0465	IL2033	hisS	Histidyl-tRNA synthetase (EC 6.1.1.21) (Histidine--tRNA ligase) (HisRS)	IL0975	IL0975	Membrane ATP-dependent Zn proteases	[TP0641-TP0330 (0.76316583)]
COG0257	COG0719	IL1895	IL1895	50S ribosomal protein L36	IL0154	IL0154	Cysteine desulfurase activator SufB	[TP0209-TP0612 (0.6772987)]
COG0257	COG0719	IL1895	IL1895	50S ribosomal protein L36	IL0152	IL0152	Cysteine desulfurase activator SufB	[TP0209-TP0612 (0.6772987)]
COG0564	COG1843	IL1348	IL1348	Pseudouridine synthase {UniProtKB/TrEMBL:Q5QZ45}	IL1145	IL1145	Flagellar hook capping protein	[TP0339-TP0728 (0.7885255)]
COG0564	COG1843	IL1183	IL1183	Pseudouridine synthase {UniProtKB/TrEMBL:Q5QTU5}	IL1145	IL1145	Flagellar hook capping protein	[TP0339-TP0728 (0.7885255)]
COG0564	COG1843	IL0849	IL0849	Pseudouridine synthase {UniProtKB/TrEMBL:Q5QXS8}	IL1145	IL1145	Flagellar hook capping protein	[TP0339-TP0728 (0.7885255)]
COG0564	COG1843	IL2224	IL2224	Pseudouridine synthase {UniProtKB/TrEMBL:Q5QVN1}	IL1145	IL1145	Flagellar hook capping protein	[TP0339-TP0728 (0.7885255)]
COG0493	COG1488	IL1074	IL1074	Glutamate synthase, small subunit	IL0103	IL0103	Nicotinic acid phosphoribosyltransferase	[TP0735-TP0628 (0.6598422)]
COG0173	COG0493	IL1089	aspS	Aspartyl-tRNA synthetase (EC 6.1.1.12) (Aspartate--tRNA ligase) (AspRS)	IL1074	IL1074	Glutamate synthase, small subunit	[TP0985-TP0735 (0.50901)]
COG0504	COG0728	IL0773	IL0773	CTP synthase {UniProtKB/TrEMBL:Q5R142}	IL1130	IL1130	MviN-like membrane protein	[TP0305-TP0516 (0.84299135)]
COG0275	COG0820	IL0428	mraW	S-adenosyl-methyltransferase mraW (EC 2.1.1.-)	IL2037	IL2037	Predicted Fe-S-cluster redox enzyme	[TP0384-TP0068 (0.79878455)]
COG0445	COG1366	IL2630	gidA	tRNA uridine 5-carboxymethylaminomethyl modification enzyme gidA (Glucose-inhibited division protein A)	IL1714	IL1714	Anti-sigma factor antagonist	[TP0044-TP0233 (0.74185747)]
COG0242	COG0360	IL0018	IL0018	Peptide deformylase {UniProtKB/TrEMBL:Q5QXI5}	IL1940	rpsF	30S ribosomal protein S6	[TP0757-TP0063 (0.54983324)]
COG0267	COG0357	IL0242	IL0242	50S ribosomal protein L33	IL2629	gidB	Methyltransferase gidB (EC 2.1.-.-) (Glucose-inhibited division protein B)	[TP0234-TP0946 (0.6249908)]
COG0234	COG0772	IL2281	IL2281	Co-chaperonin GroES {UniProtKB/TrEMBL:Q5QVT3}	IL0954	IL0954	Bacterial cell division membrane protein	[TP1013-TP0387 (0.81326103)]
COG0234	COG0772	IL2281	IL2281	Co-chaperonin GroES {UniProtKB/TrEMBL:Q5QVT3}	IL0435	IL0435	Bacterial cell division membrane protein	[TP1013-TP0387 (0.81326103)]
COG0445	COG0457	IL2630	gidA	tRNA uridine 5-carboxymethylaminomethyl modification enzyme gidA (Glucose-inhibited division protein A)	IL1854	IL1854	TPR repeats containing protein	[TP0044-TP0954 (0.8549597)]
COG0445	COG0457	IL2630	gidA	tRNA uridine 5-carboxymethylaminomethyl modification enzyme gidA (Glucose-inhibited division protein A)	IL2114	IL2114	TPR repeats containing protein	[TP0044-TP0954 (0.8549597)]
COG0305	COG1595	IL1933	IL1933	Replicative DNA helicase	IL0054	IL0054	DNA-directed RNA polymerase specialized sigma	[TP0058-TP0092 (0.74082893)]
COG0305	COG1595	IL1933	IL1933	Replicative DNA helicase	IL1594	IL1594	DNA-directed RNA polymerase specialized sigma	[TP0058-TP0092 (0.74082893)]
COG0305	COG1595	IL1933	IL1933	Replicative DNA helicase	IL1936	IL1936	DNA-directed RNA polymerase specialized sigma	[TP0058-TP0092 (0.74082893)]
COG0305	COG1595	IL1933	IL1933	Replicative DNA helicase	IL1391	IL1391	DNA-directed RNA polymerase specialized sigma	[TP0058-TP0092 (0.74082893)]
COG0305	COG1595	IL1933	IL1933	Replicative DNA helicase	IL0816	IL0816	DNA-directed RNA polymerase specialized sigma E	[TP0058-TP0092 (0.74082893)]
COG0290	COG1516	IL1398	infC	Translation initiation factor IF-3	IL1133	IL1133	Flagellin-specific chaperone FliS	[TP0850-TP0943 (0.6225916)]
COG0228	COG0250	IL1726	rpsP	Ribosomal protein S16 {UniProtKB/TrEMBL:Q5QUU8}	IL0590	IL0590	Transcription antiterminator RfaH	[TP0905-TP0236 (0.7099409)]
COG0228	COG0250	IL1726	rpsP	Ribosomal protein S16 {UniProtKB/TrEMBL:Q5QUU8}	IL0340	IL0340	Transcription antitermination protein nusG	[TP0905-TP0236 (0.7099409)]
COG1595	COG1868	IL1936	IL1936	DNA-directed RNA polymerase specialized sigma	IL1193	IL1193	Flagellar motor switch protein	[TP0092-TP0721 (0.802411)]
COG1595	COG1868	IL1594	IL1594	DNA-directed RNA polymerase specialized sigma	IL1193	IL1193	Flagellar motor switch protein	[TP0092-TP0721 (0.802411)]
COG1595	COG1868	IL0054	IL0054	DNA-directed RNA polymerase specialized sigma	IL1193	IL1193	Flagellar motor switch protein	[TP0092-TP0721 (0.802411)]
COG1595	COG1868	IL0816	IL0816	DNA-directed RNA polymerase specialized sigma E	IL1193	IL1193	Flagellar motor switch protein	[TP0092-TP0721 (0.802411)]
COG1595	COG1868	IL1391	IL1391	DNA-directed RNA polymerase specialized sigma	IL1193	IL1193	Flagellar motor switch protein	[TP0092-TP0721 (0.802411)]
COG0465	COG0532	IL0975	IL0975	Membrane ATP-dependent Zn proteases	IL0968	infB	Translation initiation factor IF-2	[TP0330-TP0891 (0.8751731)]
COG1452	COG1488	IL2229	IL2229	Organic solvent tolerance protein OstA	IL0103	IL0103	Nicotinic acid phosphoribosyltransferase	[TP0515-TP0628 (0.6658587)]
COG0234	COG0445	IL2281	IL2281	Co-chaperonin GroES {UniProtKB/TrEMBL:Q5QVT3}	IL2630	gidA	tRNA uridine 5-carboxymethylaminomethyl modification enzyme gidA (Glucose-inhibited division protein A)	[TP1013-TP0044 (0.813164)]
COG0326	COG0353	IL1846	htpG	Chaperone protein htpG (Heat shock protein htpG) (High temperature protein G)	IL1847	recR	Recombination protein recR	[TP0984-TP1004 (0.5573069)]
COG0301	COG1643	IL2133	IL2133	Thiamine biosynthesis protein ThiI	IL1367	IL1367	Helicase, ATP-dependent	[TP0559-TP0526 (0.5663735)]
COG0301	COG1643	IL2133	IL2133	Thiamine biosynthesis protein ThiI	IL2247	IL2247	Helicase, ATP-dependent	[TP0559-TP0526 (0.5663735)]
COG0265	COG1381	IL0411	IL0411	Periplasmic trypsin-like serine protease	IL0808	recO	DNA repair protein recO (Recombination protein O)	[TP0773-TP0636 (0.870009)]
COG0265	COG1381	IL0410	IL0410	Periplasmic trypsin-like serine protease	IL0808	recO	DNA repair protein recO (Recombination protein O)	[TP0773-TP0636 (0.870009)]
COG0457	COG0860	IL2114	IL2114	TPR repeats containing protein	IL0330	IL0330	N-acetylmuramoyl-L-alanine amidase	[TP0820-TP0247 (0.74644035), TP0067-TP0247 (0.79531366)]
COG0457	COG0860	IL1854	IL1854	TPR repeats containing protein	IL0330	IL0330	N-acetylmuramoyl-L-alanine amidase	[TP0820-TP0247 (0.74644035), TP0067-TP0247 (0.79531366)]
COG2201	COG4786	IL1113	cheB	Chemotaxis response regulator protein-glutamate methylesterase (EC 3.1.1.61)	IL1142	IL1142	Flagella basal body rod protein	[TP0631-TP0961 (0.5728655)]
COG0652	COG1749	IL1032	IL1032	Peptidyl-prolyl cis-trans isomerase (Rotamase),	IL1144	IL1144	Flagellar hook protein FlgE	[TP0947-TP0727 (0.6414869)]
COG0652	COG1749	IL1866	IL1866	Peptidyl-prolyl cis-trans isomerase (Rotamase),	IL1144	IL1144	Flagellar hook protein FlgE	[TP0947-TP0727 (0.6414869)]
COG1186	COG1925	IL0823	IL0823	Protein chain release factor B, RF-2	IL0392	IL0392	Phosphotransferase system, HPr-related protein	[TP0576-TP0589 (0.79878455)]
COG1186	COG1925	IL1553	IL1553	Peptidyl-tRNA hydrolase	IL0392	IL0392	Phosphotransferase system, HPr-related protein	[TP0576-TP0589 (0.79878455)]
COG1749	COG2885	IL1144	IL1144	Flagellar hook protein FlgE	IL1982	IL1982	Outer membrane porin {UniProtKB/TrEMBL:Q5QY60}	[TP0727-TP0292 (0.89187646)]
COG1749	COG2885	IL1144	IL1144	Flagellar hook protein FlgE	IL1079	IL1079	Peptidoglycan-associated lipoprotein	[TP0727-TP0292 (0.89187646)]
COG1749	COG2885	IL1144	IL1144	Flagellar hook protein FlgE	IL1565	IL1565	Outer membrane protein and related	[TP0727-TP0292 (0.89187646)]
COG1749	COG2885	IL1144	IL1144	Flagellar hook protein FlgE	IL1801	IL1801	Sodium-type flagellar protein motY	[TP0727-TP0292 (0.89187646)]
COG0530	COG2239	IL1064	IL1064	Ca2+/Na+ antiporter {UniProtKB/TrEMBL:Q5QYT1}	IL0391	IL0391	Mg/Co/Ni transporter MgtE	[TP1034-TP0917 (0.5728957)]
COG0319	COG0333	IL0943	IL0943	UPF0054 protein IL0943	IL1344	rpmF	Ribosomal protein L32 {UniProtKB/TrEMBL:Q5QZ37}	[TP0650-TP0807 (0.80809164)]
COG0301	COG0849	IL2133	IL2133	Thiamine biosynthesis protein ThiI	IL0440	IL0440	Cell division ATPase, FtsA	[TP0559-TP0389 (0.64923996)]
COG0195	COG1643	IL0969	IL0969	Transcription elongation factor NusA	IL1367	IL1367	Helicase, ATP-dependent	[TP0892-TP0526 (0.71912634)]
COG0195	COG1643	IL0969	IL0969	Transcription elongation factor NusA	IL2247	IL2247	Helicase, ATP-dependent	[TP0892-TP0526 (0.71912634)]
COG0216	COG0457	IL0925	prfA	Peptide chain release factor 1 (RF-1)	IL1854	IL1854	TPR repeats containing protein	[TP0051-TP0067 (0.7097377)]
COG0216	COG0457	IL0925	prfA	Peptide chain release factor 1 (RF-1)	IL2114	IL2114	TPR repeats containing protein	[TP0051-TP0067 (0.7097377)]
COG1360	COG4786	IL2134	IL2134	Flagellar motor protein	IL1142	IL1142	Flagella basal body rod protein	[TP0724-TP0961 (0.729456)]
COG1385	COG2204	IL2216	IL2216	Uncharacterized conserved protein	IL2435	IL2435	Nitrogen regulation protein NRI	[TP0032-TP0519 (0.67332727)]
COG1385	COG2204	IL2216	IL2216	Uncharacterized conserved protein	IL1204	IL1204	Probable response regulator of flagellar motility	[TP0032-TP0519 (0.67332727)]
COG1385	COG2204	IL2216	IL2216	Uncharacterized conserved protein	IL2582	IL2582	Response regulator containing CheY-like receiver,	[TP0032-TP0519 (0.67332727)]
COG1385	COG2204	IL2216	IL2216	Uncharacterized conserved protein	IL2061	IL2061	Response regulator, contains CheY-like receiver,	[TP0032-TP0519 (0.67332727)]
COG1385	COG2204	IL2216	IL2216	Uncharacterized conserved protein	IL1202	IL1202	Flagellar biosynthesis protein	[TP0032-TP0519 (0.67332727)]
COG0542	COG2204	IL0674	IL0674	ATP-binding subunit of Clp protease and DnaK/DnaJ	IL2061	IL2061	Response regulator, contains CheY-like receiver,	[TP0071-TP0519 (0.6908589)]
COG0542	COG2204	IL1181	IL1181	ATP-binding subunit of Clp protease and DnaK/DnaJ	IL1204	IL1204	Probable response regulator of flagellar motility	[TP0071-TP0519 (0.6908589)]
COG0542	COG2204	IL1181	IL1181	ATP-binding subunit of Clp protease and DnaK/DnaJ	IL2582	IL2582	Response regulator containing CheY-like receiver,	[TP0071-TP0519 (0.6908589)]
COG0542	COG2204	IL0674	IL0674	ATP-binding subunit of Clp protease and DnaK/DnaJ	IL1204	IL1204	Probable response regulator of flagellar motility	[TP0071-TP0519 (0.6908589)]
COG0542	COG2204	IL1181	IL1181	ATP-binding subunit of Clp protease and DnaK/DnaJ	IL1202	IL1202	Flagellar biosynthesis protein	[TP0071-TP0519 (0.6908589)]
COG0542	COG2204	IL1181	IL1181	ATP-binding subunit of Clp protease and DnaK/DnaJ	IL2061	IL2061	Response regulator, contains CheY-like receiver,	[TP0071-TP0519 (0.6908589)]
COG0542	COG2204	IL1181	IL1181	ATP-binding subunit of Clp protease and DnaK/DnaJ	IL2435	IL2435	Nitrogen regulation protein NRI	[TP0071-TP0519 (0.6908589)]
COG0542	COG2204	IL0674	IL0674	ATP-binding subunit of Clp protease and DnaK/DnaJ	IL2582	IL2582	Response regulator containing CheY-like receiver,	[TP0071-TP0519 (0.6908589)]
COG0542	COG2204	IL0674	IL0674	ATP-binding subunit of Clp protease and DnaK/DnaJ	IL2435	IL2435	Nitrogen regulation protein NRI	[TP0071-TP0519 (0.6908589)]
COG0542	COG2204	IL0674	IL0674	ATP-binding subunit of Clp protease and DnaK/DnaJ	IL1202	IL1202	Flagellar biosynthesis protein	[TP0071-TP0519 (0.6908589)]
COG0608	COG1366	IL0824	IL0824	Single-stranded DNA-specific exonuclease	IL1714	IL1714	Anti-sigma factor antagonist	[TP0704-TP0540 (0.7098393)]
COG0705	COG1187	IL0267	IL0267	Membrane serine peptidase	IL1309	IL1309	RNA pseudouridylate synthase-family protein	[TP0982-TP0459 (0.6079956)]
COG0705	COG1187	IL0267	IL0267	Membrane serine peptidase	IL1743	IL1743	RNA pseudouridylate synthase-family protein	[TP0982-TP0459 (0.6079956)]
COG0188	COG3951	IL1953	IL1953	DNA topoisomerase IV subunit A	IL1139	IL1139	Flagellum-specific muramidase	[TP0005-TP0959 (0.60144246)]
COG0188	COG3951	IL1360	IL1360	DNA gyrase subunit A {UniProtKB/TrEMBL:Q5QZ47}	IL1139	IL1139	Flagellum-specific muramidase	[TP0005-TP0959 (0.60144246)]
COG0569	COG1256	IL0200	IL0200	K+ uptake system component	IL1138	IL1138	Flagellar hook-associated protein	[TP0024-TP0660 (0.58621275)]
COG0569	COG1256	IL0015	IL0015	K+ transport system, NAD-binding component	IL1138	IL1138	Flagellar hook-associated protein	[TP0024-TP0660 (0.58621275)]
COG0290	COG0457	IL1398	infC	Translation initiation factor IF-3	IL2114	IL2114	TPR repeats containing protein	[TP0850-TP0095 (0.6947713)]
COG0290	COG0457	IL1398	infC	Translation initiation factor IF-3	IL1854	IL1854	TPR repeats containing protein	[TP0850-TP0095 (0.6947713)]
COG0080	COG0301	IL0341	rplK	50S ribosomal protein L11	IL2133	IL2133	Thiamine biosynthesis protein ThiI	[TP0237-TP0559 (0.59848577)]
COG0782	COG0860	IL0979	IL0979	Transcription elongation factor GreA	IL0330	IL0330	N-acetylmuramoyl-L-alanine amidase	[TP0019-TP0247 (0.7668169)]
COG0782	COG0860	IL0629	IL0629	Transcription elongation factor family protein	IL0330	IL0330	N-acetylmuramoyl-L-alanine amidase	[TP0019-TP0247 (0.7668169)]
COG0782	COG0860	IL0282	IL0282	GreB {UniProtKB/TrEMBL:Q5QUM5}	IL0330	IL0330	N-acetylmuramoyl-L-alanine amidase	[TP0019-TP0247 (0.7668169)]
COG0255	COG1516	IL1916	rpmC	50S ribosomal protein L29	IL1133	IL1133	Flagellin-specific chaperone FliS	[TP0197-TP0943 (0.5311184)]
COG0024	COG0530	IL0846	IL0846	Methionine aminopeptidase	IL1064	IL1064	Ca2+/Na+ antiporter {UniProtKB/TrEMBL:Q5QYT1}	[TP0842-TP1034 (0.7696508)]
COG0530	COG0771	IL1064	IL1064	Ca2+/Na+ antiporter {UniProtKB/TrEMBL:Q5QYT1}	IL0434	murD	UDP-N-acetylmuramoylalanine--D-glutamate ligase (EC 6.3.2.9) (UDP-N- acetylmuramoyl-L-alanyl-D-glutamate synthetase) (D-glutamic acid- adding enzyme)	[TP1034-TP0903 (0.71912634)]
COG0220	COG0455	IL1981	trmB	tRNA (guanine-N(7)-)-methyltransferase (EC 2.1.1.33) (tRNA(m7G46)- methyltransferase)	IL1118	IL1118	Antiactivator of flagellar biosynthesis	[TP0464-TP0712 (0.7885255)]
COG0322	COG0353	IL0653	uvrC	UvrABC system protein C (Protein uvrC) (Excinuclease ABC subunit C)	IL1847	recR	Recombination protein recR	[TP0472-TP1004 (0.53674763)]
COG0771	COG1595	IL0434	murD	UDP-N-acetylmuramoylalanine--D-glutamate ligase (EC 6.3.2.9) (UDP-N- acetylmuramoyl-L-alanyl-D-glutamate synthetase) (D-glutamic acid- adding enzyme)	IL1936	IL1936	DNA-directed RNA polymerase specialized sigma	[TP0903-TP0092 (0.6651206)]
COG0771	COG1595	IL0434	murD	UDP-N-acetylmuramoylalanine--D-glutamate ligase (EC 6.3.2.9) (UDP-N- acetylmuramoyl-L-alanyl-D-glutamate synthetase) (D-glutamic acid- adding enzyme)	IL1391	IL1391	DNA-directed RNA polymerase specialized sigma	[TP0903-TP0092 (0.6651206)]
COG0771	COG1595	IL0434	murD	UDP-N-acetylmuramoylalanine--D-glutamate ligase (EC 6.3.2.9) (UDP-N- acetylmuramoyl-L-alanyl-D-glutamate synthetase) (D-glutamic acid- adding enzyme)	IL0054	IL0054	DNA-directed RNA polymerase specialized sigma	[TP0903-TP0092 (0.6651206)]
COG0771	COG1595	IL0434	murD	UDP-N-acetylmuramoylalanine--D-glutamate ligase (EC 6.3.2.9) (UDP-N- acetylmuramoyl-L-alanyl-D-glutamate synthetase) (D-glutamic acid- adding enzyme)	IL1594	IL1594	DNA-directed RNA polymerase specialized sigma	[TP0903-TP0092 (0.6651206)]
COG0771	COG1595	IL0434	murD	UDP-N-acetylmuramoylalanine--D-glutamate ligase (EC 6.3.2.9) (UDP-N- acetylmuramoyl-L-alanyl-D-glutamate synthetase) (D-glutamic acid- adding enzyme)	IL0816	IL0816	DNA-directed RNA polymerase specialized sigma E	[TP0903-TP0092 (0.6651206)]
COG1677	COG1815	IL1201	IL1201	Flagellar hook-basal body protein	IL1147	IL1147	Flagellar basal body protein	[TP0398-TP0396 (0.79194725)]
COG0188	COG0305	IL1953	IL1953	DNA topoisomerase IV subunit A	IL1933	IL1933	Replicative DNA helicase	[TP0005-TP0058 (0.73312306)]
COG0188	COG0305	IL1360	IL1360	DNA gyrase subunit A {UniProtKB/TrEMBL:Q5QZ47}	IL1933	IL1933	Replicative DNA helicase	[TP0005-TP0058 (0.73312306)]
COG0840	COG1344	IL1421	IL1421	Methyl-accepting chemotaxis protein	IL1137	IL1137	Flagellin {UniProtKB/TrEMBL:Q5QZS9}	[TP0640-TP0870 (0.6975479)]
COG0840	COG1344	IL2235	IL2235	Methyl-accepting chemotaxis protein	IL1136	IL1136	Flagellin {UniProtKB/TrEMBL:Q5QZT0}	[TP0640-TP0870 (0.6975479)]
COG0840	COG1344	IL0610	IL0610	Methyl-accepting chemotaxis protein	IL1136	IL1136	Flagellin {UniProtKB/TrEMBL:Q5QZT0}	[TP0640-TP0870 (0.6975479)]
COG0840	COG1344	IL1068	IL1068	Methyl-accepting chemotaxis protein with	IL1137	IL1137	Flagellin {UniProtKB/TrEMBL:Q5QZS9}	[TP0640-TP0870 (0.6975479)]
COG0840	COG1344	IL2172	IL2172	Methyl-accepting chemotaxis protein	IL1137	IL1137	Flagellin {UniProtKB/TrEMBL:Q5QZS9}	[TP0640-TP0870 (0.6975479)]
COG0840	COG1344	IL2209	IL2209	Methyl-accepting chemotaxis protein	IL1137	IL1137	Flagellin {UniProtKB/TrEMBL:Q5QZS9}	[TP0640-TP0870 (0.6975479)]
COG0840	COG1344	IL0032	IL0032	Methyl-accepting chemotaxis protein	IL1137	IL1137	Flagellin {UniProtKB/TrEMBL:Q5QZS9}	[TP0640-TP0870 (0.6975479)]
COG0840	COG1344	IL1880	IL1880	Methyl-accepting chemotaxis protein	IL1137	IL1137	Flagellin {UniProtKB/TrEMBL:Q5QZS9}	[TP0640-TP0870 (0.6975479)]
COG0840	COG1344	IL0202	IL0202	Methyl-accepting chemotaxis protein	IL1136	IL1136	Flagellin {UniProtKB/TrEMBL:Q5QZT0}	[TP0640-TP0870 (0.6975479)]
COG0840	COG1344	IL1880	IL1880	Methyl-accepting chemotaxis protein	IL1136	IL1136	Flagellin {UniProtKB/TrEMBL:Q5QZT0}	[TP0640-TP0870 (0.6975479)]
COG0840	COG1344	IL2209	IL2209	Methyl-accepting chemotaxis protein	IL1136	IL1136	Flagellin {UniProtKB/TrEMBL:Q5QZT0}	[TP0640-TP0870 (0.6975479)]
COG0840	COG1344	IL1296	IL1296	Methyl-accepting chemotaxis protein	IL1136	IL1136	Flagellin {UniProtKB/TrEMBL:Q5QZT0}	[TP0640-TP0870 (0.6975479)]
COG0840	COG1344	IL1421	IL1421	Methyl-accepting chemotaxis protein	IL1136	IL1136	Flagellin {UniProtKB/TrEMBL:Q5QZT0}	[TP0640-TP0870 (0.6975479)]
COG0840	COG1344	IL0202	IL0202	Methyl-accepting chemotaxis protein	IL1137	IL1137	Flagellin {UniProtKB/TrEMBL:Q5QZS9}	[TP0640-TP0870 (0.6975479)]
COG0840	COG1344	IL2235	IL2235	Methyl-accepting chemotaxis protein	IL1137	IL1137	Flagellin {UniProtKB/TrEMBL:Q5QZS9}	[TP0640-TP0870 (0.6975479)]
COG0840	COG1344	IL2172	IL2172	Methyl-accepting chemotaxis protein	IL1136	IL1136	Flagellin {UniProtKB/TrEMBL:Q5QZT0}	[TP0640-TP0870 (0.6975479)]
COG0840	COG1344	IL2343	IL2343	Methyl-accepting chemotaxis protein	IL1136	IL1136	Flagellin {UniProtKB/TrEMBL:Q5QZT0}	[TP0640-TP0870 (0.6975479)]
COG0840	COG1344	IL1296	IL1296	Methyl-accepting chemotaxis protein	IL1137	IL1137	Flagellin {UniProtKB/TrEMBL:Q5QZS9}	[TP0640-TP0870 (0.6975479)]
COG0840	COG1344	IL1776	IL1776	Methyl-accepting chemotaxis protein	IL1137	IL1137	Flagellin {UniProtKB/TrEMBL:Q5QZS9}	[TP0640-TP0870 (0.6975479)]
COG0840	COG1344	IL1068	IL1068	Methyl-accepting chemotaxis protein with	IL1136	IL1136	Flagellin {UniProtKB/TrEMBL:Q5QZT0}	[TP0640-TP0870 (0.6975479)]
COG0840	COG1344	IL0032	IL0032	Methyl-accepting chemotaxis protein	IL1136	IL1136	Flagellin {UniProtKB/TrEMBL:Q5QZT0}	[TP0640-TP0870 (0.6975479)]
COG0840	COG1344	IL2343	IL2343	Methyl-accepting chemotaxis protein	IL1137	IL1137	Flagellin {UniProtKB/TrEMBL:Q5QZS9}	[TP0640-TP0870 (0.6975479)]
COG0840	COG1344	IL1776	IL1776	Methyl-accepting chemotaxis protein	IL1136	IL1136	Flagellin {UniProtKB/TrEMBL:Q5QZT0}	[TP0640-TP0870 (0.6975479)]
COG0840	COG1344	IL0610	IL0610	Methyl-accepting chemotaxis protein	IL1137	IL1137	Flagellin {UniProtKB/TrEMBL:Q5QZS9}	[TP0640-TP0870 (0.6975479)]
COG1825	COG2812	IL0930	ctc	50S ribosomal protein L25 (General stress protein CTC)	IL1849	IL1849	DNA polymerase III, gamma/tau subunits	[TP0372-TP1005 (0.6540257)]
COG0222	COG0530	IL0344	rplL	50S ribosomal protein L7/L12	IL1064	IL1064	Ca2+/Na+ antiporter {UniProtKB/TrEMBL:Q5QYT1}	[TP0240-TP1034 (0.77472186)]
COG0361	COG1214	IL0673	infA	Translation initiation factor IF-1	IL1831	IL1831	Inactive metal-dependent protease-like protein	[TP0097-TP0876 (0.56457245)]
COG2812	NOG17130	IL1849	IL1849	DNA polymerase III, gamma/tau subunits	IL0172	IL0172	Probable outer membrane protein	[TP1005-TP0789 (0.5550382)]
COG1643	COG2137	IL1367	IL1367	Helicase, ATP-dependent	IL1739	IL1739	OraA {UniProtKB/TrEMBL:Q5QX69}	[TP0526-TP1023 (0.64955014)]
COG1643	COG2137	IL2247	IL2247	Helicase, ATP-dependent	IL1739	IL1739	OraA {UniProtKB/TrEMBL:Q5QX69}	[TP0526-TP1023 (0.64955014)]
COG1509	COG2812	IL1509	IL1509	Lysine 2,3-aminomutase related protein enzyme	IL1849	IL1849	DNA polymerase III, gamma/tau subunits	[TP0121-TP1005 (0.5082704)]
COG1509	COG2812	IL2277	IL2277	Probable lysine 2,3-aminomutase	IL1849	IL1849	DNA polymerase III, gamma/tau subunits	[TP0121-TP1005 (0.5082704)]
COG0255	COG1011	IL1916	rpmC	50S ribosomal protein L29	IL1575	IL1575	L-2-haloalkanoic acid dehalogenase, HAD	[TP0197-TP0158 (0.6077605)]
COG0255	COG1011	IL1916	rpmC	50S ribosomal protein L29	IL2552	IL2552	Predicted phosphohydrolase, HAD superfamily	[TP0197-TP0158 (0.6077605)]
COG2204	COG2204	IL2435	IL2435	Nitrogen regulation protein NRI	IL2435	IL2435	Nitrogen regulation protein NRI	[TP0519-TP0519 (0.65939915)]
COG2204	COG2204	IL1202	IL1202	Flagellar biosynthesis protein	IL1202	IL1202	Flagellar biosynthesis protein	[TP0519-TP0519 (0.65939915)]
COG2204	COG2204	IL2061	IL2061	Response regulator, contains CheY-like receiver,	IL2061	IL2061	Response regulator, contains CheY-like receiver,	[TP0519-TP0519 (0.65939915)]
COG2204	COG2204	IL2435	IL2435	Nitrogen regulation protein NRI	IL2582	IL2582	Response regulator containing CheY-like receiver,	[TP0519-TP0519 (0.65939915)]
COG2204	COG2204	IL2582	IL2582	Response regulator containing CheY-like receiver,	IL2435	IL2435	Nitrogen regulation protein NRI	[TP0519-TP0519 (0.65939915)]
COG2204	COG2204	IL2061	IL2061	Response regulator, contains CheY-like receiver,	IL1204	IL1204	Probable response regulator of flagellar motility	[TP0519-TP0519 (0.65939915)]
COG2204	COG2204	IL1204	IL1204	Probable response regulator of flagellar motility	IL2061	IL2061	Response regulator, contains CheY-like receiver,	[TP0519-TP0519 (0.65939915)]
COG2204	COG2204	IL2582	IL2582	Response regulator containing CheY-like receiver,	IL2582	IL2582	Response regulator containing CheY-like receiver,	[TP0519-TP0519 (0.65939915)]
COG2204	COG2204	IL1204	IL1204	Probable response regulator of flagellar motility	IL2582	IL2582	Response regulator containing CheY-like receiver,	[TP0519-TP0519 (0.65939915)]
COG2204	COG2204	IL2582	IL2582	Response regulator containing CheY-like receiver,	IL1204	IL1204	Probable response regulator of flagellar motility	[TP0519-TP0519 (0.65939915)]
COG2204	COG2204	IL2435	IL2435	Nitrogen regulation protein NRI	IL1204	IL1204	Probable response regulator of flagellar motility	[TP0519-TP0519 (0.65939915)]
COG2204	COG2204	IL1204	IL1204	Probable response regulator of flagellar motility	IL2435	IL2435	Nitrogen regulation protein NRI	[TP0519-TP0519 (0.65939915)]
COG2204	COG2204	IL2061	IL2061	Response regulator, contains CheY-like receiver,	IL2435	IL2435	Nitrogen regulation protein NRI	[TP0519-TP0519 (0.65939915)]
COG2204	COG2204	IL2435	IL2435	Nitrogen regulation protein NRI	IL2061	IL2061	Response regulator, contains CheY-like receiver,	[TP0519-TP0519 (0.65939915)]
COG2204	COG2204	IL1204	IL1204	Probable response regulator of flagellar motility	IL1202	IL1202	Flagellar biosynthesis protein	[TP0519-TP0519 (0.65939915)]
COG2204	COG2204	IL1202	IL1202	Flagellar biosynthesis protein	IL1204	IL1204	Probable response regulator of flagellar motility	[TP0519-TP0519 (0.65939915)]
COG2204	COG2204	IL2435	IL2435	Nitrogen regulation protein NRI	IL1202	IL1202	Flagellar biosynthesis protein	[TP0519-TP0519 (0.65939915)]
COG2204	COG2204	IL1202	IL1202	Flagellar biosynthesis protein	IL2435	IL2435	Nitrogen regulation protein NRI	[TP0519-TP0519 (0.65939915)]
COG2204	COG2204	IL1204	IL1204	Probable response regulator of flagellar motility	IL1204	IL1204	Probable response regulator of flagellar motility	[TP0519-TP0519 (0.65939915)]
COG2204	COG2204	IL2582	IL2582	Response regulator containing CheY-like receiver,	IL1202	IL1202	Flagellar biosynthesis protein	[TP0519-TP0519 (0.65939915)]
COG2204	COG2204	IL1202	IL1202	Flagellar biosynthesis protein	IL2582	IL2582	Response regulator containing CheY-like receiver,	[TP0519-TP0519 (0.65939915)]
COG2204	COG2204	IL2061	IL2061	Response regulator, contains CheY-like receiver,	IL1202	IL1202	Flagellar biosynthesis protein	[TP0519-TP0519 (0.65939915)]
COG2204	COG2204	IL1202	IL1202	Flagellar biosynthesis protein	IL2061	IL2061	Response regulator, contains CheY-like receiver,	[TP0519-TP0519 (0.65939915)]
COG2204	COG2204	IL2061	IL2061	Response regulator, contains CheY-like receiver,	IL2582	IL2582	Response regulator containing CheY-like receiver,	[TP0519-TP0519 (0.65939915)]
COG2204	COG2204	IL2582	IL2582	Response regulator containing CheY-like receiver,	IL2061	IL2061	Response regulator, contains CheY-like receiver,	[TP0519-TP0519 (0.65939915)]
COG0546	COG0739	IL1362	IL1362	Phosphoglycolate phosphatase	IL0746	IL0746	Lipoprotein NlpD {UniProtKB/TrEMBL:Q5QUB4}	[TP0554-TP0782 (0.73069036)]
COG0546	COG0739	IL1347	IL1347	Predicted phosphatase related to gph	IL0746	IL0746	Lipoprotein NlpD {UniProtKB/TrEMBL:Q5QUB4}	[TP0554-TP0782 (0.73069036)]
COG0546	COG0739	IL1362	IL1362	Phosphoglycolate phosphatase	IL0444	IL0444	Membrane protein {UniProtKB/TrEMBL:Q5R0N8}	[TP0554-TP0782 (0.73069036)]
COG0546	COG0739	IL1362	IL1362	Phosphoglycolate phosphatase	IL2237	IL2237	Peptidase, M23/M37 family	[TP0554-TP0782 (0.73069036)]
COG0546	COG0739	IL1347	IL1347	Predicted phosphatase related to gph	IL0444	IL0444	Membrane protein {UniProtKB/TrEMBL:Q5R0N8}	[TP0554-TP0782 (0.73069036)]
COG0546	COG0739	IL1362	IL1362	Phosphoglycolate phosphatase	IL1257	IL1257	Peptidase, M23/M37 family	[TP0554-TP0782 (0.73069036)]
COG0546	COG0739	IL1347	IL1347	Predicted phosphatase related to gph	IL1257	IL1257	Peptidase, M23/M37 family	[TP0554-TP0782 (0.73069036)]
COG0546	COG0739	IL1347	IL1347	Predicted phosphatase related to gph	IL2237	IL2237	Peptidase, M23/M37 family	[TP0554-TP0782 (0.73069036)]
COG0242	COG1187	IL0018	IL0018	Peptide deformylase {UniProtKB/TrEMBL:Q5QXI5}	IL1309	IL1309	RNA pseudouridylate synthase-family protein	[TP0757-TP0459 (0.5284328)]
COG0242	COG1187	IL0018	IL0018	Peptide deformylase {UniProtKB/TrEMBL:Q5QXI5}	IL1743	IL1743	RNA pseudouridylate synthase-family protein	[TP0757-TP0459 (0.5284328)]
COG2239	COG4658	IL0391	IL0391	Mg/Co/Ni transporter MgtE	IL1797	IL1797	Predicted NADH:ubiquinone oxidoreductase, subunit	[TP0917-TP0151 (0.5215956)]
COG0457	COG0558	IL1854	IL1854	TPR repeats containing protein	IL0652	IL0652	Phosphatidylglycerophosphate synthase	[TP0067-TP0730 (0.86096925)]
COG0457	COG0558	IL2114	IL2114	TPR repeats containing protein	IL1156	IL1156	Phosphatidylglycerophosphate synthase	[TP0067-TP0730 (0.86096925)]
COG0457	COG0558	IL2114	IL2114	TPR repeats containing protein	IL0652	IL0652	Phosphatidylglycerophosphate synthase	[TP0067-TP0730 (0.86096925)]
COG0457	COG0558	IL1854	IL1854	TPR repeats containing protein	IL1156	IL1156	Phosphatidylglycerophosphate synthase	[TP0067-TP0730 (0.86096925)]
COG0020	COG1508	IL0841	IL0841	Undecaprenyl pyrophosphate synthase	IL0396	IL0396	DNA-directed RNA polymerase specialized sigma	[TP0603-TP0111 (0.79878455)]
COG0301	COG1509	IL2133	IL2133	Thiamine biosynthesis protein ThiI	IL1509	IL1509	Lysine 2,3-aminomutase related protein enzyme	[TP0559-TP0121 (0.62660724)]
COG0301	COG1509	IL2133	IL2133	Thiamine biosynthesis protein ThiI	IL2277	IL2277	Probable lysine 2,3-aminomutase	[TP0559-TP0121 (0.62660724)]
COG1385	COG2812	IL2216	IL2216	Uncharacterized conserved protein	IL1849	IL1849	DNA polymerase III, gamma/tau subunits	[TP0276-TP1005 (0.66627616)]
COG0217	COG0739	IL1088	IL1088	Hypothetical UPF0082 protein IL1088	IL2237	IL2237	Peptidase, M23/M37 family	[TP0474-TP0864 (0.82349855)]
COG0217	COG0739	IL0164	IL0164	Hypothetical UPF0082 protein IL0164	IL0746	IL0746	Lipoprotein NlpD {UniProtKB/TrEMBL:Q5QUB4}	[TP0474-TP0864 (0.82349855)]
COG0217	COG0739	IL0164	IL0164	Hypothetical UPF0082 protein IL0164	IL0444	IL0444	Membrane protein {UniProtKB/TrEMBL:Q5R0N8}	[TP0474-TP0864 (0.82349855)]
COG0217	COG0739	IL1088	IL1088	Hypothetical UPF0082 protein IL1088	IL0444	IL0444	Membrane protein {UniProtKB/TrEMBL:Q5R0N8}	[TP0474-TP0864 (0.82349855)]
COG0217	COG0739	IL1088	IL1088	Hypothetical UPF0082 protein IL1088	IL0746	IL0746	Lipoprotein NlpD {UniProtKB/TrEMBL:Q5QUB4}	[TP0474-TP0864 (0.82349855)]
COG0217	COG0739	IL0164	IL0164	Hypothetical UPF0082 protein IL0164	IL1257	IL1257	Peptidase, M23/M37 family	[TP0474-TP0864 (0.82349855)]
COG0217	COG0739	IL0164	IL0164	Hypothetical UPF0082 protein IL0164	IL2237	IL2237	Peptidase, M23/M37 family	[TP0474-TP0864 (0.82349855)]
COG0217	COG0739	IL1088	IL1088	Hypothetical UPF0082 protein IL1088	IL1257	IL1257	Peptidase, M23/M37 family	[TP0474-TP0864 (0.82349855)]
COG0242	COG0254	IL0018	IL0018	Peptide deformylase {UniProtKB/TrEMBL:Q5QXI5}	IL2462	rpmE	50S ribosomal protein L31	[TP0757-TP0255 (0.6434887)]
COG0442	COG1466	IL0886	IL0886	Prolyl-tRNA synthetase {UniProtKB/TrEMBL:Q5QW31}	IL0949	IL0949	DNA polymerase III, delta subunit	[TP0160-TP0588 (0.66563916)]
COG0705	COG2239	IL0267	IL0267	Membrane serine peptidase	IL0391	IL0391	Mg/Co/Ni transporter MgtE	[TP0982-TP0917 (0.5527395)]
COG0847	COG1558	IL1176	IL1176	3'-5' exonuclease {UniProtKB/TrEMBL:Q5QUI3}	IL1146	IL1146	Flagellar basal body rod protein	[TP0643-TP0397 (0.7022186)]
COG0847	COG1558	IL1420	IL1420	3'-5' exonuclease/DnaQ family enzyme	IL1146	IL1146	Flagellar basal body rod protein	[TP0643-TP0397 (0.7022186)]
COG0847	COG1558	IL1802	IL1802	RNase T, degrades tRNA {UniProtKB/TrEMBL:Q5QWL5}	IL1146	IL1146	Flagellar basal body rod protein	[TP0643-TP0397 (0.7022186)]
COG0847	COG1558	IL1693	IL1693	DNA polymerase III, epsilon subunit	IL1146	IL1146	Flagellar basal body rod protein	[TP0643-TP0397 (0.7022186)]
COG0305	COG0593	IL1933	IL1933	Replicative DNA helicase	IL0001	dnaA	Chromosomal replication initiator protein dnaA	[TP0058-TP0001 (0.9013428)]
COG0305	COG0593	IL1933	IL1933	Replicative DNA helicase	IL1468	IL1468	ATPase involved in DNA replication initiation	[TP0058-TP0001 (0.9013428)]
COG0772	COG2239	IL0435	IL0435	Bacterial cell division membrane protein	IL0391	IL0391	Mg/Co/Ni transporter MgtE	[TP0501-TP0917 (0.53388965), TP0387-TP0917 (0.61041105)]
COG0772	COG2239	IL0954	IL0954	Bacterial cell division membrane protein	IL0391	IL0391	Mg/Co/Ni transporter MgtE	[TP0501-TP0917 (0.53388965), TP0387-TP0917 (0.61041105)]
COG1766	COG2239	IL1200	IL1200	Flagellar basal body M-ring protein	IL0391	IL0391	Mg/Co/Ni transporter MgtE	[TP0399-TP0917 (0.5059451)]
COG0178	COG1197	IL0354	IL0354	Excinuclease ATPase subunit, UvrA	IL1520	IL1520	Transcription-repair coupling factor, superfamily	[TP0514-TP0344 (0.9414915)]
COG0264	COG0544	IL0844	tsf	Elongation factor Ts (EF-Ts)	IL1006	tig	Trigger factor {UniProtKB/Swiss-Prot:Q5QXN7}	[TP0605-TP0506 (0.9100214)]
COG1344	COG1352	IL1137	IL1137	Flagellin {UniProtKB/TrEMBL:Q5QZS9}	IL1148	IL1148	Methylase of chemotaxis methyl-accepting proteins	[TP0870-TP0630 (0.7476691)]
COG1344	COG1352	IL1136	IL1136	Flagellin {UniProtKB/TrEMBL:Q5QZT0}	IL1148	IL1148	Methylase of chemotaxis methyl-accepting proteins	[TP0870-TP0630 (0.7476691)]
COG0495	COG1475	IL0947	leuS	Leucyl-tRNA synthetase (EC 6.1.1.4) (Leucine--tRNA ligase) (LeuRS)	IL2627	IL2627	Chromosome partitioning protein ParB	[TP0586-TP0271 (0.63095015)]
COG1352	COG1536	IL1148	IL1148	Methylase of chemotaxis methyl-accepting proteins	IL1199	IL1199	Flagellar motor switch protein	[TP0630-TP0026 (0.7604114)]
COG1344	COG1516	IL1137	IL1137	Flagellin {UniProtKB/TrEMBL:Q5QZS9}	IL1133	IL1133	Flagellin-specific chaperone FliS	[TP0870-TP0943 (0.723277)]
COG1344	COG1516	IL1136	IL1136	Flagellin {UniProtKB/TrEMBL:Q5QZT0}	IL1133	IL1133	Flagellin-specific chaperone FliS	[TP0870-TP0943 (0.723277)]
COG0099	COG0216	IL1894	rpsM	Ribosomal protein S13 {UniProtKB/TrEMBL:Q5QXV5}	IL0925	prfA	Peptide chain release factor 1 (RF-1)	[TP0210-TP0051 (0.8775348)]
COG0442	COG0552	IL0886	IL0886	Prolyl-tRNA synthetase {UniProtKB/TrEMBL:Q5QW31}	IL0226	IL0226	Signal recognition particle GTPase	[TP0160-TP0578 (0.56216276)]
COG0242	COG0319	IL0018	IL0018	Peptide deformylase {UniProtKB/TrEMBL:Q5QXI5}	IL0943	IL0943	UPF0054 protein IL0943	[TP0757-TP0650 (0.630912)]
COG0178	COG0845	IL0354	IL0354	Excinuclease ATPase subunit, UvrA	IL0601	IL0601	RND family efflux system membrane fusion protein	[TP0514-TP0965 (0.87363523)]
COG0178	COG0845	IL0354	IL0354	Excinuclease ATPase subunit, UvrA	IL1294	IL1294	Membrane-fusion protein homolog	[TP0514-TP0965 (0.87363523)]
COG0178	COG0845	IL0354	IL0354	Excinuclease ATPase subunit, UvrA	IL0701	IL0701	Probable acriflavine resistance protein A, RND	[TP0514-TP0965 (0.87363523)]
COG0178	COG0845	IL0354	IL0354	Excinuclease ATPase subunit, UvrA	IL1633	IL1633	Membrane-fusion protein, RND family efflux system	[TP0514-TP0965 (0.87363523)]
COG0178	COG0845	IL0354	IL0354	Excinuclease ATPase subunit, UvrA	IL2305	IL2305	HlyD family secretion protein	[TP0514-TP0965 (0.87363523)]
COG0178	COG0845	IL0354	IL0354	Excinuclease ATPase subunit, UvrA	IL2057	IL2057	Membrane-fusion protein homolog	[TP0514-TP0965 (0.87363523)]
COG0178	COG0845	IL0354	IL0354	Excinuclease ATPase subunit, UvrA	IL0463	IL0463	Probable Co/Zn/Cd efflux system membrane fusion	[TP0514-TP0965 (0.87363523)]
COG0178	COG0845	IL0354	IL0354	Excinuclease ATPase subunit, UvrA	IL2403	IL2403	HlyD family secretion protein	[TP0514-TP0965 (0.87363523)]
COG0178	COG0845	IL0354	IL0354	Excinuclease ATPase subunit, UvrA	IL1684	IL1684	Membrane-fusion protein	[TP0514-TP0965 (0.87363523)]
COG0178	COG0845	IL0354	IL0354	Excinuclease ATPase subunit, UvrA	IL1223	IL1223	Membrane-fusion protein, RND-like efflux system	[TP0514-TP0965 (0.87363523)]
COG0178	COG0845	IL0354	IL0354	Excinuclease ATPase subunit, UvrA	IL0778	IL0778	Co/Zn/Cd efflux system component	[TP0514-TP0965 (0.87363523)]
COG0178	COG0845	IL0354	IL0354	Excinuclease ATPase subunit, UvrA	IL1639	IL1639	Membrane-fusion protein, RND family efflux system	[TP0514-TP0965 (0.87363523)]
COG0178	COG0845	IL0354	IL0354	Excinuclease ATPase subunit, UvrA	IL0466	IL0466	RND efflux system membrane fusion protein	[TP0514-TP0965 (0.87363523)]
COG0457	COG0566	IL1854	IL1854	TPR repeats containing protein	IL1942	IL1942	RRNA methylase, SpoU family	[TP0095-TP0054 (0.73981166)]
COG0457	COG0566	IL2114	IL2114	TPR repeats containing protein	IL1942	IL1942	RRNA methylase, SpoU family	[TP0095-TP0054 (0.73981166)]
COG0457	COG0566	IL2114	IL2114	TPR repeats containing protein	IL2375	IL2375	RRNA methylase SpoU {UniProtKB/TrEMBL:Q5QYH3}	[TP0095-TP0054 (0.73981166)]
COG0457	COG0566	IL1854	IL1854	TPR repeats containing protein	IL2375	IL2375	RRNA methylase SpoU {UniProtKB/TrEMBL:Q5QYH3}	[TP0095-TP0054 (0.73981166)]
COG0465	COG0558	IL0975	IL0975	Membrane ATP-dependent Zn proteases	IL1156	IL1156	Phosphatidylglycerophosphate synthase	[TP0765-TP0256 (0.8653493)]
COG0465	COG0558	IL0975	IL0975	Membrane ATP-dependent Zn proteases	IL0652	IL0652	Phosphatidylglycerophosphate synthase	[TP0765-TP0256 (0.8653493)]
COG1883	COG2239	IL1734	IL1734	Oxaloacetate decarboxylase, beta subunit	IL0391	IL0391	Mg/Co/Ni transporter MgtE	[TP0057-TP0917 (0.53720385)]
COG0024	COG0462	IL0846	IL0846	Methionine aminopeptidase	IL0929	IL0929	Phosphoribosylpyrophosphate synthetase	[TP0842-TP0294 (0.8762697)]
COG0125	COG0361	IL1336	tmk	Thymidylate kinase {UniProtKB/Swiss-Prot:Q5QZ32}	IL0673	infA	Translation initiation factor IF-1	[TP0354-TP0097 (0.8382038)]
COG1536	COG1766	IL1199	IL1199	Flagellar motor switch protein	IL1200	IL1200	Flagellar basal body M-ring protein	[TP0400-TP0399 (0.9198608), TP0026-TP0399 (0.9539454)]
COG0319	COG0787	IL0943	IL0943	UPF0054 protein IL0943	IL0040	IL0040	Alanine racemase {UniProtKB/TrEMBL:Q5QZV1}	[TP0650-TP0681 (0.82058704)]
COG0215	COG1536	IL1033	cysS	Cysteinyl-tRNA synthetase (EC 6.1.1.16) (Cysteine--tRNA ligase) (CysRS)	IL1199	IL1199	Flagellar motor switch protein	[TP0091-TP0400 (0.6374247)]
COG0849	COG1595	IL0440	IL0440	Cell division ATPase, FtsA	IL0054	IL0054	DNA-directed RNA polymerase specialized sigma	[TP0389-TP0092 (0.66770643)]
COG0849	COG1595	IL0440	IL0440	Cell division ATPase, FtsA	IL1391	IL1391	DNA-directed RNA polymerase specialized sigma	[TP0389-TP0092 (0.66770643)]
COG0849	COG1595	IL0440	IL0440	Cell division ATPase, FtsA	IL0816	IL0816	DNA-directed RNA polymerase specialized sigma E	[TP0389-TP0092 (0.66770643)]
COG0849	COG1595	IL0440	IL0440	Cell division ATPase, FtsA	IL1594	IL1594	DNA-directed RNA polymerase specialized sigma	[TP0389-TP0092 (0.66770643)]
COG0849	COG1595	IL0440	IL0440	Cell division ATPase, FtsA	IL1936	IL1936	DNA-directed RNA polymerase specialized sigma	[TP0389-TP0092 (0.66770643)]
COG0739	COG2204	IL2237	IL2237	Peptidase, M23/M37 family	IL2435	IL2435	Nitrogen regulation protein NRI	[TP0706-TP0519 (0.80130965)]
COG0739	COG2204	IL0444	IL0444	Membrane protein {UniProtKB/TrEMBL:Q5R0N8}	IL1202	IL1202	Flagellar biosynthesis protein	[TP0706-TP0519 (0.80130965)]
COG0739	COG2204	IL1257	IL1257	Peptidase, M23/M37 family	IL2435	IL2435	Nitrogen regulation protein NRI	[TP0706-TP0519 (0.80130965)]
COG0739	COG2204	IL0444	IL0444	Membrane protein {UniProtKB/TrEMBL:Q5R0N8}	IL2435	IL2435	Nitrogen regulation protein NRI	[TP0706-TP0519 (0.80130965)]
COG0739	COG2204	IL1257	IL1257	Peptidase, M23/M37 family	IL1202	IL1202	Flagellar biosynthesis protein	[TP0706-TP0519 (0.80130965)]
COG0739	COG2204	IL0746	IL0746	Lipoprotein NlpD {UniProtKB/TrEMBL:Q5QUB4}	IL2435	IL2435	Nitrogen regulation protein NRI	[TP0706-TP0519 (0.80130965)]
COG0739	COG2204	IL0746	IL0746	Lipoprotein NlpD {UniProtKB/TrEMBL:Q5QUB4}	IL1202	IL1202	Flagellar biosynthesis protein	[TP0706-TP0519 (0.80130965)]
COG0739	COG2204	IL2237	IL2237	Peptidase, M23/M37 family	IL2582	IL2582	Response regulator containing CheY-like receiver,	[TP0706-TP0519 (0.80130965)]
COG0739	COG2204	IL0444	IL0444	Membrane protein {UniProtKB/TrEMBL:Q5R0N8}	IL1204	IL1204	Probable response regulator of flagellar motility	[TP0706-TP0519 (0.80130965)]
COG0739	COG2204	IL0444	IL0444	Membrane protein {UniProtKB/TrEMBL:Q5R0N8}	IL2061	IL2061	Response regulator, contains CheY-like receiver,	[TP0706-TP0519 (0.80130965)]
COG0739	COG2204	IL2237	IL2237	Peptidase, M23/M37 family	IL1202	IL1202	Flagellar biosynthesis protein	[TP0706-TP0519 (0.80130965)]
COG0739	COG2204	IL1257	IL1257	Peptidase, M23/M37 family	IL2582	IL2582	Response regulator containing CheY-like receiver,	[TP0706-TP0519 (0.80130965)]
COG0739	COG2204	IL1257	IL1257	Peptidase, M23/M37 family	IL2061	IL2061	Response regulator, contains CheY-like receiver,	[TP0706-TP0519 (0.80130965)]
COG0739	COG2204	IL0444	IL0444	Membrane protein {UniProtKB/TrEMBL:Q5R0N8}	IL2582	IL2582	Response regulator containing CheY-like receiver,	[TP0706-TP0519 (0.80130965)]
COG0739	COG2204	IL0746	IL0746	Lipoprotein NlpD {UniProtKB/TrEMBL:Q5QUB4}	IL2582	IL2582	Response regulator containing CheY-like receiver,	[TP0706-TP0519 (0.80130965)]
COG0739	COG2204	IL0746	IL0746	Lipoprotein NlpD {UniProtKB/TrEMBL:Q5QUB4}	IL1204	IL1204	Probable response regulator of flagellar motility	[TP0706-TP0519 (0.80130965)]
COG0739	COG2204	IL0746	IL0746	Lipoprotein NlpD {UniProtKB/TrEMBL:Q5QUB4}	IL2061	IL2061	Response regulator, contains CheY-like receiver,	[TP0706-TP0519 (0.80130965)]
COG0739	COG2204	IL1257	IL1257	Peptidase, M23/M37 family	IL1204	IL1204	Probable response regulator of flagellar motility	[TP0706-TP0519 (0.80130965)]
COG0739	COG2204	IL2237	IL2237	Peptidase, M23/M37 family	IL2061	IL2061	Response regulator, contains CheY-like receiver,	[TP0706-TP0519 (0.80130965)]
COG0739	COG2204	IL2237	IL2237	Peptidase, M23/M37 family	IL1204	IL1204	Probable response regulator of flagellar motility	[TP0706-TP0519 (0.80130965)]
COG0036	COG2001	IL2324	IL2324	Ribulose-phosphate 3-epimerase	IL0427	mraZ	Protein mraZ {UniProtKB/Swiss-Prot:Q5R0L8}	[TP0945-TP0383 (0.685165)]
COG0457	COG0495	IL2114	IL2114	TPR repeats containing protein	IL0947	leuS	Leucyl-tRNA synthetase (EC 6.1.1.4) (Leucine--tRNA ligase) (LeuRS)	[TP0067-TP0586 (0.714839)]
COG0457	COG0495	IL1854	IL1854	TPR repeats containing protein	IL0947	leuS	Leucyl-tRNA synthetase (EC 6.1.1.4) (Leucine--tRNA ligase) (LeuRS)	[TP0067-TP0586 (0.714839)]
COG0257	COG0472	IL1895	IL1895	50S ribosomal protein L36	IL0433	mraY	Phospho-N-acetylmuramoyl-pentapeptide-transferase (EC 2.7.8.13) (UDP- MurNAc-pentapeptide phosphotransferase)	[TP0209-TP0345 (0.64932555)]
COG0358	COG0457	IL2201	IL2201	DNA primase {UniProtKB/TrEMBL:Q5QVK4}	IL2114	IL2114	TPR repeats containing protein	[TP0492-TP0648 (0.5111708)]
COG0358	COG0457	IL2201	IL2201	DNA primase {UniProtKB/TrEMBL:Q5QVK4}	IL1854	IL1854	TPR repeats containing protein	[TP0492-TP0648 (0.5111708)]
COG2255	COG3951	IL1085	ruvB	Holliday junction ATP-dependent DNA helicase ruvB (EC 3.6.1.-)	IL1139	IL1139	Flagellum-specific muramidase	[TP0162-TP0959 (0.6394583)]
COG0301	COG0301	IL2133	IL2133	Thiamine biosynthesis protein ThiI	IL2133	IL2133	Thiamine biosynthesis protein ThiI	[TP0559-TP0559 (0.6965584)]
COG0766	COG1419	IL0409	murA	UDP-N-acetylglucosamine 1-carboxyvinyltransferase (EC 2.5.1.7) (Enoylpyruvate transferase) (UDP-N-acetylglucosamine enolpyruvyl transferase) (EPT)	IL1119	IL1119	Flagellar biosynthetic protein FlhF	[TP0029-TP0713 (0.80866665)]
COG0795	COG1792	IL1947	IL1947	Predicted permease {UniProtKB/TrEMBL:Q5QY06}	IL0382	IL0382	Rod shape-determining protein	[TP0884-TP0498 (0.8374102)]
COG0795	COG1792	IL1946	IL1946	Predicted permease {UniProtKB/TrEMBL:Q5QY07}	IL0382	IL0382	Rod shape-determining protein	[TP0884-TP0498 (0.8374102)]
COG1317	COG1536	IL1198	IL1198	Type III secretory pathway protein	IL1199	IL1199	Flagellar motor switch protein	[TP0401-TP0026 (0.96139234)]
COG1214	COG1516	IL1831	IL1831	Inactive metal-dependent protease-like protein	IL1133	IL1133	Flagellin-specific chaperone FliS	[TP0876-TP0943 (0.57131183)]
COG0569	COG1430	IL0200	IL0200	K+ uptake system component	IL0706	IL0706	Uncharacterized conserved secreted protein	[TP0024-TP0087 (0.61624503)]
COG0569	COG1430	IL0015	IL0015	K+ transport system, NAD-binding component	IL0706	IL0706	Uncharacterized conserved secreted protein	[TP0024-TP0087 (0.61624503)]
COG0024	COG0125	IL0846	IL0846	Methionine aminopeptidase	IL1336	tmk	Thymidylate kinase {UniProtKB/Swiss-Prot:Q5QZ32}	[TP0842-TP0354 (0.8096375)]
COG1077	COG1426	IL0381	IL0381	Actin-like ATPase {UniProtKB/TrEMBL:Q5QWE5}	IL2035	IL2035	Predicted transcriptional regulator, contains	[TP0497-TP0334 (0.739115)]
COG0265	COG1430	IL0411	IL0411	Periplasmic trypsin-like serine protease	IL0706	IL0706	Uncharacterized conserved secreted protein	[TP0773-TP0087 (0.5241626)]
COG0265	COG1430	IL0410	IL0410	Periplasmic trypsin-like serine protease	IL0706	IL0706	Uncharacterized conserved secreted protein	[TP0773-TP0087 (0.5241626)]
COG0257	COG0779	IL1895	IL1895	50S ribosomal protein L36	IL0970	IL0970	Alpha-hemolysin-like protein, hlyA family	[TP0209-TP0893 (0.7461857)]
COG1291	COG1291	IL2135	IL2135	Flagellar motor component	IL2135	IL2135	Flagellar motor component	[TP0725-TP0725 (0.8044664)]
COG0275	COG1815	IL0428	mraW	S-adenosyl-methyltransferase mraW (EC 2.1.1.-)	IL1147	IL1147	Flagellar basal body protein	[TP0384-TP0396 (0.81050646)]
COG1536	COG1536	IL1199	IL1199	Flagellar motor switch protein	IL1199	IL1199	Flagellar motor switch protein	[TP0026-TP0400 (0.5928469)]
COG0457	COG0845	IL1854	IL1854	TPR repeats containing protein	IL1223	IL1223	Membrane-fusion protein, RND-like efflux system	[TP0648-TP0965 (0.54118866)]
COG0457	COG0845	IL2114	IL2114	TPR repeats containing protein	IL0701	IL0701	Probable acriflavine resistance protein A, RND	[TP0648-TP0965 (0.54118866)]
COG0457	COG0845	IL2114	IL2114	TPR repeats containing protein	IL0778	IL0778	Co/Zn/Cd efflux system component	[TP0648-TP0965 (0.54118866)]
COG0457	COG0845	IL1854	IL1854	TPR repeats containing protein	IL1639	IL1639	Membrane-fusion protein, RND family efflux system	[TP0648-TP0965 (0.54118866)]
COG0457	COG0845	IL2114	IL2114	TPR repeats containing protein	IL0463	IL0463	Probable Co/Zn/Cd efflux system membrane fusion	[TP0648-TP0965 (0.54118866)]
COG0457	COG0845	IL1854	IL1854	TPR repeats containing protein	IL1633	IL1633	Membrane-fusion protein, RND family efflux system	[TP0648-TP0965 (0.54118866)]
COG0457	COG0845	IL1854	IL1854	TPR repeats containing protein	IL0778	IL0778	Co/Zn/Cd efflux system component	[TP0648-TP0965 (0.54118866)]
COG0457	COG0845	IL2114	IL2114	TPR repeats containing protein	IL2057	IL2057	Membrane-fusion protein homolog	[TP0648-TP0965 (0.54118866)]
COG0457	COG0845	IL1854	IL1854	TPR repeats containing protein	IL0466	IL0466	RND efflux system membrane fusion protein	[TP0648-TP0965 (0.54118866)]
COG0457	COG0845	IL1854	IL1854	TPR repeats containing protein	IL0701	IL0701	Probable acriflavine resistance protein A, RND	[TP0648-TP0965 (0.54118866)]
COG0457	COG0845	IL2114	IL2114	TPR repeats containing protein	IL0601	IL0601	RND family efflux system membrane fusion protein	[TP0648-TP0965 (0.54118866)]
COG0457	COG0845	IL1854	IL1854	TPR repeats containing protein	IL0601	IL0601	RND family efflux system membrane fusion protein	[TP0648-TP0965 (0.54118866)]
COG0457	COG0845	IL2114	IL2114	TPR repeats containing protein	IL1294	IL1294	Membrane-fusion protein homolog	[TP0648-TP0965 (0.54118866)]
COG0457	COG0845	IL1854	IL1854	TPR repeats containing protein	IL2057	IL2057	Membrane-fusion protein homolog	[TP0648-TP0965 (0.54118866)]
COG0457	COG0845	IL1854	IL1854	TPR repeats containing protein	IL2403	IL2403	HlyD family secretion protein	[TP0648-TP0965 (0.54118866)]
COG0457	COG0845	IL1854	IL1854	TPR repeats containing protein	IL0463	IL0463	Probable Co/Zn/Cd efflux system membrane fusion	[TP0648-TP0965 (0.54118866)]
COG0457	COG0845	IL2114	IL2114	TPR repeats containing protein	IL0466	IL0466	RND efflux system membrane fusion protein	[TP0648-TP0965 (0.54118866)]
COG0457	COG0845	IL2114	IL2114	TPR repeats containing protein	IL2403	IL2403	HlyD family secretion protein	[TP0648-TP0965 (0.54118866)]
COG0457	COG0845	IL2114	IL2114	TPR repeats containing protein	IL1684	IL1684	Membrane-fusion protein	[TP0648-TP0965 (0.54118866)]
COG0457	COG0845	IL1854	IL1854	TPR repeats containing protein	IL1294	IL1294	Membrane-fusion protein homolog	[TP0648-TP0965 (0.54118866)]
COG0457	COG0845	IL1854	IL1854	TPR repeats containing protein	IL1684	IL1684	Membrane-fusion protein	[TP0648-TP0965 (0.54118866)]
COG0457	COG0845	IL1854	IL1854	TPR repeats containing protein	IL2305	IL2305	HlyD family secretion protein	[TP0648-TP0965 (0.54118866)]
COG0457	COG0845	IL2114	IL2114	TPR repeats containing protein	IL1639	IL1639	Membrane-fusion protein, RND family efflux system	[TP0648-TP0965 (0.54118866)]
COG0457	COG0845	IL2114	IL2114	TPR repeats containing protein	IL1223	IL1223	Membrane-fusion protein, RND-like efflux system	[TP0648-TP0965 (0.54118866)]
COG0457	COG0845	IL2114	IL2114	TPR repeats containing protein	IL1633	IL1633	Membrane-fusion protein, RND family efflux system	[TP0648-TP0965 (0.54118866)]
COG0457	COG0845	IL2114	IL2114	TPR repeats containing protein	IL2305	IL2305	HlyD family secretion protein	[TP0648-TP0965 (0.54118866)]
COG0760	COG2239	IL2230	IL2230	Periplasmic parvulin-like peptidyl-prolyl	IL0391	IL0391	Mg/Co/Ni transporter MgtE	[TP1016-TP0917 (0.81817394)]
COG0760	COG2239	IL1001	IL1001	Periplasmic parvulin-like peptidyl-prolyl	IL0391	IL0391	Mg/Co/Ni transporter MgtE	[TP1016-TP0917 (0.81817394)]
COG0760	COG2239	IL2411	IL2411	Parvulin-like peptidyl-prolyl isomerase	IL0391	IL0391	Mg/Co/Ni transporter MgtE	[TP1016-TP0917 (0.81817394)]
COG1749	COG1843	IL1144	IL1144	Flagellar hook protein FlgE	IL1145	IL1145	Flagellar hook capping protein	[TP0727-TP0728 (0.8651164)]
COG1536	COG1776	IL1199	IL1199	Flagellar motor switch protein	IL0510	IL0510	Chemotaxis response regulator	[TP0026-TP0720 (0.7923422)]
COG0782	COG1057	IL0282	IL0282	GreB {UniProtKB/TrEMBL:Q5QUM5}	IL0950	IL0950	Nicotinic acid mononucleotide adenylyltransferase	[TP0019-TP0741 (0.75909394)]
COG0782	COG1057	IL0629	IL0629	Transcription elongation factor family protein	IL0950	IL0950	Nicotinic acid mononucleotide adenylyltransferase	[TP0019-TP0741 (0.75909394)]
COG0782	COG1057	IL0979	IL0979	Transcription elongation factor GreA	IL0950	IL0950	Nicotinic acid mononucleotide adenylyltransferase	[TP0019-TP0741 (0.75909394)]
COG1516	COG1516	IL1133	IL1133	Flagellin-specific chaperone FliS	IL1133	IL1133	Flagellin-specific chaperone FliS	[TP0943-TP0943 (0.5311184)]
COG0817	COG1516	IL1087	ruvC	Crossover junction endodeoxyribonuclease ruvC (EC 3.1.22.4) (Holliday junction nuclease ruvC) (Holliday junction resolvase ruvC)	IL1133	IL1133	Flagellin-specific chaperone FliS	[TP0517-TP0943 (0.5294325)]
COG1109	COG1157	IL0973	glmM	Phosphoglucosamine mutase (EC 5.4.2.10)	IL1197	IL1197	Type III secretory pathway ATPase	[TP0413-TP0402 (0.78400123)]
COG0090	COG1643	IL1921	rplB	Ribosomal protein L2 {UniProtKB/TrEMBL:Q5QXY0}	IL1367	IL1367	Helicase, ATP-dependent	[TP0192-TP0526 (0.71912634)]
COG0090	COG1643	IL1921	rplB	Ribosomal protein L2 {UniProtKB/TrEMBL:Q5QXY0}	IL2247	IL2247	Helicase, ATP-dependent	[TP0192-TP0526 (0.71912634)]
COG1987	COG2239	IL1189	IL1189	Flagellar biosynthesis protein FliQ	IL0391	IL0391	Mg/Co/Ni transporter MgtE	[TP0717-TP0917 (0.53720385)]
COG1256	COG1776	IL1138	IL1138	Flagellar hook-associated protein	IL0510	IL0510	Chemotaxis response regulator	[TP0660-TP0720 (0.80235356)]
COG0012	COG0188	IL0932	IL0932	Predicted GTPase, probable translation factor	IL1360	IL1360	DNA gyrase subunit A {UniProtKB/TrEMBL:Q5QZ47}	[TP0124-TP0005 (0.7149395)]
COG0012	COG0188	IL0932	IL0932	Predicted GTPase, probable translation factor	IL1953	IL1953	DNA topoisomerase IV subunit A	[TP0124-TP0005 (0.7149395)]
COG0324	COG1558	IL0332	miaA	tRNA delta(2)-isopentenylpyrophosphate transferase (EC 2.5.1.8) (IPP transferase) (Isopentenyl-diphosphate:tRNA isopentenyltransferase) (IPTase) (IPPT)	IL1146	IL1146	Flagellar basal body rod protein	[TP0637-TP0397 (0.66148543)]
COG0530	COG0621	IL1064	IL1064	Ca2+/Na+ antiporter {UniProtKB/TrEMBL:Q5QYT1}	IL0941	IL0941	2-methylthioadenine synthetase	[TP1034-TP0269 (0.7081234)]
COG0457	COG1643	IL1854	IL1854	TPR repeats containing protein	IL2247	IL2247	Helicase, ATP-dependent	[TP0067-TP0526 (0.80406195)]
COG0457	COG1643	IL2114	IL2114	TPR repeats containing protein	IL1367	IL1367	Helicase, ATP-dependent	[TP0067-TP0526 (0.80406195)]
COG0457	COG1643	IL2114	IL2114	TPR repeats containing protein	IL2247	IL2247	Helicase, ATP-dependent	[TP0067-TP0526 (0.80406195)]
COG0457	COG1643	IL1854	IL1854	TPR repeats containing protein	IL1367	IL1367	Helicase, ATP-dependent	[TP0067-TP0526 (0.80406195)]
COG0840	COG1157	IL0032	IL0032	Methyl-accepting chemotaxis protein	IL1197	IL1197	Type III secretory pathway ATPase	[TP0640-TP0402 (0.9180537)]
COG0840	COG1157	IL2209	IL2209	Methyl-accepting chemotaxis protein	IL1197	IL1197	Type III secretory pathway ATPase	[TP0640-TP0402 (0.9180537)]
COG0840	COG1157	IL1296	IL1296	Methyl-accepting chemotaxis protein	IL1197	IL1197	Type III secretory pathway ATPase	[TP0640-TP0402 (0.9180537)]
COG0840	COG1157	IL1880	IL1880	Methyl-accepting chemotaxis protein	IL1197	IL1197	Type III secretory pathway ATPase	[TP0640-TP0402 (0.9180537)]
COG0840	COG1157	IL2235	IL2235	Methyl-accepting chemotaxis protein	IL1197	IL1197	Type III secretory pathway ATPase	[TP0640-TP0402 (0.9180537)]
COG0840	COG1157	IL0610	IL0610	Methyl-accepting chemotaxis protein	IL1197	IL1197	Type III secretory pathway ATPase	[TP0640-TP0402 (0.9180537)]
COG0840	COG1157	IL0202	IL0202	Methyl-accepting chemotaxis protein	IL1197	IL1197	Type III secretory pathway ATPase	[TP0640-TP0402 (0.9180537)]
COG0840	COG1157	IL1776	IL1776	Methyl-accepting chemotaxis protein	IL1197	IL1197	Type III secretory pathway ATPase	[TP0640-TP0402 (0.9180537)]
COG0840	COG1157	IL2172	IL2172	Methyl-accepting chemotaxis protein	IL1197	IL1197	Type III secretory pathway ATPase	[TP0640-TP0402 (0.9180537)]
COG0840	COG1157	IL2343	IL2343	Methyl-accepting chemotaxis protein	IL1197	IL1197	Type III secretory pathway ATPase	[TP0640-TP0402 (0.9180537)]
COG0840	COG1157	IL1421	IL1421	Methyl-accepting chemotaxis protein	IL1197	IL1197	Type III secretory pathway ATPase	[TP0640-TP0402 (0.9180537)]
COG0840	COG1157	IL1068	IL1068	Methyl-accepting chemotaxis protein with	IL1197	IL1197	Type III secretory pathway ATPase	[TP0640-TP0402 (0.9180537)]
COG0462	COG0492	IL0929	IL0929	Phosphoribosylpyrophosphate synthetase	IL0670	IL0670	Thioredoxin reductase {UniProtKB/TrEMBL:Q5R0B6}	[TP0294-TP0814 (0.8323514)]
COG0124	COG0254	IL2033	hisS	Histidyl-tRNA synthetase (EC 6.1.1.21) (Histidine--tRNA ligase) (HisRS)	IL2462	rpmE	50S ribosomal protein L31	[TP0641-TP0255 (0.65973145)]
COG0178	COG0272	IL0354	IL0354	Excinuclease ATPase subunit, UvrA	IL1700	IL1700	NAD-dependent DNA ligase	[TP0514-TP0634 (0.7537598)]
COG0257	COG2204	IL1895	IL1895	50S ribosomal protein L36	IL1204	IL1204	Probable response regulator of flagellar motility	[TP0209-TP0519 (0.6010877)]
COG0257	COG2204	IL1895	IL1895	50S ribosomal protein L36	IL2435	IL2435	Nitrogen regulation protein NRI	[TP0209-TP0519 (0.6010877)]
COG0257	COG2204	IL1895	IL1895	50S ribosomal protein L36	IL2582	IL2582	Response regulator containing CheY-like receiver,	[TP0209-TP0519 (0.6010877)]
COG0257	COG2204	IL1895	IL1895	50S ribosomal protein L36	IL1202	IL1202	Flagellar biosynthesis protein	[TP0209-TP0519 (0.6010877)]
COG0257	COG2204	IL1895	IL1895	50S ribosomal protein L36	IL2061	IL2061	Response regulator, contains CheY-like receiver,	[TP0209-TP0519 (0.6010877)]
COG0495	COG1558	IL0947	leuS	Leucyl-tRNA synthetase (EC 6.1.1.4) (Leucine--tRNA ligase) (LeuRS)	IL1146	IL1146	Flagellar basal body rod protein	[TP0586-TP0397 (0.60331625)]
COG1192	COG2214	IL2628	IL2628	ATPase involved in chromosome partitioning,	IL1722	IL1722	DnaJ-related protein {UniProtKB/TrEMBL:Q5QUU2}	[TP0272-TP0843 (0.8210422)]
COG1192	COG2214	IL1112	IL1112	ATPase involved in chromosome partitioning,	IL1722	IL1722	DnaJ-related protein {UniProtKB/TrEMBL:Q5QUU2}	[TP0272-TP0843 (0.8210422)]
COG0608	COG1159	IL0824	IL0824	Single-stranded DNA-specific exonuclease	IL0809	IL0809	GTPase Era {UniProtKB/TrEMBL:Q5R107}	[TP0704-TP0541 (0.7586372)]
COG0242	COG0263	IL0018	IL0018	Peptide deformylase {UniProtKB/TrEMBL:Q5QXI5}	IL1985	proB	Glutamate 5-kinase (EC 2.7.2.11) (Gamma-glutamyl kinase) (GK)	[TP0757-TP0351 (0.5771584)]
COG1115	COG2239	IL1268	IL1268	Na(+)-linked D-alanine and glycine permease	IL0391	IL0391	Mg/Co/Ni transporter MgtE	[TP0414-TP0917 (0.53720385)]
COG0566	COG1589	IL2375	IL2375	RRNA methylase SpoU {UniProtKB/TrEMBL:Q5QYH3}	IL0439	IL0439	Cell division septal protein	[TP0109-TP0388 (0.8512026)]
COG0566	COG1589	IL1942	IL1942	RRNA methylase, SpoU family	IL0439	IL0439	Cell division septal protein	[TP0109-TP0388 (0.8512026)]
COG1366	COG1776	IL1714	IL1714	Anti-sigma factor antagonist	IL0510	IL0510	Chemotaxis response regulator	[TP0233-TP0720 (0.5310372)]
COG0739	COG4786	IL0746	IL0746	Lipoprotein NlpD {UniProtKB/TrEMBL:Q5QUB4}	IL1142	IL1142	Flagella basal body rod protein	[TP0782-TP0961 (0.69582695)]
COG0739	COG4786	IL2237	IL2237	Peptidase, M23/M37 family	IL1142	IL1142	Flagella basal body rod protein	[TP0782-TP0961 (0.69582695)]
COG0739	COG4786	IL1257	IL1257	Peptidase, M23/M37 family	IL1142	IL1142	Flagella basal body rod protein	[TP0782-TP0961 (0.69582695)]
COG0739	COG4786	IL0444	IL0444	Membrane protein {UniProtKB/TrEMBL:Q5R0N8}	IL1142	IL1142	Flagella basal body rod protein	[TP0782-TP0961 (0.69582695)]
COG0124	COG0546	IL2033	hisS	Histidyl-tRNA synthetase (EC 6.1.1.21) (Histidine--tRNA ligase) (HisRS)	IL1362	IL1362	Phosphoglycolate phosphatase	[TP0641-TP0554 (0.5196431)]
COG0124	COG0546	IL2033	hisS	Histidyl-tRNA synthetase (EC 6.1.1.21) (Histidine--tRNA ligase) (HisRS)	IL1347	IL1347	Predicted phosphatase related to gph	[TP0641-TP0554 (0.5196431)]
COG0495	COG2882	IL0947	leuS	Leucyl-tRNA synthetase (EC 6.1.1.4) (Leucine--tRNA ligase) (LeuRS)	IL1196	IL1196	Flagellar biosynthesis chaperone	[TP0586-TP0403 (0.64541596)]
COG0257	COG0773	IL1895	IL1895	50S ribosomal protein L36	IL2261	IL2261	UDP-N-acetylmuramate:L-alanyl-gamma-D-glutamyl-me	[TP0209-TP0341 (0.6926446)]
COG0257	COG0773	IL1895	IL1895	50S ribosomal protein L36	IL0437	murC	UDP-N-acetylmuramate--L-alanine ligase (EC 6.3.2.8) (UDP-N- acetylmuramoyl-L-alanine synthetase)	[TP0209-TP0341 (0.6926446)]
COG0457	COG2204	IL1854	IL1854	TPR repeats containing protein	IL1202	IL1202	Flagellar biosynthesis protein	[TP0067-TP0519 (0.7741208)]
COG0457	COG2204	IL2114	IL2114	TPR repeats containing protein	IL1202	IL1202	Flagellar biosynthesis protein	[TP0067-TP0519 (0.7741208)]
COG0457	COG2204	IL1854	IL1854	TPR repeats containing protein	IL1204	IL1204	Probable response regulator of flagellar motility	[TP0067-TP0519 (0.7741208)]
COG0457	COG2204	IL2114	IL2114	TPR repeats containing protein	IL1204	IL1204	Probable response regulator of flagellar motility	[TP0067-TP0519 (0.7741208)]
COG0457	COG2204	IL1854	IL1854	TPR repeats containing protein	IL2582	IL2582	Response regulator containing CheY-like receiver,	[TP0067-TP0519 (0.7741208)]
COG0457	COG2204	IL1854	IL1854	TPR repeats containing protein	IL2061	IL2061	Response regulator, contains CheY-like receiver,	[TP0067-TP0519 (0.7741208)]
COG0457	COG2204	IL2114	IL2114	TPR repeats containing protein	IL2582	IL2582	Response regulator containing CheY-like receiver,	[TP0067-TP0519 (0.7741208)]
COG0457	COG2204	IL2114	IL2114	TPR repeats containing protein	IL2435	IL2435	Nitrogen regulation protein NRI	[TP0067-TP0519 (0.7741208)]
COG0457	COG2204	IL1854	IL1854	TPR repeats containing protein	IL2435	IL2435	Nitrogen regulation protein NRI	[TP0067-TP0519 (0.7741208)]
COG0457	COG2204	IL2114	IL2114	TPR repeats containing protein	IL2061	IL2061	Response regulator, contains CheY-like receiver,	[TP0067-TP0519 (0.7741208)]
COG2208	COG2239	IL1713	IL1713	Response regulator of sigma subunit, serine	IL0391	IL0391	Mg/Co/Ni transporter MgtE	[TP0218-TP0917 (0.6618409)]
COG0257	COG0681	IL1895	IL1895	50S ribosomal protein L36	IL0811	IL0811	Signal peptidase I {UniProtKB/TrEMBL:Q5R105}	[TP0209-TP0926 (0.69083804)]
COG0526	COG1843	IL2362	IL2362	Thioredoxin {UniProtKB/TrEMBL:Q5QYF9}	IL1145	IL1145	Flagellar hook capping protein	[TP0100-TP0728 (0.58155864)]
COG0526	COG1843	IL0212	IL0212	Thioredoxin related protein	IL1145	IL1145	Flagellar hook capping protein	[TP0100-TP0728 (0.58155864)]
COG0526	COG1843	IL2571	IL2571	Probable disulfide isomerase	IL1145	IL1145	Flagellar hook capping protein	[TP0100-TP0728 (0.58155864)]
COG0526	COG1843	IL2069	IL2069	Thioredoxin related protein	IL1145	IL1145	Flagellar hook capping protein	[TP0100-TP0728 (0.58155864)]
COG0526	COG1843	IL1464	IL1464	Thioredoxin related protein	IL1145	IL1145	Flagellar hook capping protein	[TP0100-TP0728 (0.58155864)]
COG0526	COG1843	IL1100	IL1100	Probable disulfide isomerase	IL1145	IL1145	Flagellar hook capping protein	[TP0100-TP0728 (0.58155864)]
COG0526	COG1843	IL0066	IL0066	Thioredoxin related protein	IL1145	IL1145	Flagellar hook capping protein	[TP0100-TP0728 (0.58155864)]
COG0768	COG1344	IL0953	IL0953	Cell division protein FtsI	IL1137	IL1137	Flagellin {UniProtKB/TrEMBL:Q5QZS9}	[TP0760-TP0870 (0.7190043)]
COG0768	COG1344	IL0430	IL0430	Cell division protein FtsI	IL1137	IL1137	Flagellin {UniProtKB/TrEMBL:Q5QZS9}	[TP0760-TP0870 (0.7190043)]
COG0768	COG1344	IL0430	IL0430	Cell division protein FtsI	IL1136	IL1136	Flagellin {UniProtKB/TrEMBL:Q5QZT0}	[TP0760-TP0870 (0.7190043)]
COG0768	COG1344	IL0953	IL0953	Cell division protein FtsI	IL1136	IL1136	Flagellin {UniProtKB/TrEMBL:Q5QZT0}	[TP0760-TP0870 (0.7190043)]
COG0528	COG4591	IL0843	IL0843	Uridylate kinase {UniProtKB/TrEMBL:Q5QXS2}	IL1518	IL1518	ABC-type transport system, involved in	[TP0099-TP0580 (0.8561369)]
COG0528	COG4591	IL0843	IL0843	Uridylate kinase {UniProtKB/TrEMBL:Q5QXS2}	IL1516	IL1516	ABC-type transport system, involved in	[TP0099-TP0580 (0.8561369)]
COG0228	COG0546	IL1726	rpsP	Ribosomal protein S16 {UniProtKB/TrEMBL:Q5QUU8}	IL1362	IL1362	Phosphoglycolate phosphatase	[TP0905-TP0554 (0.5352583)]
COG0228	COG0546	IL1726	rpsP	Ribosomal protein S16 {UniProtKB/TrEMBL:Q5QUU8}	IL1347	IL1347	Predicted phosphatase related to gph	[TP0905-TP0554 (0.5352583)]
COG0503	COG1488	IL0887	gpt	Xanthine phosphoribosyltransferase (EC 2.4.2.22) (Xanthine-guanine phosphoribosyltransferase) (XGPRT)	IL0103	IL0103	Nicotinic acid phosphoribosyltransferase	[TP1039-TP0628 (0.6658587)]
COG0503	COG1488	IL1850	apt	Adenine phosphoribosyltransferase (EC 2.4.2.7) (APRT)	IL0103	IL0103	Nicotinic acid phosphoribosyltransferase	[TP1039-TP0628 (0.6658587)]
COG0770	COG2001	IL0432	IL0432	UDP-N-acetylmuramyl pentapeptide synthase	IL0427	mraZ	Protein mraZ {UniProtKB/Swiss-Prot:Q5R0L8}	[TP0386-TP0383 (0.8315325)]
COG0051	COG2204	IL1925	rpsJ	Ribosomal protein S10 {UniProtKB/TrEMBL:Q5QXY9}	IL1204	IL1204	Probable response regulator of flagellar motility	[TP0188-TP0519 (0.6307204)]
COG0051	COG2204	IL1925	rpsJ	Ribosomal protein S10 {UniProtKB/TrEMBL:Q5QXY9}	IL2061	IL2061	Response regulator, contains CheY-like receiver,	[TP0188-TP0519 (0.6307204)]
COG0051	COG2204	IL1925	rpsJ	Ribosomal protein S10 {UniProtKB/TrEMBL:Q5QXY9}	IL1202	IL1202	Flagellar biosynthesis protein	[TP0188-TP0519 (0.6307204)]
COG0051	COG2204	IL1925	rpsJ	Ribosomal protein S10 {UniProtKB/TrEMBL:Q5QXY9}	IL2582	IL2582	Response regulator containing CheY-like receiver,	[TP0188-TP0519 (0.6307204)]
COG0051	COG2204	IL1925	rpsJ	Ribosomal protein S10 {UniProtKB/TrEMBL:Q5QXY9}	IL2435	IL2435	Nitrogen regulation protein NRI	[TP0188-TP0519 (0.6307204)]
COG0249	COG0546	IL0744	mutS	Mismatch repair ATPase {UniProtKB/TrEMBL:Q5QUB6}	IL1347	IL1347	Predicted phosphatase related to gph	[TP0328-TP0554 (0.5196431)]
COG0249	COG0546	IL0744	mutS	Mismatch repair ATPase {UniProtKB/TrEMBL:Q5QUB6}	IL1362	IL1362	Phosphoglycolate phosphatase	[TP0328-TP0554 (0.5196431)]
COG0162	COG2834	IL2236	tyrS	Tyrosyl-tRNA synthetase (EC 6.1.1.1) (Tyrosine--tRNA ligase) (TyrRS)	IL0666	IL0666	Outer membrane lipoprotein-sorting protein	[TP0834-TP0333 (0.5313641)]
COG3951	COG4786	IL1139	IL1139	Flagellum-specific muramidase	IL1142	IL1142	Flagella basal body rod protein	[TP0959-TP0961 (0.55835927)]
COG0342	COG0546	IL2148	IL2148	Preprotein translocase subunit SecD	IL1362	IL1362	Phosphoglycolate phosphatase	[TP0410-TP0554 (0.6160348)]
COG0342	COG0546	IL2148	IL2148	Preprotein translocase subunit SecD	IL1347	IL1347	Predicted phosphatase related to gph	[TP0410-TP0554 (0.6160348)]
COG0457	COG1536	IL2114	IL2114	TPR repeats containing protein	IL1199	IL1199	Flagellar motor switch protein	[TP0648-TP0400 (0.69805074)]
COG0457	COG1536	IL1854	IL1854	TPR repeats containing protein	IL1199	IL1199	Flagellar motor switch protein	[TP0648-TP0400 (0.69805074)]
COG0227	COG0492	IL0241	rpmB	50S ribosomal protein L28	IL0670	IL0670	Thioredoxin reductase {UniProtKB/TrEMBL:Q5R0B6}	[TP0362-TP0814 (0.801083)]
COG0051	COG1192	IL1925	rpsJ	Ribosomal protein S10 {UniProtKB/TrEMBL:Q5QXY9}	IL1112	IL1112	ATPase involved in chromosome partitioning,	[TP0188-TP0272 (0.7732025)]
COG0051	COG1192	IL1925	rpsJ	Ribosomal protein S10 {UniProtKB/TrEMBL:Q5QXY9}	IL2628	IL2628	ATPase involved in chromosome partitioning,	[TP0188-TP0272 (0.7732025)]
COG0249	COG0457	IL0744	mutS	Mismatch repair ATPase {UniProtKB/TrEMBL:Q5QUB6}	IL1854	IL1854	TPR repeats containing protein	[TP0328-TP0095 (0.63719666)]
COG0249	COG0457	IL0744	mutS	Mismatch repair ATPase {UniProtKB/TrEMBL:Q5QUB6}	IL2114	IL2114	TPR repeats containing protein	[TP0328-TP0095 (0.63719666)]
COG0442	COG0459	IL0886	IL0886	Prolyl-tRNA synthetase {UniProtKB/TrEMBL:Q5QW31}	IL2280	groL	60 kDa chaperonin (Protein Cpn60) (groEL protein)	[TP0160-TP0030 (0.7719589)]
COG0255	COG1354	IL1916	rpmC	50S ribosomal protein L29	IL1745	IL1745	Uncharacterized conserved protein	[TP0197-TP0691 (0.70609456)]
COG0341	COG2239	IL2147	IL2147	Preprotein translocase subunit SecF	IL0391	IL0391	Mg/Co/Ni transporter MgtE	[TP0411-TP0917 (0.6093018)]
COG0036	COG1573	IL2324	IL2324	Ribulose-phosphate 3-epimerase	IL2499	IL2499	Uracil-DNA glycosylase {UniProtKB/TrEMBL:Q5QV75}	[TP0945-TP0229 (0.685165)]
COG0217	COG0481	IL1088	IL1088	Hypothetical UPF0082 protein IL1088	IL0812	lepA	Membrane GTPase LepA {UniProtKB/TrEMBL:Q5R104}	[TP0474-TP0510 (0.76600474)]
COG0217	COG0481	IL0164	IL0164	Hypothetical UPF0082 protein IL0164	IL0812	lepA	Membrane GTPase LepA {UniProtKB/TrEMBL:Q5R104}	[TP0474-TP0510 (0.76600474)]
COG0178	COG0357	IL0354	IL0354	Excinuclease ATPase subunit, UvrA	IL2629	gidB	Methyltransferase gidB (EC 2.1.-.-) (Glucose-inhibited division protein B)	[TP0514-TP0946 (0.8569251)]
COG1815	COG1843	IL1147	IL1147	Flagellar basal body protein	IL1145	IL1145	Flagellar hook capping protein	[TP0396-TP0728 (0.83050734)]
COG0592	COG1580	IL0002	IL0002	DNA polymerase sliding clamp subunit	IL1194	IL1194	Flagellar basal body-associated protein	[TP0002-TP0378 (0.79585755)]
COG0592	COG1580	IL0002	IL0002	DNA polymerase sliding clamp subunit	IL0266	IL0266	Flagellar basal body-associated protein	[TP0002-TP0378 (0.79585755)]
COG0472	COG2239	IL0433	mraY	Phospho-N-acetylmuramoyl-pentapeptide-transferase (EC 2.7.8.13) (UDP- MurNAc-pentapeptide phosphotransferase)	IL0391	IL0391	Mg/Co/Ni transporter MgtE	[TP0345-TP0917 (0.5059451)]
COG0330	COG0772	IL0335	IL0335	Membrane protease, stomatin/prohibitin family	IL0435	IL0435	Bacterial cell division membrane protein	[TP0113-TP0501 (0.70068353)]
COG0330	COG0772	IL0335	IL0335	Membrane protease, stomatin/prohibitin family	IL0954	IL0954	Bacterial cell division membrane protein	[TP0113-TP0501 (0.70068353)]
COG0330	COG0772	IL0146	IL0146	Membrane protease, stomatin/prohibitin family	IL0435	IL0435	Bacterial cell division membrane protein	[TP0113-TP0501 (0.70068353)]
COG0330	COG0772	IL0336	IL0336	Membrane protease, stomatin/prohibitin family	IL0435	IL0435	Bacterial cell division membrane protein	[TP0113-TP0501 (0.70068353)]
COG0330	COG0772	IL0146	IL0146	Membrane protease, stomatin/prohibitin family	IL0954	IL0954	Bacterial cell division membrane protein	[TP0113-TP0501 (0.70068353)]
COG0330	COG0772	IL0336	IL0336	Membrane protease, stomatin/prohibitin family	IL0954	IL0954	Bacterial cell division membrane protein	[TP0113-TP0501 (0.70068353)]
COG0442	COG1843	IL0886	IL0886	Prolyl-tRNA synthetase {UniProtKB/TrEMBL:Q5QW31}	IL1145	IL1145	Flagellar hook capping protein	[TP0160-TP0728 (0.50152636)]
COG0840	COG1558	IL1068	IL1068	Methyl-accepting chemotaxis protein with	IL1146	IL1146	Flagellar basal body rod protein	[TP0640-TP0397 (0.8569927)]
COG0840	COG1558	IL0202	IL0202	Methyl-accepting chemotaxis protein	IL1146	IL1146	Flagellar basal body rod protein	[TP0640-TP0397 (0.8569927)]
COG0840	COG1558	IL1421	IL1421	Methyl-accepting chemotaxis protein	IL1146	IL1146	Flagellar basal body rod protein	[TP0640-TP0397 (0.8569927)]
COG0840	COG1558	IL1880	IL1880	Methyl-accepting chemotaxis protein	IL1146	IL1146	Flagellar basal body rod protein	[TP0640-TP0397 (0.8569927)]
COG0840	COG1558	IL0032	IL0032	Methyl-accepting chemotaxis protein	IL1146	IL1146	Flagellar basal body rod protein	[TP0640-TP0397 (0.8569927)]
COG0840	COG1558	IL2235	IL2235	Methyl-accepting chemotaxis protein	IL1146	IL1146	Flagellar basal body rod protein	[TP0640-TP0397 (0.8569927)]
COG0840	COG1558	IL2343	IL2343	Methyl-accepting chemotaxis protein	IL1146	IL1146	Flagellar basal body rod protein	[TP0640-TP0397 (0.8569927)]
COG0840	COG1558	IL2172	IL2172	Methyl-accepting chemotaxis protein	IL1146	IL1146	Flagellar basal body rod protein	[TP0640-TP0397 (0.8569927)]
COG0840	COG1558	IL1776	IL1776	Methyl-accepting chemotaxis protein	IL1146	IL1146	Flagellar basal body rod protein	[TP0640-TP0397 (0.8569927)]
COG0840	COG1558	IL2209	IL2209	Methyl-accepting chemotaxis protein	IL1146	IL1146	Flagellar basal body rod protein	[TP0640-TP0397 (0.8569927)]
COG0840	COG1558	IL0610	IL0610	Methyl-accepting chemotaxis protein	IL1146	IL1146	Flagellar basal body rod protein	[TP0640-TP0397 (0.8569927)]
COG0840	COG1558	IL1296	IL1296	Methyl-accepting chemotaxis protein	IL1146	IL1146	Flagellar basal body rod protein	[TP0640-TP0397 (0.8569927)]
COG0267	COG2137	IL0242	IL0242	50S ribosomal protein L33	IL1739	IL1739	OraA {UniProtKB/TrEMBL:Q5QX69}	[TP0234-TP1023 (0.5769722)]
COG1109	COG1488	IL0973	glmM	Phosphoglucosamine mutase (EC 5.4.2.10)	IL0103	IL0103	Nicotinic acid phosphoribosyltransferase	[TP0413-TP0628 (0.6598422)]
COG1214	COG1509	IL1831	IL1831	Inactive metal-dependent protease-like protein	IL2277	IL2277	Probable lysine 2,3-aminomutase	[TP0876-TP0121 (0.53793955)]
COG1214	COG1509	IL1831	IL1831	Inactive metal-dependent protease-like protein	IL1509	IL1509	Lysine 2,3-aminomutase related protein enzyme	[TP0876-TP0121 (0.53793955)]
COG0465	COG2891	IL0975	IL0975	Membrane ATP-dependent Zn proteases	IL0383	IL0383	Rod shape-determining protein	[TP0330-TP0499 (0.74372905)]
COG0143	COG0217	IL0711	metG	Methionyl-tRNA synthetase (EC 6.1.1.10) (Methionine--tRNA ligase) (MetRS)	IL0164	IL0164	Hypothetical UPF0082 protein IL0164	[TP0798-TP0474 (0.7790581)]
COG0143	COG0217	IL0711	metG	Methionyl-tRNA synthetase (EC 6.1.1.10) (Methionine--tRNA ligase) (MetRS)	IL1088	IL1088	Hypothetical UPF0082 protein IL1088	[TP0798-TP0474 (0.7790581)]
COG0257	COG0716	IL1895	IL1895	50S ribosomal protein L36	IL2631	IL2631	Flavodoxin {UniProtKB/TrEMBL:Q5QZI7}	[TP0209-TP0925 (0.69083804)]
COG0257	COG0716	IL1895	IL1895	50S ribosomal protein L36	IL1024	IL1024	Flavodoxin {UniProtKB/TrEMBL:Q5QX39}	[TP0209-TP0925 (0.69083804)]
COG0257	COG0716	IL1895	IL1895	50S ribosomal protein L36	IL1475	IL1475	Flavodoxin {UniProtKB/TrEMBL:Q5QXQ5}	[TP0209-TP0925 (0.69083804)]
COG0357	COG0442	IL2629	gidB	Methyltransferase gidB (EC 2.1.-.-) (Glucose-inhibited division protein B)	IL0886	IL0886	Prolyl-tRNA synthetase {UniProtKB/TrEMBL:Q5QW31}	[TP0946-TP0160 (0.6515529)]
COG0566	COG2204	IL1942	IL1942	RRNA methylase, SpoU family	IL1202	IL1202	Flagellar biosynthesis protein	[TP0054-TP0519 (0.63495165)]
COG0566	COG2204	IL2375	IL2375	RRNA methylase SpoU {UniProtKB/TrEMBL:Q5QYH3}	IL1202	IL1202	Flagellar biosynthesis protein	[TP0054-TP0519 (0.63495165)]
COG0566	COG2204	IL2375	IL2375	RRNA methylase SpoU {UniProtKB/TrEMBL:Q5QYH3}	IL2061	IL2061	Response regulator, contains CheY-like receiver,	[TP0054-TP0519 (0.63495165)]
COG0566	COG2204	IL2375	IL2375	RRNA methylase SpoU {UniProtKB/TrEMBL:Q5QYH3}	IL1204	IL1204	Probable response regulator of flagellar motility	[TP0054-TP0519 (0.63495165)]
COG0566	COG2204	IL1942	IL1942	RRNA methylase, SpoU family	IL1204	IL1204	Probable response regulator of flagellar motility	[TP0054-TP0519 (0.63495165)]
COG0566	COG2204	IL2375	IL2375	RRNA methylase SpoU {UniProtKB/TrEMBL:Q5QYH3}	IL2435	IL2435	Nitrogen regulation protein NRI	[TP0054-TP0519 (0.63495165)]
COG0566	COG2204	IL1942	IL1942	RRNA methylase, SpoU family	IL2435	IL2435	Nitrogen regulation protein NRI	[TP0054-TP0519 (0.63495165)]
COG0566	COG2204	IL2375	IL2375	RRNA methylase SpoU {UniProtKB/TrEMBL:Q5QYH3}	IL2582	IL2582	Response regulator containing CheY-like receiver,	[TP0054-TP0519 (0.63495165)]
COG0566	COG2204	IL1942	IL1942	RRNA methylase, SpoU family	IL2582	IL2582	Response regulator containing CheY-like receiver,	[TP0054-TP0519 (0.63495165)]
COG0566	COG2204	IL1942	IL1942	RRNA methylase, SpoU family	IL2061	IL2061	Response regulator, contains CheY-like receiver,	[TP0054-TP0519 (0.63495165)]
COG0457	COG1256	IL2114	IL2114	TPR repeats containing protein	IL1138	IL1138	Flagellar hook-associated protein	[TP0067-TP0660 (0.6278126)]
COG0457	COG1256	IL1854	IL1854	TPR repeats containing protein	IL1138	IL1138	Flagellar hook-associated protein	[TP0067-TP0660 (0.6278126)]
COG0564	COG1200	IL1183	IL1183	Pseudouridine synthase {UniProtKB/TrEMBL:Q5QTU5}	IL2374	IL2374	DNA helicase RecJ {UniProtKB/TrEMBL:Q5QYH4}	[TP0339-TP0687 (0.85149276)]
COG0564	COG1200	IL1348	IL1348	Pseudouridine synthase {UniProtKB/TrEMBL:Q5QZ45}	IL2374	IL2374	DNA helicase RecJ {UniProtKB/TrEMBL:Q5QYH4}	[TP0339-TP0687 (0.85149276)]
COG0564	COG1200	IL0849	IL0849	Pseudouridine synthase {UniProtKB/TrEMBL:Q5QXS8}	IL2374	IL2374	DNA helicase RecJ {UniProtKB/TrEMBL:Q5QYH4}	[TP0339-TP0687 (0.85149276)]
COG0564	COG1200	IL2224	IL2224	Pseudouridine synthase {UniProtKB/TrEMBL:Q5QVN1}	IL2374	IL2374	DNA helicase RecJ {UniProtKB/TrEMBL:Q5QYH4}	[TP0339-TP0687 (0.85149276)]
COG0772	COG1115	IL0435	IL0435	Bacterial cell division membrane protein	IL1268	IL1268	Na(+)-linked D-alanine and glycine permease	[TP0501-TP0998 (0.70629925)]
COG0772	COG1115	IL0954	IL0954	Bacterial cell division membrane protein	IL1268	IL1268	Na(+)-linked D-alanine and glycine permease	[TP0501-TP0998 (0.70629925)]
COG0457	COG2812	IL2114	IL2114	TPR repeats containing protein	IL1849	IL1849	DNA polymerase III, gamma/tau subunits	[TP0067-TP1005 (0.5652097)]
COG0457	COG2812	IL1854	IL1854	TPR repeats containing protein	IL1849	IL1849	DNA polymerase III, gamma/tau subunits	[TP0067-TP1005 (0.5652097)]
COG0457	COG1396	IL2114	IL2114	TPR repeats containing protein	IL1607	IL1607	Predicted DNA-binding protein, possible	[TP0648-TP0461 (0.6214171)]
COG0457	COG1396	IL1854	IL1854	TPR repeats containing protein	IL1607	IL1607	Predicted DNA-binding protein, possible	[TP0648-TP0461 (0.6214171)]
COG0457	COG1396	IL1854	IL1854	TPR repeats containing protein	IL2419	IL2419	Transcriptional regulator, Cro/CI family	[TP0648-TP0461 (0.6214171)]
COG0457	COG1396	IL2114	IL2114	TPR repeats containing protein	IL2419	IL2419	Transcriptional regulator, Cro/CI family	[TP0648-TP0461 (0.6214171)]
COG0036	COG1516	IL2324	IL2324	Ribulose-phosphate 3-epimerase	IL1133	IL1133	Flagellin-specific chaperone FliS	[TP0945-TP0943 (0.573118)]
COG0124	COG0124	IL2033	hisS	Histidyl-tRNA synthetase (EC 6.1.1.21) (Histidine--tRNA ligase) (HisRS)	IL2033	hisS	Histidyl-tRNA synthetase (EC 6.1.1.21) (Histidine--tRNA ligase) (HisRS)	[TP0641-TP0641 (0.67365265)]
COG0768	COG0815	IL0953	IL0953	Cell division protein FtsI	IL0945	IL0945	Apolipoprotein N-acyltransferase	[TP0500-TP0252 (0.87159187)]
COG0768	COG0815	IL0430	IL0430	Cell division protein FtsI	IL0945	IL0945	Apolipoprotein N-acyltransferase	[TP0500-TP0252 (0.87159187)]
COG0442	COG1344	IL0886	IL0886	Prolyl-tRNA synthetase {UniProtKB/TrEMBL:Q5QW31}	IL1137	IL1137	Flagellin {UniProtKB/TrEMBL:Q5QZS9}	[TP0160-TP0792 (0.6929264), TP0160-TP0659 (0.5927278)]
COG0442	COG1344	IL0886	IL0886	Prolyl-tRNA synthetase {UniProtKB/TrEMBL:Q5QW31}	IL1136	IL1136	Flagellin {UniProtKB/TrEMBL:Q5QZT0}	[TP0160-TP0792 (0.6929264), TP0160-TP0659 (0.5927278)]
COG0211	COG1536	IL0476	rpmA	50S ribosomal protein L27	IL1199	IL1199	Flagellar motor switch protein	[TP0743-TP0400 (0.6311798)]
COG1558	COG4591	IL1146	IL1146	Flagellar basal body rod protein	IL1518	IL1518	ABC-type transport system, involved in	[TP0397-TP0582 (0.5810855)]
COG1558	COG4591	IL1146	IL1146	Flagellar basal body rod protein	IL1516	IL1516	ABC-type transport system, involved in	[TP0397-TP0582 (0.5810855)]
COG1536	COG1595	IL1199	IL1199	Flagellar motor switch protein	IL0816	IL0816	DNA-directed RNA polymerase specialized sigma E	[TP0400-TP0092 (0.64304686)]
COG1536	COG1595	IL1199	IL1199	Flagellar motor switch protein	IL1936	IL1936	DNA-directed RNA polymerase specialized sigma	[TP0400-TP0092 (0.64304686)]
COG1536	COG1595	IL1199	IL1199	Flagellar motor switch protein	IL0054	IL0054	DNA-directed RNA polymerase specialized sigma	[TP0400-TP0092 (0.64304686)]
COG1536	COG1595	IL1199	IL1199	Flagellar motor switch protein	IL1594	IL1594	DNA-directed RNA polymerase specialized sigma	[TP0400-TP0092 (0.64304686)]
COG1536	COG1595	IL1199	IL1199	Flagellar motor switch protein	IL1391	IL1391	DNA-directed RNA polymerase specialized sigma	[TP0400-TP0092 (0.64304686)]
COG1558	COG4786	IL1146	IL1146	Flagellar basal body rod protein	IL1142	IL1142	Flagella basal body rod protein	[TP0397-TP0961 (0.74447966)]
COG0012	COG0608	IL0932	IL0932	Predicted GTPase, probable translation factor	IL0824	IL0824	Single-stranded DNA-specific exonuclease	[TP0124-TP0704 (0.626838)]
COG2257	COG4786	IL1108	IL1108	Uncharacterized conserved protein, related to	IL1142	IL1142	Flagella basal body rod protein	[TP0911-TP0961 (0.5510204)]
COG0739	COG0773	IL1257	IL1257	Peptidase, M23/M37 family	IL2261	IL2261	UDP-N-acetylmuramate:L-alanyl-gamma-D-glutamyl-me	[TP0782-TP0341 (0.8145237)]
COG0739	COG0773	IL2237	IL2237	Peptidase, M23/M37 family	IL0437	murC	UDP-N-acetylmuramate--L-alanine ligase (EC 6.3.2.8) (UDP-N- acetylmuramoyl-L-alanine synthetase)	[TP0782-TP0341 (0.8145237)]
COG0739	COG0773	IL0444	IL0444	Membrane protein {UniProtKB/TrEMBL:Q5R0N8}	IL2261	IL2261	UDP-N-acetylmuramate:L-alanyl-gamma-D-glutamyl-me	[TP0782-TP0341 (0.8145237)]
COG0739	COG0773	IL0746	IL0746	Lipoprotein NlpD {UniProtKB/TrEMBL:Q5QUB4}	IL0437	murC	UDP-N-acetylmuramate--L-alanine ligase (EC 6.3.2.8) (UDP-N- acetylmuramoyl-L-alanine synthetase)	[TP0782-TP0341 (0.8145237)]
COG0739	COG0773	IL0746	IL0746	Lipoprotein NlpD {UniProtKB/TrEMBL:Q5QUB4}	IL2261	IL2261	UDP-N-acetylmuramate:L-alanyl-gamma-D-glutamyl-me	[TP0782-TP0341 (0.8145237)]
COG0739	COG0773	IL2237	IL2237	Peptidase, M23/M37 family	IL2261	IL2261	UDP-N-acetylmuramate:L-alanyl-gamma-D-glutamyl-me	[TP0782-TP0341 (0.8145237)]
COG0739	COG0773	IL0444	IL0444	Membrane protein {UniProtKB/TrEMBL:Q5R0N8}	IL0437	murC	UDP-N-acetylmuramate--L-alanine ligase (EC 6.3.2.8) (UDP-N- acetylmuramoyl-L-alanine synthetase)	[TP0782-TP0341 (0.8145237)]
COG0739	COG0773	IL1257	IL1257	Peptidase, M23/M37 family	IL0437	murC	UDP-N-acetylmuramate--L-alanine ligase (EC 6.3.2.8) (UDP-N- acetylmuramoyl-L-alanine synthetase)	[TP0782-TP0341 (0.8145237)]
COG0050	COG0457	IL0350	IL0350	Translation elongation factor EF-Tu	IL2114	IL2114	TPR repeats containing protein	[TP0187-TP0067 (0.7854602)]
COG0050	COG0457	IL0338	IL0338	Translation elongation factor EF-Tu	IL1854	IL1854	TPR repeats containing protein	[TP0187-TP0067 (0.7854602)]
COG0050	COG0457	IL0338	IL0338	Translation elongation factor EF-Tu	IL2114	IL2114	TPR repeats containing protein	[TP0187-TP0067 (0.7854602)]
COG0050	COG0457	IL0350	IL0350	Translation elongation factor EF-Tu	IL1854	IL1854	TPR repeats containing protein	[TP0187-TP0067 (0.7854602)]
COG0301	COG0457	IL2133	IL2133	Thiamine biosynthesis protein ThiI	IL1854	IL1854	TPR repeats containing protein	[TP0559-TP0095 (0.76004404), TP0559-TP0067 (0.65738976)]
COG0301	COG0457	IL2133	IL2133	Thiamine biosynthesis protein ThiI	IL2114	IL2114	TPR repeats containing protein	[TP0559-TP0095 (0.76004404), TP0559-TP0067 (0.65738976)]
COG0257	COG0564	IL1895	IL1895	50S ribosomal protein L36	IL1183	IL1183	Pseudouridine synthase {UniProtKB/TrEMBL:Q5QTU5}	[TP0209-TP0154 (0.634929)]
COG0257	COG0564	IL1895	IL1895	50S ribosomal protein L36	IL2224	IL2224	Pseudouridine synthase {UniProtKB/TrEMBL:Q5QVN1}	[TP0209-TP0154 (0.634929)]
COG0257	COG0564	IL1895	IL1895	50S ribosomal protein L36	IL0849	IL0849	Pseudouridine synthase {UniProtKB/TrEMBL:Q5QXS8}	[TP0209-TP0154 (0.634929)]
COG0257	COG0564	IL1895	IL1895	50S ribosomal protein L36	IL1348	IL1348	Pseudouridine synthase {UniProtKB/TrEMBL:Q5QZ45}	[TP0209-TP0154 (0.634929)]
COG0621	COG2208	IL0941	IL0941	2-methylthioadenine synthetase	IL1713	IL1713	Response regulator of sigma subunit, serine	[TP0269-TP0218 (0.77940726)]
COG0739	COG2239	IL0444	IL0444	Membrane protein {UniProtKB/TrEMBL:Q5R0N8}	IL0391	IL0391	Mg/Co/Ni transporter MgtE	[TP0155-TP0917 (0.6343327)]
COG0739	COG2239	IL1257	IL1257	Peptidase, M23/M37 family	IL0391	IL0391	Mg/Co/Ni transporter MgtE	[TP0155-TP0917 (0.6343327)]
COG0739	COG2239	IL2237	IL2237	Peptidase, M23/M37 family	IL0391	IL0391	Mg/Co/Ni transporter MgtE	[TP0155-TP0917 (0.6343327)]
COG0739	COG2239	IL0746	IL0746	Lipoprotein NlpD {UniProtKB/TrEMBL:Q5QUB4}	IL0391	IL0391	Mg/Co/Ni transporter MgtE	[TP0155-TP0917 (0.6343327)]
COG1292	COG2239	IL1418	IL1418	Choline-glycine betaine transporter	IL0391	IL0391	Mg/Co/Ni transporter MgtE	[TP0106-TP0917 (0.5215956)]
COG1292	COG2239	IL2388	IL2388	Choline-glycine betaine transporter	IL0391	IL0391	Mg/Co/Ni transporter MgtE	[TP0106-TP0917 (0.5215956)]
COG0457	COG1187	IL1854	IL1854	TPR repeats containing protein	IL1743	IL1743	RNA pseudouridylate synthase-family protein	[TP0067-TP0459 (0.6360361)]
COG0457	COG1187	IL2114	IL2114	TPR repeats containing protein	IL1743	IL1743	RNA pseudouridylate synthase-family protein	[TP0067-TP0459 (0.6360361)]
COG0457	COG1187	IL2114	IL2114	TPR repeats containing protein	IL1309	IL1309	RNA pseudouridylate synthase-family protein	[TP0067-TP0459 (0.6360361)]
COG0457	COG1187	IL1854	IL1854	TPR repeats containing protein	IL1309	IL1309	RNA pseudouridylate synthase-family protein	[TP0067-TP0459 (0.6360361)]
COG0210	COG0305	IL2551	IL2551	Superfamily I DNA helicase, UvrD	IL1933	IL1933	Replicative DNA helicase	[TP0102-TP0058 (0.8842861)]
COG0210	COG0305	IL0207	IL0207	Rep helicase, a single-stranded DNA dependent	IL1933	IL1933	Replicative DNA helicase	[TP0102-TP0058 (0.8842861)]
COG0621	COG0739	IL0941	IL0941	2-methylthioadenine synthetase	IL0746	IL0746	Lipoprotein NlpD {UniProtKB/TrEMBL:Q5QUB4}	[TP0269-TP0702 (0.8475093)]
COG0621	COG0739	IL0941	IL0941	2-methylthioadenine synthetase	IL1257	IL1257	Peptidase, M23/M37 family	[TP0269-TP0702 (0.8475093)]
COG0621	COG0739	IL0941	IL0941	2-methylthioadenine synthetase	IL2237	IL2237	Peptidase, M23/M37 family	[TP0269-TP0702 (0.8475093)]
COG0621	COG0739	IL0941	IL0941	2-methylthioadenine synthetase	IL0444	IL0444	Membrane protein {UniProtKB/TrEMBL:Q5R0N8}	[TP0269-TP0702 (0.8475093)]
COG1256	COG1516	IL1138	IL1138	Flagellar hook-associated protein	IL1133	IL1133	Flagellin-specific chaperone FliS	[TP0660-TP0943 (0.90609026)]
COG0257	COG1057	IL1895	IL1895	50S ribosomal protein L36	IL0950	IL0950	Nicotinic acid mononucleotide adenylyltransferase	[TP0209-TP0741 (0.64932555)]
