# Supplementary material for: The Binary Protein Interactome of Treponema pallidum – The Syphilis Spirochete
Source: PLoS One. 2008 May 28;3(5):e2292. doi: 10.1371/journal.pone.0002292 (PMC2386257; doi:10.1371/journal.pone.0002292)
Supplement: Data S1 — Predicted protein-protein interactions based on our Treponema pallidum data; zip archive containing 372 files with one file per species. (6.09 MB ZIP) [file pone.0002292.s006.zip › bacteria/Jannaschia_sp__CCS1.tab]

290400 Jannaschia sp. CCS1
COG A	COG B	Locus Id A	Preferred Name(s) A	Annotation A	Locus Id B	Preferred Name(s) B	Annotation B	T. pallidum interaction
COG0186	COG1475	Jann_0600	Jann_0600	ribosomal protein S17	Jann_0203	Jann_0203	parB-like partition proteins	[TP0198-TP0271 (0.71912634)]
COG0186	COG1475	Jann_0600	Jann_0600	ribosomal protein S17	Jann_3429	Jann_3429	ParB-like nuclease	[TP0198-TP0271 (0.71912634)]
COG0608	COG0817	Jann_3002	Jann_3002	single-stranded-DNA-specific exonuclease RecJ	Jann_0964	Jann_0964	crossover junction endodeoxyribonuclease RuvC	[TP0704-TP0517 (0.81382185)]
COG0845	COG4591	Jann_1316	Jann_1316	secretion protein HlyD	Jann_3316	Jann_3316	Lipoprotein releasing system, transmembrane	[TP0965-TP0582 (0.8143851)]
COG0845	COG4591	Jann_2197	Jann_2197	secretion protein HlyD	Jann_3316	Jann_3316	Lipoprotein releasing system, transmembrane	[TP0965-TP0582 (0.8143851)]
COG0845	COG4591	Jann_0434	Jann_0434	Type I secretion membrane fusion protein, HlyD	Jann_3316	Jann_3316	Lipoprotein releasing system, transmembrane	[TP0965-TP0582 (0.8143851)]
COG0845	COG4591	Jann_1310	Jann_1310	secretion protein HlyD	Jann_3316	Jann_3316	Lipoprotein releasing system, transmembrane	[TP0965-TP0582 (0.8143851)]
COG0617	COG0860	Jann_0081	Jann_0081	Polynucleotide adenylyltransferase protein	Jann_2536	Jann_2536	N-acetylmuramoyl-L-alanine amidase	[TP0270-TP0247 (0.76828843)]
COG0201	COG0550	Jann_0612	Jann_0612	SecY protein	Jann_3160	Jann_3160	DNA topoisomerase	[TP0208-TP0394 (0.8044664)]
COG0768	COG2812	Jann_3648	Jann_3648	Peptidoglycan glycosyltransferase	Jann_3876	Jann_3876	DNA polymerase III, subunits gamma and tau	[TP0500-TP1005 (0.655462)]
COG0768	COG2812	Jann_2767	Jann_2767	Peptidoglycan glycosyltransferase	Jann_3876	Jann_3876	DNA polymerase III, subunits gamma and tau	[TP0500-TP1005 (0.655462)]
COG0051	COG0693	Jann_0582	Jann_0582	ribosomal protein S10	Jann_2579	Jann_2579	ThiJ/PfpI	[TP0188-TP0445 (0.6307204)]
COG0051	COG0693	Jann_0582	Jann_0582	ribosomal protein S10	Jann_1867	Jann_1867	Peptidase C56, PfpI	[TP0188-TP0445 (0.6307204)]
COG0051	COG0693	Jann_0582	Jann_0582	ribosomal protein S10	Jann_3480	Jann_3480	ThiJ/PfpI	[TP0188-TP0445 (0.6307204)]
COG0180	COG0564	Jann_0894	Jann_0894	tryptophanyl-tRNA synthetase	Jann_4024	Jann_4024	pseudouridine synthase	[TP0632-TP0339 (0.7885255)]
COG0180	COG0564	Jann_0894	Jann_0894	tryptophanyl-tRNA synthetase	Jann_0624	Jann_0624	Pseudouridine synthase, RluD	[TP0632-TP0339 (0.7885255)]
COG0180	COG0564	Jann_0894	Jann_0894	tryptophanyl-tRNA synthetase	Jann_3401	Jann_3401	Pseudouridine synthase, RluD	[TP0632-TP0339 (0.7885255)]
COG0090	COG0223	Jann_0588	Jann_0588	ribosomal protein L2	Jann_0469	Jann_0469	methionyl-tRNA formyltransferase	[TP0192-TP0756 (0.8610547)]
COG0632	COG2255	Jann_0965	Jann_0965	Holliday junction DNA helicase RuvA	Jann_0966	Jann_0966	Holliday junction DNA helicase RuvB	[TP0543-TP0162 (0.9659884)]
COG0462	COG0817	Jann_1053	Jann_1053	ribose-phosphate pyrophosphokinase	Jann_0964	Jann_0964	crossover junction endodeoxyribonuclease RuvC	[TP0294-TP0517 (0.54911256)]
COG0257	COG0577	Jann_3997	Jann_3997	ribosomal protein L36	Jann_3108	Jann_3108	hypothetical protein	[TP0209-TP0962 (0.5903608)]
COG0257	COG0577	Jann_3997	Jann_3997	ribosomal protein L36	Jann_0256	Jann_0256	protein of unknown function DUF214	[TP0209-TP0962 (0.5903608)]
COG0457	COG1653	Jann_3312	Jann_3312	TPR protein	Jann_3701	Jann_3701	extracellular solute-binding protein, family 1	[TP0067-TP0074 (0.6656524)]
COG0457	COG1653	Jann_3336	Jann_3336	sulfotransferase	Jann_4090	Jann_4090	Twin-arginine translocation pathway signal	[TP0067-TP0074 (0.6656524)]
COG0457	COG1653	Jann_3336	Jann_3336	sulfotransferase	Jann_2902	Jann_2902	extracellular solute-binding protein, family 1	[TP0067-TP0074 (0.6656524)]
COG0457	COG1653	Jann_3336	Jann_3336	sulfotransferase	Jann_1283	Jann_1283	extracellular solute-binding protein, family 1	[TP0067-TP0074 (0.6656524)]
COG0457	COG1653	Jann_3312	Jann_3312	TPR protein	Jann_1283	Jann_1283	extracellular solute-binding protein, family 1	[TP0067-TP0074 (0.6656524)]
COG0457	COG1653	Jann_3336	Jann_3336	sulfotransferase	Jann_3935	Jann_3935	extracellular solute-binding protein, family 1	[TP0067-TP0074 (0.6656524)]
COG0457	COG1653	Jann_3312	Jann_3312	TPR protein	Jann_1356	Jann_1356	extracellular solute-binding protein, family 1	[TP0067-TP0074 (0.6656524)]
COG0457	COG1653	Jann_3312	Jann_3312	TPR protein	Jann_3944	Jann_3944	extracellular solute-binding protein, family 1	[TP0067-TP0074 (0.6656524)]
COG0457	COG1653	Jann_0485	Jann_0485	Tetratricopeptide TPR_2	Jann_4090	Jann_4090	Twin-arginine translocation pathway signal	[TP0067-TP0074 (0.6656524)]
COG0457	COG1653	Jann_0485	Jann_0485	Tetratricopeptide TPR_2	Jann_1283	Jann_1283	extracellular solute-binding protein, family 1	[TP0067-TP0074 (0.6656524)]
COG0457	COG1653	Jann_3312	Jann_3312	TPR protein	Jann_2902	Jann_2902	extracellular solute-binding protein, family 1	[TP0067-TP0074 (0.6656524)]
COG0457	COG1653	Jann_3336	Jann_3336	sulfotransferase	Jann_3701	Jann_3701	extracellular solute-binding protein, family 1	[TP0067-TP0074 (0.6656524)]
COG0457	COG1653	Jann_3312	Jann_3312	TPR protein	Jann_4090	Jann_4090	Twin-arginine translocation pathway signal	[TP0067-TP0074 (0.6656524)]
COG0457	COG1653	Jann_0485	Jann_0485	Tetratricopeptide TPR_2	Jann_3838	Jann_3838	extracellular solute-binding protein, family 1	[TP0067-TP0074 (0.6656524)]
COG0457	COG1653	Jann_3336	Jann_3336	sulfotransferase	Jann_2075	Jann_2075	extracellular solute-binding protein, family 1	[TP0067-TP0074 (0.6656524)]
COG0457	COG1653	Jann_3312	Jann_3312	TPR protein	Jann_2075	Jann_2075	extracellular solute-binding protein, family 1	[TP0067-TP0074 (0.6656524)]
COG0457	COG1653	Jann_0485	Jann_0485	Tetratricopeptide TPR_2	Jann_3944	Jann_3944	extracellular solute-binding protein, family 1	[TP0067-TP0074 (0.6656524)]
COG0457	COG1653	Jann_3336	Jann_3336	sulfotransferase	Jann_3553	Jann_3553	extracellular solute-binding protein, family 1	[TP0067-TP0074 (0.6656524)]
COG0457	COG1653	Jann_3336	Jann_3336	sulfotransferase	Jann_3838	Jann_3838	extracellular solute-binding protein, family 1	[TP0067-TP0074 (0.6656524)]
COG0457	COG1653	Jann_3336	Jann_3336	sulfotransferase	Jann_1390	Jann_1390	extracellular solute-binding protein, family 1	[TP0067-TP0074 (0.6656524)]
COG0457	COG1653	Jann_3312	Jann_3312	TPR protein	Jann_4098	Jann_4098	extracellular solute-binding protein, family 1	[TP0067-TP0074 (0.6656524)]
COG0457	COG1653	Jann_0485	Jann_0485	Tetratricopeptide TPR_2	Jann_1356	Jann_1356	extracellular solute-binding protein, family 1	[TP0067-TP0074 (0.6656524)]
COG0457	COG1653	Jann_0485	Jann_0485	Tetratricopeptide TPR_2	Jann_3935	Jann_3935	extracellular solute-binding protein, family 1	[TP0067-TP0074 (0.6656524)]
COG0457	COG1653	Jann_0485	Jann_0485	Tetratricopeptide TPR_2	Jann_3701	Jann_3701	extracellular solute-binding protein, family 1	[TP0067-TP0074 (0.6656524)]
COG0457	COG1653	Jann_3336	Jann_3336	sulfotransferase	Jann_1946	Jann_1946	extracellular solute-binding protein, family 1	[TP0067-TP0074 (0.6656524)]
COG0457	COG1653	Jann_3336	Jann_3336	sulfotransferase	Jann_2588	Jann_2588	extracellular solute-binding protein, family 1	[TP0067-TP0074 (0.6656524)]
COG0457	COG1653	Jann_3312	Jann_3312	TPR protein	Jann_3838	Jann_3838	extracellular solute-binding protein, family 1	[TP0067-TP0074 (0.6656524)]
COG0457	COG1653	Jann_0485	Jann_0485	Tetratricopeptide TPR_2	Jann_3553	Jann_3553	extracellular solute-binding protein, family 1	[TP0067-TP0074 (0.6656524)]
COG0457	COG1653	Jann_3312	Jann_3312	TPR protein	Jann_1390	Jann_1390	extracellular solute-binding protein, family 1	[TP0067-TP0074 (0.6656524)]
COG0457	COG1653	Jann_0485	Jann_0485	Tetratricopeptide TPR_2	Jann_2075	Jann_2075	extracellular solute-binding protein, family 1	[TP0067-TP0074 (0.6656524)]
COG0457	COG1653	Jann_3312	Jann_3312	TPR protein	Jann_1946	Jann_1946	extracellular solute-binding protein, family 1	[TP0067-TP0074 (0.6656524)]
COG0457	COG1653	Jann_0485	Jann_0485	Tetratricopeptide TPR_2	Jann_1946	Jann_1946	extracellular solute-binding protein, family 1	[TP0067-TP0074 (0.6656524)]
COG0457	COG1653	Jann_3336	Jann_3336	sulfotransferase	Jann_4098	Jann_4098	extracellular solute-binding protein, family 1	[TP0067-TP0074 (0.6656524)]
COG0457	COG1653	Jann_3312	Jann_3312	TPR protein	Jann_3553	Jann_3553	extracellular solute-binding protein, family 1	[TP0067-TP0074 (0.6656524)]
COG0457	COG1653	Jann_0485	Jann_0485	Tetratricopeptide TPR_2	Jann_2902	Jann_2902	extracellular solute-binding protein, family 1	[TP0067-TP0074 (0.6656524)]
COG0457	COG1653	Jann_0485	Jann_0485	Tetratricopeptide TPR_2	Jann_4098	Jann_4098	extracellular solute-binding protein, family 1	[TP0067-TP0074 (0.6656524)]
COG0457	COG1653	Jann_3312	Jann_3312	TPR protein	Jann_3935	Jann_3935	extracellular solute-binding protein, family 1	[TP0067-TP0074 (0.6656524)]
COG0457	COG1653	Jann_3312	Jann_3312	TPR protein	Jann_2588	Jann_2588	extracellular solute-binding protein, family 1	[TP0067-TP0074 (0.6656524)]
COG0457	COG1653	Jann_3336	Jann_3336	sulfotransferase	Jann_1356	Jann_1356	extracellular solute-binding protein, family 1	[TP0067-TP0074 (0.6656524)]
COG0457	COG1653	Jann_0485	Jann_0485	Tetratricopeptide TPR_2	Jann_1390	Jann_1390	extracellular solute-binding protein, family 1	[TP0067-TP0074 (0.6656524)]
COG0457	COG1653	Jann_0485	Jann_0485	Tetratricopeptide TPR_2	Jann_2588	Jann_2588	extracellular solute-binding protein, family 1	[TP0067-TP0074 (0.6656524)]
COG0457	COG1653	Jann_3336	Jann_3336	sulfotransferase	Jann_3944	Jann_3944	extracellular solute-binding protein, family 1	[TP0067-TP0074 (0.6656524)]
COG1291	COG1684	Jann_4184	Jann_4184	chemotaxis protein MotA	Jann_4187	Jann_4187	flagellar biosynthetic protein FliR	[TP0725-TP0716 (0.9601814)]
COG0222	COG0802	Jann_0567	rplL	50S ribosomal protein L7/L12	Jann_4062	Jann_4062	protein of unknown function UPF0079	[TP0240-TP0875 (0.8481433)]
COG0495	COG1214	Jann_0411	Jann_0411	leucyl-tRNA synthetase	Jann_0863	Jann_0863	peptidase M22, glycoprotease	[TP0586-TP0876 (0.5571989)]
COG0192	COG0592	Jann_0706	metK	S-adenosylmethionine synthetase (EC 2.5.1.6) (Methionine adenosyltransferase) (AdoMet synthetase) (MAT)	Jann_0002	Jann_0002	DNA polymerase III, beta subunit	[TP0794-TP0002 (0.8412751)]
COG0360	COG0616	Jann_1622	Jann_1622	ribosomal protein S6	Jann_3922	Jann_3922	peptidase S49	[TP0063-TP0997 (0.6657489)]
COG0125	COG0457	Jann_1277	Jann_1277	Thymidylate kinase	Jann_3336	Jann_3336	sulfotransferase	[TP0354-TP0648 (0.5206915)]
COG0125	COG0457	Jann_1277	Jann_1277	Thymidylate kinase	Jann_0485	Jann_0485	Tetratricopeptide TPR_2	[TP0354-TP0648 (0.5206915)]
COG0125	COG0457	Jann_1277	Jann_1277	Thymidylate kinase	Jann_3312	Jann_3312	TPR protein	[TP0354-TP0648 (0.5206915)]
COG0860	COG1396	Jann_2536	Jann_2536	N-acetylmuramoyl-L-alanine amidase	Jann_2314	Jann_2314	transcriptional regulator, XRE family	[TP0247-TP0461 (0.8100859)]
COG0860	COG1396	Jann_2536	Jann_2536	N-acetylmuramoyl-L-alanine amidase	Jann_2046	Jann_2046	transcriptional regulator, XRE family with cupin	[TP0247-TP0461 (0.8100859)]
COG0860	COG1396	Jann_2536	Jann_2536	N-acetylmuramoyl-L-alanine amidase	Jann_1232	Jann_1232	transcriptional regulator, XRE family	[TP0247-TP0461 (0.8100859)]
COG0265	COG0333	Jann_3170	Jann_3170	Peptidase S1C, Do	Jann_1786	Jann_1786	ribosomal protein L32	[TP0773-TP0807 (0.5060325)]
COG0802	COG0860	Jann_4062	Jann_4062	protein of unknown function UPF0079	Jann_2536	Jann_2536	N-acetylmuramoyl-L-alanine amidase	[TP0875-TP0247 (0.90700364)]
COG0495	COG0761	Jann_0411	Jann_0411	leucyl-tRNA synthetase	Jann_0507	Jann_0507	hydroxymethylbutenyl pyrophosphate reductase	[TP0586-TP0547 (0.63095015)]
COG0820	COG2812	Jann_0269	Jann_0269	hypothetical protein	Jann_3876	Jann_3876	DNA polymerase III, subunits gamma and tau	[TP0068-TP1005 (0.60435057)]
COG1684	COG2239	Jann_4187	Jann_4187	flagellar biosynthetic protein FliR	Jann_2723	Jann_2723	magnesium transporter	[TP0716-TP0917 (0.5059451)]
COG0272	COG1396	Jann_2504	Jann_2504	DNA ligase, NAD-dependent	Jann_2314	Jann_2314	transcriptional regulator, XRE family	[TP0634-TP0461 (0.7134334)]
COG0272	COG1396	Jann_2504	Jann_2504	DNA ligase, NAD-dependent	Jann_2046	Jann_2046	transcriptional regulator, XRE family with cupin	[TP0634-TP0461 (0.7134334)]
COG0272	COG1396	Jann_2504	Jann_2504	DNA ligase, NAD-dependent	Jann_1232	Jann_1232	transcriptional regulator, XRE family	[TP0634-TP0461 (0.7134334)]
COG0577	COG0845	Jann_0256	Jann_0256	protein of unknown function DUF214	Jann_2197	Jann_2197	secretion protein HlyD	[TP0963-TP0965 (0.93032813)]
COG0577	COG0845	Jann_0256	Jann_0256	protein of unknown function DUF214	Jann_0434	Jann_0434	Type I secretion membrane fusion protein, HlyD	[TP0963-TP0965 (0.93032813)]
COG0577	COG0845	Jann_0256	Jann_0256	protein of unknown function DUF214	Jann_1316	Jann_1316	secretion protein HlyD	[TP0963-TP0965 (0.93032813)]
COG0577	COG0845	Jann_3108	Jann_3108	hypothetical protein	Jann_1316	Jann_1316	secretion protein HlyD	[TP0963-TP0965 (0.93032813)]
COG0577	COG0845	Jann_0256	Jann_0256	protein of unknown function DUF214	Jann_1310	Jann_1310	secretion protein HlyD	[TP0963-TP0965 (0.93032813)]
COG0577	COG0845	Jann_3108	Jann_3108	hypothetical protein	Jann_2197	Jann_2197	secretion protein HlyD	[TP0963-TP0965 (0.93032813)]
COG0577	COG0845	Jann_3108	Jann_3108	hypothetical protein	Jann_0434	Jann_0434	Type I secretion membrane fusion protein, HlyD	[TP0963-TP0965 (0.93032813)]
COG0577	COG0845	Jann_3108	Jann_3108	hypothetical protein	Jann_1310	Jann_1310	secretion protein HlyD	[TP0963-TP0965 (0.93032813)]
COG0333	COG1077	Jann_1786	Jann_1786	ribosomal protein L32	Jann_3645	Jann_3645	cell shape determining protein, MreB/Mrl family	[TP0807-TP0497 (0.61855906)]
COG0234	COG1200	Jann_3359	Jann_3359	chaperonin Cpn10	Jann_2503	Jann_2503	DEAD/DEAH box helicase-like	[TP1013-TP0687 (0.84594196)]
COG0084	COG2201	Jann_1275	Jann_1275	TatD-related deoxyribonuclease	Jann_2844	Jann_2844	CheB methylesterase	[TP0994-TP0631 (0.71912634)]
COG1671	COG2812	Jann_2168	Jann_2168	protein of unknown function DUF188	Jann_3876	Jann_3876	DNA polymerase III, subunits gamma and tau	[TP0845-TP1005 (0.5704539)]
COG0257	COG1253	Jann_3997	Jann_3997	ribosomal protein L36	Jann_0704	Jann_0704	CBS	[TP0209-TP0027 (0.74441797)]
COG0060	COG0681	Jann_3467	Jann_3467	isoleucyl-tRNA synthetase	Jann_0521	Jann_0521	Peptidase S26A, signal peptidase I	[TP0452-TP0185 (0.79878455)]
COG0558	COG2239	Jann_3918	Jann_3918	CDP-diacylglycerol--glycerol-3-phosphate	Jann_2723	Jann_2723	magnesium transporter	[TP0256-TP0917 (0.6007029)]
COG0558	COG2239	Jann_3888	Jann_3888	CDP-alcohol phosphatidyltransferase	Jann_2723	Jann_2723	magnesium transporter	[TP0256-TP0917 (0.6007029)]
COG0242	COG1879	Jann_0466	Jann_0466	Peptide deformylase	Jann_2594	Jann_2594	putative periplasmic binding ABC transporter	[TP0757-TP0684 (0.80039173)]
COG0242	COG1879	Jann_0467	Jann_0467	formylmethionine deformylase	Jann_3087	Jann_3087	periplasmic binding protein/LacI transcriptional	[TP0757-TP0684 (0.80039173)]
COG0242	COG1879	Jann_0466	Jann_0466	Peptide deformylase	Jann_1373	Jann_1373	periplasmic binding protein/LacI transcriptional	[TP0757-TP0684 (0.80039173)]
COG0242	COG1879	Jann_0468	Jann_0468	formylmethionine deformylase	Jann_0882	Jann_0882	periplasmic binding protein/LacI transcriptional	[TP0757-TP0684 (0.80039173)]
COG0242	COG1879	Jann_0468	Jann_0468	formylmethionine deformylase	Jann_1373	Jann_1373	periplasmic binding protein/LacI transcriptional	[TP0757-TP0684 (0.80039173)]
COG0242	COG1879	Jann_0468	Jann_0468	formylmethionine deformylase	Jann_3060	Jann_3060	periplasmic binding protein/LacI transcriptional	[TP0757-TP0684 (0.80039173)]
COG0242	COG1879	Jann_0468	Jann_0468	formylmethionine deformylase	Jann_1463	Jann_1463	ribose binding protein of ABC transporter	[TP0757-TP0684 (0.80039173)]
COG0242	COG1879	Jann_0466	Jann_0466	Peptide deformylase	Jann_2406	Jann_2406	periplasmic binding protein/LacI transcriptional	[TP0757-TP0684 (0.80039173)]
COG0242	COG1879	Jann_0466	Jann_0466	Peptide deformylase	Jann_3094	Jann_3094	periplasmic binding protein/LacI transcriptional	[TP0757-TP0684 (0.80039173)]
COG0242	COG1879	Jann_0468	Jann_0468	formylmethionine deformylase	Jann_3087	Jann_3087	periplasmic binding protein/LacI transcriptional	[TP0757-TP0684 (0.80039173)]
COG0242	COG1879	Jann_0467	Jann_0467	formylmethionine deformylase	Jann_2406	Jann_2406	periplasmic binding protein/LacI transcriptional	[TP0757-TP0684 (0.80039173)]
COG0242	COG1879	Jann_0468	Jann_0468	formylmethionine deformylase	Jann_1455	Jann_1455	regulatory protein, LacI	[TP0757-TP0684 (0.80039173)]
COG0242	COG1879	Jann_0468	Jann_0468	formylmethionine deformylase	Jann_2594	Jann_2594	putative periplasmic binding ABC transporter	[TP0757-TP0684 (0.80039173)]
COG0242	COG1879	Jann_0466	Jann_0466	Peptide deformylase	Jann_1463	Jann_1463	ribose binding protein of ABC transporter	[TP0757-TP0684 (0.80039173)]
COG0242	COG1879	Jann_0467	Jann_0467	formylmethionine deformylase	Jann_1373	Jann_1373	periplasmic binding protein/LacI transcriptional	[TP0757-TP0684 (0.80039173)]
COG0242	COG1879	Jann_0468	Jann_0468	formylmethionine deformylase	Jann_2406	Jann_2406	periplasmic binding protein/LacI transcriptional	[TP0757-TP0684 (0.80039173)]
COG0242	COG1879	Jann_0467	Jann_0467	formylmethionine deformylase	Jann_2594	Jann_2594	putative periplasmic binding ABC transporter	[TP0757-TP0684 (0.80039173)]
COG0242	COG1879	Jann_0466	Jann_0466	Peptide deformylase	Jann_0882	Jann_0882	periplasmic binding protein/LacI transcriptional	[TP0757-TP0684 (0.80039173)]
COG0242	COG1879	Jann_0467	Jann_0467	formylmethionine deformylase	Jann_3094	Jann_3094	periplasmic binding protein/LacI transcriptional	[TP0757-TP0684 (0.80039173)]
COG0242	COG1879	Jann_0467	Jann_0467	formylmethionine deformylase	Jann_1455	Jann_1455	regulatory protein, LacI	[TP0757-TP0684 (0.80039173)]
COG0242	COG1879	Jann_0467	Jann_0467	formylmethionine deformylase	Jann_3060	Jann_3060	periplasmic binding protein/LacI transcriptional	[TP0757-TP0684 (0.80039173)]
COG0242	COG1879	Jann_0468	Jann_0468	formylmethionine deformylase	Jann_1425	Jann_1425	periplasmic binding protein/LacI transcriptional	[TP0757-TP0684 (0.80039173)]
COG0242	COG1879	Jann_0467	Jann_0467	formylmethionine deformylase	Jann_1463	Jann_1463	ribose binding protein of ABC transporter	[TP0757-TP0684 (0.80039173)]
COG0242	COG1879	Jann_0468	Jann_0468	formylmethionine deformylase	Jann_3094	Jann_3094	periplasmic binding protein/LacI transcriptional	[TP0757-TP0684 (0.80039173)]
COG0242	COG1879	Jann_0467	Jann_0467	formylmethionine deformylase	Jann_0882	Jann_0882	periplasmic binding protein/LacI transcriptional	[TP0757-TP0684 (0.80039173)]
COG0242	COG1879	Jann_0466	Jann_0466	Peptide deformylase	Jann_1425	Jann_1425	periplasmic binding protein/LacI transcriptional	[TP0757-TP0684 (0.80039173)]
COG0242	COG1879	Jann_0466	Jann_0466	Peptide deformylase	Jann_3087	Jann_3087	periplasmic binding protein/LacI transcriptional	[TP0757-TP0684 (0.80039173)]
COG0242	COG1879	Jann_0466	Jann_0466	Peptide deformylase	Jann_3060	Jann_3060	periplasmic binding protein/LacI transcriptional	[TP0757-TP0684 (0.80039173)]
COG0242	COG1879	Jann_0466	Jann_0466	Peptide deformylase	Jann_1455	Jann_1455	regulatory protein, LacI	[TP0757-TP0684 (0.80039173)]
COG0242	COG1879	Jann_0467	Jann_0467	formylmethionine deformylase	Jann_1425	Jann_1425	periplasmic binding protein/LacI transcriptional	[TP0757-TP0684 (0.80039173)]
COG0257	COG1749	Jann_3997	Jann_3997	ribosomal protein L36	Jann_4173	Jann_4173	protein of unknown function DUF1078-like	[TP0209-TP0727 (0.6772987)]
COG0652	COG1879	Jann_1917	Jann_1917	peptidyl-prolyl cis-trans isomerase, cyclophilin	Jann_3087	Jann_3087	periplasmic binding protein/LacI transcriptional	[TP0947-TP0684 (0.5775195)]
COG0652	COG1879	Jann_1918	Jann_1918	peptidyl-prolyl cis-trans isomerase, cyclophilin	Jann_2594	Jann_2594	putative periplasmic binding ABC transporter	[TP0947-TP0684 (0.5775195)]
COG0652	COG1879	Jann_1918	Jann_1918	peptidyl-prolyl cis-trans isomerase, cyclophilin	Jann_2406	Jann_2406	periplasmic binding protein/LacI transcriptional	[TP0947-TP0684 (0.5775195)]
COG0652	COG1879	Jann_1918	Jann_1918	peptidyl-prolyl cis-trans isomerase, cyclophilin	Jann_1373	Jann_1373	periplasmic binding protein/LacI transcriptional	[TP0947-TP0684 (0.5775195)]
COG0652	COG1879	Jann_1917	Jann_1917	peptidyl-prolyl cis-trans isomerase, cyclophilin	Jann_1463	Jann_1463	ribose binding protein of ABC transporter	[TP0947-TP0684 (0.5775195)]
COG0652	COG1879	Jann_1917	Jann_1917	peptidyl-prolyl cis-trans isomerase, cyclophilin	Jann_1425	Jann_1425	periplasmic binding protein/LacI transcriptional	[TP0947-TP0684 (0.5775195)]
COG0652	COG1879	Jann_1918	Jann_1918	peptidyl-prolyl cis-trans isomerase, cyclophilin	Jann_3087	Jann_3087	periplasmic binding protein/LacI transcriptional	[TP0947-TP0684 (0.5775195)]
COG0652	COG1879	Jann_1918	Jann_1918	peptidyl-prolyl cis-trans isomerase, cyclophilin	Jann_3060	Jann_3060	periplasmic binding protein/LacI transcriptional	[TP0947-TP0684 (0.5775195)]
COG0652	COG1879	Jann_1917	Jann_1917	peptidyl-prolyl cis-trans isomerase, cyclophilin	Jann_0882	Jann_0882	periplasmic binding protein/LacI transcriptional	[TP0947-TP0684 (0.5775195)]
COG0652	COG1879	Jann_1918	Jann_1918	peptidyl-prolyl cis-trans isomerase, cyclophilin	Jann_3094	Jann_3094	periplasmic binding protein/LacI transcriptional	[TP0947-TP0684 (0.5775195)]
COG0652	COG1879	Jann_1917	Jann_1917	peptidyl-prolyl cis-trans isomerase, cyclophilin	Jann_2594	Jann_2594	putative periplasmic binding ABC transporter	[TP0947-TP0684 (0.5775195)]
COG0652	COG1879	Jann_1917	Jann_1917	peptidyl-prolyl cis-trans isomerase, cyclophilin	Jann_1373	Jann_1373	periplasmic binding protein/LacI transcriptional	[TP0947-TP0684 (0.5775195)]
COG0652	COG1879	Jann_1918	Jann_1918	peptidyl-prolyl cis-trans isomerase, cyclophilin	Jann_1425	Jann_1425	periplasmic binding protein/LacI transcriptional	[TP0947-TP0684 (0.5775195)]
COG0652	COG1879	Jann_1917	Jann_1917	peptidyl-prolyl cis-trans isomerase, cyclophilin	Jann_3060	Jann_3060	periplasmic binding protein/LacI transcriptional	[TP0947-TP0684 (0.5775195)]
COG0652	COG1879	Jann_1918	Jann_1918	peptidyl-prolyl cis-trans isomerase, cyclophilin	Jann_0882	Jann_0882	periplasmic binding protein/LacI transcriptional	[TP0947-TP0684 (0.5775195)]
COG0652	COG1879	Jann_1918	Jann_1918	peptidyl-prolyl cis-trans isomerase, cyclophilin	Jann_1455	Jann_1455	regulatory protein, LacI	[TP0947-TP0684 (0.5775195)]
COG0652	COG1879	Jann_1917	Jann_1917	peptidyl-prolyl cis-trans isomerase, cyclophilin	Jann_2406	Jann_2406	periplasmic binding protein/LacI transcriptional	[TP0947-TP0684 (0.5775195)]
COG0652	COG1879	Jann_1917	Jann_1917	peptidyl-prolyl cis-trans isomerase, cyclophilin	Jann_1455	Jann_1455	regulatory protein, LacI	[TP0947-TP0684 (0.5775195)]
COG0652	COG1879	Jann_1917	Jann_1917	peptidyl-prolyl cis-trans isomerase, cyclophilin	Jann_3094	Jann_3094	periplasmic binding protein/LacI transcriptional	[TP0947-TP0684 (0.5775195)]
COG0652	COG1879	Jann_1918	Jann_1918	peptidyl-prolyl cis-trans isomerase, cyclophilin	Jann_1463	Jann_1463	ribose binding protein of ABC transporter	[TP0947-TP0684 (0.5775195)]
COG1352	COG1595	Jann_2839	Jann_2839	MCP methyltransferase, CheR-type	Jann_0842	Jann_0842	sigma-24 (FecI-like)	[TP0630-TP0092 (0.6191048)]
COG1352	COG1595	Jann_2839	Jann_2839	MCP methyltransferase, CheR-type	Jann_3565	Jann_3565	sigma-24 (FecI-like)	[TP0630-TP0092 (0.6191048)]
COG1352	COG1595	Jann_2839	Jann_2839	MCP methyltransferase, CheR-type	Jann_1890	Jann_1890	sigma-24 (FecI-like)	[TP0630-TP0092 (0.6191048)]
COG1352	COG1595	Jann_2839	Jann_2839	MCP methyltransferase, CheR-type	Jann_3134	Jann_3134	sigma-24 (FecI-like)	[TP0630-TP0092 (0.6191048)]
COG1352	COG1595	Jann_2839	Jann_2839	MCP methyltransferase, CheR-type	Jann_0648	Jann_0648	sigma-24 (FecI-like)	[TP0630-TP0092 (0.6191048)]
COG1352	COG1595	Jann_2839	Jann_2839	MCP methyltransferase, CheR-type	Jann_3566	Jann_3566	response regulator receiver domain protein	[TP0630-TP0092 (0.6191048)]
COG1352	COG1595	Jann_2839	Jann_2839	MCP methyltransferase, CheR-type	Jann_4021	Jann_4021	sigma-24 (FecI-like)	[TP0630-TP0092 (0.6191048)]
COG1344	COG4786	Jann_4203	Jann_4203	flagellin-like	Jann_4194	Jann_4194	flagellar basal body rod protein	[TP0792-TP0961 (0.7009321), TP0659-TP0961 (0.6018447)]
COG1344	COG4786	Jann_4175	Jann_4175	flagellar hook-associated protein FlgL family	Jann_4194	Jann_4194	flagellar basal body rod protein	[TP0792-TP0961 (0.7009321), TP0659-TP0961 (0.6018447)]
COG1344	COG4786	Jann_4203	Jann_4203	flagellin-like	Jann_4193	Jann_4193	flagellar basal body rod protein	[TP0792-TP0961 (0.7009321), TP0659-TP0961 (0.6018447)]
COG1344	COG4786	Jann_4175	Jann_4175	flagellar hook-associated protein FlgL family	Jann_4193	Jann_4193	flagellar basal body rod protein	[TP0792-TP0961 (0.7009321), TP0659-TP0961 (0.6018447)]
COG0593	COG1077	Jann_0001	Jann_0001	chromosomal replication initiator protein DnaA	Jann_3645	Jann_3645	cell shape determining protein, MreB/Mrl family	[TP0001-TP0497 (0.678435)]
COG0593	COG1077	Jann_1057	Jann_1057	Chromosomal replication initiator, DnaA	Jann_3645	Jann_3645	cell shape determining protein, MreB/Mrl family	[TP0001-TP0497 (0.678435)]
COG0249	COG0357	Jann_0209	Jann_0209	DNA mismatch repair protein MutS	Jann_0201	Jann_0201	methyltransferase GidB	[TP0328-TP0946 (0.7367136)]
COG0658	COG1187	Jann_1843	Jann_1843	ComEC/Rec2-related protein	Jann_1217	Jann_1217	Pseudouridine synthase, Rsu	[TP0336-TP0459 (0.6079956)]
COG0658	COG1187	Jann_1843	Jann_1843	ComEC/Rec2-related protein	Jann_1685	Jann_1685	Pseudouridine synthase, Rsu	[TP0336-TP0459 (0.6079956)]
COG0465	COG0465	Jann_0979	Jann_0979	ATP-dependent metalloprotease FtsH	Jann_0979	Jann_0979	ATP-dependent metalloprotease FtsH	[TP0330-TP0330 (0.73856413)]
COG1558	COG1792	Jann_4197	Jann_4197	flagellar basal body rod protein	Jann_3646	Jann_3646	rod shape-determining protein MreC	[TP0397-TP0498 (0.58822864)]
COG0817	COG1558	Jann_0964	Jann_0964	crossover junction endodeoxyribonuclease RuvC	Jann_4197	Jann_4197	flagellar basal body rod protein	[TP0517-TP0397 (0.53212774)]
COG0592	COG1344	Jann_0002	Jann_0002	DNA polymerase III, beta subunit	Jann_4175	Jann_4175	flagellar hook-associated protein FlgL family	[TP0002-TP0659 (0.6618167)]
COG0592	COG1344	Jann_0002	Jann_0002	DNA polymerase III, beta subunit	Jann_4203	Jann_4203	flagellin-like	[TP0002-TP0659 (0.6618167)]
COG0860	COG1192	Jann_2536	Jann_2536	N-acetylmuramoyl-L-alanine amidase	Jann_0738	Jann_0738	ATPases involved in chromosome	[TP0247-TP0272 (0.7527567)]
COG0860	COG1192	Jann_2536	Jann_2536	N-acetylmuramoyl-L-alanine amidase	Jann_0202	Jann_0202	Cobyrinic acid a,c-diamide synthase	[TP0247-TP0272 (0.7527567)]
COG0242	COG0272	Jann_0468	Jann_0468	formylmethionine deformylase	Jann_2504	Jann_2504	DNA ligase, NAD-dependent	[TP0757-TP0634 (0.68197167)]
COG0242	COG0272	Jann_0467	Jann_0467	formylmethionine deformylase	Jann_2504	Jann_2504	DNA ligase, NAD-dependent	[TP0757-TP0634 (0.68197167)]
COG0242	COG0272	Jann_0466	Jann_0466	Peptide deformylase	Jann_2504	Jann_2504	DNA ligase, NAD-dependent	[TP0757-TP0634 (0.68197167)]
COG0265	COG0817	Jann_3170	Jann_3170	Peptidase S1C, Do	Jann_0964	Jann_0964	crossover junction endodeoxyribonuclease RuvC	[TP0773-TP0517 (0.5118523)]
COG0187	COG0358	Jann_1925	Jann_1925	DNA topoisomerase IV, B subunit	Jann_3449	Jann_3449	DNA primase	[TP1006-TP0492 (0.55112576)]
COG0187	COG0358	Jann_0004	Jann_0004	DNA gyrase, B subunit	Jann_3449	Jann_3449	DNA primase	[TP1006-TP0492 (0.55112576)]
COG1154	COG2812	Jann_0088	Jann_0088	deoxyxylulose-5-phosphate synthase	Jann_3876	Jann_3876	DNA polymerase III, subunits gamma and tau	[TP0824-TP1005 (0.68180764)]
COG1154	COG2812	Jann_0170	Jann_0170	deoxyxylulose-5-phosphate synthase	Jann_3876	Jann_3876	DNA polymerase III, subunits gamma and tau	[TP0824-TP1005 (0.68180764)]
COG0237	COG0552	Jann_0195	coaE	Dephospho-CoA kinase (EC 2.7.1.24) (Dephosphocoenzyme A kinase)	Jann_1214	Jann_1214	signal recognition particle-docking protein	[TP0296-TP0578 (0.7885255)]
COG0080	COG0265	Jann_0563	Jann_0563	ribosomal protein L11	Jann_3170	Jann_3170	Peptidase S1C, Do	[TP0237-TP0773 (0.6164146)]
COG0783	COG1079	Jann_3276	Jann_3276	Ferritin and Dps	Jann_1301	Jann_1301	inner-membrane translocator	[TP1038-TP0302 (0.79878455)]
COG0783	COG1079	Jann_3276	Jann_3276	Ferritin and Dps	Jann_0930	Jann_0930	inner-membrane translocator	[TP1038-TP0302 (0.79878455)]
COG0783	COG1079	Jann_3276	Jann_3276	Ferritin and Dps	Jann_0856	Jann_0856	inner-membrane translocator	[TP1038-TP0302 (0.79878455)]
COG2812	COG2812	Jann_3876	Jann_3876	DNA polymerase III, subunits gamma and tau	Jann_3876	Jann_3876	DNA polymerase III, subunits gamma and tau	[TP1005-TP1005 (0.52391654)]
COG0223	COG0234	Jann_0469	Jann_0469	methionyl-tRNA formyltransferase	Jann_3359	Jann_3359	chaperonin Cpn10	[TP0756-TP1013 (0.64276713)]
COG0036	COG1653	Jann_0790	Jann_0790	Ribulose-phosphate 3-epimerase	Jann_1356	Jann_1356	extracellular solute-binding protein, family 1	[TP0945-TP0074 (0.654426)]
COG0036	COG1653	Jann_0790	Jann_0790	Ribulose-phosphate 3-epimerase	Jann_3701	Jann_3701	extracellular solute-binding protein, family 1	[TP0945-TP0074 (0.654426)]
COG0036	COG1653	Jann_0790	Jann_0790	Ribulose-phosphate 3-epimerase	Jann_1946	Jann_1946	extracellular solute-binding protein, family 1	[TP0945-TP0074 (0.654426)]
COG0036	COG1653	Jann_0790	Jann_0790	Ribulose-phosphate 3-epimerase	Jann_1390	Jann_1390	extracellular solute-binding protein, family 1	[TP0945-TP0074 (0.654426)]
COG0036	COG1653	Jann_0790	Jann_0790	Ribulose-phosphate 3-epimerase	Jann_2588	Jann_2588	extracellular solute-binding protein, family 1	[TP0945-TP0074 (0.654426)]
COG0036	COG1653	Jann_0790	Jann_0790	Ribulose-phosphate 3-epimerase	Jann_3944	Jann_3944	extracellular solute-binding protein, family 1	[TP0945-TP0074 (0.654426)]
COG0036	COG1653	Jann_0790	Jann_0790	Ribulose-phosphate 3-epimerase	Jann_4098	Jann_4098	extracellular solute-binding protein, family 1	[TP0945-TP0074 (0.654426)]
COG0036	COG1653	Jann_0790	Jann_0790	Ribulose-phosphate 3-epimerase	Jann_2075	Jann_2075	extracellular solute-binding protein, family 1	[TP0945-TP0074 (0.654426)]
COG0036	COG1653	Jann_0790	Jann_0790	Ribulose-phosphate 3-epimerase	Jann_1283	Jann_1283	extracellular solute-binding protein, family 1	[TP0945-TP0074 (0.654426)]
COG0036	COG1653	Jann_0790	Jann_0790	Ribulose-phosphate 3-epimerase	Jann_3553	Jann_3553	extracellular solute-binding protein, family 1	[TP0945-TP0074 (0.654426)]
COG0036	COG1653	Jann_0790	Jann_0790	Ribulose-phosphate 3-epimerase	Jann_2902	Jann_2902	extracellular solute-binding protein, family 1	[TP0945-TP0074 (0.654426)]
COG0036	COG1653	Jann_0790	Jann_0790	Ribulose-phosphate 3-epimerase	Jann_4090	Jann_4090	Twin-arginine translocation pathway signal	[TP0945-TP0074 (0.654426)]
COG0036	COG1653	Jann_0790	Jann_0790	Ribulose-phosphate 3-epimerase	Jann_3935	Jann_3935	extracellular solute-binding protein, family 1	[TP0945-TP0074 (0.654426)]
COG0036	COG1653	Jann_0790	Jann_0790	Ribulose-phosphate 3-epimerase	Jann_3838	Jann_3838	extracellular solute-binding protein, family 1	[TP0945-TP0074 (0.654426)]
COG0357	COG0459	Jann_0201	Jann_0201	methyltransferase GidB	Jann_3358	Jann_3358	chaperonin GroEL	[TP0946-TP0030 (0.68326145)]
COG0664	COG1074	Jann_2207	Jann_2207	cyclic nucleotide-binding domain (cNMP-BD)	Jann_4066	Jann_4066	UvrD/REP helicase	[TP0089-TP0898 (0.8304331)]
COG0664	COG1074	Jann_3858	Jann_3858	transcriptional regulator, Crp/Fnr family	Jann_4066	Jann_4066	UvrD/REP helicase	[TP0089-TP0898 (0.8304331)]
COG0664	COG1074	Jann_3568	Jann_3568	cyclic nucleotide-binding domain (cNMP-BD)	Jann_4066	Jann_4066	UvrD/REP helicase	[TP0089-TP0898 (0.8304331)]
COG0223	COG0242	Jann_0469	Jann_0469	methionyl-tRNA formyltransferase	Jann_0468	Jann_0468	formylmethionine deformylase	[TP0756-TP0757 (0.8300303)]
COG0223	COG0242	Jann_0469	Jann_0469	methionyl-tRNA formyltransferase	Jann_0467	Jann_0467	formylmethionine deformylase	[TP0756-TP0757 (0.8300303)]
COG0223	COG0242	Jann_0469	Jann_0469	methionyl-tRNA formyltransferase	Jann_0466	Jann_0466	Peptide deformylase	[TP0756-TP0757 (0.8300303)]
COG0233	COG0359	Jann_2458	Jann_2458	ribosome recycling factor	Jann_1620	Jann_1620	ribosomal protein L9	[TP0604-TP0060 (0.5105792)]
COG0012	COG0457	Jann_3582	Jann_3582	hypothetical protein	Jann_0485	Jann_0485	Tetratricopeptide TPR_2	[TP0124-TP0067 (0.81355333)]
COG0012	COG0457	Jann_3582	Jann_3582	hypothetical protein	Jann_3312	Jann_3312	TPR protein	[TP0124-TP0067 (0.81355333)]
COG0012	COG0457	Jann_3582	Jann_3582	hypothetical protein	Jann_3336	Jann_3336	sulfotransferase	[TP0124-TP0067 (0.81355333)]
COG0265	COG0492	Jann_3170	Jann_3170	Peptidase S1C, Do	Jann_1307	Jann_1307	FAD-dependent pyridine nucleotide-disulphide	[TP0773-TP0814 (0.6926654)]
COG0265	COG0492	Jann_3170	Jann_3170	Peptidase S1C, Do	Jann_3338	Jann_3338	thioredoxin reductase	[TP0773-TP0814 (0.6926654)]
COG0265	COG0492	Jann_3170	Jann_3170	Peptidase S1C, Do	Jann_2255	Jann_2255	FAD-dependent pyridine nucleotide-disulphide	[TP0773-TP0814 (0.6926654)]
COG0265	COG0492	Jann_3170	Jann_3170	Peptidase S1C, Do	Jann_2058	Jann_2058	cyclic nucleotide-regulated FAD-dependent	[TP0773-TP0814 (0.6926654)]
COG1377	COG2239	Jann_4188	Jann_4188	type III secretion exporter	Jann_2723	Jann_2723	magnesium transporter	[TP0715-TP0917 (0.53720385)]
COG0124	COG0608	Jann_0945	Jann_0945	Histidine--tRNA ligase	Jann_3002	Jann_3002	single-stranded-DNA-specific exonuclease RecJ	[TP0641-TP0704 (0.75894904)]
COG0465	COG0772	Jann_0979	Jann_0979	ATP-dependent metalloprotease FtsH	Jann_2761	Jann_2761	cell cycle protein	[TP0330-TP0387 (0.8016956)]
COG0465	COG0772	Jann_0979	Jann_0979	ATP-dependent metalloprotease FtsH	Jann_3649	Jann_3649	Rod shape-determining protein RodA	[TP0330-TP0387 (0.8016956)]
COG0192	COG0217	Jann_0706	metK	S-adenosylmethionine synthetase (EC 2.5.1.6) (Methionine adenosyltransferase) (AdoMet synthetase) (MAT)	Jann_3380	Jann_3380	protein of unknown function DUF28	[TP0794-TP0474 (0.71912634)]
COG0201	COG2239	Jann_0612	Jann_0612	SecY protein	Jann_2723	Jann_2723	magnesium transporter	[TP0208-TP0917 (0.5527395)]
COG0860	COG1214	Jann_2536	Jann_2536	N-acetylmuramoyl-L-alanine amidase	Jann_0863	Jann_0863	peptidase M22, glycoprotease	[TP0247-TP0876 (0.6334264)]
COG0477	COG0845	Jann_0117	Jann_0117	major facilitator superfamily MFS_1	Jann_1310	Jann_1310	secretion protein HlyD	[TP0840-TP0965 (0.8653204)]
COG0477	COG0845	Jann_0419	Jann_0419	major facilitator superfamily MFS_1	Jann_2197	Jann_2197	secretion protein HlyD	[TP0840-TP0965 (0.8653204)]
COG0477	COG0845	Jann_0419	Jann_0419	major facilitator superfamily MFS_1	Jann_1310	Jann_1310	secretion protein HlyD	[TP0840-TP0965 (0.8653204)]
COG0477	COG0845	Jann_2009	Jann_2009	major facilitator superfamily MFS_1	Jann_2197	Jann_2197	secretion protein HlyD	[TP0840-TP0965 (0.8653204)]
COG0477	COG0845	Jann_0943	Jann_0943	major facilitator superfamily MFS_1	Jann_1316	Jann_1316	secretion protein HlyD	[TP0840-TP0965 (0.8653204)]
COG0477	COG0845	Jann_0009	Jann_0009	major facilitator superfamily MFS_1	Jann_1310	Jann_1310	secretion protein HlyD	[TP0840-TP0965 (0.8653204)]
COG0477	COG0845	Jann_2318	Jann_2318	Drug resistance transporter Bcr/CflA subfamily	Jann_2197	Jann_2197	secretion protein HlyD	[TP0840-TP0965 (0.8653204)]
COG0477	COG0845	Jann_0156	Jann_0156	PUCC protein	Jann_1310	Jann_1310	secretion protein HlyD	[TP0840-TP0965 (0.8653204)]
COG0477	COG0845	Jann_1583	Jann_1583	PUCC protein	Jann_2197	Jann_2197	secretion protein HlyD	[TP0840-TP0965 (0.8653204)]
COG0477	COG0845	Jann_3375	Jann_3375	Drug resistance transporter Bcr/CflA subfamily	Jann_2197	Jann_2197	secretion protein HlyD	[TP0840-TP0965 (0.8653204)]
COG0477	COG0845	Jann_1661	Jann_1661	major facilitator superfamily MFS_1	Jann_1316	Jann_1316	secretion protein HlyD	[TP0840-TP0965 (0.8653204)]
COG0477	COG0845	Jann_3597	Jann_3597	major facilitator superfamily MFS_1	Jann_2197	Jann_2197	secretion protein HlyD	[TP0840-TP0965 (0.8653204)]
COG0477	COG0845	Jann_1718	Jann_1718	major facilitator superfamily MFS_1	Jann_1310	Jann_1310	secretion protein HlyD	[TP0840-TP0965 (0.8653204)]
COG0477	COG0845	Jann_0419	Jann_0419	major facilitator superfamily MFS_1	Jann_0434	Jann_0434	Type I secretion membrane fusion protein, HlyD	[TP0840-TP0965 (0.8653204)]
COG0477	COG0845	Jann_3375	Jann_3375	Drug resistance transporter Bcr/CflA subfamily	Jann_0434	Jann_0434	Type I secretion membrane fusion protein, HlyD	[TP0840-TP0965 (0.8653204)]
COG0477	COG0845	Jann_2318	Jann_2318	Drug resistance transporter Bcr/CflA subfamily	Jann_1310	Jann_1310	secretion protein HlyD	[TP0840-TP0965 (0.8653204)]
COG0477	COG0845	Jann_0009	Jann_0009	major facilitator superfamily MFS_1	Jann_0434	Jann_0434	Type I secretion membrane fusion protein, HlyD	[TP0840-TP0965 (0.8653204)]
COG0477	COG0845	Jann_2009	Jann_2009	major facilitator superfamily MFS_1	Jann_0434	Jann_0434	Type I secretion membrane fusion protein, HlyD	[TP0840-TP0965 (0.8653204)]
COG0477	COG0845	Jann_2772	Jann_2772	major facilitator superfamily MFS_1	Jann_1310	Jann_1310	secretion protein HlyD	[TP0840-TP0965 (0.8653204)]
COG0477	COG0845	Jann_2772	Jann_2772	major facilitator superfamily MFS_1	Jann_2197	Jann_2197	secretion protein HlyD	[TP0840-TP0965 (0.8653204)]
COG0477	COG0845	Jann_0117	Jann_0117	major facilitator superfamily MFS_1	Jann_2197	Jann_2197	secretion protein HlyD	[TP0840-TP0965 (0.8653204)]
COG0477	COG0845	Jann_0055	Jann_0055	major facilitator superfamily MFS_1	Jann_1316	Jann_1316	secretion protein HlyD	[TP0840-TP0965 (0.8653204)]
COG0477	COG0845	Jann_1926	Jann_1926	major facilitator superfamily MFS_1	Jann_1310	Jann_1310	secretion protein HlyD	[TP0840-TP0965 (0.8653204)]
COG0477	COG0845	Jann_3597	Jann_3597	major facilitator superfamily MFS_1	Jann_1310	Jann_1310	secretion protein HlyD	[TP0840-TP0965 (0.8653204)]
COG0477	COG0845	Jann_3143	Jann_3143	major facilitator superfamily MFS_1	Jann_1310	Jann_1310	secretion protein HlyD	[TP0840-TP0965 (0.8653204)]
COG0477	COG0845	Jann_3143	Jann_3143	major facilitator superfamily MFS_1	Jann_0434	Jann_0434	Type I secretion membrane fusion protein, HlyD	[TP0840-TP0965 (0.8653204)]
COG0477	COG0845	Jann_2318	Jann_2318	Drug resistance transporter Bcr/CflA subfamily	Jann_0434	Jann_0434	Type I secretion membrane fusion protein, HlyD	[TP0840-TP0965 (0.8653204)]
COG0477	COG0845	Jann_0156	Jann_0156	PUCC protein	Jann_2197	Jann_2197	secretion protein HlyD	[TP0840-TP0965 (0.8653204)]
COG0477	COG0845	Jann_1718	Jann_1718	major facilitator superfamily MFS_1	Jann_1316	Jann_1316	secretion protein HlyD	[TP0840-TP0965 (0.8653204)]
COG0477	COG0845	Jann_2318	Jann_2318	Drug resistance transporter Bcr/CflA subfamily	Jann_1316	Jann_1316	secretion protein HlyD	[TP0840-TP0965 (0.8653204)]
COG0477	COG0845	Jann_1926	Jann_1926	major facilitator superfamily MFS_1	Jann_1316	Jann_1316	secretion protein HlyD	[TP0840-TP0965 (0.8653204)]
COG0477	COG0845	Jann_0009	Jann_0009	major facilitator superfamily MFS_1	Jann_1316	Jann_1316	secretion protein HlyD	[TP0840-TP0965 (0.8653204)]
COG0477	COG0845	Jann_0166	Jann_0166	PUCC protein	Jann_1310	Jann_1310	secretion protein HlyD	[TP0840-TP0965 (0.8653204)]
COG0477	COG0845	Jann_3143	Jann_3143	major facilitator superfamily MFS_1	Jann_1316	Jann_1316	secretion protein HlyD	[TP0840-TP0965 (0.8653204)]
COG0477	COG0845	Jann_0419	Jann_0419	major facilitator superfamily MFS_1	Jann_1316	Jann_1316	secretion protein HlyD	[TP0840-TP0965 (0.8653204)]
COG0477	COG0845	Jann_3887	Jann_3887	major facilitator superfamily MFS_1	Jann_2197	Jann_2197	secretion protein HlyD	[TP0840-TP0965 (0.8653204)]
COG0477	COG0845	Jann_1926	Jann_1926	major facilitator superfamily MFS_1	Jann_0434	Jann_0434	Type I secretion membrane fusion protein, HlyD	[TP0840-TP0965 (0.8653204)]
COG0477	COG0845	Jann_0943	Jann_0943	major facilitator superfamily MFS_1	Jann_2197	Jann_2197	secretion protein HlyD	[TP0840-TP0965 (0.8653204)]
COG0477	COG0845	Jann_0055	Jann_0055	major facilitator superfamily MFS_1	Jann_0434	Jann_0434	Type I secretion membrane fusion protein, HlyD	[TP0840-TP0965 (0.8653204)]
COG0477	COG0845	Jann_3887	Jann_3887	major facilitator superfamily MFS_1	Jann_1310	Jann_1310	secretion protein HlyD	[TP0840-TP0965 (0.8653204)]
COG0477	COG0845	Jann_0117	Jann_0117	major facilitator superfamily MFS_1	Jann_0434	Jann_0434	Type I secretion membrane fusion protein, HlyD	[TP0840-TP0965 (0.8653204)]
COG0477	COG0845	Jann_0943	Jann_0943	major facilitator superfamily MFS_1	Jann_1310	Jann_1310	secretion protein HlyD	[TP0840-TP0965 (0.8653204)]
COG0477	COG0845	Jann_1661	Jann_1661	major facilitator superfamily MFS_1	Jann_1310	Jann_1310	secretion protein HlyD	[TP0840-TP0965 (0.8653204)]
COG0477	COG0845	Jann_0117	Jann_0117	major facilitator superfamily MFS_1	Jann_1316	Jann_1316	secretion protein HlyD	[TP0840-TP0965 (0.8653204)]
COG0477	COG0845	Jann_3143	Jann_3143	major facilitator superfamily MFS_1	Jann_2197	Jann_2197	secretion protein HlyD	[TP0840-TP0965 (0.8653204)]
COG0477	COG0845	Jann_3375	Jann_3375	Drug resistance transporter Bcr/CflA subfamily	Jann_1310	Jann_1310	secretion protein HlyD	[TP0840-TP0965 (0.8653204)]
COG0477	COG0845	Jann_2009	Jann_2009	major facilitator superfamily MFS_1	Jann_1310	Jann_1310	secretion protein HlyD	[TP0840-TP0965 (0.8653204)]
COG0477	COG0845	Jann_1718	Jann_1718	major facilitator superfamily MFS_1	Jann_2197	Jann_2197	secretion protein HlyD	[TP0840-TP0965 (0.8653204)]
COG0477	COG0845	Jann_1583	Jann_1583	PUCC protein	Jann_1310	Jann_1310	secretion protein HlyD	[TP0840-TP0965 (0.8653204)]
COG0477	COG0845	Jann_0055	Jann_0055	major facilitator superfamily MFS_1	Jann_1310	Jann_1310	secretion protein HlyD	[TP0840-TP0965 (0.8653204)]
COG0477	COG0845	Jann_1661	Jann_1661	major facilitator superfamily MFS_1	Jann_2197	Jann_2197	secretion protein HlyD	[TP0840-TP0965 (0.8653204)]
COG0477	COG0845	Jann_0166	Jann_0166	PUCC protein	Jann_0434	Jann_0434	Type I secretion membrane fusion protein, HlyD	[TP0840-TP0965 (0.8653204)]
COG0477	COG0845	Jann_0943	Jann_0943	major facilitator superfamily MFS_1	Jann_0434	Jann_0434	Type I secretion membrane fusion protein, HlyD	[TP0840-TP0965 (0.8653204)]
COG0477	COG0845	Jann_3375	Jann_3375	Drug resistance transporter Bcr/CflA subfamily	Jann_1316	Jann_1316	secretion protein HlyD	[TP0840-TP0965 (0.8653204)]
COG0477	COG0845	Jann_2009	Jann_2009	major facilitator superfamily MFS_1	Jann_1316	Jann_1316	secretion protein HlyD	[TP0840-TP0965 (0.8653204)]
COG0477	COG0845	Jann_0156	Jann_0156	PUCC protein	Jann_1316	Jann_1316	secretion protein HlyD	[TP0840-TP0965 (0.8653204)]
COG0477	COG0845	Jann_1583	Jann_1583	PUCC protein	Jann_1316	Jann_1316	secretion protein HlyD	[TP0840-TP0965 (0.8653204)]
COG0477	COG0845	Jann_3597	Jann_3597	major facilitator superfamily MFS_1	Jann_1316	Jann_1316	secretion protein HlyD	[TP0840-TP0965 (0.8653204)]
COG0477	COG0845	Jann_0166	Jann_0166	PUCC protein	Jann_1316	Jann_1316	secretion protein HlyD	[TP0840-TP0965 (0.8653204)]
COG0477	COG0845	Jann_0009	Jann_0009	major facilitator superfamily MFS_1	Jann_2197	Jann_2197	secretion protein HlyD	[TP0840-TP0965 (0.8653204)]
COG0477	COG0845	Jann_1661	Jann_1661	major facilitator superfamily MFS_1	Jann_0434	Jann_0434	Type I secretion membrane fusion protein, HlyD	[TP0840-TP0965 (0.8653204)]
COG0477	COG0845	Jann_3887	Jann_3887	major facilitator superfamily MFS_1	Jann_0434	Jann_0434	Type I secretion membrane fusion protein, HlyD	[TP0840-TP0965 (0.8653204)]
COG0477	COG0845	Jann_1926	Jann_1926	major facilitator superfamily MFS_1	Jann_2197	Jann_2197	secretion protein HlyD	[TP0840-TP0965 (0.8653204)]
COG0477	COG0845	Jann_0055	Jann_0055	major facilitator superfamily MFS_1	Jann_2197	Jann_2197	secretion protein HlyD	[TP0840-TP0965 (0.8653204)]
COG0477	COG0845	Jann_3887	Jann_3887	major facilitator superfamily MFS_1	Jann_1316	Jann_1316	secretion protein HlyD	[TP0840-TP0965 (0.8653204)]
COG0477	COG0845	Jann_3597	Jann_3597	major facilitator superfamily MFS_1	Jann_0434	Jann_0434	Type I secretion membrane fusion protein, HlyD	[TP0840-TP0965 (0.8653204)]
COG0477	COG0845	Jann_0166	Jann_0166	PUCC protein	Jann_2197	Jann_2197	secretion protein HlyD	[TP0840-TP0965 (0.8653204)]
COG0477	COG0845	Jann_2772	Jann_2772	major facilitator superfamily MFS_1	Jann_0434	Jann_0434	Type I secretion membrane fusion protein, HlyD	[TP0840-TP0965 (0.8653204)]
COG0477	COG0845	Jann_2772	Jann_2772	major facilitator superfamily MFS_1	Jann_1316	Jann_1316	secretion protein HlyD	[TP0840-TP0965 (0.8653204)]
COG0477	COG0845	Jann_1583	Jann_1583	PUCC protein	Jann_0434	Jann_0434	Type I secretion membrane fusion protein, HlyD	[TP0840-TP0965 (0.8653204)]
COG0477	COG0845	Jann_0156	Jann_0156	PUCC protein	Jann_0434	Jann_0434	Type I secretion membrane fusion protein, HlyD	[TP0840-TP0965 (0.8653204)]
COG0477	COG0845	Jann_1718	Jann_1718	major facilitator superfamily MFS_1	Jann_0434	Jann_0434	Type I secretion membrane fusion protein, HlyD	[TP0840-TP0965 (0.8653204)]
COG0305	COG2812	Jann_1072	Jann_1072	replicative DNA helicase	Jann_3876	Jann_3876	DNA polymerase III, subunits gamma and tau	[TP0058-TP1005 (0.7130585)]
COG0305	COG2812	Jann_1740	Jann_1740	replicative DNA helicase	Jann_3876	Jann_3876	DNA polymerase III, subunits gamma and tau	[TP0058-TP1005 (0.7130585)]
COG0188	COG0526	Jann_0553	Jann_0553	DNA topoisomerase IV, A subunit	Jann_2650	Jann_2650	periplasmic protein thiol	[TP0005-TP0100 (0.7885434)]
COG0188	COG0526	Jann_0553	Jann_0553	DNA topoisomerase IV, A subunit	Jann_0496	Jann_0496	thiol:disulfide interchange protein, putative	[TP0005-TP0100 (0.7885434)]
COG0188	COG0526	Jann_0553	Jann_0553	DNA topoisomerase IV, A subunit	Jann_0333	Jann_0333	thioredoxin-related	[TP0005-TP0100 (0.7885434)]
COG0188	COG0526	Jann_2494	Jann_2494	DNA gyrase, A subunit	Jann_2650	Jann_2650	periplasmic protein thiol	[TP0005-TP0100 (0.7885434)]
COG0188	COG0526	Jann_2494	Jann_2494	DNA gyrase, A subunit	Jann_4067	Jann_4067	thioredoxin	[TP0005-TP0100 (0.7885434)]
COG0188	COG0526	Jann_2494	Jann_2494	DNA gyrase, A subunit	Jann_0333	Jann_0333	thioredoxin-related	[TP0005-TP0100 (0.7885434)]
COG0188	COG0526	Jann_0553	Jann_0553	DNA topoisomerase IV, A subunit	Jann_4067	Jann_4067	thioredoxin	[TP0005-TP0100 (0.7885434)]
COG0188	COG0526	Jann_2494	Jann_2494	DNA gyrase, A subunit	Jann_0496	Jann_0496	thiol:disulfide interchange protein, putative	[TP0005-TP0100 (0.7885434)]
COG0526	COG0771	Jann_2650	Jann_2650	periplasmic protein thiol	Jann_2763	Jann_2763	UDP-N-acetylmuramoylalanine--D-glutamate ligase	[TP0100-TP0903 (0.59509045)]
COG0526	COG0771	Jann_0333	Jann_0333	thioredoxin-related	Jann_2763	Jann_2763	UDP-N-acetylmuramoylalanine--D-glutamate ligase	[TP0100-TP0903 (0.59509045)]
COG0526	COG0771	Jann_4067	Jann_4067	thioredoxin	Jann_2763	Jann_2763	UDP-N-acetylmuramoylalanine--D-glutamate ligase	[TP0100-TP0903 (0.59509045)]
COG0526	COG0771	Jann_0496	Jann_0496	thiol:disulfide interchange protein, putative	Jann_2763	Jann_2763	UDP-N-acetylmuramoylalanine--D-glutamate ligase	[TP0100-TP0903 (0.59509045)]
COG0143	COG0845	Jann_3145	Jann_3145	methionyl-tRNA synthetase	Jann_0434	Jann_0434	Type I secretion membrane fusion protein, HlyD	[TP0798-TP0965 (0.7246752)]
COG0143	COG0845	Jann_3145	Jann_3145	methionyl-tRNA synthetase	Jann_1310	Jann_1310	secretion protein HlyD	[TP0798-TP0965 (0.7246752)]
COG0143	COG0845	Jann_3145	Jann_3145	methionyl-tRNA synthetase	Jann_1316	Jann_1316	secretion protein HlyD	[TP0798-TP0965 (0.7246752)]
COG0143	COG0845	Jann_3145	Jann_3145	methionyl-tRNA synthetase	Jann_2197	Jann_2197	secretion protein HlyD	[TP0798-TP0965 (0.7246752)]
COG0242	COG1744	Jann_0467	Jann_0467	formylmethionine deformylase	Jann_0861	Jann_0861	basic membrane lipoprotein	[TP0757-TP0298 (0.51512045)]
COG0242	COG1744	Jann_0468	Jann_0468	formylmethionine deformylase	Jann_1305	Jann_1305	basic membrane lipoprotein	[TP0757-TP0298 (0.51512045)]
COG0242	COG1744	Jann_0468	Jann_0468	formylmethionine deformylase	Jann_0928	Jann_0928	basic membrane lipoprotein	[TP0757-TP0298 (0.51512045)]
COG0242	COG1744	Jann_0468	Jann_0468	formylmethionine deformylase	Jann_0861	Jann_0861	basic membrane lipoprotein	[TP0757-TP0298 (0.51512045)]
COG0242	COG1744	Jann_0466	Jann_0466	Peptide deformylase	Jann_1305	Jann_1305	basic membrane lipoprotein	[TP0757-TP0298 (0.51512045)]
COG0242	COG1744	Jann_0466	Jann_0466	Peptide deformylase	Jann_0928	Jann_0928	basic membrane lipoprotein	[TP0757-TP0298 (0.51512045)]
COG0242	COG1744	Jann_0467	Jann_0467	formylmethionine deformylase	Jann_1305	Jann_1305	basic membrane lipoprotein	[TP0757-TP0298 (0.51512045)]
COG0242	COG1744	Jann_0466	Jann_0466	Peptide deformylase	Jann_0861	Jann_0861	basic membrane lipoprotein	[TP0757-TP0298 (0.51512045)]
COG0242	COG1744	Jann_0467	Jann_0467	formylmethionine deformylase	Jann_0928	Jann_0928	basic membrane lipoprotein	[TP0757-TP0298 (0.51512045)]
COG0762	COG2239	Jann_0341	Jann_0341	protein of unknown function YGGT	Jann_2723	Jann_2723	magnesium transporter	[TP0668-TP0917 (0.5215956)]
COG0504	COG1475	Jann_3181	Jann_3181	CTP synthase	Jann_3429	Jann_3429	ParB-like nuclease	[TP0305-TP0271 (0.70252794)]
COG0504	COG1475	Jann_3181	Jann_3181	CTP synthase	Jann_0203	Jann_0203	parB-like partition proteins	[TP0305-TP0271 (0.70252794)]
COG0149	COG2239	Jann_1733	Jann_1733	Triosephosphate isomerase	Jann_2723	Jann_2723	magnesium transporter	[TP0537-TP0917 (0.5527395)]
COG0250	COG0772	Jann_0560	Jann_0560	NusG antitermination factor	Jann_2761	Jann_2761	cell cycle protein	[TP0236-TP0387 (0.7470728)]
COG0250	COG0772	Jann_0560	Jann_0560	NusG antitermination factor	Jann_3649	Jann_3649	Rod shape-determining protein RodA	[TP0236-TP0387 (0.7470728)]
COG0227	COG0740	Jann_3424	Jann_3424	ribosomal protein L28	Jann_2808	Jann_2808	Endopeptidase Clp	[TP0362-TP0507 (0.75048)]
COG0457	COG0457	Jann_3336	Jann_3336	sulfotransferase	Jann_0485	Jann_0485	Tetratricopeptide TPR_2	[TP0067-TP0095 (0.6515529)]
COG0457	COG0457	Jann_0485	Jann_0485	Tetratricopeptide TPR_2	Jann_3336	Jann_3336	sulfotransferase	[TP0067-TP0095 (0.6515529)]
COG0457	COG0457	Jann_3336	Jann_3336	sulfotransferase	Jann_3336	Jann_3336	sulfotransferase	[TP0067-TP0095 (0.6515529)]
COG0457	COG0457	Jann_3312	Jann_3312	TPR protein	Jann_0485	Jann_0485	Tetratricopeptide TPR_2	[TP0067-TP0095 (0.6515529)]
COG0457	COG0457	Jann_0485	Jann_0485	Tetratricopeptide TPR_2	Jann_3312	Jann_3312	TPR protein	[TP0067-TP0095 (0.6515529)]
COG0457	COG0457	Jann_0485	Jann_0485	Tetratricopeptide TPR_2	Jann_0485	Jann_0485	Tetratricopeptide TPR_2	[TP0067-TP0095 (0.6515529)]
COG0457	COG0457	Jann_3312	Jann_3312	TPR protein	Jann_3312	Jann_3312	TPR protein	[TP0067-TP0095 (0.6515529)]
COG0457	COG0457	Jann_3312	Jann_3312	TPR protein	Jann_3336	Jann_3336	sulfotransferase	[TP0067-TP0095 (0.6515529)]
COG0457	COG0457	Jann_3336	Jann_3336	sulfotransferase	Jann_3312	Jann_3312	TPR protein	[TP0067-TP0095 (0.6515529)]
COG0445	COG3839	Jann_0200	Jann_0200	glucose inhibited division protein A	Jann_1950	Jann_1950	ABC transporter related	[TP0044-TP0804 (0.81002605)]
COG0445	COG3839	Jann_0200	Jann_0200	glucose inhibited division protein A	Jann_4103	Jann_4103	ABC transporter related	[TP0044-TP0804 (0.81002605)]
COG0445	COG3839	Jann_0200	Jann_0200	glucose inhibited division protein A	Jann_2905	Jann_2905	ABC transporter related	[TP0044-TP0804 (0.81002605)]
COG0445	COG3839	Jann_0200	Jann_0200	glucose inhibited division protein A	Jann_2583	Jann_2583	ABC transporter related	[TP0044-TP0804 (0.81002605)]
COG0445	COG3839	Jann_0200	Jann_0200	glucose inhibited division protein A	Jann_3941	Jann_3941	ABC transporter related	[TP0044-TP0804 (0.81002605)]
COG0445	COG3839	Jann_0200	Jann_0200	glucose inhibited division protein A	Jann_4104	Jann_4104	ABC transporter related	[TP0044-TP0804 (0.81002605)]
COG0445	COG3839	Jann_0200	Jann_0200	glucose inhibited division protein A	Jann_2119	Jann_2119	ABC transporter related	[TP0044-TP0804 (0.81002605)]
COG0445	COG3839	Jann_0200	Jann_0200	glucose inhibited division protein A	Jann_1287	Jann_1287	ABC transporter related	[TP0044-TP0804 (0.81002605)]
COG0445	COG3839	Jann_0200	Jann_0200	glucose inhibited division protein A	Jann_4087	Jann_4087	ABC transporter related	[TP0044-TP0804 (0.81002605)]
COG0445	COG3839	Jann_0200	Jann_0200	glucose inhibited division protein A	Jann_3840	Jann_3840	ABC transporter related	[TP0044-TP0804 (0.81002605)]
COG0445	COG3839	Jann_0200	Jann_0200	glucose inhibited division protein A	Jann_2078	Jann_2078	ABC transporter related	[TP0044-TP0804 (0.81002605)]
COG0445	COG3839	Jann_0200	Jann_0200	glucose inhibited division protein A	Jann_3556	Jann_3556	ABC transporter related	[TP0044-TP0804 (0.81002605)]
COG0445	COG3839	Jann_0200	Jann_0200	glucose inhibited division protein A	Jann_1353	Jann_1353	ABC transporter related	[TP0044-TP0804 (0.81002605)]
COG0445	COG3839	Jann_0200	Jann_0200	glucose inhibited division protein A	Jann_1391	Jann_1391	ABC transporter related	[TP0044-TP0804 (0.81002605)]
COG0445	COG3839	Jann_0200	Jann_0200	glucose inhibited division protein A	Jann_3237	Jann_3237	ABC transporter related	[TP0044-TP0804 (0.81002605)]
COG0445	COG3839	Jann_0200	Jann_0200	glucose inhibited division protein A	Jann_3932	Jann_3932	ABC transporter related	[TP0044-TP0804 (0.81002605)]
COG0445	COG3839	Jann_0200	Jann_0200	glucose inhibited division protein A	Jann_2640	Jann_2640	ABC transporter related	[TP0044-TP0804 (0.81002605)]
COG0103	COG0211	Jann_2425	Jann_2425	ribosomal protein S9	Jann_2281	Jann_2281	ribosomal protein L27	[TP1024-TP0743 (0.87139803)]
COG0457	COG0803	Jann_3336	Jann_3336	sulfotransferase	Jann_2080	Jann_2080	periplasmic solute binding protein	[TP0469-TP0034 (0.86910707)]
COG0457	COG0803	Jann_3312	Jann_3312	TPR protein	Jann_2080	Jann_2080	periplasmic solute binding protein	[TP0469-TP0034 (0.86910707)]
COG0457	COG0803	Jann_3336	Jann_3336	sulfotransferase	Jann_3111	Jann_3111	periplasmic solute binding protein	[TP0469-TP0034 (0.86910707)]
COG0457	COG0803	Jann_3312	Jann_3312	TPR protein	Jann_3111	Jann_3111	periplasmic solute binding protein	[TP0469-TP0034 (0.86910707)]
COG0457	COG0803	Jann_0485	Jann_0485	Tetratricopeptide TPR_2	Jann_2080	Jann_2080	periplasmic solute binding protein	[TP0469-TP0034 (0.86910707)]
COG0457	COG0803	Jann_0485	Jann_0485	Tetratricopeptide TPR_2	Jann_3111	Jann_3111	periplasmic solute binding protein	[TP0469-TP0034 (0.86910707)]
COG0530	COG0741	Jann_3921	Jann_3921	K+-dependent Na+/Ca+ exchanger related-protein	Jann_1886	Jann_1886	Lytic transglycosylase, catalytic	[TP1034-TP0043 (0.7823198)]
COG0530	COG0741	Jann_3921	Jann_3921	K+-dependent Na+/Ca+ exchanger related-protein	Jann_0034	Jann_0034	Lytic transglycosylase, catalytic	[TP1034-TP0043 (0.7823198)]
COG0530	COG0741	Jann_3921	Jann_3921	K+-dependent Na+/Ca+ exchanger related-protein	Jann_1017	Jann_1017	Lytic transglycosylase, catalytic	[TP1034-TP0043 (0.7823198)]
COG0621	COG2812	Jann_0697	Jann_0697	tRNA-i(6)A37 modification enzyme MiaB	Jann_3876	Jann_3876	DNA polymerase III, subunits gamma and tau	[TP0754-TP1005 (0.5550382)]
COG0621	COG2812	Jann_1015	Jann_1015	hypothetical protein	Jann_3876	Jann_3876	DNA polymerase III, subunits gamma and tau	[TP0754-TP1005 (0.5550382)]
COG0621	COG2812	Jann_0319	Jann_0319	MiaB-like tRNA modifying enzyme	Jann_3876	Jann_3876	DNA polymerase III, subunits gamma and tau	[TP0754-TP1005 (0.5550382)]
COG0739	COG1344	Jann_1065	Jann_1065	peptidase M23B	Jann_4203	Jann_4203	flagellin-like	[TP0702-TP0870 (0.64395046)]
COG0739	COG1344	Jann_1065	Jann_1065	peptidase M23B	Jann_4175	Jann_4175	flagellar hook-associated protein FlgL family	[TP0702-TP0870 (0.64395046)]
COG0739	COG1344	Jann_2529	Jann_2529	peptidase M23B	Jann_4203	Jann_4203	flagellin-like	[TP0702-TP0870 (0.64395046)]
COG0739	COG1344	Jann_2529	Jann_2529	peptidase M23B	Jann_4175	Jann_4175	flagellar hook-associated protein FlgL family	[TP0702-TP0870 (0.64395046)]
COG0442	COG4591	Jann_1060	Jann_1060	prolyl-tRNA synthetase	Jann_3316	Jann_3316	Lipoprotein releasing system, transmembrane	[TP0160-TP0582 (0.74148)]
COG1432	COG1488	Jann_0048	Jann_0048	protein of unknown function DUF88	Jann_0022	Jann_0022	Nicotinate phosphoribosyltransferase	[TP0894-TP0628 (0.59059936)]
COG1432	COG1488	Jann_0511	Jann_0511	protein of unknown function DUF88	Jann_0022	Jann_0022	Nicotinate phosphoribosyltransferase	[TP0894-TP0628 (0.59059936)]
COG0693	COG0761	Jann_1867	Jann_1867	Peptidase C56, PfpI	Jann_0507	Jann_0507	hydroxymethylbutenyl pyrophosphate reductase	[TP0445-TP0547 (0.53976095)]
COG0693	COG0761	Jann_3480	Jann_3480	ThiJ/PfpI	Jann_0507	Jann_0507	hydroxymethylbutenyl pyrophosphate reductase	[TP0445-TP0547 (0.53976095)]
COG0693	COG0761	Jann_2579	Jann_2579	ThiJ/PfpI	Jann_0507	Jann_0507	hydroxymethylbutenyl pyrophosphate reductase	[TP0445-TP0547 (0.53976095)]
COG1291	COG2239	Jann_4184	Jann_4184	chemotaxis protein MotA	Jann_2723	Jann_2723	magnesium transporter	[TP0725-TP0917 (0.53720385)]
COG0584	COG1493	Jann_0436	Jann_0436	glycerophosphoryl diester phosphodiesterase	Jann_0538	Jann_0538	HPr kinase	[TP0257-TP0591 (0.75711113)]
COG1536	COG4786	Jann_2664	Jann_2664	flagellar motor switch protein FliG	Jann_4193	Jann_4193	flagellar basal body rod protein	[TP0026-TP0961 (0.8107165)]
COG1536	COG4786	Jann_2664	Jann_2664	flagellar motor switch protein FliG	Jann_4194	Jann_4194	flagellar basal body rod protein	[TP0026-TP0961 (0.8107165)]
COG0223	COG0664	Jann_0469	Jann_0469	methionyl-tRNA formyltransferase	Jann_3568	Jann_3568	cyclic nucleotide-binding domain (cNMP-BD)	[TP0756-TP0995 (0.69102824)]
COG0223	COG0664	Jann_0469	Jann_0469	methionyl-tRNA formyltransferase	Jann_3858	Jann_3858	transcriptional regulator, Crp/Fnr family	[TP0756-TP0995 (0.69102824)]
COG0223	COG0664	Jann_0469	Jann_0469	methionyl-tRNA formyltransferase	Jann_2207	Jann_2207	cyclic nucleotide-binding domain (cNMP-BD)	[TP0756-TP0995 (0.69102824)]
COG0697	COG0716	Jann_1548	Jann_1548	protein of unknown function DUF6, transmembrane	Jann_0673	Jann_0673	flavodoxin/nitric oxide synthase	[TP0986-TP0925 (0.8288174)]
COG0697	COG0716	Jann_2643	Jann_2643	protein of unknown function DUF6, transmembrane	Jann_0673	Jann_0673	flavodoxin/nitric oxide synthase	[TP0986-TP0925 (0.8288174)]
COG0697	COG0716	Jann_3465	Jann_3465	protein of unknown function DUF6, transmembrane	Jann_0673	Jann_0673	flavodoxin/nitric oxide synthase	[TP0986-TP0925 (0.8288174)]
COG0697	COG0716	Jann_2345	Jann_2345	protein of unknown function DUF6, transmembrane	Jann_0673	Jann_0673	flavodoxin/nitric oxide synthase	[TP0986-TP0925 (0.8288174)]
COG0697	COG0716	Jann_3630	Jann_3630	protein of unknown function DUF6, transmembrane	Jann_0673	Jann_0673	flavodoxin/nitric oxide synthase	[TP0986-TP0925 (0.8288174)]
COG0697	COG0716	Jann_0573	Jann_0573	protein of unknown function DUF6, transmembrane	Jann_0673	Jann_0673	flavodoxin/nitric oxide synthase	[TP0986-TP0925 (0.8288174)]
COG0697	COG0716	Jann_2552	Jann_2552	protein of unknown function DUF6, transmembrane	Jann_0673	Jann_0673	flavodoxin/nitric oxide synthase	[TP0986-TP0925 (0.8288174)]
COG0697	COG0716	Jann_0464	Jann_0464	membrane protein	Jann_0673	Jann_0673	flavodoxin/nitric oxide synthase	[TP0986-TP0925 (0.8288174)]
COG0697	COG0716	Jann_2509	Jann_2509	protein of unknown function DUF6, transmembrane	Jann_0673	Jann_0673	flavodoxin/nitric oxide synthase	[TP0986-TP0925 (0.8288174)]
COG0697	COG0716	Jann_1215	Jann_1215	protein of unknown function DUF6, transmembrane	Jann_0673	Jann_0673	flavodoxin/nitric oxide synthase	[TP0986-TP0925 (0.8288174)]
COG0697	COG0716	Jann_2410	Jann_2410	protein of unknown function DUF6, transmembrane	Jann_0673	Jann_0673	flavodoxin/nitric oxide synthase	[TP0986-TP0925 (0.8288174)]
COG0697	COG0716	Jann_0131	Jann_0131	protein of unknown function DUF6, transmembrane	Jann_0673	Jann_0673	flavodoxin/nitric oxide synthase	[TP0986-TP0925 (0.8288174)]
COG0697	COG0716	Jann_0335	Jann_0335	protein of unknown function DUF6, transmembrane	Jann_0673	Jann_0673	flavodoxin/nitric oxide synthase	[TP0986-TP0925 (0.8288174)]
COG0697	COG0716	Jann_0762	Jann_0762	protein of unknown function DUF6, transmembrane	Jann_0673	Jann_0673	flavodoxin/nitric oxide synthase	[TP0986-TP0925 (0.8288174)]
COG0697	COG0716	Jann_2347	Jann_2347	protein of unknown function DUF6, transmembrane	Jann_0673	Jann_0673	flavodoxin/nitric oxide synthase	[TP0986-TP0925 (0.8288174)]
COG0697	COG0716	Jann_1801	Jann_1801	protein of unknown function DUF6, transmembrane	Jann_0673	Jann_0673	flavodoxin/nitric oxide synthase	[TP0986-TP0925 (0.8288174)]
COG0697	COG0716	Jann_3138	Jann_3138	hypothetical protein	Jann_0673	Jann_0673	flavodoxin/nitric oxide synthase	[TP0986-TP0925 (0.8288174)]
COG0697	COG0716	Jann_3378	Jann_3378	protein of unknown function DUF6, transmembrane	Jann_0673	Jann_0673	flavodoxin/nitric oxide synthase	[TP0986-TP0925 (0.8288174)]
COG0697	COG0716	Jann_1236	Jann_1236	protein of unknown function DUF6, transmembrane	Jann_0673	Jann_0673	flavodoxin/nitric oxide synthase	[TP0986-TP0925 (0.8288174)]
COG0697	COG0716	Jann_3870	Jann_3870	protein of unknown function DUF6, transmembrane	Jann_0673	Jann_0673	flavodoxin/nitric oxide synthase	[TP0986-TP0925 (0.8288174)]
COG0697	COG0716	Jann_1798	Jann_1798	hypothetical protein	Jann_0673	Jann_0673	flavodoxin/nitric oxide synthase	[TP0986-TP0925 (0.8288174)]
COG0697	COG0716	Jann_0141	Jann_0141	protein of unknown function DUF6, transmembrane	Jann_0673	Jann_0673	flavodoxin/nitric oxide synthase	[TP0986-TP0925 (0.8288174)]
COG0697	COG0716	Jann_1022	Jann_1022	protein of unknown function DUF6, transmembrane	Jann_0673	Jann_0673	flavodoxin/nitric oxide synthase	[TP0986-TP0925 (0.8288174)]
COG0697	COG0716	Jann_1169	Jann_1169	protein of unknown function DUF6, transmembrane	Jann_0673	Jann_0673	flavodoxin/nitric oxide synthase	[TP0986-TP0925 (0.8288174)]
COG0465	COG4591	Jann_0979	Jann_0979	ATP-dependent metalloprotease FtsH	Jann_3316	Jann_3316	Lipoprotein releasing system, transmembrane	[TP0765-TP0582 (0.6598422)]
COG0773	COG0817	Jann_2759	murC	UDP-N-acetylmuramate--L-alanine ligase (EC 6.3.2.8) (UDP-N- acetylmuramoyl-L-alanine synthetase)	Jann_0964	Jann_0964	crossover junction endodeoxyribonuclease RuvC	[TP0341-TP0517 (0.7285616)]
COG0272	COG0773	Jann_2504	Jann_2504	DNA ligase, NAD-dependent	Jann_2759	murC	UDP-N-acetylmuramate--L-alanine ligase (EC 6.3.2.8) (UDP-N- acetylmuramoyl-L-alanine synthetase)	[TP0634-TP0341 (0.8201813)]
COG1652	COG1684	Jann_2193	Jann_2193	Peptidoglycan-binding LysM	Jann_4187	Jann_4187	flagellar biosynthetic protein FliR	[TP0042-TP0716 (0.75048)]
COG0353	COG0514	Jann_3878	Jann_3878	recombination protein RecR	Jann_0443	Jann_0443	ATP-dependent DNA helicase RecQ	[TP1004-TP0103 (0.6917512)]
COG0036	COG0249	Jann_0790	Jann_0790	Ribulose-phosphate 3-epimerase	Jann_0209	Jann_0209	DNA mismatch repair protein MutS	[TP0945-TP0328 (0.6742458)]
COG0280	COG2204	Jann_2847	Jann_2847	phosphate acetyltransferase	Jann_2238	Jann_2238	two component, sigma54 specific, transcriptional	[TP0094-TP0519 (0.5559654)]
COG0280	COG2204	Jann_2847	Jann_2847	phosphate acetyltransferase	Jann_2541	Jann_2541	two component, sigma54 specific, transcriptional	[TP0094-TP0519 (0.5559654)]
COG0280	COG2204	Jann_2847	Jann_2847	phosphate acetyltransferase	Jann_2240	Jann_2240	two component, sigma54 specific, transcriptional	[TP0094-TP0519 (0.5559654)]
COG0280	COG2204	Jann_2847	Jann_2847	phosphate acetyltransferase	Jann_1730	Jann_1730	two component, sigma54 specific, transcriptional	[TP0094-TP0519 (0.5559654)]
COG0124	COG0465	Jann_0945	Jann_0945	Histidine--tRNA ligase	Jann_0979	Jann_0979	ATP-dependent metalloprotease FtsH	[TP0641-TP0330 (0.76316583)]
COG0250	COG3439	Jann_0560	Jann_0560	NusG antitermination factor	Jann_2794	Jann_2794	protein of unknown function DUF302	[TP0236-TP0895 (0.72267145)]
COG0257	COG0719	Jann_3997	Jann_3997	ribosomal protein L36	Jann_2364	Jann_2364	FeS assembly protein SufB	[TP0209-TP0612 (0.6772987)]
COG0257	COG0719	Jann_3997	Jann_3997	ribosomal protein L36	Jann_2358	Jann_2358	SufBD	[TP0209-TP0612 (0.6772987)]
COG0564	COG1843	Jann_3401	Jann_3401	Pseudouridine synthase, RluD	Jann_4207	Jann_4207	flagellar hook capping protein	[TP0339-TP0728 (0.7885255)]
COG0564	COG1843	Jann_0624	Jann_0624	Pseudouridine synthase, RluD	Jann_4207	Jann_4207	flagellar hook capping protein	[TP0339-TP0728 (0.7885255)]
COG0564	COG1843	Jann_4024	Jann_4024	pseudouridine synthase	Jann_4207	Jann_4207	flagellar hook capping protein	[TP0339-TP0728 (0.7885255)]
COG0493	COG1488	Jann_0248	Jann_0248	glutamate synthase, small subunit	Jann_0022	Jann_0022	Nicotinate phosphoribosyltransferase	[TP0735-TP0628 (0.6598422)]
COG0493	COG1488	Jann_2713	Jann_2713	FAD-dependent pyridine nucleotide-disulphide	Jann_0022	Jann_0022	Nicotinate phosphoribosyltransferase	[TP0735-TP0628 (0.6598422)]
COG0173	COG0493	Jann_3166	Jann_3166	aspartyl-tRNA synthetase	Jann_2713	Jann_2713	FAD-dependent pyridine nucleotide-disulphide	[TP0985-TP0735 (0.50901)]
COG0173	COG0493	Jann_3166	Jann_3166	aspartyl-tRNA synthetase	Jann_0248	Jann_0248	glutamate synthase, small subunit	[TP0985-TP0735 (0.50901)]
COG0860	COG2080	Jann_2536	Jann_2536	N-acetylmuramoyl-L-alanine amidase	Jann_2948	Jann_2948	(2Fe-2S)-binding	[TP0247-TP0080 (0.7296782)]
COG0860	COG2080	Jann_2536	Jann_2536	N-acetylmuramoyl-L-alanine amidase	Jann_1763	Jann_1763	(2Fe-2S)-binding	[TP0247-TP0080 (0.7296782)]
COG0860	COG2080	Jann_2536	Jann_2536	N-acetylmuramoyl-L-alanine amidase	Jann_4167	Jann_4167	(2Fe-2S)-binding	[TP0247-TP0080 (0.7296782)]
COG0860	COG2080	Jann_2536	Jann_2536	N-acetylmuramoyl-L-alanine amidase	Jann_2096	Jann_2096	(2Fe-2S)-binding	[TP0247-TP0080 (0.7296782)]
COG0860	COG2080	Jann_2536	Jann_2536	N-acetylmuramoyl-L-alanine amidase	Jann_0874	Jann_0874	(2Fe-2S)-binding	[TP0247-TP0080 (0.7296782)]
COG0504	COG0728	Jann_3181	Jann_3181	CTP synthase	Jann_0896	Jann_0896	integral membrane protein MviN	[TP0305-TP0516 (0.84299135)]
COG0275	COG0820	Jann_2769	Jann_2769	methyltransferase	Jann_0269	Jann_0269	hypothetical protein	[TP0384-TP0068 (0.79878455)]
COG0681	COG1384	Jann_0521	Jann_0521	Peptidase S26A, signal peptidase I	Jann_3617	Jann_3617	lysyl-tRNA synthetase	[TP0185-TP0644 (0.7885255)]
COG0242	COG0360	Jann_0467	Jann_0467	formylmethionine deformylase	Jann_1622	Jann_1622	ribosomal protein S6	[TP0757-TP0063 (0.54983324)]
COG0242	COG0360	Jann_0466	Jann_0466	Peptide deformylase	Jann_1622	Jann_1622	ribosomal protein S6	[TP0757-TP0063 (0.54983324)]
COG0242	COG0360	Jann_0468	Jann_0468	formylmethionine deformylase	Jann_1622	Jann_1622	ribosomal protein S6	[TP0757-TP0063 (0.54983324)]
COG0693	COG1653	Jann_2579	Jann_2579	ThiJ/PfpI	Jann_3701	Jann_3701	extracellular solute-binding protein, family 1	[TP0445-TP0074 (0.5751514)]
COG0693	COG1653	Jann_3480	Jann_3480	ThiJ/PfpI	Jann_4098	Jann_4098	extracellular solute-binding protein, family 1	[TP0445-TP0074 (0.5751514)]
COG0693	COG1653	Jann_2579	Jann_2579	ThiJ/PfpI	Jann_3944	Jann_3944	extracellular solute-binding protein, family 1	[TP0445-TP0074 (0.5751514)]
COG0693	COG1653	Jann_3480	Jann_3480	ThiJ/PfpI	Jann_3838	Jann_3838	extracellular solute-binding protein, family 1	[TP0445-TP0074 (0.5751514)]
COG0693	COG1653	Jann_2579	Jann_2579	ThiJ/PfpI	Jann_4098	Jann_4098	extracellular solute-binding protein, family 1	[TP0445-TP0074 (0.5751514)]
COG0693	COG1653	Jann_1867	Jann_1867	Peptidase C56, PfpI	Jann_4098	Jann_4098	extracellular solute-binding protein, family 1	[TP0445-TP0074 (0.5751514)]
COG0693	COG1653	Jann_2579	Jann_2579	ThiJ/PfpI	Jann_2588	Jann_2588	extracellular solute-binding protein, family 1	[TP0445-TP0074 (0.5751514)]
COG0693	COG1653	Jann_3480	Jann_3480	ThiJ/PfpI	Jann_3944	Jann_3944	extracellular solute-binding protein, family 1	[TP0445-TP0074 (0.5751514)]
COG0693	COG1653	Jann_3480	Jann_3480	ThiJ/PfpI	Jann_1356	Jann_1356	extracellular solute-binding protein, family 1	[TP0445-TP0074 (0.5751514)]
COG0693	COG1653	Jann_3480	Jann_3480	ThiJ/PfpI	Jann_1946	Jann_1946	extracellular solute-binding protein, family 1	[TP0445-TP0074 (0.5751514)]
COG0693	COG1653	Jann_1867	Jann_1867	Peptidase C56, PfpI	Jann_2902	Jann_2902	extracellular solute-binding protein, family 1	[TP0445-TP0074 (0.5751514)]
COG0693	COG1653	Jann_3480	Jann_3480	ThiJ/PfpI	Jann_1390	Jann_1390	extracellular solute-binding protein, family 1	[TP0445-TP0074 (0.5751514)]
COG0693	COG1653	Jann_2579	Jann_2579	ThiJ/PfpI	Jann_3838	Jann_3838	extracellular solute-binding protein, family 1	[TP0445-TP0074 (0.5751514)]
COG0693	COG1653	Jann_2579	Jann_2579	ThiJ/PfpI	Jann_2902	Jann_2902	extracellular solute-binding protein, family 1	[TP0445-TP0074 (0.5751514)]
COG0693	COG1653	Jann_1867	Jann_1867	Peptidase C56, PfpI	Jann_3838	Jann_3838	extracellular solute-binding protein, family 1	[TP0445-TP0074 (0.5751514)]
COG0693	COG1653	Jann_1867	Jann_1867	Peptidase C56, PfpI	Jann_1356	Jann_1356	extracellular solute-binding protein, family 1	[TP0445-TP0074 (0.5751514)]
COG0693	COG1653	Jann_3480	Jann_3480	ThiJ/PfpI	Jann_3553	Jann_3553	extracellular solute-binding protein, family 1	[TP0445-TP0074 (0.5751514)]
COG0693	COG1653	Jann_1867	Jann_1867	Peptidase C56, PfpI	Jann_2075	Jann_2075	extracellular solute-binding protein, family 1	[TP0445-TP0074 (0.5751514)]
COG0693	COG1653	Jann_3480	Jann_3480	ThiJ/PfpI	Jann_2902	Jann_2902	extracellular solute-binding protein, family 1	[TP0445-TP0074 (0.5751514)]
COG0693	COG1653	Jann_1867	Jann_1867	Peptidase C56, PfpI	Jann_3553	Jann_3553	extracellular solute-binding protein, family 1	[TP0445-TP0074 (0.5751514)]
COG0693	COG1653	Jann_3480	Jann_3480	ThiJ/PfpI	Jann_3701	Jann_3701	extracellular solute-binding protein, family 1	[TP0445-TP0074 (0.5751514)]
COG0693	COG1653	Jann_2579	Jann_2579	ThiJ/PfpI	Jann_2075	Jann_2075	extracellular solute-binding protein, family 1	[TP0445-TP0074 (0.5751514)]
COG0693	COG1653	Jann_1867	Jann_1867	Peptidase C56, PfpI	Jann_1283	Jann_1283	extracellular solute-binding protein, family 1	[TP0445-TP0074 (0.5751514)]
COG0693	COG1653	Jann_1867	Jann_1867	Peptidase C56, PfpI	Jann_2588	Jann_2588	extracellular solute-binding protein, family 1	[TP0445-TP0074 (0.5751514)]
COG0693	COG1653	Jann_3480	Jann_3480	ThiJ/PfpI	Jann_2588	Jann_2588	extracellular solute-binding protein, family 1	[TP0445-TP0074 (0.5751514)]
COG0693	COG1653	Jann_2579	Jann_2579	ThiJ/PfpI	Jann_1356	Jann_1356	extracellular solute-binding protein, family 1	[TP0445-TP0074 (0.5751514)]
COG0693	COG1653	Jann_1867	Jann_1867	Peptidase C56, PfpI	Jann_1390	Jann_1390	extracellular solute-binding protein, family 1	[TP0445-TP0074 (0.5751514)]
COG0693	COG1653	Jann_3480	Jann_3480	ThiJ/PfpI	Jann_3935	Jann_3935	extracellular solute-binding protein, family 1	[TP0445-TP0074 (0.5751514)]
COG0693	COG1653	Jann_1867	Jann_1867	Peptidase C56, PfpI	Jann_3935	Jann_3935	extracellular solute-binding protein, family 1	[TP0445-TP0074 (0.5751514)]
COG0693	COG1653	Jann_1867	Jann_1867	Peptidase C56, PfpI	Jann_1946	Jann_1946	extracellular solute-binding protein, family 1	[TP0445-TP0074 (0.5751514)]
COG0693	COG1653	Jann_2579	Jann_2579	ThiJ/PfpI	Jann_1946	Jann_1946	extracellular solute-binding protein, family 1	[TP0445-TP0074 (0.5751514)]
COG0693	COG1653	Jann_2579	Jann_2579	ThiJ/PfpI	Jann_3935	Jann_3935	extracellular solute-binding protein, family 1	[TP0445-TP0074 (0.5751514)]
COG0693	COG1653	Jann_3480	Jann_3480	ThiJ/PfpI	Jann_4090	Jann_4090	Twin-arginine translocation pathway signal	[TP0445-TP0074 (0.5751514)]
COG0693	COG1653	Jann_1867	Jann_1867	Peptidase C56, PfpI	Jann_3701	Jann_3701	extracellular solute-binding protein, family 1	[TP0445-TP0074 (0.5751514)]
COG0693	COG1653	Jann_1867	Jann_1867	Peptidase C56, PfpI	Jann_3944	Jann_3944	extracellular solute-binding protein, family 1	[TP0445-TP0074 (0.5751514)]
COG0693	COG1653	Jann_2579	Jann_2579	ThiJ/PfpI	Jann_3553	Jann_3553	extracellular solute-binding protein, family 1	[TP0445-TP0074 (0.5751514)]
COG0693	COG1653	Jann_2579	Jann_2579	ThiJ/PfpI	Jann_4090	Jann_4090	Twin-arginine translocation pathway signal	[TP0445-TP0074 (0.5751514)]
COG0693	COG1653	Jann_2579	Jann_2579	ThiJ/PfpI	Jann_1283	Jann_1283	extracellular solute-binding protein, family 1	[TP0445-TP0074 (0.5751514)]
COG0693	COG1653	Jann_3480	Jann_3480	ThiJ/PfpI	Jann_2075	Jann_2075	extracellular solute-binding protein, family 1	[TP0445-TP0074 (0.5751514)]
COG0693	COG1653	Jann_2579	Jann_2579	ThiJ/PfpI	Jann_1390	Jann_1390	extracellular solute-binding protein, family 1	[TP0445-TP0074 (0.5751514)]
COG0693	COG1653	Jann_3480	Jann_3480	ThiJ/PfpI	Jann_1283	Jann_1283	extracellular solute-binding protein, family 1	[TP0445-TP0074 (0.5751514)]
COG0693	COG1653	Jann_1867	Jann_1867	Peptidase C56, PfpI	Jann_4090	Jann_4090	Twin-arginine translocation pathway signal	[TP0445-TP0074 (0.5751514)]
COG0267	COG0357	Jann_1225	Jann_1225	ribosomal protein L33	Jann_0201	Jann_0201	methyltransferase GidB	[TP0234-TP0946 (0.6249908)]
COG0234	COG0772	Jann_3359	Jann_3359	chaperonin Cpn10	Jann_3649	Jann_3649	Rod shape-determining protein RodA	[TP1013-TP0387 (0.81326103)]
COG0234	COG0772	Jann_3359	Jann_3359	chaperonin Cpn10	Jann_2761	Jann_2761	cell cycle protein	[TP1013-TP0387 (0.81326103)]
COG0445	COG0457	Jann_0200	Jann_0200	glucose inhibited division protein A	Jann_3336	Jann_3336	sulfotransferase	[TP0044-TP0954 (0.8549597)]
COG0445	COG0457	Jann_0200	Jann_0200	glucose inhibited division protein A	Jann_0485	Jann_0485	Tetratricopeptide TPR_2	[TP0044-TP0954 (0.8549597)]
COG0445	COG0457	Jann_0200	Jann_0200	glucose inhibited division protein A	Jann_3312	Jann_3312	TPR protein	[TP0044-TP0954 (0.8549597)]
COG0305	COG1595	Jann_1740	Jann_1740	replicative DNA helicase	Jann_0648	Jann_0648	sigma-24 (FecI-like)	[TP0058-TP0092 (0.74082893)]
COG0305	COG1595	Jann_1740	Jann_1740	replicative DNA helicase	Jann_4021	Jann_4021	sigma-24 (FecI-like)	[TP0058-TP0092 (0.74082893)]
COG0305	COG1595	Jann_1072	Jann_1072	replicative DNA helicase	Jann_3134	Jann_3134	sigma-24 (FecI-like)	[TP0058-TP0092 (0.74082893)]
COG0305	COG1595	Jann_1072	Jann_1072	replicative DNA helicase	Jann_0842	Jann_0842	sigma-24 (FecI-like)	[TP0058-TP0092 (0.74082893)]
COG0305	COG1595	Jann_1072	Jann_1072	replicative DNA helicase	Jann_3566	Jann_3566	response regulator receiver domain protein	[TP0058-TP0092 (0.74082893)]
COG0305	COG1595	Jann_1740	Jann_1740	replicative DNA helicase	Jann_0842	Jann_0842	sigma-24 (FecI-like)	[TP0058-TP0092 (0.74082893)]
COG0305	COG1595	Jann_1072	Jann_1072	replicative DNA helicase	Jann_4021	Jann_4021	sigma-24 (FecI-like)	[TP0058-TP0092 (0.74082893)]
COG0305	COG1595	Jann_1740	Jann_1740	replicative DNA helicase	Jann_1890	Jann_1890	sigma-24 (FecI-like)	[TP0058-TP0092 (0.74082893)]
COG0305	COG1595	Jann_1072	Jann_1072	replicative DNA helicase	Jann_0648	Jann_0648	sigma-24 (FecI-like)	[TP0058-TP0092 (0.74082893)]
COG0305	COG1595	Jann_1740	Jann_1740	replicative DNA helicase	Jann_3566	Jann_3566	response regulator receiver domain protein	[TP0058-TP0092 (0.74082893)]
COG0305	COG1595	Jann_1072	Jann_1072	replicative DNA helicase	Jann_3565	Jann_3565	sigma-24 (FecI-like)	[TP0058-TP0092 (0.74082893)]
COG0305	COG1595	Jann_1072	Jann_1072	replicative DNA helicase	Jann_1890	Jann_1890	sigma-24 (FecI-like)	[TP0058-TP0092 (0.74082893)]
COG0305	COG1595	Jann_1740	Jann_1740	replicative DNA helicase	Jann_3134	Jann_3134	sigma-24 (FecI-like)	[TP0058-TP0092 (0.74082893)]
COG0305	COG1595	Jann_1740	Jann_1740	replicative DNA helicase	Jann_3565	Jann_3565	sigma-24 (FecI-like)	[TP0058-TP0092 (0.74082893)]
COG0228	COG0250	Jann_0749	rpsP	30S ribosomal protein S16	Jann_0560	Jann_0560	NusG antitermination factor	[TP0905-TP0236 (0.7099409)]
COG0465	COG0532	Jann_0979	Jann_0979	ATP-dependent metalloprotease FtsH	Jann_0038	Jann_0038	translation initiation factor IF-2	[TP0330-TP0891 (0.8751731)]
COG1452	COG1488	Jann_1812	Jann_1812	organic solvent tolerance protein, putative	Jann_0022	Jann_0022	Nicotinate phosphoribosyltransferase	[TP0515-TP0628 (0.6658587)]
COG0234	COG0445	Jann_3359	Jann_3359	chaperonin Cpn10	Jann_0200	Jann_0200	glucose inhibited division protein A	[TP1013-TP0044 (0.813164)]
COG0265	COG1381	Jann_3170	Jann_3170	Peptidase S1C, Do	Jann_0527	Jann_0527	DNA repair protein RecO	[TP0773-TP0636 (0.870009)]
COG0457	COG0860	Jann_3312	Jann_3312	TPR protein	Jann_2536	Jann_2536	N-acetylmuramoyl-L-alanine amidase	[TP0820-TP0247 (0.74644035), TP0067-TP0247 (0.79531366)]
COG0457	COG0860	Jann_3336	Jann_3336	sulfotransferase	Jann_2536	Jann_2536	N-acetylmuramoyl-L-alanine amidase	[TP0820-TP0247 (0.74644035), TP0067-TP0247 (0.79531366)]
COG0457	COG0860	Jann_0485	Jann_0485	Tetratricopeptide TPR_2	Jann_2536	Jann_2536	N-acetylmuramoyl-L-alanine amidase	[TP0820-TP0247 (0.74644035), TP0067-TP0247 (0.79531366)]
COG2201	COG4786	Jann_2844	Jann_2844	CheB methylesterase	Jann_4193	Jann_4193	flagellar basal body rod protein	[TP0631-TP0961 (0.5728655)]
COG2201	COG4786	Jann_2844	Jann_2844	CheB methylesterase	Jann_4194	Jann_4194	flagellar basal body rod protein	[TP0631-TP0961 (0.5728655)]
COG1653	COG2204	Jann_1356	Jann_1356	extracellular solute-binding protein, family 1	Jann_2541	Jann_2541	two component, sigma54 specific, transcriptional	[TP0074-TP0519 (0.57840663)]
COG1653	COG2204	Jann_4090	Jann_4090	Twin-arginine translocation pathway signal	Jann_2238	Jann_2238	two component, sigma54 specific, transcriptional	[TP0074-TP0519 (0.57840663)]
COG1653	COG2204	Jann_3935	Jann_3935	extracellular solute-binding protein, family 1	Jann_1730	Jann_1730	two component, sigma54 specific, transcriptional	[TP0074-TP0519 (0.57840663)]
COG1653	COG2204	Jann_2075	Jann_2075	extracellular solute-binding protein, family 1	Jann_2240	Jann_2240	two component, sigma54 specific, transcriptional	[TP0074-TP0519 (0.57840663)]
COG1653	COG2204	Jann_3935	Jann_3935	extracellular solute-binding protein, family 1	Jann_2541	Jann_2541	two component, sigma54 specific, transcriptional	[TP0074-TP0519 (0.57840663)]
COG1653	COG2204	Jann_2588	Jann_2588	extracellular solute-binding protein, family 1	Jann_1730	Jann_1730	two component, sigma54 specific, transcriptional	[TP0074-TP0519 (0.57840663)]
COG1653	COG2204	Jann_3701	Jann_3701	extracellular solute-binding protein, family 1	Jann_1730	Jann_1730	two component, sigma54 specific, transcriptional	[TP0074-TP0519 (0.57840663)]
COG1653	COG2204	Jann_2902	Jann_2902	extracellular solute-binding protein, family 1	Jann_1730	Jann_1730	two component, sigma54 specific, transcriptional	[TP0074-TP0519 (0.57840663)]
COG1653	COG2204	Jann_1946	Jann_1946	extracellular solute-binding protein, family 1	Jann_2541	Jann_2541	two component, sigma54 specific, transcriptional	[TP0074-TP0519 (0.57840663)]
COG1653	COG2204	Jann_3944	Jann_3944	extracellular solute-binding protein, family 1	Jann_2541	Jann_2541	two component, sigma54 specific, transcriptional	[TP0074-TP0519 (0.57840663)]
COG1653	COG2204	Jann_2075	Jann_2075	extracellular solute-binding protein, family 1	Jann_2238	Jann_2238	two component, sigma54 specific, transcriptional	[TP0074-TP0519 (0.57840663)]
COG1653	COG2204	Jann_4090	Jann_4090	Twin-arginine translocation pathway signal	Jann_2541	Jann_2541	two component, sigma54 specific, transcriptional	[TP0074-TP0519 (0.57840663)]
COG1653	COG2204	Jann_1946	Jann_1946	extracellular solute-binding protein, family 1	Jann_1730	Jann_1730	two component, sigma54 specific, transcriptional	[TP0074-TP0519 (0.57840663)]
COG1653	COG2204	Jann_3553	Jann_3553	extracellular solute-binding protein, family 1	Jann_1730	Jann_1730	two component, sigma54 specific, transcriptional	[TP0074-TP0519 (0.57840663)]
COG1653	COG2204	Jann_1390	Jann_1390	extracellular solute-binding protein, family 1	Jann_2238	Jann_2238	two component, sigma54 specific, transcriptional	[TP0074-TP0519 (0.57840663)]
COG1653	COG2204	Jann_2588	Jann_2588	extracellular solute-binding protein, family 1	Jann_2238	Jann_2238	two component, sigma54 specific, transcriptional	[TP0074-TP0519 (0.57840663)]
COG1653	COG2204	Jann_2075	Jann_2075	extracellular solute-binding protein, family 1	Jann_2541	Jann_2541	two component, sigma54 specific, transcriptional	[TP0074-TP0519 (0.57840663)]
COG1653	COG2204	Jann_1390	Jann_1390	extracellular solute-binding protein, family 1	Jann_1730	Jann_1730	two component, sigma54 specific, transcriptional	[TP0074-TP0519 (0.57840663)]
COG1653	COG2204	Jann_3553	Jann_3553	extracellular solute-binding protein, family 1	Jann_2238	Jann_2238	two component, sigma54 specific, transcriptional	[TP0074-TP0519 (0.57840663)]
COG1653	COG2204	Jann_1283	Jann_1283	extracellular solute-binding protein, family 1	Jann_2240	Jann_2240	two component, sigma54 specific, transcriptional	[TP0074-TP0519 (0.57840663)]
COG1653	COG2204	Jann_3701	Jann_3701	extracellular solute-binding protein, family 1	Jann_2240	Jann_2240	two component, sigma54 specific, transcriptional	[TP0074-TP0519 (0.57840663)]
COG1653	COG2204	Jann_1283	Jann_1283	extracellular solute-binding protein, family 1	Jann_2238	Jann_2238	two component, sigma54 specific, transcriptional	[TP0074-TP0519 (0.57840663)]
COG1653	COG2204	Jann_3935	Jann_3935	extracellular solute-binding protein, family 1	Jann_2240	Jann_2240	two component, sigma54 specific, transcriptional	[TP0074-TP0519 (0.57840663)]
COG1653	COG2204	Jann_4090	Jann_4090	Twin-arginine translocation pathway signal	Jann_1730	Jann_1730	two component, sigma54 specific, transcriptional	[TP0074-TP0519 (0.57840663)]
COG1653	COG2204	Jann_1356	Jann_1356	extracellular solute-binding protein, family 1	Jann_2240	Jann_2240	two component, sigma54 specific, transcriptional	[TP0074-TP0519 (0.57840663)]
COG1653	COG2204	Jann_3944	Jann_3944	extracellular solute-binding protein, family 1	Jann_2238	Jann_2238	two component, sigma54 specific, transcriptional	[TP0074-TP0519 (0.57840663)]
COG1653	COG2204	Jann_2588	Jann_2588	extracellular solute-binding protein, family 1	Jann_2541	Jann_2541	two component, sigma54 specific, transcriptional	[TP0074-TP0519 (0.57840663)]
COG1653	COG2204	Jann_4090	Jann_4090	Twin-arginine translocation pathway signal	Jann_2240	Jann_2240	two component, sigma54 specific, transcriptional	[TP0074-TP0519 (0.57840663)]
COG1653	COG2204	Jann_4098	Jann_4098	extracellular solute-binding protein, family 1	Jann_2238	Jann_2238	two component, sigma54 specific, transcriptional	[TP0074-TP0519 (0.57840663)]
COG1653	COG2204	Jann_3553	Jann_3553	extracellular solute-binding protein, family 1	Jann_2541	Jann_2541	two component, sigma54 specific, transcriptional	[TP0074-TP0519 (0.57840663)]
COG1653	COG2204	Jann_3935	Jann_3935	extracellular solute-binding protein, family 1	Jann_2238	Jann_2238	two component, sigma54 specific, transcriptional	[TP0074-TP0519 (0.57840663)]
COG1653	COG2204	Jann_1356	Jann_1356	extracellular solute-binding protein, family 1	Jann_2238	Jann_2238	two component, sigma54 specific, transcriptional	[TP0074-TP0519 (0.57840663)]
COG1653	COG2204	Jann_3944	Jann_3944	extracellular solute-binding protein, family 1	Jann_1730	Jann_1730	two component, sigma54 specific, transcriptional	[TP0074-TP0519 (0.57840663)]
COG1653	COG2204	Jann_4098	Jann_4098	extracellular solute-binding protein, family 1	Jann_2240	Jann_2240	two component, sigma54 specific, transcriptional	[TP0074-TP0519 (0.57840663)]
COG1653	COG2204	Jann_1946	Jann_1946	extracellular solute-binding protein, family 1	Jann_2240	Jann_2240	two component, sigma54 specific, transcriptional	[TP0074-TP0519 (0.57840663)]
COG1653	COG2204	Jann_3838	Jann_3838	extracellular solute-binding protein, family 1	Jann_2240	Jann_2240	two component, sigma54 specific, transcriptional	[TP0074-TP0519 (0.57840663)]
COG1653	COG2204	Jann_4098	Jann_4098	extracellular solute-binding protein, family 1	Jann_2541	Jann_2541	two component, sigma54 specific, transcriptional	[TP0074-TP0519 (0.57840663)]
COG1653	COG2204	Jann_2588	Jann_2588	extracellular solute-binding protein, family 1	Jann_2240	Jann_2240	two component, sigma54 specific, transcriptional	[TP0074-TP0519 (0.57840663)]
COG1653	COG2204	Jann_1356	Jann_1356	extracellular solute-binding protein, family 1	Jann_1730	Jann_1730	two component, sigma54 specific, transcriptional	[TP0074-TP0519 (0.57840663)]
COG1653	COG2204	Jann_3701	Jann_3701	extracellular solute-binding protein, family 1	Jann_2541	Jann_2541	two component, sigma54 specific, transcriptional	[TP0074-TP0519 (0.57840663)]
COG1653	COG2204	Jann_3553	Jann_3553	extracellular solute-binding protein, family 1	Jann_2240	Jann_2240	two component, sigma54 specific, transcriptional	[TP0074-TP0519 (0.57840663)]
COG1653	COG2204	Jann_3701	Jann_3701	extracellular solute-binding protein, family 1	Jann_2238	Jann_2238	two component, sigma54 specific, transcriptional	[TP0074-TP0519 (0.57840663)]
COG1653	COG2204	Jann_4098	Jann_4098	extracellular solute-binding protein, family 1	Jann_1730	Jann_1730	two component, sigma54 specific, transcriptional	[TP0074-TP0519 (0.57840663)]
COG1653	COG2204	Jann_1283	Jann_1283	extracellular solute-binding protein, family 1	Jann_1730	Jann_1730	two component, sigma54 specific, transcriptional	[TP0074-TP0519 (0.57840663)]
COG1653	COG2204	Jann_1283	Jann_1283	extracellular solute-binding protein, family 1	Jann_2541	Jann_2541	two component, sigma54 specific, transcriptional	[TP0074-TP0519 (0.57840663)]
COG1653	COG2204	Jann_2075	Jann_2075	extracellular solute-binding protein, family 1	Jann_1730	Jann_1730	two component, sigma54 specific, transcriptional	[TP0074-TP0519 (0.57840663)]
COG1653	COG2204	Jann_3838	Jann_3838	extracellular solute-binding protein, family 1	Jann_2238	Jann_2238	two component, sigma54 specific, transcriptional	[TP0074-TP0519 (0.57840663)]
COG1653	COG2204	Jann_2902	Jann_2902	extracellular solute-binding protein, family 1	Jann_2240	Jann_2240	two component, sigma54 specific, transcriptional	[TP0074-TP0519 (0.57840663)]
COG1653	COG2204	Jann_3838	Jann_3838	extracellular solute-binding protein, family 1	Jann_1730	Jann_1730	two component, sigma54 specific, transcriptional	[TP0074-TP0519 (0.57840663)]
COG1653	COG2204	Jann_2902	Jann_2902	extracellular solute-binding protein, family 1	Jann_2238	Jann_2238	two component, sigma54 specific, transcriptional	[TP0074-TP0519 (0.57840663)]
COG1653	COG2204	Jann_1390	Jann_1390	extracellular solute-binding protein, family 1	Jann_2541	Jann_2541	two component, sigma54 specific, transcriptional	[TP0074-TP0519 (0.57840663)]
COG1653	COG2204	Jann_3944	Jann_3944	extracellular solute-binding protein, family 1	Jann_2240	Jann_2240	two component, sigma54 specific, transcriptional	[TP0074-TP0519 (0.57840663)]
COG1653	COG2204	Jann_3838	Jann_3838	extracellular solute-binding protein, family 1	Jann_2541	Jann_2541	two component, sigma54 specific, transcriptional	[TP0074-TP0519 (0.57840663)]
COG1653	COG2204	Jann_2902	Jann_2902	extracellular solute-binding protein, family 1	Jann_2541	Jann_2541	two component, sigma54 specific, transcriptional	[TP0074-TP0519 (0.57840663)]
COG1653	COG2204	Jann_1390	Jann_1390	extracellular solute-binding protein, family 1	Jann_2240	Jann_2240	two component, sigma54 specific, transcriptional	[TP0074-TP0519 (0.57840663)]
COG1653	COG2204	Jann_1946	Jann_1946	extracellular solute-binding protein, family 1	Jann_2238	Jann_2238	two component, sigma54 specific, transcriptional	[TP0074-TP0519 (0.57840663)]
COG0652	COG1749	Jann_1917	Jann_1917	peptidyl-prolyl cis-trans isomerase, cyclophilin	Jann_4173	Jann_4173	protein of unknown function DUF1078-like	[TP0947-TP0727 (0.6414869)]
COG0652	COG1749	Jann_1918	Jann_1918	peptidyl-prolyl cis-trans isomerase, cyclophilin	Jann_4173	Jann_4173	protein of unknown function DUF1078-like	[TP0947-TP0727 (0.6414869)]
COG1186	COG1925	Jann_0026	Jann_0026	Class I peptide chain release factor	Jann_0541	Jann_0541	HPrNtr	[TP0576-TP0589 (0.79878455)]
COG1186	COG1925	Jann_2533	Jann_2533	peptide chain release factor 2	Jann_0541	Jann_0541	HPrNtr	[TP0576-TP0589 (0.79878455)]
COG1749	COG2885	Jann_4173	Jann_4173	protein of unknown function DUF1078-like	Jann_0996	Jann_0996	OmpA/MotB	[TP0727-TP0292 (0.89187646)]
COG1749	COG2885	Jann_4173	Jann_4173	protein of unknown function DUF1078-like	Jann_0976	Jann_0976	OmpA/MotB	[TP0727-TP0292 (0.89187646)]
COG1749	COG2885	Jann_4173	Jann_4173	protein of unknown function DUF1078-like	Jann_1667	Jann_1667	OmpA/MotB	[TP0727-TP0292 (0.89187646)]
COG1177	COG1558	Jann_3073	Jann_3073	binding-protein-dependent transport systems	Jann_4197	Jann_4197	flagellar basal body rod protein	[TP0654-TP0397 (0.7022186)]
COG1177	COG1558	Jann_1271	Jann_1271	binding-protein-dependent transport systems	Jann_4197	Jann_4197	flagellar basal body rod protein	[TP0654-TP0397 (0.7022186)]
COG1177	COG1558	Jann_3236	Jann_3236	binding-protein-dependent transport systems	Jann_4197	Jann_4197	flagellar basal body rod protein	[TP0654-TP0397 (0.7022186)]
COG1177	COG1558	Jann_2401	Jann_2401	binding-protein-dependent transport systems	Jann_4197	Jann_4197	flagellar basal body rod protein	[TP0654-TP0397 (0.7022186)]
COG0530	COG2239	Jann_3921	Jann_3921	K+-dependent Na+/Ca+ exchanger related-protein	Jann_2723	Jann_2723	magnesium transporter	[TP1034-TP0917 (0.5728957)]
COG0319	COG0333	Jann_0703	Jann_0703	protein of unknown function UPF0054	Jann_1786	Jann_1786	ribosomal protein L32	[TP0650-TP0807 (0.80809164)]
COG0195	COG1643	Jann_0040	Jann_0040	NusA antitermination factor	Jann_3458	Jann_3458	ATP-dependent helicase HrpB	[TP0892-TP0526 (0.71912634)]
COG0216	COG0457	Jann_1806	Jann_1806	peptide chain release factor 1	Jann_3336	Jann_3336	sulfotransferase	[TP0051-TP0067 (0.7097377)]
COG0216	COG0457	Jann_1806	Jann_1806	peptide chain release factor 1	Jann_0485	Jann_0485	Tetratricopeptide TPR_2	[TP0051-TP0067 (0.7097377)]
COG0216	COG0457	Jann_1806	Jann_1806	peptide chain release factor 1	Jann_3312	Jann_3312	TPR protein	[TP0051-TP0067 (0.7097377)]
COG1360	COG4786	Jann_4172	Jann_4172	chemotaxis protein MotB	Jann_4194	Jann_4194	flagellar basal body rod protein	[TP0724-TP0961 (0.729456)]
COG1360	COG4786	Jann_4172	Jann_4172	chemotaxis protein MotB	Jann_4193	Jann_4193	flagellar basal body rod protein	[TP0724-TP0961 (0.729456)]
COG2215	COG2239	Jann_1929	Jann_1929	high-affinity nickel-transporter	Jann_2723	Jann_2723	magnesium transporter	[TP0558-TP0917 (0.5059451)]
COG0687	COG0693	Jann_1267	Jann_1267	polyamine ABC trasnporter, periplasmic	Jann_2579	Jann_2579	ThiJ/PfpI	[TP0655-TP0445 (0.5706956)]
COG0687	COG0693	Jann_1267	Jann_1267	polyamine ABC trasnporter, periplasmic	Jann_3480	Jann_3480	ThiJ/PfpI	[TP0655-TP0445 (0.5706956)]
COG0687	COG0693	Jann_3234	Jann_3234	extracellular solute-binding protein, family 1	Jann_3480	Jann_3480	ThiJ/PfpI	[TP0655-TP0445 (0.5706956)]
COG0687	COG0693	Jann_3076	Jann_3076	extracellular solute-binding protein, family 1	Jann_3480	Jann_3480	ThiJ/PfpI	[TP0655-TP0445 (0.5706956)]
COG0687	COG0693	Jann_3234	Jann_3234	extracellular solute-binding protein, family 1	Jann_1867	Jann_1867	Peptidase C56, PfpI	[TP0655-TP0445 (0.5706956)]
COG0687	COG0693	Jann_1267	Jann_1267	polyamine ABC trasnporter, periplasmic	Jann_1867	Jann_1867	Peptidase C56, PfpI	[TP0655-TP0445 (0.5706956)]
COG0687	COG0693	Jann_3076	Jann_3076	extracellular solute-binding protein, family 1	Jann_1867	Jann_1867	Peptidase C56, PfpI	[TP0655-TP0445 (0.5706956)]
COG0687	COG0693	Jann_3076	Jann_3076	extracellular solute-binding protein, family 1	Jann_2579	Jann_2579	ThiJ/PfpI	[TP0655-TP0445 (0.5706956)]
COG0687	COG0693	Jann_2387	Jann_2387	spermidine/putrescine ABC transporter,	Jann_2579	Jann_2579	ThiJ/PfpI	[TP0655-TP0445 (0.5706956)]
COG0687	COG0693	Jann_2387	Jann_2387	spermidine/putrescine ABC transporter,	Jann_1867	Jann_1867	Peptidase C56, PfpI	[TP0655-TP0445 (0.5706956)]
COG0687	COG0693	Jann_2387	Jann_2387	spermidine/putrescine ABC transporter,	Jann_3480	Jann_3480	ThiJ/PfpI	[TP0655-TP0445 (0.5706956)]
COG0687	COG0693	Jann_3234	Jann_3234	extracellular solute-binding protein, family 1	Jann_2579	Jann_2579	ThiJ/PfpI	[TP0655-TP0445 (0.5706956)]
COG1385	COG2204	Jann_3912	Jann_3912	protein of unknown function DUF558	Jann_1730	Jann_1730	two component, sigma54 specific, transcriptional	[TP0032-TP0519 (0.67332727)]
COG1385	COG2204	Jann_3912	Jann_3912	protein of unknown function DUF558	Jann_2238	Jann_2238	two component, sigma54 specific, transcriptional	[TP0032-TP0519 (0.67332727)]
COG1385	COG2204	Jann_3912	Jann_3912	protein of unknown function DUF558	Jann_2541	Jann_2541	two component, sigma54 specific, transcriptional	[TP0032-TP0519 (0.67332727)]
COG1385	COG2204	Jann_3912	Jann_3912	protein of unknown function DUF558	Jann_2240	Jann_2240	two component, sigma54 specific, transcriptional	[TP0032-TP0519 (0.67332727)]
COG0542	COG2204	Jann_1041	Jann_1041	ATPase AAA-2	Jann_1730	Jann_1730	two component, sigma54 specific, transcriptional	[TP0071-TP0519 (0.6908589)]
COG0542	COG2204	Jann_3023	Jann_3023	ATPase AAA-2	Jann_2240	Jann_2240	two component, sigma54 specific, transcriptional	[TP0071-TP0519 (0.6908589)]
COG0542	COG2204	Jann_3023	Jann_3023	ATPase AAA-2	Jann_2541	Jann_2541	two component, sigma54 specific, transcriptional	[TP0071-TP0519 (0.6908589)]
COG0542	COG2204	Jann_3987	Jann_3987	ATPase AAA-2	Jann_2541	Jann_2541	two component, sigma54 specific, transcriptional	[TP0071-TP0519 (0.6908589)]
COG0542	COG2204	Jann_1041	Jann_1041	ATPase AAA-2	Jann_2238	Jann_2238	two component, sigma54 specific, transcriptional	[TP0071-TP0519 (0.6908589)]
COG0542	COG2204	Jann_3987	Jann_3987	ATPase AAA-2	Jann_2238	Jann_2238	two component, sigma54 specific, transcriptional	[TP0071-TP0519 (0.6908589)]
COG0542	COG2204	Jann_3987	Jann_3987	ATPase AAA-2	Jann_2240	Jann_2240	two component, sigma54 specific, transcriptional	[TP0071-TP0519 (0.6908589)]
COG0542	COG2204	Jann_1041	Jann_1041	ATPase AAA-2	Jann_2541	Jann_2541	two component, sigma54 specific, transcriptional	[TP0071-TP0519 (0.6908589)]
COG0542	COG2204	Jann_3023	Jann_3023	ATPase AAA-2	Jann_2238	Jann_2238	two component, sigma54 specific, transcriptional	[TP0071-TP0519 (0.6908589)]
COG0542	COG2204	Jann_3023	Jann_3023	ATPase AAA-2	Jann_1730	Jann_1730	two component, sigma54 specific, transcriptional	[TP0071-TP0519 (0.6908589)]
COG0542	COG2204	Jann_1041	Jann_1041	ATPase AAA-2	Jann_2240	Jann_2240	two component, sigma54 specific, transcriptional	[TP0071-TP0519 (0.6908589)]
COG0542	COG2204	Jann_3987	Jann_3987	ATPase AAA-2	Jann_1730	Jann_1730	two component, sigma54 specific, transcriptional	[TP0071-TP0519 (0.6908589)]
COG0705	COG1187	Jann_3255	Jann_3255	Rhomboid-like protein	Jann_1685	Jann_1685	Pseudouridine synthase, Rsu	[TP0982-TP0459 (0.6079956)]
COG0705	COG1187	Jann_3255	Jann_3255	Rhomboid-like protein	Jann_1217	Jann_1217	Pseudouridine synthase, Rsu	[TP0982-TP0459 (0.6079956)]
COG0569	COG1256	Jann_2242	Jann_2242	TrkA	Jann_4174	Jann_4174	Flagellar hook-associated protein	[TP0024-TP0660 (0.58621275)]
COG0569	COG1256	Jann_3550	Jann_3550	TrkA	Jann_4174	Jann_4174	Flagellar hook-associated protein	[TP0024-TP0660 (0.58621275)]
COG0290	COG0457	Jann_1768	Jann_1768	translation initiation factor IF-3	Jann_3312	Jann_3312	TPR protein	[TP0850-TP0095 (0.6947713)]
COG0290	COG0457	Jann_1768	Jann_1768	translation initiation factor IF-3	Jann_3336	Jann_3336	sulfotransferase	[TP0850-TP0095 (0.6947713)]
COG0290	COG0457	Jann_1768	Jann_1768	translation initiation factor IF-3	Jann_0485	Jann_0485	Tetratricopeptide TPR_2	[TP0850-TP0095 (0.6947713)]
COG0782	COG0860	Jann_0498	Jann_0498	GreA/GreB family elongation factor	Jann_2536	Jann_2536	N-acetylmuramoyl-L-alanine amidase	[TP0019-TP0247 (0.7668169)]
COG0024	COG0530	Jann_0285	Jann_0285	methionine aminopeptidase, type I	Jann_3921	Jann_3921	K+-dependent Na+/Ca+ exchanger related-protein	[TP0842-TP1034 (0.7696508)]
COG0103	COG1432	Jann_2425	Jann_2425	ribosomal protein S9	Jann_0048	Jann_0048	protein of unknown function DUF88	[TP1024-TP0894 (0.64955014)]
COG0103	COG1432	Jann_2425	Jann_2425	ribosomal protein S9	Jann_0511	Jann_0511	protein of unknown function DUF88	[TP1024-TP0894 (0.64955014)]
COG0530	COG0771	Jann_3921	Jann_3921	K+-dependent Na+/Ca+ exchanger related-protein	Jann_2763	Jann_2763	UDP-N-acetylmuramoylalanine--D-glutamate ligase	[TP1034-TP0903 (0.71912634)]
COG0322	COG0353	Jann_3919	Jann_3919	excinuclease ABC, C subunit	Jann_3878	Jann_3878	recombination protein RecR	[TP0472-TP1004 (0.53674763)]
COG0771	COG1595	Jann_2763	Jann_2763	UDP-N-acetylmuramoylalanine--D-glutamate ligase	Jann_3566	Jann_3566	response regulator receiver domain protein	[TP0903-TP0092 (0.6651206)]
COG0771	COG1595	Jann_2763	Jann_2763	UDP-N-acetylmuramoylalanine--D-glutamate ligase	Jann_3565	Jann_3565	sigma-24 (FecI-like)	[TP0903-TP0092 (0.6651206)]
COG0771	COG1595	Jann_2763	Jann_2763	UDP-N-acetylmuramoylalanine--D-glutamate ligase	Jann_1890	Jann_1890	sigma-24 (FecI-like)	[TP0903-TP0092 (0.6651206)]
COG0771	COG1595	Jann_2763	Jann_2763	UDP-N-acetylmuramoylalanine--D-glutamate ligase	Jann_4021	Jann_4021	sigma-24 (FecI-like)	[TP0903-TP0092 (0.6651206)]
COG0771	COG1595	Jann_2763	Jann_2763	UDP-N-acetylmuramoylalanine--D-glutamate ligase	Jann_0648	Jann_0648	sigma-24 (FecI-like)	[TP0903-TP0092 (0.6651206)]
COG0771	COG1595	Jann_2763	Jann_2763	UDP-N-acetylmuramoylalanine--D-glutamate ligase	Jann_3134	Jann_3134	sigma-24 (FecI-like)	[TP0903-TP0092 (0.6651206)]
COG0771	COG1595	Jann_2763	Jann_2763	UDP-N-acetylmuramoylalanine--D-glutamate ligase	Jann_0842	Jann_0842	sigma-24 (FecI-like)	[TP0903-TP0092 (0.6651206)]
COG0188	COG0305	Jann_2494	Jann_2494	DNA gyrase, A subunit	Jann_1072	Jann_1072	replicative DNA helicase	[TP0005-TP0058 (0.73312306)]
COG0188	COG0305	Jann_2494	Jann_2494	DNA gyrase, A subunit	Jann_1740	Jann_1740	replicative DNA helicase	[TP0005-TP0058 (0.73312306)]
COG0188	COG0305	Jann_0553	Jann_0553	DNA topoisomerase IV, A subunit	Jann_1072	Jann_1072	replicative DNA helicase	[TP0005-TP0058 (0.73312306)]
COG0188	COG0305	Jann_0553	Jann_0553	DNA topoisomerase IV, A subunit	Jann_1740	Jann_1740	replicative DNA helicase	[TP0005-TP0058 (0.73312306)]
COG0840	COG1344	Jann_1379	Jann_1379	methyl-accepting chemotaxis sensory transducer	Jann_4175	Jann_4175	flagellar hook-associated protein FlgL family	[TP0640-TP0870 (0.6975479)]
COG0840	COG1344	Jann_3360	Jann_3360	methyl-accepting chemotaxis sensory transducer	Jann_4203	Jann_4203	flagellin-like	[TP0640-TP0870 (0.6975479)]
COG0840	COG1344	Jann_2227	Jann_2227	methyl-accepting chemotaxis sensory transducer	Jann_4203	Jann_4203	flagellin-like	[TP0640-TP0870 (0.6975479)]
COG0840	COG1344	Jann_1379	Jann_1379	methyl-accepting chemotaxis sensory transducer	Jann_4203	Jann_4203	flagellin-like	[TP0640-TP0870 (0.6975479)]
COG0840	COG1344	Jann_2227	Jann_2227	methyl-accepting chemotaxis sensory transducer	Jann_4175	Jann_4175	flagellar hook-associated protein FlgL family	[TP0640-TP0870 (0.6975479)]
COG0840	COG1344	Jann_2369	Jann_2369	methyl-accepting chemotaxis sensory transducer	Jann_4203	Jann_4203	flagellin-like	[TP0640-TP0870 (0.6975479)]
COG0840	COG1344	Jann_2369	Jann_2369	methyl-accepting chemotaxis sensory transducer	Jann_4175	Jann_4175	flagellar hook-associated protein FlgL family	[TP0640-TP0870 (0.6975479)]
COG0840	COG1344	Jann_3360	Jann_3360	methyl-accepting chemotaxis sensory transducer	Jann_4175	Jann_4175	flagellar hook-associated protein FlgL family	[TP0640-TP0870 (0.6975479)]
COG1825	COG2812	Jann_3596	ctc	50S ribosomal protein L25 (General stress protein CTC)	Jann_3876	Jann_3876	DNA polymerase III, subunits gamma and tau	[TP0372-TP1005 (0.6540257)]
COG0222	COG0530	Jann_0567	rplL	50S ribosomal protein L7/L12	Jann_3921	Jann_3921	K+-dependent Na+/Ca+ exchanger related-protein	[TP0240-TP1034 (0.77472186)]
COG0024	COG1121	Jann_0285	Jann_0285	methionine aminopeptidase, type I	Jann_0314	Jann_0314	ABC transporter related	[TP0842-TP0164 (0.77940726)]
COG0024	COG1121	Jann_0285	Jann_0285	methionine aminopeptidase, type I	Jann_2081	Jann_2081	ABC transporter related	[TP0842-TP0164 (0.77940726)]
COG0361	COG1214	Jann_2872	Jann_2872	translation initiation factor IF-1	Jann_0863	Jann_0863	peptidase M22, glycoprotease	[TP0097-TP0876 (0.56457245)]
COG0255	COG1011	Jann_0599	Jann_0599	ribosomal protein L29	Jann_3886	Jann_3886	Haloacid dehalogenase-like hydrolase	[TP0197-TP0158 (0.6077605)]
COG0255	COG1011	Jann_0599	Jann_0599	ribosomal protein L29	Jann_0053	Jann_0053	HAD-superfamily hydrolase subfamily IA, variant	[TP0197-TP0158 (0.6077605)]
COG0255	COG1011	Jann_0599	Jann_0599	ribosomal protein L29	Jann_1658	Jann_1658	haloacid dehalogenase, type II	[TP0197-TP0158 (0.6077605)]
COG0255	COG1011	Jann_0599	Jann_0599	ribosomal protein L29	Jann_1243	Jann_1243	Pyrimidine 5-nucleotidase	[TP0197-TP0158 (0.6077605)]
COG1108	COG2239	Jann_2082	Jann_2082	ABC-3	Jann_2723	Jann_2723	magnesium transporter	[TP0165-TP0917 (0.5215956)]
COG1108	COG2239	Jann_0315	Jann_0315	ABC-3	Jann_2723	Jann_2723	magnesium transporter	[TP0165-TP0917 (0.5215956)]
COG1108	COG2239	Jann_2083	Jann_2083	ABC-3	Jann_2723	Jann_2723	magnesium transporter	[TP0165-TP0917 (0.5215956)]
COG2204	COG2204	Jann_1730	Jann_1730	two component, sigma54 specific, transcriptional	Jann_2541	Jann_2541	two component, sigma54 specific, transcriptional	[TP0519-TP0519 (0.65939915)]
COG2204	COG2204	Jann_2240	Jann_2240	two component, sigma54 specific, transcriptional	Jann_2240	Jann_2240	two component, sigma54 specific, transcriptional	[TP0519-TP0519 (0.65939915)]
COG2204	COG2204	Jann_2541	Jann_2541	two component, sigma54 specific, transcriptional	Jann_1730	Jann_1730	two component, sigma54 specific, transcriptional	[TP0519-TP0519 (0.65939915)]
COG2204	COG2204	Jann_1730	Jann_1730	two component, sigma54 specific, transcriptional	Jann_1730	Jann_1730	two component, sigma54 specific, transcriptional	[TP0519-TP0519 (0.65939915)]
COG2204	COG2204	Jann_2240	Jann_2240	two component, sigma54 specific, transcriptional	Jann_2238	Jann_2238	two component, sigma54 specific, transcriptional	[TP0519-TP0519 (0.65939915)]
COG2204	COG2204	Jann_2238	Jann_2238	two component, sigma54 specific, transcriptional	Jann_2240	Jann_2240	two component, sigma54 specific, transcriptional	[TP0519-TP0519 (0.65939915)]
COG2204	COG2204	Jann_2541	Jann_2541	two component, sigma54 specific, transcriptional	Jann_2541	Jann_2541	two component, sigma54 specific, transcriptional	[TP0519-TP0519 (0.65939915)]
COG2204	COG2204	Jann_2238	Jann_2238	two component, sigma54 specific, transcriptional	Jann_2541	Jann_2541	two component, sigma54 specific, transcriptional	[TP0519-TP0519 (0.65939915)]
COG2204	COG2204	Jann_2541	Jann_2541	two component, sigma54 specific, transcriptional	Jann_2238	Jann_2238	two component, sigma54 specific, transcriptional	[TP0519-TP0519 (0.65939915)]
COG2204	COG2204	Jann_2240	Jann_2240	two component, sigma54 specific, transcriptional	Jann_1730	Jann_1730	two component, sigma54 specific, transcriptional	[TP0519-TP0519 (0.65939915)]
COG2204	COG2204	Jann_1730	Jann_1730	two component, sigma54 specific, transcriptional	Jann_2240	Jann_2240	two component, sigma54 specific, transcriptional	[TP0519-TP0519 (0.65939915)]
COG2204	COG2204	Jann_2240	Jann_2240	two component, sigma54 specific, transcriptional	Jann_2541	Jann_2541	two component, sigma54 specific, transcriptional	[TP0519-TP0519 (0.65939915)]
COG2204	COG2204	Jann_2541	Jann_2541	two component, sigma54 specific, transcriptional	Jann_2240	Jann_2240	two component, sigma54 specific, transcriptional	[TP0519-TP0519 (0.65939915)]
COG2204	COG2204	Jann_1730	Jann_1730	two component, sigma54 specific, transcriptional	Jann_2238	Jann_2238	two component, sigma54 specific, transcriptional	[TP0519-TP0519 (0.65939915)]
COG2204	COG2204	Jann_2238	Jann_2238	two component, sigma54 specific, transcriptional	Jann_2238	Jann_2238	two component, sigma54 specific, transcriptional	[TP0519-TP0519 (0.65939915)]
COG2204	COG2204	Jann_2238	Jann_2238	two component, sigma54 specific, transcriptional	Jann_1730	Jann_1730	two component, sigma54 specific, transcriptional	[TP0519-TP0519 (0.65939915)]
COG0546	COG0739	Jann_0625	Jann_0625	HAD-superfamily hydrolase subfamily IA, variant	Jann_2529	Jann_2529	peptidase M23B	[TP0554-TP0782 (0.73069036)]
COG0546	COG0739	Jann_3184	Jann_3184	Phosphoglycolate phosphatase	Jann_2529	Jann_2529	peptidase M23B	[TP0554-TP0782 (0.73069036)]
COG0546	COG0739	Jann_1973	Jann_1973	phosphoglycolate phosphatase	Jann_1065	Jann_1065	peptidase M23B	[TP0554-TP0782 (0.73069036)]
COG0546	COG0739	Jann_0734	Jann_0734	HAD-superfamily hydrolase subfamily IA, variant	Jann_1065	Jann_1065	peptidase M23B	[TP0554-TP0782 (0.73069036)]
COG0546	COG0739	Jann_3129	Jann_3129	HAD-superfamily hydrolase, subfamily IA, variant	Jann_1065	Jann_1065	peptidase M23B	[TP0554-TP0782 (0.73069036)]
COG0546	COG0739	Jann_0734	Jann_0734	HAD-superfamily hydrolase subfamily IA, variant	Jann_2529	Jann_2529	peptidase M23B	[TP0554-TP0782 (0.73069036)]
COG0546	COG0739	Jann_0625	Jann_0625	HAD-superfamily hydrolase subfamily IA, variant	Jann_1065	Jann_1065	peptidase M23B	[TP0554-TP0782 (0.73069036)]
COG0546	COG0739	Jann_3129	Jann_3129	HAD-superfamily hydrolase, subfamily IA, variant	Jann_2529	Jann_2529	peptidase M23B	[TP0554-TP0782 (0.73069036)]
COG0546	COG0739	Jann_3184	Jann_3184	Phosphoglycolate phosphatase	Jann_1065	Jann_1065	peptidase M23B	[TP0554-TP0782 (0.73069036)]
COG0546	COG0739	Jann_1973	Jann_1973	phosphoglycolate phosphatase	Jann_2529	Jann_2529	peptidase M23B	[TP0554-TP0782 (0.73069036)]
COG0242	COG1187	Jann_0466	Jann_0466	Peptide deformylase	Jann_1217	Jann_1217	Pseudouridine synthase, Rsu	[TP0757-TP0459 (0.5284328)]
COG0242	COG1187	Jann_0467	Jann_0467	formylmethionine deformylase	Jann_1217	Jann_1217	Pseudouridine synthase, Rsu	[TP0757-TP0459 (0.5284328)]
COG0242	COG1187	Jann_0467	Jann_0467	formylmethionine deformylase	Jann_1685	Jann_1685	Pseudouridine synthase, Rsu	[TP0757-TP0459 (0.5284328)]
COG0242	COG1187	Jann_0468	Jann_0468	formylmethionine deformylase	Jann_1217	Jann_1217	Pseudouridine synthase, Rsu	[TP0757-TP0459 (0.5284328)]
COG0242	COG1187	Jann_0466	Jann_0466	Peptide deformylase	Jann_1685	Jann_1685	Pseudouridine synthase, Rsu	[TP0757-TP0459 (0.5284328)]
COG0242	COG1187	Jann_0468	Jann_0468	formylmethionine deformylase	Jann_1685	Jann_1685	Pseudouridine synthase, Rsu	[TP0757-TP0459 (0.5284328)]
COG0457	COG0558	Jann_3312	Jann_3312	TPR protein	Jann_3888	Jann_3888	CDP-alcohol phosphatidyltransferase	[TP0067-TP0730 (0.86096925)]
COG0457	COG0558	Jann_0485	Jann_0485	Tetratricopeptide TPR_2	Jann_3888	Jann_3888	CDP-alcohol phosphatidyltransferase	[TP0067-TP0730 (0.86096925)]
COG0457	COG0558	Jann_3336	Jann_3336	sulfotransferase	Jann_3888	Jann_3888	CDP-alcohol phosphatidyltransferase	[TP0067-TP0730 (0.86096925)]
COG0457	COG0558	Jann_0485	Jann_0485	Tetratricopeptide TPR_2	Jann_3918	Jann_3918	CDP-diacylglycerol--glycerol-3-phosphate	[TP0067-TP0730 (0.86096925)]
COG0457	COG0558	Jann_3312	Jann_3312	TPR protein	Jann_3918	Jann_3918	CDP-diacylglycerol--glycerol-3-phosphate	[TP0067-TP0730 (0.86096925)]
COG0457	COG0558	Jann_3336	Jann_3336	sulfotransferase	Jann_3918	Jann_3918	CDP-diacylglycerol--glycerol-3-phosphate	[TP0067-TP0730 (0.86096925)]
COG0420	COG0739	Jann_2573	Jann_2573	metallophosphoesterase	Jann_1065	Jann_1065	peptidase M23B	[TP0626-TP0782 (0.7781429)]
COG0420	COG0739	Jann_2573	Jann_2573	metallophosphoesterase	Jann_2529	Jann_2529	peptidase M23B	[TP0626-TP0782 (0.7781429)]
COG1385	COG2812	Jann_3912	Jann_3912	protein of unknown function DUF558	Jann_3876	Jann_3876	DNA polymerase III, subunits gamma and tau	[TP0276-TP1005 (0.66627616)]
COG0217	COG0739	Jann_3380	Jann_3380	protein of unknown function DUF28	Jann_1065	Jann_1065	peptidase M23B	[TP0474-TP0864 (0.82349855)]
COG0217	COG0739	Jann_3380	Jann_3380	protein of unknown function DUF28	Jann_2529	Jann_2529	peptidase M23B	[TP0474-TP0864 (0.82349855)]
COG0242	COG0254	Jann_0467	Jann_0467	formylmethionine deformylase	Jann_0741	Jann_0741	ribosomal protein L31	[TP0757-TP0255 (0.6434887)]
COG0242	COG0254	Jann_0466	Jann_0466	Peptide deformylase	Jann_0741	Jann_0741	ribosomal protein L31	[TP0757-TP0255 (0.6434887)]
COG0242	COG0254	Jann_0468	Jann_0468	formylmethionine deformylase	Jann_0741	Jann_0741	ribosomal protein L31	[TP0757-TP0255 (0.6434887)]
COG0442	COG1466	Jann_1060	Jann_1060	prolyl-tRNA synthetase	Jann_0409	Jann_0409	DNA polymerase III delta subunit	[TP0160-TP0588 (0.66563916)]
COG0785	COG2239	Jann_2398	Jann_2398	cytochrome c biogenesis protein, transmembrane	Jann_2723	Jann_2723	magnesium transporter	[TP0101-TP0917 (0.5215956)]
COG0785	COG2239	Jann_0334	Jann_0334	cytochrome c biogenesis protein, transmembrane	Jann_2723	Jann_2723	magnesium transporter	[TP0101-TP0917 (0.5215956)]
COG0705	COG2239	Jann_3255	Jann_3255	Rhomboid-like protein	Jann_2723	Jann_2723	magnesium transporter	[TP0982-TP0917 (0.5527395)]
COG0847	COG1558	Jann_0132	Jann_0132	Exonuclease	Jann_4197	Jann_4197	flagellar basal body rod protein	[TP0643-TP0397 (0.7022186)]
COG0847	COG1558	Jann_0194	Jann_0194	DNA polymerase III, epsilon subunit	Jann_4197	Jann_4197	flagellar basal body rod protein	[TP0643-TP0397 (0.7022186)]
COG0305	COG0593	Jann_1072	Jann_1072	replicative DNA helicase	Jann_0001	Jann_0001	chromosomal replication initiator protein DnaA	[TP0058-TP0001 (0.9013428)]
COG0305	COG0593	Jann_1740	Jann_1740	replicative DNA helicase	Jann_1057	Jann_1057	Chromosomal replication initiator, DnaA	[TP0058-TP0001 (0.9013428)]
COG0305	COG0593	Jann_1072	Jann_1072	replicative DNA helicase	Jann_1057	Jann_1057	Chromosomal replication initiator, DnaA	[TP0058-TP0001 (0.9013428)]
COG0305	COG0593	Jann_1740	Jann_1740	replicative DNA helicase	Jann_0001	Jann_0001	chromosomal replication initiator protein DnaA	[TP0058-TP0001 (0.9013428)]
COG0772	COG2239	Jann_3649	Jann_3649	Rod shape-determining protein RodA	Jann_2723	Jann_2723	magnesium transporter	[TP0501-TP0917 (0.53388965), TP0387-TP0917 (0.61041105)]
COG0772	COG2239	Jann_2761	Jann_2761	cell cycle protein	Jann_2723	Jann_2723	magnesium transporter	[TP0501-TP0917 (0.53388965), TP0387-TP0917 (0.61041105)]
COG1766	COG2239	Jann_4180	Jann_4180	flagellar M-ring protein FliF	Jann_2723	Jann_2723	magnesium transporter	[TP0399-TP0917 (0.5059451)]
COG0178	COG1197	Jann_1723	Jann_1723	excinuclease ABC, A subunit	Jann_2322	Jann_2322	transcription-repair coupling factor	[TP0514-TP0344 (0.9414915)]
COG0264	COG0544	Jann_2305	tsf	translation elongation factor Ts	Jann_1613	Jann_1613	trigger factor	[TP0605-TP0506 (0.9100214)]
COG1344	COG1352	Jann_4175	Jann_4175	flagellar hook-associated protein FlgL family	Jann_2839	Jann_2839	MCP methyltransferase, CheR-type	[TP0870-TP0630 (0.7476691)]
COG1344	COG1352	Jann_4203	Jann_4203	flagellin-like	Jann_2839	Jann_2839	MCP methyltransferase, CheR-type	[TP0870-TP0630 (0.7476691)]
COG0495	COG1475	Jann_0411	Jann_0411	leucyl-tRNA synthetase	Jann_3429	Jann_3429	ParB-like nuclease	[TP0586-TP0271 (0.63095015)]
COG0495	COG1475	Jann_0411	Jann_0411	leucyl-tRNA synthetase	Jann_0203	Jann_0203	parB-like partition proteins	[TP0586-TP0271 (0.63095015)]
COG0272	COG2080	Jann_2504	Jann_2504	DNA ligase, NAD-dependent	Jann_2096	Jann_2096	(2Fe-2S)-binding	[TP0634-TP0080 (0.5753685)]
COG0272	COG2080	Jann_2504	Jann_2504	DNA ligase, NAD-dependent	Jann_4167	Jann_4167	(2Fe-2S)-binding	[TP0634-TP0080 (0.5753685)]
COG0272	COG2080	Jann_2504	Jann_2504	DNA ligase, NAD-dependent	Jann_2948	Jann_2948	(2Fe-2S)-binding	[TP0634-TP0080 (0.5753685)]
COG0272	COG2080	Jann_2504	Jann_2504	DNA ligase, NAD-dependent	Jann_0874	Jann_0874	(2Fe-2S)-binding	[TP0634-TP0080 (0.5753685)]
COG0272	COG2080	Jann_2504	Jann_2504	DNA ligase, NAD-dependent	Jann_1763	Jann_1763	(2Fe-2S)-binding	[TP0634-TP0080 (0.5753685)]
COG1352	COG1536	Jann_2839	Jann_2839	MCP methyltransferase, CheR-type	Jann_2664	Jann_2664	flagellar motor switch protein FliG	[TP0630-TP0026 (0.7604114)]
COG0099	COG0216	Jann_0615	Jann_0615	ribosomal protein S13	Jann_1806	Jann_1806	peptide chain release factor 1	[TP0210-TP0051 (0.8775348)]
COG0803	COG1268	Jann_2080	Jann_2080	periplasmic solute binding protein	Jann_1704	Jann_1704	BioY protein	[TP0034-TP0228 (0.8514437)]
COG0803	COG1268	Jann_3111	Jann_3111	periplasmic solute binding protein	Jann_1704	Jann_1704	BioY protein	[TP0034-TP0228 (0.8514437)]
COG0442	COG0552	Jann_1060	Jann_1060	prolyl-tRNA synthetase	Jann_1214	Jann_1214	signal recognition particle-docking protein	[TP0160-TP0578 (0.56216276)]
COG0242	COG0319	Jann_0468	Jann_0468	formylmethionine deformylase	Jann_0703	Jann_0703	protein of unknown function UPF0054	[TP0757-TP0650 (0.630912)]
COG0242	COG0319	Jann_0467	Jann_0467	formylmethionine deformylase	Jann_0703	Jann_0703	protein of unknown function UPF0054	[TP0757-TP0650 (0.630912)]
COG0242	COG0319	Jann_0466	Jann_0466	Peptide deformylase	Jann_0703	Jann_0703	protein of unknown function UPF0054	[TP0757-TP0650 (0.630912)]
COG0178	COG0845	Jann_1723	Jann_1723	excinuclease ABC, A subunit	Jann_2197	Jann_2197	secretion protein HlyD	[TP0514-TP0965 (0.87363523)]
COG0178	COG0845	Jann_1723	Jann_1723	excinuclease ABC, A subunit	Jann_0434	Jann_0434	Type I secretion membrane fusion protein, HlyD	[TP0514-TP0965 (0.87363523)]
COG0178	COG0845	Jann_1723	Jann_1723	excinuclease ABC, A subunit	Jann_1310	Jann_1310	secretion protein HlyD	[TP0514-TP0965 (0.87363523)]
COG0178	COG0845	Jann_1723	Jann_1723	excinuclease ABC, A subunit	Jann_1316	Jann_1316	secretion protein HlyD	[TP0514-TP0965 (0.87363523)]
COG0457	COG0566	Jann_3312	Jann_3312	TPR protein	Jann_2801	Jann_2801	RNA methyltransferase TrmH, group 3	[TP0095-TP0054 (0.73981166)]
COG0457	COG0566	Jann_3336	Jann_3336	sulfotransferase	Jann_2801	Jann_2801	RNA methyltransferase TrmH, group 3	[TP0095-TP0054 (0.73981166)]
COG0457	COG0566	Jann_0485	Jann_0485	Tetratricopeptide TPR_2	Jann_2801	Jann_2801	RNA methyltransferase TrmH, group 3	[TP0095-TP0054 (0.73981166)]
COG0465	COG0558	Jann_0979	Jann_0979	ATP-dependent metalloprotease FtsH	Jann_3888	Jann_3888	CDP-alcohol phosphatidyltransferase	[TP0765-TP0256 (0.8653493)]
COG0465	COG0558	Jann_0979	Jann_0979	ATP-dependent metalloprotease FtsH	Jann_3918	Jann_3918	CDP-diacylglycerol--glycerol-3-phosphate	[TP0765-TP0256 (0.8653493)]
COG0024	COG0462	Jann_0285	Jann_0285	methionine aminopeptidase, type I	Jann_1053	Jann_1053	ribose-phosphate pyrophosphokinase	[TP0842-TP0294 (0.8762697)]
COG0125	COG0361	Jann_1277	Jann_1277	Thymidylate kinase	Jann_2872	Jann_2872	translation initiation factor IF-1	[TP0354-TP0097 (0.8382038)]
COG1536	COG1766	Jann_2664	Jann_2664	flagellar motor switch protein FliG	Jann_4180	Jann_4180	flagellar M-ring protein FliF	[TP0400-TP0399 (0.9198608), TP0026-TP0399 (0.9539454)]
COG0319	COG0787	Jann_0703	Jann_0703	protein of unknown function UPF0054	Jann_1739	Jann_1739	alanine racemase	[TP0650-TP0681 (0.82058704)]
COG0215	COG1536	Jann_1958	cysS	Cysteinyl-tRNA synthetase (EC 6.1.1.16) (Cysteine--tRNA ligase) (CysRS)	Jann_2664	Jann_2664	flagellar motor switch protein FliG	[TP0091-TP0400 (0.6374247)]
COG0849	COG1595	Jann_2751	Jann_2751	cell division protein FtsA	Jann_0648	Jann_0648	sigma-24 (FecI-like)	[TP0389-TP0092 (0.66770643)]
COG0849	COG1595	Jann_2751	Jann_2751	cell division protein FtsA	Jann_3566	Jann_3566	response regulator receiver domain protein	[TP0389-TP0092 (0.66770643)]
COG0849	COG1595	Jann_2751	Jann_2751	cell division protein FtsA	Jann_1890	Jann_1890	sigma-24 (FecI-like)	[TP0389-TP0092 (0.66770643)]
COG0849	COG1595	Jann_2751	Jann_2751	cell division protein FtsA	Jann_3565	Jann_3565	sigma-24 (FecI-like)	[TP0389-TP0092 (0.66770643)]
COG0849	COG1595	Jann_2751	Jann_2751	cell division protein FtsA	Jann_0842	Jann_0842	sigma-24 (FecI-like)	[TP0389-TP0092 (0.66770643)]
COG0849	COG1595	Jann_2751	Jann_2751	cell division protein FtsA	Jann_4021	Jann_4021	sigma-24 (FecI-like)	[TP0389-TP0092 (0.66770643)]
COG0849	COG1595	Jann_2751	Jann_2751	cell division protein FtsA	Jann_3134	Jann_3134	sigma-24 (FecI-like)	[TP0389-TP0092 (0.66770643)]
COG0739	COG2204	Jann_2529	Jann_2529	peptidase M23B	Jann_2541	Jann_2541	two component, sigma54 specific, transcriptional	[TP0706-TP0519 (0.80130965)]
COG0739	COG2204	Jann_1065	Jann_1065	peptidase M23B	Jann_2240	Jann_2240	two component, sigma54 specific, transcriptional	[TP0706-TP0519 (0.80130965)]
COG0739	COG2204	Jann_1065	Jann_1065	peptidase M23B	Jann_2541	Jann_2541	two component, sigma54 specific, transcriptional	[TP0706-TP0519 (0.80130965)]
COG0739	COG2204	Jann_2529	Jann_2529	peptidase M23B	Jann_2240	Jann_2240	two component, sigma54 specific, transcriptional	[TP0706-TP0519 (0.80130965)]
COG0739	COG2204	Jann_2529	Jann_2529	peptidase M23B	Jann_2238	Jann_2238	two component, sigma54 specific, transcriptional	[TP0706-TP0519 (0.80130965)]
COG0739	COG2204	Jann_2529	Jann_2529	peptidase M23B	Jann_1730	Jann_1730	two component, sigma54 specific, transcriptional	[TP0706-TP0519 (0.80130965)]
COG0739	COG2204	Jann_1065	Jann_1065	peptidase M23B	Jann_1730	Jann_1730	two component, sigma54 specific, transcriptional	[TP0706-TP0519 (0.80130965)]
COG0739	COG2204	Jann_1065	Jann_1065	peptidase M23B	Jann_2238	Jann_2238	two component, sigma54 specific, transcriptional	[TP0706-TP0519 (0.80130965)]
COG0280	COG0457	Jann_2847	Jann_2847	phosphate acetyltransferase	Jann_0485	Jann_0485	Tetratricopeptide TPR_2	[TP0094-TP0067 (0.5068833)]
COG0280	COG0457	Jann_2847	Jann_2847	phosphate acetyltransferase	Jann_3312	Jann_3312	TPR protein	[TP0094-TP0067 (0.5068833)]
COG0280	COG0457	Jann_2847	Jann_2847	phosphate acetyltransferase	Jann_3336	Jann_3336	sulfotransferase	[TP0094-TP0067 (0.5068833)]
COG0457	COG0495	Jann_3336	Jann_3336	sulfotransferase	Jann_0411	Jann_0411	leucyl-tRNA synthetase	[TP0067-TP0586 (0.714839)]
COG0457	COG0495	Jann_3312	Jann_3312	TPR protein	Jann_0411	Jann_0411	leucyl-tRNA synthetase	[TP0067-TP0586 (0.714839)]
COG0457	COG0495	Jann_0485	Jann_0485	Tetratricopeptide TPR_2	Jann_0411	Jann_0411	leucyl-tRNA synthetase	[TP0067-TP0586 (0.714839)]
COG0257	COG0472	Jann_3997	Jann_3997	ribosomal protein L36	Jann_2764	Jann_2764	phospho-N-acetylmuramoyl-pentapeptide-	[TP0209-TP0345 (0.64932555)]
COG0358	COG0457	Jann_3449	Jann_3449	DNA primase	Jann_3312	Jann_3312	TPR protein	[TP0492-TP0648 (0.5111708)]
COG0358	COG0457	Jann_3449	Jann_3449	DNA primase	Jann_3336	Jann_3336	sulfotransferase	[TP0492-TP0648 (0.5111708)]
COG0358	COG0457	Jann_3449	Jann_3449	DNA primase	Jann_0485	Jann_0485	Tetratricopeptide TPR_2	[TP0492-TP0648 (0.5111708)]
COG0687	COG1558	Jann_2387	Jann_2387	spermidine/putrescine ABC transporter,	Jann_4197	Jann_4197	flagellar basal body rod protein	[TP0655-TP0397 (0.60331625)]
COG0687	COG1558	Jann_3234	Jann_3234	extracellular solute-binding protein, family 1	Jann_4197	Jann_4197	flagellar basal body rod protein	[TP0655-TP0397 (0.60331625)]
COG0687	COG1558	Jann_3076	Jann_3076	extracellular solute-binding protein, family 1	Jann_4197	Jann_4197	flagellar basal body rod protein	[TP0655-TP0397 (0.60331625)]
COG0687	COG1558	Jann_1267	Jann_1267	polyamine ABC trasnporter, periplasmic	Jann_4197	Jann_4197	flagellar basal body rod protein	[TP0655-TP0397 (0.60331625)]
COG0795	COG1792	Jann_1813	Jann_1813	permease YjgP/YjgQ	Jann_3646	Jann_3646	rod shape-determining protein MreC	[TP0884-TP0498 (0.8374102)]
COG0795	COG1792	Jann_1814	Jann_1814	permease YjgP/YjgQ	Jann_3646	Jann_3646	rod shape-determining protein MreC	[TP0884-TP0498 (0.8374102)]
COG0569	COG1430	Jann_3550	Jann_3550	TrkA	Jann_2473	Jann_2473	protein of unknown function DUF192	[TP0024-TP0087 (0.61624503)]
COG0569	COG1430	Jann_2242	Jann_2242	TrkA	Jann_2473	Jann_2473	protein of unknown function DUF192	[TP0024-TP0087 (0.61624503)]
COG0608	COG1234	Jann_3002	Jann_3002	single-stranded-DNA-specific exonuclease RecJ	Jann_3513	Jann_3513	beta-lactamase-like	[TP0704-TP0819 (0.5844061)]
COG0024	COG0125	Jann_0285	Jann_0285	methionine aminopeptidase, type I	Jann_1277	Jann_1277	Thymidylate kinase	[TP0842-TP0354 (0.8096375)]
COG0265	COG1430	Jann_3170	Jann_3170	Peptidase S1C, Do	Jann_2473	Jann_2473	protein of unknown function DUF192	[TP0773-TP0087 (0.5241626)]
COG0257	COG0779	Jann_3997	Jann_3997	ribosomal protein L36	Jann_0041	Jann_0041	protein of unknown function DUF150	[TP0209-TP0893 (0.7461857)]
COG1291	COG1291	Jann_4184	Jann_4184	chemotaxis protein MotA	Jann_4184	Jann_4184	chemotaxis protein MotA	[TP0725-TP0725 (0.8044664)]
COG1536	COG1536	Jann_2664	Jann_2664	flagellar motor switch protein FliG	Jann_2664	Jann_2664	flagellar motor switch protein FliG	[TP0026-TP0400 (0.5928469)]
COG0457	COG0845	Jann_3312	Jann_3312	TPR protein	Jann_1310	Jann_1310	secretion protein HlyD	[TP0648-TP0965 (0.54118866)]
COG0457	COG0845	Jann_3336	Jann_3336	sulfotransferase	Jann_0434	Jann_0434	Type I secretion membrane fusion protein, HlyD	[TP0648-TP0965 (0.54118866)]
COG0457	COG0845	Jann_3336	Jann_3336	sulfotransferase	Jann_1316	Jann_1316	secretion protein HlyD	[TP0648-TP0965 (0.54118866)]
COG0457	COG0845	Jann_3336	Jann_3336	sulfotransferase	Jann_2197	Jann_2197	secretion protein HlyD	[TP0648-TP0965 (0.54118866)]
COG0457	COG0845	Jann_3336	Jann_3336	sulfotransferase	Jann_1310	Jann_1310	secretion protein HlyD	[TP0648-TP0965 (0.54118866)]
COG0457	COG0845	Jann_3312	Jann_3312	TPR protein	Jann_2197	Jann_2197	secretion protein HlyD	[TP0648-TP0965 (0.54118866)]
COG0457	COG0845	Jann_0485	Jann_0485	Tetratricopeptide TPR_2	Jann_2197	Jann_2197	secretion protein HlyD	[TP0648-TP0965 (0.54118866)]
COG0457	COG0845	Jann_0485	Jann_0485	Tetratricopeptide TPR_2	Jann_0434	Jann_0434	Type I secretion membrane fusion protein, HlyD	[TP0648-TP0965 (0.54118866)]
COG0457	COG0845	Jann_3312	Jann_3312	TPR protein	Jann_0434	Jann_0434	Type I secretion membrane fusion protein, HlyD	[TP0648-TP0965 (0.54118866)]
COG0457	COG0845	Jann_0485	Jann_0485	Tetratricopeptide TPR_2	Jann_1310	Jann_1310	secretion protein HlyD	[TP0648-TP0965 (0.54118866)]
COG0457	COG0845	Jann_0485	Jann_0485	Tetratricopeptide TPR_2	Jann_1316	Jann_1316	secretion protein HlyD	[TP0648-TP0965 (0.54118866)]
COG0457	COG0845	Jann_3312	Jann_3312	TPR protein	Jann_1316	Jann_1316	secretion protein HlyD	[TP0648-TP0965 (0.54118866)]
COG0760	COG2239	Jann_1811	Jann_1811	PPIC-type PPIASE domain	Jann_2723	Jann_2723	magnesium transporter	[TP1016-TP0917 (0.81817394)]
COG0760	COG2239	Jann_1883	Jann_1883	putative peptidyl-prolyl cis-trans isomerse D	Jann_2723	Jann_2723	magnesium transporter	[TP1016-TP0917 (0.81817394)]
COG0760	COG2239	Jann_0290	Jann_0290	PpiC-type peptidyl-prolyl cis-trans isomerase	Jann_2723	Jann_2723	magnesium transporter	[TP1016-TP0917 (0.81817394)]
COG1749	COG1843	Jann_4173	Jann_4173	protein of unknown function DUF1078-like	Jann_4207	Jann_4207	flagellar hook capping protein	[TP0727-TP0728 (0.8651164)]
COG0782	COG1057	Jann_0498	Jann_0498	GreA/GreB family elongation factor	Jann_3629	Jann_3629	putative nicotinate-nucleotide	[TP0019-TP0741 (0.75909394)]
COG1079	COG2239	Jann_0856	Jann_0856	inner-membrane translocator	Jann_2723	Jann_2723	magnesium transporter	[TP0302-TP0917 (0.5527395)]
COG1079	COG2239	Jann_0930	Jann_0930	inner-membrane translocator	Jann_2723	Jann_2723	magnesium transporter	[TP0302-TP0917 (0.5527395)]
COG1079	COG2239	Jann_1301	Jann_1301	inner-membrane translocator	Jann_2723	Jann_2723	magnesium transporter	[TP0302-TP0917 (0.5527395)]
COG1109	COG1157	Jann_2725	Jann_2725	phosphoglucosamine mutase	Jann_4199	Jann_4199	ATPase FliI/YscN	[TP0413-TP0402 (0.78400123)]
COG0090	COG1643	Jann_0588	Jann_0588	ribosomal protein L2	Jann_3458	Jann_3458	ATP-dependent helicase HrpB	[TP0192-TP0526 (0.71912634)]
COG1987	COG2239	Jann_4195	Jann_4195	export protein FliQ, family 3	Jann_2723	Jann_2723	magnesium transporter	[TP0717-TP0917 (0.53720385)]
COG2131	COG2215	Jann_3746	Jann_3746	CMP/dCMP deaminase, zinc-binding	Jann_1929	Jann_1929	high-affinity nickel-transporter	[TP0274-TP0558 (0.7885255)]
COG0217	COG1235	Jann_3380	Jann_3380	protein of unknown function DUF28	Jann_1274	Jann_1274	beta-lactamase-like	[TP0474-TP0489 (0.71912634)]
COG0267	COG2215	Jann_1225	Jann_1225	ribosomal protein L33	Jann_1929	Jann_1929	high-affinity nickel-transporter	[TP0234-TP0558 (0.7885255)]
COG0012	COG0188	Jann_3582	Jann_3582	hypothetical protein	Jann_2494	Jann_2494	DNA gyrase, A subunit	[TP0124-TP0005 (0.7149395)]
COG0012	COG0188	Jann_3582	Jann_3582	hypothetical protein	Jann_0553	Jann_0553	DNA topoisomerase IV, A subunit	[TP0124-TP0005 (0.7149395)]
COG0324	COG1558	Jann_2461	Jann_2461	tRNA delta(2)-isopentenylpyrophosphate	Jann_4197	Jann_4197	flagellar basal body rod protein	[TP0637-TP0397 (0.66148543)]
COG0530	COG0621	Jann_3921	Jann_3921	K+-dependent Na+/Ca+ exchanger related-protein	Jann_0697	Jann_0697	tRNA-i(6)A37 modification enzyme MiaB	[TP1034-TP0269 (0.7081234)]
COG0530	COG0621	Jann_3921	Jann_3921	K+-dependent Na+/Ca+ exchanger related-protein	Jann_1015	Jann_1015	hypothetical protein	[TP1034-TP0269 (0.7081234)]
COG0530	COG0621	Jann_3921	Jann_3921	K+-dependent Na+/Ca+ exchanger related-protein	Jann_0319	Jann_0319	MiaB-like tRNA modifying enzyme	[TP1034-TP0269 (0.7081234)]
COG0457	COG1643	Jann_3312	Jann_3312	TPR protein	Jann_3458	Jann_3458	ATP-dependent helicase HrpB	[TP0067-TP0526 (0.80406195)]
COG0457	COG1643	Jann_3336	Jann_3336	sulfotransferase	Jann_3458	Jann_3458	ATP-dependent helicase HrpB	[TP0067-TP0526 (0.80406195)]
COG0457	COG1643	Jann_0485	Jann_0485	Tetratricopeptide TPR_2	Jann_3458	Jann_3458	ATP-dependent helicase HrpB	[TP0067-TP0526 (0.80406195)]
COG0840	COG1157	Jann_2369	Jann_2369	methyl-accepting chemotaxis sensory transducer	Jann_4199	Jann_4199	ATPase FliI/YscN	[TP0640-TP0402 (0.9180537)]
COG0840	COG1157	Jann_3360	Jann_3360	methyl-accepting chemotaxis sensory transducer	Jann_4199	Jann_4199	ATPase FliI/YscN	[TP0640-TP0402 (0.9180537)]
COG0840	COG1157	Jann_2227	Jann_2227	methyl-accepting chemotaxis sensory transducer	Jann_4199	Jann_4199	ATPase FliI/YscN	[TP0640-TP0402 (0.9180537)]
COG0840	COG1157	Jann_1379	Jann_1379	methyl-accepting chemotaxis sensory transducer	Jann_4199	Jann_4199	ATPase FliI/YscN	[TP0640-TP0402 (0.9180537)]
COG0462	COG0492	Jann_1053	Jann_1053	ribose-phosphate pyrophosphokinase	Jann_2255	Jann_2255	FAD-dependent pyridine nucleotide-disulphide	[TP0294-TP0814 (0.8323514)]
COG0462	COG0492	Jann_1053	Jann_1053	ribose-phosphate pyrophosphokinase	Jann_3338	Jann_3338	thioredoxin reductase	[TP0294-TP0814 (0.8323514)]
COG0462	COG0492	Jann_1053	Jann_1053	ribose-phosphate pyrophosphokinase	Jann_1307	Jann_1307	FAD-dependent pyridine nucleotide-disulphide	[TP0294-TP0814 (0.8323514)]
COG0462	COG0492	Jann_1053	Jann_1053	ribose-phosphate pyrophosphokinase	Jann_2058	Jann_2058	cyclic nucleotide-regulated FAD-dependent	[TP0294-TP0814 (0.8323514)]
COG0124	COG0254	Jann_0945	Jann_0945	Histidine--tRNA ligase	Jann_0741	Jann_0741	ribosomal protein L31	[TP0641-TP0255 (0.65973145)]
COG0178	COG0272	Jann_1723	Jann_1723	excinuclease ABC, A subunit	Jann_2504	Jann_2504	DNA ligase, NAD-dependent	[TP0514-TP0634 (0.7537598)]
COG0257	COG2204	Jann_3997	Jann_3997	ribosomal protein L36	Jann_1730	Jann_1730	two component, sigma54 specific, transcriptional	[TP0209-TP0519 (0.6010877)]
COG0257	COG2204	Jann_3997	Jann_3997	ribosomal protein L36	Jann_2541	Jann_2541	two component, sigma54 specific, transcriptional	[TP0209-TP0519 (0.6010877)]
COG0257	COG2204	Jann_3997	Jann_3997	ribosomal protein L36	Jann_2238	Jann_2238	two component, sigma54 specific, transcriptional	[TP0209-TP0519 (0.6010877)]
COG0257	COG2204	Jann_3997	Jann_3997	ribosomal protein L36	Jann_2240	Jann_2240	two component, sigma54 specific, transcriptional	[TP0209-TP0519 (0.6010877)]
COG0495	COG1558	Jann_0411	Jann_0411	leucyl-tRNA synthetase	Jann_4197	Jann_4197	flagellar basal body rod protein	[TP0586-TP0397 (0.60331625)]
COG1192	COG2214	Jann_0738	Jann_0738	ATPases involved in chromosome	Jann_1861	Jann_1861	heat shock protein DnaJ-like	[TP0272-TP0843 (0.8210422)]
COG1192	COG2214	Jann_0202	Jann_0202	Cobyrinic acid a,c-diamide synthase	Jann_1861	Jann_1861	heat shock protein DnaJ-like	[TP0272-TP0843 (0.8210422)]
COG0608	COG1159	Jann_3002	Jann_3002	single-stranded-DNA-specific exonuclease RecJ	Jann_0524	Jann_0524	GTP-binding protein Era	[TP0704-TP0541 (0.7586372)]
COG0242	COG0263	Jann_0468	Jann_0468	formylmethionine deformylase	Jann_2284	Jann_2284	glutamate 5-kinase	[TP0757-TP0351 (0.5771584)]
COG0242	COG0263	Jann_0466	Jann_0466	Peptide deformylase	Jann_2284	Jann_2284	glutamate 5-kinase	[TP0757-TP0351 (0.5771584)]
COG0242	COG0263	Jann_0467	Jann_0467	formylmethionine deformylase	Jann_2284	Jann_2284	glutamate 5-kinase	[TP0757-TP0351 (0.5771584)]
COG1115	COG2239	Jann_0020	Jann_0020	amino acid carrier protein	Jann_2723	Jann_2723	magnesium transporter	[TP0414-TP0917 (0.53720385)]
COG0566	COG1589	Jann_2801	Jann_2801	RNA methyltransferase TrmH, group 3	Jann_2752	Jann_2752	cell division protein FtsQ	[TP0109-TP0388 (0.8512026)]
COG0739	COG4786	Jann_2529	Jann_2529	peptidase M23B	Jann_4194	Jann_4194	flagellar basal body rod protein	[TP0782-TP0961 (0.69582695)]
COG0739	COG4786	Jann_1065	Jann_1065	peptidase M23B	Jann_4193	Jann_4193	flagellar basal body rod protein	[TP0782-TP0961 (0.69582695)]
COG0739	COG4786	Jann_2529	Jann_2529	peptidase M23B	Jann_4193	Jann_4193	flagellar basal body rod protein	[TP0782-TP0961 (0.69582695)]
COG0739	COG4786	Jann_1065	Jann_1065	peptidase M23B	Jann_4194	Jann_4194	flagellar basal body rod protein	[TP0782-TP0961 (0.69582695)]
COG0124	COG0546	Jann_0945	Jann_0945	Histidine--tRNA ligase	Jann_1973	Jann_1973	phosphoglycolate phosphatase	[TP0641-TP0554 (0.5196431)]
COG0124	COG0546	Jann_0945	Jann_0945	Histidine--tRNA ligase	Jann_3184	Jann_3184	Phosphoglycolate phosphatase	[TP0641-TP0554 (0.5196431)]
COG0124	COG0546	Jann_0945	Jann_0945	Histidine--tRNA ligase	Jann_0625	Jann_0625	HAD-superfamily hydrolase subfamily IA, variant	[TP0641-TP0554 (0.5196431)]
COG0124	COG0546	Jann_0945	Jann_0945	Histidine--tRNA ligase	Jann_3129	Jann_3129	HAD-superfamily hydrolase, subfamily IA, variant	[TP0641-TP0554 (0.5196431)]
COG0124	COG0546	Jann_0945	Jann_0945	Histidine--tRNA ligase	Jann_0734	Jann_0734	HAD-superfamily hydrolase subfamily IA, variant	[TP0641-TP0554 (0.5196431)]
COG0457	COG1234	Jann_3312	Jann_3312	TPR protein	Jann_3513	Jann_3513	beta-lactamase-like	[TP0095-TP0819 (0.5178716)]
COG0457	COG1234	Jann_0485	Jann_0485	Tetratricopeptide TPR_2	Jann_3513	Jann_3513	beta-lactamase-like	[TP0095-TP0819 (0.5178716)]
COG0457	COG1234	Jann_3336	Jann_3336	sulfotransferase	Jann_3513	Jann_3513	beta-lactamase-like	[TP0095-TP0819 (0.5178716)]
COG0257	COG0773	Jann_3997	Jann_3997	ribosomal protein L36	Jann_2759	murC	UDP-N-acetylmuramate--L-alanine ligase (EC 6.3.2.8) (UDP-N- acetylmuramoyl-L-alanine synthetase)	[TP0209-TP0341 (0.6926446)]
COG0457	COG2204	Jann_3336	Jann_3336	sulfotransferase	Jann_2240	Jann_2240	two component, sigma54 specific, transcriptional	[TP0067-TP0519 (0.7741208)]
COG0457	COG2204	Jann_0485	Jann_0485	Tetratricopeptide TPR_2	Jann_2238	Jann_2238	two component, sigma54 specific, transcriptional	[TP0067-TP0519 (0.7741208)]
COG0457	COG2204	Jann_0485	Jann_0485	Tetratricopeptide TPR_2	Jann_2541	Jann_2541	two component, sigma54 specific, transcriptional	[TP0067-TP0519 (0.7741208)]
COG0457	COG2204	Jann_0485	Jann_0485	Tetratricopeptide TPR_2	Jann_1730	Jann_1730	two component, sigma54 specific, transcriptional	[TP0067-TP0519 (0.7741208)]
COG0457	COG2204	Jann_3312	Jann_3312	TPR protein	Jann_2240	Jann_2240	two component, sigma54 specific, transcriptional	[TP0067-TP0519 (0.7741208)]
COG0457	COG2204	Jann_3312	Jann_3312	TPR protein	Jann_2541	Jann_2541	two component, sigma54 specific, transcriptional	[TP0067-TP0519 (0.7741208)]
COG0457	COG2204	Jann_3312	Jann_3312	TPR protein	Jann_2238	Jann_2238	two component, sigma54 specific, transcriptional	[TP0067-TP0519 (0.7741208)]
COG0457	COG2204	Jann_3336	Jann_3336	sulfotransferase	Jann_2238	Jann_2238	two component, sigma54 specific, transcriptional	[TP0067-TP0519 (0.7741208)]
COG0457	COG2204	Jann_0485	Jann_0485	Tetratricopeptide TPR_2	Jann_2240	Jann_2240	two component, sigma54 specific, transcriptional	[TP0067-TP0519 (0.7741208)]
COG0457	COG2204	Jann_3336	Jann_3336	sulfotransferase	Jann_2541	Jann_2541	two component, sigma54 specific, transcriptional	[TP0067-TP0519 (0.7741208)]
COG0457	COG2204	Jann_3312	Jann_3312	TPR protein	Jann_1730	Jann_1730	two component, sigma54 specific, transcriptional	[TP0067-TP0519 (0.7741208)]
COG0457	COG2204	Jann_3336	Jann_3336	sulfotransferase	Jann_1730	Jann_1730	two component, sigma54 specific, transcriptional	[TP0067-TP0519 (0.7741208)]
COG0272	COG1879	Jann_2504	Jann_2504	DNA ligase, NAD-dependent	Jann_1373	Jann_1373	periplasmic binding protein/LacI transcriptional	[TP0634-TP0684 (0.56216276)]
COG0272	COG1879	Jann_2504	Jann_2504	DNA ligase, NAD-dependent	Jann_3087	Jann_3087	periplasmic binding protein/LacI transcriptional	[TP0634-TP0684 (0.56216276)]
COG0272	COG1879	Jann_2504	Jann_2504	DNA ligase, NAD-dependent	Jann_1455	Jann_1455	regulatory protein, LacI	[TP0634-TP0684 (0.56216276)]
COG0272	COG1879	Jann_2504	Jann_2504	DNA ligase, NAD-dependent	Jann_3094	Jann_3094	periplasmic binding protein/LacI transcriptional	[TP0634-TP0684 (0.56216276)]
COG0272	COG1879	Jann_2504	Jann_2504	DNA ligase, NAD-dependent	Jann_1463	Jann_1463	ribose binding protein of ABC transporter	[TP0634-TP0684 (0.56216276)]
COG0272	COG1879	Jann_2504	Jann_2504	DNA ligase, NAD-dependent	Jann_1425	Jann_1425	periplasmic binding protein/LacI transcriptional	[TP0634-TP0684 (0.56216276)]
COG0272	COG1879	Jann_2504	Jann_2504	DNA ligase, NAD-dependent	Jann_2406	Jann_2406	periplasmic binding protein/LacI transcriptional	[TP0634-TP0684 (0.56216276)]
COG0272	COG1879	Jann_2504	Jann_2504	DNA ligase, NAD-dependent	Jann_3060	Jann_3060	periplasmic binding protein/LacI transcriptional	[TP0634-TP0684 (0.56216276)]
COG0272	COG1879	Jann_2504	Jann_2504	DNA ligase, NAD-dependent	Jann_0882	Jann_0882	periplasmic binding protein/LacI transcriptional	[TP0634-TP0684 (0.56216276)]
COG0272	COG1879	Jann_2504	Jann_2504	DNA ligase, NAD-dependent	Jann_2594	Jann_2594	putative periplasmic binding ABC transporter	[TP0634-TP0684 (0.56216276)]
COG2208	COG2239	Jann_0071	Jann_0071	response regulator receiver (CheY-like)	Jann_2723	Jann_2723	magnesium transporter	[TP0218-TP0917 (0.6618409)]
COG0257	COG0681	Jann_3997	Jann_3997	ribosomal protein L36	Jann_0521	Jann_0521	Peptidase S26A, signal peptidase I	[TP0209-TP0926 (0.69083804)]
COG0526	COG1843	Jann_2650	Jann_2650	periplasmic protein thiol	Jann_4207	Jann_4207	flagellar hook capping protein	[TP0100-TP0728 (0.58155864)]
COG0526	COG1843	Jann_4067	Jann_4067	thioredoxin	Jann_4207	Jann_4207	flagellar hook capping protein	[TP0100-TP0728 (0.58155864)]
COG0526	COG1843	Jann_0333	Jann_0333	thioredoxin-related	Jann_4207	Jann_4207	flagellar hook capping protein	[TP0100-TP0728 (0.58155864)]
COG0526	COG1843	Jann_0496	Jann_0496	thiol:disulfide interchange protein, putative	Jann_4207	Jann_4207	flagellar hook capping protein	[TP0100-TP0728 (0.58155864)]
COG0768	COG1344	Jann_3648	Jann_3648	Peptidoglycan glycosyltransferase	Jann_4175	Jann_4175	flagellar hook-associated protein FlgL family	[TP0760-TP0870 (0.7190043)]
COG0768	COG1344	Jann_2767	Jann_2767	Peptidoglycan glycosyltransferase	Jann_4203	Jann_4203	flagellin-like	[TP0760-TP0870 (0.7190043)]
COG0768	COG1344	Jann_2767	Jann_2767	Peptidoglycan glycosyltransferase	Jann_4175	Jann_4175	flagellar hook-associated protein FlgL family	[TP0760-TP0870 (0.7190043)]
COG0768	COG1344	Jann_3648	Jann_3648	Peptidoglycan glycosyltransferase	Jann_4203	Jann_4203	flagellin-like	[TP0760-TP0870 (0.7190043)]
COG1121	COG2204	Jann_2081	Jann_2081	ABC transporter related	Jann_2238	Jann_2238	two component, sigma54 specific, transcriptional	[TP0035-TP0519 (0.5085169)]
COG1121	COG2204	Jann_0314	Jann_0314	ABC transporter related	Jann_2238	Jann_2238	two component, sigma54 specific, transcriptional	[TP0035-TP0519 (0.5085169)]
COG1121	COG2204	Jann_2081	Jann_2081	ABC transporter related	Jann_2541	Jann_2541	two component, sigma54 specific, transcriptional	[TP0035-TP0519 (0.5085169)]
COG1121	COG2204	Jann_0314	Jann_0314	ABC transporter related	Jann_1730	Jann_1730	two component, sigma54 specific, transcriptional	[TP0035-TP0519 (0.5085169)]
COG1121	COG2204	Jann_2081	Jann_2081	ABC transporter related	Jann_2240	Jann_2240	two component, sigma54 specific, transcriptional	[TP0035-TP0519 (0.5085169)]
COG1121	COG2204	Jann_2081	Jann_2081	ABC transporter related	Jann_1730	Jann_1730	two component, sigma54 specific, transcriptional	[TP0035-TP0519 (0.5085169)]
COG1121	COG2204	Jann_0314	Jann_0314	ABC transporter related	Jann_2541	Jann_2541	two component, sigma54 specific, transcriptional	[TP0035-TP0519 (0.5085169)]
COG1121	COG2204	Jann_0314	Jann_0314	ABC transporter related	Jann_2240	Jann_2240	two component, sigma54 specific, transcriptional	[TP0035-TP0519 (0.5085169)]
COG0528	COG4591	Jann_2460	Jann_2460	Uridylate kinase	Jann_3316	Jann_3316	Lipoprotein releasing system, transmembrane	[TP0099-TP0580 (0.8561369)]
COG0228	COG0546	Jann_0749	rpsP	30S ribosomal protein S16	Jann_0625	Jann_0625	HAD-superfamily hydrolase subfamily IA, variant	[TP0905-TP0554 (0.5352583)]
COG0228	COG0546	Jann_0749	rpsP	30S ribosomal protein S16	Jann_0734	Jann_0734	HAD-superfamily hydrolase subfamily IA, variant	[TP0905-TP0554 (0.5352583)]
COG0228	COG0546	Jann_0749	rpsP	30S ribosomal protein S16	Jann_1973	Jann_1973	phosphoglycolate phosphatase	[TP0905-TP0554 (0.5352583)]
COG0228	COG0546	Jann_0749	rpsP	30S ribosomal protein S16	Jann_3129	Jann_3129	HAD-superfamily hydrolase, subfamily IA, variant	[TP0905-TP0554 (0.5352583)]
COG0228	COG0546	Jann_0749	rpsP	30S ribosomal protein S16	Jann_3184	Jann_3184	Phosphoglycolate phosphatase	[TP0905-TP0554 (0.5352583)]
COG0503	COG1488	Jann_2477	Jann_2477	Xanthine-guanine phosphoribosyltransferase	Jann_0022	Jann_0022	Nicotinate phosphoribosyltransferase	[TP1039-TP0628 (0.6658587)]
COG0503	COG1488	Jann_3242	Jann_3242	phosphoribosyltransferase	Jann_0022	Jann_0022	Nicotinate phosphoribosyltransferase	[TP1039-TP0628 (0.6658587)]
COG0503	COG1488	Jann_3212	Jann_3212	adenine phosphoribosyltransferase	Jann_0022	Jann_0022	Nicotinate phosphoribosyltransferase	[TP1039-TP0628 (0.6658587)]
COG0051	COG2204	Jann_0582	Jann_0582	ribosomal protein S10	Jann_2238	Jann_2238	two component, sigma54 specific, transcriptional	[TP0188-TP0519 (0.6307204)]
COG0051	COG2204	Jann_0582	Jann_0582	ribosomal protein S10	Jann_1730	Jann_1730	two component, sigma54 specific, transcriptional	[TP0188-TP0519 (0.6307204)]
COG0051	COG2204	Jann_0582	Jann_0582	ribosomal protein S10	Jann_2240	Jann_2240	two component, sigma54 specific, transcriptional	[TP0188-TP0519 (0.6307204)]
COG0051	COG2204	Jann_0582	Jann_0582	ribosomal protein S10	Jann_2541	Jann_2541	two component, sigma54 specific, transcriptional	[TP0188-TP0519 (0.6307204)]
COG0249	COG0546	Jann_0209	Jann_0209	DNA mismatch repair protein MutS	Jann_0734	Jann_0734	HAD-superfamily hydrolase subfamily IA, variant	[TP0328-TP0554 (0.5196431)]
COG0249	COG0546	Jann_0209	Jann_0209	DNA mismatch repair protein MutS	Jann_3129	Jann_3129	HAD-superfamily hydrolase, subfamily IA, variant	[TP0328-TP0554 (0.5196431)]
COG0249	COG0546	Jann_0209	Jann_0209	DNA mismatch repair protein MutS	Jann_0625	Jann_0625	HAD-superfamily hydrolase subfamily IA, variant	[TP0328-TP0554 (0.5196431)]
COG0249	COG0546	Jann_0209	Jann_0209	DNA mismatch repair protein MutS	Jann_1973	Jann_1973	phosphoglycolate phosphatase	[TP0328-TP0554 (0.5196431)]
COG0249	COG0546	Jann_0209	Jann_0209	DNA mismatch repair protein MutS	Jann_3184	Jann_3184	Phosphoglycolate phosphatase	[TP0328-TP0554 (0.5196431)]
COG0234	COG0803	Jann_3359	Jann_3359	chaperonin Cpn10	Jann_3111	Jann_3111	periplasmic solute binding protein	[TP1013-TP0163 (0.67160416)]
COG0234	COG0803	Jann_3359	Jann_3359	chaperonin Cpn10	Jann_2080	Jann_2080	periplasmic solute binding protein	[TP1013-TP0163 (0.67160416)]
COG0162	COG2834	Jann_1792	Jann_1792	tyrosyl-tRNA synthetase	Jann_0429	Jann_0429	Twin-arginine translocation pathway signal	[TP0834-TP0333 (0.5313641)]
COG0342	COG0546	Jann_1084	Jann_1084	protein-export membrane protein SecD	Jann_3184	Jann_3184	Phosphoglycolate phosphatase	[TP0410-TP0554 (0.6160348)]
COG0342	COG0546	Jann_1084	Jann_1084	protein-export membrane protein SecD	Jann_0625	Jann_0625	HAD-superfamily hydrolase subfamily IA, variant	[TP0410-TP0554 (0.6160348)]
COG0342	COG0546	Jann_1084	Jann_1084	protein-export membrane protein SecD	Jann_1973	Jann_1973	phosphoglycolate phosphatase	[TP0410-TP0554 (0.6160348)]
COG0342	COG0546	Jann_1084	Jann_1084	protein-export membrane protein SecD	Jann_0734	Jann_0734	HAD-superfamily hydrolase subfamily IA, variant	[TP0410-TP0554 (0.6160348)]
COG0342	COG0546	Jann_1084	Jann_1084	protein-export membrane protein SecD	Jann_3129	Jann_3129	HAD-superfamily hydrolase, subfamily IA, variant	[TP0410-TP0554 (0.6160348)]
COG1115	COG1319	Jann_0020	Jann_0020	amino acid carrier protein	Jann_1766	Jann_1766	molybdopterin dehydrogenase, FAD-binding	[TP0414-TP0081 (0.81817394)]
COG1115	COG1319	Jann_0020	Jann_0020	amino acid carrier protein	Jann_2949	Jann_2949	molybdopterin dehydrogenase, FAD-binding	[TP0414-TP0081 (0.81817394)]
COG1115	COG1319	Jann_0020	Jann_0020	amino acid carrier protein	Jann_2097	Jann_2097	molybdopterin dehydrogenase, FAD-binding	[TP0414-TP0081 (0.81817394)]
COG0457	COG1536	Jann_3336	Jann_3336	sulfotransferase	Jann_2664	Jann_2664	flagellar motor switch protein FliG	[TP0648-TP0400 (0.69805074)]
COG0457	COG1536	Jann_3312	Jann_3312	TPR protein	Jann_2664	Jann_2664	flagellar motor switch protein FliG	[TP0648-TP0400 (0.69805074)]
COG0457	COG1536	Jann_0485	Jann_0485	Tetratricopeptide TPR_2	Jann_2664	Jann_2664	flagellar motor switch protein FliG	[TP0648-TP0400 (0.69805074)]
COG0227	COG0492	Jann_3424	Jann_3424	ribosomal protein L28	Jann_1307	Jann_1307	FAD-dependent pyridine nucleotide-disulphide	[TP0362-TP0814 (0.801083)]
COG0227	COG0492	Jann_3424	Jann_3424	ribosomal protein L28	Jann_2255	Jann_2255	FAD-dependent pyridine nucleotide-disulphide	[TP0362-TP0814 (0.801083)]
COG0227	COG0492	Jann_3424	Jann_3424	ribosomal protein L28	Jann_2058	Jann_2058	cyclic nucleotide-regulated FAD-dependent	[TP0362-TP0814 (0.801083)]
COG0227	COG0492	Jann_3424	Jann_3424	ribosomal protein L28	Jann_3338	Jann_3338	thioredoxin reductase	[TP0362-TP0814 (0.801083)]
COG0051	COG1192	Jann_0582	Jann_0582	ribosomal protein S10	Jann_0738	Jann_0738	ATPases involved in chromosome	[TP0188-TP0272 (0.7732025)]
COG0051	COG1192	Jann_0582	Jann_0582	ribosomal protein S10	Jann_0202	Jann_0202	Cobyrinic acid a,c-diamide synthase	[TP0188-TP0272 (0.7732025)]
COG0098	COG0803	Jann_0608	Jann_0608	ribosomal protein S5	Jann_3111	Jann_3111	periplasmic solute binding protein	[TP0206-TP0163 (0.74372905)]
COG0098	COG0803	Jann_0608	Jann_0608	ribosomal protein S5	Jann_2080	Jann_2080	periplasmic solute binding protein	[TP0206-TP0163 (0.74372905)]
COG0249	COG0457	Jann_0209	Jann_0209	DNA mismatch repair protein MutS	Jann_0485	Jann_0485	Tetratricopeptide TPR_2	[TP0328-TP0095 (0.63719666)]
COG0249	COG0457	Jann_0209	Jann_0209	DNA mismatch repair protein MutS	Jann_3312	Jann_3312	TPR protein	[TP0328-TP0095 (0.63719666)]
COG0249	COG0457	Jann_0209	Jann_0209	DNA mismatch repair protein MutS	Jann_3336	Jann_3336	sulfotransferase	[TP0328-TP0095 (0.63719666)]
COG0442	COG0459	Jann_1060	Jann_1060	prolyl-tRNA synthetase	Jann_3358	Jann_3358	chaperonin GroEL	[TP0160-TP0030 (0.7719589)]
COG0255	COG1354	Jann_0599	Jann_0599	ribosomal protein L29	Jann_1510	Jann_1510	chromosome segregation and condensation protein	[TP0197-TP0691 (0.70609456)]
COG0341	COG2239	Jann_1085	Jann_1085	SecF protein	Jann_2723	Jann_2723	magnesium transporter	[TP0411-TP0917 (0.6093018)]
COG0036	COG1573	Jann_0790	Jann_0790	Ribulose-phosphate 3-epimerase	Jann_2068	Jann_2068	Uracil-DNA glycosylase superfamily	[TP0945-TP0229 (0.685165)]
COG0036	COG1573	Jann_0790	Jann_0790	Ribulose-phosphate 3-epimerase	Jann_3652	Jann_3652	Uracil-DNA glycosylase superfamily	[TP0945-TP0229 (0.685165)]
COG0036	COG1573	Jann_0790	Jann_0790	Ribulose-phosphate 3-epimerase	Jann_3901	Jann_3901	phage SPO1 DNA polymerase-related protein	[TP0945-TP0229 (0.685165)]
COG0217	COG0481	Jann_3380	Jann_3380	protein of unknown function DUF28	Jann_3431	Jann_3431	Small GTP-binding protein domain	[TP0474-TP0510 (0.76600474)]
COG0178	COG0357	Jann_1723	Jann_1723	excinuclease ABC, A subunit	Jann_0201	Jann_0201	methyltransferase GidB	[TP0514-TP0946 (0.8569251)]
COG0472	COG2239	Jann_2764	Jann_2764	phospho-N-acetylmuramoyl-pentapeptide-	Jann_2723	Jann_2723	magnesium transporter	[TP0345-TP0917 (0.5059451)]
COG0330	COG0772	Jann_3173	Jann_3173	HflK protein	Jann_3649	Jann_3649	Rod shape-determining protein RodA	[TP0113-TP0501 (0.70068353)]
COG0330	COG0772	Jann_3172	Jann_3172	HflC protein	Jann_2761	Jann_2761	cell cycle protein	[TP0113-TP0501 (0.70068353)]
COG0330	COG0772	Jann_3173	Jann_3173	HflK protein	Jann_2761	Jann_2761	cell cycle protein	[TP0113-TP0501 (0.70068353)]
COG0330	COG0772	Jann_3172	Jann_3172	HflC protein	Jann_3649	Jann_3649	Rod shape-determining protein RodA	[TP0113-TP0501 (0.70068353)]
COG0330	COG0772	Jann_3992	Jann_3992	band 7 protein	Jann_2761	Jann_2761	cell cycle protein	[TP0113-TP0501 (0.70068353)]
COG0330	COG0772	Jann_3992	Jann_3992	band 7 protein	Jann_3649	Jann_3649	Rod shape-determining protein RodA	[TP0113-TP0501 (0.70068353)]
COG0442	COG1843	Jann_1060	Jann_1060	prolyl-tRNA synthetase	Jann_4207	Jann_4207	flagellar hook capping protein	[TP0160-TP0728 (0.50152636)]
COG0840	COG1558	Jann_1379	Jann_1379	methyl-accepting chemotaxis sensory transducer	Jann_4197	Jann_4197	flagellar basal body rod protein	[TP0640-TP0397 (0.8569927)]
COG0840	COG1558	Jann_2369	Jann_2369	methyl-accepting chemotaxis sensory transducer	Jann_4197	Jann_4197	flagellar basal body rod protein	[TP0640-TP0397 (0.8569927)]
COG0840	COG1558	Jann_3360	Jann_3360	methyl-accepting chemotaxis sensory transducer	Jann_4197	Jann_4197	flagellar basal body rod protein	[TP0640-TP0397 (0.8569927)]
COG0840	COG1558	Jann_2227	Jann_2227	methyl-accepting chemotaxis sensory transducer	Jann_4197	Jann_4197	flagellar basal body rod protein	[TP0640-TP0397 (0.8569927)]
COG1109	COG1488	Jann_2725	Jann_2725	phosphoglucosamine mutase	Jann_0022	Jann_0022	Nicotinate phosphoribosyltransferase	[TP0413-TP0628 (0.6598422)]
COG0477	COG1432	Jann_0943	Jann_0943	major facilitator superfamily MFS_1	Jann_0511	Jann_0511	protein of unknown function DUF88	[TP0840-TP0894 (0.55999315)]
COG0477	COG1432	Jann_1926	Jann_1926	major facilitator superfamily MFS_1	Jann_0048	Jann_0048	protein of unknown function DUF88	[TP0840-TP0894 (0.55999315)]
COG0477	COG1432	Jann_0009	Jann_0009	major facilitator superfamily MFS_1	Jann_0048	Jann_0048	protein of unknown function DUF88	[TP0840-TP0894 (0.55999315)]
COG0477	COG1432	Jann_0419	Jann_0419	major facilitator superfamily MFS_1	Jann_0511	Jann_0511	protein of unknown function DUF88	[TP0840-TP0894 (0.55999315)]
COG0477	COG1432	Jann_1926	Jann_1926	major facilitator superfamily MFS_1	Jann_0511	Jann_0511	protein of unknown function DUF88	[TP0840-TP0894 (0.55999315)]
COG0477	COG1432	Jann_0009	Jann_0009	major facilitator superfamily MFS_1	Jann_0511	Jann_0511	protein of unknown function DUF88	[TP0840-TP0894 (0.55999315)]
COG0477	COG1432	Jann_1661	Jann_1661	major facilitator superfamily MFS_1	Jann_0048	Jann_0048	protein of unknown function DUF88	[TP0840-TP0894 (0.55999315)]
COG0477	COG1432	Jann_0166	Jann_0166	PUCC protein	Jann_0048	Jann_0048	protein of unknown function DUF88	[TP0840-TP0894 (0.55999315)]
COG0477	COG1432	Jann_0943	Jann_0943	major facilitator superfamily MFS_1	Jann_0048	Jann_0048	protein of unknown function DUF88	[TP0840-TP0894 (0.55999315)]
COG0477	COG1432	Jann_1718	Jann_1718	major facilitator superfamily MFS_1	Jann_0048	Jann_0048	protein of unknown function DUF88	[TP0840-TP0894 (0.55999315)]
COG0477	COG1432	Jann_3143	Jann_3143	major facilitator superfamily MFS_1	Jann_0048	Jann_0048	protein of unknown function DUF88	[TP0840-TP0894 (0.55999315)]
COG0477	COG1432	Jann_3887	Jann_3887	major facilitator superfamily MFS_1	Jann_0048	Jann_0048	protein of unknown function DUF88	[TP0840-TP0894 (0.55999315)]
COG0477	COG1432	Jann_2772	Jann_2772	major facilitator superfamily MFS_1	Jann_0048	Jann_0048	protein of unknown function DUF88	[TP0840-TP0894 (0.55999315)]
COG0477	COG1432	Jann_2009	Jann_2009	major facilitator superfamily MFS_1	Jann_0048	Jann_0048	protein of unknown function DUF88	[TP0840-TP0894 (0.55999315)]
COG0477	COG1432	Jann_0055	Jann_0055	major facilitator superfamily MFS_1	Jann_0511	Jann_0511	protein of unknown function DUF88	[TP0840-TP0894 (0.55999315)]
COG0477	COG1432	Jann_3375	Jann_3375	Drug resistance transporter Bcr/CflA subfamily	Jann_0048	Jann_0048	protein of unknown function DUF88	[TP0840-TP0894 (0.55999315)]
COG0477	COG1432	Jann_3887	Jann_3887	major facilitator superfamily MFS_1	Jann_0511	Jann_0511	protein of unknown function DUF88	[TP0840-TP0894 (0.55999315)]
COG0477	COG1432	Jann_1661	Jann_1661	major facilitator superfamily MFS_1	Jann_0511	Jann_0511	protein of unknown function DUF88	[TP0840-TP0894 (0.55999315)]
COG0477	COG1432	Jann_3375	Jann_3375	Drug resistance transporter Bcr/CflA subfamily	Jann_0511	Jann_0511	protein of unknown function DUF88	[TP0840-TP0894 (0.55999315)]
COG0477	COG1432	Jann_0419	Jann_0419	major facilitator superfamily MFS_1	Jann_0048	Jann_0048	protein of unknown function DUF88	[TP0840-TP0894 (0.55999315)]
COG0477	COG1432	Jann_2772	Jann_2772	major facilitator superfamily MFS_1	Jann_0511	Jann_0511	protein of unknown function DUF88	[TP0840-TP0894 (0.55999315)]
COG0477	COG1432	Jann_3597	Jann_3597	major facilitator superfamily MFS_1	Jann_0511	Jann_0511	protein of unknown function DUF88	[TP0840-TP0894 (0.55999315)]
COG0477	COG1432	Jann_2009	Jann_2009	major facilitator superfamily MFS_1	Jann_0511	Jann_0511	protein of unknown function DUF88	[TP0840-TP0894 (0.55999315)]
COG0477	COG1432	Jann_1718	Jann_1718	major facilitator superfamily MFS_1	Jann_0511	Jann_0511	protein of unknown function DUF88	[TP0840-TP0894 (0.55999315)]
COG0477	COG1432	Jann_3143	Jann_3143	major facilitator superfamily MFS_1	Jann_0511	Jann_0511	protein of unknown function DUF88	[TP0840-TP0894 (0.55999315)]
COG0477	COG1432	Jann_1583	Jann_1583	PUCC protein	Jann_0511	Jann_0511	protein of unknown function DUF88	[TP0840-TP0894 (0.55999315)]
COG0477	COG1432	Jann_2318	Jann_2318	Drug resistance transporter Bcr/CflA subfamily	Jann_0511	Jann_0511	protein of unknown function DUF88	[TP0840-TP0894 (0.55999315)]
COG0477	COG1432	Jann_2318	Jann_2318	Drug resistance transporter Bcr/CflA subfamily	Jann_0048	Jann_0048	protein of unknown function DUF88	[TP0840-TP0894 (0.55999315)]
COG0477	COG1432	Jann_3597	Jann_3597	major facilitator superfamily MFS_1	Jann_0048	Jann_0048	protein of unknown function DUF88	[TP0840-TP0894 (0.55999315)]
COG0477	COG1432	Jann_0156	Jann_0156	PUCC protein	Jann_0511	Jann_0511	protein of unknown function DUF88	[TP0840-TP0894 (0.55999315)]
COG0477	COG1432	Jann_0117	Jann_0117	major facilitator superfamily MFS_1	Jann_0511	Jann_0511	protein of unknown function DUF88	[TP0840-TP0894 (0.55999315)]
COG0477	COG1432	Jann_0166	Jann_0166	PUCC protein	Jann_0511	Jann_0511	protein of unknown function DUF88	[TP0840-TP0894 (0.55999315)]
COG0477	COG1432	Jann_1583	Jann_1583	PUCC protein	Jann_0048	Jann_0048	protein of unknown function DUF88	[TP0840-TP0894 (0.55999315)]
COG0477	COG1432	Jann_0117	Jann_0117	major facilitator superfamily MFS_1	Jann_0048	Jann_0048	protein of unknown function DUF88	[TP0840-TP0894 (0.55999315)]
COG0477	COG1432	Jann_0156	Jann_0156	PUCC protein	Jann_0048	Jann_0048	protein of unknown function DUF88	[TP0840-TP0894 (0.55999315)]
COG0477	COG1432	Jann_0055	Jann_0055	major facilitator superfamily MFS_1	Jann_0048	Jann_0048	protein of unknown function DUF88	[TP0840-TP0894 (0.55999315)]
COG0143	COG0217	Jann_3145	Jann_3145	methionyl-tRNA synthetase	Jann_3380	Jann_3380	protein of unknown function DUF28	[TP0798-TP0474 (0.7790581)]
COG0257	COG0716	Jann_3997	Jann_3997	ribosomal protein L36	Jann_0673	Jann_0673	flavodoxin/nitric oxide synthase	[TP0209-TP0925 (0.69083804)]
COG0357	COG0442	Jann_0201	Jann_0201	methyltransferase GidB	Jann_1060	Jann_1060	prolyl-tRNA synthetase	[TP0946-TP0160 (0.6515529)]
COG0566	COG2204	Jann_2801	Jann_2801	RNA methyltransferase TrmH, group 3	Jann_1730	Jann_1730	two component, sigma54 specific, transcriptional	[TP0054-TP0519 (0.63495165)]
COG0566	COG2204	Jann_2801	Jann_2801	RNA methyltransferase TrmH, group 3	Jann_2541	Jann_2541	two component, sigma54 specific, transcriptional	[TP0054-TP0519 (0.63495165)]
COG0566	COG2204	Jann_2801	Jann_2801	RNA methyltransferase TrmH, group 3	Jann_2240	Jann_2240	two component, sigma54 specific, transcriptional	[TP0054-TP0519 (0.63495165)]
COG0566	COG2204	Jann_2801	Jann_2801	RNA methyltransferase TrmH, group 3	Jann_2238	Jann_2238	two component, sigma54 specific, transcriptional	[TP0054-TP0519 (0.63495165)]
COG1129	COG4591	Jann_1464	Jann_1464	ABC transporter related	Jann_3316	Jann_3316	Lipoprotein releasing system, transmembrane	[TP0685-TP0582 (0.6658587)]
COG1129	COG4591	Jann_1427	Jann_1427	ABC transporter related	Jann_3316	Jann_3316	Lipoprotein releasing system, transmembrane	[TP0685-TP0582 (0.6658587)]
COG1129	COG4591	Jann_3058	Jann_3058	ABC transporter related	Jann_3316	Jann_3316	Lipoprotein releasing system, transmembrane	[TP0685-TP0582 (0.6658587)]
COG1129	COG4591	Jann_2479	Jann_2479	ABC transporter related	Jann_3316	Jann_3316	Lipoprotein releasing system, transmembrane	[TP0685-TP0582 (0.6658587)]
COG1129	COG4591	Jann_0885	Jann_0885	ABC transporter related	Jann_3316	Jann_3316	Lipoprotein releasing system, transmembrane	[TP0685-TP0582 (0.6658587)]
COG1129	COG4591	Jann_3088	Jann_3088	ABC transporter related	Jann_3316	Jann_3316	Lipoprotein releasing system, transmembrane	[TP0685-TP0582 (0.6658587)]
COG1129	COG4591	Jann_2595	Jann_2595	ABC transporter related	Jann_3316	Jann_3316	Lipoprotein releasing system, transmembrane	[TP0685-TP0582 (0.6658587)]
COG1129	COG4591	Jann_1375	Jann_1375	ABC transporter related	Jann_3316	Jann_3316	Lipoprotein releasing system, transmembrane	[TP0685-TP0582 (0.6658587)]
COG1129	COG4591	Jann_2480	Jann_2480	ABC-type sugar transport system ATPase	Jann_3316	Jann_3316	Lipoprotein releasing system, transmembrane	[TP0685-TP0582 (0.6658587)]
COG1129	COG4591	Jann_3093	Jann_3093	ABC transporter related	Jann_3316	Jann_3316	Lipoprotein releasing system, transmembrane	[TP0685-TP0582 (0.6658587)]
COG1129	COG4591	Jann_2405	Jann_2405	ABC transporter related	Jann_3316	Jann_3316	Lipoprotein releasing system, transmembrane	[TP0685-TP0582 (0.6658587)]
COG0457	COG1256	Jann_0485	Jann_0485	Tetratricopeptide TPR_2	Jann_4174	Jann_4174	Flagellar hook-associated protein	[TP0067-TP0660 (0.6278126)]
COG0457	COG1256	Jann_3312	Jann_3312	TPR protein	Jann_4174	Jann_4174	Flagellar hook-associated protein	[TP0067-TP0660 (0.6278126)]
COG0457	COG1256	Jann_3336	Jann_3336	sulfotransferase	Jann_4174	Jann_4174	Flagellar hook-associated protein	[TP0067-TP0660 (0.6278126)]
COG0564	COG1200	Jann_0624	Jann_0624	Pseudouridine synthase, RluD	Jann_2503	Jann_2503	DEAD/DEAH box helicase-like	[TP0339-TP0687 (0.85149276)]
COG0564	COG1200	Jann_3401	Jann_3401	Pseudouridine synthase, RluD	Jann_2503	Jann_2503	DEAD/DEAH box helicase-like	[TP0339-TP0687 (0.85149276)]
COG0564	COG1200	Jann_4024	Jann_4024	pseudouridine synthase	Jann_2503	Jann_2503	DEAD/DEAH box helicase-like	[TP0339-TP0687 (0.85149276)]
COG0457	COG2080	Jann_3336	Jann_3336	sulfotransferase	Jann_1763	Jann_1763	(2Fe-2S)-binding	[TP0820-TP0080 (0.6775143)]
COG0457	COG2080	Jann_3312	Jann_3312	TPR protein	Jann_4167	Jann_4167	(2Fe-2S)-binding	[TP0820-TP0080 (0.6775143)]
COG0457	COG2080	Jann_3312	Jann_3312	TPR protein	Jann_2948	Jann_2948	(2Fe-2S)-binding	[TP0820-TP0080 (0.6775143)]
COG0457	COG2080	Jann_3336	Jann_3336	sulfotransferase	Jann_0874	Jann_0874	(2Fe-2S)-binding	[TP0820-TP0080 (0.6775143)]
COG0457	COG2080	Jann_0485	Jann_0485	Tetratricopeptide TPR_2	Jann_4167	Jann_4167	(2Fe-2S)-binding	[TP0820-TP0080 (0.6775143)]
COG0457	COG2080	Jann_0485	Jann_0485	Tetratricopeptide TPR_2	Jann_2096	Jann_2096	(2Fe-2S)-binding	[TP0820-TP0080 (0.6775143)]
COG0457	COG2080	Jann_3312	Jann_3312	TPR protein	Jann_2096	Jann_2096	(2Fe-2S)-binding	[TP0820-TP0080 (0.6775143)]
COG0457	COG2080	Jann_3312	Jann_3312	TPR protein	Jann_1763	Jann_1763	(2Fe-2S)-binding	[TP0820-TP0080 (0.6775143)]
COG0457	COG2080	Jann_3336	Jann_3336	sulfotransferase	Jann_4167	Jann_4167	(2Fe-2S)-binding	[TP0820-TP0080 (0.6775143)]
COG0457	COG2080	Jann_3336	Jann_3336	sulfotransferase	Jann_2948	Jann_2948	(2Fe-2S)-binding	[TP0820-TP0080 (0.6775143)]
COG0457	COG2080	Jann_0485	Jann_0485	Tetratricopeptide TPR_2	Jann_2948	Jann_2948	(2Fe-2S)-binding	[TP0820-TP0080 (0.6775143)]
COG0457	COG2080	Jann_0485	Jann_0485	Tetratricopeptide TPR_2	Jann_0874	Jann_0874	(2Fe-2S)-binding	[TP0820-TP0080 (0.6775143)]
COG0457	COG2080	Jann_3312	Jann_3312	TPR protein	Jann_0874	Jann_0874	(2Fe-2S)-binding	[TP0820-TP0080 (0.6775143)]
COG0457	COG2080	Jann_0485	Jann_0485	Tetratricopeptide TPR_2	Jann_1763	Jann_1763	(2Fe-2S)-binding	[TP0820-TP0080 (0.6775143)]
COG0457	COG2080	Jann_3336	Jann_3336	sulfotransferase	Jann_2096	Jann_2096	(2Fe-2S)-binding	[TP0820-TP0080 (0.6775143)]
COG0772	COG1115	Jann_3649	Jann_3649	Rod shape-determining protein RodA	Jann_0020	Jann_0020	amino acid carrier protein	[TP0501-TP0998 (0.70629925)]
COG0772	COG1115	Jann_2761	Jann_2761	cell cycle protein	Jann_0020	Jann_0020	amino acid carrier protein	[TP0501-TP0998 (0.70629925)]
COG0457	COG2812	Jann_3312	Jann_3312	TPR protein	Jann_3876	Jann_3876	DNA polymerase III, subunits gamma and tau	[TP0067-TP1005 (0.5652097)]
COG0457	COG2812	Jann_0485	Jann_0485	Tetratricopeptide TPR_2	Jann_3876	Jann_3876	DNA polymerase III, subunits gamma and tau	[TP0067-TP1005 (0.5652097)]
COG0457	COG2812	Jann_3336	Jann_3336	sulfotransferase	Jann_3876	Jann_3876	DNA polymerase III, subunits gamma and tau	[TP0067-TP1005 (0.5652097)]
COG0457	COG1396	Jann_3312	Jann_3312	TPR protein	Jann_2314	Jann_2314	transcriptional regulator, XRE family	[TP0648-TP0461 (0.6214171)]
COG0457	COG1396	Jann_0485	Jann_0485	Tetratricopeptide TPR_2	Jann_1232	Jann_1232	transcriptional regulator, XRE family	[TP0648-TP0461 (0.6214171)]
COG0457	COG1396	Jann_3336	Jann_3336	sulfotransferase	Jann_2046	Jann_2046	transcriptional regulator, XRE family with cupin	[TP0648-TP0461 (0.6214171)]
COG0457	COG1396	Jann_3336	Jann_3336	sulfotransferase	Jann_2314	Jann_2314	transcriptional regulator, XRE family	[TP0648-TP0461 (0.6214171)]
COG0457	COG1396	Jann_3312	Jann_3312	TPR protein	Jann_2046	Jann_2046	transcriptional regulator, XRE family with cupin	[TP0648-TP0461 (0.6214171)]
COG0457	COG1396	Jann_3312	Jann_3312	TPR protein	Jann_1232	Jann_1232	transcriptional regulator, XRE family	[TP0648-TP0461 (0.6214171)]
COG0457	COG1396	Jann_0485	Jann_0485	Tetratricopeptide TPR_2	Jann_2314	Jann_2314	transcriptional regulator, XRE family	[TP0648-TP0461 (0.6214171)]
COG0457	COG1396	Jann_0485	Jann_0485	Tetratricopeptide TPR_2	Jann_2046	Jann_2046	transcriptional regulator, XRE family with cupin	[TP0648-TP0461 (0.6214171)]
COG0457	COG1396	Jann_3336	Jann_3336	sulfotransferase	Jann_1232	Jann_1232	transcriptional regulator, XRE family	[TP0648-TP0461 (0.6214171)]
COG0237	COG1493	Jann_0195	coaE	Dephospho-CoA kinase (EC 2.7.1.24) (Dephosphocoenzyme A kinase)	Jann_0538	Jann_0538	HPr kinase	[TP0296-TP0591 (0.7885255)]
COG0322	COG1432	Jann_3919	Jann_3919	excinuclease ABC, C subunit	Jann_0048	Jann_0048	protein of unknown function DUF88	[TP0472-TP0894 (0.7171434)]
COG0322	COG1432	Jann_3919	Jann_3919	excinuclease ABC, C subunit	Jann_0511	Jann_0511	protein of unknown function DUF88	[TP0472-TP0894 (0.7171434)]
COG0124	COG0124	Jann_0945	Jann_0945	Histidine--tRNA ligase	Jann_0945	Jann_0945	Histidine--tRNA ligase	[TP0641-TP0641 (0.67365265)]
COG0768	COG0815	Jann_3648	Jann_3648	Peptidoglycan glycosyltransferase	Jann_0705	Jann_0705	apolipoprotein N-acyltransferase	[TP0500-TP0252 (0.87159187)]
COG0768	COG0815	Jann_2767	Jann_2767	Peptidoglycan glycosyltransferase	Jann_0705	Jann_0705	apolipoprotein N-acyltransferase	[TP0500-TP0252 (0.87159187)]
COG0420	COG1256	Jann_2573	Jann_2573	metallophosphoesterase	Jann_4174	Jann_4174	Flagellar hook-associated protein	[TP0626-TP0660 (0.6120698)]
COG2239	COG4603	Jann_2723	Jann_2723	magnesium transporter	Jann_1302	Jann_1302	inner-membrane translocator	[TP0917-TP0301 (0.53720385)]
COG2239	COG4603	Jann_2723	Jann_2723	magnesium transporter	Jann_0859	Jann_0859	inner-membrane translocator	[TP0917-TP0301 (0.53720385)]
COG2239	COG4603	Jann_2723	Jann_2723	magnesium transporter	Jann_0933	Jann_0933	inner-membrane translocator	[TP0917-TP0301 (0.53720385)]
COG1214	COG3439	Jann_0863	Jann_0863	peptidase M22, glycoprotease	Jann_2794	Jann_2794	protein of unknown function DUF302	[TP0876-TP0895 (0.56457245)]
COG0442	COG1344	Jann_1060	Jann_1060	prolyl-tRNA synthetase	Jann_4175	Jann_4175	flagellar hook-associated protein FlgL family	[TP0160-TP0792 (0.6929264), TP0160-TP0659 (0.5927278)]
COG0442	COG1344	Jann_1060	Jann_1060	prolyl-tRNA synthetase	Jann_4203	Jann_4203	flagellin-like	[TP0160-TP0792 (0.6929264), TP0160-TP0659 (0.5927278)]
COG0211	COG1536	Jann_2281	Jann_2281	ribosomal protein L27	Jann_2664	Jann_2664	flagellar motor switch protein FliG	[TP0743-TP0400 (0.6311798)]
COG1558	COG4591	Jann_4197	Jann_4197	flagellar basal body rod protein	Jann_3316	Jann_3316	Lipoprotein releasing system, transmembrane	[TP0397-TP0582 (0.5810855)]
COG0486	COG0803	Jann_0199	Jann_0199	tRNA modification GTPase TrmE	Jann_3111	Jann_3111	periplasmic solute binding protein	[TP0550-TP0163 (0.74372905)]
COG0486	COG0803	Jann_0199	Jann_0199	tRNA modification GTPase TrmE	Jann_2080	Jann_2080	periplasmic solute binding protein	[TP0550-TP0163 (0.74372905)]
COG1536	COG1595	Jann_2664	Jann_2664	flagellar motor switch protein FliG	Jann_3134	Jann_3134	sigma-24 (FecI-like)	[TP0400-TP0092 (0.64304686)]
COG1536	COG1595	Jann_2664	Jann_2664	flagellar motor switch protein FliG	Jann_3566	Jann_3566	response regulator receiver domain protein	[TP0400-TP0092 (0.64304686)]
COG1536	COG1595	Jann_2664	Jann_2664	flagellar motor switch protein FliG	Jann_1890	Jann_1890	sigma-24 (FecI-like)	[TP0400-TP0092 (0.64304686)]
COG1536	COG1595	Jann_2664	Jann_2664	flagellar motor switch protein FliG	Jann_4021	Jann_4021	sigma-24 (FecI-like)	[TP0400-TP0092 (0.64304686)]
COG1536	COG1595	Jann_2664	Jann_2664	flagellar motor switch protein FliG	Jann_3565	Jann_3565	sigma-24 (FecI-like)	[TP0400-TP0092 (0.64304686)]
COG1536	COG1595	Jann_2664	Jann_2664	flagellar motor switch protein FliG	Jann_0842	Jann_0842	sigma-24 (FecI-like)	[TP0400-TP0092 (0.64304686)]
COG1536	COG1595	Jann_2664	Jann_2664	flagellar motor switch protein FliG	Jann_0648	Jann_0648	sigma-24 (FecI-like)	[TP0400-TP0092 (0.64304686)]
COG0687	COG1057	Jann_1267	Jann_1267	polyamine ABC trasnporter, periplasmic	Jann_3629	Jann_3629	putative nicotinate-nucleotide	[TP0655-TP0741 (0.7061969)]
COG0687	COG1057	Jann_3076	Jann_3076	extracellular solute-binding protein, family 1	Jann_3629	Jann_3629	putative nicotinate-nucleotide	[TP0655-TP0741 (0.7061969)]
COG0687	COG1057	Jann_3234	Jann_3234	extracellular solute-binding protein, family 1	Jann_3629	Jann_3629	putative nicotinate-nucleotide	[TP0655-TP0741 (0.7061969)]
COG0687	COG1057	Jann_2387	Jann_2387	spermidine/putrescine ABC transporter,	Jann_3629	Jann_3629	putative nicotinate-nucleotide	[TP0655-TP0741 (0.7061969)]
COG1558	COG4786	Jann_4197	Jann_4197	flagellar basal body rod protein	Jann_4194	Jann_4194	flagellar basal body rod protein	[TP0397-TP0961 (0.74447966)]
COG1558	COG4786	Jann_4197	Jann_4197	flagellar basal body rod protein	Jann_4193	Jann_4193	flagellar basal body rod protein	[TP0397-TP0961 (0.74447966)]
COG0012	COG0608	Jann_3582	Jann_3582	hypothetical protein	Jann_3002	Jann_3002	single-stranded-DNA-specific exonuclease RecJ	[TP0124-TP0704 (0.626838)]
COG0739	COG0773	Jann_1065	Jann_1065	peptidase M23B	Jann_2759	murC	UDP-N-acetylmuramate--L-alanine ligase (EC 6.3.2.8) (UDP-N- acetylmuramoyl-L-alanine synthetase)	[TP0782-TP0341 (0.8145237)]
COG0739	COG0773	Jann_2529	Jann_2529	peptidase M23B	Jann_2759	murC	UDP-N-acetylmuramate--L-alanine ligase (EC 6.3.2.8) (UDP-N- acetylmuramoyl-L-alanine synthetase)	[TP0782-TP0341 (0.8145237)]
COG0050	COG0457	Jann_0555	Jann_0555	translation elongation factor Tu	Jann_3336	Jann_3336	sulfotransferase	[TP0187-TP0067 (0.7854602)]
COG0050	COG0457	Jann_0578	Jann_0578	translation elongation factor Tu	Jann_3312	Jann_3312	TPR protein	[TP0187-TP0067 (0.7854602)]
COG0050	COG0457	Jann_0555	Jann_0555	translation elongation factor Tu	Jann_3312	Jann_3312	TPR protein	[TP0187-TP0067 (0.7854602)]
COG0050	COG0457	Jann_0555	Jann_0555	translation elongation factor Tu	Jann_0485	Jann_0485	Tetratricopeptide TPR_2	[TP0187-TP0067 (0.7854602)]
COG0050	COG0457	Jann_0578	Jann_0578	translation elongation factor Tu	Jann_3336	Jann_3336	sulfotransferase	[TP0187-TP0067 (0.7854602)]
COG0050	COG0457	Jann_0578	Jann_0578	translation elongation factor Tu	Jann_0485	Jann_0485	Tetratricopeptide TPR_2	[TP0187-TP0067 (0.7854602)]
COG0257	COG0564	Jann_3997	Jann_3997	ribosomal protein L36	Jann_4024	Jann_4024	pseudouridine synthase	[TP0209-TP0154 (0.634929)]
COG0257	COG0564	Jann_3997	Jann_3997	ribosomal protein L36	Jann_3401	Jann_3401	Pseudouridine synthase, RluD	[TP0209-TP0154 (0.634929)]
COG0257	COG0564	Jann_3997	Jann_3997	ribosomal protein L36	Jann_0624	Jann_0624	Pseudouridine synthase, RluD	[TP0209-TP0154 (0.634929)]
COG0621	COG2208	Jann_0697	Jann_0697	tRNA-i(6)A37 modification enzyme MiaB	Jann_0071	Jann_0071	response regulator receiver (CheY-like)	[TP0269-TP0218 (0.77940726)]
COG0621	COG2208	Jann_1015	Jann_1015	hypothetical protein	Jann_0071	Jann_0071	response regulator receiver (CheY-like)	[TP0269-TP0218 (0.77940726)]
COG0621	COG2208	Jann_0319	Jann_0319	MiaB-like tRNA modifying enzyme	Jann_0071	Jann_0071	response regulator receiver (CheY-like)	[TP0269-TP0218 (0.77940726)]
COG0739	COG2239	Jann_2529	Jann_2529	peptidase M23B	Jann_2723	Jann_2723	magnesium transporter	[TP0155-TP0917 (0.6343327)]
COG0739	COG2239	Jann_1065	Jann_1065	peptidase M23B	Jann_2723	Jann_2723	magnesium transporter	[TP0155-TP0917 (0.6343327)]
COG1292	COG2239	Jann_1593	Jann_1593	BCCT transporter	Jann_2723	Jann_2723	magnesium transporter	[TP0106-TP0917 (0.5215956)]
COG0457	COG1187	Jann_3312	Jann_3312	TPR protein	Jann_1217	Jann_1217	Pseudouridine synthase, Rsu	[TP0067-TP0459 (0.6360361)]
COG0457	COG1187	Jann_3336	Jann_3336	sulfotransferase	Jann_1685	Jann_1685	Pseudouridine synthase, Rsu	[TP0067-TP0459 (0.6360361)]
COG0457	COG1187	Jann_0485	Jann_0485	Tetratricopeptide TPR_2	Jann_1217	Jann_1217	Pseudouridine synthase, Rsu	[TP0067-TP0459 (0.6360361)]
COG0457	COG1187	Jann_3336	Jann_3336	sulfotransferase	Jann_1217	Jann_1217	Pseudouridine synthase, Rsu	[TP0067-TP0459 (0.6360361)]
COG0457	COG1187	Jann_0485	Jann_0485	Tetratricopeptide TPR_2	Jann_1685	Jann_1685	Pseudouridine synthase, Rsu	[TP0067-TP0459 (0.6360361)]
COG0457	COG1187	Jann_3312	Jann_3312	TPR protein	Jann_1685	Jann_1685	Pseudouridine synthase, Rsu	[TP0067-TP0459 (0.6360361)]
COG0210	COG0305	Jann_2777	Jann_2777	UvrD/REP helicase	Jann_1072	Jann_1072	replicative DNA helicase	[TP0102-TP0058 (0.8842861)]
COG0210	COG0305	Jann_2777	Jann_2777	UvrD/REP helicase	Jann_1740	Jann_1740	replicative DNA helicase	[TP0102-TP0058 (0.8842861)]
COG0621	COG0739	Jann_0319	Jann_0319	MiaB-like tRNA modifying enzyme	Jann_1065	Jann_1065	peptidase M23B	[TP0269-TP0702 (0.8475093)]
COG0621	COG0739	Jann_1015	Jann_1015	hypothetical protein	Jann_2529	Jann_2529	peptidase M23B	[TP0269-TP0702 (0.8475093)]
COG0621	COG0739	Jann_0697	Jann_0697	tRNA-i(6)A37 modification enzyme MiaB	Jann_2529	Jann_2529	peptidase M23B	[TP0269-TP0702 (0.8475093)]
COG0621	COG0739	Jann_0697	Jann_0697	tRNA-i(6)A37 modification enzyme MiaB	Jann_1065	Jann_1065	peptidase M23B	[TP0269-TP0702 (0.8475093)]
COG0621	COG0739	Jann_1015	Jann_1015	hypothetical protein	Jann_1065	Jann_1065	peptidase M23B	[TP0269-TP0702 (0.8475093)]
COG0621	COG0739	Jann_0319	Jann_0319	MiaB-like tRNA modifying enzyme	Jann_2529	Jann_2529	peptidase M23B	[TP0269-TP0702 (0.8475093)]
COG0257	COG1057	Jann_3997	Jann_3997	ribosomal protein L36	Jann_3629	Jann_3629	putative nicotinate-nucleotide	[TP0209-TP0741 (0.64932555)]
COG0840	COG1070	Jann_2227	Jann_2227	methyl-accepting chemotaxis sensory transducer	Jann_2599	Jann_2599	carbohydrate kinase, FGGY	[TP0640-TP0295 (0.8429581)]
COG0840	COG1070	Jann_2369	Jann_2369	methyl-accepting chemotaxis sensory transducer	Jann_2407	Jann_2407	carbohydrate kinase, FGGY	[TP0640-TP0295 (0.8429581)]
COG0840	COG1070	Jann_2369	Jann_2369	methyl-accepting chemotaxis sensory transducer	Jann_2114	Jann_2114	carbohydrate kinase, FGGY	[TP0640-TP0295 (0.8429581)]
COG0840	COG1070	Jann_3360	Jann_3360	methyl-accepting chemotaxis sensory transducer	Jann_2114	Jann_2114	carbohydrate kinase, FGGY	[TP0640-TP0295 (0.8429581)]
COG0840	COG1070	Jann_2369	Jann_2369	methyl-accepting chemotaxis sensory transducer	Jann_3259	Jann_3259	xylulokinase	[TP0640-TP0295 (0.8429581)]
COG0840	COG1070	Jann_2227	Jann_2227	methyl-accepting chemotaxis sensory transducer	Jann_2407	Jann_2407	carbohydrate kinase, FGGY	[TP0640-TP0295 (0.8429581)]
COG0840	COG1070	Jann_1379	Jann_1379	methyl-accepting chemotaxis sensory transducer	Jann_1396	Jann_1396	carbohydrate kinase, FGGY	[TP0640-TP0295 (0.8429581)]
COG0840	COG1070	Jann_2227	Jann_2227	methyl-accepting chemotaxis sensory transducer	Jann_3259	Jann_3259	xylulokinase	[TP0640-TP0295 (0.8429581)]
COG0840	COG1070	Jann_2227	Jann_2227	methyl-accepting chemotaxis sensory transducer	Jann_1396	Jann_1396	carbohydrate kinase, FGGY	[TP0640-TP0295 (0.8429581)]
COG0840	COG1070	Jann_3360	Jann_3360	methyl-accepting chemotaxis sensory transducer	Jann_1396	Jann_1396	carbohydrate kinase, FGGY	[TP0640-TP0295 (0.8429581)]
COG0840	COG1070	Jann_2227	Jann_2227	methyl-accepting chemotaxis sensory transducer	Jann_2114	Jann_2114	carbohydrate kinase, FGGY	[TP0640-TP0295 (0.8429581)]
COG0840	COG1070	Jann_1379	Jann_1379	methyl-accepting chemotaxis sensory transducer	Jann_2599	Jann_2599	carbohydrate kinase, FGGY	[TP0640-TP0295 (0.8429581)]
COG0840	COG1070	Jann_2369	Jann_2369	methyl-accepting chemotaxis sensory transducer	Jann_2599	Jann_2599	carbohydrate kinase, FGGY	[TP0640-TP0295 (0.8429581)]
COG0840	COG1070	Jann_3360	Jann_3360	methyl-accepting chemotaxis sensory transducer	Jann_2599	Jann_2599	carbohydrate kinase, FGGY	[TP0640-TP0295 (0.8429581)]
COG0840	COG1070	Jann_2369	Jann_2369	methyl-accepting chemotaxis sensory transducer	Jann_1396	Jann_1396	carbohydrate kinase, FGGY	[TP0640-TP0295 (0.8429581)]
COG0840	COG1070	Jann_1379	Jann_1379	methyl-accepting chemotaxis sensory transducer	Jann_2407	Jann_2407	carbohydrate kinase, FGGY	[TP0640-TP0295 (0.8429581)]
COG0840	COG1070	Jann_1379	Jann_1379	methyl-accepting chemotaxis sensory transducer	Jann_3259	Jann_3259	xylulokinase	[TP0640-TP0295 (0.8429581)]
COG0840	COG1070	Jann_3360	Jann_3360	methyl-accepting chemotaxis sensory transducer	Jann_3259	Jann_3259	xylulokinase	[TP0640-TP0295 (0.8429581)]
COG0840	COG1070	Jann_1379	Jann_1379	methyl-accepting chemotaxis sensory transducer	Jann_2114	Jann_2114	carbohydrate kinase, FGGY	[TP0640-TP0295 (0.8429581)]
COG0840	COG1070	Jann_3360	Jann_3360	methyl-accepting chemotaxis sensory transducer	Jann_2407	Jann_2407	carbohydrate kinase, FGGY	[TP0640-TP0295 (0.8429581)]
