# Supplementary material for: The Binary Protein Interactome of Treponema pallidum – The Syphilis Spirochete
Source: PLoS One. 2008 May 28;3(5):e2292. doi: 10.1371/journal.pone.0002292 (PMC2386257; doi:10.1371/journal.pone.0002292)
Supplement: Data S1 — Predicted protein-protein interactions based on our Treponema pallidum data; zip archive containing 372 files with one file per species. (6.09 MB ZIP) [file pone.0002292.s006.zip › bacteria/Lactobacillus_acidophilus.tab]

272621 Lactobacillus acidophilus
COG A	COG B	Locus Id A	Preferred Name(s) A	Annotation A	Locus Id B	Preferred Name(s) B	Annotation B	T. pallidum interaction
COG0186	COG1475	LBA0300	rpsQ	30S ribosomal protein S17	LBA1826	LBA1826	Chromosome partitioning protein	[TP0198-TP0271 (0.71912634)]
COG0186	COG1475	LBA0300	rpsQ	30S ribosomal protein S17	LBA1828	LBA1828	Chromosome partitioning protein	[TP0198-TP0271 (0.71912634)]
COG0201	COG0550	LBA0311	LBA0311	Protein translocase {UniProtKB/TrEMBL:Q5FM71}	LBA0981	LBA0981	DNA topoisomerase I {UniProtKB/TrEMBL:Q5FKE2}	[TP0208-TP0394 (0.8044664)]
COG0693	COG1922	LBA0336	LBA0336	4-methyl-5(B-hydroxyethyl)-thiazole	LBA0519	LBA0519	UDP-N-acetyl-D-mannosamine transferase	[TP0445-TP0275 (0.6010877)]
COG0768	COG2812	LBA1509	LBA1509	Penicillin-binding protein	LBA0376	LBA0376	DNA polymerase III (DNA directed ) gamma-tau	[TP0500-TP1005 (0.655462)]
COG0768	COG2812	LBA0805	LBA0805	Penicillin-binding protein	LBA0376	LBA0376	DNA polymerase III (DNA directed ) gamma-tau	[TP0500-TP1005 (0.655462)]
COG0051	COG0693	LBA0290	rpsJ	30S ribosomal protein S10	LBA0336	LBA0336	4-methyl-5(B-hydroxyethyl)-thiazole	[TP0188-TP0445 (0.6307204)]
COG0180	COG0564	LBA0209	LBA0209	Trp-tRNA synthetase {UniProtKB/TrEMBL:Q5FMH0}	LBA1594	LBA1594	Ribosomal large subunit pseudouridine synthase	[TP0632-TP0339 (0.7885255)]
COG0180	COG0564	LBA0209	LBA0209	Trp-tRNA synthetase {UniProtKB/TrEMBL:Q5FMH0}	LBA0648	LBA0648	Ribosomal large subunit pseudouridine synthase	[TP0632-TP0339 (0.7885255)]
COG0180	COG0564	LBA0209	LBA0209	Trp-tRNA synthetase {UniProtKB/TrEMBL:Q5FMH0}	LBA1151	LBA1151	Pseudouridine synthase {UniProtKB/TrEMBL:Q5FJY4}	[TP0632-TP0339 (0.7885255)]
COG0090	COG0223	LBA0294	rplB	50S ribosomal protein L2	LBA1321	fmt	Methionyl-tRNA formyltransferase (EC 2.1.2.9)	[TP0192-TP0756 (0.8610547)]
COG0632	COG2255	LBA0410	ruvA	Holliday junction ATP-dependent DNA helicase ruvA (EC 3.6.1.-)	LBA0411	ruvB	Holliday junction ATP-dependent DNA helicase ruvB (EC 3.6.1.-)	[TP0543-TP0162 (0.9659884)]
COG0125	COG0586	LBA0381	tmk	Thymidylate kinase {UniProtKB/Swiss-Prot:Q5FM02}	LBA0945	LBA0945	Alkaline phosphatase {UniProtKB/TrEMBL:Q5FKH7}	[TP0354-TP0779 (0.67954355)]
COG0125	COG0586	LBA0381	tmk	Thymidylate kinase {UniProtKB/Swiss-Prot:Q5FM02}	LBA0438	LBA0438	Protein family {UniProtKB/TrEMBL:Q5FLU5}	[TP0354-TP0779 (0.67954355)]
COG0257	COG0577	LBA0314	LBA0314	50S ribosomal protein L36	LBA1679	LBA1679	ABC transporter permease protein	[TP0209-TP0962 (0.5903608)]
COG0257	COG0577	LBA0314	LBA0314	50S ribosomal protein L36	LBA1914	LBA1914	ABC transporter permease protein	[TP0209-TP0962 (0.5903608)]
COG0257	COG0577	LBA0314	LBA0314	50S ribosomal protein L36	LBA1839	LBA1839	Putative ABC transporter permease protein	[TP0209-TP0962 (0.5903608)]
COG0457	COG1653	LBA0971	LBA0971	Putative O-linked transferase	LBA0502	LBA0502	Substrate-binding protein MsmE	[TP0067-TP0074 (0.6656524)]
COG0457	COG1653	LBA0971	LBA0971	Putative O-linked transferase	LBA0585	LBA0585	Glycerol-3-phosphate ABC transporter	[TP0067-TP0074 (0.6656524)]
COG0457	COG1653	LBA0971	LBA0971	Putative O-linked transferase	LBA1442	LBA1442	Substrate-binding protein MsmE2	[TP0067-TP0074 (0.6656524)]
COG0457	COG1653	LBA0971	LBA0971	Putative O-linked transferase	LBA1641	LBA1641	Glycerol-3-phosphate ABC transporter	[TP0067-TP0074 (0.6656524)]
COG0222	COG0802	LBA0370	rplL	50S ribosomal protein L7/L12	LBA0705	LBA0705	Putative ATPase or kinase	[TP0240-TP0875 (0.8481433)]
COG0495	COG1214	LBA1617	LBA1617	Leucyl-tRNA synthetase {UniProtKB/TrEMBL:Q5FIP3}	LBA0388	LBA0388	Putative glycoprotein endopeptidase	[TP0586-TP0876 (0.5571989)]
COG0192	COG0592	LBA1622	metK	S-adenosylmethionine synthetase (EC 2.5.1.6) (Methionine adenosyltransferase) (AdoMet synthetase) (MAT)	LBA0002	LBA0002	DNA polymerase III, beta chain	[TP0794-TP0002 (0.8412751)]
COG0125	COG0457	LBA0381	tmk	Thymidylate kinase {UniProtKB/Swiss-Prot:Q5FM02}	LBA0971	LBA0971	Putative O-linked transferase	[TP0354-TP0648 (0.5206915)]
COG0265	COG0333	LBA0083	LBA0083	Putative heat shock related serine protease	LBA0952	rpmF	50S ribosomal protein L32	[TP0773-TP0807 (0.5060325)]
COG0272	COG1396	LBA0529	LBA0529	DNA ligase {UniProtKB/TrEMBL:Q5FLL4}	LBA1934	LBA1934	Transcriptional regulator	[TP0634-TP0461 (0.7134334)]
COG0333	COG1077	LBA0952	rpmF	50S ribosomal protein L32	LBA0798	LBA0798	Rod shape-determining protein	[TP0807-TP0497 (0.61855906)]
COG0333	COG1077	LBA0952	rpmF	50S ribosomal protein L32	LBA0780	LBA0780	Cell shape determining protein	[TP0807-TP0497 (0.61855906)]
COG0234	COG1200	LBA0405	groS	10 kDa chaperonin (Protein Cpn10) (groES protein)	LBA1309	LBA1309	ATP-dependent DNA helicase	[TP1013-TP0687 (0.84594196)]
COG0257	COG1253	LBA0314	LBA0314	50S ribosomal protein L36	LBA0612	LBA0612	Transport protein {UniProtKB/TrEMBL:Q5FLD3}	[TP0209-TP0027 (0.74441797)]
COG0257	COG1253	LBA0314	LBA0314	50S ribosomal protein L36	LBA0635	LBA0635	Transporter protein-putative hemolysin	[TP0209-TP0027 (0.74441797)]
COG0060	COG0681	LBA0817	ileS	Isoleucyl-tRNA synthetase (EC 6.1.1.5) (Isoleucine--tRNA ligase) (IleRS)	LBA1909	LBA1909	Signal peptidase I {UniProtKB/TrEMBL:Q5FHW7}	[TP0452-TP0185 (0.79878455)]
COG0242	COG1879	LBA0830	LBA0830	Polypeptide deformylase Pdf	LBA1481	LBA1481	D-ribose-binding protein	[TP0757-TP0684 (0.80039173)]
COG0242	COG1879	LBA0060	LBA0060	Polypeptide deformylase	LBA1481	LBA1481	D-ribose-binding protein	[TP0757-TP0684 (0.80039173)]
COG0652	COG1879	LBA1126	LBA1126	Peptidyl-prolyl cis-trans isomerase	LBA1481	LBA1481	D-ribose-binding protein	[TP0947-TP0684 (0.5775195)]
COG0593	COG1077	LBA0001	dnaA	Chromosomal replication initiator protein dnaA	LBA0780	LBA0780	Cell shape determining protein	[TP0001-TP0497 (0.678435)]
COG0593	COG1077	LBA0001	dnaA	Chromosomal replication initiator protein dnaA	LBA0798	LBA0798	Rod shape-determining protein	[TP0001-TP0497 (0.678435)]
COG0249	COG0357	LBA0408	mutS	DNA mismatch repair {UniProtKB/TrEMBL:Q5FLX5}	LBA1829	gidB	Methyltransferase gidB (EC 2.1.-.-) (Glucose-inhibited division protein B)	[TP0328-TP0946 (0.7367136)]
COG0658	COG1187	LBA0839	LBA0839	Competence protein {UniProtKB/TrEMBL:Q5FKS4}	LBA0964	LBA0964	Ribosomal large subunit pseudouridine synthase B	[TP0336-TP0459 (0.6079956)]
COG0658	COG1187	LBA0839	LBA0839	Competence protein {UniProtKB/TrEMBL:Q5FKS4}	LBA0791	LBA0791	16s pseudouridylate synthase	[TP0336-TP0459 (0.6079956)]
COG0465	COG0465	LBA0278	LBA0278	Cell division protein {UniProtKB/TrEMBL:Q5FMA3}	LBA0278	LBA0278	Cell division protein {UniProtKB/TrEMBL:Q5FMA3}	[TP0330-TP0330 (0.73856413)]
COG0242	COG0272	LBA0060	LBA0060	Polypeptide deformylase	LBA0529	LBA0529	DNA ligase {UniProtKB/TrEMBL:Q5FLL4}	[TP0757-TP0634 (0.68197167)]
COG0242	COG0272	LBA0830	LBA0830	Polypeptide deformylase Pdf	LBA0529	LBA0529	DNA ligase {UniProtKB/TrEMBL:Q5FLL4}	[TP0757-TP0634 (0.68197167)]
COG0187	COG0358	LBA1122	LBA1122	DNA topoisomerase IV subunitB	LBA1197	LBA1197	DNA primase {UniProtKB/TrEMBL:Q5FJU1}	[TP1006-TP0492 (0.55112576)]
COG0187	COG0358	LBA0005	LBA0005	DNA gyrase subunit B {UniProtKB/TrEMBL:Q5FN11}	LBA1197	LBA1197	DNA primase {UniProtKB/TrEMBL:Q5FJU1}	[TP1006-TP0492 (0.55112576)]
COG0301	COG0514	LBA0790	LBA0790	Thiazole biosynthesis protein	LBA1000	LBA1000	ATP-dependent DNA helicase	[TP0559-TP0103 (0.6411465)]
COG1154	COG2812	LBA0356	LBA0356	1-deoxyxylulose-5-phosphate synthase	LBA0376	LBA0376	DNA polymerase III (DNA directed ) gamma-tau	[TP0824-TP1005 (0.68180764)]
COG0237	COG0552	LBA1548	coaE	Dephospho-CoA kinase (EC 2.7.1.24) (Dephosphocoenzyme A kinase)	LBA1295	LBA1295	Cell division protein {UniProtKB/TrEMBL:Q5FJJ9}	[TP0296-TP0578 (0.7885255)]
COG0080	COG0265	LBA0359	LBA0359	50S ribosomal protein L11	LBA0083	LBA0083	Putative heat shock related serine protease	[TP0237-TP0773 (0.6164146)]
COG2812	COG2812	LBA0376	LBA0376	DNA polymerase III (DNA directed ) gamma-tau	LBA0376	LBA0376	DNA polymerase III (DNA directed ) gamma-tau	[TP1005-TP1005 (0.52391654)]
COG0223	COG0234	LBA1321	fmt	Methionyl-tRNA formyltransferase (EC 2.1.2.9)	LBA0405	groS	10 kDa chaperonin (Protein Cpn10) (groES protein)	[TP0756-TP1013 (0.64276713)]
COG0036	COG1653	LBA1315	LBA1315	Ribulose-phosphate 3-epimerase	LBA0585	LBA0585	Glycerol-3-phosphate ABC transporter	[TP0945-TP0074 (0.654426)]
COG0036	COG1653	LBA1315	LBA1315	Ribulose-phosphate 3-epimerase	LBA0502	LBA0502	Substrate-binding protein MsmE	[TP0945-TP0074 (0.654426)]
COG0036	COG1653	LBA1315	LBA1315	Ribulose-phosphate 3-epimerase	LBA1641	LBA1641	Glycerol-3-phosphate ABC transporter	[TP0945-TP0074 (0.654426)]
COG0036	COG1653	LBA1315	LBA1315	Ribulose-phosphate 3-epimerase	LBA1442	LBA1442	Substrate-binding protein MsmE2	[TP0945-TP0074 (0.654426)]
COG0357	COG0459	LBA1829	gidB	Methyltransferase gidB (EC 2.1.-.-) (Glucose-inhibited division protein B)	LBA0406	groL	60 kDa chaperonin (Protein Cpn60) (groEL protein)	[TP0946-TP0030 (0.68326145)]
COG0664	COG1074	LBA1969	LBA1969	FNR-like transcriptional regulator	LBA1165	LBA1165	ATP-dependent exonuclease subunit A	[TP0089-TP0898 (0.8304331)]
COG0664	COG1074	LBA0544	LBA0544	Transcriptional regulator	LBA1165	LBA1165	ATP-dependent exonuclease subunit A	[TP0089-TP0898 (0.8304331)]
COG0223	COG0242	LBA1321	fmt	Methionyl-tRNA formyltransferase (EC 2.1.2.9)	LBA0060	LBA0060	Polypeptide deformylase	[TP0756-TP0757 (0.8300303)]
COG0223	COG0242	LBA1321	fmt	Methionyl-tRNA formyltransferase (EC 2.1.2.9)	LBA0830	LBA0830	Polypeptide deformylase Pdf	[TP0756-TP0757 (0.8300303)]
COG0233	COG0359	LBA1267	LBA1267	Ribosome recycling factor Rrf	LBA0012	rplI	50S ribosomal protein L9	[TP0604-TP0060 (0.5105792)]
COG0012	COG0457	LBA1824	LBA1824	GTP-binding protein {UniProtKB/TrEMBL:Q5FI48}	LBA0971	LBA0971	Putative O-linked transferase	[TP0124-TP0067 (0.81355333)]
COG0552	COG1061	LBA1295	LBA1295	Cell division protein {UniProtKB/TrEMBL:Q5FJJ9}	LBA0058	LBA0058	Putative phage DEAD box family helicase	[TP0578-TP0380 (0.62695336)]
COG0552	COG1061	LBA1295	LBA1295	Cell division protein {UniProtKB/TrEMBL:Q5FJJ9}	LBA0442	LBA0442	Phage related helicase {UniProtKB/TrEMBL:Q5FLU2}	[TP0578-TP0380 (0.62695336)]
COG0265	COG0492	LBA0083	LBA0083	Putative heat shock related serine protease	LBA0439	LBA0439	Thioredoxin reductase {UniProtKB/TrEMBL:Q5FLU4}	[TP0773-TP0814 (0.6926654)]
COG0265	COG0492	LBA0083	LBA0083	Putative heat shock related serine protease	LBA1898	LBA1898	Thioredoxin reductase {UniProtKB/TrEMBL:Q5FHX8}	[TP0773-TP0814 (0.6926654)]
COG0265	COG0492	LBA0083	LBA0083	Putative heat shock related serine protease	LBA0679	LBA0679	Thioredoxin reductase {UniProtKB/TrEMBL:Q5FL69}	[TP0773-TP0814 (0.6926654)]
COG0124	COG0608	LBA0935	hisS	Histidyl-tRNA synthetase (EC 6.1.1.21) (Histidine--tRNA ligase) (HisRS)	LBA1243	LBA1243	Single-stranded-DNA-specific exonuclease	[TP0641-TP0704 (0.75894904)]
COG0153	COG0242	LBA1459	LBA1459	Galactokinase {UniProtKB/TrEMBL:Q5FJ44}	LBA0060	LBA0060	Polypeptide deformylase	[TP0418-TP0757 (0.51512045)]
COG0153	COG0242	LBA1459	LBA1459	Galactokinase {UniProtKB/TrEMBL:Q5FJ44}	LBA0830	LBA0830	Polypeptide deformylase Pdf	[TP0418-TP0757 (0.51512045)]
COG0465	COG0772	LBA0278	LBA0278	Cell division protein {UniProtKB/TrEMBL:Q5FMA3}	LBA0833	LBA0833	Cell division protein {UniProtKB/TrEMBL:Q5FKT0}	[TP0330-TP0387 (0.8016956)]
COG0465	COG0772	LBA0278	LBA0278	Cell division protein {UniProtKB/TrEMBL:Q5FMA3}	LBA0782	LBA0782	Rod shape-determining protein	[TP0330-TP0387 (0.8016956)]
COG0457	COG1426	LBA0971	LBA0971	Putative O-linked transferase	LBA0663	LBA0663	Putative transcriptional regulator	[TP0268-TP0334 (0.739808)]
COG0192	COG0217	LBA1622	metK	S-adenosylmethionine synthetase (EC 2.5.1.6) (Methionine adenosyltransferase) (AdoMet synthetase) (MAT)	LBA0733	LBA0733	Hypothetical UPF0082 protein LBA0733	[TP0794-TP0474 (0.71912634)]
COG0092	COG0301	LBA0297	rpsC	30S ribosomal protein S3	LBA0790	LBA0790	Thiazole biosynthesis protein	[TP0195-TP0559 (0.66944)]
COG0544	COG1418	LBA0846	tig	Trigger factor {UniProtKB/Swiss-Prot:Q5FKR7}	LBA0196	LBA0196	Putative hydrolase {UniProtKB/TrEMBL:Q5FMI3}	[TP0506-TP1018 (0.7668753)]
COG0544	COG1418	LBA0846	tig	Trigger factor {UniProtKB/Swiss-Prot:Q5FKR7}	LBA0667	LBA0667	HD superfamily hydrolase	[TP0506-TP1018 (0.7668753)]
COG0305	COG2812	LBA0013	LBA0013	Replicative DNA helicase	LBA0376	LBA0376	DNA polymerase III (DNA directed ) gamma-tau	[TP0058-TP1005 (0.7130585)]
COG0188	COG0526	LBA1123	LBA1123	DNA topoisomerase IV subunit C	LBA1581	LBA1581	Thioredoxin {UniProtKB/TrEMBL:Q5FIS6}	[TP0005-TP0100 (0.7885434)]
COG0188	COG0526	LBA1123	LBA1123	DNA topoisomerase IV subunit C	LBA0422	LBA0422	Thioredoxin reductase {UniProtKB/TrEMBL:Q5FLW1}	[TP0005-TP0100 (0.7885434)]
COG0188	COG0526	LBA0006	LBA0006	DNA gyrase subunit A {UniProtKB/TrEMBL:Q5FN10}	LBA0422	LBA0422	Thioredoxin reductase {UniProtKB/TrEMBL:Q5FLW1}	[TP0005-TP0100 (0.7885434)]
COG0188	COG0526	LBA0006	LBA0006	DNA gyrase subunit A {UniProtKB/TrEMBL:Q5FN10}	LBA1581	LBA1581	Thioredoxin {UniProtKB/TrEMBL:Q5FIS6}	[TP0005-TP0100 (0.7885434)]
COG0526	COG0771	LBA1581	LBA1581	Thioredoxin {UniProtKB/TrEMBL:Q5FIS6}	LBA0808	murD	UDP-N-acetylmuramoylalanine--D-glutamate ligase (EC 6.3.2.9) (UDP-N- acetylmuramoyl-L-alanyl-D-glutamate synthetase) (D-glutamic acid- adding enzyme)	[TP0100-TP0903 (0.59509045)]
COG0526	COG0771	LBA0422	LBA0422	Thioredoxin reductase {UniProtKB/TrEMBL:Q5FLW1}	LBA0808	murD	UDP-N-acetylmuramoylalanine--D-glutamate ligase (EC 6.3.2.9) (UDP-N- acetylmuramoyl-L-alanyl-D-glutamate synthetase) (D-glutamic acid- adding enzyme)	[TP0100-TP0903 (0.59509045)]
COG0242	COG1744	LBA0060	LBA0060	Polypeptide deformylase	LBA1943	LBA1943	Putative lipoprotein A-antigen	[TP0757-TP0298 (0.51512045)]
COG0242	COG1744	LBA0830	LBA0830	Polypeptide deformylase Pdf	LBA1943	LBA1943	Putative lipoprotein A-antigen	[TP0757-TP0298 (0.51512045)]
COG0242	COG1744	LBA0060	LBA0060	Polypeptide deformylase	LBA1942	LBA1942	Hypothetical protein {UniProtKB/TrEMBL:Q5FHT7}	[TP0757-TP0298 (0.51512045)]
COG0242	COG1744	LBA0830	LBA0830	Polypeptide deformylase Pdf	LBA1942	LBA1942	Hypothetical protein {UniProtKB/TrEMBL:Q5FHT7}	[TP0757-TP0298 (0.51512045)]
COG0504	COG1475	LBA0233	LBA0233	CTP synthetase {UniProtKB/TrEMBL:Q5FME6}	LBA1828	LBA1828	Chromosome partitioning protein	[TP0305-TP0271 (0.70252794)]
COG0504	COG1475	LBA0233	LBA0233	CTP synthetase {UniProtKB/TrEMBL:Q5FME6}	LBA1826	LBA1826	Chromosome partitioning protein	[TP0305-TP0271 (0.70252794)]
COG0250	COG0772	LBA0358	LBA0358	Transcriptional antiterminator	LBA0833	LBA0833	Cell division protein {UniProtKB/TrEMBL:Q5FKT0}	[TP0236-TP0387 (0.7470728)]
COG0250	COG0772	LBA0358	LBA0358	Transcriptional antiterminator	LBA0782	LBA0782	Rod shape-determining protein	[TP0236-TP0387 (0.7470728)]
COG0227	COG0740	LBA1312	rpmB	50S ribosomal protein L28	LBA0694	clpP	ATP-dependent Clp protease proteolytic subunit (EC 3.4.21.92) (Endopeptidase Clp)	[TP0362-TP0507 (0.75048)]
COG0457	COG0457	LBA0971	LBA0971	Putative O-linked transferase	LBA0971	LBA0971	Putative O-linked transferase	[TP0067-TP0095 (0.6515529)]
COG0445	COG3839	LBA1975	gidA	tRNA uridine 5-carboxymethylaminomethyl modification enzyme gidA (Glucose-inhibited division protein A)	LBA0506	LBA0506	ATP-binding protein MsmK	[TP0044-TP0804 (0.81002605)]
COG0445	COG3839	LBA1975	gidA	tRNA uridine 5-carboxymethylaminomethyl modification enzyme gidA (Glucose-inhibited division protein A)	LBA1439	LBA1439	ATP-binding protein MsmK2	[TP0044-TP0804 (0.81002605)]
COG0445	COG3839	LBA1975	gidA	tRNA uridine 5-carboxymethylaminomethyl modification enzyme gidA (Glucose-inhibited division protein A)	LBA1645	LBA1645	Multiple sugar-binding ABC-transporter ATPase	[TP0044-TP0804 (0.81002605)]
COG0445	COG3839	LBA1975	gidA	tRNA uridine 5-carboxymethylaminomethyl modification enzyme gidA (Glucose-inhibited division protein A)	LBA1867	LBA1867	Multiple sugar-binding ABC transport system	[TP0044-TP0804 (0.81002605)]
COG0103	COG0211	LBA0324	LBA0324	30S ribosomal protein S9	LBA1337	rpmA	50S ribosomal protein L27	[TP1024-TP0743 (0.87139803)]
COG0457	COG0803	LBA0971	LBA0971	Putative O-linked transferase	LBA1773	LBA1773	ABC transporter, periplasmatic component	[TP0469-TP0034 (0.86910707)]
COG0584	COG1493	LBA0432	LBA0432	Putative glycerophosphoryl diester	LBA0676	LBA0676	HPr(Ser-P)kinase-phosphatase PTSK	[TP0257-TP0591 (0.75711113)]
COG0584	COG1493	LBA0498	LBA0498	Glycerophosphoryl diester phosphodiesterase	LBA0676	LBA0676	HPr(Ser-P)kinase-phosphatase PTSK	[TP0257-TP0591 (0.75711113)]
COG0223	COG0664	LBA1321	fmt	Methionyl-tRNA formyltransferase (EC 2.1.2.9)	LBA0544	LBA0544	Transcriptional regulator	[TP0756-TP0995 (0.69102824)]
COG0223	COG0664	LBA1321	fmt	Methionyl-tRNA formyltransferase (EC 2.1.2.9)	LBA1969	LBA1969	FNR-like transcriptional regulator	[TP0756-TP0995 (0.69102824)]
COG0697	COG0716	LBA1884	LBA1884	Predicted permease {UniProtKB/TrEMBL:Q5FHZ0}	LBA1109	LBA1109	Putative exported {UniProtKB/TrEMBL:Q5FK21}	[TP0986-TP0925 (0.8288174)]
COG0697	COG0716	LBA1884	LBA1884	Predicted permease {UniProtKB/TrEMBL:Q5FHZ0}	LBA0622	LBA0622	Flavodoxin {UniProtKB/TrEMBL:Q5FLC3}	[TP0986-TP0925 (0.8288174)]
COG0697	COG0716	LBA1885	LBA1885	Predicted permease {UniProtKB/TrEMBL:Q5FHY9}	LBA1563	LBA1563	Putative flavodoxin {UniProtKB/TrEMBL:Q5FIU4}	[TP0986-TP0925 (0.8288174)]
COG0697	COG0716	LBA1885	LBA1885	Predicted permease {UniProtKB/TrEMBL:Q5FHY9}	LBA1109	LBA1109	Putative exported {UniProtKB/TrEMBL:Q5FK21}	[TP0986-TP0925 (0.8288174)]
COG0697	COG0716	LBA1885	LBA1885	Predicted permease {UniProtKB/TrEMBL:Q5FHY9}	LBA0622	LBA0622	Flavodoxin {UniProtKB/TrEMBL:Q5FLC3}	[TP0986-TP0925 (0.8288174)]
COG0697	COG0716	LBA1887	LBA1887	Predicted permease {UniProtKB/TrEMBL:Q5FHY8}	LBA1112	LBA1112	Putative flavodoxin {UniProtKB/TrEMBL:Q5FK18}	[TP0986-TP0925 (0.8288174)]
COG0697	COG0716	LBA1887	LBA1887	Predicted permease {UniProtKB/TrEMBL:Q5FHY8}	LBA1563	LBA1563	Putative flavodoxin {UniProtKB/TrEMBL:Q5FIU4}	[TP0986-TP0925 (0.8288174)]
COG0697	COG0716	LBA1884	LBA1884	Predicted permease {UniProtKB/TrEMBL:Q5FHZ0}	LBA1105	LBA1105	Putative flavodoxin {UniProtKB/TrEMBL:Q5FK25}	[TP0986-TP0925 (0.8288174)]
COG0697	COG0716	LBA1887	LBA1887	Predicted permease {UniProtKB/TrEMBL:Q5FHY8}	LBA1109	LBA1109	Putative exported {UniProtKB/TrEMBL:Q5FK21}	[TP0986-TP0925 (0.8288174)]
COG0697	COG0716	LBA1887	LBA1887	Predicted permease {UniProtKB/TrEMBL:Q5FHY8}	LBA0622	LBA0622	Flavodoxin {UniProtKB/TrEMBL:Q5FLC3}	[TP0986-TP0925 (0.8288174)]
COG0697	COG0716	LBA1885	LBA1885	Predicted permease {UniProtKB/TrEMBL:Q5FHY9}	LBA1112	LBA1112	Putative flavodoxin {UniProtKB/TrEMBL:Q5FK18}	[TP0986-TP0925 (0.8288174)]
COG0697	COG0716	LBA1885	LBA1885	Predicted permease {UniProtKB/TrEMBL:Q5FHY9}	LBA1105	LBA1105	Putative flavodoxin {UniProtKB/TrEMBL:Q5FK25}	[TP0986-TP0925 (0.8288174)]
COG0697	COG0716	LBA1884	LBA1884	Predicted permease {UniProtKB/TrEMBL:Q5FHZ0}	LBA1112	LBA1112	Putative flavodoxin {UniProtKB/TrEMBL:Q5FK18}	[TP0986-TP0925 (0.8288174)]
COG0697	COG0716	LBA1887	LBA1887	Predicted permease {UniProtKB/TrEMBL:Q5FHY8}	LBA1105	LBA1105	Putative flavodoxin {UniProtKB/TrEMBL:Q5FK25}	[TP0986-TP0925 (0.8288174)]
COG0697	COG0716	LBA1884	LBA1884	Predicted permease {UniProtKB/TrEMBL:Q5FHZ0}	LBA1563	LBA1563	Putative flavodoxin {UniProtKB/TrEMBL:Q5FIU4}	[TP0986-TP0925 (0.8288174)]
COG0272	COG0773	LBA0529	LBA0529	DNA ligase {UniProtKB/TrEMBL:Q5FLL4}	LBA1579	murC	UDP-N-acetylmuramate--L-alanine ligase (EC 6.3.2.8) (UDP-N- acetylmuramoyl-L-alanine synthetase)	[TP0634-TP0341 (0.8201813)]
COG0301	COG0566	LBA0790	LBA0790	Thiazole biosynthesis protein	LBA1521	LBA1521	RRNA methylase {UniProtKB/TrEMBL:Q5FIY4}	[TP0559-TP0054 (0.678511)]
COG0301	COG0566	LBA0790	LBA0790	Thiazole biosynthesis protein	LBA0350	LBA0350	TRNA-rRNA methyltransferase	[TP0559-TP0054 (0.678511)]
COG0353	COG0514	LBA0379	recR	Recombination protein recR	LBA1000	LBA1000	ATP-dependent DNA helicase	[TP1004-TP0103 (0.6917512)]
COG0036	COG0249	LBA1315	LBA1315	Ribulose-phosphate 3-epimerase	LBA0408	mutS	DNA mismatch repair {UniProtKB/TrEMBL:Q5FLX5}	[TP0945-TP0328 (0.6742458)]
COG0124	COG0465	LBA0935	hisS	Histidyl-tRNA synthetase (EC 6.1.1.21) (Histidine--tRNA ligase) (HisRS)	LBA0278	LBA0278	Cell division protein {UniProtKB/TrEMBL:Q5FMA3}	[TP0641-TP0330 (0.76316583)]
COG0257	COG0719	LBA0314	LBA0314	50S ribosomal protein L36	LBA1754	LBA1754	Hypothetical protein {UniProtKB/TrEMBL:Q5FIA9}	[TP0209-TP0612 (0.6772987)]
COG0242	COG0360	LBA0060	LBA0060	Polypeptide deformylase	LBA0007	rpsF	30S ribosomal protein S6	[TP0757-TP0063 (0.54983324)]
COG0242	COG0360	LBA0830	LBA0830	Polypeptide deformylase Pdf	LBA0007	rpsF	30S ribosomal protein S6	[TP0757-TP0063 (0.54983324)]
COG0693	COG1653	LBA0336	LBA0336	4-methyl-5(B-hydroxyethyl)-thiazole	LBA1442	LBA1442	Substrate-binding protein MsmE2	[TP0445-TP0074 (0.5751514)]
COG0693	COG1653	LBA0336	LBA0336	4-methyl-5(B-hydroxyethyl)-thiazole	LBA0585	LBA0585	Glycerol-3-phosphate ABC transporter	[TP0445-TP0074 (0.5751514)]
COG0693	COG1653	LBA0336	LBA0336	4-methyl-5(B-hydroxyethyl)-thiazole	LBA1641	LBA1641	Glycerol-3-phosphate ABC transporter	[TP0445-TP0074 (0.5751514)]
COG0693	COG1653	LBA0336	LBA0336	4-methyl-5(B-hydroxyethyl)-thiazole	LBA0502	LBA0502	Substrate-binding protein MsmE	[TP0445-TP0074 (0.5751514)]
COG0267	COG0357	LBA1508	LBA1508	50s ribosomal protein RL33	LBA1829	gidB	Methyltransferase gidB (EC 2.1.-.-) (Glucose-inhibited division protein B)	[TP0234-TP0946 (0.6249908)]
COG0234	COG0772	LBA0405	groS	10 kDa chaperonin (Protein Cpn10) (groES protein)	LBA0833	LBA0833	Cell division protein {UniProtKB/TrEMBL:Q5FKT0}	[TP1013-TP0387 (0.81326103)]
COG0234	COG0772	LBA0405	groS	10 kDa chaperonin (Protein Cpn10) (groES protein)	LBA0782	LBA0782	Rod shape-determining protein	[TP1013-TP0387 (0.81326103)]
COG0445	COG0457	LBA1975	gidA	tRNA uridine 5-carboxymethylaminomethyl modification enzyme gidA (Glucose-inhibited division protein A)	LBA0971	LBA0971	Putative O-linked transferase	[TP0044-TP0954 (0.8549597)]
COG0228	COG0250	LBA1289	rpsP	30S ribosomal protein S16	LBA0358	LBA0358	Transcriptional antiterminator	[TP0905-TP0236 (0.7099409)]
COG0465	COG0532	LBA0278	LBA0278	Cell division protein {UniProtKB/TrEMBL:Q5FMA3}	LBA1255	infB	Translation initiation factor IF-2	[TP0330-TP0891 (0.8751731)]
COG0234	COG0445	LBA0405	groS	10 kDa chaperonin (Protein Cpn10) (groES protein)	LBA1975	gidA	tRNA uridine 5-carboxymethylaminomethyl modification enzyme gidA (Glucose-inhibited division protein A)	[TP1013-TP0044 (0.813164)]
COG0265	COG1381	LBA0083	LBA0083	Putative heat shock related serine protease	LBA1200	recO	DNA repair protein recO (Recombination protein O)	[TP0773-TP0636 (0.870009)]
COG1186	COG1925	LBA0674	LBA0674	Peptide chain release factor 2	LBA0639	LBA0639	Phosphocarrier protein HPr	[TP0576-TP0589 (0.79878455)]
COG0319	COG0333	LBA1202	LBA1202	UPF0054 protein LBA1202	LBA0952	rpmF	50S ribosomal protein L32	[TP0650-TP0807 (0.80809164)]
COG0301	COG0849	LBA0790	LBA0790	Thiazole biosynthesis protein	LBA0811	LBA0811	Cell division protein {UniProtKB/TrEMBL:Q5FKV0}	[TP0559-TP0389 (0.64923996)]
COG0216	COG0457	LBA0767	LBA0767	Peptide chain release factor I	LBA0971	LBA0971	Putative O-linked transferase	[TP0051-TP0067 (0.7097377)]
COG0687	COG0693	LBA0713	LBA0713	Spermidine and putrescine periplasmatic ABC	LBA0336	LBA0336	4-methyl-5(B-hydroxyethyl)-thiazole	[TP0655-TP0445 (0.5706956)]
COG0705	COG1187	LBA1506	LBA1506	Putative membrane protein	LBA0964	LBA0964	Ribosomal large subunit pseudouridine synthase B	[TP0982-TP0459 (0.6079956)]
COG0705	COG1187	LBA1506	LBA1506	Putative membrane protein	LBA0791	LBA0791	16s pseudouridylate synthase	[TP0982-TP0459 (0.6079956)]
COG0290	COG0457	LBA1538	LBA1538	Translational initiation factor IF3	LBA0971	LBA0971	Putative O-linked transferase	[TP0850-TP0095 (0.6947713)]
COG0080	COG0301	LBA0359	LBA0359	50S ribosomal protein L11	LBA0790	LBA0790	Thiazole biosynthesis protein	[TP0237-TP0559 (0.59848577)]
COG0849	COG1061	LBA0811	LBA0811	Cell division protein {UniProtKB/TrEMBL:Q5FKV0}	LBA0058	LBA0058	Putative phage DEAD box family helicase	[TP0389-TP0380 (0.6968711)]
COG0849	COG1061	LBA0811	LBA0811	Cell division protein {UniProtKB/TrEMBL:Q5FKV0}	LBA0442	LBA0442	Phage related helicase {UniProtKB/TrEMBL:Q5FLU2}	[TP0389-TP0380 (0.6968711)]
COG0322	COG0353	LBA0946	uvrC	UvrABC system protein C (Protein uvrC) (Excinuclease ABC subunit C)	LBA0379	recR	Recombination protein recR	[TP0472-TP1004 (0.53674763)]
COG0188	COG0305	LBA1123	LBA1123	DNA topoisomerase IV subunit C	LBA0013	LBA0013	Replicative DNA helicase	[TP0005-TP0058 (0.73312306)]
COG0188	COG0305	LBA0006	LBA0006	DNA gyrase subunit A {UniProtKB/TrEMBL:Q5FN10}	LBA0013	LBA0013	Replicative DNA helicase	[TP0005-TP0058 (0.73312306)]
COG0024	COG1121	LBA0623	LBA0623	Methionine aminopeptidase	LBA1772	LBA1772	Zinc ABC transporter ATPase protein	[TP0842-TP0164 (0.77940726)]
COG0361	COG1214	LBA0313	infA	Translation initiation factor IF-1	LBA0388	LBA0388	Putative glycoprotein endopeptidase	[TP0097-TP0876 (0.56457245)]
COG0255	COG1011	LBA0299	rpmC	50S ribosomal protein L29	LBA1068	LBA1068	Putative HAD superfamily hydrolase	[TP0197-TP0158 (0.6077605)]
COG0255	COG1011	LBA0299	rpmC	50S ribosomal protein L29	LBA0050	LBA0050	Putative hydrolase {UniProtKB/TrEMBL:Q5FMX0}	[TP0197-TP0158 (0.6077605)]
COG0242	COG1187	LBA0830	LBA0830	Polypeptide deformylase Pdf	LBA0791	LBA0791	16s pseudouridylate synthase	[TP0757-TP0459 (0.5284328)]
COG0242	COG1187	LBA0060	LBA0060	Polypeptide deformylase	LBA0964	LBA0964	Ribosomal large subunit pseudouridine synthase B	[TP0757-TP0459 (0.5284328)]
COG0242	COG1187	LBA0830	LBA0830	Polypeptide deformylase Pdf	LBA0964	LBA0964	Ribosomal large subunit pseudouridine synthase B	[TP0757-TP0459 (0.5284328)]
COG0242	COG1187	LBA0060	LBA0060	Polypeptide deformylase	LBA0791	LBA0791	16s pseudouridylate synthase	[TP0757-TP0459 (0.5284328)]
COG0457	COG0558	LBA0971	LBA0971	Putative O-linked transferase	LBA0664	LBA0664	CDP-diacylglycerol-phosphatephosphatidyltransfera	[TP0067-TP0730 (0.86096925)]
COG0242	COG0254	LBA0830	LBA0830	Polypeptide deformylase Pdf	LBA0265	rpmE2	50S ribosomal protein L31 type B	[TP0757-TP0255 (0.6434887)]
COG0242	COG0254	LBA0060	LBA0060	Polypeptide deformylase	LBA0265	rpmE2	50S ribosomal protein L31 type B	[TP0757-TP0255 (0.6434887)]
COG0442	COG1466	LBA1262	LBA1262	Prolyl-tRNA synthetase {UniProtKB/TrEMBL:Q5FJN0}	LBA0840	LBA0840	Putative DNA polymerase III, delta subunit	[TP0160-TP0588 (0.66563916)]
COG0305	COG0593	LBA0013	LBA0013	Replicative DNA helicase	LBA0001	dnaA	Chromosomal replication initiator protein dnaA	[TP0058-TP0001 (0.9013428)]
COG0178	COG1197	LBA0689	LBA0689	Excinuclease subunit A {UniProtKB/TrEMBL:Q5FL60}	LBA0273	LBA0273	Transcriptional repair coupling factor	[TP0514-TP0344 (0.9414915)]
COG0178	COG1197	LBA1002	LBA1002	Excinuclease subunit A {UniProtKB/TrEMBL:Q5FKC2}	LBA0273	LBA0273	Transcriptional repair coupling factor	[TP0514-TP0344 (0.9414915)]
COG0264	COG0544	LBA1269	tsf	Translation elongation factor Ts	LBA0846	tig	Trigger factor {UniProtKB/Swiss-Prot:Q5FKR7}	[TP0605-TP0506 (0.9100214)]
COG0495	COG1475	LBA1617	LBA1617	Leucyl-tRNA synthetase {UniProtKB/TrEMBL:Q5FIP3}	LBA1826	LBA1826	Chromosome partitioning protein	[TP0586-TP0271 (0.63095015)]
COG0495	COG1475	LBA1617	LBA1617	Leucyl-tRNA synthetase {UniProtKB/TrEMBL:Q5FIP3}	LBA1828	LBA1828	Chromosome partitioning protein	[TP0586-TP0271 (0.63095015)]
COG0099	COG0216	LBA0315	rpsM	30S ribosomal protein S13	LBA0767	LBA0767	Peptide chain release factor I	[TP0210-TP0051 (0.8775348)]
COG0442	COG0552	LBA1262	LBA1262	Prolyl-tRNA synthetase {UniProtKB/TrEMBL:Q5FJN0}	LBA1295	LBA1295	Cell division protein {UniProtKB/TrEMBL:Q5FJJ9}	[TP0160-TP0578 (0.56216276)]
COG0242	COG0319	LBA0060	LBA0060	Polypeptide deformylase	LBA1202	LBA1202	UPF0054 protein LBA1202	[TP0757-TP0650 (0.630912)]
COG0242	COG0319	LBA0830	LBA0830	Polypeptide deformylase Pdf	LBA1202	LBA1202	UPF0054 protein LBA1202	[TP0757-TP0650 (0.630912)]
COG0457	COG0566	LBA0971	LBA0971	Putative O-linked transferase	LBA0350	LBA0350	TRNA-rRNA methyltransferase	[TP0095-TP0054 (0.73981166)]
COG0457	COG0566	LBA0971	LBA0971	Putative O-linked transferase	LBA1521	LBA1521	RRNA methylase {UniProtKB/TrEMBL:Q5FIY4}	[TP0095-TP0054 (0.73981166)]
COG0465	COG0558	LBA0278	LBA0278	Cell division protein {UniProtKB/TrEMBL:Q5FMA3}	LBA0664	LBA0664	CDP-diacylglycerol-phosphatephosphatidyltransfera	[TP0765-TP0256 (0.8653493)]
COG0024	COG0462	LBA0623	LBA0623	Methionine aminopeptidase	LBA0224	LBA0224	Ribose-p-pyrophosphokinase	[TP0842-TP0294 (0.8762697)]
COG0024	COG0462	LBA0623	LBA0623	Methionine aminopeptidase	LBA0131	LBA0131	Ribose-p pyrokinase {UniProtKB/TrEMBL:Q5FMP2}	[TP0842-TP0294 (0.8762697)]
COG0125	COG0361	LBA0381	tmk	Thymidylate kinase {UniProtKB/Swiss-Prot:Q5FM02}	LBA0313	infA	Translation initiation factor IF-1	[TP0354-TP0097 (0.8382038)]
COG0319	COG0787	LBA1202	LBA1202	UPF0054 protein LBA1202	LBA0269	LBA0269	Ala racemase {UniProtKB/TrEMBL:Q5FMB2}	[TP0650-TP0681 (0.82058704)]
COG0564	COG1418	LBA1151	LBA1151	Pseudouridine synthase {UniProtKB/TrEMBL:Q5FJY4}	LBA0196	LBA0196	Putative hydrolase {UniProtKB/TrEMBL:Q5FMI3}	[TP0154-TP1018 (0.7668753)]
COG0564	COG1418	LBA1594	LBA1594	Ribosomal large subunit pseudouridine synthase	LBA0667	LBA0667	HD superfamily hydrolase	[TP0154-TP1018 (0.7668753)]
COG0564	COG1418	LBA0648	LBA0648	Ribosomal large subunit pseudouridine synthase	LBA0196	LBA0196	Putative hydrolase {UniProtKB/TrEMBL:Q5FMI3}	[TP0154-TP1018 (0.7668753)]
COG0564	COG1418	LBA0648	LBA0648	Ribosomal large subunit pseudouridine synthase	LBA0667	LBA0667	HD superfamily hydrolase	[TP0154-TP1018 (0.7668753)]
COG0564	COG1418	LBA1594	LBA1594	Ribosomal large subunit pseudouridine synthase	LBA0196	LBA0196	Putative hydrolase {UniProtKB/TrEMBL:Q5FMI3}	[TP0154-TP1018 (0.7668753)]
COG0564	COG1418	LBA1151	LBA1151	Pseudouridine synthase {UniProtKB/TrEMBL:Q5FJY4}	LBA0667	LBA0667	HD superfamily hydrolase	[TP0154-TP1018 (0.7668753)]
COG0280	COG0457	LBA0704	LBA0704	Phosphate acetyltransferase	LBA0971	LBA0971	Putative O-linked transferase	[TP0094-TP0067 (0.5068833)]
COG0457	COG0495	LBA0971	LBA0971	Putative O-linked transferase	LBA1617	LBA1617	Leucyl-tRNA synthetase {UniProtKB/TrEMBL:Q5FIP3}	[TP0067-TP0586 (0.714839)]
COG0257	COG0472	LBA0314	LBA0314	50S ribosomal protein L36	LBA0668	LBA0668	Undecaprenyl-phosphateN-acetyl-glucosaminyltransf	[TP0209-TP0345 (0.64932555)]
COG0257	COG0472	LBA0314	LBA0314	50S ribosomal protein L36	LBA0806	mraY	Phospho-N-acetylmuramoyl-pentapeptide-transferase (EC 2.7.8.13) (UDP- MurNAc-pentapeptide phosphotransferase)	[TP0209-TP0345 (0.64932555)]
COG0358	COG0457	LBA1197	LBA1197	DNA primase {UniProtKB/TrEMBL:Q5FJU1}	LBA0971	LBA0971	Putative O-linked transferase	[TP0492-TP0648 (0.5111708)]
COG0301	COG0301	LBA0790	LBA0790	Thiazole biosynthesis protein	LBA0790	LBA0790	Thiazole biosynthesis protein	[TP0559-TP0559 (0.6965584)]
COG0608	COG1234	LBA1243	LBA1243	Single-stranded-DNA-specific exonuclease	LBA0949	rnz	Ribonuclease Z (EC 3.1.26.11) (RNase Z) (tRNase Z) (tRNA 3 endonuclease)	[TP0704-TP0819 (0.5844061)]
COG0024	COG0125	LBA0623	LBA0623	Methionine aminopeptidase	LBA0381	tmk	Thymidylate kinase {UniProtKB/Swiss-Prot:Q5FM02}	[TP0842-TP0354 (0.8096375)]
COG1077	COG1426	LBA0780	LBA0780	Cell shape determining protein	LBA0663	LBA0663	Putative transcriptional regulator	[TP0497-TP0334 (0.739115)]
COG1077	COG1426	LBA0798	LBA0798	Rod shape-determining protein	LBA0663	LBA0663	Putative transcriptional regulator	[TP0497-TP0334 (0.739115)]
COG0618	COG1214	LBA0415	LBA0415	Hypothetical protein {UniProtKB/TrEMBL:Q5FLW8}	LBA0388	LBA0388	Putative glycoprotein endopeptidase	[TP0803-TP0876 (0.700686)]
COG0257	COG0779	LBA0314	LBA0314	50S ribosomal protein L36	LBA1260	LBA1260	Hypothetical protein {UniProtKB/TrEMBL:Q5FJN2}	[TP0209-TP0893 (0.7461857)]
COG0782	COG1057	LBA0206	LBA0206	Transcriptional elongation factor	LBA1530	LBA1530	Putative nicotinate-nucleotide adenyltransferase	[TP0019-TP0741 (0.75909394)]
COG0782	COG1057	LBA1517	LBA1517	Transcriptional elongation factor	LBA1530	LBA1530	Putative nicotinate-nucleotide adenyltransferase	[TP0019-TP0741 (0.75909394)]
COG0217	COG1235	LBA0733	LBA0733	Hypothetical UPF0082 protein LBA0733	LBA0082	LBA0082	Hypothetical protein {UniProtKB/TrEMBL:Q5FMU0}	[TP0474-TP0489 (0.71912634)]
COG0012	COG0188	LBA1824	LBA1824	GTP-binding protein {UniProtKB/TrEMBL:Q5FI48}	LBA1123	LBA1123	DNA topoisomerase IV subunit C	[TP0124-TP0005 (0.7149395)]
COG0012	COG0188	LBA1824	LBA1824	GTP-binding protein {UniProtKB/TrEMBL:Q5FI48}	LBA0006	LBA0006	DNA gyrase subunit A {UniProtKB/TrEMBL:Q5FN10}	[TP0124-TP0005 (0.7149395)]
COG0462	COG0492	LBA0131	LBA0131	Ribose-p pyrokinase {UniProtKB/TrEMBL:Q5FMP2}	LBA0679	LBA0679	Thioredoxin reductase {UniProtKB/TrEMBL:Q5FL69}	[TP0294-TP0814 (0.8323514)]
COG0462	COG0492	LBA0224	LBA0224	Ribose-p-pyrophosphokinase	LBA1898	LBA1898	Thioredoxin reductase {UniProtKB/TrEMBL:Q5FHX8}	[TP0294-TP0814 (0.8323514)]
COG0462	COG0492	LBA0131	LBA0131	Ribose-p pyrokinase {UniProtKB/TrEMBL:Q5FMP2}	LBA1898	LBA1898	Thioredoxin reductase {UniProtKB/TrEMBL:Q5FHX8}	[TP0294-TP0814 (0.8323514)]
COG0462	COG0492	LBA0224	LBA0224	Ribose-p-pyrophosphokinase	LBA0679	LBA0679	Thioredoxin reductase {UniProtKB/TrEMBL:Q5FL69}	[TP0294-TP0814 (0.8323514)]
COG0462	COG0492	LBA0131	LBA0131	Ribose-p pyrokinase {UniProtKB/TrEMBL:Q5FMP2}	LBA0439	LBA0439	Thioredoxin reductase {UniProtKB/TrEMBL:Q5FLU4}	[TP0294-TP0814 (0.8323514)]
COG0462	COG0492	LBA0224	LBA0224	Ribose-p-pyrophosphokinase	LBA0439	LBA0439	Thioredoxin reductase {UniProtKB/TrEMBL:Q5FLU4}	[TP0294-TP0814 (0.8323514)]
COG0124	COG0254	LBA0935	hisS	Histidyl-tRNA synthetase (EC 6.1.1.21) (Histidine--tRNA ligase) (HisRS)	LBA0265	rpmE2	50S ribosomal protein L31 type B	[TP0641-TP0255 (0.65973145)]
COG0178	COG0272	LBA0689	LBA0689	Excinuclease subunit A {UniProtKB/TrEMBL:Q5FL60}	LBA0529	LBA0529	DNA ligase {UniProtKB/TrEMBL:Q5FLL4}	[TP0514-TP0634 (0.7537598)]
COG0178	COG0272	LBA1002	LBA1002	Excinuclease subunit A {UniProtKB/TrEMBL:Q5FKC2}	LBA0529	LBA0529	DNA ligase {UniProtKB/TrEMBL:Q5FLL4}	[TP0514-TP0634 (0.7537598)]
COG1135	COG1466	LBA0905	LBA0905	ABC transporter ATP binding protein	LBA0840	LBA0840	Putative DNA polymerase III, delta subunit	[TP0120-TP0588 (0.7896185)]
COG0608	COG1159	LBA1243	LBA1243	Single-stranded-DNA-specific exonuclease	LBA1201	LBA1201	GTP-binding protein {UniProtKB/TrEMBL:Q5FJT7}	[TP0704-TP0541 (0.7586372)]
COG0566	COG1589	LBA1521	LBA1521	RRNA methylase {UniProtKB/TrEMBL:Q5FIY4}	LBA0810	LBA0810	Cell division protein {UniProtKB/TrEMBL:Q5FKV1}	[TP0109-TP0388 (0.8512026)]
COG0566	COG1589	LBA0350	LBA0350	TRNA-rRNA methyltransferase	LBA0810	LBA0810	Cell division protein {UniProtKB/TrEMBL:Q5FKV1}	[TP0109-TP0388 (0.8512026)]
COG0457	COG1234	LBA0971	LBA0971	Putative O-linked transferase	LBA0949	rnz	Ribonuclease Z (EC 3.1.26.11) (RNase Z) (tRNase Z) (tRNA 3 endonuclease)	[TP0095-TP0819 (0.5178716)]
COG0257	COG0773	LBA0314	LBA0314	50S ribosomal protein L36	LBA1579	murC	UDP-N-acetylmuramate--L-alanine ligase (EC 6.3.2.8) (UDP-N- acetylmuramoyl-L-alanine synthetase)	[TP0209-TP0341 (0.6926446)]
COG0272	COG1879	LBA0529	LBA0529	DNA ligase {UniProtKB/TrEMBL:Q5FLL4}	LBA1481	LBA1481	D-ribose-binding protein	[TP0634-TP0684 (0.56216276)]
COG0257	COG0681	LBA0314	LBA0314	50S ribosomal protein L36	LBA1909	LBA1909	Signal peptidase I {UniProtKB/TrEMBL:Q5FHW7}	[TP0209-TP0926 (0.69083804)]
COG0503	COG1488	LBA1242	apt	Adenine phosphoribosyltransferase (EC 2.4.2.7) (APRT)	LBA0521	LBA0521	Nicotinic acid phosphoribosyltransferase	[TP1039-TP0628 (0.6658587)]
COG0503	COG1488	LBA0240	LBA0240	Xanthine phosphoribosyltransferase	LBA0521	LBA0521	Nicotinic acid phosphoribosyltransferase	[TP1039-TP0628 (0.6658587)]
COG0503	COG1488	LBA0218	LBA0218	Repressor {UniProtKB/TrEMBL:Q5FMG1}	LBA0521	LBA0521	Nicotinic acid phosphoribosyltransferase	[TP1039-TP0628 (0.6658587)]
COG0234	COG0803	LBA0405	groS	10 kDa chaperonin (Protein Cpn10) (groES protein)	LBA1773	LBA1773	ABC transporter, periplasmatic component	[TP1013-TP0163 (0.67160416)]
COG0153	COG1879	LBA1459	LBA1459	Galactokinase {UniProtKB/TrEMBL:Q5FJ44}	LBA1481	LBA1481	D-ribose-binding protein	[TP0418-TP0684 (0.73427343)]
COG0457	COG1061	LBA0971	LBA0971	Putative O-linked transferase	LBA0442	LBA0442	Phage related helicase {UniProtKB/TrEMBL:Q5FLU2}	[TP0095-TP0380 (0.51337665)]
COG0457	COG1061	LBA0971	LBA0971	Putative O-linked transferase	LBA0058	LBA0058	Putative phage DEAD box family helicase	[TP0095-TP0380 (0.51337665)]
COG0227	COG0492	LBA1312	rpmB	50S ribosomal protein L28	LBA0439	LBA0439	Thioredoxin reductase {UniProtKB/TrEMBL:Q5FLU4}	[TP0362-TP0814 (0.801083)]
COG0227	COG0492	LBA1312	rpmB	50S ribosomal protein L28	LBA0679	LBA0679	Thioredoxin reductase {UniProtKB/TrEMBL:Q5FL69}	[TP0362-TP0814 (0.801083)]
COG0227	COG0492	LBA1312	rpmB	50S ribosomal protein L28	LBA1898	LBA1898	Thioredoxin reductase {UniProtKB/TrEMBL:Q5FHX8}	[TP0362-TP0814 (0.801083)]
COG0051	COG1192	LBA0290	rpsJ	30S ribosomal protein S10	LBA1827	LBA1827	Chromosome partitioning protein	[TP0188-TP0272 (0.7732025)]
COG0098	COG0803	LBA0307	rpsE	30S ribosomal protein S5	LBA1773	LBA1773	ABC transporter, periplasmatic component	[TP0206-TP0163 (0.74372905)]
COG0249	COG0457	LBA0408	mutS	DNA mismatch repair {UniProtKB/TrEMBL:Q5FLX5}	LBA0971	LBA0971	Putative O-linked transferase	[TP0328-TP0095 (0.63719666)]
COG0442	COG0459	LBA1262	LBA1262	Prolyl-tRNA synthetase {UniProtKB/TrEMBL:Q5FJN0}	LBA0406	groL	60 kDa chaperonin (Protein Cpn60) (groEL protein)	[TP0160-TP0030 (0.7719589)]
COG0255	COG1354	LBA0299	rpmC	50S ribosomal protein L29	LBA0961	LBA0961	Hypothetical protein {UniProtKB/TrEMBL:Q5FKG1}	[TP0197-TP0691 (0.70609456)]
COG0036	COG1573	LBA1315	LBA1315	Ribulose-phosphate 3-epimerase	LBA1282	LBA1282	DNA polymerase {UniProtKB/TrEMBL:Q5FJL2}	[TP0945-TP0229 (0.685165)]
COG0036	COG1573	LBA1315	LBA1315	Ribulose-phosphate 3-epimerase	LBA0545	LBA0545	Hypothetical protein {UniProtKB/TrEMBL:Q5FLJ8}	[TP0945-TP0229 (0.685165)]
COG0217	COG0481	LBA0733	LBA0733	Hypothetical UPF0082 protein LBA0733	LBA1245	lepA	GTP-binding protein {UniProtKB/TrEMBL:Q5FJP6}	[TP0474-TP0510 (0.76600474)]
COG0178	COG0357	LBA0689	LBA0689	Excinuclease subunit A {UniProtKB/TrEMBL:Q5FL60}	LBA1829	gidB	Methyltransferase gidB (EC 2.1.-.-) (Glucose-inhibited division protein B)	[TP0514-TP0946 (0.8569251)]
COG0178	COG0357	LBA1002	LBA1002	Excinuclease subunit A {UniProtKB/TrEMBL:Q5FKC2}	LBA1829	gidB	Methyltransferase gidB (EC 2.1.-.-) (Glucose-inhibited division protein B)	[TP0514-TP0946 (0.8569251)]
COG0330	COG0772	LBA1564	LBA1564	Putative membrane protein	LBA0833	LBA0833	Cell division protein {UniProtKB/TrEMBL:Q5FKT0}	[TP0113-TP0501 (0.70068353)]
COG0330	COG0772	LBA1564	LBA1564	Putative membrane protein	LBA0782	LBA0782	Rod shape-determining protein	[TP0113-TP0501 (0.70068353)]
COG0154	COG1624	LBA0532	gatA	Glutamyl-tRNA(Gln) amidotransferase subunit A (EC 6.3.5.-) (Glu-ADT subunit A)	LBA0714	LBA0714	Hypothetical protein {UniProtKB/TrEMBL:Q5FL37}	[TP1020-TP0826 (0.7964557)]
COG0267	COG2137	LBA1508	LBA1508	50s ribosomal protein RL33	LBA0633	LBA0633	Hypothetical protein {UniProtKB/TrEMBL:Q5FLB2}	[TP0234-TP1023 (0.5769722)]
COG1109	COG1488	LBA0687	LBA0687	Phosphoglucomutase {UniProtKB/TrEMBL:Q5FL62}	LBA0521	LBA0521	Nicotinic acid phosphoribosyltransferase	[TP0413-TP0628 (0.6598422)]
COG1109	COG1488	LBA0716	glmM	Phosphoglucosamine mutase (EC 5.4.2.10)	LBA0521	LBA0521	Nicotinic acid phosphoribosyltransferase	[TP0413-TP0628 (0.6598422)]
COG0143	COG0217	LBA0213	LBA0213	Met-tRNA synthetase {UniProtKB/TrEMBL:Q5FMG6}	LBA0733	LBA0733	Hypothetical UPF0082 protein LBA0733	[TP0798-TP0474 (0.7790581)]
COG0257	COG0716	LBA0314	LBA0314	50S ribosomal protein L36	LBA1105	LBA1105	Putative flavodoxin {UniProtKB/TrEMBL:Q5FK25}	[TP0209-TP0925 (0.69083804)]
COG0257	COG0716	LBA0314	LBA0314	50S ribosomal protein L36	LBA1109	LBA1109	Putative exported {UniProtKB/TrEMBL:Q5FK21}	[TP0209-TP0925 (0.69083804)]
COG0257	COG0716	LBA0314	LBA0314	50S ribosomal protein L36	LBA1563	LBA1563	Putative flavodoxin {UniProtKB/TrEMBL:Q5FIU4}	[TP0209-TP0925 (0.69083804)]
COG0257	COG0716	LBA0314	LBA0314	50S ribosomal protein L36	LBA1112	LBA1112	Putative flavodoxin {UniProtKB/TrEMBL:Q5FK18}	[TP0209-TP0925 (0.69083804)]
COG0257	COG0716	LBA0314	LBA0314	50S ribosomal protein L36	LBA0622	LBA0622	Flavodoxin {UniProtKB/TrEMBL:Q5FLC3}	[TP0209-TP0925 (0.69083804)]
COG0357	COG0442	LBA1829	gidB	Methyltransferase gidB (EC 2.1.-.-) (Glucose-inhibited division protein B)	LBA1262	LBA1262	Prolyl-tRNA synthetase {UniProtKB/TrEMBL:Q5FJN0}	[TP0946-TP0160 (0.6515529)]
COG0586	COG1061	LBA0438	LBA0438	Protein family {UniProtKB/TrEMBL:Q5FLU5}	LBA0442	LBA0442	Phage related helicase {UniProtKB/TrEMBL:Q5FLU2}	[TP0779-TP0380 (0.6968711)]
COG0586	COG1061	LBA0945	LBA0945	Alkaline phosphatase {UniProtKB/TrEMBL:Q5FKH7}	LBA0058	LBA0058	Putative phage DEAD box family helicase	[TP0779-TP0380 (0.6968711)]
COG0586	COG1061	LBA0945	LBA0945	Alkaline phosphatase {UniProtKB/TrEMBL:Q5FKH7}	LBA0442	LBA0442	Phage related helicase {UniProtKB/TrEMBL:Q5FLU2}	[TP0779-TP0380 (0.6968711)]
COG0586	COG1061	LBA0438	LBA0438	Protein family {UniProtKB/TrEMBL:Q5FLU5}	LBA0058	LBA0058	Putative phage DEAD box family helicase	[TP0779-TP0380 (0.6968711)]
COG0564	COG1200	LBA1594	LBA1594	Ribosomal large subunit pseudouridine synthase	LBA1309	LBA1309	ATP-dependent DNA helicase	[TP0339-TP0687 (0.85149276)]
COG0564	COG1200	LBA0648	LBA0648	Ribosomal large subunit pseudouridine synthase	LBA1309	LBA1309	ATP-dependent DNA helicase	[TP0339-TP0687 (0.85149276)]
COG0564	COG1200	LBA1151	LBA1151	Pseudouridine synthase {UniProtKB/TrEMBL:Q5FJY4}	LBA1309	LBA1309	ATP-dependent DNA helicase	[TP0339-TP0687 (0.85149276)]
COG0457	COG2812	LBA0971	LBA0971	Putative O-linked transferase	LBA0376	LBA0376	DNA polymerase III (DNA directed ) gamma-tau	[TP0067-TP1005 (0.5652097)]
COG0457	COG1396	LBA0971	LBA0971	Putative O-linked transferase	LBA1934	LBA1934	Transcriptional regulator	[TP0648-TP0461 (0.6214171)]
COG0153	COG0457	LBA1459	LBA1459	Galactokinase {UniProtKB/TrEMBL:Q5FJ44}	LBA0971	LBA0971	Putative O-linked transferase	[TP0418-TP0095 (0.6515529), TP0418-TP0067 (0.62672263)]
COG0237	COG1493	LBA1548	coaE	Dephospho-CoA kinase (EC 2.7.1.24) (Dephosphocoenzyme A kinase)	LBA0676	LBA0676	HPr(Ser-P)kinase-phosphatase PTSK	[TP0296-TP0591 (0.7885255)]
COG0124	COG0124	LBA0935	hisS	Histidyl-tRNA synthetase (EC 6.1.1.21) (Histidine--tRNA ligase) (HisRS)	LBA0935	hisS	Histidyl-tRNA synthetase (EC 6.1.1.21) (Histidine--tRNA ligase) (HisRS)	[TP0641-TP0641 (0.67365265)]
COG0486	COG0803	LBA1976	LBA1976	Thiophene and furan oxidation protein	LBA1773	LBA1773	ABC transporter, periplasmatic component	[TP0550-TP0163 (0.74372905)]
COG0687	COG1057	LBA0713	LBA0713	Spermidine and putrescine periplasmatic ABC	LBA1530	LBA1530	Putative nicotinate-nucleotide adenyltransferase	[TP0655-TP0741 (0.7061969)]
COG0012	COG0608	LBA1824	LBA1824	GTP-binding protein {UniProtKB/TrEMBL:Q5FI48}	LBA1243	LBA1243	Single-stranded-DNA-specific exonuclease	[TP0124-TP0704 (0.626838)]
COG0050	COG0457	LBA0845	LBA0845	Elongation factor ef-tu	LBA0971	LBA0971	Putative O-linked transferase	[TP0187-TP0067 (0.7854602)]
COG0220	COG1316	LBA1582	trmB	tRNA (guanine-N(7)-)-methyltransferase (EC 2.1.1.33) (tRNA(m7G46)- methyltransferase)	LBA0188	LBA0188	Transcriptional regulator	[TP0464-TP0739 (0.7885255)]
COG0220	COG1316	LBA1582	trmB	tRNA (guanine-N(7)-)-methyltransferase (EC 2.1.1.33) (tRNA(m7G46)- methyltransferase)	LBA1762	LBA1762	Transcriptional regulator	[TP0464-TP0739 (0.7885255)]
COG0220	COG1316	LBA1582	trmB	tRNA (guanine-N(7)-)-methyltransferase (EC 2.1.1.33) (tRNA(m7G46)- methyltransferase)	LBA1737	LBA1737	Exopolysaccharide biosynthesis protein	[TP0464-TP0739 (0.7885255)]
COG0301	COG0457	LBA0790	LBA0790	Thiazole biosynthesis protein	LBA0971	LBA0971	Putative O-linked transferase	[TP0559-TP0095 (0.76004404), TP0559-TP0067 (0.65738976)]
COG0257	COG0564	LBA0314	LBA0314	50S ribosomal protein L36	LBA0648	LBA0648	Ribosomal large subunit pseudouridine synthase	[TP0209-TP0154 (0.634929)]
COG0257	COG0564	LBA0314	LBA0314	50S ribosomal protein L36	LBA1594	LBA1594	Ribosomal large subunit pseudouridine synthase	[TP0209-TP0154 (0.634929)]
COG0257	COG0564	LBA0314	LBA0314	50S ribosomal protein L36	LBA1151	LBA1151	Pseudouridine synthase {UniProtKB/TrEMBL:Q5FJY4}	[TP0209-TP0154 (0.634929)]
COG0457	COG1187	LBA0971	LBA0971	Putative O-linked transferase	LBA0791	LBA0791	16s pseudouridylate synthase	[TP0067-TP0459 (0.6360361)]
COG0457	COG1187	LBA0971	LBA0971	Putative O-linked transferase	LBA0964	LBA0964	Ribosomal large subunit pseudouridine synthase B	[TP0067-TP0459 (0.6360361)]
COG0210	COG0305	LBA0528	LBA0528	ATP-dependent helicase {UniProtKB/TrEMBL:Q5FLL5}	LBA0013	LBA0013	Replicative DNA helicase	[TP0102-TP0058 (0.8842861)]
COG0257	COG1057	LBA0314	LBA0314	50S ribosomal protein L36	LBA1530	LBA1530	Putative nicotinate-nucleotide adenyltransferase	[TP0209-TP0741 (0.64932555)]
