# Supplementary material for: The Binary Protein Interactome of Treponema pallidum – The Syphilis Spirochete
Source: PLoS One. 2008 May 28;3(5):e2292. doi: 10.1371/journal.pone.0002292 (PMC2386257; doi:10.1371/journal.pone.0002292)
Supplement: Data S1 — Predicted protein-protein interactions based on our Treponema pallidum data; zip archive containing 372 files with one file per species. (6.09 MB ZIP) [file pone.0002292.s006.zip › bacteria/Lactobacillus_johnsonii.tab]

257314 Lactobacillus johnsonii
COG A	COG B	Locus Id A	Preferred Name(s) A	Annotation A	Locus Id B	Preferred Name(s) B	Annotation B	T. pallidum interaction
COG0186	COG1475	LJ0347	rpsQ	30S ribosomal protein S17	LJ0557	LJ0557	Chromosome partitioning protein ParB	[TP0198-TP0271 (0.71912634)]
COG0186	COG1475	LJ0347	rpsQ	30S ribosomal protein S17	LJ0555	LJ0555	Probable chromosome partitioning protein ParB	[TP0198-TP0271 (0.71912634)]
COG0201	COG0550	LJ0356	LJ0356	Preprotein translocase SecY	LJ1108	LJ1108	DNA topoisomerase I {UniProtKB/TrEMBL:Q74JJ9}	[TP0208-TP0394 (0.8044664)]
COG0201	COG0550	LJ0384	LJ0384	Hypothetical protein {UniProtKB/TrEMBL:Q74L41}	LJ1108	LJ1108	DNA topoisomerase I {UniProtKB/TrEMBL:Q74JJ9}	[TP0208-TP0394 (0.8044664)]
COG0693	COG1922	LJ0374	LJ0374	Hypothetical protein {UniProtKB/TrEMBL:Q74L51}	LJ1737	LJ1737	Teichoic acid biosynthesis protein A	[TP0445-TP0275 (0.6010877)]
COG0768	COG2812	LJ0969	LJ0969	Penicillin-binding protein 2B	LJ0423	LJ0423	DNA polymerase III subunit gamma/tau	[TP0500-TP1005 (0.655462)]
COG0768	COG2812	LJ1620	LJ1620	Penicillin-binding protein 2B	LJ0423	LJ0423	DNA polymerase III subunit gamma/tau	[TP0500-TP1005 (0.655462)]
COG0051	COG0693	LJ0338	rpsJ	30S ribosomal protein S10	LJ0374	LJ0374	Hypothetical protein {UniProtKB/TrEMBL:Q74L51}	[TP0188-TP0445 (0.6307204)]
COG0180	COG0564	LJ0198	LJ0198	Tryptophanyl-tRNA synthetase	LJ0825	LJ0825	Hypothetical protein {UniProtKB/TrEMBL:Q74KC6}	[TP0632-TP0339 (0.7885255)]
COG0180	COG0564	LJ0198	LJ0198	Tryptophanyl-tRNA synthetase	LJ1186	LJ1186	Ribosomal large subunit pseudouridine synthase D	[TP0632-TP0339 (0.7885255)]
COG0180	COG0564	LJ0198	LJ0198	Tryptophanyl-tRNA synthetase	LJ1679	LJ1679	Hypothetical protein {UniProtKB/TrEMBL:Q74I87}	[TP0632-TP0339 (0.7885255)]
COG0090	COG0223	LJ0342	rplB	50S ribosomal protein L2	LJ1540	fmt	Methionyl-tRNA formyltransferase (EC 2.1.2.9)	[TP0192-TP0756 (0.8610547)]
COG0632	COG2255	LJ0467	ruvA	Holliday junction ATP-dependent DNA helicase ruvA (EC 3.6.1.-)	LJ0468	ruvB	Holliday junction ATP-dependent DNA helicase ruvB (EC 3.6.1.-)	[TP0543-TP0162 (0.9659884)]
COG0125	COG0586	LJ0427	tmk	Thymidylate kinase {UniProtKB/Swiss-Prot:Q74KZ7}	LJ1068	LJ1068	Alkaline phosphatase like protein	[TP0354-TP0779 (0.67954355)]
COG0125	COG0586	LJ0427	tmk	Thymidylate kinase {UniProtKB/Swiss-Prot:Q74KZ7}	LJ0500	LJ0500	DedA {UniProtKB/TrEMBL:Q74KS7}	[TP0354-TP0779 (0.67954355)]
COG0257	COG0577	LJ0358.1	LJ0358b	50S ribosomal protein L36	LJ0540	LJ0540	ABC transporter permease component	[TP0209-TP0962 (0.5903608)]
COG0257	COG0577	LJ0358.1	LJ0358b	50S ribosomal protein L36	LJ1809	LJ1809	ABC transporter permease component	[TP0209-TP0962 (0.5903608)]
COG0257	COG0577	LJ0358.1	LJ0358b	50S ribosomal protein L36	LJ0605	LJ0605	Hypothetical protein {UniProtKB/TrEMBL:Q74HS4}	[TP0209-TP0962 (0.5903608)]
COG0457	COG1653	LJ1093	LJ1093	Hypothetical protein {UniProtKB/TrEMBL:Q74JL4}	LJ0453	LJ0453	Hypothetical protein {UniProtKB/TrEMBL:Q74KX2}	[TP0067-TP0074 (0.6656524)]
COG0457	COG1653	LJ1093	LJ1093	Hypothetical protein {UniProtKB/TrEMBL:Q74JL4}	LJ0659	LJ0659	Hypothetical protein {UniProtKB/TrEMBL:Q74HX8}	[TP0067-TP0074 (0.6656524)]
COG0457	COG1653	LJ0988	LJ0988	Hypothetical protein {UniProtKB/TrEMBL:Q74JW7}	LJ1660	LJ1660	Hypothetical protein {UniProtKB/TrEMBL:Q74IA5}	[TP0067-TP0074 (0.6656524)]
COG0457	COG1653	LJ1093	LJ1093	Hypothetical protein {UniProtKB/TrEMBL:Q74JL4}	LJ1660	LJ1660	Hypothetical protein {UniProtKB/TrEMBL:Q74IA5}	[TP0067-TP0074 (0.6656524)]
COG0457	COG1653	LJ0988	LJ0988	Hypothetical protein {UniProtKB/TrEMBL:Q74JW7}	LJ0453	LJ0453	Hypothetical protein {UniProtKB/TrEMBL:Q74KX2}	[TP0067-TP0074 (0.6656524)]
COG0457	COG1653	LJ0988	LJ0988	Hypothetical protein {UniProtKB/TrEMBL:Q74JW7}	LJ0659	LJ0659	Hypothetical protein {UniProtKB/TrEMBL:Q74HX8}	[TP0067-TP0074 (0.6656524)]
COG0222	COG0802	LJ0416	rplL	50S ribosomal protein L7/L12	LJ0885	LJ0885	Hypothetical protein {UniProtKB/TrEMBL:Q74K68}	[TP0240-TP0875 (0.8481433)]
COG0495	COG1214	LJ0680	LJ0680	Leucyl-tRNA synthetase {UniProtKB/TrEMBL:Q74KS1}	LJ0434	LJ0434	Hypothetical protein {UniProtKB/TrEMBL:Q74KZ0}	[TP0586-TP0876 (0.5571989)]
COG0192	COG0592	LJ0677	metK	S-adenosylmethionine synthetase (EC 2.5.1.6) (Methionine adenosyltransferase) (AdoMet synthetase) (MAT)	LJ0002	LJ0002	DNA polymerase III, beta chain	[TP0794-TP0002 (0.8412751)]
COG0125	COG0457	LJ0427	tmk	Thymidylate kinase {UniProtKB/Swiss-Prot:Q74KZ7}	LJ0988	LJ0988	Hypothetical protein {UniProtKB/TrEMBL:Q74JW7}	[TP0354-TP0648 (0.5206915)]
COG0125	COG0457	LJ0427	tmk	Thymidylate kinase {UniProtKB/Swiss-Prot:Q74KZ7}	LJ1093	LJ1093	Hypothetical protein {UniProtKB/TrEMBL:Q74JL4}	[TP0354-TP0648 (0.5206915)]
COG0265	COG0333	LJ0070	LJ0070	Serine protease do-like HtrA	LJ1075.1	rpmF	50S ribosomal protein L32	[TP0773-TP0807 (0.5060325)]
COG0272	COG1396	LJ1720	LJ1720	NAD-dependent DNA ligase	LJ1831	LJ1831	Hypothetical protein {UniProtKB/TrEMBL:Q74HB6}	[TP0634-TP0461 (0.7134334)]
COG0333	COG1077	LJ1075.1	rpmF	50S ribosomal protein L32	LJ0943	LJ0943	MreB-like protein {UniProtKB/TrEMBL:Q74K12}	[TP0807-TP0497 (0.61855906)]
COG0333	COG1077	LJ1075.1	rpmF	50S ribosomal protein L32	LJ0962	LJ0962	Rod shape-determining protein MreB	[TP0807-TP0497 (0.61855906)]
COG0234	COG1200	LJ0460	groS	10 kDa chaperonin (Protein Cpn10) (groES protein)	LJ1530	LJ1530	ATP-dependent DNA helicase RecG	[TP1013-TP0687 (0.84594196)]
COG0257	COG1253	LJ0358.1	LJ0358b	50S ribosomal protein L36	LJ0807	LJ0807	Hypothetical protein {UniProtKB/TrEMBL:Q74KE4}	[TP0209-TP0027 (0.74441797)]
COG0257	COG1253	LJ0358.1	LJ0358b	50S ribosomal protein L36	LJ1601	LJ1601	Hypothetical protein {UniProtKB/TrEMBL:Q74IG7}	[TP0209-TP0027 (0.74441797)]
COG0257	COG1253	LJ0358.1	LJ0358b	50S ribosomal protein L36	LJ0806	LJ0806	Hypothetical protein {UniProtKB/TrEMBL:Q74KE5}	[TP0209-TP0027 (0.74441797)]
COG0060	COG0681	LJ0980	ileS	Isoleucyl-tRNA synthetase (EC 6.1.1.5) (Isoleucine--tRNA ligase) (IleRS)	LJ1511	LJ1511	Signal peptidase I {UniProtKB/TrEMBL:Q74IQ8}	[TP0452-TP0185 (0.79878455)]
COG0060	COG0681	LJ0980	ileS	Isoleucyl-tRNA synthetase (EC 6.1.1.5) (Isoleucine--tRNA ligase) (IleRS)	LJ1291	LJ1291	Signal peptidase I {UniProtKB/TrEMBL:Q74J19}	[TP0452-TP0185 (0.79878455)]
COG0242	COG1879	LJ1832	LJ1832	Polypeptide deformylase	LJ1657	LJ1657	Hypothetical protein {UniProtKB/TrEMBL:Q74IA8}	[TP0757-TP0684 (0.80039173)]
COG0242	COG1879	LJ0993	LJ0993	Peptide deformylase {UniProtKB/TrEMBL:Q74JW2}	LJ1657	LJ1657	Hypothetical protein {UniProtKB/TrEMBL:Q74IA8}	[TP0757-TP0684 (0.80039173)]
COG0652	COG1879	LJ1175	LJ1175	Hypothetical protein {UniProtKB/TrEMBL:Q74JD3}	LJ1657	LJ1657	Hypothetical protein {UniProtKB/TrEMBL:Q74IA8}	[TP0947-TP0684 (0.5775195)]
COG0593	COG1077	LJ0001	dnaA	Chromosomal replication initiator protein dnaA	LJ0943	LJ0943	MreB-like protein {UniProtKB/TrEMBL:Q74K12}	[TP0001-TP0497 (0.678435)]
COG0593	COG1077	LJ0001	dnaA	Chromosomal replication initiator protein dnaA	LJ0962	LJ0962	Rod shape-determining protein MreB	[TP0001-TP0497 (0.678435)]
COG0249	COG0357	LJ0465	mutS	DNA mismatch repair protein mutS	LJ0554	gidB	Methyltransferase gidB (EC 2.1.-.-) (Glucose-inhibited division protein B)	[TP0328-TP0946 (0.7367136)]
COG0658	COG1187	LJ1002	LJ1002	Hypothetical protein {UniProtKB/TrEMBL:Q74JV3}	LJ0955	LJ0955	Ribosomal large subunit pseudouridine synthase B	[TP0336-TP0459 (0.6079956)]
COG0658	COG1187	LJ1002	LJ1002	Hypothetical protein {UniProtKB/TrEMBL:Q74JV3}	LJ1086	LJ1086	Ribosomal large subunit pseudouridine synthase B	[TP0336-TP0459 (0.6079956)]
COG0465	COG0465	LJ0282	LJ0282	Cell division protein FtsH-like protein	LJ0282	LJ0282	Cell division protein FtsH-like protein	[TP0330-TP0330 (0.73856413)]
COG0242	COG0272	LJ1832	LJ1832	Polypeptide deformylase	LJ1720	LJ1720	NAD-dependent DNA ligase	[TP0757-TP0634 (0.68197167)]
COG0242	COG0272	LJ0993	LJ0993	Peptide deformylase {UniProtKB/TrEMBL:Q74JW2}	LJ1720	LJ1720	NAD-dependent DNA ligase	[TP0757-TP0634 (0.68197167)]
COG0187	COG0358	LJ0004	LJ0004	DNA gyrase subunit B {UniProtKB/TrEMBL:Q74M30}	LJ1318	LJ1318	DNA primase {UniProtKB/TrEMBL:Q74IZ3}	[TP1006-TP0492 (0.55112576)]
COG0187	COG0358	LJ1170	LJ1170	Topoisomerase IV subunit B	LJ1318	LJ1318	DNA primase {UniProtKB/TrEMBL:Q74IZ3}	[TP1006-TP0492 (0.55112576)]
COG0301	COG0514	LJ0954	LJ0954	Probable thiamine biosynthesis protein ThiI	LJ1174	LJ1174	ATP-dependent DNA helicase RecQ	[TP0559-TP0103 (0.6411465)]
COG1154	COG2812	LJ0406	LJ0406	1-deoxy-D-xylulose 5-phosphate synthase	LJ0423	LJ0423	DNA polymerase III subunit gamma/tau	[TP0824-TP1005 (0.68180764)]
COG0237	COG0552	LJ1649	coaE	Dephospho-CoA kinase (EC 2.7.1.24) (Dephosphocoenzyme A kinase)	LJ1519	LJ1519	Signal recognition particle receptor FtsY	[TP0296-TP0578 (0.7885255)]
COG0080	COG0265	LJ0410	rplK	50S ribosomal protein L11	LJ0070	LJ0070	Serine protease do-like HtrA	[TP0237-TP0773 (0.6164146)]
COG2812	COG2812	LJ0423	LJ0423	DNA polymerase III subunit gamma/tau	LJ0423	LJ0423	DNA polymerase III subunit gamma/tau	[TP1005-TP1005 (0.52391654)]
COG0223	COG0234	LJ1540	fmt	Methionyl-tRNA formyltransferase (EC 2.1.2.9)	LJ0460	groS	10 kDa chaperonin (Protein Cpn10) (groES protein)	[TP0756-TP1013 (0.64276713)]
COG0036	COG1653	LJ1535	LJ1535	Ribulose-phosphate 3-epimerase	LJ1660	LJ1660	Hypothetical protein {UniProtKB/TrEMBL:Q74IA5}	[TP0945-TP0074 (0.654426)]
COG0036	COG1653	LJ1535	LJ1535	Ribulose-phosphate 3-epimerase	LJ0453	LJ0453	Hypothetical protein {UniProtKB/TrEMBL:Q74KX2}	[TP0945-TP0074 (0.654426)]
COG0036	COG1653	LJ1535	LJ1535	Ribulose-phosphate 3-epimerase	LJ0659	LJ0659	Hypothetical protein {UniProtKB/TrEMBL:Q74HX8}	[TP0945-TP0074 (0.654426)]
COG0357	COG0459	LJ0554	gidB	Methyltransferase gidB (EC 2.1.-.-) (Glucose-inhibited division protein B)	LJ0461	groL	60 kDa chaperonin (Protein Cpn60) (groEL protein)	[TP0946-TP0030 (0.68326145)]
COG0664	COG1074	LJ1693	LJ1693	Hypothetical protein {UniProtKB/TrEMBL:Q74I73}	LJ1203	LJ1203	Hypothetical protein {UniProtKB/TrEMBL:Q74JA6}	[TP0089-TP0898 (0.8304331)]
COG0223	COG0242	LJ1540	fmt	Methionyl-tRNA formyltransferase (EC 2.1.2.9)	LJ0993	LJ0993	Peptide deformylase {UniProtKB/TrEMBL:Q74JW2}	[TP0756-TP0757 (0.8300303)]
COG0223	COG0242	LJ1540	fmt	Methionyl-tRNA formyltransferase (EC 2.1.2.9)	LJ1832	LJ1832	Polypeptide deformylase	[TP0756-TP0757 (0.8300303)]
COG0233	COG0359	LJ1497	frr	Ribosome recycling factor (Ribosome-releasing factor) (RRF)	LJ0011	rplI	50S ribosomal protein L9	[TP0604-TP0060 (0.5105792)]
COG0012	COG0457	LJ0559	LJ0559	Probable GTP-binding protein	LJ1093	LJ1093	Hypothetical protein {UniProtKB/TrEMBL:Q74JL4}	[TP0124-TP0067 (0.81355333)]
COG0012	COG0457	LJ0559	LJ0559	Probable GTP-binding protein	LJ0988	LJ0988	Hypothetical protein {UniProtKB/TrEMBL:Q74JW7}	[TP0124-TP0067 (0.81355333)]
COG0552	COG1061	LJ1519	LJ1519	Signal recognition particle receptor FtsY	LJ0037	LJ0037	Hypothetical protein {UniProtKB/TrEMBL:Q74LZ6}	[TP0578-TP0380 (0.62695336)]
COG0265	COG0492	LJ0070	LJ0070	Serine protease do-like HtrA	LJ0501	LJ0501	Hypothetical protein {UniProtKB/TrEMBL:Q74KS6}	[TP0773-TP0814 (0.6926654)]
COG0265	COG0492	LJ0070	LJ0070	Serine protease do-like HtrA	LJ0852	LJ0852	Thioredoxin reductase {UniProtKB/TrEMBL:Q74KA1}	[TP0773-TP0814 (0.6926654)]
COG0124	COG0608	LJ1392	hisS	Histidyl-tRNA synthetase (EC 6.1.1.21) (Histidine--tRNA ligase) (HisRS)	LJ1475	LJ1475	Hypothetical protein {UniProtKB/TrEMBL:Q74IT9}	[TP0641-TP0704 (0.75894904)]
COG0153	COG0242	LJ0859	LJ0859	Galactokinase {UniProtKB/TrEMBL:Q74K94}	LJ1832	LJ1832	Polypeptide deformylase	[TP0418-TP0757 (0.51512045)]
COG0153	COG0242	LJ0859	LJ0859	Galactokinase {UniProtKB/TrEMBL:Q74K94}	LJ0993	LJ0993	Peptide deformylase {UniProtKB/TrEMBL:Q74JW2}	[TP0418-TP0757 (0.51512045)]
COG0465	COG0772	LJ0282	LJ0282	Cell division protein FtsH-like protein	LJ0996	LJ0996	Hypothetical protein {UniProtKB/TrEMBL:Q74JV9}	[TP0330-TP0387 (0.8016956)]
COG0465	COG0772	LJ0282	LJ0282	Cell division protein FtsH-like protein	LJ0946	LJ0946	Hypothetical protein {UniProtKB/TrEMBL:Q74K10}	[TP0330-TP0387 (0.8016956)]
COG0457	COG1426	LJ1093	LJ1093	Hypothetical protein {UniProtKB/TrEMBL:Q74JL4}	LJ0837	LJ0837	Hypothetical protein {UniProtKB/TrEMBL:Q74KB4}	[TP0268-TP0334 (0.739808)]
COG0457	COG1426	LJ0988	LJ0988	Hypothetical protein {UniProtKB/TrEMBL:Q74JW7}	LJ0837	LJ0837	Hypothetical protein {UniProtKB/TrEMBL:Q74KB4}	[TP0268-TP0334 (0.739808)]
COG0192	COG0217	LJ0677	metK	S-adenosylmethionine synthetase (EC 2.5.1.6) (Methionine adenosyltransferase) (AdoMet synthetase) (MAT)	LJ0904	LJ_0904	Hypothetical UPF0082 protein LJ0904	[TP0794-TP0474 (0.71912634)]
COG0092	COG0301	LJ0345	rpsC	30S ribosomal protein S3	LJ0954	LJ0954	Probable thiamine biosynthesis protein ThiI	[TP0195-TP0559 (0.66944)]
COG0544	COG1418	LJ1010	LJ1010	Trigger factor {UniProtKB/TrEMBL:Q74JU5}	LJ0177	LJ0177	Hypothetical protein {UniProtKB/TrEMBL:Q74LK8}	[TP0506-TP1018 (0.7668753)]
COG0544	COG1418	LJ1010	LJ1010	Trigger factor {UniProtKB/TrEMBL:Q74JU5}	LJ0840	LJ0840	Hypothetical protein {UniProtKB/TrEMBL:Q74KB1}	[TP0506-TP1018 (0.7668753)]
COG0305	COG2812	LJ0012	LJ0012	Replicative DNA helicase	LJ0423	LJ0423	DNA polymerase III subunit gamma/tau	[TP0058-TP1005 (0.7130585)]
COG0188	COG0526	LJ0005	LJ0005	DNA gyrase subunit A {UniProtKB/TrEMBL:Q74M29}	LJ1665	LJ1665	Thioredoxin {UniProtKB/TrEMBL:Q74IA0}	[TP0005-TP0100 (0.7885434)]
COG0188	COG0526	LJ1171	LJ1171	Topoisomerase IV subunit A	LJ1665	LJ1665	Thioredoxin {UniProtKB/TrEMBL:Q74IA0}	[TP0005-TP0100 (0.7885434)]
COG0188	COG0526	LJ0005	LJ0005	DNA gyrase subunit A {UniProtKB/TrEMBL:Q74M29}	LJ0480	LJ0480	Thioredoxin {UniProtKB/TrEMBL:Q74KU7}	[TP0005-TP0100 (0.7885434)]
COG0188	COG0526	LJ1171	LJ1171	Topoisomerase IV subunit A	LJ0480	LJ0480	Thioredoxin {UniProtKB/TrEMBL:Q74KU7}	[TP0005-TP0100 (0.7885434)]
COG0526	COG0771	LJ1665	LJ1665	Thioredoxin {UniProtKB/TrEMBL:Q74IA0}	LJ0971	murD	UDP-N-acetylmuramoylalanine--D-glutamate ligase (EC 6.3.2.9) (UDP-N- acetylmuramoyl-L-alanyl-D-glutamate synthetase) (D-glutamic acid- adding enzyme)	[TP0100-TP0903 (0.59509045)]
COG0526	COG0771	LJ0480	LJ0480	Thioredoxin {UniProtKB/TrEMBL:Q74KU7}	LJ0971	murD	UDP-N-acetylmuramoylalanine--D-glutamate ligase (EC 6.3.2.9) (UDP-N- acetylmuramoyl-L-alanyl-D-glutamate synthetase) (D-glutamic acid- adding enzyme)	[TP0100-TP0903 (0.59509045)]
COG0242	COG1744	LJ0993	LJ0993	Peptide deformylase {UniProtKB/TrEMBL:Q74JW2}	LJ1816	LJ1816	Hypothetical protein {UniProtKB/TrEMBL:Q74HD1}	[TP0757-TP0298 (0.51512045)]
COG0242	COG1744	LJ1832	LJ1832	Polypeptide deformylase	LJ1816	LJ1816	Hypothetical protein {UniProtKB/TrEMBL:Q74HD1}	[TP0757-TP0298 (0.51512045)]
COG0504	COG1475	LJ0224	LJ0224	CTP synthase {UniProtKB/TrEMBL:Q74LG2}	LJ0555	LJ0555	Probable chromosome partitioning protein ParB	[TP0305-TP0271 (0.70252794)]
COG0504	COG1475	LJ0224	LJ0224	CTP synthase {UniProtKB/TrEMBL:Q74LG2}	LJ0557	LJ0557	Chromosome partitioning protein ParB	[TP0305-TP0271 (0.70252794)]
COG0250	COG0772	LJ0409	LJ0409	Transcription antitermination protein NusG	LJ0946	LJ0946	Hypothetical protein {UniProtKB/TrEMBL:Q74K10}	[TP0236-TP0387 (0.7470728)]
COG0250	COG0772	LJ0409	LJ0409	Transcription antitermination protein NusG	LJ0996	LJ0996	Hypothetical protein {UniProtKB/TrEMBL:Q74JV9}	[TP0236-TP0387 (0.7470728)]
COG0227	COG0740	LJ1533	rpmB	50S ribosomal protein L28	LJ0869	clpP	ATP-dependent Clp protease proteolytic subunit (EC 3.4.21.92) (Endopeptidase Clp)	[TP0362-TP0507 (0.75048)]
COG0457	COG0457	LJ0988	LJ0988	Hypothetical protein {UniProtKB/TrEMBL:Q74JW7}	LJ1093	LJ1093	Hypothetical protein {UniProtKB/TrEMBL:Q74JL4}	[TP0067-TP0095 (0.6515529)]
COG0457	COG0457	LJ1093	LJ1093	Hypothetical protein {UniProtKB/TrEMBL:Q74JL4}	LJ0988	LJ0988	Hypothetical protein {UniProtKB/TrEMBL:Q74JW7}	[TP0067-TP0095 (0.6515529)]
COG0457	COG0457	LJ1093	LJ1093	Hypothetical protein {UniProtKB/TrEMBL:Q74JL4}	LJ1093	LJ1093	Hypothetical protein {UniProtKB/TrEMBL:Q74JL4}	[TP0067-TP0095 (0.6515529)]
COG0457	COG0457	LJ0988	LJ0988	Hypothetical protein {UniProtKB/TrEMBL:Q74JW7}	LJ0988	LJ0988	Hypothetical protein {UniProtKB/TrEMBL:Q74JW7}	[TP0067-TP0095 (0.6515529)]
COG0445	COG3839	LJ1854	gidA	tRNA uridine 5-carboxymethylaminomethyl modification enzyme gidA (Glucose-inhibited division protein A)	LJ0215	LJ0215	Multiple sugar ABC transporter ATPase component	[TP0044-TP0804 (0.81002605)]
COG0445	COG3839	LJ1854	gidA	tRNA uridine 5-carboxymethylaminomethyl modification enzyme gidA (Glucose-inhibited division protein A)	LJ0654	LJ0654	ABC transporter ATPase component	[TP0044-TP0804 (0.81002605)]
COG0103	COG0211	LJ0368	LJ0368	30S ribosomal protein S9	LJ1555	rpmA	50S ribosomal protein L27	[TP1024-TP0743 (0.87139803)]
COG0457	COG0803	LJ1093	LJ1093	Hypothetical protein {UniProtKB/TrEMBL:Q74JL4}	LJ0577	LJ0577	ABC transporter solute-binding component	[TP0469-TP0034 (0.86910707)]
COG0457	COG0803	LJ1093	LJ1093	Hypothetical protein {UniProtKB/TrEMBL:Q74JL4}	LJ0901	LJ0901	Hypothetical protein {UniProtKB/TrEMBL:Q74K54}	[TP0469-TP0034 (0.86910707)]
COG0457	COG0803	LJ0988	LJ0988	Hypothetical protein {UniProtKB/TrEMBL:Q74JW7}	LJ0901	LJ0901	Hypothetical protein {UniProtKB/TrEMBL:Q74K54}	[TP0469-TP0034 (0.86910707)]
COG0457	COG0803	LJ0988	LJ0988	Hypothetical protein {UniProtKB/TrEMBL:Q74JW7}	LJ0577	LJ0577	ABC transporter solute-binding component	[TP0469-TP0034 (0.86910707)]
COG0584	COG1493	LJ0494	LJ0494	Hypothetical protein {UniProtKB/TrEMBL:Q74KT3}	LJ0849	hprK	HPr kinase/phosphorylase (EC 2.7.11.-) (EC 2.7.4.-) (HPrK/P) (HPr(Ser) kinase/phosphorylase)	[TP0257-TP0591 (0.75711113)]
COG0584	COG1493	LJ0956	LJ0956	Hypothetical protein {UniProtKB/TrEMBL:Q74K00}	LJ0849	hprK	HPr kinase/phosphorylase (EC 2.7.11.-) (EC 2.7.4.-) (HPrK/P) (HPr(Ser) kinase/phosphorylase)	[TP0257-TP0591 (0.75711113)]
COG0223	COG0664	LJ1540	fmt	Methionyl-tRNA formyltransferase (EC 2.1.2.9)	LJ1693	LJ1693	Hypothetical protein {UniProtKB/TrEMBL:Q74I73}	[TP0756-TP0995 (0.69102824)]
COG0697	COG0716	LJ0625	LJ0625	DMT permease {UniProtKB/TrEMBL:Q74HU4}	LJ1596	LJ1596	Hypothetical protein {UniProtKB/TrEMBL:Q74IH2}	[TP0986-TP0925 (0.8288174)]
COG0697	COG0716	LJ0512	LJ0512	Hypothetical protein {UniProtKB/TrEMBL:Q74HI1}	LJ1596	LJ1596	Hypothetical protein {UniProtKB/TrEMBL:Q74IH2}	[TP0986-TP0925 (0.8288174)]
COG0272	COG0773	LJ1720	LJ1720	NAD-dependent DNA ligase	LJ1663	murC	UDP-N-acetylmuramate--L-alanine ligase (EC 6.3.2.8) (UDP-N- acetylmuramoyl-L-alanine synthetase)	[TP0634-TP0341 (0.8201813)]
COG0301	COG0566	LJ0954	LJ0954	Probable thiamine biosynthesis protein ThiI	LJ0402	LJ0402	Hypothetical protein {UniProtKB/TrEMBL:Q74L24}	[TP0559-TP0054 (0.678511)]
COG0301	COG0566	LJ0954	LJ0954	Probable thiamine biosynthesis protein ThiI	LJ1627	LJ1627	Hypothetical protein {UniProtKB/TrEMBL:Q74ID9}	[TP0559-TP0054 (0.678511)]
COG0353	COG0514	LJ0425	recR	Recombination protein recR	LJ1174	LJ1174	ATP-dependent DNA helicase RecQ	[TP1004-TP0103 (0.6917512)]
COG0036	COG0249	LJ1535	LJ1535	Ribulose-phosphate 3-epimerase	LJ0465	mutS	DNA mismatch repair protein mutS	[TP0945-TP0328 (0.6742458)]
COG0124	COG0465	LJ1392	hisS	Histidyl-tRNA synthetase (EC 6.1.1.21) (Histidine--tRNA ligase) (HisRS)	LJ0282	LJ0282	Cell division protein FtsH-like protein	[TP0641-TP0330 (0.76316583)]
COG0257	COG0719	LJ0358.1	LJ0358b	50S ribosomal protein L36	LJ1139	LJ1139	Hypothetical protein {UniProtKB/TrEMBL:Q74JG8}	[TP0209-TP0612 (0.6772987)]
COG0257	COG0719	LJ0358.1	LJ0358b	50S ribosomal protein L36	LJ1142	LJ1142	Hypothetical protein {UniProtKB/TrEMBL:Q74JG5}	[TP0209-TP0612 (0.6772987)]
COG0242	COG0360	LJ0993	LJ0993	Peptide deformylase {UniProtKB/TrEMBL:Q74JW2}	LJ0006	rpsF	30S ribosomal protein S6	[TP0757-TP0063 (0.54983324)]
COG0242	COG0360	LJ1832	LJ1832	Polypeptide deformylase	LJ0006	rpsF	30S ribosomal protein S6	[TP0757-TP0063 (0.54983324)]
COG0693	COG1653	LJ0374	LJ0374	Hypothetical protein {UniProtKB/TrEMBL:Q74L51}	LJ0659	LJ0659	Hypothetical protein {UniProtKB/TrEMBL:Q74HX8}	[TP0445-TP0074 (0.5751514)]
COG0693	COG1653	LJ0374	LJ0374	Hypothetical protein {UniProtKB/TrEMBL:Q74L51}	LJ0453	LJ0453	Hypothetical protein {UniProtKB/TrEMBL:Q74KX2}	[TP0445-TP0074 (0.5751514)]
COG0693	COG1653	LJ0374	LJ0374	Hypothetical protein {UniProtKB/TrEMBL:Q74L51}	LJ1660	LJ1660	Hypothetical protein {UniProtKB/TrEMBL:Q74IA5}	[TP0445-TP0074 (0.5751514)]
COG0267	COG0357	LJ1619.2	LJ_1619b	50S ribosomal protein L33 type 1	LJ0554	gidB	Methyltransferase gidB (EC 2.1.-.-) (Glucose-inhibited division protein B)	[TP0234-TP0946 (0.6249908)]
COG0267	COG0357	LJ0408.2	LJ0408.2	50S ribosomal protein L33 type 2	LJ0554	gidB	Methyltransferase gidB (EC 2.1.-.-) (Glucose-inhibited division protein B)	[TP0234-TP0946 (0.6249908)]
COG0234	COG0772	LJ0460	groS	10 kDa chaperonin (Protein Cpn10) (groES protein)	LJ0996	LJ0996	Hypothetical protein {UniProtKB/TrEMBL:Q74JV9}	[TP1013-TP0387 (0.81326103)]
COG0234	COG0772	LJ0460	groS	10 kDa chaperonin (Protein Cpn10) (groES protein)	LJ0946	LJ0946	Hypothetical protein {UniProtKB/TrEMBL:Q74K10}	[TP1013-TP0387 (0.81326103)]
COG0445	COG0457	LJ1854	gidA	tRNA uridine 5-carboxymethylaminomethyl modification enzyme gidA (Glucose-inhibited division protein A)	LJ0988	LJ0988	Hypothetical protein {UniProtKB/TrEMBL:Q74JW7}	[TP0044-TP0954 (0.8549597)]
COG0445	COG0457	LJ1854	gidA	tRNA uridine 5-carboxymethylaminomethyl modification enzyme gidA (Glucose-inhibited division protein A)	LJ1093	LJ1093	Hypothetical protein {UniProtKB/TrEMBL:Q74JL4}	[TP0044-TP0954 (0.8549597)]
COG0228	COG0250	LJ1515	rpsP	30S ribosomal protein S16	LJ0409	LJ0409	Transcription antitermination protein NusG	[TP0905-TP0236 (0.7099409)]
COG0465	COG0532	LJ0282	LJ0282	Cell division protein FtsH-like protein	LJ1487	infB	Translation initiation factor IF-2	[TP0330-TP0891 (0.8751731)]
COG0234	COG0445	LJ0460	groS	10 kDa chaperonin (Protein Cpn10) (groES protein)	LJ1854	gidA	tRNA uridine 5-carboxymethylaminomethyl modification enzyme gidA (Glucose-inhibited division protein A)	[TP1013-TP0044 (0.813164)]
COG0265	COG1381	LJ0070	LJ0070	Serine protease do-like HtrA	LJ1321	recO	DNA repair protein recO (Recombination protein O)	[TP0773-TP0636 (0.870009)]
COG1186	COG1925	LJ0847	LJ0847	Peptide chain release factor 2	LJ0816	LJ0816	Phosphocarrier protein HPr	[TP0576-TP0589 (0.79878455)]
COG0319	COG0333	LJ1323	LJ_1323	UPF0054 protein LJ_1323	LJ1075.1	rpmF	50S ribosomal protein L32	[TP0650-TP0807 (0.80809164)]
COG0301	COG0849	LJ0954	LJ0954	Probable thiamine biosynthesis protein ThiI	LJ0974	LJ0974	Cell division protein FtsA	[TP0559-TP0389 (0.64923996)]
COG0216	COG0457	LJ0930	prfA	Peptide chain release factor 1 (RF-1)	LJ1093	LJ1093	Hypothetical protein {UniProtKB/TrEMBL:Q74JL4}	[TP0051-TP0067 (0.7097377)]
COG0216	COG0457	LJ0930	prfA	Peptide chain release factor 1 (RF-1)	LJ0988	LJ0988	Hypothetical protein {UniProtKB/TrEMBL:Q74JW7}	[TP0051-TP0067 (0.7097377)]
COG0687	COG0693	LJ0891	LJ0891	ABC transporter solute-binding component,	LJ0374	LJ0374	Hypothetical protein {UniProtKB/TrEMBL:Q74L51}	[TP0655-TP0445 (0.5706956)]
COG0705	COG1187	LJ1618	LJ1618	Hypothetical protein {UniProtKB/TrEMBL:Q74IE9}	LJ1086	LJ1086	Ribosomal large subunit pseudouridine synthase B	[TP0982-TP0459 (0.6079956)]
COG0705	COG1187	LJ1618	LJ1618	Hypothetical protein {UniProtKB/TrEMBL:Q74IE9}	LJ0955	LJ0955	Ribosomal large subunit pseudouridine synthase B	[TP0982-TP0459 (0.6079956)]
COG0290	COG0457	LJ1641	infC	Translation initiation factor IF-3	LJ1093	LJ1093	Hypothetical protein {UniProtKB/TrEMBL:Q74JL4}	[TP0850-TP0095 (0.6947713)]
COG0290	COG0457	LJ1641	infC	Translation initiation factor IF-3	LJ0988	LJ0988	Hypothetical protein {UniProtKB/TrEMBL:Q74JW7}	[TP0850-TP0095 (0.6947713)]
COG0080	COG0301	LJ0410	rplK	50S ribosomal protein L11	LJ0954	LJ0954	Probable thiamine biosynthesis protein ThiI	[TP0237-TP0559 (0.59848577)]
COG0849	COG1061	LJ0974	LJ0974	Cell division protein FtsA	LJ0037	LJ0037	Hypothetical protein {UniProtKB/TrEMBL:Q74LZ6}	[TP0389-TP0380 (0.6968711)]
COG0322	COG0353	LJ1070	uvrC	UvrABC system protein C (Protein uvrC) (Excinuclease ABC subunit C)	LJ0425	recR	Recombination protein recR	[TP0472-TP1004 (0.53674763)]
COG0188	COG0305	LJ0005	LJ0005	DNA gyrase subunit A {UniProtKB/TrEMBL:Q74M29}	LJ0012	LJ0012	Replicative DNA helicase	[TP0005-TP0058 (0.73312306)]
COG0188	COG0305	LJ1171	LJ1171	Topoisomerase IV subunit A	LJ0012	LJ0012	Replicative DNA helicase	[TP0005-TP0058 (0.73312306)]
COG0024	COG1121	LJ1595	LJ1595	Methionine aminopeptidase	LJ0578	LJ0578	ABC transporter ATPase component	[TP0842-TP0164 (0.77940726)]
COG0361	COG1214	LJ0358	infA	Translation initiation factor IF-1	LJ0434	LJ0434	Hypothetical protein {UniProtKB/TrEMBL:Q74KZ0}	[TP0097-TP0876 (0.56457245)]
COG0255	COG1011	LJ0346.2	rpmC	50S ribosomal protein L29	LJ1130	LJ1130	Hypothetical protein {UniProtKB/TrEMBL:Q74JH7}	[TP0197-TP0158 (0.6077605)]
COG0255	COG1011	LJ0346.2	rpmC	50S ribosomal protein L29	LJ0024	LJ0024	Hypothetical protein {UniProtKB/TrEMBL:Q74M10}	[TP0197-TP0158 (0.6077605)]
COG0242	COG1187	LJ0993	LJ0993	Peptide deformylase {UniProtKB/TrEMBL:Q74JW2}	LJ1086	LJ1086	Ribosomal large subunit pseudouridine synthase B	[TP0757-TP0459 (0.5284328)]
COG0242	COG1187	LJ1832	LJ1832	Polypeptide deformylase	LJ0955	LJ0955	Ribosomal large subunit pseudouridine synthase B	[TP0757-TP0459 (0.5284328)]
COG0242	COG1187	LJ0993	LJ0993	Peptide deformylase {UniProtKB/TrEMBL:Q74JW2}	LJ0955	LJ0955	Ribosomal large subunit pseudouridine synthase B	[TP0757-TP0459 (0.5284328)]
COG0242	COG1187	LJ1832	LJ1832	Polypeptide deformylase	LJ1086	LJ1086	Ribosomal large subunit pseudouridine synthase B	[TP0757-TP0459 (0.5284328)]
COG0457	COG0558	LJ1093	LJ1093	Hypothetical protein {UniProtKB/TrEMBL:Q74JL4}	LJ0838	LJ0838	CDP-diacylglycerol--glycerol-3-phosphate3-phospha	[TP0067-TP0730 (0.86096925)]
COG0457	COG0558	LJ0988	LJ0988	Hypothetical protein {UniProtKB/TrEMBL:Q74JW7}	LJ0838	LJ0838	CDP-diacylglycerol--glycerol-3-phosphate3-phospha	[TP0067-TP0730 (0.86096925)]
COG0242	COG0254	LJ0993	LJ0993	Peptide deformylase {UniProtKB/TrEMBL:Q74JW2}	LJ0268	rpmE2	50S ribosomal protein L31 type B	[TP0757-TP0255 (0.6434887)]
COG0242	COG0254	LJ1832	LJ1832	Polypeptide deformylase	LJ0268	rpmE2	50S ribosomal protein L31 type B	[TP0757-TP0255 (0.6434887)]
COG0442	COG1466	LJ1493	LJ1493	Prolyl-tRNA synthetase {UniProtKB/TrEMBL:Q74IS2}	LJ1004	LJ1004	Hypothetical protein {UniProtKB/TrEMBL:Q74JV1}	[TP0160-TP0588 (0.66563916)]
COG0305	COG0593	LJ0012	LJ0012	Replicative DNA helicase	LJ0001	dnaA	Chromosomal replication initiator protein dnaA	[TP0058-TP0001 (0.9013428)]
COG0178	COG1197	LJ0864	LJ0864	Excinuclease ABC subunit A	LJ0277	LJ0277	Transcription-repair coupling factor	[TP0514-TP0344 (0.9414915)]
COG0178	COG1197	LJ1150	LJ1150	Excinuclease ATPase subunit	LJ0277	LJ0277	Transcription-repair coupling factor	[TP0514-TP0344 (0.9414915)]
COG0264	COG0544	LJ1499	tsf	Elongation factor Ts (EF-Ts)	LJ1010	LJ1010	Trigger factor {UniProtKB/TrEMBL:Q74JU5}	[TP0605-TP0506 (0.9100214)]
COG0495	COG1475	LJ0680	LJ0680	Leucyl-tRNA synthetase {UniProtKB/TrEMBL:Q74KS1}	LJ0557	LJ0557	Chromosome partitioning protein ParB	[TP0586-TP0271 (0.63095015)]
COG0495	COG1475	LJ0680	LJ0680	Leucyl-tRNA synthetase {UniProtKB/TrEMBL:Q74KS1}	LJ0555	LJ0555	Probable chromosome partitioning protein ParB	[TP0586-TP0271 (0.63095015)]
COG0099	COG0216	LJ0359	rpsM	30S ribosomal protein S13	LJ0930	prfA	Peptide chain release factor 1 (RF-1)	[TP0210-TP0051 (0.8775348)]
COG0442	COG0552	LJ1493	LJ1493	Prolyl-tRNA synthetase {UniProtKB/TrEMBL:Q74IS2}	LJ1519	LJ1519	Signal recognition particle receptor FtsY	[TP0160-TP0578 (0.56216276)]
COG0242	COG0319	LJ0993	LJ0993	Peptide deformylase {UniProtKB/TrEMBL:Q74JW2}	LJ1323	LJ_1323	UPF0054 protein LJ_1323	[TP0757-TP0650 (0.630912)]
COG0242	COG0319	LJ1832	LJ1832	Polypeptide deformylase	LJ1323	LJ_1323	UPF0054 protein LJ_1323	[TP0757-TP0650 (0.630912)]
COG0457	COG0566	LJ0988	LJ0988	Hypothetical protein {UniProtKB/TrEMBL:Q74JW7}	LJ0402	LJ0402	Hypothetical protein {UniProtKB/TrEMBL:Q74L24}	[TP0095-TP0054 (0.73981166)]
COG0457	COG0566	LJ1093	LJ1093	Hypothetical protein {UniProtKB/TrEMBL:Q74JL4}	LJ1627	LJ1627	Hypothetical protein {UniProtKB/TrEMBL:Q74ID9}	[TP0095-TP0054 (0.73981166)]
COG0457	COG0566	LJ0988	LJ0988	Hypothetical protein {UniProtKB/TrEMBL:Q74JW7}	LJ1627	LJ1627	Hypothetical protein {UniProtKB/TrEMBL:Q74ID9}	[TP0095-TP0054 (0.73981166)]
COG0457	COG0566	LJ1093	LJ1093	Hypothetical protein {UniProtKB/TrEMBL:Q74JL4}	LJ0402	LJ0402	Hypothetical protein {UniProtKB/TrEMBL:Q74L24}	[TP0095-TP0054 (0.73981166)]
COG0465	COG0558	LJ0282	LJ0282	Cell division protein FtsH-like protein	LJ0838	LJ0838	CDP-diacylglycerol--glycerol-3-phosphate3-phospha	[TP0765-TP0256 (0.8653493)]
COG0024	COG0462	LJ1595	LJ1595	Methionine aminopeptidase	LJ0209	LJ0209	Ribose-phosphate pyrophosphokinase	[TP0842-TP0294 (0.8762697)]
COG0024	COG0462	LJ1595	LJ1595	Methionine aminopeptidase	LJ0103	LJ0103	Phosphoribosylpyrophosphate synthetase	[TP0842-TP0294 (0.8762697)]
COG0125	COG0361	LJ0427	tmk	Thymidylate kinase {UniProtKB/Swiss-Prot:Q74KZ7}	LJ0358	infA	Translation initiation factor IF-1	[TP0354-TP0097 (0.8382038)]
COG0319	COG0787	LJ1323	LJ_1323	UPF0054 protein LJ_1323	LJ0272	LJ0272	Alanine racemase {UniProtKB/TrEMBL:Q7WZC5}	[TP0650-TP0681 (0.82058704)]
COG0564	COG1418	LJ0825	LJ0825	Hypothetical protein {UniProtKB/TrEMBL:Q74KC6}	LJ0840	LJ0840	Hypothetical protein {UniProtKB/TrEMBL:Q74KB1}	[TP0154-TP1018 (0.7668753)]
COG0564	COG1418	LJ1186	LJ1186	Ribosomal large subunit pseudouridine synthase D	LJ0840	LJ0840	Hypothetical protein {UniProtKB/TrEMBL:Q74KB1}	[TP0154-TP1018 (0.7668753)]
COG0564	COG1418	LJ1186	LJ1186	Ribosomal large subunit pseudouridine synthase D	LJ0177	LJ0177	Hypothetical protein {UniProtKB/TrEMBL:Q74LK8}	[TP0154-TP1018 (0.7668753)]
COG0564	COG1418	LJ0825	LJ0825	Hypothetical protein {UniProtKB/TrEMBL:Q74KC6}	LJ0177	LJ0177	Hypothetical protein {UniProtKB/TrEMBL:Q74LK8}	[TP0154-TP1018 (0.7668753)]
COG0564	COG1418	LJ1679	LJ1679	Hypothetical protein {UniProtKB/TrEMBL:Q74I87}	LJ0177	LJ0177	Hypothetical protein {UniProtKB/TrEMBL:Q74LK8}	[TP0154-TP1018 (0.7668753)]
COG0564	COG1418	LJ1679	LJ1679	Hypothetical protein {UniProtKB/TrEMBL:Q74I87}	LJ0840	LJ0840	Hypothetical protein {UniProtKB/TrEMBL:Q74KB1}	[TP0154-TP1018 (0.7668753)]
COG0036	COG2001	LJ1535	LJ1535	Ribulose-phosphate 3-epimerase	LJ0966	mraZ	Protein mraZ {UniProtKB/Swiss-Prot:Q74JZ0}	[TP0945-TP0383 (0.685165)]
COG0280	COG0457	LJ0884	LJ0884	Phosphate acetyltransferase	LJ0988	LJ0988	Hypothetical protein {UniProtKB/TrEMBL:Q74JW7}	[TP0094-TP0067 (0.5068833)]
COG0280	COG0457	LJ0884	LJ0884	Phosphate acetyltransferase	LJ1093	LJ1093	Hypothetical protein {UniProtKB/TrEMBL:Q74JL4}	[TP0094-TP0067 (0.5068833)]
COG0457	COG0495	LJ1093	LJ1093	Hypothetical protein {UniProtKB/TrEMBL:Q74JL4}	LJ0680	LJ0680	Leucyl-tRNA synthetase {UniProtKB/TrEMBL:Q74KS1}	[TP0067-TP0586 (0.714839)]
COG0457	COG0495	LJ0988	LJ0988	Hypothetical protein {UniProtKB/TrEMBL:Q74JW7}	LJ0680	LJ0680	Leucyl-tRNA synthetase {UniProtKB/TrEMBL:Q74KS1}	[TP0067-TP0586 (0.714839)]
COG0257	COG0472	LJ0358.1	LJ0358b	50S ribosomal protein L36	LJ0841	LJ0841	Hypothetical protein {UniProtKB/TrEMBL:Q74KB0}	[TP0209-TP0345 (0.64932555)]
COG0257	COG0472	LJ0358.1	LJ0358b	50S ribosomal protein L36	LJ0970	mraY	Phospho-N-acetylmuramoyl-pentapeptide-transferase (EC 2.7.8.13) (UDP- MurNAc-pentapeptide phosphotransferase)	[TP0209-TP0345 (0.64932555)]
COG0358	COG0457	LJ1318	LJ1318	DNA primase {UniProtKB/TrEMBL:Q74IZ3}	LJ0988	LJ0988	Hypothetical protein {UniProtKB/TrEMBL:Q74JW7}	[TP0492-TP0648 (0.5111708)]
COG0358	COG0457	LJ1318	LJ1318	DNA primase {UniProtKB/TrEMBL:Q74IZ3}	LJ1093	LJ1093	Hypothetical protein {UniProtKB/TrEMBL:Q74JL4}	[TP0492-TP0648 (0.5111708)]
COG0301	COG0301	LJ0954	LJ0954	Probable thiamine biosynthesis protein ThiI	LJ0954	LJ0954	Probable thiamine biosynthesis protein ThiI	[TP0559-TP0559 (0.6965584)]
COG0608	COG1234	LJ1475	LJ1475	Hypothetical protein {UniProtKB/TrEMBL:Q74IT9}	LJ1073	rnz	Ribonuclease Z (EC 3.1.26.11) (RNase Z) (tRNase Z) (tRNA 3 endonuclease)	[TP0704-TP0819 (0.5844061)]
COG0024	COG0125	LJ1595	LJ1595	Methionine aminopeptidase	LJ0427	tmk	Thymidylate kinase {UniProtKB/Swiss-Prot:Q74KZ7}	[TP0842-TP0354 (0.8096375)]
COG1077	COG1426	LJ0943	LJ0943	MreB-like protein {UniProtKB/TrEMBL:Q74K12}	LJ0837	LJ0837	Hypothetical protein {UniProtKB/TrEMBL:Q74KB4}	[TP0497-TP0334 (0.739115)]
COG1077	COG1426	LJ0962	LJ0962	Rod shape-determining protein MreB	LJ0837	LJ0837	Hypothetical protein {UniProtKB/TrEMBL:Q74KB4}	[TP0497-TP0334 (0.739115)]
COG0618	COG1214	LJ0472	LJ0472	Hypothetical protein {UniProtKB/TrEMBL:Q74KV5}	LJ0434	LJ0434	Hypothetical protein {UniProtKB/TrEMBL:Q74KZ0}	[TP0803-TP0876 (0.700686)]
COG0257	COG0779	LJ0358.1	LJ0358b	50S ribosomal protein L36	LJ1491	LJ_1491	Hypothetical UPF0090 protein LJ1491	[TP0209-TP0893 (0.7461857)]
COG0782	COG1057	LJ0180	LJ0180	Transcription elongation factor GreA	LJ1636	LJ1636	Probable nicotinate-nucleotide	[TP0019-TP0741 (0.75909394)]
COG0782	COG1057	LJ1622	LJ1622	Transcription elongation factor GreA	LJ1636	LJ1636	Probable nicotinate-nucleotide	[TP0019-TP0741 (0.75909394)]
COG0217	COG1235	LJ0904	LJ_0904	Hypothetical UPF0082 protein LJ0904	LJ0069	LJ0069	Hypothetical protein {UniProtKB/TrEMBL:Q74LW4}	[TP0474-TP0489 (0.71912634)]
COG0012	COG0188	LJ0559	LJ0559	Probable GTP-binding protein	LJ0005	LJ0005	DNA gyrase subunit A {UniProtKB/TrEMBL:Q74M29}	[TP0124-TP0005 (0.7149395)]
COG0012	COG0188	LJ0559	LJ0559	Probable GTP-binding protein	LJ1171	LJ1171	Topoisomerase IV subunit A	[TP0124-TP0005 (0.7149395)]
COG0462	COG0492	LJ0209	LJ0209	Ribose-phosphate pyrophosphokinase	LJ0852	LJ0852	Thioredoxin reductase {UniProtKB/TrEMBL:Q74KA1}	[TP0294-TP0814 (0.8323514)]
COG0462	COG0492	LJ0103	LJ0103	Phosphoribosylpyrophosphate synthetase	LJ0501	LJ0501	Hypothetical protein {UniProtKB/TrEMBL:Q74KS6}	[TP0294-TP0814 (0.8323514)]
COG0462	COG0492	LJ0209	LJ0209	Ribose-phosphate pyrophosphokinase	LJ0501	LJ0501	Hypothetical protein {UniProtKB/TrEMBL:Q74KS6}	[TP0294-TP0814 (0.8323514)]
COG0462	COG0492	LJ0103	LJ0103	Phosphoribosylpyrophosphate synthetase	LJ0852	LJ0852	Thioredoxin reductase {UniProtKB/TrEMBL:Q74KA1}	[TP0294-TP0814 (0.8323514)]
COG0124	COG0254	LJ1392	hisS	Histidyl-tRNA synthetase (EC 6.1.1.21) (Histidine--tRNA ligase) (HisRS)	LJ0268	rpmE2	50S ribosomal protein L31 type B	[TP0641-TP0255 (0.65973145)]
COG0178	COG0272	LJ1150	LJ1150	Excinuclease ATPase subunit	LJ1720	LJ1720	NAD-dependent DNA ligase	[TP0514-TP0634 (0.7537598)]
COG0178	COG0272	LJ0864	LJ0864	Excinuclease ABC subunit A	LJ1720	LJ1720	NAD-dependent DNA ligase	[TP0514-TP0634 (0.7537598)]
COG1135	COG1466	LJ1407	LJ1407	ABC transporter ATPase component	LJ1004	LJ1004	Hypothetical protein {UniProtKB/TrEMBL:Q74JV1}	[TP0120-TP0588 (0.7896185)]
COG0608	COG1159	LJ1475	LJ1475	Hypothetical protein {UniProtKB/TrEMBL:Q74IT9}	LJ1322	LJ1322	GTP-binding protein era-like protein	[TP0704-TP0541 (0.7586372)]
COG0566	COG1589	LJ1627	LJ1627	Hypothetical protein {UniProtKB/TrEMBL:Q74ID9}	LJ0973	LJ0973	Div1B-like protein {UniProtKB/TrEMBL:Q74JY3}	[TP0109-TP0388 (0.8512026)]
COG0566	COG1589	LJ0402	LJ0402	Hypothetical protein {UniProtKB/TrEMBL:Q74L24}	LJ0973	LJ0973	Div1B-like protein {UniProtKB/TrEMBL:Q74JY3}	[TP0109-TP0388 (0.8512026)]
COG0457	COG1234	LJ0988	LJ0988	Hypothetical protein {UniProtKB/TrEMBL:Q74JW7}	LJ1073	rnz	Ribonuclease Z (EC 3.1.26.11) (RNase Z) (tRNase Z) (tRNA 3 endonuclease)	[TP0095-TP0819 (0.5178716)]
COG0457	COG1234	LJ1093	LJ1093	Hypothetical protein {UniProtKB/TrEMBL:Q74JL4}	LJ1073	rnz	Ribonuclease Z (EC 3.1.26.11) (RNase Z) (tRNase Z) (tRNA 3 endonuclease)	[TP0095-TP0819 (0.5178716)]
COG0257	COG0773	LJ0358.1	LJ0358b	50S ribosomal protein L36	LJ1663	murC	UDP-N-acetylmuramate--L-alanine ligase (EC 6.3.2.8) (UDP-N- acetylmuramoyl-L-alanine synthetase)	[TP0209-TP0341 (0.6926446)]
COG0272	COG1879	LJ1720	LJ1720	NAD-dependent DNA ligase	LJ1657	LJ1657	Hypothetical protein {UniProtKB/TrEMBL:Q74IA8}	[TP0634-TP0684 (0.56216276)]
COG0257	COG0681	LJ0358.1	LJ0358b	50S ribosomal protein L36	LJ1511	LJ1511	Signal peptidase I {UniProtKB/TrEMBL:Q74IQ8}	[TP0209-TP0926 (0.69083804)]
COG0257	COG0681	LJ0358.1	LJ0358b	50S ribosomal protein L36	LJ1291	LJ1291	Signal peptidase I {UniProtKB/TrEMBL:Q74J19}	[TP0209-TP0926 (0.69083804)]
COG0503	COG1488	LJ0207	LJ0207	PUR operon repressor {UniProtKB/TrEMBL:Q74LH8}	LJ1734	LJ1734	Hypothetical protein {UniProtKB/TrEMBL:Q74I35}	[TP1039-TP0628 (0.6658587)]
COG0503	COG1488	LJ1474	apt	Adenine phosphoribosyltransferase (EC 2.4.2.7) (APRT)	LJ1734	LJ1734	Hypothetical protein {UniProtKB/TrEMBL:Q74I35}	[TP1039-TP0628 (0.6658587)]
COG0503	COG1488	LJ0227	LJ0227	Xanthine phosphoribosyltransferase	LJ1734	LJ1734	Hypothetical protein {UniProtKB/TrEMBL:Q74I35}	[TP1039-TP0628 (0.6658587)]
COG0770	COG2001	LJ0269	LJ0269	UDP-N-acetylmuramoylalanyl-D-glutamyl-2,	LJ0966	mraZ	Protein mraZ {UniProtKB/Swiss-Prot:Q74JZ0}	[TP0386-TP0383 (0.8315325)]
COG0234	COG0803	LJ0460	groS	10 kDa chaperonin (Protein Cpn10) (groES protein)	LJ0577	LJ0577	ABC transporter solute-binding component	[TP1013-TP0163 (0.67160416)]
COG0234	COG0803	LJ0460	groS	10 kDa chaperonin (Protein Cpn10) (groES protein)	LJ0901	LJ0901	Hypothetical protein {UniProtKB/TrEMBL:Q74K54}	[TP1013-TP0163 (0.67160416)]
COG0153	COG1879	LJ0859	LJ0859	Galactokinase {UniProtKB/TrEMBL:Q74K94}	LJ1657	LJ1657	Hypothetical protein {UniProtKB/TrEMBL:Q74IA8}	[TP0418-TP0684 (0.73427343)]
COG0457	COG1061	LJ0988	LJ0988	Hypothetical protein {UniProtKB/TrEMBL:Q74JW7}	LJ0037	LJ0037	Hypothetical protein {UniProtKB/TrEMBL:Q74LZ6}	[TP0095-TP0380 (0.51337665)]
COG0457	COG1061	LJ1093	LJ1093	Hypothetical protein {UniProtKB/TrEMBL:Q74JL4}	LJ0037	LJ0037	Hypothetical protein {UniProtKB/TrEMBL:Q74LZ6}	[TP0095-TP0380 (0.51337665)]
COG0227	COG0492	LJ1533	rpmB	50S ribosomal protein L28	LJ0852	LJ0852	Thioredoxin reductase {UniProtKB/TrEMBL:Q74KA1}	[TP0362-TP0814 (0.801083)]
COG0227	COG0492	LJ1533	rpmB	50S ribosomal protein L28	LJ0501	LJ0501	Hypothetical protein {UniProtKB/TrEMBL:Q74KS6}	[TP0362-TP0814 (0.801083)]
COG0051	COG1192	LJ0338	rpsJ	30S ribosomal protein S10	LJ0556	LJ0556	Chromosome partitioning protein ParA	[TP0188-TP0272 (0.7732025)]
COG0098	COG0803	LJ0354	rpsE	30S ribosomal protein S5	LJ0577	LJ0577	ABC transporter solute-binding component	[TP0206-TP0163 (0.74372905)]
COG0098	COG0803	LJ0354	rpsE	30S ribosomal protein S5	LJ0901	LJ0901	Hypothetical protein {UniProtKB/TrEMBL:Q74K54}	[TP0206-TP0163 (0.74372905)]
COG0249	COG0457	LJ0465	mutS	DNA mismatch repair protein mutS	LJ1093	LJ1093	Hypothetical protein {UniProtKB/TrEMBL:Q74JL4}	[TP0328-TP0095 (0.63719666)]
COG0249	COG0457	LJ0465	mutS	DNA mismatch repair protein mutS	LJ0988	LJ0988	Hypothetical protein {UniProtKB/TrEMBL:Q74JW7}	[TP0328-TP0095 (0.63719666)]
COG0442	COG0459	LJ1493	LJ1493	Prolyl-tRNA synthetase {UniProtKB/TrEMBL:Q74IS2}	LJ0461	groL	60 kDa chaperonin (Protein Cpn60) (groEL protein)	[TP0160-TP0030 (0.7719589)]
COG0255	COG1354	LJ0346.2	rpmC	50S ribosomal protein L29	LJ1084	scpA	Segregation and condensation protein A	[TP0197-TP0691 (0.70609456)]
COG0036	COG1573	LJ1535	LJ1535	Ribulose-phosphate 3-epimerase	LJ1509	LJ1509	Hypothetical protein {UniProtKB/TrEMBL:Q74IR0}	[TP0945-TP0229 (0.685165)]
COG0036	COG1573	LJ1535	LJ1535	Ribulose-phosphate 3-epimerase	LJ1692	LJ1692	Hypothetical protein {UniProtKB/TrEMBL:Q74I74}	[TP0945-TP0229 (0.685165)]
COG0217	COG0481	LJ0904	LJ_0904	Hypothetical UPF0082 protein LJ0904	LJ1477	lepA	GTP-binding protein lepA	[TP0474-TP0510 (0.76600474)]
COG0178	COG0357	LJ0864	LJ0864	Excinuclease ABC subunit A	LJ0554	gidB	Methyltransferase gidB (EC 2.1.-.-) (Glucose-inhibited division protein B)	[TP0514-TP0946 (0.8569251)]
COG0178	COG0357	LJ1150	LJ1150	Excinuclease ATPase subunit	LJ0554	gidB	Methyltransferase gidB (EC 2.1.-.-) (Glucose-inhibited division protein B)	[TP0514-TP0946 (0.8569251)]
COG0330	COG0772	LJ1250	LJ1250	Hypothetical protein {UniProtKB/TrEMBL:Q74J60}	LJ0946	LJ0946	Hypothetical protein {UniProtKB/TrEMBL:Q74K10}	[TP0113-TP0501 (0.70068353)]
COG0330	COG0772	LJ1250	LJ1250	Hypothetical protein {UniProtKB/TrEMBL:Q74J60}	LJ0996	LJ0996	Hypothetical protein {UniProtKB/TrEMBL:Q74JV9}	[TP0113-TP0501 (0.70068353)]
COG0154	COG1624	LJ1717	gatA	Glutamyl-tRNA(Gln) amidotransferase subunit A (EC 6.3.5.-) (Glu-ADT subunit A)	LJ0892	LJ0892	Hypothetical protein {UniProtKB/TrEMBL:Q74K61}	[TP1020-TP0826 (0.7964557)]
COG0267	COG2137	LJ0408.2	LJ0408.2	50S ribosomal protein L33 type 2	LJ1605	recX	Regulatory protein recX	[TP0234-TP1023 (0.5769722)]
COG0267	COG2137	LJ1619.2	LJ_1619b	50S ribosomal protein L33 type 1	LJ1605	recX	Regulatory protein recX	[TP0234-TP1023 (0.5769722)]
COG1109	COG1488	LJ0894	glmM	Phosphoglucosamine mutase (EC 5.4.2.10)	LJ1734	LJ1734	Hypothetical protein {UniProtKB/TrEMBL:Q74I35}	[TP0413-TP0628 (0.6598422)]
COG1109	COG1488	LJ0862	LJ0862	Probable phosphomannomutase	LJ1734	LJ1734	Hypothetical protein {UniProtKB/TrEMBL:Q74I35}	[TP0413-TP0628 (0.6598422)]
COG0143	COG0217	LJ0202	LJ0202	Methionyl-tRNA synthetase	LJ0904	LJ_0904	Hypothetical UPF0082 protein LJ0904	[TP0798-TP0474 (0.7790581)]
COG0257	COG0716	LJ0358.1	LJ0358b	50S ribosomal protein L36	LJ1596	LJ1596	Hypothetical protein {UniProtKB/TrEMBL:Q74IH2}	[TP0209-TP0925 (0.69083804)]
COG0357	COG0442	LJ0554	gidB	Methyltransferase gidB (EC 2.1.-.-) (Glucose-inhibited division protein B)	LJ1493	LJ1493	Prolyl-tRNA synthetase {UniProtKB/TrEMBL:Q74IS2}	[TP0946-TP0160 (0.6515529)]
COG0586	COG1061	LJ0500	LJ0500	DedA {UniProtKB/TrEMBL:Q74KS7}	LJ0037	LJ0037	Hypothetical protein {UniProtKB/TrEMBL:Q74LZ6}	[TP0779-TP0380 (0.6968711)]
COG0586	COG1061	LJ1068	LJ1068	Alkaline phosphatase like protein	LJ0037	LJ0037	Hypothetical protein {UniProtKB/TrEMBL:Q74LZ6}	[TP0779-TP0380 (0.6968711)]
COG0564	COG1200	LJ0825	LJ0825	Hypothetical protein {UniProtKB/TrEMBL:Q74KC6}	LJ1530	LJ1530	ATP-dependent DNA helicase RecG	[TP0339-TP0687 (0.85149276)]
COG0564	COG1200	LJ1186	LJ1186	Ribosomal large subunit pseudouridine synthase D	LJ1530	LJ1530	ATP-dependent DNA helicase RecG	[TP0339-TP0687 (0.85149276)]
COG0564	COG1200	LJ1679	LJ1679	Hypothetical protein {UniProtKB/TrEMBL:Q74I87}	LJ1530	LJ1530	ATP-dependent DNA helicase RecG	[TP0339-TP0687 (0.85149276)]
COG0457	COG2812	LJ1093	LJ1093	Hypothetical protein {UniProtKB/TrEMBL:Q74JL4}	LJ0423	LJ0423	DNA polymerase III subunit gamma/tau	[TP0067-TP1005 (0.5652097)]
COG0457	COG2812	LJ0988	LJ0988	Hypothetical protein {UniProtKB/TrEMBL:Q74JW7}	LJ0423	LJ0423	DNA polymerase III subunit gamma/tau	[TP0067-TP1005 (0.5652097)]
COG0457	COG1396	LJ0988	LJ0988	Hypothetical protein {UniProtKB/TrEMBL:Q74JW7}	LJ1831	LJ1831	Hypothetical protein {UniProtKB/TrEMBL:Q74HB6}	[TP0648-TP0461 (0.6214171)]
COG0457	COG1396	LJ1093	LJ1093	Hypothetical protein {UniProtKB/TrEMBL:Q74JL4}	LJ1831	LJ1831	Hypothetical protein {UniProtKB/TrEMBL:Q74HB6}	[TP0648-TP0461 (0.6214171)]
COG0153	COG0457	LJ0859	LJ0859	Galactokinase {UniProtKB/TrEMBL:Q74K94}	LJ1093	LJ1093	Hypothetical protein {UniProtKB/TrEMBL:Q74JL4}	[TP0418-TP0095 (0.6515529), TP0418-TP0067 (0.62672263)]
COG0153	COG0457	LJ0859	LJ0859	Galactokinase {UniProtKB/TrEMBL:Q74K94}	LJ0988	LJ0988	Hypothetical protein {UniProtKB/TrEMBL:Q74JW7}	[TP0418-TP0095 (0.6515529), TP0418-TP0067 (0.62672263)]
COG0237	COG1493	LJ1649	coaE	Dephospho-CoA kinase (EC 2.7.1.24) (Dephosphocoenzyme A kinase)	LJ0849	hprK	HPr kinase/phosphorylase (EC 2.7.11.-) (EC 2.7.4.-) (HPrK/P) (HPr(Ser) kinase/phosphorylase)	[TP0296-TP0591 (0.7885255)]
COG0124	COG0124	LJ1392	hisS	Histidyl-tRNA synthetase (EC 6.1.1.21) (Histidine--tRNA ligase) (HisRS)	LJ1392	hisS	Histidyl-tRNA synthetase (EC 6.1.1.21) (Histidine--tRNA ligase) (HisRS)	[TP0641-TP0641 (0.67365265)]
COG0486	COG0803	LJ1855	LJ1855	Probable tRNA modification GTPase TrmE	LJ0901	LJ0901	Hypothetical protein {UniProtKB/TrEMBL:Q74K54}	[TP0550-TP0163 (0.74372905)]
COG0486	COG0803	LJ1855	LJ1855	Probable tRNA modification GTPase TrmE	LJ0577	LJ0577	ABC transporter solute-binding component	[TP0550-TP0163 (0.74372905)]
COG0687	COG1057	LJ0891	LJ0891	ABC transporter solute-binding component,	LJ1636	LJ1636	Probable nicotinate-nucleotide	[TP0655-TP0741 (0.7061969)]
COG0012	COG0608	LJ0559	LJ0559	Probable GTP-binding protein	LJ1475	LJ1475	Hypothetical protein {UniProtKB/TrEMBL:Q74IT9}	[TP0124-TP0704 (0.626838)]
COG0050	COG0457	LJ1009	LJ1009	Elongation factor Tu {UniProtKB/TrEMBL:Q74JU6}	LJ0988	LJ0988	Hypothetical protein {UniProtKB/TrEMBL:Q74JW7}	[TP0187-TP0067 (0.7854602)]
COG0050	COG0457	LJ1009	LJ1009	Elongation factor Tu {UniProtKB/TrEMBL:Q74JU6}	LJ1093	LJ1093	Hypothetical protein {UniProtKB/TrEMBL:Q74JL4}	[TP0187-TP0067 (0.7854602)]
COG0220	COG1316	LJ1667	trmB	tRNA (guanine-N(7)-)-methyltransferase (EC 2.1.1.33) (tRNA(m7G46)- methyltransferase)	LJ0396	LJ0396	Hypothetical protein {UniProtKB/TrEMBL:Q74L30}	[TP0464-TP0739 (0.7885255)]
COG0220	COG1316	LJ1667	trmB	tRNA (guanine-N(7)-)-methyltransferase (EC 2.1.1.33) (tRNA(m7G46)- methyltransferase)	LJ0172	LJ0172	Hypothetical protein {UniProtKB/TrEMBL:Q74LL2}	[TP0464-TP0739 (0.7885255)]
COG0220	COG1316	LJ1667	trmB	tRNA (guanine-N(7)-)-methyltransferase (EC 2.1.1.33) (tRNA(m7G46)- methyltransferase)	LJ1021	LJ1021	Hypothetical protein {UniProtKB/TrEMBL:Q74JT4}	[TP0464-TP0739 (0.7885255)]
COG0220	COG1316	LJ1667	trmB	tRNA (guanine-N(7)-)-methyltransferase (EC 2.1.1.33) (tRNA(m7G46)- methyltransferase)	LJ0582	LJ0582	Hypothetical protein {UniProtKB/TrEMBL:Q74HQ1}	[TP0464-TP0739 (0.7885255)]
COG0301	COG0457	LJ0954	LJ0954	Probable thiamine biosynthesis protein ThiI	LJ1093	LJ1093	Hypothetical protein {UniProtKB/TrEMBL:Q74JL4}	[TP0559-TP0095 (0.76004404), TP0559-TP0067 (0.65738976)]
COG0301	COG0457	LJ0954	LJ0954	Probable thiamine biosynthesis protein ThiI	LJ0988	LJ0988	Hypothetical protein {UniProtKB/TrEMBL:Q74JW7}	[TP0559-TP0095 (0.76004404), TP0559-TP0067 (0.65738976)]
COG0257	COG0564	LJ0358.1	LJ0358b	50S ribosomal protein L36	LJ0825	LJ0825	Hypothetical protein {UniProtKB/TrEMBL:Q74KC6}	[TP0209-TP0154 (0.634929)]
COG0257	COG0564	LJ0358.1	LJ0358b	50S ribosomal protein L36	LJ1186	LJ1186	Ribosomal large subunit pseudouridine synthase D	[TP0209-TP0154 (0.634929)]
COG0257	COG0564	LJ0358.1	LJ0358b	50S ribosomal protein L36	LJ1679	LJ1679	Hypothetical protein {UniProtKB/TrEMBL:Q74I87}	[TP0209-TP0154 (0.634929)]
COG0457	COG1187	LJ0988	LJ0988	Hypothetical protein {UniProtKB/TrEMBL:Q74JW7}	LJ1086	LJ1086	Ribosomal large subunit pseudouridine synthase B	[TP0067-TP0459 (0.6360361)]
COG0457	COG1187	LJ1093	LJ1093	Hypothetical protein {UniProtKB/TrEMBL:Q74JL4}	LJ1086	LJ1086	Ribosomal large subunit pseudouridine synthase B	[TP0067-TP0459 (0.6360361)]
COG0457	COG1187	LJ0988	LJ0988	Hypothetical protein {UniProtKB/TrEMBL:Q74JW7}	LJ0955	LJ0955	Ribosomal large subunit pseudouridine synthase B	[TP0067-TP0459 (0.6360361)]
COG0457	COG1187	LJ1093	LJ1093	Hypothetical protein {UniProtKB/TrEMBL:Q74JL4}	LJ0955	LJ0955	Ribosomal large subunit pseudouridine synthase B	[TP0067-TP0459 (0.6360361)]
COG0210	COG0305	LJ1721	LJ1721	ATP-dependent DNA helicase PcrA	LJ0012	LJ0012	Replicative DNA helicase	[TP0102-TP0058 (0.8842861)]
COG0210	COG0305	LJ1056	LJ1056	Hypothetical protein {UniProtKB/TrEMBL:Q74JQ2}	LJ0012	LJ0012	Replicative DNA helicase	[TP0102-TP0058 (0.8842861)]
COG0257	COG1057	LJ0358.1	LJ0358b	50S ribosomal protein L36	LJ1636	LJ1636	Probable nicotinate-nucleotide	[TP0209-TP0741 (0.64932555)]
