# Supplementary material for: The Binary Protein Interactome of Treponema pallidum – The Syphilis Spirochete
Source: PLoS One. 2008 May 28;3(5):e2292. doi: 10.1371/journal.pone.0002292 (PMC2386257; doi:10.1371/journal.pone.0002292)
Supplement: Data S1 — Predicted protein-protein interactions based on our Treponema pallidum data; zip archive containing 372 files with one file per species. (6.09 MB ZIP) [file pone.0002292.s006.zip › bacteria/Lactobacillus_plantarum.tab]

220668 Lactobacillus plantarum
COG A	COG B	Locus Id A	Preferred Name(s) A	Annotation A	Locus Id B	Preferred Name(s) B	Annotation B	T. pallidum interaction
COG0186	COG1475	lp_1044	rpsQ	30S ribosomal protein S17	lp_3200	lp_3200	Chromosome partitioning protein, DNA-binding	[TP0198-TP0271 (0.71912634)]
COG0186	COG1475	lp_1044	rpsQ	30S ribosomal protein S17	lp_3198	lp_3198	Chromosome partitioning protein, DNA-binding	[TP0198-TP0271 (0.71912634)]
COG0617	COG0860	lp_1873	cca	CCA-adding enzyme (EC 2.7.7.25) (EC 2.7.7.21) (tRNA nucleotidyltransferase) (tRNA adenylyl-/cytidylyl- transferase) (tRNA CCA-pyrophosphorylase) (tRNA-NT)	lp_1982	lp_1982	N-acetylmuramoyl-L-alanine amidase	[TP0270-TP0247 (0.76828843)]
COG0201	COG0550	lp_1056	lp_1056	Preprotein translocase, SecY subunit	lp_1850	lp_1850	DNA topoisomerase {UniProtKB/TrEMBL:Q88W22}	[TP0208-TP0394 (0.8044664)]
COG0693	COG1922	lp_3142	lp_3142	Hypothetical protein lp_3142	lp_0564	lp_0564	Teichoic acid biosynthesis protein A	[TP0445-TP0275 (0.6010877)]
COG0693	COG1922	lp_0081	lp_0081	Intracellular protease/amidase	lp_0564	lp_0564	Teichoic acid biosynthesis protein A	[TP0445-TP0275 (0.6010877)]
COG0768	COG2812	lp_2200	lp_2200	Penicillin binding protein 2B	lp_0698	lp_0698	DNA-directed DNA polymerase III, gamma/tau	[TP0500-TP1005 (0.655462)]
COG0768	COG2812	lp_1568	lp_1568	Penicillin binding protein 2B	lp_0698	lp_0698	DNA-directed DNA polymerase III, gamma/tau	[TP0500-TP1005 (0.655462)]
COG0051	COG0693	lp_1032	rpsJ	30S ribosomal protein S10	lp_3142	lp_3142	Hypothetical protein lp_3142	[TP0188-TP0445 (0.6307204)]
COG0051	COG0693	lp_1032	rpsJ	30S ribosomal protein S10	lp_0081	lp_0081	Intracellular protease/amidase	[TP0188-TP0445 (0.6307204)]
COG0180	COG0564	lp_0434	lp_0434	Tryptophan--tRNA ligase	lp_2221	lp_2221	Pseudouridylate synthase	[TP0632-TP0339 (0.7885255)]
COG0180	COG0564	lp_0434	lp_0434	Tryptophan--tRNA ligase	lp_2653	lp_2653	Pseudouridine synthase {UniProtKB/TrEMBL:Q88U70}	[TP0632-TP0339 (0.7885255)]
COG0180	COG0564	lp_0434	lp_0434	Tryptophan--tRNA ligase	lp_1781	lp_1781	Pseudouridine synthase {UniProtKB/TrEMBL:Q88W74}	[TP0632-TP0339 (0.7885255)]
COG0180	COG0564	lp_0434	lp_0434	Tryptophan--tRNA ligase	lp_0963	lp_0963	Pseudouridylate synthase	[TP0632-TP0339 (0.7885255)]
COG0090	COG0223	lp_1036	rplB	50S ribosomal protein L2	lp_1616	fmt	Methionyl-tRNA formyltransferase (EC 2.1.2.9)	[TP0192-TP0756 (0.8610547)]
COG0632	COG2255	lp_2287	ruvA	Holliday junction ATP-dependent DNA helicase ruvA (EC 3.6.1.-)	lp_2286	ruvB	Holliday junction ATP-dependent DNA helicase ruvB (EC 3.6.1.-)	[TP0543-TP0162 (0.9659884)]
COG0125	COG0586	lp_0703	tmk	Thymidylate kinase {UniProtKB/Swiss-Prot:Q88YP6}	lp_0907	lp_0907	DedA protein {UniProtKB/TrEMBL:Q88Y79}	[TP0354-TP0779 (0.67954355)]
COG0125	COG0586	lp_0703	tmk	Thymidylate kinase {UniProtKB/Swiss-Prot:Q88YP6}	lp_2232	lp_2232	Integral membrane protein	[TP0354-TP0779 (0.67954355)]
COG0257	COG0577	lp_1059.1	lp_1059A	50S ribosomal protein L36	lp_1393	lp_1393	ABC transporter, ATP-binding and permease protein	[TP0209-TP0962 (0.5903608)]
COG0257	COG0577	lp_1059.1	lp_1059A	50S ribosomal protein L36	lp_2740	lp_2740	ABC transporter, permease protein	[TP0209-TP0962 (0.5903608)]
COG0257	COG0577	lp_1059.1	lp_1059A	50S ribosomal protein L36	lp_0298	lp_0298	ABC transporter, permease protein	[TP0209-TP0962 (0.5903608)]
COG0257	COG0577	lp_1059.1	lp_1059A	50S ribosomal protein L36	lp_2822	lp_2822	ABC transporter, permease protein	[TP0209-TP0962 (0.5903608)]
COG0257	COG0577	lp_1059.1	lp_1059A	50S ribosomal protein L36	lp_2856	lp_2856	ABC transporter, permease protein	[TP0209-TP0962 (0.5903608)]
COG0257	COG0577	lp_1059.1	lp_1059A	50S ribosomal protein L36	lp_3000	lp_3000	ABC transporter, ATP-binding and permease protein	[TP0209-TP0962 (0.5903608)]
COG0457	COG1653	lp_1877	lp_1877	Hypothetical protein lp_1877	lp_1327	lp_1327	Sugar ABC transporter, substrate binding protein	[TP0067-TP0074 (0.6656524)]
COG0457	COG1653	lp_1877	lp_1877	Hypothetical protein lp_1877	lp_3642	lp_3642	Sugar ABC transporter, substrate binding protein	[TP0067-TP0074 (0.6656524)]
COG0222	COG0802	lp_0622	rplL	50S ribosomal protein L7/L12	lp_0809	lp_0809	ATPase or kinase {UniProtKB/TrEMBL:Q88YF9}	[TP0240-TP0875 (0.8481433)]
COG0495	COG1214	lp_1316	leuS	Leucyl-tRNA synthetase (EC 6.1.1.4) (Leucine--tRNA ligase) (LeuRS)	lp_0717	lp_0717	Glycoprotein endopeptidase	[TP0586-TP0876 (0.5571989)]
COG0192	COG0592	lp_1301	metK	S-adenosylmethionine synthetase (EC 2.5.1.6) (Methionine adenosyltransferase) (AdoMet synthetase) (MAT)	lp_0002	lp_0002	DNA-directed DNA polymerase III, beta chain	[TP0794-TP0002 (0.8412751)]
COG0125	COG0457	lp_0703	tmk	Thymidylate kinase {UniProtKB/Swiss-Prot:Q88YP6}	lp_1877	lp_1877	Hypothetical protein lp_1877	[TP0354-TP0648 (0.5206915)]
COG0860	COG1396	lp_1982	lp_1982	N-acetylmuramoyl-L-alanine amidase	lp_2918	lp_2918	Transcription regulator	[TP0247-TP0461 (0.8100859)]
COG0860	COG1396	lp_1982	lp_1982	N-acetylmuramoyl-L-alanine amidase	lp_0482	lp_0482	Transcription regulator	[TP0247-TP0461 (0.8100859)]
COG0860	COG1396	lp_1982	lp_1982	N-acetylmuramoyl-L-alanine amidase	lp_0631	lp_0631	Prophage Lp1 protein 8 {UniProtKB/TrEMBL:Q88YW0}	[TP0247-TP0461 (0.8100859)]
COG0860	COG1396	lp_1982	lp_1982	N-acetylmuramoyl-L-alanine amidase	lp_2448	lp_2448	Prophage Lp2 protein 9 {UniProtKB/TrEMBL:Q88UM2}	[TP0247-TP0461 (0.8100859)]
COG0860	COG1396	lp_1982	lp_1982	N-acetylmuramoyl-L-alanine amidase	lp_0319	lp_0319	Transcription regulator	[TP0247-TP0461 (0.8100859)]
COG0860	COG1396	lp_1982	lp_1982	N-acetylmuramoyl-L-alanine amidase	lp_0917	lp_0917	Transcription regulator	[TP0247-TP0461 (0.8100859)]
COG0265	COG0333	lp_0043	lp_0043	Serine protease HtrA {UniProtKB/TrEMBL:Q890H5}	lp_1535.1	rpmF	50S ribosomal protein L32	[TP0773-TP0807 (0.5060325)]
COG0265	COG0333	lp_0742	lp_0742	Integral membrane protein	lp_1535.1	rpmF	50S ribosomal protein L32	[TP0773-TP0807 (0.5060325)]
COG0802	COG0860	lp_0809	lp_0809	ATPase or kinase {UniProtKB/TrEMBL:Q88YF9}	lp_1982	lp_1982	N-acetylmuramoyl-L-alanine amidase	[TP0875-TP0247 (0.90700364)]
COG0272	COG1396	lp_1145	lp_1145	DNA ligase {UniProtKB/TrEMBL:Q88XQ0}	lp_2448	lp_2448	Prophage Lp2 protein 9 {UniProtKB/TrEMBL:Q88UM2}	[TP0634-TP0461 (0.7134334)]
COG0272	COG1396	lp_1145	lp_1145	DNA ligase {UniProtKB/TrEMBL:Q88XQ0}	lp_0917	lp_0917	Transcription regulator	[TP0634-TP0461 (0.7134334)]
COG0272	COG1396	lp_1145	lp_1145	DNA ligase {UniProtKB/TrEMBL:Q88XQ0}	lp_0631	lp_0631	Prophage Lp1 protein 8 {UniProtKB/TrEMBL:Q88YW0}	[TP0634-TP0461 (0.7134334)]
COG0272	COG1396	lp_1145	lp_1145	DNA ligase {UniProtKB/TrEMBL:Q88XQ0}	lp_0319	lp_0319	Transcription regulator	[TP0634-TP0461 (0.7134334)]
COG0272	COG1396	lp_1145	lp_1145	DNA ligase {UniProtKB/TrEMBL:Q88XQ0}	lp_2918	lp_2918	Transcription regulator	[TP0634-TP0461 (0.7134334)]
COG0272	COG1396	lp_1145	lp_1145	DNA ligase {UniProtKB/TrEMBL:Q88XQ0}	lp_0482	lp_0482	Transcription regulator	[TP0634-TP0461 (0.7134334)]
COG0333	COG1077	lp_1535.1	rpmF	50S ribosomal protein L32	lp_2359	lp_2359	Cell shape determining protein MreB	[TP0807-TP0497 (0.61855906)]
COG0333	COG1077	lp_1535.1	rpmF	50S ribosomal protein L32	lp_2319	lp_2319	Cell shape determining protein MreB	[TP0807-TP0497 (0.61855906)]
COG0234	COG1200	lp_0727	groS	10 kDa chaperonin (Protein Cpn10) (groES protein)	lp_1627	lp_1627	ATP-dependent DNA helicase RecG	[TP1013-TP0687 (0.84594196)]
COG1121	COG1345	lp_1095	lp_1095	MtsC {UniProtKB/TrEMBL:Q8GH71}	lp_2847	lp_2847	Extracellular protein {UniProtKB/TrEMBL:Q88TS6}	[TP0035-TP0872 (0.6931363)]
COG0257	COG1253	lp_1059.1	lp_1059A	50S ribosomal protein L36	lp_2671	lp_2671	Integral membrane protein	[TP0209-TP0027 (0.74441797)]
COG0060	COG0681	lp_2187	ileS	Isoleucyl-tRNA synthetase (EC 6.1.1.5) (Isoleucine--tRNA ligase) (IleRS)	lp_2863	lp_2863	Signal peptidase I {UniProtKB/TrEMBL:Q88TR3}	[TP0452-TP0185 (0.79878455)]
COG0060	COG0681	lp_2187	ileS	Isoleucyl-tRNA synthetase (EC 6.1.1.5) (Isoleucine--tRNA ligase) (IleRS)	lp_2862	lp_2862	Signal peptidase I {UniProtKB/TrEMBL:Q88TR4}	[TP0452-TP0185 (0.79878455)]
COG0060	COG0681	lp_2187	ileS	Isoleucyl-tRNA synthetase (EC 6.1.1.5) (Isoleucine--tRNA ligase) (IleRS)	lp_3675	lp_3675	Signal peptidase I {UniProtKB/TrEMBL:Q88RY1}	[TP0452-TP0185 (0.79878455)]
COG0593	COG1077	lp_0001	dnaA	Chromosomal replication initiator protein dnaA	lp_2319	lp_2319	Cell shape determining protein MreB	[TP0001-TP0497 (0.678435)]
COG0593	COG1077	lp_0001	dnaA	Chromosomal replication initiator protein dnaA	lp_2359	lp_2359	Cell shape determining protein MreB	[TP0001-TP0497 (0.678435)]
COG0249	COG0357	lp_2298	mutS	DNA mismatch repair protein mutS	lp_3201	gidB	Methyltransferase gidB (EC 2.1.-.-) (Glucose-inhibited division protein B)	[TP0328-TP0946 (0.7367136)]
COG0465	COG0465	lp_0547	lp_0547	Cell division protein FtsH, ATP-dependent zinc	lp_0547	lp_0547	Cell division protein FtsH, ATP-dependent zinc	[TP0330-TP0330 (0.73856413)]
COG0860	COG1192	lp_1982	lp_1982	N-acetylmuramoyl-L-alanine amidase	lp_3199	lp_3199	Chromosome partitioning protein,	[TP0247-TP0272 (0.7527567)]
COG0242	COG0272	lp_2155	def	Peptide deformylase (EC 3.5.1.88) (PDF) (Polypeptide deformylase)	lp_1145	lp_1145	DNA ligase {UniProtKB/TrEMBL:Q88XQ0}	[TP0757-TP0634 (0.68197167)]
COG0242	COG0272	lp_2935	lp_2935	Peptide deformylase {UniProtKB/TrEMBL:Q88TK9}	lp_1145	lp_1145	DNA ligase {UniProtKB/TrEMBL:Q88XQ0}	[TP0757-TP0634 (0.68197167)]
COG0187	COG0358	lp_1840	lp_1840	Topoisomerase IV, subunit B	lp_1963	lp_1963	DNA primase DnaG {UniProtKB/TrEMBL:Q88VS4}	[TP1006-TP0492 (0.55112576)]
COG0187	COG0358	lp_0006	lp_0006	DNA gyrase, B subunit {UniProtKB/TrEMBL:Q890K4}	lp_1963	lp_1963	DNA primase DnaG {UniProtKB/TrEMBL:Q88VS4}	[TP1006-TP0492 (0.55112576)]
COG0301	COG0514	lp_2325	thiI	Probable thiamine biosynthesis protein thiI	lp_0962	lp_0962	ATP-dependent DNA helicase RecQ	[TP0559-TP0103 (0.6411465)]
COG0301	COG0514	lp_2325	thiI	Probable thiamine biosynthesis protein thiI	lp_1885	lp_1885	ATP-dependent DNA helicase RecQ	[TP0559-TP0103 (0.6411465)]
COG1154	COG2812	lp_2610	lp_2610	1-deoxy-D-xylulose-5-phosphate synthase	lp_0698	lp_0698	DNA-directed DNA polymerase III, gamma/tau	[TP0824-TP1005 (0.68180764)]
COG0237	COG0552	lp_1510	coaE	Dephospho-CoA kinase (EC 2.7.1.24) (Dephosphocoenzyme A kinase)	lp_1633	lp_1633	Signal recognition particle receptor FtsY	[TP0296-TP0578 (0.7885255)]
COG0080	COG0265	lp_0619	rplK	50S ribosomal protein L11	lp_0742	lp_0742	Integral membrane protein	[TP0237-TP0773 (0.6164146)]
COG0080	COG0265	lp_0619	rplK	50S ribosomal protein L11	lp_0043	lp_0043	Serine protease HtrA {UniProtKB/TrEMBL:Q890H5}	[TP0237-TP0773 (0.6164146)]
COG2812	COG2812	lp_0698	lp_0698	DNA-directed DNA polymerase III, gamma/tau	lp_0698	lp_0698	DNA-directed DNA polymerase III, gamma/tau	[TP1005-TP1005 (0.52391654)]
COG0223	COG0234	lp_1616	fmt	Methionyl-tRNA formyltransferase (EC 2.1.2.9)	lp_0727	groS	10 kDa chaperonin (Protein Cpn10) (groES protein)	[TP0756-TP1013 (0.64276713)]
COG0036	COG1653	lp_1621	lp_1621	Ribulose-phosphate 3-epimerase	lp_3642	lp_3642	Sugar ABC transporter, substrate binding protein	[TP0945-TP0074 (0.654426)]
COG0036	COG1653	lp_1621	lp_1621	Ribulose-phosphate 3-epimerase	lp_1327	lp_1327	Sugar ABC transporter, substrate binding protein	[TP0945-TP0074 (0.654426)]
COG0357	COG0459	lp_3201	gidB	Methyltransferase gidB (EC 2.1.-.-) (Glucose-inhibited division protein B)	lp_0728	groL	60 kDa chaperonin (Protein Cpn60) (groEL protein)	[TP0946-TP0030 (0.68326145)]
COG0664	COG1074	lp_0103	lp_0103	Transcription regulator	lp_2693	lp_2693	ATP-dependent nuclease, subunit A	[TP0089-TP0898 (0.8304331)]
COG0664	COG1074	lp_1442	lp_1442	Transcription regulator	lp_2693	lp_2693	ATP-dependent nuclease, subunit A	[TP0089-TP0898 (0.8304331)]
COG0664	COG1074	lp_3444	lp_3444	Transcription regulator	lp_2693	lp_2693	ATP-dependent nuclease, subunit A	[TP0089-TP0898 (0.8304331)]
COG0050	COG4939	lp_2119	tuf	Elongation factor Tu (EF-Tu)	lp_1070	lp_1070	Lipoprotein {UniProtKB/TrEMBL:Q88XV4}	[TP0187-TP0171 (0.7331395)]
COG0223	COG0242	lp_1616	fmt	Methionyl-tRNA formyltransferase (EC 2.1.2.9)	lp_2935	lp_2935	Peptide deformylase {UniProtKB/TrEMBL:Q88TK9}	[TP0756-TP0757 (0.8300303)]
COG0223	COG0242	lp_1616	fmt	Methionyl-tRNA formyltransferase (EC 2.1.2.9)	lp_2155	def	Peptide deformylase (EC 3.5.1.88) (PDF) (Polypeptide deformylase)	[TP0756-TP0757 (0.8300303)]
COG0233	COG0359	lp_2052	frr	Ribosome recycling factor (Ribosome-releasing factor) (RRF)	lp_0013	rplI	50S ribosomal protein L9	[TP0604-TP0060 (0.5105792)]
COG0012	COG0457	lp_3196	lp_3196	GTP-binding protein {UniProtKB/TrEMBL:Q88T14}	lp_1877	lp_1877	Hypothetical protein lp_1877	[TP0124-TP0067 (0.81355333)]
COG0265	COG0492	lp_0043	lp_0043	Serine protease HtrA {UniProtKB/TrEMBL:Q890H5}	lp_0761	lp_0761	Thioredoxin reductase {UniProtKB/TrEMBL:Q88YJ7}	[TP0773-TP0814 (0.6926654)]
COG0265	COG0492	lp_0742	lp_0742	Integral membrane protein	lp_0761	lp_0761	Thioredoxin reductase {UniProtKB/TrEMBL:Q88YJ7}	[TP0773-TP0814 (0.6926654)]
COG0265	COG0492	lp_0043	lp_0043	Serine protease HtrA {UniProtKB/TrEMBL:Q890H5}	lp_2585	lp_2585	Thioredoxin reductase {UniProtKB/TrEMBL:Q88UC0}	[TP0773-TP0814 (0.6926654)]
COG0265	COG0492	lp_0742	lp_0742	Integral membrane protein	lp_2585	lp_2585	Thioredoxin reductase {UniProtKB/TrEMBL:Q88UC0}	[TP0773-TP0814 (0.6926654)]
COG0124	COG0608	lp_1981	hisS	Histidyl-tRNA synthetase (EC 6.1.1.21) (Histidine--tRNA ligase) (HisRS)	lp_2087	lp_2087	Single-strand DNA-specific exonuclease RecJ	[TP0641-TP0704 (0.75894904)]
COG0153	COG0242	lp_3482	galK	Galactokinase (EC 2.7.1.6) (Galactose kinase)	lp_2935	lp_2935	Peptide deformylase {UniProtKB/TrEMBL:Q88TK9}	[TP0418-TP0757 (0.51512045)]
COG0153	COG0242	lp_3482	galK	Galactokinase (EC 2.7.1.6) (Galactose kinase)	lp_2155	def	Peptide deformylase (EC 3.5.1.88) (PDF) (Polypeptide deformylase)	[TP0418-TP0757 (0.51512045)]
COG0465	COG0772	lp_0547	lp_0547	Cell division protein FtsH, ATP-dependent zinc	lp_2078	lp_2078	Rod-shape determining protein	[TP0330-TP0387 (0.8016956)]
COG0465	COG0772	lp_0547	lp_0547	Cell division protein FtsH, ATP-dependent zinc	lp_2137	lp_2137	Cell division protein FtsW	[TP0330-TP0387 (0.8016956)]
COG0465	COG0772	lp_0547	lp_0547	Cell division protein FtsH, ATP-dependent zinc	lp_2354	lp_2354	Rod-shape determining protein	[TP0330-TP0387 (0.8016956)]
COG0457	COG1426	lp_1877	lp_1877	Hypothetical protein lp_1877	lp_2304	lp_2304	Hypothetical protein lp_2304	[TP0268-TP0334 (0.739808)]
COG0192	COG0217	lp_1301	metK	S-adenosylmethionine synthetase (EC 2.5.1.6) (Methionine adenosyltransferase) (AdoMet synthetase) (MAT)	lp_2253	lp_2253	Hypothetical UPF0082 protein lp_2253	[TP0794-TP0474 (0.71912634)]
COG0092	COG0301	lp_1040	rpsC	30S ribosomal protein S3	lp_2325	thiI	Probable thiamine biosynthesis protein thiI	[TP0195-TP0559 (0.66944)]
COG0860	COG1214	lp_1982	lp_1982	N-acetylmuramoyl-L-alanine amidase	lp_0717	lp_0717	Glycoprotein endopeptidase	[TP0247-TP0876 (0.6334264)]
COG0544	COG1418	lp_2118	tig	Trigger factor {UniProtKB/Swiss-Prot:Q88VE1}	lp_2664	lp_2664	Hypothetical protein lp_2664	[TP0506-TP1018 (0.7668753)]
COG0544	COG1418	lp_2118	tig	Trigger factor {UniProtKB/Swiss-Prot:Q88VE1}	lp_1556	lp_1556	Hypothetical protein lp_1556	[TP0506-TP1018 (0.7668753)]
COG0544	COG1418	lp_2118	tig	Trigger factor {UniProtKB/Swiss-Prot:Q88VE1}	lp_2300	lp_2300	UPF0144 protein lp_2300	[TP0506-TP1018 (0.7668753)]
COG0305	COG2812	lp_0014	lp_0014	Replicative DNA helicase DnaC	lp_0698	lp_0698	DNA-directed DNA polymerase III, gamma/tau	[TP0058-TP1005 (0.7130585)]
COG0188	COG0526	lp_0007	lp_0007	DNA gyrase, A subunit {UniProtKB/TrEMBL:Q890K3}	lp_2633	lp_2633	Thioredoxin H-type {UniProtKB/TrEMBL:Q88U85}	[TP0005-TP0100 (0.7885434)]
COG0188	COG0526	lp_0007	lp_0007	DNA gyrase, A subunit {UniProtKB/TrEMBL:Q890K3}	lp_2270	lp_2270	Thioredoxin {UniProtKB/TrEMBL:Q88V17}	[TP0005-TP0100 (0.7885434)]
COG0188	COG0526	lp_1839	lp_1839	Topoisomerase IV, subunit A	lp_3437	lp_3437	Thioredoxin {UniProtKB/TrEMBL:Q88SI1}	[TP0005-TP0100 (0.7885434)]
COG0188	COG0526	lp_1839	lp_1839	Topoisomerase IV, subunit A	lp_2633	lp_2633	Thioredoxin H-type {UniProtKB/TrEMBL:Q88U85}	[TP0005-TP0100 (0.7885434)]
COG0188	COG0526	lp_1839	lp_1839	Topoisomerase IV, subunit A	lp_2270	lp_2270	Thioredoxin {UniProtKB/TrEMBL:Q88V17}	[TP0005-TP0100 (0.7885434)]
COG0188	COG0526	lp_0007	lp_0007	DNA gyrase, A subunit {UniProtKB/TrEMBL:Q890K3}	lp_0236	lp_0236	Thioredoxin {UniProtKB/TrEMBL:Q88ZR9}	[TP0005-TP0100 (0.7885434)]
COG0188	COG0526	lp_1839	lp_1839	Topoisomerase IV, subunit A	lp_0236	lp_0236	Thioredoxin {UniProtKB/TrEMBL:Q88ZR9}	[TP0005-TP0100 (0.7885434)]
COG0188	COG0526	lp_0007	lp_0007	DNA gyrase, A subunit {UniProtKB/TrEMBL:Q890K3}	lp_3437	lp_3437	Thioredoxin {UniProtKB/TrEMBL:Q88SI1}	[TP0005-TP0100 (0.7885434)]
COG0526	COG0771	lp_2633	lp_2633	Thioredoxin H-type {UniProtKB/TrEMBL:Q88U85}	lp_2197	murD	UDP-N-acetylmuramoylalanine--D-glutamate ligase (EC 6.3.2.9) (UDP-N- acetylmuramoyl-L-alanyl-D-glutamate synthetase) (D-glutamic acid- adding enzyme)	[TP0100-TP0903 (0.59509045)]
COG0526	COG0771	lp_0236	lp_0236	Thioredoxin {UniProtKB/TrEMBL:Q88ZR9}	lp_2197	murD	UDP-N-acetylmuramoylalanine--D-glutamate ligase (EC 6.3.2.9) (UDP-N- acetylmuramoyl-L-alanyl-D-glutamate synthetase) (D-glutamic acid- adding enzyme)	[TP0100-TP0903 (0.59509045)]
COG0526	COG0771	lp_3437	lp_3437	Thioredoxin {UniProtKB/TrEMBL:Q88SI1}	lp_2197	murD	UDP-N-acetylmuramoylalanine--D-glutamate ligase (EC 6.3.2.9) (UDP-N- acetylmuramoyl-L-alanyl-D-glutamate synthetase) (D-glutamic acid- adding enzyme)	[TP0100-TP0903 (0.59509045)]
COG0526	COG0771	lp_2270	lp_2270	Thioredoxin {UniProtKB/TrEMBL:Q88V17}	lp_2197	murD	UDP-N-acetylmuramoylalanine--D-glutamate ligase (EC 6.3.2.9) (UDP-N- acetylmuramoyl-L-alanyl-D-glutamate synthetase) (D-glutamic acid- adding enzyme)	[TP0100-TP0903 (0.59509045)]
COG0504	COG1475	lp_0481	pyrG	CTP synthase (EC 6.3.4.2) (UTP--ammonia ligase) (CTP synthetase)	lp_3200	lp_3200	Chromosome partitioning protein, DNA-binding	[TP0305-TP0271 (0.70252794)]
COG0504	COG1475	lp_0481	pyrG	CTP synthase (EC 6.3.4.2) (UTP--ammonia ligase) (CTP synthetase)	lp_3198	lp_3198	Chromosome partitioning protein, DNA-binding	[TP0305-TP0271 (0.70252794)]
COG0250	COG0772	lp_0617	lp_0617	Transcription antitermination protein NusG	lp_2354	lp_2354	Rod-shape determining protein	[TP0236-TP0387 (0.7470728)]
COG0250	COG0772	lp_0617	lp_0617	Transcription antitermination protein NusG	lp_2078	lp_2078	Rod-shape determining protein	[TP0236-TP0387 (0.7470728)]
COG0250	COG0772	lp_0617	lp_0617	Transcription antitermination protein NusG	lp_2137	lp_2137	Cell division protein FtsW	[TP0236-TP0387 (0.7470728)]
COG0227	COG0740	lp_1624	rpmB	50S ribosomal protein L28	lp_0786	clpP	ATP-dependent Clp protease proteolytic subunit (EC 3.4.21.92) (Endopeptidase Clp)	[TP0362-TP0507 (0.75048)]
COG0457	COG0457	lp_1877	lp_1877	Hypothetical protein lp_1877	lp_1877	lp_1877	Hypothetical protein lp_1877	[TP0067-TP0095 (0.6515529)]
COG0445	COG3839	lp_3681	gidA	tRNA uridine 5-carboxymethylaminomethyl modification enzyme gidA (Glucose-inhibited division protein A)	lp_1324	lp_1324	Sugar ABC transporter, ATP-binding protein	[TP0044-TP0804 (0.81002605)]
COG0445	COG3839	lp_3681	gidA	tRNA uridine 5-carboxymethylaminomethyl modification enzyme gidA (Glucose-inhibited division protein A)	lp_1750	lp_1750	ABC transporter, ATP-binding protein	[TP0044-TP0804 (0.81002605)]
COG0445	COG3839	lp_3681	gidA	tRNA uridine 5-carboxymethylaminomethyl modification enzyme gidA (Glucose-inhibited division protein A)	lp_3635	lp_3635	Multiple sugar ABC transporter, ATP-binding	[TP0044-TP0804 (0.81002605)]
COG0445	COG3839	lp_3681	gidA	tRNA uridine 5-carboxymethylaminomethyl modification enzyme gidA (Glucose-inhibited division protein A)	lp_0180	lp_0180	Multiple sugar ABC transporter, ATP-binding	[TP0044-TP0804 (0.81002605)]
COG0103	COG0211	lp_1078	rpsI	30S ribosomal protein S9	lp_1594	rpmA	50S ribosomal protein L27	[TP1024-TP0743 (0.87139803)]
COG1200	COG4939	lp_1627	lp_1627	ATP-dependent DNA helicase RecG	lp_1070	lp_1070	Lipoprotein {UniProtKB/TrEMBL:Q88XV4}	[TP0687-TP0171 (0.7207038)]
COG0457	COG0803	lp_1877	lp_1877	Hypothetical protein lp_1877	lp_3018	lp_3018	ABC transporter substrate binding protein	[TP0469-TP0034 (0.86910707)]
COG0457	COG0803	lp_1877	lp_1877	Hypothetical protein lp_1877	lp_3302	lp_3302	ABC transporter substrate binding protein	[TP0469-TP0034 (0.86910707)]
COG0457	COG0803	lp_1877	lp_1877	Hypothetical protein lp_1877	lp_1097	lp_1097	MtsA {UniProtKB/TrEMBL:Q8GH69}	[TP0469-TP0034 (0.86910707)]
COG0584	COG1493	lp_1328	lp_1328	Glycerophosphodiester phosphodiesterase	lp_0754	hprK	HPr kinase/phosphorylase (EC 2.7.11.-) (EC 2.7.4.-) (HPrK/P) (HPr(Ser) kinase/phosphorylase)	[TP0257-TP0591 (0.75711113)]
COG0584	COG1493	lp_1578	lp_1578	Glycerophosphodiester phosphodiesterase	lp_0754	hprK	HPr kinase/phosphorylase (EC 2.7.11.-) (EC 2.7.4.-) (HPrK/P) (HPr(Ser) kinase/phosphorylase)	[TP0257-TP0591 (0.75711113)]
COG0223	COG0664	lp_1616	fmt	Methionyl-tRNA formyltransferase (EC 2.1.2.9)	lp_3444	lp_3444	Transcription regulator	[TP0756-TP0995 (0.69102824)]
COG0223	COG0664	lp_1616	fmt	Methionyl-tRNA formyltransferase (EC 2.1.2.9)	lp_1442	lp_1442	Transcription regulator	[TP0756-TP0995 (0.69102824)]
COG0223	COG0664	lp_1616	fmt	Methionyl-tRNA formyltransferase (EC 2.1.2.9)	lp_0103	lp_0103	Transcription regulator	[TP0756-TP0995 (0.69102824)]
COG0697	COG0716	lp_1343	lp_1343	Transport protein {UniProtKB/TrEMBL:Q88X88}	lp_2794	lp_2794	Flavodoxin {UniProtKB/TrEMBL:Q88TW6}	[TP0986-TP0925 (0.8288174)]
COG0697	COG0716	lp_2789	lp_2789	Transport protein {UniProtKB/TrEMBL:Q88TX0}	lp_1477	lp_1477	Flavodoxin {UniProtKB/TrEMBL:Q88WY4}	[TP0986-TP0925 (0.8288174)]
COG0697	COG0716	lp_2959	lp_2959	Transport protein {UniProtKB/TrEMBL:Q88TJ3}	lp_2794	lp_2794	Flavodoxin {UniProtKB/TrEMBL:Q88TW6}	[TP0986-TP0925 (0.8288174)]
COG0697	COG0716	lp_3358	lp_3358	Transport protein {UniProtKB/TrEMBL:Q88SP3}	lp_1477	lp_1477	Flavodoxin {UniProtKB/TrEMBL:Q88WY4}	[TP0986-TP0925 (0.8288174)]
COG0697	COG0716	lp_0595	lp_0595	Transport protein {UniProtKB/TrEMBL:Q88YY9}	lp_1477	lp_1477	Flavodoxin {UniProtKB/TrEMBL:Q88WY4}	[TP0986-TP0925 (0.8288174)]
COG0697	COG0716	lp_3358	lp_3358	Transport protein {UniProtKB/TrEMBL:Q88SP3}	lp_2794	lp_2794	Flavodoxin {UniProtKB/TrEMBL:Q88TW6}	[TP0986-TP0925 (0.8288174)]
COG0697	COG0716	lp_0078	lp_0078	Transport protein {UniProtKB/TrEMBL:Q890E4}	lp_1477	lp_1477	Flavodoxin {UniProtKB/TrEMBL:Q88WY4}	[TP0986-TP0925 (0.8288174)]
COG0697	COG0716	lp_2959	lp_2959	Transport protein {UniProtKB/TrEMBL:Q88TJ3}	lp_1477	lp_1477	Flavodoxin {UniProtKB/TrEMBL:Q88WY4}	[TP0986-TP0925 (0.8288174)]
COG0697	COG0716	lp_0078	lp_0078	Transport protein {UniProtKB/TrEMBL:Q890E4}	lp_2794	lp_2794	Flavodoxin {UniProtKB/TrEMBL:Q88TW6}	[TP0986-TP0925 (0.8288174)]
COG0697	COG0716	lp_0595	lp_0595	Transport protein {UniProtKB/TrEMBL:Q88YY9}	lp_2794	lp_2794	Flavodoxin {UniProtKB/TrEMBL:Q88TW6}	[TP0986-TP0925 (0.8288174)]
COG0697	COG0716	lp_2509	lp_2509	Transport protein {UniProtKB/TrEMBL:Q88UH7}	lp_1477	lp_1477	Flavodoxin {UniProtKB/TrEMBL:Q88WY4}	[TP0986-TP0925 (0.8288174)]
COG0697	COG0716	lp_2789	lp_2789	Transport protein {UniProtKB/TrEMBL:Q88TX0}	lp_2794	lp_2794	Flavodoxin {UniProtKB/TrEMBL:Q88TW6}	[TP0986-TP0925 (0.8288174)]
COG0697	COG0716	lp_1343	lp_1343	Transport protein {UniProtKB/TrEMBL:Q88X88}	lp_1477	lp_1477	Flavodoxin {UniProtKB/TrEMBL:Q88WY4}	[TP0986-TP0925 (0.8288174)]
COG0697	COG0716	lp_2509	lp_2509	Transport protein {UniProtKB/TrEMBL:Q88UH7}	lp_2794	lp_2794	Flavodoxin {UniProtKB/TrEMBL:Q88TW6}	[TP0986-TP0925 (0.8288174)]
COG0272	COG0773	lp_1145	lp_1145	DNA ligase {UniProtKB/TrEMBL:Q88XQ0}	lp_1462	murC	UDP-N-acetylmuramate--L-alanine ligase (EC 6.3.2.8) (UDP-N- acetylmuramoyl-L-alanine synthetase)	[TP0634-TP0341 (0.8201813)]
COG1122	COG4330	lp_1073	cbiO1	Cobalt import ATP-binding protein cbiO 1	lp_0817	lp_0817	Integral membrane protein	[TP0227-TP0033 (0.81817394)]
COG1122	COG4330	lp_0218	lp_0218	ABC transporter, ATP-binding protein	lp_0817	lp_0817	Integral membrane protein	[TP0227-TP0033 (0.81817394)]
COG1122	COG4330	lp_0149	cbiO4	Putative cobalt import ATP-binding protein cbiO 4	lp_0817	lp_0817	Integral membrane protein	[TP0227-TP0033 (0.81817394)]
COG1122	COG4330	lp_0100	cbiO3	Putative cobalt import ATP-binding protein cbiO 3	lp_0817	lp_0817	Integral membrane protein	[TP0227-TP0033 (0.81817394)]
COG1122	COG4330	lp_1074	cbiO2	Cobalt import ATP-binding protein cbiO 2	lp_0817	lp_0817	Integral membrane protein	[TP0227-TP0033 (0.81817394)]
COG0301	COG0566	lp_2325	thiI	Probable thiamine biosynthesis protein thiI	lp_0612	lp_0612	TRNA/rRNA methyltransferase	[TP0559-TP0054 (0.678511)]
COG0301	COG0566	lp_2325	thiI	Probable thiamine biosynthesis protein thiI	lp_1555	lp_1555	RRNA methylase {UniProtKB/TrEMBL:Q88WR6}	[TP0559-TP0054 (0.678511)]
COG0353	COG0514	lp_0700	recR	Recombination protein recR	lp_0962	lp_0962	ATP-dependent DNA helicase RecQ	[TP1004-TP0103 (0.6917512)]
COG0353	COG0514	lp_0700	recR	Recombination protein recR	lp_1885	lp_1885	ATP-dependent DNA helicase RecQ	[TP1004-TP0103 (0.6917512)]
COG0036	COG0249	lp_1621	lp_1621	Ribulose-phosphate 3-epimerase	lp_2298	mutS	DNA mismatch repair protein mutS	[TP0945-TP0328 (0.6742458)]
COG0124	COG0465	lp_1981	hisS	Histidyl-tRNA synthetase (EC 6.1.1.21) (Histidine--tRNA ligase) (HisRS)	lp_0547	lp_0547	Cell division protein FtsH, ATP-dependent zinc	[TP0641-TP0330 (0.76316583)]
COG0257	COG0719	lp_1059.1	lp_1059A	50S ribosomal protein L36	lp_1472	lp_1472	ABC transporter component, iron regulated	[TP0209-TP0612 (0.6772987)]
COG0257	COG0719	lp_1059.1	lp_1059A	50S ribosomal protein L36	lp_1469	lp_1469	ABC transporter component	[TP0209-TP0612 (0.6772987)]
COG0242	COG0360	lp_2155	def	Peptide deformylase (EC 3.5.1.88) (PDF) (Polypeptide deformylase)	lp_0009	rpsF	30S ribosomal protein S6	[TP0757-TP0063 (0.54983324)]
COG0242	COG0360	lp_2935	lp_2935	Peptide deformylase {UniProtKB/TrEMBL:Q88TK9}	lp_0009	rpsF	30S ribosomal protein S6	[TP0757-TP0063 (0.54983324)]
COG0693	COG1653	lp_0081	lp_0081	Intracellular protease/amidase	lp_1327	lp_1327	Sugar ABC transporter, substrate binding protein	[TP0445-TP0074 (0.5751514)]
COG0693	COG1653	lp_3142	lp_3142	Hypothetical protein lp_3142	lp_1327	lp_1327	Sugar ABC transporter, substrate binding protein	[TP0445-TP0074 (0.5751514)]
COG0693	COG1653	lp_3142	lp_3142	Hypothetical protein lp_3142	lp_3642	lp_3642	Sugar ABC transporter, substrate binding protein	[TP0445-TP0074 (0.5751514)]
COG0693	COG1653	lp_0081	lp_0081	Intracellular protease/amidase	lp_3642	lp_3642	Sugar ABC transporter, substrate binding protein	[TP0445-TP0074 (0.5751514)]
COG0012	COG4939	lp_3196	lp_3196	GTP-binding protein {UniProtKB/TrEMBL:Q88T14}	lp_1070	lp_1070	Lipoprotein {UniProtKB/TrEMBL:Q88XV4}	[TP0124-TP0171 (0.59485275)]
COG0267	COG0357	lp_0615	lp_0615	50S ribosomal protein L33	lp_3201	gidB	Methyltransferase gidB (EC 2.1.-.-) (Glucose-inhibited division protein B)	[TP0234-TP0946 (0.6249908)]
COG0216	COG4939	lp_2378	prfA	Peptide chain release factor 1 (RF-1)	lp_1070	lp_1070	Lipoprotein {UniProtKB/TrEMBL:Q88XV4}	[TP0051-TP0171 (0.7207038)]
COG0234	COG0772	lp_0727	groS	10 kDa chaperonin (Protein Cpn10) (groES protein)	lp_2078	lp_2078	Rod-shape determining protein	[TP1013-TP0387 (0.81326103)]
COG0234	COG0772	lp_0727	groS	10 kDa chaperonin (Protein Cpn10) (groES protein)	lp_2137	lp_2137	Cell division protein FtsW	[TP1013-TP0387 (0.81326103)]
COG0234	COG0772	lp_0727	groS	10 kDa chaperonin (Protein Cpn10) (groES protein)	lp_2354	lp_2354	Rod-shape determining protein	[TP1013-TP0387 (0.81326103)]
COG0445	COG0457	lp_3681	gidA	tRNA uridine 5-carboxymethylaminomethyl modification enzyme gidA (Glucose-inhibited division protein A)	lp_1877	lp_1877	Hypothetical protein lp_1877	[TP0044-TP0954 (0.8549597)]
COG0305	COG1595	lp_0014	lp_0014	Replicative DNA helicase DnaC	lp_0614	lp_0614	DNA-directed RNA polymerase, sigma factor 30	[TP0058-TP0092 (0.74082893)]
COG0228	COG0250	lp_1636	rpsP	30S ribosomal protein S16	lp_0617	lp_0617	Transcription antitermination protein NusG	[TP0905-TP0236 (0.7099409)]
COG0465	COG0532	lp_0547	lp_0547	Cell division protein FtsH, ATP-dependent zinc	lp_2040	infB	Translation initiation factor IF-2	[TP0330-TP0891 (0.8751731)]
COG0234	COG0445	lp_0727	groS	10 kDa chaperonin (Protein Cpn10) (groES protein)	lp_3681	gidA	tRNA uridine 5-carboxymethylaminomethyl modification enzyme gidA (Glucose-inhibited division protein A)	[TP1013-TP0044 (0.813164)]
COG0265	COG1381	lp_0742	lp_0742	Integral membrane protein	lp_1966	recO	DNA repair protein recO (Recombination protein O)	[TP0773-TP0636 (0.870009)]
COG0265	COG1381	lp_0043	lp_0043	Serine protease HtrA {UniProtKB/TrEMBL:Q890H5}	lp_1966	recO	DNA repair protein recO (Recombination protein O)	[TP0773-TP0636 (0.870009)]
COG0457	COG0860	lp_1877	lp_1877	Hypothetical protein lp_1877	lp_1982	lp_1982	N-acetylmuramoyl-L-alanine amidase	[TP0820-TP0247 (0.74644035), TP0067-TP0247 (0.79531366)]
COG1186	COG1925	lp_0741	prfB	Peptide chain release factor 2 (RF-2)	lp_1273	lp_1273	Phosphocarrier protein Hpr	[TP0576-TP0589 (0.79878455)]
COG0319	COG0333	lp_1969	lp_1969	UPF0054 protein lp_1969	lp_1535.1	rpmF	50S ribosomal protein L32	[TP0650-TP0807 (0.80809164)]
COG0301	COG0849	lp_2325	thiI	Probable thiamine biosynthesis protein thiI	lp_2194	lp_2194	Cell division protein FtsA	[TP0559-TP0389 (0.64923996)]
COG0216	COG0457	lp_2378	prfA	Peptide chain release factor 1 (RF-1)	lp_1877	lp_1877	Hypothetical protein lp_1877	[TP0051-TP0067 (0.7097377)]
COG0687	COG0693	lp_0315	lp_0315	Spermidine/putrescine ABC transporter, substrate	lp_0081	lp_0081	Intracellular protease/amidase	[TP0655-TP0445 (0.5706956)]
COG0687	COG0693	lp_0315	lp_0315	Spermidine/putrescine ABC transporter, substrate	lp_3142	lp_3142	Hypothetical protein lp_3142	[TP0655-TP0445 (0.5706956)]
COG0249	COG4939	lp_2298	mutS	DNA mismatch repair protein mutS	lp_1070	lp_1070	Lipoprotein {UniProtKB/TrEMBL:Q88XV4}	[TP0328-TP0171 (0.62465936)]
COG0705	COG1187	lp_1571	lp_1571	Integral membrane protein	lp_1888	lp_1888	Pseudouridylate synthase	[TP0982-TP0459 (0.6079956)]
COG0705	COG1187	lp_1571	lp_1571	Integral membrane protein	lp_1319	lp_1319	Pseudouridylate synthase	[TP0982-TP0459 (0.6079956)]
COG0290	COG0457	lp_1515	infC	Translation initiation factor IF-3	lp_1877	lp_1877	Hypothetical protein lp_1877	[TP0850-TP0095 (0.6947713)]
COG0080	COG0301	lp_0619	rplK	50S ribosomal protein L11	lp_2325	thiI	Probable thiamine biosynthesis protein thiI	[TP0237-TP0559 (0.59848577)]
COG0782	COG0860	lp_0223	greA1	Transcription elongation factor greA 1 (Transcript cleavage factor greA 1)	lp_1982	lp_1982	N-acetylmuramoyl-L-alanine amidase	[TP0019-TP0247 (0.7668169)]
COG0782	COG0860	lp_1563	greA2	Transcription elongation factor greA 2 (Transcript cleavage factor greA 2)	lp_1982	lp_1982	N-acetylmuramoyl-L-alanine amidase	[TP0019-TP0247 (0.7668169)]
COG0234	COG1619	lp_0727	groS	10 kDa chaperonin (Protein Cpn10) (groES protein)	lp_1764	lp_1764	Bacteriocin immunity protein	[TP1013-TP0688 (0.6288964)]
COG0234	COG1619	lp_0727	groS	10 kDa chaperonin (Protein Cpn10) (groES protein)	lp_1768	lp_1768	Bacteriocin immunity protein	[TP1013-TP0688 (0.6288964)]
COG0322	COG0353	lp_2109	uvrC	UvrABC system protein C (Protein uvrC) (Excinuclease ABC subunit C)	lp_0700	recR	Recombination protein recR	[TP0472-TP1004 (0.53674763)]
COG0771	COG1595	lp_2197	murD	UDP-N-acetylmuramoylalanine--D-glutamate ligase (EC 6.3.2.9) (UDP-N- acetylmuramoyl-L-alanyl-D-glutamate synthetase) (D-glutamic acid- adding enzyme)	lp_0614	lp_0614	DNA-directed RNA polymerase, sigma factor 30	[TP0903-TP0092 (0.6651206)]
COG0188	COG0305	lp_0007	lp_0007	DNA gyrase, A subunit {UniProtKB/TrEMBL:Q890K3}	lp_0014	lp_0014	Replicative DNA helicase DnaC	[TP0005-TP0058 (0.73312306)]
COG0188	COG0305	lp_1839	lp_1839	Topoisomerase IV, subunit A	lp_0014	lp_0014	Replicative DNA helicase DnaC	[TP0005-TP0058 (0.73312306)]
COG0024	COG1121	lp_0257	lp_0257	Methionyl aminopeptidase	lp_1095	lp_1095	MtsC {UniProtKB/TrEMBL:Q8GH71}	[TP0842-TP0164 (0.77940726)]
COG0361	COG1214	lp_1059	infA	Translation initiation factor IF-1	lp_0717	lp_0717	Glycoprotein endopeptidase	[TP0097-TP0876 (0.56457245)]
COG0255	COG1011	lp_1043	rpmC	50S ribosomal protein L29	lp_2835	lp_2835	2-haloacid dehalogenase	[TP0197-TP0158 (0.6077605)]
COG0255	COG1011	lp_1043	rpmC	50S ribosomal protein L29	lp_2056	lp_2056	Hydrolase, HAD superfamily	[TP0197-TP0158 (0.6077605)]
COG0255	COG1011	lp_1043	rpmC	50S ribosomal protein L29	lp_2879	lp_2879	Hydrolase, HAD superfamily	[TP0197-TP0158 (0.6077605)]
COG0242	COG1187	lp_2155	def	Peptide deformylase (EC 3.5.1.88) (PDF) (Polypeptide deformylase)	lp_1319	lp_1319	Pseudouridylate synthase	[TP0757-TP0459 (0.5284328)]
COG0242	COG1187	lp_2935	lp_2935	Peptide deformylase {UniProtKB/TrEMBL:Q88TK9}	lp_1888	lp_1888	Pseudouridylate synthase	[TP0757-TP0459 (0.5284328)]
COG0242	COG1187	lp_2155	def	Peptide deformylase (EC 3.5.1.88) (PDF) (Polypeptide deformylase)	lp_1888	lp_1888	Pseudouridylate synthase	[TP0757-TP0459 (0.5284328)]
COG0242	COG1187	lp_2935	lp_2935	Peptide deformylase {UniProtKB/TrEMBL:Q88TK9}	lp_1319	lp_1319	Pseudouridylate synthase	[TP0757-TP0459 (0.5284328)]
COG0457	COG0558	lp_1877	lp_1877	Hypothetical protein lp_1877	lp_2303	lp_2303	CDP-diacylglycerol--glycerol-3-phosphate	[TP0067-TP0730 (0.86096925)]
COG0020	COG1508	lp_2051	uppS	Undecaprenyl pyrophosphate synthetase (EC 2.5.1.31) (UPP synthetase) (Di-trans,poly-cis-decaprenylcistransferase) (Undecaprenyl diphosphate synthase) (UDS)	lp_0787	lp_0787	DNA-directed RNA polymerase, sigma factor 54	[TP0603-TP0111 (0.79878455)]
COG1385	COG2812	lp_1989	lp_1989	Hypothetical protein lp_1989	lp_0698	lp_0698	DNA-directed DNA polymerase III, gamma/tau	[TP0276-TP1005 (0.66627616)]
COG0242	COG0254	lp_2155	def	Peptide deformylase (EC 3.5.1.88) (PDF) (Polypeptide deformylase)	lp_0512	rpmE2	50S ribosomal protein L31 type B	[TP0757-TP0255 (0.6434887)]
COG0242	COG0254	lp_2935	lp_2935	Peptide deformylase {UniProtKB/TrEMBL:Q88TK9}	lp_0512	rpmE2	50S ribosomal protein L31 type B	[TP0757-TP0255 (0.6434887)]
COG0442	COG1466	lp_2048	lp_2048	Proline--tRNA ligase {UniProtKB/TrEMBL:Q88VK1}	lp_2128	lp_2128	DNA-directed DNA polymerase III, delta chain	[TP0160-TP0588 (0.66563916)]
COG0305	COG0593	lp_0014	lp_0014	Replicative DNA helicase DnaC	lp_0001	dnaA	Chromosomal replication initiator protein dnaA	[TP0058-TP0001 (0.9013428)]
COG0178	COG1197	lp_0773	uvrA	UvrABC system protein A (UvrA protein) (Excinuclease ABC subunit A)	lp_0539	lp_0539	Transcription-repair coupling factor	[TP0514-TP0344 (0.9414915)]
COG0178	COG1197	lp_1364	lp_1364	Excinuclease ABC, subunit A	lp_0539	lp_0539	Transcription-repair coupling factor	[TP0514-TP0344 (0.9414915)]
COG0178	COG1197	lp_2915	lp_2915	Excinuclease ABC, subunit A	lp_0539	lp_0539	Transcription-repair coupling factor	[TP0514-TP0344 (0.9414915)]
COG0264	COG0544	lp_2054	tsf	Elongation factor Ts (EF-Ts)	lp_2118	tig	Trigger factor {UniProtKB/Swiss-Prot:Q88VE1}	[TP0605-TP0506 (0.9100214)]
COG0495	COG1475	lp_1316	leuS	Leucyl-tRNA synthetase (EC 6.1.1.4) (Leucine--tRNA ligase) (LeuRS)	lp_3200	lp_3200	Chromosome partitioning protein, DNA-binding	[TP0586-TP0271 (0.63095015)]
COG0495	COG1475	lp_1316	leuS	Leucyl-tRNA synthetase (EC 6.1.1.4) (Leucine--tRNA ligase) (LeuRS)	lp_3198	lp_3198	Chromosome partitioning protein, DNA-binding	[TP0586-TP0271 (0.63095015)]
COG0099	COG0216	lp_1060	rpsM	30S ribosomal protein S13	lp_2378	prfA	Peptide chain release factor 1 (RF-1)	[TP0210-TP0051 (0.8775348)]
COG0803	COG1268	lp_3018	lp_3018	ABC transporter substrate binding protein	lp_0336	lp_0336	Integral membrane protein	[TP0034-TP0228 (0.8514437)]
COG0803	COG1268	lp_1097	lp_1097	MtsA {UniProtKB/TrEMBL:Q8GH69}	lp_0336	lp_0336	Integral membrane protein	[TP0034-TP0228 (0.8514437)]
COG0803	COG1268	lp_3302	lp_3302	ABC transporter substrate binding protein	lp_0336	lp_0336	Integral membrane protein	[TP0034-TP0228 (0.8514437)]
COG0442	COG0552	lp_2048	lp_2048	Proline--tRNA ligase {UniProtKB/TrEMBL:Q88VK1}	lp_1633	lp_1633	Signal recognition particle receptor FtsY	[TP0160-TP0578 (0.56216276)]
COG0557	COG4939	lp_0797	lp_0797	Ribonuclease R {UniProtKB/TrEMBL:Q88YG8}	lp_1070	lp_1070	Lipoprotein {UniProtKB/TrEMBL:Q88XV4}	[TP0805-TP0171 (0.59485275)]
COG0242	COG0319	lp_2155	def	Peptide deformylase (EC 3.5.1.88) (PDF) (Polypeptide deformylase)	lp_1969	lp_1969	UPF0054 protein lp_1969	[TP0757-TP0650 (0.630912)]
COG0242	COG0319	lp_2935	lp_2935	Peptide deformylase {UniProtKB/TrEMBL:Q88TK9}	lp_1969	lp_1969	UPF0054 protein lp_1969	[TP0757-TP0650 (0.630912)]
COG0457	COG0566	lp_1877	lp_1877	Hypothetical protein lp_1877	lp_1555	lp_1555	RRNA methylase {UniProtKB/TrEMBL:Q88WR6}	[TP0095-TP0054 (0.73981166)]
COG0457	COG0566	lp_1877	lp_1877	Hypothetical protein lp_1877	lp_0612	lp_0612	TRNA/rRNA methyltransferase	[TP0095-TP0054 (0.73981166)]
COG0465	COG0558	lp_0547	lp_0547	Cell division protein FtsH, ATP-dependent zinc	lp_2303	lp_2303	CDP-diacylglycerol--glycerol-3-phosphate	[TP0765-TP0256 (0.8653493)]
COG0024	COG0462	lp_0257	lp_0257	Methionyl aminopeptidase	lp_2166	prs2	Ribose-phosphate pyrophosphokinase 2 (EC 2.7.6.1) (RPPK 2) (Phosphoribosyl pyrophosphate synthetase 2) (P-Rib-PP synthetase 2) (PRPP synthetase 2)	[TP0842-TP0294 (0.8762697)]
COG0024	COG0462	lp_0257	lp_0257	Methionyl aminopeptidase	lp_0471	prs1	Ribose-phosphate pyrophosphokinase 1 (EC 2.7.6.1) (RPPK 1) (Phosphoribosyl pyrophosphate synthetase 1) (P-Rib-PP synthetase 1) (PRPP synthetase 1)	[TP0842-TP0294 (0.8762697)]
COG0125	COG0361	lp_0703	tmk	Thymidylate kinase {UniProtKB/Swiss-Prot:Q88YP6}	lp_1059	infA	Translation initiation factor IF-1	[TP0354-TP0097 (0.8382038)]
COG0319	COG0787	lp_1969	lp_1969	UPF0054 protein lp_1969	lp_0523	alr	Alanine racemase {UniProtKB/Swiss-Prot:O08445}	[TP0650-TP0681 (0.82058704)]
COG0564	COG1418	lp_0963	lp_0963	Pseudouridylate synthase	lp_1556	lp_1556	Hypothetical protein lp_1556	[TP0154-TP1018 (0.7668753)]
COG0564	COG1418	lp_0963	lp_0963	Pseudouridylate synthase	lp_2664	lp_2664	Hypothetical protein lp_2664	[TP0154-TP1018 (0.7668753)]
COG0564	COG1418	lp_2221	lp_2221	Pseudouridylate synthase	lp_2664	lp_2664	Hypothetical protein lp_2664	[TP0154-TP1018 (0.7668753)]
COG0564	COG1418	lp_1781	lp_1781	Pseudouridine synthase {UniProtKB/TrEMBL:Q88W74}	lp_1556	lp_1556	Hypothetical protein lp_1556	[TP0154-TP1018 (0.7668753)]
COG0564	COG1418	lp_2221	lp_2221	Pseudouridylate synthase	lp_2300	lp_2300	UPF0144 protein lp_2300	[TP0154-TP1018 (0.7668753)]
COG0564	COG1418	lp_1781	lp_1781	Pseudouridine synthase {UniProtKB/TrEMBL:Q88W74}	lp_2300	lp_2300	UPF0144 protein lp_2300	[TP0154-TP1018 (0.7668753)]
COG0564	COG1418	lp_2653	lp_2653	Pseudouridine synthase {UniProtKB/TrEMBL:Q88U70}	lp_2664	lp_2664	Hypothetical protein lp_2664	[TP0154-TP1018 (0.7668753)]
COG0564	COG1418	lp_2653	lp_2653	Pseudouridine synthase {UniProtKB/TrEMBL:Q88U70}	lp_1556	lp_1556	Hypothetical protein lp_1556	[TP0154-TP1018 (0.7668753)]
COG0564	COG1418	lp_2221	lp_2221	Pseudouridylate synthase	lp_1556	lp_1556	Hypothetical protein lp_1556	[TP0154-TP1018 (0.7668753)]
COG0564	COG1418	lp_0963	lp_0963	Pseudouridylate synthase	lp_2300	lp_2300	UPF0144 protein lp_2300	[TP0154-TP1018 (0.7668753)]
COG0564	COG1418	lp_2653	lp_2653	Pseudouridine synthase {UniProtKB/TrEMBL:Q88U70}	lp_2300	lp_2300	UPF0144 protein lp_2300	[TP0154-TP1018 (0.7668753)]
COG0564	COG1418	lp_1781	lp_1781	Pseudouridine synthase {UniProtKB/TrEMBL:Q88W74}	lp_2664	lp_2664	Hypothetical protein lp_2664	[TP0154-TP1018 (0.7668753)]
COG0849	COG1595	lp_2194	lp_2194	Cell division protein FtsA	lp_0614	lp_0614	DNA-directed RNA polymerase, sigma factor 30	[TP0389-TP0092 (0.66770643)]
COG0036	COG2001	lp_1621	lp_1621	Ribulose-phosphate 3-epimerase	lp_2203	mraZ	Protein mraZ {UniProtKB/Swiss-Prot:Q88V75}	[TP0945-TP0383 (0.685165)]
COG0280	COG0457	lp_0807	lp_0807	Phosphate acetyltransferase	lp_1877	lp_1877	Hypothetical protein lp_1877	[TP0094-TP0067 (0.5068833)]
COG1108	COG1277	lp_0464	lp_0464	Zinc/iron ABC transporter, permease protein	lp_1792	lp_1792	ABC transporter, permease protein	[TP0165-TP0880 (0.79878455)]
COG1108	COG1277	lp_0464	lp_0464	Zinc/iron ABC transporter, permease protein	lp_1955	lp_1955	ABC transporter, permease protein	[TP0165-TP0880 (0.79878455)]
COG1108	COG1277	lp_1096	lp_1096	MtsB {UniProtKB/TrEMBL:Q8GH70}	lp_1792	lp_1792	ABC transporter, permease protein	[TP0165-TP0880 (0.79878455)]
COG1108	COG1277	lp_1096	lp_1096	MtsB {UniProtKB/TrEMBL:Q8GH70}	lp_1955	lp_1955	ABC transporter, permease protein	[TP0165-TP0880 (0.79878455)]
COG0457	COG0495	lp_1877	lp_1877	Hypothetical protein lp_1877	lp_1316	leuS	Leucyl-tRNA synthetase (EC 6.1.1.4) (Leucine--tRNA ligase) (LeuRS)	[TP0067-TP0586 (0.714839)]
COG0257	COG0472	lp_1059.1	lp_1059A	50S ribosomal protein L36	lp_2199	mraY	Phospho-N-acetylmuramoyl-pentapeptide-transferase (EC 2.7.8.13) (UDP- MurNAc-pentapeptide phosphotransferase)	[TP0209-TP0345 (0.64932555)]
COG0257	COG0472	lp_1059.1	lp_1059A	50S ribosomal protein L36	lp_0730	lp_0730	Undecaprenyl-phosphate N-acetyl-glucosaminyl	[TP0209-TP0345 (0.64932555)]
COG2812	COG4939	lp_0698	lp_0698	DNA-directed DNA polymerase III, gamma/tau	lp_1070	lp_1070	Lipoprotein {UniProtKB/TrEMBL:Q88XV4}	[TP1005-TP0171 (0.69479775)]
COG0358	COG0457	lp_1963	lp_1963	DNA primase DnaG {UniProtKB/TrEMBL:Q88VS4}	lp_1877	lp_1877	Hypothetical protein lp_1877	[TP0492-TP0648 (0.5111708)]
COG0301	COG0301	lp_2325	thiI	Probable thiamine biosynthesis protein thiI	lp_2325	thiI	Probable thiamine biosynthesis protein thiI	[TP0559-TP0559 (0.6965584)]
COG0608	COG1234	lp_2087	lp_2087	Single-strand DNA-specific exonuclease RecJ	lp_2090	rnz	Ribonuclease Z (EC 3.1.26.11) (RNase Z) (tRNase Z) (tRNA 3 endonuclease)	[TP0704-TP0819 (0.5844061)]
COG0608	COG1234	lp_2087	lp_2087	Single-strand DNA-specific exonuclease RecJ	lp_2229	lp_2229	Metal-dependent hydrolase of the beta-lactamase	[TP0704-TP0819 (0.5844061)]
COG0024	COG0125	lp_0257	lp_0257	Methionyl aminopeptidase	lp_0703	tmk	Thymidylate kinase {UniProtKB/Swiss-Prot:Q88YP6}	[TP0842-TP0354 (0.8096375)]
COG1077	COG1426	lp_2319	lp_2319	Cell shape determining protein MreB	lp_2304	lp_2304	Hypothetical protein lp_2304	[TP0497-TP0334 (0.739115)]
COG1077	COG1426	lp_2359	lp_2359	Cell shape determining protein MreB	lp_2304	lp_2304	Hypothetical protein lp_2304	[TP0497-TP0334 (0.739115)]
COG0618	COG1214	lp_2279	lp_2279	Exopolyphosphatase-related protein	lp_0717	lp_0717	Glycoprotein endopeptidase	[TP0803-TP0876 (0.700686)]
COG0618	COG1214	lp_1380	lp_1380	Exopolyphosphatase-related protein	lp_0717	lp_0717	Glycoprotein endopeptidase	[TP0803-TP0876 (0.700686)]
COG0257	COG0779	lp_1059.1	lp_1059A	50S ribosomal protein L36	lp_2044	lp_2044	Hypothetical UPF0090 protein lp_2044	[TP0209-TP0893 (0.7461857)]
COG0782	COG1057	lp_0223	greA1	Transcription elongation factor greA 1 (Transcript cleavage factor greA 1)	lp_1530	nadD	Probable nicotinate-nucleotide adenylyltransferase (EC 2.7.7.18) (Deamido-NAD(+) pyrophosphorylase) (Deamido-NAD(+) diphosphorylase) (Nicotinate mononucleotide adenylyltransferase) (NaMN adenylyltransferase)	[TP0019-TP0741 (0.75909394)]
COG0782	COG1057	lp_1563	greA2	Transcription elongation factor greA 2 (Transcript cleavage factor greA 2)	lp_1530	nadD	Probable nicotinate-nucleotide adenylyltransferase (EC 2.7.7.18) (Deamido-NAD(+) pyrophosphorylase) (Deamido-NAD(+) diphosphorylase) (Nicotinate mononucleotide adenylyltransferase) (NaMN adenylyltransferase)	[TP0019-TP0741 (0.75909394)]
COG0217	COG1235	lp_2253	lp_2253	Hypothetical UPF0082 protein lp_2253	lp_0041	lp_0041	Hydrolase {UniProtKB/TrEMBL:Q890H6}	[TP0474-TP0489 (0.71912634)]
COG0012	COG0188	lp_3196	lp_3196	GTP-binding protein {UniProtKB/TrEMBL:Q88T14}	lp_1839	lp_1839	Topoisomerase IV, subunit A	[TP0124-TP0005 (0.7149395)]
COG0012	COG0188	lp_3196	lp_3196	GTP-binding protein {UniProtKB/TrEMBL:Q88T14}	lp_0007	lp_0007	DNA gyrase, A subunit {UniProtKB/TrEMBL:Q890K3}	[TP0124-TP0005 (0.7149395)]
COG0154	COG2868	lp_1148	gatA	Glutamyl-tRNA(Gln) amidotransferase subunit A (EC 6.3.5.-) (Glu-ADT subunit A)	lp_1593	lp_1593	Ribosomal protein {UniProtKB/TrEMBL:Q88WN4}	[TP1020-TP0744 (0.70068353)]
COG0783	COG4939	lp_3128	lp_3128	Stress induced DNA binding protein	lp_1070	lp_1070	Lipoprotein {UniProtKB/TrEMBL:Q88XV4}	[TP1038-TP0171 (0.7207038)]
COG0462	COG0492	lp_0471	prs1	Ribose-phosphate pyrophosphokinase 1 (EC 2.7.6.1) (RPPK 1) (Phosphoribosyl pyrophosphate synthetase 1) (P-Rib-PP synthetase 1) (PRPP synthetase 1)	lp_2585	lp_2585	Thioredoxin reductase {UniProtKB/TrEMBL:Q88UC0}	[TP0294-TP0814 (0.8323514)]
COG0462	COG0492	lp_2166	prs2	Ribose-phosphate pyrophosphokinase 2 (EC 2.7.6.1) (RPPK 2) (Phosphoribosyl pyrophosphate synthetase 2) (P-Rib-PP synthetase 2) (PRPP synthetase 2)	lp_0761	lp_0761	Thioredoxin reductase {UniProtKB/TrEMBL:Q88YJ7}	[TP0294-TP0814 (0.8323514)]
COG0462	COG0492	lp_2166	prs2	Ribose-phosphate pyrophosphokinase 2 (EC 2.7.6.1) (RPPK 2) (Phosphoribosyl pyrophosphate synthetase 2) (P-Rib-PP synthetase 2) (PRPP synthetase 2)	lp_2585	lp_2585	Thioredoxin reductase {UniProtKB/TrEMBL:Q88UC0}	[TP0294-TP0814 (0.8323514)]
COG0462	COG0492	lp_0471	prs1	Ribose-phosphate pyrophosphokinase 1 (EC 2.7.6.1) (RPPK 1) (Phosphoribosyl pyrophosphate synthetase 1) (P-Rib-PP synthetase 1) (PRPP synthetase 1)	lp_0761	lp_0761	Thioredoxin reductase {UniProtKB/TrEMBL:Q88YJ7}	[TP0294-TP0814 (0.8323514)]
COG0124	COG0254	lp_1981	hisS	Histidyl-tRNA synthetase (EC 6.1.1.21) (Histidine--tRNA ligase) (HisRS)	lp_0512	rpmE2	50S ribosomal protein L31 type B	[TP0641-TP0255 (0.65973145)]
COG0178	COG0272	lp_2915	lp_2915	Excinuclease ABC, subunit A	lp_1145	lp_1145	DNA ligase {UniProtKB/TrEMBL:Q88XQ0}	[TP0514-TP0634 (0.7537598)]
COG0178	COG0272	lp_1364	lp_1364	Excinuclease ABC, subunit A	lp_1145	lp_1145	DNA ligase {UniProtKB/TrEMBL:Q88XQ0}	[TP0514-TP0634 (0.7537598)]
COG0178	COG0272	lp_0773	uvrA	UvrABC system protein A (UvrA protein) (Excinuclease ABC subunit A)	lp_1145	lp_1145	DNA ligase {UniProtKB/TrEMBL:Q88XQ0}	[TP0514-TP0634 (0.7537598)]
COG1135	COG1466	lp_1744	lp_1744	Amino acid ABC transporter, ATP-binding protein	lp_2128	lp_2128	DNA-directed DNA polymerase III, delta chain	[TP0120-TP0588 (0.7896185)]
COG1135	COG1466	lp_2352	lp_2352	Amino acid ABC transporter, ATP-binding protein	lp_2128	lp_2128	DNA-directed DNA polymerase III, delta chain	[TP0120-TP0588 (0.7896185)]
COG0608	COG1159	lp_2087	lp_2087	Single-strand DNA-specific exonuclease RecJ	lp_1967	era	GTP-binding protein era homolog	[TP0704-TP0541 (0.7586372)]
COG0242	COG0263	lp_2935	lp_2935	Peptide deformylase {UniProtKB/TrEMBL:Q88TK9}	lp_0016	proB	Glutamate 5-kinase (EC 2.7.2.11) (Gamma-glutamyl kinase) (GK)	[TP0757-TP0351 (0.5771584)]
COG0242	COG0263	lp_2155	def	Peptide deformylase (EC 3.5.1.88) (PDF) (Polypeptide deformylase)	lp_0016	proB	Glutamate 5-kinase (EC 2.7.2.11) (Gamma-glutamyl kinase) (GK)	[TP0757-TP0351 (0.5771584)]
COG0566	COG1589	lp_0612	lp_0612	TRNA/rRNA methyltransferase	lp_2195	lp_2195	Cell division initiation protein FtsQ	[TP0109-TP0388 (0.8512026)]
COG0566	COG1589	lp_1555	lp_1555	RRNA methylase {UniProtKB/TrEMBL:Q88WR6}	lp_2195	lp_2195	Cell division initiation protein FtsQ	[TP0109-TP0388 (0.8512026)]
COG0124	COG0546	lp_1981	hisS	Histidyl-tRNA synthetase (EC 6.1.1.21) (Histidine--tRNA ligase) (HisRS)	lp_1985	lp_1985	Hydrolase, HAD superfamily	[TP0641-TP0554 (0.5196431)]
COG0124	COG0546	lp_1981	hisS	Histidyl-tRNA synthetase (EC 6.1.1.21) (Histidine--tRNA ligase) (HisRS)	lp_0872	lp_0872	Phosphoglycolate phosphatase	[TP0641-TP0554 (0.5196431)]
COG0124	COG0546	lp_1981	hisS	Histidyl-tRNA synthetase (EC 6.1.1.21) (Histidine--tRNA ligase) (HisRS)	lp_3544	lp_3544	Phosphoglycolate phosphatase	[TP0641-TP0554 (0.5196431)]
COG0124	COG0546	lp_1981	hisS	Histidyl-tRNA synthetase (EC 6.1.1.21) (Histidine--tRNA ligase) (HisRS)	lp_1932	lp_1932	Phosphoglycolate phosphatase	[TP0641-TP0554 (0.5196431)]
COG0457	COG1234	lp_1877	lp_1877	Hypothetical protein lp_1877	lp_2229	lp_2229	Metal-dependent hydrolase of the beta-lactamase	[TP0095-TP0819 (0.5178716)]
COG0457	COG1234	lp_1877	lp_1877	Hypothetical protein lp_1877	lp_2090	rnz	Ribonuclease Z (EC 3.1.26.11) (RNase Z) (tRNase Z) (tRNA 3 endonuclease)	[TP0095-TP0819 (0.5178716)]
COG0257	COG0773	lp_1059.1	lp_1059A	50S ribosomal protein L36	lp_1462	murC	UDP-N-acetylmuramate--L-alanine ligase (EC 6.3.2.8) (UDP-N- acetylmuramoyl-L-alanine synthetase)	[TP0209-TP0341 (0.6926446)]
COG0257	COG0681	lp_1059.1	lp_1059A	50S ribosomal protein L36	lp_2862	lp_2862	Signal peptidase I {UniProtKB/TrEMBL:Q88TR4}	[TP0209-TP0926 (0.69083804)]
COG0257	COG0681	lp_1059.1	lp_1059A	50S ribosomal protein L36	lp_2863	lp_2863	Signal peptidase I {UniProtKB/TrEMBL:Q88TR3}	[TP0209-TP0926 (0.69083804)]
COG0257	COG0681	lp_1059.1	lp_1059A	50S ribosomal protein L36	lp_3675	lp_3675	Signal peptidase I {UniProtKB/TrEMBL:Q88RY1}	[TP0209-TP0926 (0.69083804)]
COG0228	COG0546	lp_1636	rpsP	30S ribosomal protein S16	lp_1932	lp_1932	Phosphoglycolate phosphatase	[TP0905-TP0554 (0.5352583)]
COG0228	COG0546	lp_1636	rpsP	30S ribosomal protein S16	lp_1985	lp_1985	Hydrolase, HAD superfamily	[TP0905-TP0554 (0.5352583)]
COG0228	COG0546	lp_1636	rpsP	30S ribosomal protein S16	lp_3544	lp_3544	Phosphoglycolate phosphatase	[TP0905-TP0554 (0.5352583)]
COG0228	COG0546	lp_1636	rpsP	30S ribosomal protein S16	lp_0872	lp_0872	Phosphoglycolate phosphatase	[TP0905-TP0554 (0.5352583)]
COG0503	COG1488	lp_0466	lp_0466	Purine biosynthesis operon repressor	lp_2771	lp_2771	Nicotinate phosphoribosyltransferase	[TP1039-TP0628 (0.6658587)]
COG0503	COG1488	lp_1289	lp_1289	Purine/pyrimidine phosphoribosyltransferase	lp_0565	lp_0565	Nicotinate phosphoribosyltransferase	[TP1039-TP0628 (0.6658587)]
COG0503	COG1488	lp_2086	apt	Adenine phosphoribosyltransferase (EC 2.4.2.7) (APRT)	lp_0565	lp_0565	Nicotinate phosphoribosyltransferase	[TP1039-TP0628 (0.6658587)]
COG0503	COG1488	lp_2086	apt	Adenine phosphoribosyltransferase (EC 2.4.2.7) (APRT)	lp_2771	lp_2771	Nicotinate phosphoribosyltransferase	[TP1039-TP0628 (0.6658587)]
COG0503	COG1488	lp_1139	lp_1139	Xanthine phosphoribosyltransferase	lp_2771	lp_2771	Nicotinate phosphoribosyltransferase	[TP1039-TP0628 (0.6658587)]
COG0503	COG1488	lp_1289	lp_1289	Purine/pyrimidine phosphoribosyltransferase	lp_2771	lp_2771	Nicotinate phosphoribosyltransferase	[TP1039-TP0628 (0.6658587)]
COG0503	COG1488	lp_0466	lp_0466	Purine biosynthesis operon repressor	lp_0565	lp_0565	Nicotinate phosphoribosyltransferase	[TP1039-TP0628 (0.6658587)]
COG0503	COG1488	lp_1139	lp_1139	Xanthine phosphoribosyltransferase	lp_0565	lp_0565	Nicotinate phosphoribosyltransferase	[TP1039-TP0628 (0.6658587)]
COG0770	COG2001	lp_0518	lp_0518	UDP-N-acetylmuramoylalanyl-D-glutamyl-2,6-diamino	lp_2203	mraZ	Protein mraZ {UniProtKB/Swiss-Prot:Q88V75}	[TP0386-TP0383 (0.8315325)]
COG0249	COG0546	lp_2298	mutS	DNA mismatch repair protein mutS	lp_3544	lp_3544	Phosphoglycolate phosphatase	[TP0328-TP0554 (0.5196431)]
COG0249	COG0546	lp_2298	mutS	DNA mismatch repair protein mutS	lp_1932	lp_1932	Phosphoglycolate phosphatase	[TP0328-TP0554 (0.5196431)]
COG0249	COG0546	lp_2298	mutS	DNA mismatch repair protein mutS	lp_1985	lp_1985	Hydrolase, HAD superfamily	[TP0328-TP0554 (0.5196431)]
COG0249	COG0546	lp_2298	mutS	DNA mismatch repair protein mutS	lp_0872	lp_0872	Phosphoglycolate phosphatase	[TP0328-TP0554 (0.5196431)]
COG0234	COG0803	lp_0727	groS	10 kDa chaperonin (Protein Cpn10) (groES protein)	lp_3018	lp_3018	ABC transporter substrate binding protein	[TP1013-TP0163 (0.67160416)]
COG0234	COG0803	lp_0727	groS	10 kDa chaperonin (Protein Cpn10) (groES protein)	lp_3302	lp_3302	ABC transporter substrate binding protein	[TP1013-TP0163 (0.67160416)]
COG0234	COG0803	lp_0727	groS	10 kDa chaperonin (Protein Cpn10) (groES protein)	lp_1097	lp_1097	MtsA {UniProtKB/TrEMBL:Q8GH69}	[TP1013-TP0163 (0.67160416)]
COG0240	COG0622	lp_0756	gpsA	Glycerol-3-phosphate dehydrogenase [NAD(P)+] (EC 1.1.1.94) (NAD(P)H- dependent glycerol-3-phosphate dehydrogenase)	lp_2266	lp_2266	Phosphoesterase {UniProtKB/TrEMBL:Q88V21}	[TP1009-TP0937 (0.80866665)]
COG0227	COG0492	lp_1624	rpmB	50S ribosomal protein L28	lp_2585	lp_2585	Thioredoxin reductase {UniProtKB/TrEMBL:Q88UC0}	[TP0362-TP0814 (0.801083)]
COG0227	COG0492	lp_1624	rpmB	50S ribosomal protein L28	lp_0761	lp_0761	Thioredoxin reductase {UniProtKB/TrEMBL:Q88YJ7}	[TP0362-TP0814 (0.801083)]
COG0051	COG1192	lp_1032	rpsJ	30S ribosomal protein S10	lp_3199	lp_3199	Chromosome partitioning protein,	[TP0188-TP0272 (0.7732025)]
COG0098	COG0803	lp_1053	rpsE	30S ribosomal protein S5	lp_1097	lp_1097	MtsA {UniProtKB/TrEMBL:Q8GH69}	[TP0206-TP0163 (0.74372905)]
COG0098	COG0803	lp_1053	rpsE	30S ribosomal protein S5	lp_3302	lp_3302	ABC transporter substrate binding protein	[TP0206-TP0163 (0.74372905)]
COG0098	COG0803	lp_1053	rpsE	30S ribosomal protein S5	lp_3018	lp_3018	ABC transporter substrate binding protein	[TP0206-TP0163 (0.74372905)]
COG0249	COG0457	lp_2298	mutS	DNA mismatch repair protein mutS	lp_1877	lp_1877	Hypothetical protein lp_1877	[TP0328-TP0095 (0.63719666)]
COG0442	COG0459	lp_2048	lp_2048	Proline--tRNA ligase {UniProtKB/TrEMBL:Q88VK1}	lp_0728	groL	60 kDa chaperonin (Protein Cpn60) (groEL protein)	[TP0160-TP0030 (0.7719589)]
COG0255	COG1354	lp_1043	rpmC	50S ribosomal protein L29	lp_1890	scpA	Segregation and condensation protein A	[TP0197-TP0691 (0.70609456)]
COG0036	COG1573	lp_1621	lp_1621	Ribulose-phosphate 3-epimerase	lp_0048	lp_0048	Hypothetical protein lp_0048	[TP0945-TP0229 (0.685165)]
COG2255	COG4939	lp_2286	ruvB	Holliday junction ATP-dependent DNA helicase ruvB (EC 3.6.1.-)	lp_1070	lp_1070	Lipoprotein {UniProtKB/TrEMBL:Q88XV4}	[TP0162-TP0171 (0.7331395)]
COG0217	COG0481	lp_2253	lp_2253	Hypothetical UPF0082 protein lp_2253	lp_2015	lepA1	GTP-binding protein lepA1	[TP0474-TP0510 (0.76600474)]
COG0217	COG0481	lp_2253	lp_2253	Hypothetical UPF0082 protein lp_2253	lp_3120	lepA2	GTP-binding protein lepA2	[TP0474-TP0510 (0.76600474)]
COG0178	COG0357	lp_1364	lp_1364	Excinuclease ABC, subunit A	lp_3201	gidB	Methyltransferase gidB (EC 2.1.-.-) (Glucose-inhibited division protein B)	[TP0514-TP0946 (0.8569251)]
COG0178	COG0357	lp_2915	lp_2915	Excinuclease ABC, subunit A	lp_3201	gidB	Methyltransferase gidB (EC 2.1.-.-) (Glucose-inhibited division protein B)	[TP0514-TP0946 (0.8569251)]
COG0178	COG0357	lp_0773	uvrA	UvrABC system protein A (UvrA protein) (Excinuclease ABC subunit A)	lp_3201	gidB	Methyltransferase gidB (EC 2.1.-.-) (Glucose-inhibited division protein B)	[TP0514-TP0946 (0.8569251)]
COG0330	COG0772	lp_0332	lp_0332	Hypothetical protein lp_0332	lp_2354	lp_2354	Rod-shape determining protein	[TP0113-TP0501 (0.70068353)]
COG0330	COG0772	lp_1690	lp_1690	Integral membrane protein	lp_2354	lp_2354	Rod-shape determining protein	[TP0113-TP0501 (0.70068353)]
COG0330	COG0772	lp_0332	lp_0332	Hypothetical protein lp_0332	lp_2137	lp_2137	Cell division protein FtsW	[TP0113-TP0501 (0.70068353)]
COG0330	COG0772	lp_1690	lp_1690	Integral membrane protein	lp_2137	lp_2137	Cell division protein FtsW	[TP0113-TP0501 (0.70068353)]
COG0330	COG0772	lp_1690	lp_1690	Integral membrane protein	lp_2078	lp_2078	Rod-shape determining protein	[TP0113-TP0501 (0.70068353)]
COG0330	COG0772	lp_0332	lp_0332	Hypothetical protein lp_0332	lp_2078	lp_2078	Rod-shape determining protein	[TP0113-TP0501 (0.70068353)]
COG0154	COG1624	lp_1148	gatA	Glutamyl-tRNA(Gln) amidotransferase subunit A (EC 6.3.5.-) (Glu-ADT subunit A)	lp_0818	lp_0818	Hypothetical protein lp_0818	[TP1020-TP0826 (0.7964557)]
COG0267	COG2137	lp_0615	lp_0615	50S ribosomal protein L33	lp_1240	recX	Regulatory protein recX	[TP0234-TP1023 (0.5769722)]
COG0060	COG4939	lp_2187	ileS	Isoleucyl-tRNA synthetase (EC 6.1.1.5) (Isoleucine--tRNA ligase) (IleRS)	lp_1070	lp_1070	Lipoprotein {UniProtKB/TrEMBL:Q88XV4}	[TP0452-TP0171 (0.7207038)]
COG1109	COG1488	lp_0764	lp_0764	Phosphoglucomutase {UniProtKB/TrEMBL:Q88YJ4}	lp_0565	lp_0565	Nicotinate phosphoribosyltransferase	[TP0413-TP0628 (0.6598422)]
COG1109	COG1488	lp_0820	glmM	Phosphoglucosamine mutase (EC 5.4.2.10)	lp_2771	lp_2771	Nicotinate phosphoribosyltransferase	[TP0413-TP0628 (0.6598422)]
COG1109	COG1488	lp_0820	glmM	Phosphoglucosamine mutase (EC 5.4.2.10)	lp_0565	lp_0565	Nicotinate phosphoribosyltransferase	[TP0413-TP0628 (0.6598422)]
COG1109	COG1488	lp_0764	lp_0764	Phosphoglucomutase {UniProtKB/TrEMBL:Q88YJ4}	lp_2771	lp_2771	Nicotinate phosphoribosyltransferase	[TP0413-TP0628 (0.6598422)]
COG0465	COG2891	lp_0547	lp_0547	Cell division protein FtsH, ATP-dependent zinc	lp_2317	lp_2317	Cell shape determining protein MreD	[TP0330-TP0499 (0.74372905)]
COG0143	COG0217	lp_0454	metS	Methionyl-tRNA synthetase (EC 6.1.1.10) (Methionine--tRNA ligase) (MetRS)	lp_2253	lp_2253	Hypothetical UPF0082 protein lp_2253	[TP0798-TP0474 (0.7790581)]
COG0257	COG0716	lp_1059.1	lp_1059A	50S ribosomal protein L36	lp_2794	lp_2794	Flavodoxin {UniProtKB/TrEMBL:Q88TW6}	[TP0209-TP0925 (0.69083804)]
COG0257	COG0716	lp_1059.1	lp_1059A	50S ribosomal protein L36	lp_1477	lp_1477	Flavodoxin {UniProtKB/TrEMBL:Q88WY4}	[TP0209-TP0925 (0.69083804)]
COG0357	COG0442	lp_3201	gidB	Methyltransferase gidB (EC 2.1.-.-) (Glucose-inhibited division protein B)	lp_2048	lp_2048	Proline--tRNA ligase {UniProtKB/TrEMBL:Q88VK1}	[TP0946-TP0160 (0.6515529)]
COG0564	COG1200	lp_0963	lp_0963	Pseudouridylate synthase	lp_1627	lp_1627	ATP-dependent DNA helicase RecG	[TP0339-TP0687 (0.85149276)]
COG0564	COG1200	lp_2221	lp_2221	Pseudouridylate synthase	lp_1627	lp_1627	ATP-dependent DNA helicase RecG	[TP0339-TP0687 (0.85149276)]
COG0564	COG1200	lp_2653	lp_2653	Pseudouridine synthase {UniProtKB/TrEMBL:Q88U70}	lp_1627	lp_1627	ATP-dependent DNA helicase RecG	[TP0339-TP0687 (0.85149276)]
COG0564	COG1200	lp_1781	lp_1781	Pseudouridine synthase {UniProtKB/TrEMBL:Q88W74}	lp_1627	lp_1627	ATP-dependent DNA helicase RecG	[TP0339-TP0687 (0.85149276)]
COG0457	COG2812	lp_1877	lp_1877	Hypothetical protein lp_1877	lp_0698	lp_0698	DNA-directed DNA polymerase III, gamma/tau	[TP0067-TP1005 (0.5652097)]
COG0457	COG1396	lp_1877	lp_1877	Hypothetical protein lp_1877	lp_0482	lp_0482	Transcription regulator	[TP0648-TP0461 (0.6214171)]
COG0457	COG1396	lp_1877	lp_1877	Hypothetical protein lp_1877	lp_0917	lp_0917	Transcription regulator	[TP0648-TP0461 (0.6214171)]
COG0457	COG1396	lp_1877	lp_1877	Hypothetical protein lp_1877	lp_0631	lp_0631	Prophage Lp1 protein 8 {UniProtKB/TrEMBL:Q88YW0}	[TP0648-TP0461 (0.6214171)]
COG0457	COG1396	lp_1877	lp_1877	Hypothetical protein lp_1877	lp_2448	lp_2448	Prophage Lp2 protein 9 {UniProtKB/TrEMBL:Q88UM2}	[TP0648-TP0461 (0.6214171)]
COG0457	COG1396	lp_1877	lp_1877	Hypothetical protein lp_1877	lp_2918	lp_2918	Transcription regulator	[TP0648-TP0461 (0.6214171)]
COG0457	COG1396	lp_1877	lp_1877	Hypothetical protein lp_1877	lp_0319	lp_0319	Transcription regulator	[TP0648-TP0461 (0.6214171)]
COG0153	COG0457	lp_3482	galK	Galactokinase (EC 2.7.1.6) (Galactose kinase)	lp_1877	lp_1877	Hypothetical protein lp_1877	[TP0418-TP0095 (0.6515529), TP0418-TP0067 (0.62672263)]
COG0237	COG1493	lp_1510	coaE	Dephospho-CoA kinase (EC 2.7.1.24) (Dephosphocoenzyme A kinase)	lp_0754	hprK	HPr kinase/phosphorylase (EC 2.7.11.-) (EC 2.7.4.-) (HPrK/P) (HPr(Ser) kinase/phosphorylase)	[TP0296-TP0591 (0.7885255)]
COG0124	COG0124	lp_1981	hisS	Histidyl-tRNA synthetase (EC 6.1.1.21) (Histidine--tRNA ligase) (HisRS)	lp_1981	hisS	Histidyl-tRNA synthetase (EC 6.1.1.21) (Histidine--tRNA ligase) (HisRS)	[TP0641-TP0641 (0.67365265)]
COG0290	COG1837	lp_1515	infC	Translation initiation factor IF-3	lp_1637	lp_1637	Hypothetical protein lp_1637	[TP0850-TP0906 (0.70629925)]
COG4939	COG4974	lp_1070	lp_1070	Lipoprotein {UniProtKB/TrEMBL:Q88XV4}	lp_1847	lp_1847	Integrase/recombinase {UniProtKB/TrEMBL:Q88W24}	[TP0171-TP0391 (0.7207038)]
COG4939	COG4974	lp_1070	lp_1070	Lipoprotein {UniProtKB/TrEMBL:Q88XV4}	lp_1892	lp_1892	Integrase/recombinase {UniProtKB/TrEMBL:Q88VY5}	[TP0171-TP0391 (0.7207038)]
COG0486	COG0803	lp_3682	trmE	tRNA modification GTPase trmE	lp_1097	lp_1097	MtsA {UniProtKB/TrEMBL:Q8GH69}	[TP0550-TP0163 (0.74372905)]
COG0486	COG0803	lp_3682	trmE	tRNA modification GTPase trmE	lp_3302	lp_3302	ABC transporter substrate binding protein	[TP0550-TP0163 (0.74372905)]
COG0486	COG0803	lp_3682	trmE	tRNA modification GTPase trmE	lp_3018	lp_3018	ABC transporter substrate binding protein	[TP0550-TP0163 (0.74372905)]
COG0687	COG1057	lp_0315	lp_0315	Spermidine/putrescine ABC transporter, substrate	lp_1530	nadD	Probable nicotinate-nucleotide adenylyltransferase (EC 2.7.7.18) (Deamido-NAD(+) pyrophosphorylase) (Deamido-NAD(+) diphosphorylase) (Nicotinate mononucleotide adenylyltransferase) (NaMN adenylyltransferase)	[TP0655-TP0741 (0.7061969)]
COG0012	COG0608	lp_3196	lp_3196	GTP-binding protein {UniProtKB/TrEMBL:Q88T14}	lp_2087	lp_2087	Single-strand DNA-specific exonuclease RecJ	[TP0124-TP0704 (0.626838)]
COG1653	COG4939	lp_3642	lp_3642	Sugar ABC transporter, substrate binding protein	lp_1070	lp_1070	Lipoprotein {UniProtKB/TrEMBL:Q88XV4}	[TP0074-TP0171 (0.57966745)]
COG1653	COG4939	lp_1327	lp_1327	Sugar ABC transporter, substrate binding protein	lp_1070	lp_1070	Lipoprotein {UniProtKB/TrEMBL:Q88XV4}	[TP0074-TP0171 (0.57966745)]
COG0050	COG0457	lp_2119	tuf	Elongation factor Tu (EF-Tu)	lp_1877	lp_1877	Hypothetical protein lp_1877	[TP0187-TP0067 (0.7854602)]
COG0220	COG1316	lp_1458	trmB	tRNA (guanine-N(7)-)-methyltransferase (EC 2.1.1.33) (tRNA(m7G46)- methyltransferase)	lp_1000	lp_1000	Transcription regulator	[TP0464-TP0739 (0.7885255)]
COG0220	COG1316	lp_1458	trmB	tRNA (guanine-N(7)-)-methyltransferase (EC 2.1.1.33) (tRNA(m7G46)- methyltransferase)	lp_2075	lp_2075	Transcription regulator	[TP0464-TP0739 (0.7885255)]
COG0220	COG1316	lp_1458	trmB	tRNA (guanine-N(7)-)-methyltransferase (EC 2.1.1.33) (tRNA(m7G46)- methyltransferase)	lp_0593	lp_0593	Transcription regulator	[TP0464-TP0739 (0.7885255)]
COG0220	COG1316	lp_1458	trmB	tRNA (guanine-N(7)-)-methyltransferase (EC 2.1.1.33) (tRNA(m7G46)- methyltransferase)	lp_0290	lp_0290	Transcription regulator	[TP0464-TP0739 (0.7885255)]
COG0301	COG0457	lp_2325	thiI	Probable thiamine biosynthesis protein thiI	lp_1877	lp_1877	Hypothetical protein lp_1877	[TP0559-TP0095 (0.76004404), TP0559-TP0067 (0.65738976)]
COG0257	COG0564	lp_1059.1	lp_1059A	50S ribosomal protein L36	lp_2221	lp_2221	Pseudouridylate synthase	[TP0209-TP0154 (0.634929)]
COG0257	COG0564	lp_1059.1	lp_1059A	50S ribosomal protein L36	lp_2653	lp_2653	Pseudouridine synthase {UniProtKB/TrEMBL:Q88U70}	[TP0209-TP0154 (0.634929)]
COG0257	COG0564	lp_1059.1	lp_1059A	50S ribosomal protein L36	lp_1781	lp_1781	Pseudouridine synthase {UniProtKB/TrEMBL:Q88W74}	[TP0209-TP0154 (0.634929)]
COG0257	COG0564	lp_1059.1	lp_1059A	50S ribosomal protein L36	lp_0963	lp_0963	Pseudouridylate synthase	[TP0209-TP0154 (0.634929)]
COG0457	COG1187	lp_1877	lp_1877	Hypothetical protein lp_1877	lp_1319	lp_1319	Pseudouridylate synthase	[TP0067-TP0459 (0.6360361)]
COG0457	COG1187	lp_1877	lp_1877	Hypothetical protein lp_1877	lp_1888	lp_1888	Pseudouridylate synthase	[TP0067-TP0459 (0.6360361)]
COG0210	COG0305	lp_1144	lp_1144	ATP-dependent DNA helicase PcrA	lp_0014	lp_0014	Replicative DNA helicase DnaC	[TP0102-TP0058 (0.8842861)]
COG0257	COG1057	lp_1059.1	lp_1059A	50S ribosomal protein L36	lp_1530	nadD	Probable nicotinate-nucleotide adenylyltransferase (EC 2.7.7.18) (Deamido-NAD(+) pyrophosphorylase) (Deamido-NAD(+) diphosphorylase) (Nicotinate mononucleotide adenylyltransferase) (NaMN adenylyltransferase)	[TP0209-TP0741 (0.64932555)]
