# Supplementary material for: The Binary Protein Interactome of Treponema pallidum – The Syphilis Spirochete
Source: PLoS One. 2008 May 28;3(5):e2292. doi: 10.1371/journal.pone.0002292 (PMC2386257; doi:10.1371/journal.pone.0002292)
Supplement: Data S1 — Predicted protein-protein interactions based on our Treponema pallidum data; zip archive containing 372 files with one file per species. (6.09 MB ZIP) [file pone.0002292.s006.zip › bacteria/Lactobacillus_sakei.tab]

314315 Lactobacillus sakei
COG A	COG B	Locus Id A	Preferred Name(s) A	Annotation A	Locus Id B	Preferred Name(s) B	Annotation B	T. pallidum interaction
COG0186	COG1475	LSA1755	rpsQ	30S ribosomal protein S17	LSA0017	LSA0017	Chromosome partitioning protein, DNA-binding	[TP0198-TP0271 (0.71912634)]
COG0186	COG1475	LSA1755	rpsQ	30S ribosomal protein S17	LSA0015	LSA0015	Chromosome partitioning protein, DNA-binding	[TP0198-TP0271 (0.71912634)]
COG0617	COG0860	LSA1004	LSA1004	Polynucleotide adenyltransferase	LSA0862	LSA0862	N-acetylmuramoyl-L-alanine amidase	[TP0270-TP0247 (0.76828843)]
COG0201	COG0550	LSA1745	LSA1745	Preprotein translocase, SecY subunit	LSA0761	LSA0761	DNA topoisomerase III {UniProtKB/TrEMBL:Q38XL5}	[TP0208-TP0394 (0.8044664)]
COG0201	COG0550	LSA1745	LSA1745	Preprotein translocase, SecY subunit	LSA0989	LSA0989	DNA topoisomerase I {UniProtKB/TrEMBL:Q38WZ0}	[TP0208-TP0394 (0.8044664)]
COG0693	COG1922	LSA1715	LSA1715	Hypothetical protein {UniProtKB/TrEMBL:Q38UW2}	LSA1571	LSA1571	N-acetylglucosamyldiphospho-undecaprenol-N-acetyl	[TP0445-TP0275 (0.6010877)]
COG0768	COG2812	LSA0745	LSA0745	Bifunctional dimerisation/transpeptidase	LSA0336	LSA0336	DNA-directed DNA polymerase III, gamma/tau	[TP0500-TP1005 (0.655462)]
COG0768	COG2812	LSA1334	LSA1334	Bifuntional dimerisation/transpeptidase	LSA0336	LSA0336	DNA-directed DNA polymerase III, gamma/tau	[TP0500-TP1005 (0.655462)]
COG0051	COG0693	LSA1765	rpsJ	30S ribosomal protein S10	LSA1715	LSA1715	Hypothetical protein {UniProtKB/TrEMBL:Q38UW2}	[TP0188-TP0445 (0.6307204)]
COG0180	COG0564	LSA0327	LSA0327	Tryptophanyl--tRNA synthetase	LSA1316	LSA1316	Pseudouridylate synthase, 23S rRNA-specific	[TP0632-TP0339 (0.7885255)]
COG0180	COG0564	LSA0327	LSA0327	Tryptophanyl--tRNA synthetase	LSA0949	LSA0949	Pseudouridylate synthase, 23S rRNA-specific	[TP0632-TP0339 (0.7885255)]
COG0180	COG0564	LSA0327	LSA0327	Tryptophanyl--tRNA synthetase	LSA1442	LSA1442	Pseudouridine synthase, 23S-rRNA-specific	[TP0632-TP0339 (0.7885255)]
COG0180	COG0564	LSA0327	LSA0327	Tryptophanyl--tRNA synthetase	LSA0620	LSA0620	Pseudouridine synthase, 23S-rRNA-specific	[TP0632-TP0339 (0.7885255)]
COG0090	COG0223	LSA1761	rplB	50S ribosomal protein L2	LSA0689	LSA0689	Methionyl-tRNA formyltransferase	[TP0192-TP0756 (0.8610547)]
COG0632	COG2255	LSA0366	ruvA	Holliday junction ATP-dependent DNA helicase ruvA (EC 3.6.1.-)	LSA0367	ruvB	Holliday junction ATP-dependent DNA helicase ruvB (EC 3.6.1.-)	[TP0543-TP0162 (0.9659884)]
COG0125	COG0586	LSA0340	LSA0340	Thymidylate kinase {UniProtKB/TrEMBL:Q38YT6}	LSA0434	LSA0434	Hypothetical membrane protein	[TP0354-TP0779 (0.67954355)]
COG0257	COG0577	LSA1742	LSA1742	50S ribosomal protein L36	LSA1422	LSA1422	Putative drug ABC exporter, ATP-binding and	[TP0209-TP0962 (0.5903608)]
COG0257	COG0577	LSA1742	LSA1742	50S ribosomal protein L36	LSA1367	LSA1367	Putative ABC exporter, membrane-spanning/permease	[TP0209-TP0962 (0.5903608)]
COG0257	COG0577	LSA1742	LSA1742	50S ribosomal protein L36	LSA1841	LSA1841	Putative ABC transporter,	[TP0209-TP0962 (0.5903608)]
COG0257	COG0577	LSA1742	LSA1742	50S ribosomal protein L36	LSA0128	LSA0128	Putative antimicrobial peptide ABC exporter,	[TP0209-TP0962 (0.5903608)]
COG0257	COG0577	LSA1742	LSA1742	50S ribosomal protein L36	LSA1452	LSA1452	Putative ABC exporter, membrane-spanning/permease	[TP0209-TP0962 (0.5903608)]
COG0222	COG0802	LSA1666	rplL	50S ribosomal protein L7/L12	LSA1342	LSA1342	Hypothetical protein {UniProtKB/TrEMBL:Q38VY7}	[TP0240-TP0875 (0.8481433)]
COG0495	COG1214	LSA1436	LSA1436	Leucyl-tRNA synthetase {UniProtKB/TrEMBL:Q38VP5}	LSA0349	LSA0349	Putative O-sialoglycoprotein	[TP0586-TP0876 (0.5571989)]
COG0192	COG0592	LSA0468	metK	S-adenosylmethionine synthetase (EC 2.5.1.6) (Methionine adenosyltransferase) (AdoMet synthetase) (MAT)	LSA0002	LSA0002	DNA-directed DNA polymerase III, beta subunit	[TP0794-TP0002 (0.8412751)]
COG0125	COG0457	LSA0340	LSA0340	Thymidylate kinase {UniProtKB/TrEMBL:Q38YT6}	LSA1014	LSA1014	Hypothetical protein {UniProtKB/TrEMBL:Q38WW5}	[TP0354-TP0648 (0.5206915)]
COG0125	COG0457	LSA0340	LSA0340	Thymidylate kinase {UniProtKB/TrEMBL:Q38YT6}	LSA0804	LSA0804	Hypothetical protein {UniProtKB/TrEMBL:Q38XH3}	[TP0354-TP0648 (0.5206915)]
COG0125	COG0457	LSA0340	LSA0340	Thymidylate kinase {UniProtKB/TrEMBL:Q38YT6}	LSA0519	LSA0519	Hypothetical protein {UniProtKB/TrEMBL:Q38YA8}	[TP0354-TP0648 (0.5206915)]
COG0860	COG1396	LSA0862	LSA0862	N-acetylmuramoyl-L-alanine amidase	LSA0219	LSA0219	Putative DNA-binding protein, XRE family	[TP0247-TP0461 (0.8100859)]
COG0265	COG0333	LSA0082	LSA0082	Serine protease HtrA, Trypsin family	LSA1039	rpmF	50S ribosomal protein L32	[TP0773-TP0807 (0.5060325)]
COG0265	COG0333	LSA0499	LSA0499	Hypothetical integral membrane protein	LSA1039	rpmF	50S ribosomal protein L32	[TP0773-TP0807 (0.5060325)]
COG0802	COG0860	LSA1342	LSA1342	Hypothetical protein {UniProtKB/TrEMBL:Q38VY7}	LSA0862	LSA0862	N-acetylmuramoyl-L-alanine amidase	[TP0875-TP0247 (0.90700364)]
COG0272	COG1396	LSA1551	LSA1551	NAD-dependent DNA ligase	LSA0219	LSA0219	Putative DNA-binding protein, XRE family	[TP0634-TP0461 (0.7134334)]
COG0333	COG1077	LSA1039	rpmF	50S ribosomal protein L32	LSA1122	LSA1122	Cell shape determining protein, MerB family	[TP0807-TP0497 (0.61855906)]
COG0333	COG1077	LSA1039	rpmF	50S ribosomal protein L32	LSA0853	LSA0853	Cell shape determining protein MreB, actin-like	[TP0807-TP0497 (0.61855906)]
COG0234	COG1200	LSA0358	LSA0358	Co-chaperonin GroES {UniProtKB/TrEMBL:Q38YR8}	LSA0699	LSA0699	ATP-dependent DNA helicase, RecG	[TP1013-TP0687 (0.84594196)]
COG0257	COG1253	LSA1742	LSA1742	50S ribosomal protein L36	LSA1470	LSA1470	Putative ion Mg(2+)/C(O2+) transport protein,	[TP0209-TP0027 (0.74441797)]
COG0257	COG1253	LSA1742	LSA1742	50S ribosomal protein L36	LSA0029	LSA0029	Putative ion Mg(2+)/Co(2+) transport protein,	[TP0209-TP0027 (0.74441797)]
COG0060	COG0681	LSA0756	LSA0756	Isoleucyl-tRNA synthetase	LSA0096	LSA0096	Signal peptidase I {UniProtKB/TrEMBL:Q38ZI2}	[TP0452-TP0185 (0.79878455)]
COG0060	COG0681	LSA0756	LSA0756	Isoleucyl-tRNA synthetase	LSA0995	LSA0995	Signal peptidase I {UniProtKB/TrEMBL:Q38WY4}	[TP0452-TP0185 (0.79878455)]
COG0593	COG1077	LSA0001	LSA0001	Chromosomal replication initiation protein A	LSA1122	LSA1122	Cell shape determining protein, MerB family	[TP0001-TP0497 (0.678435)]
COG0593	COG1077	LSA0001	LSA0001	Chromosomal replication initiation protein A	LSA0853	LSA0853	Cell shape determining protein MreB, actin-like	[TP0001-TP0497 (0.678435)]
COG0249	COG0357	LSA0362	mutS	DNA mismatch repair protein mutS	LSA0014	LSA0014	Methyltransferase GidB {UniProtKB/TrEMBL:Q38ZR1}	[TP0328-TP0946 (0.7367136)]
COG0658	COG1187	LSA1069	LSA1069	Putative bacterial type II secretion/competence	LSA1024	LSA1024	Pseudouridylate synthase, 16SrRNA-specific	[TP0336-TP0459 (0.6079956)]
COG0658	COG1187	LSA1069	LSA1069	Putative bacterial type II secretion/competence	LSA1431	LSA1431	Pseudouridylate synthase, 16S-rRNA-specific	[TP0336-TP0459 (0.6079956)]
COG0465	COG0465	LSA1597	LSA1597	ATP-dependent zinc metalloendopeptidase FtsH	LSA1597	LSA1597	ATP-dependent zinc metalloendopeptidase FtsH	[TP0330-TP0330 (0.73856413)]
COG0860	COG1192	LSA0862	LSA0862	N-acetylmuramoyl-L-alanine amidase	LSA0016	LSA0016	Chromosome partitioning ATPase	[TP0247-TP0272 (0.7527567)]
COG0242	COG0272	LSA1087	LSA1087	Formylmethionine deformylase	LSA1551	LSA1551	NAD-dependent DNA ligase	[TP0757-TP0634 (0.68197167)]
COG0242	COG0272	LSA1499	LSA1499	Formylmethionine deformylase	LSA1551	LSA1551	NAD-dependent DNA ligase	[TP0757-TP0634 (0.68197167)]
COG0187	COG0358	LSA0976	LSA0976	Topoisomerase IV, subunit B	LSA0883	LSA0883	DNA primase G {UniProtKB/TrEMBL:Q38X97}	[TP1006-TP0492 (0.55112576)]
COG0187	COG0358	LSA0005	LSA0005	DNA gyrase, B subunit {UniProtKB/TrEMBL:Q38ZS0}	LSA0883	LSA0883	DNA primase G {UniProtKB/TrEMBL:Q38X97}	[TP1006-TP0492 (0.55112576)]
COG0301	COG0514	LSA0847	LSA0847	Thiamine biosynthesis ATP pyrophosphorylase	LSA1846	LSA1846	ATP-dependent DNA helicase	[TP0559-TP0103 (0.6411465)]
COG0301	COG0514	LSA0847	LSA0847	Thiamine biosynthesis ATP pyrophosphorylase	LSA1020	LSA1020	ATP-dependent DNA helicase	[TP0559-TP0103 (0.6411465)]
COG0237	COG0552	LSA1404	coaE	Dephospho-CoA kinase (EC 2.7.1.24) (Dephosphocoenzyme A kinase)	LSA0709	LSA0709	Signal recognition particle-docking protein FtsY	[TP0296-TP0578 (0.7885255)]
COG0080	COG0265	LSA1672	LSA1672	50S ribosomal protein L11	LSA0082	LSA0082	Serine protease HtrA, Trypsin family	[TP0237-TP0773 (0.6164146)]
COG0080	COG0265	LSA1672	LSA1672	50S ribosomal protein L11	LSA0499	LSA0499	Hypothetical integral membrane protein	[TP0237-TP0773 (0.6164146)]
COG2812	COG2812	LSA0336	LSA0336	DNA-directed DNA polymerase III, gamma/tau	LSA0336	LSA0336	DNA-directed DNA polymerase III, gamma/tau	[TP1005-TP1005 (0.52391654)]
COG1466	COG1847	LSA1068	LSA1068	DNA-directed DNA polymerase III, delta subunit	LSA1881	LSA1881	Putative single-stranded nucleic acid binding	[TP0588-TP0948 (0.74372905)]
COG0223	COG0234	LSA0689	LSA0689	Methionyl-tRNA formyltransferase	LSA0358	LSA0358	Co-chaperonin GroES {UniProtKB/TrEMBL:Q38YR8}	[TP0756-TP1013 (0.64276713)]
COG0357	COG0459	LSA0014	LSA0014	Methyltransferase GidB {UniProtKB/TrEMBL:Q38ZR1}	LSA0359	LSA0359	Chaperonin GroEL {UniProtKB/TrEMBL:Q38YR7}	[TP0946-TP0030 (0.68326145)]
COG0664	COG1074	LSA0783	LSA0783	Putative transcriptional regulator, Fnr/Crp	LSA0910	LSA0910	ATP-dependent exonuclease, subunit A (N	[TP0089-TP0898 (0.8304331)]
COG0664	COG1074	LSA1781	LSA1781	Putative transcriptional regulator, Flp/Fnr	LSA0911	LSA0911	ATP-dependent exonuclease, subunit A (C	[TP0089-TP0898 (0.8304331)]
COG0664	COG1074	LSA0783	LSA0783	Putative transcriptional regulator, Fnr/Crp	LSA0911	LSA0911	ATP-dependent exonuclease, subunit A (C	[TP0089-TP0898 (0.8304331)]
COG0664	COG1074	LSA1781	LSA1781	Putative transcriptional regulator, Flp/Fnr	LSA0910	LSA0910	ATP-dependent exonuclease, subunit A (N	[TP0089-TP0898 (0.8304331)]
COG0664	COG1074	LSA0375	LSA0375	Arginine deiminase pathway transcriptional	LSA0910	LSA0910	ATP-dependent exonuclease, subunit A (N	[TP0089-TP0898 (0.8304331)]
COG0664	COG1074	LSA0375	LSA0375	Arginine deiminase pathway transcriptional	LSA0911	LSA0911	ATP-dependent exonuclease, subunit A (C	[TP0089-TP0898 (0.8304331)]
COG0223	COG0242	LSA0689	LSA0689	Methionyl-tRNA formyltransferase	LSA1087	LSA1087	Formylmethionine deformylase	[TP0756-TP0757 (0.8300303)]
COG0223	COG0242	LSA0689	LSA0689	Methionyl-tRNA formyltransferase	LSA1499	LSA1499	Formylmethionine deformylase	[TP0756-TP0757 (0.8300303)]
COG0233	COG0359	LSA1262	LSA1262	Ribosome recycling factor	LSA0011	rplI	50S ribosomal protein L9	[TP0604-TP0060 (0.5105792)]
COG0012	COG0457	LSA0019	LSA0019	Putative GTP-binding protein	LSA0804	LSA0804	Hypothetical protein {UniProtKB/TrEMBL:Q38XH3}	[TP0124-TP0067 (0.81355333)]
COG0012	COG0457	LSA0019	LSA0019	Putative GTP-binding protein	LSA1014	LSA1014	Hypothetical protein {UniProtKB/TrEMBL:Q38WW5}	[TP0124-TP0067 (0.81355333)]
COG0012	COG0457	LSA0019	LSA0019	Putative GTP-binding protein	LSA0519	LSA0519	Hypothetical protein {UniProtKB/TrEMBL:Q38YA8}	[TP0124-TP0067 (0.81355333)]
COG0552	COG1061	LSA0709	LSA0709	Signal recognition particle-docking protein FtsY	LSA0147	LSA0147	Putative DNA-repair helicase	[TP0578-TP0380 (0.62695336)]
COG0265	COG0492	LSA0082	LSA0082	Serine protease HtrA, Trypsin family	LSA0435	LSA0435	Thioredoxin reductase {UniProtKB/TrEMBL:Q38YJ1}	[TP0773-TP0814 (0.6926654)]
COG0265	COG0492	LSA0082	LSA0082	Serine protease HtrA, Trypsin family	LSA0520	LSA0520	Thioredoxin reductase {UniProtKB/TrEMBL:Q38YA7}	[TP0773-TP0814 (0.6926654)]
COG0265	COG0492	LSA0499	LSA0499	Hypothetical integral membrane protein	LSA0520	LSA0520	Thioredoxin reductase {UniProtKB/TrEMBL:Q38YA7}	[TP0773-TP0814 (0.6926654)]
COG0265	COG0492	LSA0499	LSA0499	Hypothetical integral membrane protein	LSA0435	LSA0435	Thioredoxin reductase {UniProtKB/TrEMBL:Q38YJ1}	[TP0773-TP0814 (0.6926654)]
COG0265	COG0492	LSA0082	LSA0082	Serine protease HtrA, Trypsin family	LSA0403	LSA0403	Putative thioredoxin reductase	[TP0773-TP0814 (0.6926654)]
COG0265	COG0492	LSA0499	LSA0499	Hypothetical integral membrane protein	LSA0403	LSA0403	Putative thioredoxin reductase	[TP0773-TP0814 (0.6926654)]
COG0124	COG0608	LSA0863	LSA0863	Histidyl-tRNA synthetase	LSA1277	LSA1277	Single-strand DNA-specific exonuclease RecJ	[TP0641-TP0704 (0.75894904)]
COG0153	COG0242	LSA0764	LSA0764	Galactokinase {UniProtKB/TrEMBL:Q38XL2}	LSA1499	LSA1499	Formylmethionine deformylase	[TP0418-TP0757 (0.51512045)]
COG0153	COG0242	LSA0764	LSA0764	Galactokinase {UniProtKB/TrEMBL:Q38XL2}	LSA1087	LSA1087	Formylmethionine deformylase	[TP0418-TP0757 (0.51512045)]
COG0465	COG0772	LSA1597	LSA1597	ATP-dependent zinc metalloendopeptidase FtsH	LSA1118	LSA1118	Rod-shape determining protein	[TP0330-TP0387 (0.8016956)]
COG0465	COG0772	LSA1597	LSA1597	ATP-dependent zinc metalloendopeptidase FtsH	LSA1077	LSA1077	Integral membrane cell division protein, FtsW	[TP0330-TP0387 (0.8016956)]
COG0457	COG1426	LSA0804	LSA0804	Hypothetical protein {UniProtKB/TrEMBL:Q38XH3}	LSA0485	LSA0485	Hypothetical protein {UniProtKB/TrEMBL:Q38YE1}	[TP0268-TP0334 (0.739808)]
COG0457	COG1426	LSA0519	LSA0519	Hypothetical protein {UniProtKB/TrEMBL:Q38YA8}	LSA0485	LSA0485	Hypothetical protein {UniProtKB/TrEMBL:Q38YE1}	[TP0268-TP0334 (0.739808)]
COG0457	COG1426	LSA1014	LSA1014	Hypothetical protein {UniProtKB/TrEMBL:Q38WW5}	LSA0485	LSA0485	Hypothetical protein {UniProtKB/TrEMBL:Q38YE1}	[TP0268-TP0334 (0.739808)]
COG0192	COG0217	LSA0468	metK	S-adenosylmethionine synthetase (EC 2.5.1.6) (Methionine adenosyltransferase) (AdoMet synthetase) (MAT)	LSA1307	LSA1307	Hypothetical protein {UniProtKB/TrEMBL:Q38W22}	[TP0794-TP0474 (0.71912634)]
COG0092	COG0301	LSA1758	rpsC	30S ribosomal protein S3	LSA0847	LSA0847	Thiamine biosynthesis ATP pyrophosphorylase	[TP0195-TP0559 (0.66944)]
COG0860	COG1214	LSA0862	LSA0862	N-acetylmuramoyl-L-alanine amidase	LSA0349	LSA0349	Putative O-sialoglycoprotein	[TP0247-TP0876 (0.6334264)]
COG0544	COG1418	LSA1062	LSA1062	Trigger factor {UniProtKB/TrEMBL:Q38WR8}	LSA1145	LSA1145	Putative metal-dependent phosphohydrolase	[TP0506-TP1018 (0.7668753)]
COG0544	COG1418	LSA1062	LSA1062	Trigger factor {UniProtKB/TrEMBL:Q38WR8}	LSA0489	LSA0489	Putative metal-dependent phosphohydrolase	[TP0506-TP1018 (0.7668753)]
COG0544	COG1418	LSA1062	LSA1062	Trigger factor {UniProtKB/TrEMBL:Q38WR8}	LSA1379	LSA1379	Putative metal-dependent phosphohydrolase	[TP0506-TP1018 (0.7668753)]
COG0305	COG2812	LSA0012	LSA0012	Replicative DNA helicase C	LSA0336	LSA0336	DNA-directed DNA polymerase III, gamma/tau	[TP0058-TP1005 (0.7130585)]
COG0188	COG0526	LSA0975	LSA0975	Topoisomerase IV, subunit A	LSA0634	LSA0634	Thioredoxin {UniProtKB/TrEMBL:Q38XZ1}	[TP0005-TP0100 (0.7885434)]
COG0188	COG0526	LSA0006	LSA0006	DNA gyrase, A subunit {UniProtKB/TrEMBL:Q38ZR9}	LSA0394	LSA0394	Thioredoxin {UniProtKB/TrEMBL:Q38YN2}	[TP0005-TP0100 (0.7885434)]
COG0188	COG0526	LSA0006	LSA0006	DNA gyrase, A subunit {UniProtKB/TrEMBL:Q38ZR9}	LSA0307	LSA0307	Thioredoxin {UniProtKB/TrEMBL:Q38YW8}	[TP0005-TP0100 (0.7885434)]
COG0188	COG0526	LSA0975	LSA0975	Topoisomerase IV, subunit A	LSA0394	LSA0394	Thioredoxin {UniProtKB/TrEMBL:Q38YN2}	[TP0005-TP0100 (0.7885434)]
COG0188	COG0526	LSA0975	LSA0975	Topoisomerase IV, subunit A	LSA0307	LSA0307	Thioredoxin {UniProtKB/TrEMBL:Q38YW8}	[TP0005-TP0100 (0.7885434)]
COG0188	COG0526	LSA0006	LSA0006	DNA gyrase, A subunit {UniProtKB/TrEMBL:Q38ZR9}	LSA0218	LSA0218	Thioredoxin {UniProtKB/TrEMBL:Q38Z61}	[TP0005-TP0100 (0.7885434)]
COG0188	COG0526	LSA0006	LSA0006	DNA gyrase, A subunit {UniProtKB/TrEMBL:Q38ZR9}	LSA0634	LSA0634	Thioredoxin {UniProtKB/TrEMBL:Q38XZ1}	[TP0005-TP0100 (0.7885434)]
COG0188	COG0526	LSA0975	LSA0975	Topoisomerase IV, subunit A	LSA0218	LSA0218	Thioredoxin {UniProtKB/TrEMBL:Q38Z61}	[TP0005-TP0100 (0.7885434)]
COG0526	COG0771	LSA0218	LSA0218	Thioredoxin {UniProtKB/TrEMBL:Q38Z61}	LSA0747	LSA0747	UDP-N-acetylmuramoylalanine--D-glutamate ligase	[TP0100-TP0903 (0.59509045)]
COG0526	COG0771	LSA0307	LSA0307	Thioredoxin {UniProtKB/TrEMBL:Q38YW8}	LSA0747	LSA0747	UDP-N-acetylmuramoylalanine--D-glutamate ligase	[TP0100-TP0903 (0.59509045)]
COG0526	COG0771	LSA0634	LSA0634	Thioredoxin {UniProtKB/TrEMBL:Q38XZ1}	LSA0747	LSA0747	UDP-N-acetylmuramoylalanine--D-glutamate ligase	[TP0100-TP0903 (0.59509045)]
COG0526	COG0771	LSA0394	LSA0394	Thioredoxin {UniProtKB/TrEMBL:Q38YN2}	LSA0747	LSA0747	UDP-N-acetylmuramoylalanine--D-glutamate ligase	[TP0100-TP0903 (0.59509045)]
COG0504	COG1475	LSA1629	LSA1629	Cytidine triphosphate synthase	LSA0017	LSA0017	Chromosome partitioning protein, DNA-binding	[TP0305-TP0271 (0.70252794)]
COG0504	COG1475	LSA1629	LSA1629	Cytidine triphosphate synthase	LSA0015	LSA0015	Chromosome partitioning protein, DNA-binding	[TP0305-TP0271 (0.70252794)]
COG0250	COG0772	LSA1674	LSA1674	Transcription antitermination protein NusG	LSA1118	LSA1118	Rod-shape determining protein	[TP0236-TP0387 (0.7470728)]
COG0250	COG0772	LSA1674	LSA1674	Transcription antitermination protein NusG	LSA1077	LSA1077	Integral membrane cell division protein, FtsW	[TP0236-TP0387 (0.7470728)]
COG0227	COG0740	LSA0696	LSA0696	50S ribosomal protein L28	LSA0531	clpP	ATP-dependent Clp protease proteolytic subunit (EC 3.4.21.92) (Endopeptidase Clp)	[TP0362-TP0507 (0.75048)]
COG0457	COG0457	LSA0804	LSA0804	Hypothetical protein {UniProtKB/TrEMBL:Q38XH3}	LSA0804	LSA0804	Hypothetical protein {UniProtKB/TrEMBL:Q38XH3}	[TP0067-TP0095 (0.6515529)]
COG0457	COG0457	LSA0804	LSA0804	Hypothetical protein {UniProtKB/TrEMBL:Q38XH3}	LSA1014	LSA1014	Hypothetical protein {UniProtKB/TrEMBL:Q38WW5}	[TP0067-TP0095 (0.6515529)]
COG0457	COG0457	LSA1014	LSA1014	Hypothetical protein {UniProtKB/TrEMBL:Q38WW5}	LSA0804	LSA0804	Hypothetical protein {UniProtKB/TrEMBL:Q38XH3}	[TP0067-TP0095 (0.6515529)]
COG0457	COG0457	LSA0519	LSA0519	Hypothetical protein {UniProtKB/TrEMBL:Q38YA8}	LSA0804	LSA0804	Hypothetical protein {UniProtKB/TrEMBL:Q38XH3}	[TP0067-TP0095 (0.6515529)]
COG0457	COG0457	LSA0804	LSA0804	Hypothetical protein {UniProtKB/TrEMBL:Q38XH3}	LSA0519	LSA0519	Hypothetical protein {UniProtKB/TrEMBL:Q38YA8}	[TP0067-TP0095 (0.6515529)]
COG0457	COG0457	LSA0519	LSA0519	Hypothetical protein {UniProtKB/TrEMBL:Q38YA8}	LSA0519	LSA0519	Hypothetical protein {UniProtKB/TrEMBL:Q38YA8}	[TP0067-TP0095 (0.6515529)]
COG0457	COG0457	LSA1014	LSA1014	Hypothetical protein {UniProtKB/TrEMBL:Q38WW5}	LSA1014	LSA1014	Hypothetical protein {UniProtKB/TrEMBL:Q38WW5}	[TP0067-TP0095 (0.6515529)]
COG0457	COG0457	LSA0519	LSA0519	Hypothetical protein {UniProtKB/TrEMBL:Q38YA8}	LSA1014	LSA1014	Hypothetical protein {UniProtKB/TrEMBL:Q38WW5}	[TP0067-TP0095 (0.6515529)]
COG0457	COG0457	LSA1014	LSA1014	Hypothetical protein {UniProtKB/TrEMBL:Q38WW5}	LSA0519	LSA0519	Hypothetical protein {UniProtKB/TrEMBL:Q38YA8}	[TP0067-TP0095 (0.6515529)]
COG0103	COG0211	LSA1721	LSA1721	30S ribosomal protein S9	LSA0672	LSA0672	50S Ribosomal protein L27	[TP1024-TP0743 (0.87139803)]
COG0457	COG0803	LSA0804	LSA0804	Hypothetical protein {UniProtKB/TrEMBL:Q38XH3}	LSA0182	LSA0182	Manganese ABC transporter, substrate-binding	[TP0469-TP0034 (0.86910707)]
COG0457	COG0803	LSA0804	LSA0804	Hypothetical protein {UniProtKB/TrEMBL:Q38XH3}	LSA0282	LSA0282	Putative zinc/iron ABC transporter,	[TP0469-TP0034 (0.86910707)]
COG0457	COG0803	LSA1014	LSA1014	Hypothetical protein {UniProtKB/TrEMBL:Q38WW5}	LSA0282	LSA0282	Putative zinc/iron ABC transporter,	[TP0469-TP0034 (0.86910707)]
COG0457	COG0803	LSA0519	LSA0519	Hypothetical protein {UniProtKB/TrEMBL:Q38YA8}	LSA0282	LSA0282	Putative zinc/iron ABC transporter,	[TP0469-TP0034 (0.86910707)]
COG0457	COG0803	LSA0519	LSA0519	Hypothetical protein {UniProtKB/TrEMBL:Q38YA8}	LSA0182	LSA0182	Manganese ABC transporter, substrate-binding	[TP0469-TP0034 (0.86910707)]
COG0457	COG0803	LSA1014	LSA1014	Hypothetical protein {UniProtKB/TrEMBL:Q38WW5}	LSA0182	LSA0182	Manganese ABC transporter, substrate-binding	[TP0469-TP0034 (0.86910707)]
COG0584	COG1493	LSA0427	LSA0427	Putative cell surface Glycerophosphoryl diester	LSA0516	LSA0516	Hpr kinase {UniProtKB/TrEMBL:Q38YB1}	[TP0257-TP0591 (0.75711113)]
COG0223	COG0664	LSA0689	LSA0689	Methionyl-tRNA formyltransferase	LSA0375	LSA0375	Arginine deiminase pathway transcriptional	[TP0756-TP0995 (0.69102824)]
COG0223	COG0664	LSA0689	LSA0689	Methionyl-tRNA formyltransferase	LSA1781	LSA1781	Putative transcriptional regulator, Flp/Fnr	[TP0756-TP0995 (0.69102824)]
COG0223	COG0664	LSA0689	LSA0689	Methionyl-tRNA formyltransferase	LSA0783	LSA0783	Putative transcriptional regulator, Fnr/Crp	[TP0756-TP0995 (0.69102824)]
COG0697	COG0716	LSA0089	LSA0089	Putative drug transport protein	LSA1516	LSA1516	Flavodoxin {UniProtKB/TrEMBL:Q38VG0}	[TP0986-TP0925 (0.8288174)]
COG0697	COG0716	LSA1340	LSA1340	Putative transport protein	LSA1516	LSA1516	Flavodoxin {UniProtKB/TrEMBL:Q38VG0}	[TP0986-TP0925 (0.8288174)]
COG0272	COG0773	LSA1551	LSA1551	NAD-dependent DNA ligase	LSA0637	murC	UDP-N-acetylmuramate--L-alanine ligase (EC 6.3.2.8) (UDP-N- acetylmuramoyl-L-alanine synthetase)	[TP0634-TP0341 (0.8201813)]
COG1122	COG4330	LSA1837	LSA1837	Putative metal ion ABC transporter, ATP-binding	LSA0209	LSA0209	Hypothetical integral membrane protein	[TP0227-TP0033 (0.81817394)]
COG1122	COG4330	LSA1736	LSA1736	Putative cobalt ABC transporter, ATP-binding	LSA0209	LSA0209	Hypothetical integral membrane protein	[TP0227-TP0033 (0.81817394)]
COG1122	COG4330	LSA0780	LSA0780	Putative cobalt ABC transporter, ATP-binding	LSA0209	LSA0209	Hypothetical integral membrane protein	[TP0227-TP0033 (0.81817394)]
COG1122	COG4330	LSA1737	LSA1737	Putative cobalt ABC transporter, ATP-binding	LSA0209	LSA0209	Hypothetical integral membrane protein	[TP0227-TP0033 (0.81817394)]
COG0301	COG0566	LSA0847	LSA0847	Thiamine biosynthesis ATP pyrophosphorylase	LSA1679	LSA1679	Putative tRNA/rRNA methyltransferase	[TP0559-TP0054 (0.678511)]
COG0301	COG0566	LSA0847	LSA0847	Thiamine biosynthesis ATP pyrophosphorylase	LSA1380	LSA1380	Putative tRNA/rRNA methyltransferase	[TP0559-TP0054 (0.678511)]
COG0353	COG0514	LSA0338	LSA0338	Recombination DNA repair protein RecR	LSA1020	LSA1020	ATP-dependent DNA helicase	[TP1004-TP0103 (0.6917512)]
COG0353	COG0514	LSA0338	LSA0338	Recombination DNA repair protein RecR	LSA1846	LSA1846	ATP-dependent DNA helicase	[TP1004-TP0103 (0.6917512)]
COG0036	COG0249	LSA0694	LSA0694	Ribulose-phosphate 3-epimerase	LSA0362	mutS	DNA mismatch repair protein mutS	[TP0945-TP0328 (0.6742458)]
COG0124	COG0465	LSA0863	LSA0863	Histidyl-tRNA synthetase	LSA1597	LSA1597	ATP-dependent zinc metalloendopeptidase FtsH	[TP0641-TP0330 (0.76316583)]
COG0257	COG0719	LSA1742	LSA1742	50S ribosomal protein L36	LSA1109	LSA1109	Putative ABC-type system involved in Fe-S cluster	[TP0209-TP0612 (0.6772987)]
COG0257	COG0719	LSA1742	LSA1742	50S ribosomal protein L36	LSA1112	LSA1112	Putative ABC-type system involved in Fe-S cluster	[TP0209-TP0612 (0.6772987)]
COG0504	COG0728	LSA1629	LSA1629	Cytidine triphosphate synthase	LSA1510	LSA1510	Putative teichoic acid/polysaccharide export	[TP0305-TP0516 (0.84299135)]
COG0242	COG0360	LSA1499	LSA1499	Formylmethionine deformylase	LSA0007	rpsF	30S ribosomal protein S6	[TP0757-TP0063 (0.54983324)]
COG0242	COG0360	LSA1087	LSA1087	Formylmethionine deformylase	LSA0007	rpsF	30S ribosomal protein S6	[TP0757-TP0063 (0.54983324)]
COG0267	COG0357	LSA1333	LSA1333	50S ribosomal protein L33	LSA0014	LSA0014	Methyltransferase GidB {UniProtKB/TrEMBL:Q38ZR1}	[TP0234-TP0946 (0.6249908)]
COG0267	COG0357	LSA1676	LSA1676	50S ribosomal protein L33	LSA0014	LSA0014	Methyltransferase GidB {UniProtKB/TrEMBL:Q38ZR1}	[TP0234-TP0946 (0.6249908)]
COG0234	COG0772	LSA0358	LSA0358	Co-chaperonin GroES {UniProtKB/TrEMBL:Q38YR8}	LSA1077	LSA1077	Integral membrane cell division protein, FtsW	[TP1013-TP0387 (0.81326103)]
COG0234	COG0772	LSA0358	LSA0358	Co-chaperonin GroES {UniProtKB/TrEMBL:Q38YR8}	LSA1118	LSA1118	Rod-shape determining protein	[TP1013-TP0387 (0.81326103)]
COG0445	COG0457	LSA1879	LSA1879	Cell division protein GidA	LSA1014	LSA1014	Hypothetical protein {UniProtKB/TrEMBL:Q38WW5}	[TP0044-TP0954 (0.8549597)]
COG0445	COG0457	LSA1879	LSA1879	Cell division protein GidA	LSA0804	LSA0804	Hypothetical protein {UniProtKB/TrEMBL:Q38XH3}	[TP0044-TP0954 (0.8549597)]
COG0445	COG0457	LSA1879	LSA1879	Cell division protein GidA	LSA0519	LSA0519	Hypothetical protein {UniProtKB/TrEMBL:Q38YA8}	[TP0044-TP0954 (0.8549597)]
COG0228	COG0250	LSA0715	rpsP	30S ribosomal protein S16	LSA1674	LSA1674	Transcription antitermination protein NusG	[TP0905-TP0236 (0.7099409)]
COG0465	COG0532	LSA1597	LSA1597	ATP-dependent zinc metalloendopeptidase FtsH	LSA1248	infB	Translation initiation factor IF-2	[TP0330-TP0891 (0.8751731)]
COG0234	COG0445	LSA0358	LSA0358	Co-chaperonin GroES {UniProtKB/TrEMBL:Q38YR8}	LSA1879	LSA1879	Cell division protein GidA	[TP1013-TP0044 (0.813164)]
COG0265	COG1381	LSA0499	LSA0499	Hypothetical integral membrane protein	LSA0879	recO	DNA repair protein recO (Recombination protein O)	[TP0773-TP0636 (0.870009)]
COG0265	COG1381	LSA0082	LSA0082	Serine protease HtrA, Trypsin family	LSA0879	recO	DNA repair protein recO (Recombination protein O)	[TP0773-TP0636 (0.870009)]
COG0457	COG0860	LSA0804	LSA0804	Hypothetical protein {UniProtKB/TrEMBL:Q38XH3}	LSA0862	LSA0862	N-acetylmuramoyl-L-alanine amidase	[TP0820-TP0247 (0.74644035), TP0067-TP0247 (0.79531366)]
COG0457	COG0860	LSA0519	LSA0519	Hypothetical protein {UniProtKB/TrEMBL:Q38YA8}	LSA0862	LSA0862	N-acetylmuramoyl-L-alanine amidase	[TP0820-TP0247 (0.74644035), TP0067-TP0247 (0.79531366)]
COG0457	COG0860	LSA1014	LSA1014	Hypothetical protein {UniProtKB/TrEMBL:Q38WW5}	LSA0862	LSA0862	N-acetylmuramoyl-L-alanine amidase	[TP0820-TP0247 (0.74644035), TP0067-TP0247 (0.79531366)]
COG1186	COG1925	LSA0496	LSA0496	Peptide chain release factor 2	LSA1463	ptsH	Phosphocarrier protein HPr (Histidine-containing protein)	[TP0576-TP0589 (0.79878455)]
COG0319	COG0333	LSA0876	LSA0876	Hypothetical protein {UniProtKB/TrEMBL:Q38XA4}	LSA1039	rpmF	50S ribosomal protein L32	[TP0650-TP0807 (0.80809164)]
COG0301	COG0849	LSA0847	LSA0847	Thiamine biosynthesis ATP pyrophosphorylase	LSA0750	LSA0750	Cell division protein, FtsA	[TP0559-TP0389 (0.64923996)]
COG0216	COG0457	LSA1137	LSA1137	Peptide chain release factor 1	LSA0804	LSA0804	Hypothetical protein {UniProtKB/TrEMBL:Q38XH3}	[TP0051-TP0067 (0.7097377)]
COG0216	COG0457	LSA1137	LSA1137	Peptide chain release factor 1	LSA1014	LSA1014	Hypothetical protein {UniProtKB/TrEMBL:Q38WW5}	[TP0051-TP0067 (0.7097377)]
COG0216	COG0457	LSA1137	LSA1137	Peptide chain release factor 1	LSA0519	LSA0519	Hypothetical protein {UniProtKB/TrEMBL:Q38YA8}	[TP0051-TP0067 (0.7097377)]
COG0687	COG0693	LSA1360	LSA1360	Spermidine/putrescine ABC transporter, substrate	LSA1715	LSA1715	Hypothetical protein {UniProtKB/TrEMBL:Q38UW2}	[TP0655-TP0445 (0.5706956)]
COG0290	COG0457	LSA1398	LSA1398	Translation initiation factor IF-3	LSA0519	LSA0519	Hypothetical protein {UniProtKB/TrEMBL:Q38YA8}	[TP0850-TP0095 (0.6947713)]
COG0290	COG0457	LSA1398	LSA1398	Translation initiation factor IF-3	LSA0804	LSA0804	Hypothetical protein {UniProtKB/TrEMBL:Q38XH3}	[TP0850-TP0095 (0.6947713)]
COG0290	COG0457	LSA1398	LSA1398	Translation initiation factor IF-3	LSA1014	LSA1014	Hypothetical protein {UniProtKB/TrEMBL:Q38WW5}	[TP0850-TP0095 (0.6947713)]
COG0080	COG0301	LSA1672	LSA1672	50S ribosomal protein L11	LSA0847	LSA0847	Thiamine biosynthesis ATP pyrophosphorylase	[TP0237-TP0559 (0.59848577)]
COG0782	COG0860	LSA1372	LSA1372	Transcription elongation factor GreA	LSA0862	LSA0862	N-acetylmuramoyl-L-alanine amidase	[TP0019-TP0247 (0.7668169)]
COG0234	COG1619	LSA0358	LSA0358	Co-chaperonin GroES {UniProtKB/TrEMBL:Q38YR8}	LSA0779	LSA0779	Hypothetical protein {UniProtKB/TrEMBL:Q38XJ7}	[TP1013-TP0688 (0.6288964)]
COG0849	COG1061	LSA0750	LSA0750	Cell division protein, FtsA	LSA0147	LSA0147	Putative DNA-repair helicase	[TP0389-TP0380 (0.6968711)]
COG0322	COG0353	LSA1055	uvrC	UvrABC system protein C (Protein uvrC) (Excinuclease ABC subunit C)	LSA0338	LSA0338	Recombination DNA repair protein RecR	[TP0472-TP1004 (0.53674763)]
COG0188	COG0305	LSA0975	LSA0975	Topoisomerase IV, subunit A	LSA0012	LSA0012	Replicative DNA helicase C	[TP0005-TP0058 (0.73312306)]
COG0188	COG0305	LSA0006	LSA0006	DNA gyrase, A subunit {UniProtKB/TrEMBL:Q38ZR9}	LSA0012	LSA0012	Replicative DNA helicase C	[TP0005-TP0058 (0.73312306)]
COG0024	COG1121	LSA1515	LSA1515	Methionyl aminopeptidase M	LSA0283	LSA0283	Putative zinc/iron ABC transporter, ATP-binding	[TP0842-TP0164 (0.77940726)]
COG0024	COG1121	LSA1515	LSA1515	Methionyl aminopeptidase M	LSA0180	LSA0180	Manganese ABC transporter, ATP-binding subunit	[TP0842-TP0164 (0.77940726)]
COG0361	COG1214	LSA1743	LSA1743	Translation initiation factor IF-1	LSA0349	LSA0349	Putative O-sialoglycoprotein	[TP0097-TP0876 (0.56457245)]
COG0255	COG1011	LSA1756	LSA1756	50S ribosomal protein L29	LSA0155	LSA0155	Putative hydrolase, haloacid dehalogenase-like	[TP0197-TP0158 (0.6077605)]
COG0255	COG1011	LSA1756	LSA1756	50S ribosomal protein L29	LSA0447	LSA0447	Putative hydrolase, haloacid dehalogenase family	[TP0197-TP0158 (0.6077605)]
COG0242	COG1187	LSA1499	LSA1499	Formylmethionine deformylase	LSA1431	LSA1431	Pseudouridylate synthase, 16S-rRNA-specific	[TP0757-TP0459 (0.5284328)]
COG0242	COG1187	LSA1499	LSA1499	Formylmethionine deformylase	LSA1024	LSA1024	Pseudouridylate synthase, 16SrRNA-specific	[TP0757-TP0459 (0.5284328)]
COG0242	COG1187	LSA1087	LSA1087	Formylmethionine deformylase	LSA1431	LSA1431	Pseudouridylate synthase, 16S-rRNA-specific	[TP0757-TP0459 (0.5284328)]
COG0242	COG1187	LSA1087	LSA1087	Formylmethionine deformylase	LSA1024	LSA1024	Pseudouridylate synthase, 16SrRNA-specific	[TP0757-TP0459 (0.5284328)]
COG0457	COG0558	LSA1014	LSA1014	Hypothetical protein {UniProtKB/TrEMBL:Q38WW5}	LSA0486	LSA0486	CDP-diacylglycerol--glycerol-3-phosphate3-phospha	[TP0067-TP0730 (0.86096925)]
COG0457	COG0558	LSA0804	LSA0804	Hypothetical protein {UniProtKB/TrEMBL:Q38XH3}	LSA0486	LSA0486	CDP-diacylglycerol--glycerol-3-phosphate3-phospha	[TP0067-TP0730 (0.86096925)]
COG0457	COG0558	LSA0519	LSA0519	Hypothetical protein {UniProtKB/TrEMBL:Q38YA8}	LSA0486	LSA0486	CDP-diacylglycerol--glycerol-3-phosphate3-phospha	[TP0067-TP0730 (0.86096925)]
COG1385	COG2812	LSA0735	LSA0735	Hypothetical protein {UniProtKB/TrEMBL:Q38XP1}	LSA0336	LSA0336	DNA-directed DNA polymerase III, gamma/tau	[TP0276-TP1005 (0.66627616)]
COG0242	COG0254	LSA1499	LSA1499	Formylmethionine deformylase	LSA1627	LSA1627	50S ribosomal protein L31	[TP0757-TP0255 (0.6434887)]
COG0242	COG0254	LSA1087	LSA1087	Formylmethionine deformylase	LSA1627	LSA1627	50S ribosomal protein L31	[TP0757-TP0255 (0.6434887)]
COG0442	COG1466	LSA1257	LSA1257	Prolyl-tRNA synthetase {UniProtKB/TrEMBL:Q38W72}	LSA1068	LSA1068	DNA-directed DNA polymerase III, delta subunit	[TP0160-TP0588 (0.66563916)]
COG0305	COG0593	LSA0012	LSA0012	Replicative DNA helicase C	LSA0001	LSA0001	Chromosomal replication initiation protein A	[TP0058-TP0001 (0.9013428)]
COG0178	COG1197	LSA1051	LSA1051	Excinuclease ABC, ATP binding subunit	LSA1604	LSA1604	Transcription-repair coupling factor	[TP0514-TP0344 (0.9414915)]
COG0178	COG1197	LSA0524	LSA0524	Excinuclease ABC, subunit A	LSA1604	LSA1604	Transcription-repair coupling factor	[TP0514-TP0344 (0.9414915)]
COG0264	COG0544	LSA1264	tsf	Elongation factor Ts {UniProtKB/TrEMBL:Q38W65}	LSA1062	LSA1062	Trigger factor {UniProtKB/TrEMBL:Q38WR8}	[TP0605-TP0506 (0.9100214)]
COG0495	COG1475	LSA1436	LSA1436	Leucyl-tRNA synthetase {UniProtKB/TrEMBL:Q38VP5}	LSA0015	LSA0015	Chromosome partitioning protein, DNA-binding	[TP0586-TP0271 (0.63095015)]
COG0495	COG1475	LSA1436	LSA1436	Leucyl-tRNA synthetase {UniProtKB/TrEMBL:Q38VP5}	LSA0017	LSA0017	Chromosome partitioning protein, DNA-binding	[TP0586-TP0271 (0.63095015)]
COG0099	COG0216	LSA1741	rpsM	30S ribosomal protein S13	LSA1137	LSA1137	Peptide chain release factor 1	[TP0210-TP0051 (0.8775348)]
COG0803	COG1268	LSA0282	LSA0282	Putative zinc/iron ABC transporter,	LSA0825	LSA0825	Putative biotin synthesis protein	[TP0034-TP0228 (0.8514437)]
COG0803	COG1268	LSA0182	LSA0182	Manganese ABC transporter, substrate-binding	LSA0825	LSA0825	Putative biotin synthesis protein	[TP0034-TP0228 (0.8514437)]
COG0442	COG0552	LSA1257	LSA1257	Prolyl-tRNA synthetase {UniProtKB/TrEMBL:Q38W72}	LSA0709	LSA0709	Signal recognition particle-docking protein FtsY	[TP0160-TP0578 (0.56216276)]
COG0242	COG0319	LSA1499	LSA1499	Formylmethionine deformylase	LSA0876	LSA0876	Hypothetical protein {UniProtKB/TrEMBL:Q38XA4}	[TP0757-TP0650 (0.630912)]
COG0242	COG0319	LSA1087	LSA1087	Formylmethionine deformylase	LSA0876	LSA0876	Hypothetical protein {UniProtKB/TrEMBL:Q38XA4}	[TP0757-TP0650 (0.630912)]
COG0457	COG0566	LSA0804	LSA0804	Hypothetical protein {UniProtKB/TrEMBL:Q38XH3}	LSA1679	LSA1679	Putative tRNA/rRNA methyltransferase	[TP0095-TP0054 (0.73981166)]
COG0457	COG0566	LSA0519	LSA0519	Hypothetical protein {UniProtKB/TrEMBL:Q38YA8}	LSA1679	LSA1679	Putative tRNA/rRNA methyltransferase	[TP0095-TP0054 (0.73981166)]
COG0457	COG0566	LSA0519	LSA0519	Hypothetical protein {UniProtKB/TrEMBL:Q38YA8}	LSA1380	LSA1380	Putative tRNA/rRNA methyltransferase	[TP0095-TP0054 (0.73981166)]
COG0457	COG0566	LSA0804	LSA0804	Hypothetical protein {UniProtKB/TrEMBL:Q38XH3}	LSA1380	LSA1380	Putative tRNA/rRNA methyltransferase	[TP0095-TP0054 (0.73981166)]
COG0457	COG0566	LSA1014	LSA1014	Hypothetical protein {UniProtKB/TrEMBL:Q38WW5}	LSA1679	LSA1679	Putative tRNA/rRNA methyltransferase	[TP0095-TP0054 (0.73981166)]
COG0457	COG0566	LSA1014	LSA1014	Hypothetical protein {UniProtKB/TrEMBL:Q38WW5}	LSA1380	LSA1380	Putative tRNA/rRNA methyltransferase	[TP0095-TP0054 (0.73981166)]
COG0465	COG0558	LSA1597	LSA1597	ATP-dependent zinc metalloendopeptidase FtsH	LSA0486	LSA0486	CDP-diacylglycerol--glycerol-3-phosphate3-phospha	[TP0765-TP0256 (0.8653493)]
COG0024	COG0462	LSA1515	LSA1515	Methionyl aminopeptidase M	LSA1646	LSA1646	Ribose-phosphate diphosphokinase	[TP0842-TP0294 (0.8762697)]
COG0125	COG0361	LSA0340	LSA0340	Thymidylate kinase {UniProtKB/TrEMBL:Q38YT6}	LSA1743	LSA1743	Translation initiation factor IF-1	[TP0354-TP0097 (0.8382038)]
COG0319	COG0787	LSA0876	LSA0876	Hypothetical protein {UniProtKB/TrEMBL:Q38XA4}	LSA1613	LSA1613	Alanine racemase {UniProtKB/TrEMBL:Q38V64}	[TP0650-TP0681 (0.82058704)]
COG0564	COG1418	LSA1316	LSA1316	Pseudouridylate synthase, 23S rRNA-specific	LSA1379	LSA1379	Putative metal-dependent phosphohydrolase	[TP0154-TP1018 (0.7668753)]
COG0564	COG1418	LSA0620	LSA0620	Pseudouridine synthase, 23S-rRNA-specific	LSA1145	LSA1145	Putative metal-dependent phosphohydrolase	[TP0154-TP1018 (0.7668753)]
COG0564	COG1418	LSA1442	LSA1442	Pseudouridine synthase, 23S-rRNA-specific	LSA1145	LSA1145	Putative metal-dependent phosphohydrolase	[TP0154-TP1018 (0.7668753)]
COG0564	COG1418	LSA0949	LSA0949	Pseudouridylate synthase, 23S rRNA-specific	LSA0489	LSA0489	Putative metal-dependent phosphohydrolase	[TP0154-TP1018 (0.7668753)]
COG0564	COG1418	LSA1442	LSA1442	Pseudouridine synthase, 23S-rRNA-specific	LSA0489	LSA0489	Putative metal-dependent phosphohydrolase	[TP0154-TP1018 (0.7668753)]
COG0564	COG1418	LSA1316	LSA1316	Pseudouridylate synthase, 23S rRNA-specific	LSA0489	LSA0489	Putative metal-dependent phosphohydrolase	[TP0154-TP1018 (0.7668753)]
COG0564	COG1418	LSA0949	LSA0949	Pseudouridylate synthase, 23S rRNA-specific	LSA1145	LSA1145	Putative metal-dependent phosphohydrolase	[TP0154-TP1018 (0.7668753)]
COG0564	COG1418	LSA1442	LSA1442	Pseudouridine synthase, 23S-rRNA-specific	LSA1379	LSA1379	Putative metal-dependent phosphohydrolase	[TP0154-TP1018 (0.7668753)]
COG0564	COG1418	LSA1316	LSA1316	Pseudouridylate synthase, 23S rRNA-specific	LSA1145	LSA1145	Putative metal-dependent phosphohydrolase	[TP0154-TP1018 (0.7668753)]
COG0564	COG1418	LSA0620	LSA0620	Pseudouridine synthase, 23S-rRNA-specific	LSA0489	LSA0489	Putative metal-dependent phosphohydrolase	[TP0154-TP1018 (0.7668753)]
COG0564	COG1418	LSA0620	LSA0620	Pseudouridine synthase, 23S-rRNA-specific	LSA1379	LSA1379	Putative metal-dependent phosphohydrolase	[TP0154-TP1018 (0.7668753)]
COG0564	COG1418	LSA0949	LSA0949	Pseudouridylate synthase, 23S rRNA-specific	LSA1379	LSA1379	Putative metal-dependent phosphohydrolase	[TP0154-TP1018 (0.7668753)]
COG0036	COG2001	LSA0694	LSA0694	Ribulose-phosphate 3-epimerase	LSA0742	mraZ	Hypothetical protein {UniProtKB/TrEMBL:Q38XN4}	[TP0945-TP0383 (0.685165)]
COG0280	COG0457	LSA1343	LSA1343	Phosphate acetyltransferase	LSA1014	LSA1014	Hypothetical protein {UniProtKB/TrEMBL:Q38WW5}	[TP0094-TP0067 (0.5068833)]
COG0280	COG0457	LSA1343	LSA1343	Phosphate acetyltransferase	LSA0804	LSA0804	Hypothetical protein {UniProtKB/TrEMBL:Q38XH3}	[TP0094-TP0067 (0.5068833)]
COG0280	COG0457	LSA1343	LSA1343	Phosphate acetyltransferase	LSA0519	LSA0519	Hypothetical protein {UniProtKB/TrEMBL:Q38YA8}	[TP0094-TP0067 (0.5068833)]
COG0457	COG0495	LSA0519	LSA0519	Hypothetical protein {UniProtKB/TrEMBL:Q38YA8}	LSA1436	LSA1436	Leucyl-tRNA synthetase {UniProtKB/TrEMBL:Q38VP5}	[TP0067-TP0586 (0.714839)]
COG0457	COG0495	LSA1014	LSA1014	Hypothetical protein {UniProtKB/TrEMBL:Q38WW5}	LSA1436	LSA1436	Leucyl-tRNA synthetase {UniProtKB/TrEMBL:Q38VP5}	[TP0067-TP0586 (0.714839)]
COG0457	COG0495	LSA0804	LSA0804	Hypothetical protein {UniProtKB/TrEMBL:Q38XH3}	LSA1436	LSA1436	Leucyl-tRNA synthetase {UniProtKB/TrEMBL:Q38VP5}	[TP0067-TP0586 (0.714839)]
COG0257	COG0472	LSA1742	LSA1742	50S ribosomal protein L36	LSA0746	mraY	Phospho-N-acetylmuramoyl-pentapeptide-transferase (EC 2.7.8.13) (UDP- MurNAc-pentapeptide phosphotransferase)	[TP0209-TP0345 (0.64932555)]
COG0257	COG0472	LSA1742	LSA1742	50S ribosomal protein L36	LSA0490	LSA0490	Undecaprenyl-phosphate N-acetyl-glucosaminyl	[TP0209-TP0345 (0.64932555)]
COG0358	COG0457	LSA0883	LSA0883	DNA primase G {UniProtKB/TrEMBL:Q38X97}	LSA0804	LSA0804	Hypothetical protein {UniProtKB/TrEMBL:Q38XH3}	[TP0492-TP0648 (0.5111708)]
COG0358	COG0457	LSA0883	LSA0883	DNA primase G {UniProtKB/TrEMBL:Q38X97}	LSA0519	LSA0519	Hypothetical protein {UniProtKB/TrEMBL:Q38YA8}	[TP0492-TP0648 (0.5111708)]
COG0358	COG0457	LSA0883	LSA0883	DNA primase G {UniProtKB/TrEMBL:Q38X97}	LSA1014	LSA1014	Hypothetical protein {UniProtKB/TrEMBL:Q38WW5}	[TP0492-TP0648 (0.5111708)]
COG0301	COG0301	LSA0847	LSA0847	Thiamine biosynthesis ATP pyrophosphorylase	LSA0847	LSA0847	Thiamine biosynthesis ATP pyrophosphorylase	[TP0559-TP0559 (0.6965584)]
COG0608	COG1234	LSA1277	LSA1277	Single-strand DNA-specific exonuclease RecJ	LSA1043	LSA1043	Ribonuclease Z {UniProtKB/TrEMBL:Q38WT6}	[TP0704-TP0819 (0.5844061)]
COG0608	COG1234	LSA1277	LSA1277	Single-strand DNA-specific exonuclease RecJ	LSA1450	LSA1450	Putative metal-dependent hydrolase	[TP0704-TP0819 (0.5844061)]
COG0024	COG0125	LSA1515	LSA1515	Methionyl aminopeptidase M	LSA0340	LSA0340	Thymidylate kinase {UniProtKB/TrEMBL:Q38YT6}	[TP0842-TP0354 (0.8096375)]
COG1077	COG1426	LSA0853	LSA0853	Cell shape determining protein MreB, actin-like	LSA0485	LSA0485	Hypothetical protein {UniProtKB/TrEMBL:Q38YE1}	[TP0497-TP0334 (0.739115)]
COG1077	COG1426	LSA1122	LSA1122	Cell shape determining protein, MerB family	LSA0485	LSA0485	Hypothetical protein {UniProtKB/TrEMBL:Q38YE1}	[TP0497-TP0334 (0.739115)]
COG0618	COG1214	LSA0384	LSA0384	Putative phosphoesterase, DHH family	LSA0349	LSA0349	Putative O-sialoglycoprotein	[TP0803-TP0876 (0.700686)]
COG0257	COG0779	LSA1742	LSA1742	50S ribosomal protein L36	LSA1252	LSA1252	Hypotehtical protein {UniProtKB/TrEMBL:Q38W77}	[TP0209-TP0893 (0.7461857)]
COG0782	COG1057	LSA1372	LSA1372	Transcription elongation factor GreA	LSA1391	LSA1391	Nicotinate-nucleotide adenylyltransferase	[TP0019-TP0741 (0.75909394)]
COG0217	COG1235	LSA1307	LSA1307	Hypothetical protein {UniProtKB/TrEMBL:Q38W22}	LSA0081	LSA0081	Putative metal-dependent hydrolase,	[TP0474-TP0489 (0.71912634)]
COG0012	COG0188	LSA0019	LSA0019	Putative GTP-binding protein	LSA0006	LSA0006	DNA gyrase, A subunit {UniProtKB/TrEMBL:Q38ZR9}	[TP0124-TP0005 (0.7149395)]
COG0012	COG0188	LSA0019	LSA0019	Putative GTP-binding protein	LSA0975	LSA0975	Topoisomerase IV, subunit A	[TP0124-TP0005 (0.7149395)]
COG0154	COG2868	LSA1547	gatA	Glutamyl-tRNA(Gln) amidotransferase subunit A (EC 6.3.5.-) (Glu-ADT subunit A)	LSA0671	LSA0671	Putative ribosomal protein	[TP1020-TP0744 (0.70068353)]
COG0462	COG0492	LSA1646	LSA1646	Ribose-phosphate diphosphokinase	LSA0435	LSA0435	Thioredoxin reductase {UniProtKB/TrEMBL:Q38YJ1}	[TP0294-TP0814 (0.8323514)]
COG0462	COG0492	LSA1646	LSA1646	Ribose-phosphate diphosphokinase	LSA0520	LSA0520	Thioredoxin reductase {UniProtKB/TrEMBL:Q38YA7}	[TP0294-TP0814 (0.8323514)]
COG0462	COG0492	LSA1646	LSA1646	Ribose-phosphate diphosphokinase	LSA0403	LSA0403	Putative thioredoxin reductase	[TP0294-TP0814 (0.8323514)]
COG0124	COG0254	LSA0863	LSA0863	Histidyl-tRNA synthetase	LSA1627	LSA1627	50S ribosomal protein L31	[TP0641-TP0255 (0.65973145)]
COG0178	COG0272	LSA1051	LSA1051	Excinuclease ABC, ATP binding subunit	LSA1551	LSA1551	NAD-dependent DNA ligase	[TP0514-TP0634 (0.7537598)]
COG0178	COG0272	LSA0524	LSA0524	Excinuclease ABC, subunit A	LSA1551	LSA1551	NAD-dependent DNA ligase	[TP0514-TP0634 (0.7537598)]
COG1135	COG1466	LSA1116	LSA1116	Putative methionine ABC transporter, ATP-binding	LSA1068	LSA1068	DNA-directed DNA polymerase III, delta subunit	[TP0120-TP0588 (0.7896185)]
COG0608	COG1159	LSA1277	LSA1277	Single-strand DNA-specific exonuclease RecJ	LSA0878	LSA0878	Putative GTP-binding protein	[TP0704-TP0541 (0.7586372)]
COG0566	COG1589	LSA1380	LSA1380	Putative tRNA/rRNA methyltransferase	LSA0749	LSA0749	Cell division protein, FtsQ	[TP0109-TP0388 (0.8512026)]
COG0566	COG1589	LSA1679	LSA1679	Putative tRNA/rRNA methyltransferase	LSA0749	LSA0749	Cell division protein, FtsQ	[TP0109-TP0388 (0.8512026)]
COG0124	COG0546	LSA0863	LSA0863	Histidyl-tRNA synthetase	LSA0739	LSA0739	Putative hydrolase, haloacid dehalogenase family	[TP0641-TP0554 (0.5196431)]
COG0124	COG0546	LSA0863	LSA0863	Histidyl-tRNA synthetase	LSA0022	LSA0022	Putative hydrolase, haloacid dehalogenase family	[TP0641-TP0554 (0.5196431)]
COG0457	COG1234	LSA0804	LSA0804	Hypothetical protein {UniProtKB/TrEMBL:Q38XH3}	LSA1450	LSA1450	Putative metal-dependent hydrolase	[TP0095-TP0819 (0.5178716)]
COG0457	COG1234	LSA0519	LSA0519	Hypothetical protein {UniProtKB/TrEMBL:Q38YA8}	LSA1450	LSA1450	Putative metal-dependent hydrolase	[TP0095-TP0819 (0.5178716)]
COG0457	COG1234	LSA0519	LSA0519	Hypothetical protein {UniProtKB/TrEMBL:Q38YA8}	LSA1043	LSA1043	Ribonuclease Z {UniProtKB/TrEMBL:Q38WT6}	[TP0095-TP0819 (0.5178716)]
COG0457	COG1234	LSA1014	LSA1014	Hypothetical protein {UniProtKB/TrEMBL:Q38WW5}	LSA1043	LSA1043	Ribonuclease Z {UniProtKB/TrEMBL:Q38WT6}	[TP0095-TP0819 (0.5178716)]
COG0457	COG1234	LSA0804	LSA0804	Hypothetical protein {UniProtKB/TrEMBL:Q38XH3}	LSA1043	LSA1043	Ribonuclease Z {UniProtKB/TrEMBL:Q38WT6}	[TP0095-TP0819 (0.5178716)]
COG0457	COG1234	LSA1014	LSA1014	Hypothetical protein {UniProtKB/TrEMBL:Q38WW5}	LSA1450	LSA1450	Putative metal-dependent hydrolase	[TP0095-TP0819 (0.5178716)]
COG0257	COG0773	LSA1742	LSA1742	50S ribosomal protein L36	LSA0637	murC	UDP-N-acetylmuramate--L-alanine ligase (EC 6.3.2.8) (UDP-N- acetylmuramoyl-L-alanine synthetase)	[TP0209-TP0341 (0.6926446)]
COG0257	COG0681	LSA1742	LSA1742	50S ribosomal protein L36	LSA0096	LSA0096	Signal peptidase I {UniProtKB/TrEMBL:Q38ZI2}	[TP0209-TP0926 (0.69083804)]
COG0257	COG0681	LSA1742	LSA1742	50S ribosomal protein L36	LSA0995	LSA0995	Signal peptidase I {UniProtKB/TrEMBL:Q38WY4}	[TP0209-TP0926 (0.69083804)]
COG0228	COG0546	LSA0715	rpsP	30S ribosomal protein S16	LSA0739	LSA0739	Putative hydrolase, haloacid dehalogenase family	[TP0905-TP0554 (0.5352583)]
COG0228	COG0546	LSA0715	rpsP	30S ribosomal protein S16	LSA0022	LSA0022	Putative hydrolase, haloacid dehalogenase family	[TP0905-TP0554 (0.5352583)]
COG0503	COG1488	LSA1276	LSA1276	Adenine phosphoribosyltransferase	LSA1570	LSA1570	Nicotinate phosphoribosyltransferase	[TP1039-TP0628 (0.6658587)]
COG0503	COG1488	LSA1651	LSA1651	Putative purine phosphoribosyltransferase, PRT	LSA1570	LSA1570	Nicotinate phosphoribosyltransferase	[TP1039-TP0628 (0.6658587)]
COG0503	COG1488	LSA1557	LSA1557	Xanthine phosphoribosyltransferase	LSA1570	LSA1570	Nicotinate phosphoribosyltransferase	[TP1039-TP0628 (0.6658587)]
COG0770	COG2001	LSA1616	LSA1616	UDP-N-acetylmuramoyl-tripeptide--D-alanyl-D-alani	LSA0742	mraZ	Hypothetical protein {UniProtKB/TrEMBL:Q38XN4}	[TP0386-TP0383 (0.8315325)]
COG0249	COG0546	LSA0362	mutS	DNA mismatch repair protein mutS	LSA0739	LSA0739	Putative hydrolase, haloacid dehalogenase family	[TP0328-TP0554 (0.5196431)]
COG0249	COG0546	LSA0362	mutS	DNA mismatch repair protein mutS	LSA0022	LSA0022	Putative hydrolase, haloacid dehalogenase family	[TP0328-TP0554 (0.5196431)]
COG0234	COG0803	LSA0358	LSA0358	Co-chaperonin GroES {UniProtKB/TrEMBL:Q38YR8}	LSA0182	LSA0182	Manganese ABC transporter, substrate-binding	[TP1013-TP0163 (0.67160416)]
COG0234	COG0803	LSA0358	LSA0358	Co-chaperonin GroES {UniProtKB/TrEMBL:Q38YR8}	LSA0282	LSA0282	Putative zinc/iron ABC transporter,	[TP1013-TP0163 (0.67160416)]
COG0457	COG1061	LSA0804	LSA0804	Hypothetical protein {UniProtKB/TrEMBL:Q38XH3}	LSA0147	LSA0147	Putative DNA-repair helicase	[TP0095-TP0380 (0.51337665)]
COG0457	COG1061	LSA1014	LSA1014	Hypothetical protein {UniProtKB/TrEMBL:Q38WW5}	LSA0147	LSA0147	Putative DNA-repair helicase	[TP0095-TP0380 (0.51337665)]
COG0457	COG1061	LSA0519	LSA0519	Hypothetical protein {UniProtKB/TrEMBL:Q38YA8}	LSA0147	LSA0147	Putative DNA-repair helicase	[TP0095-TP0380 (0.51337665)]
COG0240	COG0622	LSA0518	LSA0518	[NAD(P)+]-dependent glycerol-3-phosphate	LSA0407	LSA0407	Putative phosphoesterase	[TP1009-TP0937 (0.80866665)]
COG0227	COG0492	LSA0696	LSA0696	50S ribosomal protein L28	LSA0435	LSA0435	Thioredoxin reductase {UniProtKB/TrEMBL:Q38YJ1}	[TP0362-TP0814 (0.801083)]
COG0227	COG0492	LSA0696	LSA0696	50S ribosomal protein L28	LSA0520	LSA0520	Thioredoxin reductase {UniProtKB/TrEMBL:Q38YA7}	[TP0362-TP0814 (0.801083)]
COG0227	COG0492	LSA0696	LSA0696	50S ribosomal protein L28	LSA0403	LSA0403	Putative thioredoxin reductase	[TP0362-TP0814 (0.801083)]
COG0051	COG1192	LSA1765	rpsJ	30S ribosomal protein S10	LSA0016	LSA0016	Chromosome partitioning ATPase	[TP0188-TP0272 (0.7732025)]
COG0098	COG0803	LSA1748	rpsE	30S ribosomal protein S5	LSA0182	LSA0182	Manganese ABC transporter, substrate-binding	[TP0206-TP0163 (0.74372905)]
COG0098	COG0803	LSA1748	rpsE	30S ribosomal protein S5	LSA0282	LSA0282	Putative zinc/iron ABC transporter,	[TP0206-TP0163 (0.74372905)]
COG0249	COG0457	LSA0362	mutS	DNA mismatch repair protein mutS	LSA0519	LSA0519	Hypothetical protein {UniProtKB/TrEMBL:Q38YA8}	[TP0328-TP0095 (0.63719666)]
COG0249	COG0457	LSA0362	mutS	DNA mismatch repair protein mutS	LSA1014	LSA1014	Hypothetical protein {UniProtKB/TrEMBL:Q38WW5}	[TP0328-TP0095 (0.63719666)]
COG0249	COG0457	LSA0362	mutS	DNA mismatch repair protein mutS	LSA0804	LSA0804	Hypothetical protein {UniProtKB/TrEMBL:Q38XH3}	[TP0328-TP0095 (0.63719666)]
COG0442	COG0459	LSA1257	LSA1257	Prolyl-tRNA synthetase {UniProtKB/TrEMBL:Q38W72}	LSA0359	LSA0359	Chaperonin GroEL {UniProtKB/TrEMBL:Q38YR7}	[TP0160-TP0030 (0.7719589)]
COG0255	COG1354	LSA1756	LSA1756	50S ribosomal protein L29	LSA1026	LSA1026	Hypothetical protein {UniProtKB/TrEMBL:Q38WV3}	[TP0197-TP0691 (0.70609456)]
COG0217	COG0481	LSA1307	LSA1307	Hypothetical protein {UniProtKB/TrEMBL:Q38W22}	LSA1290	lepA	GTPase LepA {UniProtKB/TrEMBL:Q38W39}	[TP0474-TP0510 (0.76600474)]
COG0178	COG0357	LSA1051	LSA1051	Excinuclease ABC, ATP binding subunit	LSA0014	LSA0014	Methyltransferase GidB {UniProtKB/TrEMBL:Q38ZR1}	[TP0514-TP0946 (0.8569251)]
COG0178	COG0357	LSA0524	LSA0524	Excinuclease ABC, subunit A	LSA0014	LSA0014	Methyltransferase GidB {UniProtKB/TrEMBL:Q38ZR1}	[TP0514-TP0946 (0.8569251)]
COG0330	COG0772	LSA1540	LSA1540	Hypothetical extracellular protein	LSA1077	LSA1077	Integral membrane cell division protein, FtsW	[TP0113-TP0501 (0.70068353)]
COG0330	COG0772	LSA1540	LSA1540	Hypothetical extracellular protein	LSA1118	LSA1118	Rod-shape determining protein	[TP0113-TP0501 (0.70068353)]
COG0154	COG1624	LSA1547	gatA	Glutamyl-tRNA(Gln) amidotransferase subunit A (EC 6.3.5.-) (Glu-ADT subunit A)	LSA1359	LSA1359	Hypothetical protein {UniProtKB/TrEMBL:Q38VX0}	[TP1020-TP0826 (0.7964557)]
COG0267	COG2137	LSA1333	LSA1333	50S ribosomal protein L33	LSA1477	LSA1477	Putative regulatory protein, RecX family	[TP0234-TP1023 (0.5769722)]
COG0267	COG2137	LSA1676	LSA1676	50S ribosomal protein L33	LSA1477	LSA1477	Putative regulatory protein, RecX family	[TP0234-TP1023 (0.5769722)]
COG1109	COG1488	LSA1357	LSA1357	Phosphoglucosamine mutase	LSA1570	LSA1570	Nicotinate phosphoribosyltransferase	[TP0413-TP0628 (0.6598422)]
COG1109	COG1488	LSA0521	LSA0521	Phosphoglucomutase {UniProtKB/TrEMBL:Q38YA6}	LSA1570	LSA1570	Nicotinate phosphoribosyltransferase	[TP0413-TP0628 (0.6598422)]
COG0465	COG2891	LSA1597	LSA1597	ATP-dependent zinc metalloendopeptidase FtsH	LSA0855	LSA0855	Cell shape determining protein	[TP0330-TP0499 (0.74372905)]
COG0143	COG0217	LSA1658	LSA1658	Methionyl-tRNA synthetase	LSA1307	LSA1307	Hypothetical protein {UniProtKB/TrEMBL:Q38W22}	[TP0798-TP0474 (0.7790581)]
COG0257	COG0716	LSA1742	LSA1742	50S ribosomal protein L36	LSA1516	LSA1516	Flavodoxin {UniProtKB/TrEMBL:Q38VG0}	[TP0209-TP0925 (0.69083804)]
COG0357	COG0442	LSA0014	LSA0014	Methyltransferase GidB {UniProtKB/TrEMBL:Q38ZR1}	LSA1257	LSA1257	Prolyl-tRNA synthetase {UniProtKB/TrEMBL:Q38W72}	[TP0946-TP0160 (0.6515529)]
COG0586	COG1061	LSA0434	LSA0434	Hypothetical membrane protein	LSA0147	LSA0147	Putative DNA-repair helicase	[TP0779-TP0380 (0.6968711)]
COG0564	COG1200	LSA1442	LSA1442	Pseudouridine synthase, 23S-rRNA-specific	LSA0699	LSA0699	ATP-dependent DNA helicase, RecG	[TP0339-TP0687 (0.85149276)]
COG0564	COG1200	LSA1316	LSA1316	Pseudouridylate synthase, 23S rRNA-specific	LSA0699	LSA0699	ATP-dependent DNA helicase, RecG	[TP0339-TP0687 (0.85149276)]
COG0564	COG1200	LSA0949	LSA0949	Pseudouridylate synthase, 23S rRNA-specific	LSA0699	LSA0699	ATP-dependent DNA helicase, RecG	[TP0339-TP0687 (0.85149276)]
COG0564	COG1200	LSA0620	LSA0620	Pseudouridine synthase, 23S-rRNA-specific	LSA0699	LSA0699	ATP-dependent DNA helicase, RecG	[TP0339-TP0687 (0.85149276)]
COG0457	COG2812	LSA0804	LSA0804	Hypothetical protein {UniProtKB/TrEMBL:Q38XH3}	LSA0336	LSA0336	DNA-directed DNA polymerase III, gamma/tau	[TP0067-TP1005 (0.5652097)]
COG0457	COG2812	LSA1014	LSA1014	Hypothetical protein {UniProtKB/TrEMBL:Q38WW5}	LSA0336	LSA0336	DNA-directed DNA polymerase III, gamma/tau	[TP0067-TP1005 (0.5652097)]
COG0457	COG2812	LSA0519	LSA0519	Hypothetical protein {UniProtKB/TrEMBL:Q38YA8}	LSA0336	LSA0336	DNA-directed DNA polymerase III, gamma/tau	[TP0067-TP1005 (0.5652097)]
COG0457	COG1396	LSA0519	LSA0519	Hypothetical protein {UniProtKB/TrEMBL:Q38YA8}	LSA0219	LSA0219	Putative DNA-binding protein, XRE family	[TP0648-TP0461 (0.6214171)]
COG0457	COG1396	LSA1014	LSA1014	Hypothetical protein {UniProtKB/TrEMBL:Q38WW5}	LSA0219	LSA0219	Putative DNA-binding protein, XRE family	[TP0648-TP0461 (0.6214171)]
COG0457	COG1396	LSA0804	LSA0804	Hypothetical protein {UniProtKB/TrEMBL:Q38XH3}	LSA0219	LSA0219	Putative DNA-binding protein, XRE family	[TP0648-TP0461 (0.6214171)]
COG0153	COG0457	LSA0764	LSA0764	Galactokinase {UniProtKB/TrEMBL:Q38XL2}	LSA1014	LSA1014	Hypothetical protein {UniProtKB/TrEMBL:Q38WW5}	[TP0418-TP0095 (0.6515529), TP0418-TP0067 (0.62672263)]
COG0153	COG0457	LSA0764	LSA0764	Galactokinase {UniProtKB/TrEMBL:Q38XL2}	LSA0804	LSA0804	Hypothetical protein {UniProtKB/TrEMBL:Q38XH3}	[TP0418-TP0095 (0.6515529), TP0418-TP0067 (0.62672263)]
COG0153	COG0457	LSA0764	LSA0764	Galactokinase {UniProtKB/TrEMBL:Q38XL2}	LSA0519	LSA0519	Hypothetical protein {UniProtKB/TrEMBL:Q38YA8}	[TP0418-TP0095 (0.6515529), TP0418-TP0067 (0.62672263)]
COG0237	COG1493	LSA1404	coaE	Dephospho-CoA kinase (EC 2.7.1.24) (Dephosphocoenzyme A kinase)	LSA0516	LSA0516	Hpr kinase {UniProtKB/TrEMBL:Q38YB1}	[TP0296-TP0591 (0.7885255)]
COG0124	COG0124	LSA0863	LSA0863	Histidyl-tRNA synthetase	LSA0863	LSA0863	Histidyl-tRNA synthetase	[TP0641-TP0641 (0.67365265)]
COG0290	COG1837	LSA1398	LSA1398	Translation initiation factor IF-3	LSA0716	LSA0716	Hypothetical protein {UniProtKB/TrEMBL:Q38XQ9}	[TP0850-TP0906 (0.70629925)]
COG0486	COG0803	LSA1880	LSA1880	TRNA modification GTPase trmE	LSA0282	LSA0282	Putative zinc/iron ABC transporter,	[TP0550-TP0163 (0.74372905)]
COG0486	COG0803	LSA1880	LSA1880	TRNA modification GTPase trmE	LSA0182	LSA0182	Manganese ABC transporter, substrate-binding	[TP0550-TP0163 (0.74372905)]
COG0687	COG1057	LSA1360	LSA1360	Spermidine/putrescine ABC transporter, substrate	LSA1391	LSA1391	Nicotinate-nucleotide adenylyltransferase	[TP0655-TP0741 (0.7061969)]
COG0012	COG0608	LSA0019	LSA0019	Putative GTP-binding protein	LSA1277	LSA1277	Single-strand DNA-specific exonuclease RecJ	[TP0124-TP0704 (0.626838)]
COG0050	COG0457	LSA1063	LSA1063	Elongation factor Tu {UniProtKB/TrEMBL:Q38WR7}	LSA0519	LSA0519	Hypothetical protein {UniProtKB/TrEMBL:Q38YA8}	[TP0187-TP0067 (0.7854602)]
COG0050	COG0457	LSA1063	LSA1063	Elongation factor Tu {UniProtKB/TrEMBL:Q38WR7}	LSA1014	LSA1014	Hypothetical protein {UniProtKB/TrEMBL:Q38WW5}	[TP0187-TP0067 (0.7854602)]
COG0050	COG0457	LSA1063	LSA1063	Elongation factor Tu {UniProtKB/TrEMBL:Q38WR7}	LSA0804	LSA0804	Hypothetical protein {UniProtKB/TrEMBL:Q38XH3}	[TP0187-TP0067 (0.7854602)]
COG0220	COG1316	LSA0632	trmB	tRNA (guanine-N(7)-)-methyltransferase (EC 2.1.1.33) (tRNA(m7G46)- methyltransferase)	LSA0186	LSA0186	Putative transcriptional regulator, LytR family	[TP0464-TP0739 (0.7885255)]
COG0220	COG1316	LSA0632	trmB	tRNA (guanine-N(7)-)-methyltransferase (EC 2.1.1.33) (tRNA(m7G46)- methyltransferase)	LSA1513	LSA1513	Putative transcriptional regulator	[TP0464-TP0739 (0.7885255)]
COG0220	COG1316	LSA0632	trmB	tRNA (guanine-N(7)-)-methyltransferase (EC 2.1.1.33) (tRNA(m7G46)- methyltransferase)	LSA0286	LSA0286	Putative transcriptional regulator, lytR family	[TP0464-TP0739 (0.7885255)]
COG0301	COG0457	LSA0847	LSA0847	Thiamine biosynthesis ATP pyrophosphorylase	LSA1014	LSA1014	Hypothetical protein {UniProtKB/TrEMBL:Q38WW5}	[TP0559-TP0095 (0.76004404), TP0559-TP0067 (0.65738976)]
COG0301	COG0457	LSA0847	LSA0847	Thiamine biosynthesis ATP pyrophosphorylase	LSA0519	LSA0519	Hypothetical protein {UniProtKB/TrEMBL:Q38YA8}	[TP0559-TP0095 (0.76004404), TP0559-TP0067 (0.65738976)]
COG0301	COG0457	LSA0847	LSA0847	Thiamine biosynthesis ATP pyrophosphorylase	LSA0804	LSA0804	Hypothetical protein {UniProtKB/TrEMBL:Q38XH3}	[TP0559-TP0095 (0.76004404), TP0559-TP0067 (0.65738976)]
COG0257	COG0564	LSA1742	LSA1742	50S ribosomal protein L36	LSA1316	LSA1316	Pseudouridylate synthase, 23S rRNA-specific	[TP0209-TP0154 (0.634929)]
COG0257	COG0564	LSA1742	LSA1742	50S ribosomal protein L36	LSA0620	LSA0620	Pseudouridine synthase, 23S-rRNA-specific	[TP0209-TP0154 (0.634929)]
COG0257	COG0564	LSA1742	LSA1742	50S ribosomal protein L36	LSA1442	LSA1442	Pseudouridine synthase, 23S-rRNA-specific	[TP0209-TP0154 (0.634929)]
COG0257	COG0564	LSA1742	LSA1742	50S ribosomal protein L36	LSA0949	LSA0949	Pseudouridylate synthase, 23S rRNA-specific	[TP0209-TP0154 (0.634929)]
COG0457	COG1187	LSA0519	LSA0519	Hypothetical protein {UniProtKB/TrEMBL:Q38YA8}	LSA1024	LSA1024	Pseudouridylate synthase, 16SrRNA-specific	[TP0067-TP0459 (0.6360361)]
COG0457	COG1187	LSA1014	LSA1014	Hypothetical protein {UniProtKB/TrEMBL:Q38WW5}	LSA1024	LSA1024	Pseudouridylate synthase, 16SrRNA-specific	[TP0067-TP0459 (0.6360361)]
COG0457	COG1187	LSA1014	LSA1014	Hypothetical protein {UniProtKB/TrEMBL:Q38WW5}	LSA1431	LSA1431	Pseudouridylate synthase, 16S-rRNA-specific	[TP0067-TP0459 (0.6360361)]
COG0457	COG1187	LSA0804	LSA0804	Hypothetical protein {UniProtKB/TrEMBL:Q38XH3}	LSA1024	LSA1024	Pseudouridylate synthase, 16SrRNA-specific	[TP0067-TP0459 (0.6360361)]
COG0457	COG1187	LSA0519	LSA0519	Hypothetical protein {UniProtKB/TrEMBL:Q38YA8}	LSA1431	LSA1431	Pseudouridylate synthase, 16S-rRNA-specific	[TP0067-TP0459 (0.6360361)]
COG0457	COG1187	LSA0804	LSA0804	Hypothetical protein {UniProtKB/TrEMBL:Q38XH3}	LSA1431	LSA1431	Pseudouridylate synthase, 16S-rRNA-specific	[TP0067-TP0459 (0.6360361)]
COG0210	COG0305	LSA1552	LSA1552	ATP-dependent DNA helicase	LSA0012	LSA0012	Replicative DNA helicase C	[TP0102-TP0058 (0.8842861)]
COG0257	COG1057	LSA1742	LSA1742	50S ribosomal protein L36	LSA1391	LSA1391	Nicotinate-nucleotide adenylyltransferase	[TP0209-TP0741 (0.64932555)]
