# Supplementary material for: The Binary Protein Interactome of Treponema pallidum – The Syphilis Spirochete
Source: PLoS One. 2008 May 28;3(5):e2292. doi: 10.1371/journal.pone.0002292 (PMC2386257; doi:10.1371/journal.pone.0002292)
Supplement: Data S1 — Predicted protein-protein interactions based on our Treponema pallidum data; zip archive containing 372 files with one file per species. (6.09 MB ZIP) [file pone.0002292.s006.zip › bacteria/Lactobacillus_salivarius.tab]

362948 Lactobacillus salivarius
COG A	COG B	Locus Id A	Preferred Name(s) A	Annotation A	Locus Id B	Preferred Name(s) B	Annotation B	T. pallidum interaction
COG0186	COG1475	LSL_1426	rpsQ	SSU ribosomal protein S17P	LSL_1598	LSL_1598	Chromosome partitioning protein	[TP0198-TP0271 (0.71912634)]
COG0186	COG1475	LSL_1426	rpsQ	SSU ribosomal protein S17P	LSL_1596	LSL_1596	Chromosome partitioning protein, DNA-binding	[TP0198-TP0271 (0.71912634)]
COG0617	COG0860	LSL_0706	pcnB	Poly(A) polymerase / tRNA	LSL_0899	amiC	N-acetylmuramoyl-L-alanine amidase	[TP0270-TP0247 (0.76828843)]
COG0201	COG0550	LSL_1415	secY	Protein translocase subunit	LSL_0720	topA	DNA topoisomerase I	[TP0208-TP0394 (0.8044664)]
COG0201	COG0550	LSL_1415	secY	Protein translocase subunit	LSL_1306	topB	DNA topoisomerase III	[TP0208-TP0394 (0.8044664)]
COG0693	COG1922	LSL_1709	LSL_1709	ThiJ/PfpI family protein	LSL_1262	LSL_1262	N-acetylglucosaminyldiphosphoundecaprenol	[TP0445-TP0275 (0.6010877)]
COG0693	COG1922	LSL_1604	thiJ	4-methyl-5(B-hydroxyethyl)-thiazole	LSL_1262	LSL_1262	N-acetylglucosaminyldiphosphoundecaprenol	[TP0445-TP0275 (0.6010877)]
COG0768	COG2812	LSL_1053	LSL_1053	Penicillin binding protein 2B	LSL_1228	dnaX	DNA polymerase III subunit gamma/tau	[TP0500-TP1005 (0.655462)]
COG0768	COG2812	LSL_1088	LSL_1088	Penicillin-binding protein	LSL_1228	dnaX	DNA polymerase III subunit gamma/tau	[TP0500-TP1005 (0.655462)]
COG0051	COG0693	LSL_1436	rpsJ	SSU ribosomal protein S10P	LSL_1604	thiJ	4-methyl-5(B-hydroxyethyl)-thiazole	[TP0188-TP0445 (0.6307204)]
COG0051	COG0693	LSL_1436	rpsJ	SSU ribosomal protein S10P	LSL_1709	LSL_1709	ThiJ/PfpI family protein	[TP0188-TP0445 (0.6307204)]
COG0180	COG0564	LSL_0218	trpS	Tryptophanyl-tRNA synthetase	LSL_1303	LSL_1303	Ribosomal large subunit pseudouridine synthase	[TP0632-TP0339 (0.7885255)]
COG0180	COG0564	LSL_0218	trpS	Tryptophanyl-tRNA synthetase	LSL_1457	LSL_1457	Ribosomal large subunit pseudouridine synthase	[TP0632-TP0339 (0.7885255)]
COG0180	COG0564	LSL_0218	trpS	Tryptophanyl-tRNA synthetase	LSL_1482	LSL_1482	Ribosomal large subunit pseudouridine synthase	[TP0632-TP0339 (0.7885255)]
COG0180	COG0564	LSL_0218	trpS	Tryptophanyl-tRNA synthetase	LSL_0826	LSL_0826	Ribosomal large subunit pseudouridine synthase	[TP0632-TP0339 (0.7885255)]
COG0090	COG0223	LSL_1432	rplB	LSU ribosomal protein L2P	LSL_0614	fmt	Methionyl-tRNA formyltransferase	[TP0192-TP0756 (0.8610547)]
COG0632	COG2255	LSL_1126	ruvA	Holliday junction DNA helicase	LSL_1125	ruvB	Holliday junction DNA helicase	[TP0543-TP0162 (0.9659884)]
COG0125	COG0586	LSL_1224	tmk	Thymidylate kinase	LSL_1322	LSL_1322	Alkaline phosphatase	[TP0354-TP0779 (0.67954355)]
COG0125	COG0586	LSL_1224	tmk	Thymidylate kinase	LSL_0438	dedA	DedA family protein	[TP0354-TP0779 (0.67954355)]
COG0257	COG0577	LSL_1412	rpmJ	LSU ribosomal protein L36P	LSL_1675	LSL_1675	ABC transporter permease protein	[TP0209-TP0962 (0.5903608)]
COG0257	COG0577	LSL_1412	rpmJ	LSU ribosomal protein L36P	LSL_1374	LSL_1374	ABC transporter permease protein	[TP0209-TP0962 (0.5903608)]
COG0257	COG0577	LSL_1412	rpmJ	LSU ribosomal protein L36P	LSL_1458	LSL_1458	ABC transporter permease protein	[TP0209-TP0962 (0.5903608)]
COG0457	COG1653	LSL_0727	LSL_0727	Tetratricopeptide repeat family protein	LSL_0082	LSL_0082	Putative sugar-binding protein	[TP0067-TP0074 (0.6656524)]
COG0457	COG1653	LSL_0851	LSL_0851	Tetratricopeptide repeat family protein	LSL_0082	LSL_0082	Putative sugar-binding protein	[TP0067-TP0074 (0.6656524)]
COG0222	COG0802	LSL_1237	rplL	LSU ribosomal protein L12P	LSL_1150	LSL_1150	ATP/GTP hydrolase	[TP0240-TP0875 (0.8481433)]
COG0495	COG1214	LSL_0442	leuS	Leucyl-tRNA synthetase	LSL_1218	LSL_1218	Glycoprotein endopeptidase	[TP0586-TP0876 (0.5571989)]
COG0192	COG0592	LSL_0441	metK	S-adenosylmethionine synthetase	LSL_0002	dnaN	DNA polymerase III, beta chain	[TP0794-TP0002 (0.8412751)]
COG0125	COG0457	LSL_1224	tmk	Thymidylate kinase	LSL_0727	LSL_0727	Tetratricopeptide repeat family protein	[TP0354-TP0648 (0.5206915)]
COG0125	COG0457	LSL_1224	tmk	Thymidylate kinase	LSL_0851	LSL_0851	Tetratricopeptide repeat family protein	[TP0354-TP0648 (0.5206915)]
COG0860	COG1396	LSL_0899	amiC	N-acetylmuramoyl-L-alanine amidase	LSL_0242	LSL_0242	cI-like repressor, phage associated	[TP0247-TP0461 (0.8100859)]
COG0860	COG1396	LSL_0899	amiC	N-acetylmuramoyl-L-alanine amidase	LSL_1191	LSL_1191	Phage transcriptional regulator, Cro/CI family	[TP0247-TP0461 (0.8100859)]
COG0265	COG0333	LSL_0042	degP	Endopeptidase	LSL_0507	rpmF	LSU ribosomal protein L32	[TP0773-TP0807 (0.5060325)]
COG0265	COG0333	LSL_1183	LSL_1183	Hypothetical membrane spanning protein	LSL_0507	rpmF	LSU ribosomal protein L32	[TP0773-TP0807 (0.5060325)]
COG0802	COG0860	LSL_1150	LSL_1150	ATP/GTP hydrolase	LSL_0899	amiC	N-acetylmuramoyl-L-alanine amidase	[TP0875-TP0247 (0.90700364)]
COG0272	COG1396	LSL_1348	lig	NAD-dependent DNA ligase	LSL_0242	LSL_0242	cI-like repressor, phage associated	[TP0634-TP0461 (0.7134334)]
COG0272	COG1396	LSL_1348	lig	NAD-dependent DNA ligase	LSL_1191	LSL_1191	Phage transcriptional regulator, Cro/CI family	[TP0634-TP0461 (0.7134334)]
COG0577	COG0845	LSL_1458	LSL_1458	ABC transporter permease protein	LSL_1460	LSL_1460	hypothetical protein	[TP0963-TP0965 (0.93032813)]
COG0577	COG0845	LSL_1374	LSL_1374	ABC transporter permease protein	LSL_1460	LSL_1460	hypothetical protein	[TP0963-TP0965 (0.93032813)]
COG0577	COG0845	LSL_1675	LSL_1675	ABC transporter permease protein	LSL_1460	LSL_1460	hypothetical protein	[TP0963-TP0965 (0.93032813)]
COG0333	COG1077	LSL_0507	rpmF	LSU ribosomal protein L32	LSL_0604	LSL_0604	Rod shape-determining protein	[TP0807-TP0497 (0.61855906)]
COG0333	COG1077	LSL_0507	rpmF	LSU ribosomal protein L32	LSL_1068	LSL_1068	Rod shape-determining protein	[TP0807-TP0497 (0.61855906)]
COG0234	COG1200	LSL_1212	groS	10 kDa chaperonin GROES	LSL_0622	recG	ATP-dependent DNA helicase	[TP1013-TP0687 (0.84594196)]
COG0257	COG1253	LSL_1412	rpmJ	LSU ribosomal protein L36P	LSL_1455	LSL_1455	Magnesium and cobalt efflux protein corC	[TP0209-TP0027 (0.74441797)]
COG0060	COG0681	LSL_1042	ileS	Isoleucyl-tRNA synthetase	LSL_0876	lepB	Signal peptidase I	[TP0452-TP0185 (0.79878455)]
COG0558	COG2239	LSL_1131	pgsA	CDP-diacylglycerol--glycerol-3-phosphate	LSL_1302	mgtE	Mg2+ transporter	[TP0256-TP0917 (0.6007029)]
COG0242	COG1879	LSL_0649	LSL_0649	Peptide deformylase	LSL_0085	rbsB	D-ribose-binding protein	[TP0757-TP0684 (0.80039173)]
COG0242	COG1879	LSL_0363	LSL_0363	Peptide deformylase	LSL_0085	rbsB	D-ribose-binding protein	[TP0757-TP0684 (0.80039173)]
COG0652	COG1879	LSL_0055	ppiB	Peptidyl-prolyl cis-trans isomerase	LSL_0085	rbsB	D-ribose-binding protein	[TP0947-TP0684 (0.5775195)]
COG0593	COG1077	LSL_0001	dnaA	Chromosomal replication initiation protein	LSL_1068	LSL_1068	Rod shape-determining protein	[TP0001-TP0497 (0.678435)]
COG0593	COG1077	LSL_0001	dnaA	Chromosomal replication initiation protein	LSL_0604	LSL_0604	Rod shape-determining protein	[TP0001-TP0497 (0.678435)]
COG0249	COG0357	LSL_1128	LSL_1128	DNA mismatch repair protein	LSL_1599	gidB	Methyltransferase	[TP0328-TP0946 (0.7367136)]
COG0658	COG1187	LSL_0680	LSL_0680	ComE operon protein 3	LSL_0445	rsuA	Ribosomal small subunit pseudouridine synthase	[TP0336-TP0459 (0.6079956)]
COG0658	COG1187	LSL_0680	LSL_0680	ComE operon protein 3	LSL_0938	rluB	Ribosomal large subunit pseudouridine synthase	[TP0336-TP0459 (0.6079956)]
COG0465	COG0465	LSL_1353	ftsH	Cell division protein	LSL_1353	ftsH	Cell division protein	[TP0330-TP0330 (0.73856413)]
COG0860	COG1192	LSL_0899	amiC	N-acetylmuramoyl-L-alanine amidase	LSL_0240	LSL_0240	cII-like protein, phage associated	[TP0247-TP0272 (0.7527567)]
COG0860	COG1192	LSL_0899	amiC	N-acetylmuramoyl-L-alanine amidase	LSL_1597	LSL_1597	Chromosome partitioning protein parA	[TP0247-TP0272 (0.7527567)]
COG0242	COG0272	LSL_0363	LSL_0363	Peptide deformylase	LSL_1348	lig	NAD-dependent DNA ligase	[TP0757-TP0634 (0.68197167)]
COG0242	COG0272	LSL_0649	LSL_0649	Peptide deformylase	LSL_1348	lig	NAD-dependent DNA ligase	[TP0757-TP0634 (0.68197167)]
COG0187	COG0358	LSL_0005	LSL_0005	DNA gyrase subunit B	LSL_0910	dnaG	DNA primase	[TP1006-TP0492 (0.55112576)]
COG0187	COG0358	LSL_0871	LSL_0871	Topoisomerase IV subunit B	LSL_0910	dnaG	DNA primase	[TP1006-TP0492 (0.55112576)]
COG0301	COG0514	LSL_1073	thiI	Thiamine biosynthesis protein	LSL_0902	recQ	ATP-dependent DNA helicase	[TP0559-TP0103 (0.6411465)]
COG1154	COG2812	LSL_0209	dxs	1-deoxy-D-xylulose 5-phosphate synthase	LSL_1228	dnaX	DNA polymerase III subunit gamma/tau	[TP0824-TP1005 (0.68180764)]
COG0237	COG0552	LSL_0490	coaE	Dephospho-CoA kinase	LSL_0627	ftsY	Cell division protein	[TP0296-TP0578 (0.7885255)]
COG0080	COG0265	LSL_1240	rplK	LSU ribosomal protein L11P	LSL_0042	degP	Endopeptidase	[TP0237-TP0773 (0.6164146)]
COG0080	COG0265	LSL_1240	rplK	LSU ribosomal protein L11P	LSL_1183	LSL_1183	Hypothetical membrane spanning protein	[TP0237-TP0773 (0.6164146)]
COG2812	COG2812	LSL_1228	dnaX	DNA polymerase III subunit gamma/tau	LSL_1228	dnaX	DNA polymerase III subunit gamma/tau	[TP1005-TP1005 (0.52391654)]
COG1466	COG1847	LSL_0681	holA	DNA polymerase III, delta subunit	LSL_1647	LSL_1647	hypothetical protein	[TP0588-TP0948 (0.74372905)]
COG0223	COG0234	LSL_0614	fmt	Methionyl-tRNA formyltransferase	LSL_1212	groS	10 kDa chaperonin GROES	[TP0756-TP1013 (0.64276713)]
COG0357	COG0459	LSL_1599	gidB	Methyltransferase	LSL_1211	groL	60 kDa chaperonin GROEL	[TP0946-TP0030 (0.68326145)]
COG0223	COG0242	LSL_0614	fmt	Methionyl-tRNA formyltransferase	LSL_0649	LSL_0649	Peptide deformylase	[TP0756-TP0757 (0.8300303)]
COG0223	COG0242	LSL_0614	fmt	Methionyl-tRNA formyltransferase	LSL_0363	LSL_0363	Peptide deformylase	[TP0756-TP0757 (0.8300303)]
COG0233	COG0359	LSL_0562	frr	Ribosome Recycling Factor, RRF	LSL_1727	rplI	LSU ribosomal protein L9P	[TP0604-TP0060 (0.5105792)]
COG0012	COG0457	LSL_1594	LSL_1594	GTP-binding protein, probable translation	LSL_0851	LSL_0851	Tetratricopeptide repeat family protein	[TP0124-TP0067 (0.81355333)]
COG0012	COG0457	LSL_1594	LSL_1594	GTP-binding protein, probable translation	LSL_0727	LSL_0727	Tetratricopeptide repeat family protein	[TP0124-TP0067 (0.81355333)]
COG0552	COG1061	LSL_0627	ftsY	Cell division protein	LSL_1013	LSL_1013	DNA/RNA helicase, DEAD/DEAH box family	[TP0578-TP0380 (0.62695336)]
COG0552	COG1061	LSL_0627	ftsY	Cell division protein	LSL_1453	LSL_1453	DNA/RNA helicase, DEAD/DEAH box family	[TP0578-TP0380 (0.62695336)]
COG0265	COG0492	LSL_0042	degP	Endopeptidase	LSL_1722	LSL_1722	Thioredoxin reductase	[TP0773-TP0814 (0.6926654)]
COG0265	COG0492	LSL_1183	LSL_1183	Hypothetical membrane spanning protein	LSL_1722	LSL_1722	Thioredoxin reductase	[TP0773-TP0814 (0.6926654)]
COG0265	COG0492	LSL_0042	degP	Endopeptidase	LSL_0439	LSL_0439	Thioredoxin reductase	[TP0773-TP0814 (0.6926654)]
COG0265	COG0492	LSL_1183	LSL_1183	Hypothetical membrane spanning protein	LSL_0439	LSL_0439	Thioredoxin reductase	[TP0773-TP0814 (0.6926654)]
COG0124	COG0608	LSL_0852	hisS	Histidyl-tRNA synthetase	LSL_1091	recJ	Single-stranded-DNA-specific exonuclease	[TP0641-TP0704 (0.75894904)]
COG0153	COG0242	LSL_0381	galK	Galactokinase	LSL_0363	LSL_0363	Peptide deformylase	[TP0418-TP0757 (0.51512045)]
COG0153	COG0242	LSL_0381	galK	Galactokinase	LSL_0649	LSL_0649	Peptide deformylase	[TP0418-TP0757 (0.51512045)]
COG0465	COG0772	LSL_1353	ftsH	Cell division protein	LSL_0607	LSL_0607	Rod shape determining protein	[TP0330-TP0387 (0.8016956)]
COG0465	COG0772	LSL_1353	ftsH	Cell division protein	LSL_0657	LSL_0657	Cell division protein	[TP0330-TP0387 (0.8016956)]
COG0457	COG1426	LSL_0851	LSL_0851	Tetratricopeptide repeat family protein	LSL_1132	LSL_1132	Transcriptional regulator	[TP0268-TP0334 (0.739808)]
COG0457	COG1426	LSL_0727	LSL_0727	Tetratricopeptide repeat family protein	LSL_1132	LSL_1132	Transcriptional regulator	[TP0268-TP0334 (0.739808)]
COG0192	COG0217	LSL_0441	metK	S-adenosylmethionine synthetase	LSL_0422	LSL_0422	hypothetical protein	[TP0794-TP0474 (0.71912634)]
COG0201	COG2239	LSL_1415	secY	Protein translocase subunit	LSL_1302	mgtE	Mg2+ transporter	[TP0208-TP0917 (0.5527395)]
COG0092	COG0301	LSL_1429	rpsC	SSU ribosomal protein S3P	LSL_1073	thiI	Thiamine biosynthesis protein	[TP0195-TP0559 (0.66944)]
COG0860	COG1214	LSL_0899	amiC	N-acetylmuramoyl-L-alanine amidase	LSL_1218	LSL_1218	Glycoprotein endopeptidase	[TP0247-TP0876 (0.6334264)]
COG0544	COG1418	LSL_0643	tig	Trigger factor, ppiase	LSL_1580	LSL_1580	Metal-dependent phosphohydrolase	[TP0506-TP1018 (0.7668753)]
COG0544	COG1418	LSL_0643	tig	Trigger factor, ppiase	LSL_1129	LSL_1129	Hydrolase, HAD superfamily	[TP0506-TP1018 (0.7668753)]
COG0544	COG1418	LSL_0643	tig	Trigger factor, ppiase	LSL_0811	LSL_0811	Hydrolase, HD superfamily	[TP0506-TP1018 (0.7668753)]
COG0477	COG0845	LSL_1159	LSL_1159	Multidrug resistance protein	LSL_1460	LSL_1460	hypothetical protein	[TP0840-TP0965 (0.8653204)]
COG0477	COG0845	LSL_0177	LSL_0177	Multidrug resistance protein B	LSL_1460	LSL_1460	hypothetical protein	[TP0840-TP0965 (0.8653204)]
COG0477	COG0845	LSL_0078	LSL_0078	Multidrug resistance protein B	LSL_1460	LSL_1460	hypothetical protein	[TP0840-TP0965 (0.8653204)]
COG0477	COG0845	LSL_0208	LSL_0208	Hypothetical membrane spanning protein	LSL_1460	LSL_1460	hypothetical protein	[TP0840-TP0965 (0.8653204)]
COG0477	COG0845	LSL_1685	LSL_1685	Permease MFS superfamily	LSL_1460	LSL_1460	hypothetical protein	[TP0840-TP0965 (0.8653204)]
COG0477	COG0845	LSL_0316	LSL_0316	Macrolide-efflux protein	LSL_1460	LSL_1460	hypothetical protein	[TP0840-TP0965 (0.8653204)]
COG0477	COG0845	LSL_0019	LSL_0019	Multidrug resistance efflux pump	LSL_1460	LSL_1460	hypothetical protein	[TP0840-TP0965 (0.8653204)]
COG0477	COG0845	LSL_1578	LSL_1578	Multidrug resistance protein B	LSL_1460	LSL_1460	hypothetical protein	[TP0840-TP0965 (0.8653204)]
COG0477	COG0845	LSL_1544	LSL_1544	Multidrug resistance efflux pump	LSL_1460	LSL_1460	hypothetical protein	[TP0840-TP0965 (0.8653204)]
COG0477	COG0845	LSL_1282	LSL_1282	Sugar transporter	LSL_1460	LSL_1460	hypothetical protein	[TP0840-TP0965 (0.8653204)]
COG0477	COG0845	LSL_1515	LSL_1515	Multidrug resistance efflux pump	LSL_1460	LSL_1460	hypothetical protein	[TP0840-TP0965 (0.8653204)]
COG0305	COG2812	LSL_1726	LSL_1726	Replicative DNA helicase	LSL_1228	dnaX	DNA polymerase III subunit gamma/tau	[TP0058-TP1005 (0.7130585)]
COG0188	COG0526	LSL_0872	LSL_0872	Topoisomerase IV subunit A	LSL_1104	LSL_1104	Thioredoxin	[TP0005-TP0100 (0.7885434)]
COG0188	COG0526	LSL_0872	LSL_0872	Topoisomerase IV subunit A	LSL_1475	LSL_1475	Thioredoxin	[TP0005-TP0100 (0.7885434)]
COG0188	COG0526	LSL_0006	LSL_0006	DNA gyrase subunit A	LSL_1475	LSL_1475	Thioredoxin	[TP0005-TP0100 (0.7885434)]
COG0188	COG0526	LSL_0006	LSL_0006	DNA gyrase subunit A	LSL_0483	LSL_0483	Thioredoxin	[TP0005-TP0100 (0.7885434)]
COG0188	COG0526	LSL_0006	LSL_0006	DNA gyrase subunit A	LSL_1104	LSL_1104	Thioredoxin	[TP0005-TP0100 (0.7885434)]
COG0188	COG0526	LSL_0872	LSL_0872	Topoisomerase IV subunit A	LSL_0483	LSL_0483	Thioredoxin	[TP0005-TP0100 (0.7885434)]
COG0526	COG0771	LSL_1475	LSL_1475	Thioredoxin	LSL_1051	murD	UDP-N-acetylmuramoylalanine--D-glutamate ligase	[TP0100-TP0903 (0.59509045)]
COG0526	COG0771	LSL_1104	LSL_1104	Thioredoxin	LSL_1051	murD	UDP-N-acetylmuramoylalanine--D-glutamate ligase	[TP0100-TP0903 (0.59509045)]
COG0526	COG0771	LSL_0483	LSL_0483	Thioredoxin	LSL_1051	murD	UDP-N-acetylmuramoylalanine--D-glutamate ligase	[TP0100-TP0903 (0.59509045)]
COG0143	COG0845	LSL_0226	metG	Methionyl-tRNA synthetase / Protein secretion	LSL_1460	LSL_1460	hypothetical protein	[TP0798-TP0965 (0.7246752)]
COG0762	COG2239	LSL_1045	LSL_1045	Integral membrane protein	LSL_1302	mgtE	Mg2+ transporter	[TP0668-TP0917 (0.5215956)]
COG0504	COG1475	LSL_0342	pyrG	CTP synthase	LSL_1596	LSL_1596	Chromosome partitioning protein, DNA-binding	[TP0305-TP0271 (0.70252794)]
COG0504	COG1475	LSL_0342	pyrG	CTP synthase	LSL_1598	LSL_1598	Chromosome partitioning protein	[TP0305-TP0271 (0.70252794)]
COG0149	COG2239	LSL_1164	tpiA	Triosephosphate isomerase	LSL_1302	mgtE	Mg2+ transporter	[TP0537-TP0917 (0.5527395)]
COG0250	COG0772	LSL_1241	nusG	Transcription antitermination protein	LSL_0607	LSL_0607	Rod shape determining protein	[TP0236-TP0387 (0.7470728)]
COG0250	COG0772	LSL_1241	nusG	Transcription antitermination protein	LSL_0657	LSL_0657	Cell division protein	[TP0236-TP0387 (0.7470728)]
COG0227	COG0740	LSL_0619	rpmB	LSU ribosomal protein L28P	LSL_0785	LSL_0785	ATP-dependent Clp protease proteolytic subunit	[TP0362-TP0507 (0.75048)]
COG0227	COG0740	LSL_0619	rpmB	LSU ribosomal protein L28P	LSL_0284	LSL_0284	ATP-dependent Clp protease proteolytic subunit	[TP0362-TP0507 (0.75048)]
COG0227	COG0740	LSL_0619	rpmB	LSU ribosomal protein L28P	LSL_1168	LSL_1168	ATP-dependent Clp protease proteolytic subunit	[TP0362-TP0507 (0.75048)]
COG0457	COG0457	LSL_0851	LSL_0851	Tetratricopeptide repeat family protein	LSL_0851	LSL_0851	Tetratricopeptide repeat family protein	[TP0067-TP0095 (0.6515529)]
COG0457	COG0457	LSL_0727	LSL_0727	Tetratricopeptide repeat family protein	LSL_0727	LSL_0727	Tetratricopeptide repeat family protein	[TP0067-TP0095 (0.6515529)]
COG0457	COG0457	LSL_0851	LSL_0851	Tetratricopeptide repeat family protein	LSL_0727	LSL_0727	Tetratricopeptide repeat family protein	[TP0067-TP0095 (0.6515529)]
COG0457	COG0457	LSL_0727	LSL_0727	Tetratricopeptide repeat family protein	LSL_0851	LSL_0851	Tetratricopeptide repeat family protein	[TP0067-TP0095 (0.6515529)]
COG0103	COG0211	LSL_1402	rpsI	SSU ribosomal protein S9P	LSL_0954	rpmA	LSU ribosomal protein L27P	[TP1024-TP0743 (0.87139803)]
COG0457	COG0803	LSL_0727	LSL_0727	Tetratricopeptide repeat family protein	LSL_1587	LSL_1587	ABC transporter substrate binding protein	[TP0469-TP0034 (0.86910707)]
COG0457	COG0803	LSL_0851	LSL_0851	Tetratricopeptide repeat family protein	LSL_1587	LSL_1587	ABC transporter substrate binding protein	[TP0469-TP0034 (0.86910707)]
COG0697	COG0716	LSL_0024	LSL_0024	Transporter, drug/metabolite exporter family	LSL_1270	LSL_1270	Flavodoxin	[TP0986-TP0925 (0.8288174)]
COG0697	COG0716	LSL_0880	LSL_0880	Transporter, drug/metabolite exporter family	LSL_1725	LSL_1725	hypothetical protein	[TP0986-TP0925 (0.8288174)]
COG0697	COG0716	LSL_1501	LSL_1501	Transporter, drug/metabolite exporter family	LSL_1270	LSL_1270	Flavodoxin	[TP0986-TP0925 (0.8288174)]
COG0697	COG0716	LSL_1501	LSL_1501	Transporter, drug/metabolite exporter family	LSL_0127	LSL_0127	Flavodoxin	[TP0986-TP0925 (0.8288174)]
COG0697	COG0716	LSL_0024	LSL_0024	Transporter, drug/metabolite exporter family	LSL_0127	LSL_0127	Flavodoxin	[TP0986-TP0925 (0.8288174)]
COG0697	COG0716	LSL_1501	LSL_1501	Transporter, drug/metabolite exporter family	LSL_1725	LSL_1725	hypothetical protein	[TP0986-TP0925 (0.8288174)]
COG0697	COG0716	LSL_0850	LSL_0850	Transporter, drug/metabolite exporter family	LSL_1270	LSL_1270	Flavodoxin	[TP0986-TP0925 (0.8288174)]
COG0697	COG0716	LSL_0850	LSL_0850	Transporter, drug/metabolite exporter family	LSL_0127	LSL_0127	Flavodoxin	[TP0986-TP0925 (0.8288174)]
COG0697	COG0716	LSL_0880	LSL_0880	Transporter, drug/metabolite exporter family	LSL_0127	LSL_0127	Flavodoxin	[TP0986-TP0925 (0.8288174)]
COG0697	COG0716	LSL_0880	LSL_0880	Transporter, drug/metabolite exporter family	LSL_1270	LSL_1270	Flavodoxin	[TP0986-TP0925 (0.8288174)]
COG0697	COG0716	LSL_0024	LSL_0024	Transporter, drug/metabolite exporter family	LSL_1725	LSL_1725	hypothetical protein	[TP0986-TP0925 (0.8288174)]
COG0697	COG0716	LSL_0850	LSL_0850	Transporter, drug/metabolite exporter family	LSL_1725	LSL_1725	hypothetical protein	[TP0986-TP0925 (0.8288174)]
COG0272	COG0773	LSL_1348	lig	NAD-dependent DNA ligase	LSL_0485	murC	UDP-N-acetylmuramate--alanine ligase	[TP0634-TP0341 (0.8201813)]
COG1122	COG4330	LSL_1406	LSL_1406	Cobalt transport ATP-binding protein	LSL_1147	LSL_1147	Hypothetical membrane spanning protein	[TP0227-TP0033 (0.81817394)]
COG1122	COG4330	LSL_1407	LSL_1407	Cobalt transport ATP-binding protein	LSL_1147	LSL_1147	Hypothetical membrane spanning protein	[TP0227-TP0033 (0.81817394)]
COG0301	COG0566	LSL_1073	thiI	Thiamine biosynthesis protein	LSL_1245	LSL_1245	TRNA/rRNA methyltransferase	[TP0559-TP0054 (0.678511)]
COG0301	COG0566	LSL_1073	thiI	Thiamine biosynthesis protein	LSL_0810	LSL_0810	23S rRNA methyltransferase	[TP0559-TP0054 (0.678511)]
COG0353	COG0514	LSL_1226	recR	Recombination protein	LSL_0902	recQ	ATP-dependent DNA helicase	[TP1004-TP0103 (0.6917512)]
COG2011	COG2239	LSL_0132	LSL_0132	ABC transporter permease protein	LSL_1302	mgtE	Mg2+ transporter	[TP0119-TP0917 (0.63653934)]
COG2011	COG2239	LSL_0140	LSL_0140	ABC transporter permease protein	LSL_1302	mgtE	Mg2+ transporter	[TP0119-TP0917 (0.63653934)]
COG0124	COG0465	LSL_0852	hisS	Histidyl-tRNA synthetase	LSL_1353	ftsH	Cell division protein	[TP0641-TP0330 (0.76316583)]
COG0242	COG0360	LSL_0363	LSL_0363	Peptide deformylase	LSL_0007	rpsF	SSU ribosomal protein S6P	[TP0757-TP0063 (0.54983324)]
COG0242	COG0360	LSL_0649	LSL_0649	Peptide deformylase	LSL_0007	rpsF	SSU ribosomal protein S6P	[TP0757-TP0063 (0.54983324)]
COG0693	COG1653	LSL_1604	thiJ	4-methyl-5(B-hydroxyethyl)-thiazole	LSL_0082	LSL_0082	Putative sugar-binding protein	[TP0445-TP0074 (0.5751514)]
COG0693	COG1653	LSL_1709	LSL_1709	ThiJ/PfpI family protein	LSL_0082	LSL_0082	Putative sugar-binding protein	[TP0445-TP0074 (0.5751514)]
COG0267	COG0357	LSL_1243	LSL_1243	LSU ribosomal protein L33P	LSL_1599	gidB	Methyltransferase	[TP0234-TP0946 (0.6249908)]
COG0267	COG0357	LSL_0548	LSL_0548	LSU ribosomal protein L33P	LSL_1599	gidB	Methyltransferase	[TP0234-TP0946 (0.6249908)]
COG0234	COG0772	LSL_1212	groS	10 kDa chaperonin GROES	LSL_0607	LSL_0607	Rod shape determining protein	[TP1013-TP0387 (0.81326103)]
COG0234	COG0772	LSL_1212	groS	10 kDa chaperonin GROES	LSL_0657	LSL_0657	Cell division protein	[TP1013-TP0387 (0.81326103)]
COG0445	COG0457	LSL_0124	gidA	Putative tRNA	LSL_0727	LSL_0727	Tetratricopeptide repeat family protein	[TP0044-TP0954 (0.8549597)]
COG0445	COG0457	LSL_0124	gidA	Putative tRNA	LSL_0851	LSL_0851	Tetratricopeptide repeat family protein	[TP0044-TP0954 (0.8549597)]
COG0228	COG0250	LSL_0630	rpsP	SSU ribosomal protein S16P	LSL_1241	nusG	Transcription antitermination protein	[TP0905-TP0236 (0.7099409)]
COG0465	COG0532	LSL_1353	ftsH	Cell division protein	LSL_0572	infB	Bacterial Protein Translation Initiation Factor	[TP0330-TP0891 (0.8751731)]
COG0234	COG0445	LSL_1212	groS	10 kDa chaperonin GROES	LSL_0124	gidA	Putative tRNA	[TP1013-TP0044 (0.813164)]
COG0265	COG1381	LSL_0042	degP	Endopeptidase	LSL_0894	recO	DNA repair protein	[TP0773-TP0636 (0.870009)]
COG0265	COG1381	LSL_1183	LSL_1183	Hypothetical membrane spanning protein	LSL_0894	recO	DNA repair protein	[TP0773-TP0636 (0.870009)]
COG0457	COG0860	LSL_0727	LSL_0727	Tetratricopeptide repeat family protein	LSL_0899	amiC	N-acetylmuramoyl-L-alanine amidase	[TP0820-TP0247 (0.74644035), TP0067-TP0247 (0.79531366)]
COG0457	COG0860	LSL_0851	LSL_0851	Tetratricopeptide repeat family protein	LSL_0899	amiC	N-acetylmuramoyl-L-alanine amidase	[TP0820-TP0247 (0.74644035), TP0067-TP0247 (0.79531366)]
COG1186	COG1925	LSL_1185	prfB	Bacterial Peptide Chain Release Factor 2	LSL_0388	ptsH	Phosphocarrier protein HPr	[TP0576-TP0589 (0.79878455)]
COG0319	COG0333	LSL_0897	LSL_0897	hypothetical protein	LSL_0507	rpmF	LSU ribosomal protein L32	[TP0650-TP0807 (0.80809164)]
COG0301	COG0849	LSL_1073	thiI	Thiamine biosynthesis protein	LSL_1048	ftsA	Cell division protein	[TP0559-TP0389 (0.64923996)]
COG0216	COG0457	LSL_0590	prfA	Bacterial Peptide Chain Release Factor 1	LSL_0727	LSL_0727	Tetratricopeptide repeat family protein	[TP0051-TP0067 (0.7097377)]
COG0216	COG0457	LSL_0590	prfA	Bacterial Peptide Chain Release Factor 1	LSL_0851	LSL_0851	Tetratricopeptide repeat family protein	[TP0051-TP0067 (0.7097377)]
COG0687	COG0693	LSL_0116	potD	Spermidine/putrescine-binding protein	LSL_1604	thiJ	4-methyl-5(B-hydroxyethyl)-thiazole	[TP0655-TP0445 (0.5706956)]
COG0687	COG0693	LSL_0116	potD	Spermidine/putrescine-binding protein	LSL_1709	LSL_1709	ThiJ/PfpI family protein	[TP0655-TP0445 (0.5706956)]
COG0705	COG1187	LSL_0550	LSL_0550	Integral membrane protein, Rhomboid family	LSL_0938	rluB	Ribosomal large subunit pseudouridine synthase	[TP0982-TP0459 (0.6079956)]
COG0705	COG1187	LSL_0550	LSL_0550	Integral membrane protein, Rhomboid family	LSL_0445	rsuA	Ribosomal small subunit pseudouridine synthase	[TP0982-TP0459 (0.6079956)]
COG0290	COG0457	LSL_0495	infC	Bacterial Protein Translation Initiation Factor	LSL_0727	LSL_0727	Tetratricopeptide repeat family protein	[TP0850-TP0095 (0.6947713)]
COG0290	COG0457	LSL_0495	infC	Bacterial Protein Translation Initiation Factor	LSL_0851	LSL_0851	Tetratricopeptide repeat family protein	[TP0850-TP0095 (0.6947713)]
COG0080	COG0301	LSL_1240	rplK	LSU ribosomal protein L11P	LSL_1073	thiI	Thiamine biosynthesis protein	[TP0237-TP0559 (0.59848577)]
COG0782	COG0860	LSL_0817	LSL_0817	Transcription elongation factor	LSL_0899	amiC	N-acetylmuramoyl-L-alanine amidase	[TP0019-TP0247 (0.7668169)]
COG0782	COG0860	LSL_0121	LSL_0121	Transcription elongation factor	LSL_0899	amiC	N-acetylmuramoyl-L-alanine amidase	[TP0019-TP0247 (0.7668169)]
COG0849	COG1061	LSL_1048	ftsA	Cell division protein	LSL_1013	LSL_1013	DNA/RNA helicase, DEAD/DEAH box family	[TP0389-TP0380 (0.6968711)]
COG0849	COG1061	LSL_1048	ftsA	Cell division protein	LSL_1453	LSL_1453	DNA/RNA helicase, DEAD/DEAH box family	[TP0389-TP0380 (0.6968711)]
COG0322	COG0353	LSL_1098	uvrC	Excinuclease ABC subunit C	LSL_1226	recR	Recombination protein	[TP0472-TP1004 (0.53674763)]
COG0188	COG0305	LSL_0872	LSL_0872	Topoisomerase IV subunit A	LSL_1726	LSL_1726	Replicative DNA helicase	[TP0005-TP0058 (0.73312306)]
COG0188	COG0305	LSL_0006	LSL_0006	DNA gyrase subunit A	LSL_1726	LSL_1726	Replicative DNA helicase	[TP0005-TP0058 (0.73312306)]
COG0024	COG1121	LSL_1269	map	Methionine aminopeptidase	LSL_1586	LSL_1586	ABC transporter, ATP-binding protein	[TP0842-TP0164 (0.77940726)]
COG0361	COG1214	LSL_1413	infA	Bacterial Protein Translation Initiation Factor	LSL_1218	LSL_1218	Glycoprotein endopeptidase	[TP0097-TP0876 (0.56457245)]
COG0255	COG1011	LSL_1427	rpmC	LSU ribosomal protein L29P	LSL_0676	LSL_0676	Hydrolase, HAD superfamily	[TP0197-TP0158 (0.6077605)]
COG1108	COG2239	LSL_1585	LSL_1585	ABC transporter permease protein	LSL_1302	mgtE	Mg2+ transporter	[TP0165-TP0917 (0.5215956)]
COG0242	COG1187	LSL_0363	LSL_0363	Peptide deformylase	LSL_0938	rluB	Ribosomal large subunit pseudouridine synthase	[TP0757-TP0459 (0.5284328)]
COG0242	COG1187	LSL_0363	LSL_0363	Peptide deformylase	LSL_0445	rsuA	Ribosomal small subunit pseudouridine synthase	[TP0757-TP0459 (0.5284328)]
COG0242	COG1187	LSL_0649	LSL_0649	Peptide deformylase	LSL_0938	rluB	Ribosomal large subunit pseudouridine synthase	[TP0757-TP0459 (0.5284328)]
COG0242	COG1187	LSL_0649	LSL_0649	Peptide deformylase	LSL_0445	rsuA	Ribosomal small subunit pseudouridine synthase	[TP0757-TP0459 (0.5284328)]
COG0457	COG0558	LSL_0727	LSL_0727	Tetratricopeptide repeat family protein	LSL_1131	pgsA	CDP-diacylglycerol--glycerol-3-phosphate	[TP0067-TP0730 (0.86096925)]
COG0457	COG0558	LSL_0851	LSL_0851	Tetratricopeptide repeat family protein	LSL_1131	pgsA	CDP-diacylglycerol--glycerol-3-phosphate	[TP0067-TP0730 (0.86096925)]
COG1385	COG2812	LSL_0821	LSL_0821	hypothetical protein	LSL_1228	dnaX	DNA polymerase III subunit gamma/tau	[TP0276-TP1005 (0.66627616)]
COG0242	COG0254	LSL_0363	LSL_0363	Peptide deformylase	LSL_0347	rpmE	LSU ribosomal protein L31P	[TP0757-TP0255 (0.6434887)]
COG0242	COG0254	LSL_0649	LSL_0649	Peptide deformylase	LSL_0347	rpmE	LSU ribosomal protein L31P	[TP0757-TP0255 (0.6434887)]
COG0442	COG1466	LSL_0566	proS	Prolyl-tRNA synthetase	LSL_0681	holA	DNA polymerase III, delta subunit	[TP0160-TP0588 (0.66563916)]
COG0705	COG2239	LSL_0550	LSL_0550	Integral membrane protein, Rhomboid family	LSL_1302	mgtE	Mg2+ transporter	[TP0982-TP0917 (0.5527395)]
COG0305	COG0593	LSL_1726	LSL_1726	Replicative DNA helicase	LSL_0001	dnaA	Chromosomal replication initiation protein	[TP0058-TP0001 (0.9013428)]
COG0772	COG2239	LSL_0657	LSL_0657	Cell division protein	LSL_1302	mgtE	Mg2+ transporter	[TP0501-TP0917 (0.53388965), TP0387-TP0917 (0.61041105)]
COG0772	COG2239	LSL_0607	LSL_0607	Rod shape determining protein	LSL_1302	mgtE	Mg2+ transporter	[TP0501-TP0917 (0.53388965), TP0387-TP0917 (0.61041105)]
COG0178	COG1197	LSL_1174	uvrA	Excinuclease ABC subunit A	LSL_1360	mfd	Transcription-repair coupling factor	[TP0514-TP0344 (0.9414915)]
COG0264	COG0544	LSL_0512	tsf	Protein Translation Elongation Factor Ts	LSL_0643	tig	Trigger factor, ppiase	[TP0605-TP0506 (0.9100214)]
COG0495	COG1475	LSL_0442	leuS	Leucyl-tRNA synthetase	LSL_1596	LSL_1596	Chromosome partitioning protein, DNA-binding	[TP0586-TP0271 (0.63095015)]
COG0495	COG1475	LSL_0442	leuS	Leucyl-tRNA synthetase	LSL_1598	LSL_1598	Chromosome partitioning protein	[TP0586-TP0271 (0.63095015)]
COG0099	COG0216	LSL_1411	rpsM	SSU ribosomal protein S13P	LSL_0590	prfA	Bacterial Peptide Chain Release Factor 1	[TP0210-TP0051 (0.8775348)]
COG0803	COG1268	LSL_1587	LSL_1587	ABC transporter substrate binding protein	LSL_0074	LSL_0074	BioY protein	[TP0034-TP0228 (0.8514437)]
COG0442	COG0552	LSL_0566	proS	Prolyl-tRNA synthetase	LSL_0627	ftsY	Cell division protein	[TP0160-TP0578 (0.56216276)]
COG0242	COG0319	LSL_0649	LSL_0649	Peptide deformylase	LSL_0897	LSL_0897	hypothetical protein	[TP0757-TP0650 (0.630912)]
COG0242	COG0319	LSL_0363	LSL_0363	Peptide deformylase	LSL_0897	LSL_0897	hypothetical protein	[TP0757-TP0650 (0.630912)]
COG0178	COG0845	LSL_1174	uvrA	Excinuclease ABC subunit A	LSL_1460	LSL_1460	hypothetical protein	[TP0514-TP0965 (0.87363523)]
COG0457	COG0566	LSL_0851	LSL_0851	Tetratricopeptide repeat family protein	LSL_1245	LSL_1245	TRNA/rRNA methyltransferase	[TP0095-TP0054 (0.73981166)]
COG0457	COG0566	LSL_0727	LSL_0727	Tetratricopeptide repeat family protein	LSL_0810	LSL_0810	23S rRNA methyltransferase	[TP0095-TP0054 (0.73981166)]
COG0457	COG0566	LSL_0851	LSL_0851	Tetratricopeptide repeat family protein	LSL_0810	LSL_0810	23S rRNA methyltransferase	[TP0095-TP0054 (0.73981166)]
COG0457	COG0566	LSL_0727	LSL_0727	Tetratricopeptide repeat family protein	LSL_1245	LSL_1245	TRNA/rRNA methyltransferase	[TP0095-TP0054 (0.73981166)]
COG0465	COG0558	LSL_1353	ftsH	Cell division protein	LSL_1131	pgsA	CDP-diacylglycerol--glycerol-3-phosphate	[TP0765-TP0256 (0.8653493)]
COG0024	COG0462	LSL_1269	map	Methionine aminopeptidase	LSL_0318	LSL_0318	Ribose-phosphate pyrophosphokinase	[TP0842-TP0294 (0.8762697)]
COG0024	COG0462	LSL_1269	map	Methionine aminopeptidase	LSL_1610	LSL_1610	Ribose-phosphate pyrophosphokinase	[TP0842-TP0294 (0.8762697)]
COG0125	COG0361	LSL_1224	tmk	Thymidylate kinase	LSL_1413	infA	Bacterial Protein Translation Initiation Factor	[TP0354-TP0097 (0.8382038)]
COG0319	COG0787	LSL_0897	LSL_0897	hypothetical protein	LSL_0358	alr	Alanine racemase	[TP0650-TP0681 (0.82058704)]
COG0564	COG1418	LSL_1457	LSL_1457	Ribosomal large subunit pseudouridine synthase	LSL_1580	LSL_1580	Metal-dependent phosphohydrolase	[TP0154-TP1018 (0.7668753)]
COG0564	COG1418	LSL_1303	LSL_1303	Ribosomal large subunit pseudouridine synthase	LSL_0811	LSL_0811	Hydrolase, HD superfamily	[TP0154-TP1018 (0.7668753)]
COG0564	COG1418	LSL_0826	LSL_0826	Ribosomal large subunit pseudouridine synthase	LSL_1129	LSL_1129	Hydrolase, HAD superfamily	[TP0154-TP1018 (0.7668753)]
COG0564	COG1418	LSL_1303	LSL_1303	Ribosomal large subunit pseudouridine synthase	LSL_1580	LSL_1580	Metal-dependent phosphohydrolase	[TP0154-TP1018 (0.7668753)]
COG0564	COG1418	LSL_1457	LSL_1457	Ribosomal large subunit pseudouridine synthase	LSL_1129	LSL_1129	Hydrolase, HAD superfamily	[TP0154-TP1018 (0.7668753)]
COG0564	COG1418	LSL_1482	LSL_1482	Ribosomal large subunit pseudouridine synthase	LSL_1129	LSL_1129	Hydrolase, HAD superfamily	[TP0154-TP1018 (0.7668753)]
COG0564	COG1418	LSL_1457	LSL_1457	Ribosomal large subunit pseudouridine synthase	LSL_0811	LSL_0811	Hydrolase, HD superfamily	[TP0154-TP1018 (0.7668753)]
COG0564	COG1418	LSL_0826	LSL_0826	Ribosomal large subunit pseudouridine synthase	LSL_0811	LSL_0811	Hydrolase, HD superfamily	[TP0154-TP1018 (0.7668753)]
COG0564	COG1418	LSL_0826	LSL_0826	Ribosomal large subunit pseudouridine synthase	LSL_1580	LSL_1580	Metal-dependent phosphohydrolase	[TP0154-TP1018 (0.7668753)]
COG0564	COG1418	LSL_1303	LSL_1303	Ribosomal large subunit pseudouridine synthase	LSL_1129	LSL_1129	Hydrolase, HAD superfamily	[TP0154-TP1018 (0.7668753)]
COG0564	COG1418	LSL_1482	LSL_1482	Ribosomal large subunit pseudouridine synthase	LSL_1580	LSL_1580	Metal-dependent phosphohydrolase	[TP0154-TP1018 (0.7668753)]
COG0564	COG1418	LSL_1482	LSL_1482	Ribosomal large subunit pseudouridine synthase	LSL_0811	LSL_0811	Hydrolase, HD superfamily	[TP0154-TP1018 (0.7668753)]
COG0280	COG0457	LSL_1151	pta	Phosphate acetyltransferase	LSL_0727	LSL_0727	Tetratricopeptide repeat family protein	[TP0094-TP0067 (0.5068833)]
COG0280	COG0457	LSL_1151	pta	Phosphate acetyltransferase	LSL_0851	LSL_0851	Tetratricopeptide repeat family protein	[TP0094-TP0067 (0.5068833)]
COG0457	COG0495	LSL_0851	LSL_0851	Tetratricopeptide repeat family protein	LSL_0442	leuS	Leucyl-tRNA synthetase	[TP0067-TP0586 (0.714839)]
COG0457	COG0495	LSL_0727	LSL_0727	Tetratricopeptide repeat family protein	LSL_0442	leuS	Leucyl-tRNA synthetase	[TP0067-TP0586 (0.714839)]
COG0257	COG0472	LSL_1412	rpmJ	LSU ribosomal protein L36P	LSL_1208	LSL_1208	Undecaprenyl-phosphate	[TP0209-TP0345 (0.64932555)]
COG0257	COG0472	LSL_1412	rpmJ	LSU ribosomal protein L36P	LSL_1052	mraY	Phospho-N-acetylmuramoyl-pentapeptide-	[TP0209-TP0345 (0.64932555)]
COG0358	COG0457	LSL_0910	dnaG	DNA primase	LSL_0851	LSL_0851	Tetratricopeptide repeat family protein	[TP0492-TP0648 (0.5111708)]
COG0358	COG0457	LSL_0910	dnaG	DNA primase	LSL_0727	LSL_0727	Tetratricopeptide repeat family protein	[TP0492-TP0648 (0.5111708)]
COG0301	COG0301	LSL_1073	thiI	Thiamine biosynthesis protein	LSL_1073	thiI	Thiamine biosynthesis protein	[TP0559-TP0559 (0.6965584)]
COG0608	COG1234	LSL_1091	recJ	Single-stranded-DNA-specific exonuclease	LSL_1093	LSL_1093	Ribonuclease Z	[TP0704-TP0819 (0.5844061)]
COG0024	COG0125	LSL_1269	map	Methionine aminopeptidase	LSL_1224	tmk	Thymidylate kinase	[TP0842-TP0354 (0.8096375)]
COG1077	COG1426	LSL_0604	LSL_0604	Rod shape-determining protein	LSL_1132	LSL_1132	Transcriptional regulator	[TP0497-TP0334 (0.739115)]
COG1077	COG1426	LSL_1068	LSL_1068	Rod shape-determining protein	LSL_1132	LSL_1132	Transcriptional regulator	[TP0497-TP0334 (0.739115)]
COG0618	COG1214	LSL_1113	LSL_1113	Phosphoesterase, DHH family protein	LSL_1218	LSL_1218	Glycoprotein endopeptidase	[TP0803-TP0876 (0.700686)]
COG0257	COG0779	LSL_1412	rpmJ	LSU ribosomal protein L36P	LSL_0568	LSL_0568	hypothetical protein	[TP0209-TP0893 (0.7461857)]
COG0457	COG0845	LSL_0727	LSL_0727	Tetratricopeptide repeat family protein	LSL_1460	LSL_1460	hypothetical protein	[TP0648-TP0965 (0.54118866)]
COG0457	COG0845	LSL_0851	LSL_0851	Tetratricopeptide repeat family protein	LSL_1460	LSL_1460	hypothetical protein	[TP0648-TP0965 (0.54118866)]
COG0760	COG2239	LSL_0475	surA	Peptidyl-prolyl cis-trans isomerase	LSL_1302	mgtE	Mg2+ transporter	[TP1016-TP0917 (0.81817394)]
COG0782	COG1057	LSL_0121	LSL_0121	Transcription elongation factor	LSL_0502	nadD	Nicotinate-nucleotide adenylyltransferase	[TP0019-TP0741 (0.75909394)]
COG0782	COG1057	LSL_0817	LSL_0817	Transcription elongation factor	LSL_0502	nadD	Nicotinate-nucleotide adenylyltransferase	[TP0019-TP0741 (0.75909394)]
COG0217	COG1235	LSL_0422	LSL_0422	hypothetical protein	LSL_0041	phnP	Zn-dependent hydrolase, beta-lactamase	[TP0474-TP0489 (0.71912634)]
COG0012	COG0188	LSL_1594	LSL_1594	GTP-binding protein, probable translation	LSL_0872	LSL_0872	Topoisomerase IV subunit A	[TP0124-TP0005 (0.7149395)]
COG0012	COG0188	LSL_1594	LSL_1594	GTP-binding protein, probable translation	LSL_0006	LSL_0006	DNA gyrase subunit A	[TP0124-TP0005 (0.7149395)]
COG0154	COG2868	LSL_1345	gatA	Aspartyl/glutamyl-tRNA(Asn/Gln) amidotransferase	LSL_0955	LSL_0955	Ribosomal protein	[TP1020-TP0744 (0.70068353)]
COG0462	COG0492	LSL_1610	LSL_1610	Ribose-phosphate pyrophosphokinase	LSL_1722	LSL_1722	Thioredoxin reductase	[TP0294-TP0814 (0.8323514)]
COG0462	COG0492	LSL_0318	LSL_0318	Ribose-phosphate pyrophosphokinase	LSL_1722	LSL_1722	Thioredoxin reductase	[TP0294-TP0814 (0.8323514)]
COG0462	COG0492	LSL_1610	LSL_1610	Ribose-phosphate pyrophosphokinase	LSL_0439	LSL_0439	Thioredoxin reductase	[TP0294-TP0814 (0.8323514)]
COG0462	COG0492	LSL_0318	LSL_0318	Ribose-phosphate pyrophosphokinase	LSL_0439	LSL_0439	Thioredoxin reductase	[TP0294-TP0814 (0.8323514)]
COG0124	COG0254	LSL_0852	hisS	Histidyl-tRNA synthetase	LSL_0347	rpmE	LSU ribosomal protein L31P	[TP0641-TP0255 (0.65973145)]
COG0178	COG0272	LSL_1174	uvrA	Excinuclease ABC subunit A	LSL_1348	lig	NAD-dependent DNA ligase	[TP0514-TP0634 (0.7537598)]
COG1135	COG1466	LSL_0131	LSL_0131	ABC transporter, ATP-binding protein	LSL_0681	holA	DNA polymerase III, delta subunit	[TP0120-TP0588 (0.7896185)]
COG0608	COG1159	LSL_1091	recJ	Single-stranded-DNA-specific exonuclease	LSL_0895	era	GTP-binding protein	[TP0704-TP0541 (0.7586372)]
COG0242	COG0263	LSL_0649	LSL_0649	Peptide deformylase	LSL_1612	proB	Glutamate 5-kinase	[TP0757-TP0351 (0.5771584)]
COG0242	COG0263	LSL_0363	LSL_0363	Peptide deformylase	LSL_1612	proB	Glutamate 5-kinase	[TP0757-TP0351 (0.5771584)]
COG0566	COG1589	LSL_1245	LSL_1245	TRNA/rRNA methyltransferase	LSL_1049	ftsQ	Cell division protein	[TP0109-TP0388 (0.8512026)]
COG0566	COG1589	LSL_0810	LSL_0810	23S rRNA methyltransferase	LSL_1049	ftsQ	Cell division protein	[TP0109-TP0388 (0.8512026)]
COG0124	COG0546	LSL_0852	hisS	Histidyl-tRNA synthetase	LSL_0824	LSL_0824	Phosphoglycolate phosphatase	[TP0641-TP0554 (0.5196431)]
COG0124	COG0546	LSL_0852	hisS	Histidyl-tRNA synthetase	LSL_1502	LSL_1502	Putative phosphatase	[TP0641-TP0554 (0.5196431)]
COG0457	COG1234	LSL_0851	LSL_0851	Tetratricopeptide repeat family protein	LSL_1093	LSL_1093	Ribonuclease Z	[TP0095-TP0819 (0.5178716)]
COG0457	COG1234	LSL_0727	LSL_0727	Tetratricopeptide repeat family protein	LSL_1093	LSL_1093	Ribonuclease Z	[TP0095-TP0819 (0.5178716)]
COG0257	COG0773	LSL_1412	rpmJ	LSU ribosomal protein L36P	LSL_0485	murC	UDP-N-acetylmuramate--alanine ligase	[TP0209-TP0341 (0.6926446)]
COG0272	COG1879	LSL_1348	lig	NAD-dependent DNA ligase	LSL_0085	rbsB	D-ribose-binding protein	[TP0634-TP0684 (0.56216276)]
COG0257	COG0681	LSL_1412	rpmJ	LSU ribosomal protein L36P	LSL_0876	lepB	Signal peptidase I	[TP0209-TP0926 (0.69083804)]
COG0228	COG0546	LSL_0630	rpsP	SSU ribosomal protein S16P	LSL_1502	LSL_1502	Putative phosphatase	[TP0905-TP0554 (0.5352583)]
COG0228	COG0546	LSL_0630	rpsP	SSU ribosomal protein S16P	LSL_0824	LSL_0824	Phosphoglycolate phosphatase	[TP0905-TP0554 (0.5352583)]
COG0503	COG1488	LSL_1309	xpt	Xanthine phosphoribosyltransferase	LSL_1261	pncB	Nicotinate phosphoribosyltransferase	[TP1039-TP0628 (0.6658587)]
COG0503	COG1488	LSL_1090	apt	Adenine phosphoribosyltransferase	LSL_1261	pncB	Nicotinate phosphoribosyltransferase	[TP1039-TP0628 (0.6658587)]
COG0503	COG1488	LSL_0315	purR	Pur operon repressor	LSL_1261	pncB	Nicotinate phosphoribosyltransferase	[TP1039-TP0628 (0.6658587)]
COG0770	COG2001	LSL_0355	murF	UDP-N-acetylmuramoyl-tripeptide--D-alanyl-D-	LSL_1056	LSL_1056	Cell division protein mraZ	[TP0386-TP0383 (0.8315325)]
COG0249	COG0546	LSL_1128	LSL_1128	DNA mismatch repair protein	LSL_0824	LSL_0824	Phosphoglycolate phosphatase	[TP0328-TP0554 (0.5196431)]
COG0249	COG0546	LSL_1128	LSL_1128	DNA mismatch repair protein	LSL_1502	LSL_1502	Putative phosphatase	[TP0328-TP0554 (0.5196431)]
COG0234	COG0803	LSL_1212	groS	10 kDa chaperonin GROES	LSL_1587	LSL_1587	ABC transporter substrate binding protein	[TP1013-TP0163 (0.67160416)]
COG0153	COG1879	LSL_0381	galK	Galactokinase	LSL_0085	rbsB	D-ribose-binding protein	[TP0418-TP0684 (0.73427343)]
COG0457	COG1061	LSL_0851	LSL_0851	Tetratricopeptide repeat family protein	LSL_1013	LSL_1013	DNA/RNA helicase, DEAD/DEAH box family	[TP0095-TP0380 (0.51337665)]
COG0457	COG1061	LSL_0727	LSL_0727	Tetratricopeptide repeat family protein	LSL_1013	LSL_1013	DNA/RNA helicase, DEAD/DEAH box family	[TP0095-TP0380 (0.51337665)]
COG0457	COG1061	LSL_0727	LSL_0727	Tetratricopeptide repeat family protein	LSL_1453	LSL_1453	DNA/RNA helicase, DEAD/DEAH box family	[TP0095-TP0380 (0.51337665)]
COG0457	COG1061	LSL_0851	LSL_0851	Tetratricopeptide repeat family protein	LSL_1453	LSL_1453	DNA/RNA helicase, DEAD/DEAH box family	[TP0095-TP0380 (0.51337665)]
COG0240	COG0622	LSL_0372	gpsA	Glycerol-3-phosphate dehydrogenase [NAD(P)+]	LSL_1101	LSL_1101	Phosphoesterase	[TP1009-TP0937 (0.80866665)]
COG0227	COG0492	LSL_0619	rpmB	LSU ribosomal protein L28P	LSL_1722	LSL_1722	Thioredoxin reductase	[TP0362-TP0814 (0.801083)]
COG0227	COG0492	LSL_0619	rpmB	LSU ribosomal protein L28P	LSL_0439	LSL_0439	Thioredoxin reductase	[TP0362-TP0814 (0.801083)]
COG0051	COG1192	LSL_1436	rpsJ	SSU ribosomal protein S10P	LSL_1597	LSL_1597	Chromosome partitioning protein parA	[TP0188-TP0272 (0.7732025)]
COG0051	COG1192	LSL_1436	rpsJ	SSU ribosomal protein S10P	LSL_0240	LSL_0240	cII-like protein, phage associated	[TP0188-TP0272 (0.7732025)]
COG0098	COG0803	LSL_1418	rpsE	SSU ribosomal protein S5P	LSL_1587	LSL_1587	ABC transporter substrate binding protein	[TP0206-TP0163 (0.74372905)]
COG0249	COG0457	LSL_1128	LSL_1128	DNA mismatch repair protein	LSL_0851	LSL_0851	Tetratricopeptide repeat family protein	[TP0328-TP0095 (0.63719666)]
COG0249	COG0457	LSL_1128	LSL_1128	DNA mismatch repair protein	LSL_0727	LSL_0727	Tetratricopeptide repeat family protein	[TP0328-TP0095 (0.63719666)]
COG0442	COG0459	LSL_0566	proS	Prolyl-tRNA synthetase	LSL_1211	groL	60 kDa chaperonin GROEL	[TP0160-TP0030 (0.7719589)]
COG0255	COG1354	LSL_1427	rpmC	LSU ribosomal protein L29P	LSL_0940	LSL_0940	Segregation and condensation protein ScpA	[TP0197-TP0691 (0.70609456)]
COG0217	COG0481	LSL_0422	LSL_0422	hypothetical protein	LSL_0580	lepA	GTP-binding translation elongation factor	[TP0474-TP0510 (0.76600474)]
COG0178	COG0357	LSL_1174	uvrA	Excinuclease ABC subunit A	LSL_1599	gidB	Methyltransferase	[TP0514-TP0946 (0.8569251)]
COG0472	COG2239	LSL_1208	LSL_1208	Undecaprenyl-phosphate	LSL_1302	mgtE	Mg2+ transporter	[TP0345-TP0917 (0.5059451)]
COG0472	COG2239	LSL_1052	mraY	Phospho-N-acetylmuramoyl-pentapeptide-	LSL_1302	mgtE	Mg2+ transporter	[TP0345-TP0917 (0.5059451)]
COG0154	COG1624	LSL_1345	gatA	Aspartyl/glutamyl-tRNA(Asn/Gln) amidotransferase	LSL_1146	LSL_1146	Hypothetical membrane spanning protein	[TP1020-TP0826 (0.7964557)]
COG0267	COG2137	LSL_0548	LSL_0548	LSU ribosomal protein L33P	LSL_0368	LSL_0368	Regulatory protein recX	[TP0234-TP1023 (0.5769722)]
COG0267	COG2137	LSL_1243	LSL_1243	LSU ribosomal protein L33P	LSL_0368	LSL_0368	Regulatory protein recX	[TP0234-TP1023 (0.5769722)]
COG1109	COG1488	LSL_1176	LSL_1176	Phosphoglucomutase	LSL_1261	pncB	Nicotinate phosphoribosyltransferase	[TP0413-TP0628 (0.6598422)]
COG1109	COG1488	LSL_1144	LSL_1144	Phosphoglucosamine mutase	LSL_1261	pncB	Nicotinate phosphoribosyltransferase	[TP0413-TP0628 (0.6598422)]
COG0465	COG2891	LSL_1353	ftsH	Cell division protein	LSL_1066	mreD	Rod shape-determining protein	[TP0330-TP0499 (0.74372905)]
COG0143	COG0217	LSL_0226	metG	Methionyl-tRNA synthetase / Protein secretion	LSL_0422	LSL_0422	hypothetical protein	[TP0798-TP0474 (0.7790581)]
COG0257	COG0716	LSL_1412	rpmJ	LSU ribosomal protein L36P	LSL_1725	LSL_1725	hypothetical protein	[TP0209-TP0925 (0.69083804)]
COG0257	COG0716	LSL_1412	rpmJ	LSU ribosomal protein L36P	LSL_1270	LSL_1270	Flavodoxin	[TP0209-TP0925 (0.69083804)]
COG0257	COG0716	LSL_1412	rpmJ	LSU ribosomal protein L36P	LSL_0127	LSL_0127	Flavodoxin	[TP0209-TP0925 (0.69083804)]
COG0357	COG0442	LSL_1599	gidB	Methyltransferase	LSL_0566	proS	Prolyl-tRNA synthetase	[TP0946-TP0160 (0.6515529)]
COG0586	COG1061	LSL_1322	LSL_1322	Alkaline phosphatase	LSL_1013	LSL_1013	DNA/RNA helicase, DEAD/DEAH box family	[TP0779-TP0380 (0.6968711)]
COG0586	COG1061	LSL_1322	LSL_1322	Alkaline phosphatase	LSL_1453	LSL_1453	DNA/RNA helicase, DEAD/DEAH box family	[TP0779-TP0380 (0.6968711)]
COG0586	COG1061	LSL_0438	dedA	DedA family protein	LSL_1453	LSL_1453	DNA/RNA helicase, DEAD/DEAH box family	[TP0779-TP0380 (0.6968711)]
COG0586	COG1061	LSL_0438	dedA	DedA family protein	LSL_1013	LSL_1013	DNA/RNA helicase, DEAD/DEAH box family	[TP0779-TP0380 (0.6968711)]
COG0564	COG1200	LSL_0826	LSL_0826	Ribosomal large subunit pseudouridine synthase	LSL_0622	recG	ATP-dependent DNA helicase	[TP0339-TP0687 (0.85149276)]
COG0564	COG1200	LSL_1303	LSL_1303	Ribosomal large subunit pseudouridine synthase	LSL_0622	recG	ATP-dependent DNA helicase	[TP0339-TP0687 (0.85149276)]
COG0564	COG1200	LSL_1482	LSL_1482	Ribosomal large subunit pseudouridine synthase	LSL_0622	recG	ATP-dependent DNA helicase	[TP0339-TP0687 (0.85149276)]
COG0564	COG1200	LSL_1457	LSL_1457	Ribosomal large subunit pseudouridine synthase	LSL_0622	recG	ATP-dependent DNA helicase	[TP0339-TP0687 (0.85149276)]
COG0457	COG2812	LSL_0727	LSL_0727	Tetratricopeptide repeat family protein	LSL_1228	dnaX	DNA polymerase III subunit gamma/tau	[TP0067-TP1005 (0.5652097)]
COG0457	COG2812	LSL_0851	LSL_0851	Tetratricopeptide repeat family protein	LSL_1228	dnaX	DNA polymerase III subunit gamma/tau	[TP0067-TP1005 (0.5652097)]
COG0457	COG1396	LSL_0727	LSL_0727	Tetratricopeptide repeat family protein	LSL_0242	LSL_0242	cI-like repressor, phage associated	[TP0648-TP0461 (0.6214171)]
COG0457	COG1396	LSL_0851	LSL_0851	Tetratricopeptide repeat family protein	LSL_0242	LSL_0242	cI-like repressor, phage associated	[TP0648-TP0461 (0.6214171)]
COG0457	COG1396	LSL_0851	LSL_0851	Tetratricopeptide repeat family protein	LSL_1191	LSL_1191	Phage transcriptional regulator, Cro/CI family	[TP0648-TP0461 (0.6214171)]
COG0457	COG1396	LSL_0727	LSL_0727	Tetratricopeptide repeat family protein	LSL_1191	LSL_1191	Phage transcriptional regulator, Cro/CI family	[TP0648-TP0461 (0.6214171)]
COG0153	COG0457	LSL_0381	galK	Galactokinase	LSL_0851	LSL_0851	Tetratricopeptide repeat family protein	[TP0418-TP0095 (0.6515529), TP0418-TP0067 (0.62672263)]
COG0153	COG0457	LSL_0381	galK	Galactokinase	LSL_0727	LSL_0727	Tetratricopeptide repeat family protein	[TP0418-TP0095 (0.6515529), TP0418-TP0067 (0.62672263)]
COG0237	COG1493	LSL_0490	coaE	Dephospho-CoA kinase	LSL_1178	hprK	HPR(SER) kinase / phosphatase	[TP0296-TP0591 (0.7885255)]
COG0124	COG0124	LSL_0852	hisS	Histidyl-tRNA synthetase	LSL_0852	hisS	Histidyl-tRNA synthetase	[TP0641-TP0641 (0.67365265)]
COG0290	COG1837	LSL_0495	infC	Bacterial Protein Translation Initiation Factor	LSL_0631	LSL_0631	RNA binding protein	[TP0850-TP0906 (0.70629925)]
COG0486	COG0803	LSL_0123	LSL_0123	tRNA	LSL_1587	LSL_1587	ABC transporter substrate binding protein	[TP0550-TP0163 (0.74372905)]
COG0687	COG1057	LSL_0116	potD	Spermidine/putrescine-binding protein	LSL_0502	nadD	Nicotinate-nucleotide adenylyltransferase	[TP0655-TP0741 (0.7061969)]
COG0012	COG0608	LSL_1594	LSL_1594	GTP-binding protein, probable translation	LSL_1091	recJ	Single-stranded-DNA-specific exonuclease	[TP0124-TP0704 (0.626838)]
COG0050	COG0457	LSL_0642	tufB	Protein Translation Elongation Factor Tu	LSL_0851	LSL_0851	Tetratricopeptide repeat family protein	[TP0187-TP0067 (0.7854602)]
COG0050	COG0457	LSL_0642	tufB	Protein Translation Elongation Factor Tu	LSL_0727	LSL_0727	Tetratricopeptide repeat family protein	[TP0187-TP0067 (0.7854602)]
COG0220	COG1316	LSL_0481	LSL_0481	tRNA (m(7)G46) methyltransferase	LSL_1551	LSL_1551	Transcriptional regulator, LytR family	[TP0464-TP0739 (0.7885255)]
COG0220	COG1316	LSL_0481	LSL_0481	tRNA (m(7)G46) methyltransferase	LSL_0180	LSL_0180	Transcriptional regulator, LytR family	[TP0464-TP0739 (0.7885255)]
COG0220	COG1316	LSL_0481	LSL_0481	tRNA (m(7)G46) methyltransferase	LSL_1477	LSL_1477	Transcriptional regulator, LytR family	[TP0464-TP0739 (0.7885255)]
COG0301	COG0457	LSL_1073	thiI	Thiamine biosynthesis protein	LSL_0727	LSL_0727	Tetratricopeptide repeat family protein	[TP0559-TP0095 (0.76004404), TP0559-TP0067 (0.65738976)]
COG0301	COG0457	LSL_1073	thiI	Thiamine biosynthesis protein	LSL_0851	LSL_0851	Tetratricopeptide repeat family protein	[TP0559-TP0095 (0.76004404), TP0559-TP0067 (0.65738976)]
COG0257	COG0564	LSL_1412	rpmJ	LSU ribosomal protein L36P	LSL_1303	LSL_1303	Ribosomal large subunit pseudouridine synthase	[TP0209-TP0154 (0.634929)]
COG0257	COG0564	LSL_1412	rpmJ	LSU ribosomal protein L36P	LSL_1482	LSL_1482	Ribosomal large subunit pseudouridine synthase	[TP0209-TP0154 (0.634929)]
COG0257	COG0564	LSL_1412	rpmJ	LSU ribosomal protein L36P	LSL_0826	LSL_0826	Ribosomal large subunit pseudouridine synthase	[TP0209-TP0154 (0.634929)]
COG0257	COG0564	LSL_1412	rpmJ	LSU ribosomal protein L36P	LSL_1457	LSL_1457	Ribosomal large subunit pseudouridine synthase	[TP0209-TP0154 (0.634929)]
COG0457	COG1187	LSL_0727	LSL_0727	Tetratricopeptide repeat family protein	LSL_0445	rsuA	Ribosomal small subunit pseudouridine synthase	[TP0067-TP0459 (0.6360361)]
COG0457	COG1187	LSL_0851	LSL_0851	Tetratricopeptide repeat family protein	LSL_0938	rluB	Ribosomal large subunit pseudouridine synthase	[TP0067-TP0459 (0.6360361)]
COG0457	COG1187	LSL_0851	LSL_0851	Tetratricopeptide repeat family protein	LSL_0445	rsuA	Ribosomal small subunit pseudouridine synthase	[TP0067-TP0459 (0.6360361)]
COG0457	COG1187	LSL_0727	LSL_0727	Tetratricopeptide repeat family protein	LSL_0938	rluB	Ribosomal large subunit pseudouridine synthase	[TP0067-TP0459 (0.6360361)]
COG0210	COG0305	LSL_1564	LSL_1564	DNA helicase	LSL_1726	LSL_1726	Replicative DNA helicase	[TP0102-TP0058 (0.8842861)]
COG0210	COG0305	LSL_1349	pcrA	ATP-dependent DNA helicase	LSL_1726	LSL_1726	Replicative DNA helicase	[TP0102-TP0058 (0.8842861)]
COG0257	COG1057	LSL_1412	rpmJ	LSU ribosomal protein L36P	LSL_0502	nadD	Nicotinate-nucleotide adenylyltransferase	[TP0209-TP0741 (0.64932555)]
