# Supplementary material for: The Binary Protein Interactome of Treponema pallidum – The Syphilis Spirochete
Source: PLoS One. 2008 May 28;3(5):e2292. doi: 10.1371/journal.pone.0002292 (PMC2386257; doi:10.1371/journal.pone.0002292)
Supplement: Data S1 — Predicted protein-protein interactions based on our Treponema pallidum data; zip archive containing 372 files with one file per species. (6.09 MB ZIP) [file pone.0002292.s006.zip › bacteria/Lactococcus_lactis.tab]

272623 Lactococcus lactis
COG A	COG B	Locus Id A	Preferred Name(s) A	Annotation A	Locus Id B	Preferred Name(s) B	Annotation B	T. pallidum interaction
COG0186	COG1475	LL2090	rpsQ	30S ribosomal protein S17	LL1138	LL1138	Hypothetical protein ylfC	[TP0198-TP0271 (0.71912634)]
COG0186	COG1475	LL2090	rpsQ	30S ribosomal protein S17	LL1448	LL1448	Hypothetical protein yogM	[TP0198-TP0271 (0.71912634)]
COG0186	COG1475	LL2090	rpsQ	30S ribosomal protein S17	LL0096	LL0096	Chromosome partitioning protein	[TP0198-TP0271 (0.71912634)]
COG0201	COG0550	LL2078	secY	Preprotein translocase secY subunit	LL1230	topA	DNA topoisomerase 1 (EC 5.99.1.2) (DNA topoisomerase I) (Omega- protein) (Relaxing enzyme) (Untwisting enzyme) (Swivelase)	[TP0208-TP0394 (0.8044664)]
COG0768	COG2812	LL0339	LL0339	Penicillin-binding protein 2B	LL2194	LL2194	DNA polymerase III, subunits beta and tau	[TP0500-TP1005 (0.655462)]
COG0768	COG2812	LL0867	LL0867	Penicillin-binding protein	LL2194	LL2194	DNA polymerase III, subunits beta and tau	[TP0500-TP1005 (0.655462)]
COG0180	COG0564	LL0066	trpS	Tryptophanyl-tRNA synthetase (EC 6.1.1.2) (Tryptophan--tRNA ligase) (TrpRS)	LL0998	LL0998	Pseudouridine synthase {UniProtKB/TrEMBL:Q9CGU4}	[TP0632-TP0339 (0.7885255)]
COG0180	COG0564	LL0066	trpS	Tryptophanyl-tRNA synthetase (EC 6.1.1.2) (Tryptophan--tRNA ligase) (TrpRS)	LL0364	LL0364	Pseudouridine synthase {UniProtKB/TrEMBL:Q9CIJ3}	[TP0632-TP0339 (0.7885255)]
COG0180	COG0564	LL0066	trpS	Tryptophanyl-tRNA synthetase (EC 6.1.1.2) (Tryptophan--tRNA ligase) (TrpRS)	LL2112	LL2112	Pseudouridine synthase {UniProtKB/TrEMBL:Q9CDU9}	[TP0632-TP0339 (0.7885255)]
COG0090	COG0223	LL2096	rplB	50S ribosomal protein L2	LL1893	fmt	Methionyl-tRNA formyltransferase (EC 2.1.2.9)	[TP0192-TP0756 (0.8610547)]
COG0632	COG2255	LL2207	ruvA	Holliday junction ATP-dependent DNA helicase ruvA (EC 3.6.1.-)	LL2206	ruvB	Holliday junction ATP-dependent DNA helicase ruvB (EC 3.6.1.-)	[TP0543-TP0162 (0.9659884)]
COG0125	COG0586	LL0398	tmk	Thymidylate kinase {UniProtKB/Swiss-Prot:Q9CIG4}	LL1758	LL1758	Hypothetical protein ysbD	[TP0354-TP0779 (0.67954355)]
COG0125	COG0586	LL0398	tmk	Thymidylate kinase {UniProtKB/Swiss-Prot:Q9CIG4}	LL0713	apl	Alkaline phosphatase-like protein	[TP0354-TP0779 (0.67954355)]
COG0125	COG0586	LL0398	tmk	Thymidylate kinase {UniProtKB/Swiss-Prot:Q9CIG4}	LL1790	LL1790	Hypothetical protein yseH	[TP0354-TP0779 (0.67954355)]
COG0257	COG0577	LL2071	LL2071	50S ribosomal protein L36	LL2255	LL2255	Hypothetical protein yxeA	[TP0209-TP0962 (0.5903608)]
COG0257	COG0577	LL2071	LL2071	50S ribosomal protein L36	LL0870	LL0870	ABC transporter permease protein	[TP0209-TP0962 (0.5903608)]
COG0257	COG0577	LL2071	LL2071	50S ribosomal protein L36	LL1749	LL1749	ABC transporter permease and substrate binding	[TP0209-TP0962 (0.5903608)]
COG0257	COG0577	LL2071	LL2071	50S ribosomal protein L36	LL0660	LL0660	ABC transporter permease protein	[TP0209-TP0962 (0.5903608)]
COG0257	COG0577	LL2071	LL2071	50S ribosomal protein L36	LL1104	LL1104	ABC transporter permease protein	[TP0209-TP0962 (0.5903608)]
COG0257	COG0577	LL2071	LL2071	50S ribosomal protein L36	LL0714	LL0714	ABC transporter ATP-binding and permease protein	[TP0209-TP0962 (0.5903608)]
COG0457	COG1653	LL1183	LL1183	Hypothetical protein yljJ	LL1495	LL1495	Sugar ABC transporter substrate binding protein	[TP0067-TP0074 (0.6656524)]
COG0222	COG0802	LL1268	rplL	50S ribosomal protein L7/L12	LL0433	LL0433	Hypothetical protein yeeE	[TP0240-TP0875 (0.8481433)]
COG0495	COG1214	LL0816	leuS	Leucyl-tRNA synthetase (EC 6.1.1.4) (Leucine--tRNA ligase) (LeuRS)	LL0292	LL0292	Hypothetical protein ycjB	[TP0586-TP0876 (0.5571989)]
COG0192	COG0592	LL1902	metK	S-adenosylmethionine synthetase (EC 2.5.1.6) (Methionine adenosyltransferase) (AdoMet synthetase) (MAT)	LL0002	dnaN	DNA polymerase III subunit beta (EC 2.7.7.7)	[TP0794-TP0002 (0.8412751)]
COG0125	COG0457	LL0398	tmk	Thymidylate kinase {UniProtKB/Swiss-Prot:Q9CIG4}	LL1183	LL1183	Hypothetical protein yljJ	[TP0354-TP0648 (0.5206915)]
COG0265	COG0333	LL2136	htrA	Serine protease do-like htrA (EC 3.4.21.-) (HtrALl)	LL0094	rpmF	50S ribosomal protein L32	[TP0773-TP0807 (0.5060325)]
COG0265	COG1774	LL2136	htrA	Serine protease do-like htrA (EC 3.4.21.-) (HtrALl)	LL0400	LL0400	Hypothetical protein yeaC	[TP0773-TP0046 (0.558835)]
COG0820	COG2812	LL0179	LL0179	Hypothetical protein ybiD	LL2194	LL2194	DNA polymerase III, subunits beta and tau	[TP0068-TP1005 (0.60435057)]
COG0272	COG1396	LL0419	LL0419	DNA ligase {UniProtKB/TrEMBL:Q9CIE4}	LL1011	LL1011	Hypothetical protein pi204	[TP0634-TP0461 (0.7134334)]
COG0272	COG1396	LL0419	LL0419	DNA ligase {UniProtKB/TrEMBL:Q9CIE4}	LL2160	LL2160	Transcription regulator	[TP0634-TP0461 (0.7134334)]
COG0272	COG1396	LL0419	LL0419	DNA ligase {UniProtKB/TrEMBL:Q9CIE4}	LL0756	LL0756	Transcriptional regulator	[TP0634-TP0461 (0.7134334)]
COG0272	COG1396	LL0419	LL0419	DNA ligase {UniProtKB/TrEMBL:Q9CIE4}	LL1429	LL1429	Prophage pi3 protein 56, cro-like repressor	[TP0634-TP0461 (0.7134334)]
COG0272	COG1396	LL0419	LL0419	DNA ligase {UniProtKB/TrEMBL:Q9CIE4}	LL2205	LL2205	Transcriptional regulator	[TP0634-TP0461 (0.7134334)]
COG0272	COG1396	LL0419	LL0419	DNA ligase {UniProtKB/TrEMBL:Q9CIE4}	LL1167	LL1167	Positive transcriptional regulator	[TP0634-TP0461 (0.7134334)]
COG0272	COG1396	LL0419	LL0419	DNA ligase {UniProtKB/TrEMBL:Q9CIE4}	LL1947	LL1947	Prophage ps3 protein 15	[TP0634-TP0461 (0.7134334)]
COG0272	COG1396	LL0419	LL0419	DNA ligase {UniProtKB/TrEMBL:Q9CIE4}	LL1292	LL1292	Positive regulator {UniProtKB/TrEMBL:Q9CG18}	[TP0634-TP0461 (0.7134334)]
COG0272	COG1396	LL0419	LL0419	DNA ligase {UniProtKB/TrEMBL:Q9CIE4}	LL0007	LL0007	Transcriptional regulator	[TP0634-TP0461 (0.7134334)]
COG0272	COG1396	LL0419	LL0419	DNA ligase {UniProtKB/TrEMBL:Q9CIE4}	LL0507	LL0507	Prophage ps2 protein 05, transcriptional	[TP0634-TP0461 (0.7134334)]
COG0272	COG1396	LL0419	LL0419	DNA ligase {UniProtKB/TrEMBL:Q9CIE4}	LL1968	LL1968	Hypothetical protein yueB	[TP0634-TP0461 (0.7134334)]
COG0272	COG1396	LL0419	LL0419	DNA ligase {UniProtKB/TrEMBL:Q9CIE4}	LL1430	LL1430	Prophage pi3 protein 57, cI-like repressor	[TP0634-TP0461 (0.7134334)]
COG0272	COG1396	LL0419	LL0419	DNA ligase {UniProtKB/TrEMBL:Q9CIE4}	LL1066	LL1066	Transcriptional regulator	[TP0634-TP0461 (0.7134334)]
COG0272	COG1396	LL0419	LL0419	DNA ligase {UniProtKB/TrEMBL:Q9CIE4}	LL1669	LL1669	Transcriptional regulator	[TP0634-TP0461 (0.7134334)]
COG0272	COG1396	LL0419	LL0419	DNA ligase {UniProtKB/TrEMBL:Q9CIE4}	LL0005	LL0005	Transcriptional regulator	[TP0634-TP0461 (0.7134334)]
COG0272	COG1396	LL0419	LL0419	DNA ligase {UniProtKB/TrEMBL:Q9CIE4}	LL0039	LL0039	Prophage ps1 protein 15, transcriptional	[TP0634-TP0461 (0.7134334)]
COG0234	COG1200	LL0393	groS	10 kDa chaperonin (Protein Cpn10) (groES protein)	LL2244	LL2244	ATP-dependent DNA helicase RecG	[TP1013-TP0687 (0.84594196)]
COG0257	COG1253	LL2071	LL2071	50S ribosomal protein L36	LL1834	LL1834	Transport protein {UniProtKB/TrEMBL:Q9CEK3}	[TP0209-TP0027 (0.74441797)]
COG0257	COG1253	LL2071	LL2071	50S ribosomal protein L36	LL1814	LL1814	Transport protein {UniProtKB/TrEMBL:Q9CEM3}	[TP0209-TP0027 (0.74441797)]
COG0060	COG0681	LL1863	ileS	Isoleucyl-tRNA synthetase (EC 6.1.1.5) (Isoleucine--tRNA ligase) (IleRS)	LL2258	LL2258	Signal peptidase I {UniProtKB/TrEMBL:Q9CDG2}	[TP0452-TP0185 (0.79878455)]
COG0242	COG1879	LL0560	def	Peptide deformylase (EC 3.5.1.88) (PDF) (Polypeptide deformylase)	LL1635	LL1635	Ribose ABC transporter substrate binding protein	[TP0757-TP0684 (0.80039173)]
COG0652	COG1879	LL0893	LL0893	Peptidyl-prolyl cis-trans isomerase	LL1635	LL1635	Ribose ABC transporter substrate binding protein	[TP0947-TP0684 (0.5775195)]
COG0652	COG1879	LL0365	LL0365	Peptidyl-prolyl cis-trans isomerase	LL1635	LL1635	Ribose ABC transporter substrate binding protein	[TP0947-TP0684 (0.5775195)]
COG0249	COG0357	LL2210	mutS	DNA mismatch repair protein mutS	LL1343	gidB	Methyltransferase gidB (EC 2.1.-.-) (Glucose-inhibited division protein B)	[TP0328-TP0946 (0.7367136)]
COG0658	COG1187	LL1772	LL1772	Competence protein ComEC	LL2240	LL2240	Ribosomal small subunit pseudouridine synthase A	[TP0336-TP0459 (0.6079956)]
COG0658	COG1187	LL1772	LL1772	Competence protein ComEC	LL1275	LL1275	Pseudouridine synthase {UniProtKB/TrEMBL:Q9CG35}	[TP0336-TP0459 (0.6079956)]
COG0658	COG1187	LL1772	LL1772	Competence protein ComEC	LL1352	LL1352	Pseudouridine synthase {UniProtKB/TrEMBL:Q9CFW2}	[TP0336-TP0459 (0.6079956)]
COG0465	COG0465	LL0021	tma	Cell division protein ftsH homolog (EC 3.4.24.-)	LL0021	tma	Cell division protein ftsH homolog (EC 3.4.24.-)	[TP0330-TP0330 (0.73856413)]
COG1512	COG2891	LL1351	LL1351	Hypothetical protein yniJ	LL2230	LL2230	Cell shape determining protein	[TP0561-TP0499 (0.5857341)]
COG0242	COG0272	LL0560	def	Peptide deformylase (EC 3.5.1.88) (PDF) (Polypeptide deformylase)	LL0419	LL0419	DNA ligase {UniProtKB/TrEMBL:Q9CIE4}	[TP0757-TP0634 (0.68197167)]
COG0187	COG0358	LL0979	LL0979	Topoisomerase IV subunit B	LL0552	dnaG	DNA primase {UniProtKB/Swiss-Prot:Q04505}	[TP1006-TP0492 (0.55112576)]
COG0187	COG0358	LL0905	LL0905	DNA gyrase subunit B {UniProtKB/TrEMBL:Q9CH36}	LL0552	dnaG	DNA primase {UniProtKB/Swiss-Prot:Q04505}	[TP1006-TP0492 (0.55112576)]
COG0301	COG0514	LL0379	thiI	Probable thiamine biosynthesis protein thiI	LL1808	LL1808	ATP-dependent DNA helicase RecQ	[TP0559-TP0103 (0.6411465)]
COG1154	COG2812	LL1481	LL1481	1-deoxyxylulose-5-phosphate synthase	LL2194	LL2194	DNA polymerase III, subunits beta and tau	[TP0824-TP1005 (0.68180764)]
COG1154	COG2812	LL1673	LL1673	1-deoxyxylulose-5-phosphate synthase	LL2194	LL2194	DNA polymerase III, subunits beta and tau	[TP0824-TP1005 (0.68180764)]
COG0237	COG0552	LL0665	coaE	Dephospho-CoA kinase (EC 2.7.1.24) (Dephosphocoenzyme A kinase)	LL0813	LL0813	Cell division protein FtsY	[TP0296-TP0578 (0.7885255)]
COG0080	COG0265	LL2001	rplK	50S ribosomal protein L11	LL2136	htrA	Serine protease do-like htrA (EC 3.4.21.-) (HtrALl)	[TP0237-TP0773 (0.6164146)]
COG0783	COG1079	LL2025	LL2025	Non-heme iron-binding ferritin	LL1330	LL1330	Sugar ABC transporter permease protein	[TP1038-TP0302 (0.79878455)]
COG2812	COG2812	LL2194	LL2194	DNA polymerase III, subunits beta and tau	LL2194	LL2194	DNA polymerase III, subunits beta and tau	[TP1005-TP1005 (0.52391654)]
COG1466	COG1847	LL1654	LL1654	Hypothetical protein yraC	LL0130	LL0130	Hypothetical protein ybdD	[TP0588-TP0948 (0.74372905)]
COG0223	COG0234	LL1893	fmt	Methionyl-tRNA formyltransferase (EC 2.1.2.9)	LL0393	groS	10 kDa chaperonin (Protein Cpn10) (groES protein)	[TP0756-TP1013 (0.64276713)]
COG0036	COG1653	LL1924	LL1924	Ribulose-phosphate 3-epimerase	LL1495	LL1495	Sugar ABC transporter substrate binding protein	[TP0945-TP0074 (0.654426)]
COG0357	COG0459	LL1343	gidB	Methyltransferase gidB (EC 2.1.-.-) (Glucose-inhibited division protein B)	LL0394	groL	60 kDa chaperonin (Protein Cpn60) (groEL protein)	[TP0946-TP0030 (0.68326145)]
COG0664	COG1074	LL2003	LL2003	Transcriptional regulator	LL0004	LL0004	Subunit A of ATP-dependent exonuclease	[TP0089-TP0898 (0.8304331)]
COG0664	COG1074	LL2234	LL2234	Transcriptional regulator	LL0004	LL0004	Subunit A of ATP-dependent exonuclease	[TP0089-TP0898 (0.8304331)]
COG0345	COG1774	LL1884	LL1884	Pyrroline-5-carboxylate reductase	LL0400	LL0400	Hypothetical protein yeaC	[TP0797-TP0046 (0.6414869)]
COG0223	COG0242	LL1893	fmt	Methionyl-tRNA formyltransferase (EC 2.1.2.9)	LL0560	def	Peptide deformylase (EC 3.5.1.88) (PDF) (Polypeptide deformylase)	[TP0756-TP0757 (0.8300303)]
COG0233	COG0359	LL2009	frr	Ribosome recycling factor (Ribosome-releasing factor) (RRF)	LL0745	rplI	50S ribosomal protein L9	[TP0604-TP0060 (0.5105792)]
COG0012	COG0457	LL0006	LL0006	GTP-binding protein {UniProtKB/TrEMBL:Q9CJI7}	LL1183	LL1183	Hypothetical protein yljJ	[TP0124-TP0067 (0.81355333)]
COG0265	COG0492	LL2136	htrA	Serine protease do-like htrA (EC 3.4.21.-) (HtrALl)	LL0940	LL0940	Thioredoxin reductase {UniProtKB/TrEMBL:Q9CH02}	[TP0773-TP0814 (0.6926654)]
COG0265	COG0492	LL2136	htrA	Serine protease do-like htrA (EC 3.4.21.-) (HtrALl)	LL1647	LL1647	Thioredoxin reductase {UniProtKB/TrEMBL:Q9CF34}	[TP0773-TP0814 (0.6926654)]
COG1321	COG1774	LL1256	LL1256	Metalloregulator {UniProtKB/TrEMBL:Q9CG54}	LL0400	LL0400	Hypothetical protein yeaC	[TP0167-TP0046 (0.67547834)]
COG0124	COG0608	LL1967	hisS	Histidyl-tRNA synthetase (EC 6.1.1.21) (Histidine--tRNA ligase) (HisRS)	LL0632	LL0632	Single-stranded DNA specific exonuclease	[TP0641-TP0704 (0.75894904)]
COG0153	COG0242	LL1983	galK	Galactokinase (EC 2.7.1.6) (Galactose kinase)	LL0560	def	Peptide deformylase (EC 3.5.1.88) (PDF) (Polypeptide deformylase)	[TP0418-TP0757 (0.51512045)]
COG0465	COG0772	LL0021	tma	Cell division protein ftsH homolog (EC 3.4.24.-)	LL0896	LL0896	Rod-shape determining protein	[TP0330-TP0387 (0.8016956)]
COG0465	COG0772	LL0021	tma	Cell division protein ftsH homolog (EC 3.4.24.-)	LL0884	LL0884	Cell division protein FtsW	[TP0330-TP0387 (0.8016956)]
COG0465	COG0772	LL0021	tma	Cell division protein ftsH homolog (EC 3.4.24.-)	LL0668	ftsW	Probable cell division protein ftsW	[TP0330-TP0387 (0.8016956)]
COG0457	COG1426	LL1183	LL1183	Hypothetical protein yljJ	LL1971	LL1971	Hypothetical protein yueD	[TP0268-TP0334 (0.739808)]
COG0192	COG0217	LL1902	metK	S-adenosylmethionine synthetase (EC 2.5.1.6) (Methionine adenosyltransferase) (AdoMet synthetase) (MAT)	LL0232	ycdB	Hypothetical UPF0082 protein ycdB	[TP0794-TP0474 (0.71912634)]
COG0092	COG0301	LL2093	rpsC	30S ribosomal protein S3	LL0379	thiI	Probable thiamine biosynthesis protein thiI	[TP0195-TP0559 (0.66944)]
COG0544	COG1418	LL0551	tig	Trigger factor {UniProtKB/Swiss-Prot:Q9CI15}	LL0065	LL0065	Hypothetical protein yagB	[TP0506-TP1018 (0.7668753)]
COG0544	COG1418	LL0551	tig	Trigger factor {UniProtKB/Swiss-Prot:Q9CI15}	LL1900	ytgF	UPF0144 protein ytgF	[TP0506-TP1018 (0.7668753)]
COG0544	COG1418	LL0551	tig	Trigger factor {UniProtKB/Swiss-Prot:Q9CI15}	LL1738	LL1738	Hypothetical protein yrjG	[TP0506-TP1018 (0.7668753)]
COG0305	COG2812	LL0746	LL0746	Replicative DNA helicase	LL2194	LL2194	DNA polymerase III, subunits beta and tau	[TP0058-TP1005 (0.7130585)]
COG0188	COG0526	LL0984	LL0984	Topoisomerase IV subunit B	LL1644	LL1644	Thioredoxin {UniProtKB/TrEMBL:Q9CF37}	[TP0005-TP0100 (0.7885434)]
COG0188	COG0526	LL1111	LL1111	DNA gyrase subunit A {UniProtKB/TrEMBL:Q9CGI5}	LL0280	LL0280	Hypothetical protein ychG	[TP0005-TP0100 (0.7885434)]
COG0188	COG0526	LL0984	LL0984	Topoisomerase IV subunit B	LL0280	LL0280	Hypothetical protein ychG	[TP0005-TP0100 (0.7885434)]
COG0188	COG0526	LL0984	LL0984	Topoisomerase IV subunit B	LL0389	LL0389	Thioredoxin H-type {UniProtKB/TrEMBL:Q9CIH1}	[TP0005-TP0100 (0.7885434)]
COG0188	COG0526	LL1111	LL1111	DNA gyrase subunit A {UniProtKB/TrEMBL:Q9CGI5}	LL0389	LL0389	Thioredoxin H-type {UniProtKB/TrEMBL:Q9CIH1}	[TP0005-TP0100 (0.7885434)]
COG0188	COG0526	LL1111	LL1111	DNA gyrase subunit A {UniProtKB/TrEMBL:Q9CGI5}	LL1644	LL1644	Thioredoxin {UniProtKB/TrEMBL:Q9CF37}	[TP0005-TP0100 (0.7885434)]
COG0526	COG0771	LL0389	LL0389	Thioredoxin H-type {UniProtKB/TrEMBL:Q9CIH1}	LL1590	murD	UDP-N-acetylmuramoylalanine--D-glutamate ligase (EC 6.3.2.9) (UDP-N- acetylmuramoyl-L-alanyl-D-glutamate synthetase) (D-glutamic acid- adding enzyme)	[TP0100-TP0903 (0.59509045)]
COG0526	COG0771	LL0280	LL0280	Hypothetical protein ychG	LL1590	murD	UDP-N-acetylmuramoylalanine--D-glutamate ligase (EC 6.3.2.9) (UDP-N- acetylmuramoyl-L-alanyl-D-glutamate synthetase) (D-glutamic acid- adding enzyme)	[TP0100-TP0903 (0.59509045)]
COG0526	COG0771	LL1644	LL1644	Thioredoxin {UniProtKB/TrEMBL:Q9CF37}	LL1590	murD	UDP-N-acetylmuramoylalanine--D-glutamate ligase (EC 6.3.2.9) (UDP-N- acetylmuramoyl-L-alanyl-D-glutamate synthetase) (D-glutamic acid- adding enzyme)	[TP0100-TP0903 (0.59509045)]
COG0242	COG1744	LL0560	def	Peptide deformylase (EC 3.5.1.88) (PDF) (Polypeptide deformylase)	LL1438	LL1438	Basic membrane protein A	[TP0757-TP0298 (0.51512045)]
COG0504	COG1475	LL0491	pyrG	CTP synthase (EC 6.3.4.2) (UTP--ammonia ligase) (CTP synthetase)	LL1138	LL1138	Hypothetical protein ylfC	[TP0305-TP0271 (0.70252794)]
COG0504	COG1475	LL0491	pyrG	CTP synthase (EC 6.3.4.2) (UTP--ammonia ligase) (CTP synthetase)	LL1448	LL1448	Hypothetical protein yogM	[TP0305-TP0271 (0.70252794)]
COG0504	COG1475	LL0491	pyrG	CTP synthase (EC 6.3.4.2) (UTP--ammonia ligase) (CTP synthetase)	LL0096	LL0096	Chromosome partitioning protein	[TP0305-TP0271 (0.70252794)]
COG0250	COG0772	LL2104	nusG	Transcription antitermination protein nusG	LL0884	LL0884	Cell division protein FtsW	[TP0236-TP0387 (0.7470728)]
COG0250	COG0772	LL2104	nusG	Transcription antitermination protein nusG	LL0896	LL0896	Rod-shape determining protein	[TP0236-TP0387 (0.7470728)]
COG0250	COG0772	LL2104	nusG	Transcription antitermination protein nusG	LL0668	ftsW	Probable cell division protein ftsW	[TP0236-TP0387 (0.7470728)]
COG0227	COG0740	LL0192	rpmB	50S ribosomal protein L28	LL1396	LL1396	Prophage pi3 protein 23, ATP dependent Clp	[TP0362-TP0507 (0.75048)]
COG0227	COG0740	LL0192	rpmB	50S ribosomal protein L28	LL0673	clpP	ATP-dependent Clp protease proteolytic subunit (EC 3.4.21.92) (Endopeptidase Clp)	[TP0362-TP0507 (0.75048)]
COG0457	COG0457	LL1183	LL1183	Hypothetical protein yljJ	LL1183	LL1183	Hypothetical protein yljJ	[TP0067-TP0095 (0.6515529)]
COG0445	COG3839	LL1847	gidA	tRNA uridine 5-carboxymethylaminomethyl modification enzyme gidA (Glucose-inhibited division protein A)	LL0421	LL0421	Multiple sugar ABC transporter ATP-binding	[TP0044-TP0804 (0.81002605)]
COG0103	COG0211	LL2253	rpsI	30S ribosomal protein S9	LL1081	rpmA	50S ribosomal protein L27	[TP1024-TP0743 (0.87139803)]
COG0457	COG0803	LL1183	LL1183	Hypothetical protein yljJ	LL2115	LL2115	Zinc ABC transporter substrate binding protein	[TP0469-TP0034 (0.86910707)]
COG0457	COG0803	LL1183	LL1183	Hypothetical protein yljJ	LL1316	mtsA	Metal ABC transporter substrate-binding lipoprotein precursor	[TP0469-TP0034 (0.86910707)]
COG0472	COG1512	LL1794	LL1794	Polysacharide biosynthesis protein	LL1351	LL1351	Hypothetical protein yniJ	[TP0345-TP0561 (0.53951585)]
COG0472	COG1512	LL0868	mraY	Phospho-N-acetylmuramoyl-pentapeptide-transferase (EC 2.7.8.13) (UDP- MurNAc-pentapeptide phosphotransferase)	LL1351	LL1351	Hypothetical protein yniJ	[TP0345-TP0561 (0.53951585)]
COG0584	COG1493	LL0064	LL0064	Hypothetical protein yagA	LL0618	ptsK	HPr kinase/phosphorylase (EC 2.7.11.-) (EC 2.7.4.-) (HPrK/P) (HPr(Ser) kinase/phosphorylase)	[TP0257-TP0591 (0.75711113)]
COG0584	COG1493	LL0217	LL0217	LPS biosynthesis protein	LL0618	ptsK	HPr kinase/phosphorylase (EC 2.7.11.-) (EC 2.7.4.-) (HPrK/P) (HPr(Ser) kinase/phosphorylase)	[TP0257-TP0591 (0.75711113)]
COG0223	COG0664	LL1893	fmt	Methionyl-tRNA formyltransferase (EC 2.1.2.9)	LL2003	LL2003	Transcriptional regulator	[TP0756-TP0995 (0.69102824)]
COG0223	COG0664	LL1893	fmt	Methionyl-tRNA formyltransferase (EC 2.1.2.9)	LL2234	LL2234	Transcriptional regulator	[TP0756-TP0995 (0.69102824)]
COG1197	COG1774	LL0013	LL0013	Transcription-repair coupling factor	LL0400	LL0400	Hypothetical protein yeaC	[TP0344-TP0046 (0.6615959)]
COG1475	COG1774	LL1448	LL1448	Hypothetical protein yogM	LL0400	LL0400	Hypothetical protein yeaC	[TP0271-TP0046 (0.61832625)]
COG1475	COG1774	LL0096	LL0096	Chromosome partitioning protein	LL0400	LL0400	Hypothetical protein yeaC	[TP0271-TP0046 (0.61832625)]
COG1475	COG1774	LL1138	LL1138	Hypothetical protein ylfC	LL0400	LL0400	Hypothetical protein yeaC	[TP0271-TP0046 (0.61832625)]
COG0697	COG0716	LL1478	LL1478	Hypothetical protein ypaH	LL0608	LL0608	Flavodoxin {UniProtKB/TrEMBL:Q9CHW0}	[TP0986-TP0925 (0.8288174)]
COG0697	COG0716	LL0902	LL0902	Hypothetical protein yjcD	LL0608	LL0608	Flavodoxin {UniProtKB/TrEMBL:Q9CHW0}	[TP0986-TP0925 (0.8288174)]
COG0272	COG0773	LL0419	LL0419	DNA ligase {UniProtKB/TrEMBL:Q9CIE4}	LL2040	murC	UDP-N-acetylmuramate--L-alanine ligase (EC 6.3.2.8) (UDP-N- acetylmuramoyl-L-alanine synthetase)	[TP0634-TP0341 (0.8201813)]
COG0301	COG0566	LL0379	thiI	Probable thiamine biosynthesis protein thiI	LL1872	LL1872	TRNA-guanosine methyltransferase	[TP0559-TP0054 (0.678511)]
COG0301	COG0566	LL0379	thiI	Probable thiamine biosynthesis protein thiI	LL0607	LL0607	TRNA/rRNA methyltransferase	[TP0559-TP0054 (0.678511)]
COG0353	COG0514	LL0340	recR	Recombination protein recR	LL1808	LL1808	ATP-dependent DNA helicase RecQ	[TP1004-TP0103 (0.6917512)]
COG0036	COG0249	LL1924	LL1924	Ribulose-phosphate 3-epimerase	LL2210	mutS	DNA mismatch repair protein mutS	[TP0945-TP0328 (0.6742458)]
COG0124	COG0465	LL1967	hisS	Histidyl-tRNA synthetase (EC 6.1.1.21) (Histidine--tRNA ligase) (HisRS)	LL0021	tma	Cell division protein ftsH homolog (EC 3.4.24.-)	[TP0641-TP0330 (0.76316583)]
COG0257	COG0719	LL2071	LL2071	50S ribosomal protein L36	LL1788	LL1788	Hypothetical protein yseF	[TP0209-TP0612 (0.6772987)]
COG0257	COG0719	LL2071	LL2071	50S ribosomal protein L36	LL1792	LL1792	Hypothetical protein ysfA	[TP0209-TP0612 (0.6772987)]
COG0493	COG1488	LL1285	LL1285	Glutamate synthase small subunit	LL1100	LL1100	Hypothetical protein ylaF	[TP0735-TP0628 (0.6598422)]
COG0772	COG1512	LL0884	LL0884	Cell division protein FtsW	LL1351	LL1351	Hypothetical protein yniJ	[TP0387-TP0561 (0.5082704)]
COG0772	COG1512	LL0896	LL0896	Rod-shape determining protein	LL1351	LL1351	Hypothetical protein yniJ	[TP0387-TP0561 (0.5082704)]
COG0772	COG1512	LL0668	ftsW	Probable cell division protein ftsW	LL1351	LL1351	Hypothetical protein yniJ	[TP0387-TP0561 (0.5082704)]
COG0173	COG0493	LL1965	aspS	Aspartyl-tRNA synthetase (EC 6.1.1.12) (Aspartate--tRNA ligase) (AspRS)	LL1285	LL1285	Glutamate synthase small subunit	[TP0985-TP0735 (0.50901)]
COG0275	COG0820	LL0865	mraW	S-adenosyl-methyltransferase mraW (EC 2.1.1.-)	LL0179	LL0179	Hypothetical protein ybiD	[TP0384-TP0068 (0.79878455)]
COG0242	COG0360	LL0560	def	Peptide deformylase (EC 3.5.1.88) (PDF) (Polypeptide deformylase)	LL2191	rpsF	30S ribosomal protein S6	[TP0757-TP0063 (0.54983324)]
COG0267	COG0357	LL0667	LL0667	50S ribosomal protein L33 1	LL1343	gidB	Methyltransferase gidB (EC 2.1.-.-) (Glucose-inhibited division protein B)	[TP0234-TP0946 (0.6249908)]
COG0267	COG0357	LL2106	LL2106	50S ribosomal protein L33 2	LL1343	gidB	Methyltransferase gidB (EC 2.1.-.-) (Glucose-inhibited division protein B)	[TP0234-TP0946 (0.6249908)]
COG0267	COG0357	LL0093	LL0093	50S ribosomal protein L33 3	LL1343	gidB	Methyltransferase gidB (EC 2.1.-.-) (Glucose-inhibited division protein B)	[TP0234-TP0946 (0.6249908)]
COG0234	COG0772	LL0393	groS	10 kDa chaperonin (Protein Cpn10) (groES protein)	LL0884	LL0884	Cell division protein FtsW	[TP1013-TP0387 (0.81326103)]
COG0234	COG0772	LL0393	groS	10 kDa chaperonin (Protein Cpn10) (groES protein)	LL0668	ftsW	Probable cell division protein ftsW	[TP1013-TP0387 (0.81326103)]
COG0234	COG0772	LL0393	groS	10 kDa chaperonin (Protein Cpn10) (groES protein)	LL0896	LL0896	Rod-shape determining protein	[TP1013-TP0387 (0.81326103)]
COG0445	COG0457	LL1847	gidA	tRNA uridine 5-carboxymethylaminomethyl modification enzyme gidA (Glucose-inhibited division protein A)	LL1183	LL1183	Hypothetical protein yljJ	[TP0044-TP0954 (0.8549597)]
COG0305	COG1595	LL0746	LL0746	Replicative DNA helicase	LL2166	LL2166	RNA polymerase ECF sigma factor	[TP0058-TP0092 (0.74082893)]
COG0228	COG0250	LL1569	rpsP	30S ribosomal protein S16	LL2104	nusG	Transcription antitermination protein nusG	[TP0905-TP0236 (0.7099409)]
COG0173	COG1512	LL1965	aspS	Aspartyl-tRNA synthetase (EC 6.1.1.12) (Aspartate--tRNA ligase) (AspRS)	LL1351	LL1351	Hypothetical protein yniJ	[TP0985-TP0561 (0.83540547)]
COG0465	COG0532	LL0021	tma	Cell division protein ftsH homolog (EC 3.4.24.-)	LL0767	infB	Translation initiation factor IF-2	[TP0330-TP0891 (0.8751731)]
COG0234	COG0445	LL0393	groS	10 kDa chaperonin (Protein Cpn10) (groES protein)	LL1847	gidA	tRNA uridine 5-carboxymethylaminomethyl modification enzyme gidA (Glucose-inhibited division protein A)	[TP1013-TP0044 (0.813164)]
COG0265	COG1381	LL2136	htrA	Serine protease do-like htrA (EC 3.4.21.-) (HtrALl)	LL0058	recO	DNA repair protein recO (Recombination protein O)	[TP0773-TP0636 (0.870009)]
COG1057	COG1774	LL0225	LL0225	Hypothetical protein yccG	LL0400	LL0400	Hypothetical protein yeaC	[TP0741-TP0046 (0.7023217)]
COG1057	COG1774	LL1099	nadD	Probable nicotinate-nucleotide adenylyltransferase (EC 2.7.7.18) (Deamido-NAD(+) pyrophosphorylase) (Deamido-NAD(+) diphosphorylase) (Nicotinate mononucleotide adenylyltransferase) (NaMN adenylyltransferase)	LL0400	LL0400	Hypothetical protein yeaC	[TP0741-TP0046 (0.7023217)]
COG1186	COG1925	LL0971	prfB	Peptide chain release factor 2 (RF-2)	LL0117	ptsH	Phosphocarrier protein HPr (Histidine-containing protein)	[TP0576-TP0589 (0.79878455)]
COG0319	COG0333	LL1086	ykjF	UPF0054 protein ykjF	LL0094	rpmF	50S ribosomal protein L32	[TP0650-TP0807 (0.80809164)]
COG0301	COG0849	LL0379	thiI	Probable thiamine biosynthesis protein thiI	LL1870	LL1870	Cell division protein FtsA	[TP0559-TP0389 (0.64923996)]
COG0216	COG0457	LL0595	prfA	Peptide chain release factor 1 (RF-1)	LL1183	LL1183	Hypothetical protein yljJ	[TP0051-TP0067 (0.7097377)]
COG1512	COG4603	LL1351	LL1351	Hypothetical protein yniJ	LL1329	LL1329	Sugar ABC transporter permease protein	[TP0561-TP0301 (0.6658524), TP0561-TP0322 (0.6796448)]
COG0802	COG1774	LL0433	LL0433	Hypothetical protein yeeE	LL0400	LL0400	Hypothetical protein yeaC	[TP0875-TP0046 (0.67547834)]
COG0705	COG1187	LL0170	LL0170	Hypothetical protein ybhB	LL1275	LL1275	Pseudouridine synthase {UniProtKB/TrEMBL:Q9CG35}	[TP0982-TP0459 (0.6079956)]
COG0705	COG1187	LL0170	LL0170	Hypothetical protein ybhB	LL1352	LL1352	Pseudouridine synthase {UniProtKB/TrEMBL:Q9CFW2}	[TP0982-TP0459 (0.6079956)]
COG0705	COG1187	LL0170	LL0170	Hypothetical protein ybhB	LL2240	LL2240	Ribosomal small subunit pseudouridine synthase A	[TP0982-TP0459 (0.6079956)]
COG0690	COG1512	LL2105	LL2105	Preprotein translocase SecE subunit	LL1351	LL1351	Hypothetical protein yniJ	[TP0235-TP0561 (0.5857341)]
COG0290	COG0457	LL1844	infC	Translation initiation factor IF-3	LL1183	LL1183	Hypothetical protein yljJ	[TP0850-TP0095 (0.6947713)]
COG0080	COG0301	LL2001	rplK	50S ribosomal protein L11	LL0379	thiI	Probable thiamine biosynthesis protein thiI	[TP0237-TP0559 (0.59848577)]
COG0234	COG1619	LL0393	groS	10 kDa chaperonin (Protein Cpn10) (groES protein)	LL1713	LL1713	Hypothetical protein yrgH	[TP1013-TP0688 (0.6288964)]
COG0322	COG0353	LL0840	uvrC	UvrABC system protein C (Protein uvrC) (Excinuclease ABC subunit C)	LL0340	recR	Recombination protein recR	[TP0472-TP1004 (0.53674763)]
COG0771	COG1595	LL1590	murD	UDP-N-acetylmuramoylalanine--D-glutamate ligase (EC 6.3.2.9) (UDP-N- acetylmuramoyl-L-alanyl-D-glutamate synthetase) (D-glutamic acid- adding enzyme)	LL2166	LL2166	RNA polymerase ECF sigma factor	[TP0903-TP0092 (0.6651206)]
COG0188	COG0305	LL0984	LL0984	Topoisomerase IV subunit B	LL0746	LL0746	Replicative DNA helicase	[TP0005-TP0058 (0.73312306)]
COG0188	COG0305	LL1111	LL1111	DNA gyrase subunit A {UniProtKB/TrEMBL:Q9CGI5}	LL0746	LL0746	Replicative DNA helicase	[TP0005-TP0058 (0.73312306)]
COG0024	COG1121	LL0612	LL0612	Mathionine aminopeptidase	LL2114	LL2114	Zinc ABC transporter ATP binding protein	[TP0842-TP0164 (0.77940726)]
COG0024	COG1121	LL0612	LL0612	Mathionine aminopeptidase	LL1318	LL1318	Manganese ABC transporter ATP binding protein	[TP0842-TP0164 (0.77940726)]
COG0361	COG1214	LL2072	infA	Translation initiation factor IF-1	LL0292	LL0292	Hypothetical protein ycjB	[TP0097-TP0876 (0.56457245)]
COG0255	COG1011	LL2091	rpmC	50S ribosomal protein L29	LL1846	LL1846	Hypothetical protein ytbB	[TP0197-TP0158 (0.6077605)]
COG0255	COG1011	LL2091	rpmC	50S ribosomal protein L29	LL1517	LL1517	Hypothetical protein ypfF	[TP0197-TP0158 (0.6077605)]
COG0255	COG1011	LL2091	rpmC	50S ribosomal protein L29	LL0110	LL0110	Hypothetical protein ybbC	[TP0197-TP0158 (0.6077605)]
COG0242	COG1187	LL0560	def	Peptide deformylase (EC 3.5.1.88) (PDF) (Polypeptide deformylase)	LL2240	LL2240	Ribosomal small subunit pseudouridine synthase A	[TP0757-TP0459 (0.5284328)]
COG0242	COG1187	LL0560	def	Peptide deformylase (EC 3.5.1.88) (PDF) (Polypeptide deformylase)	LL1352	LL1352	Pseudouridine synthase {UniProtKB/TrEMBL:Q9CFW2}	[TP0757-TP0459 (0.5284328)]
COG0242	COG1187	LL0560	def	Peptide deformylase (EC 3.5.1.88) (PDF) (Polypeptide deformylase)	LL1275	LL1275	Pseudouridine synthase {UniProtKB/TrEMBL:Q9CG35}	[TP0757-TP0459 (0.5284328)]
COG0457	COG0558	LL1183	LL1183	Hypothetical protein yljJ	LL1970	LL1970	CDP-diacylglycerol-phosphate	[TP0067-TP0730 (0.86096925)]
COG0192	COG1774	LL1902	metK	S-adenosylmethionine synthetase (EC 2.5.1.6) (Methionine adenosyltransferase) (AdoMet synthetase) (MAT)	LL0400	LL0400	Hypothetical protein yeaC	[TP0794-TP0046 (0.7023217)]
COG1385	COG2812	LL0104	LL0104	Hypothetical protein ybaF	LL2194	LL2194	DNA polymerase III, subunits beta and tau	[TP0276-TP1005 (0.66627616)]
COG0242	COG0254	LL0560	def	Peptide deformylase (EC 3.5.1.88) (PDF) (Polypeptide deformylase)	LL1596	rpmE2	50S ribosomal protein L31 type B	[TP0757-TP0255 (0.6434887)]
COG0762	COG1512	LL1866	LL1866	Hypothetical protein ytdD	LL1351	LL1351	Hypothetical protein yniJ	[TP0668-TP0561 (0.5550382)]
COG0442	COG1466	LL2127	LL2127	Prolyl-tRNA synthetase {UniProtKB/TrEMBL:Q9CDT4}	LL1654	LL1654	Hypothetical protein yraC	[TP0160-TP0588 (0.66563916)]
COG1176	COG1512	LL1164	LL1164	Spermidine/putrescine ABC transporter permease	LL1351	LL1351	Hypothetical protein yniJ	[TP0653-TP0561 (0.5550382)]
COG0305	COG0593	LL0746	LL0746	Replicative DNA helicase	LL0001	dnaA	Chromosomal replication initiator protein dnaA	[TP0058-TP0001 (0.9013428)]
COG0178	COG1197	LL1818	uvrA	UvrABC system protein A (UvrA protein) (Excinuclease ABC subunit A)	LL0013	LL0013	Transcription-repair coupling factor	[TP0514-TP0344 (0.9414915)]
COG0264	COG0544	LL2152	tsf	Elongation factor Ts (EF-Ts)	LL0551	tig	Trigger factor {UniProtKB/Swiss-Prot:Q9CI15}	[TP0605-TP0506 (0.9100214)]
COG0495	COG1475	LL0816	leuS	Leucyl-tRNA synthetase (EC 6.1.1.4) (Leucine--tRNA ligase) (LeuRS)	LL1138	LL1138	Hypothetical protein ylfC	[TP0586-TP0271 (0.63095015)]
COG0495	COG1475	LL0816	leuS	Leucyl-tRNA synthetase (EC 6.1.1.4) (Leucine--tRNA ligase) (LeuRS)	LL0096	LL0096	Chromosome partitioning protein	[TP0586-TP0271 (0.63095015)]
COG0495	COG1475	LL0816	leuS	Leucyl-tRNA synthetase (EC 6.1.1.4) (Leucine--tRNA ligase) (LeuRS)	LL1448	LL1448	Hypothetical protein yogM	[TP0586-TP0271 (0.63095015)]
COG1512	COG1512	LL1351	LL1351	Hypothetical protein yniJ	LL1351	LL1351	Hypothetical protein yniJ	[TP0561-TP0561 (0.53951585)]
COG0750	COG1512	LL2128	LL2128	Hypothetical zinc metalloprotease LL2128 (EC 3.4.24.-)	LL1351	LL1351	Hypothetical protein yniJ	[TP0600-TP0561 (0.5857341)]
COG0099	COG0216	LL2070	rpsM	30S ribosomal protein S13	LL0595	prfA	Peptide chain release factor 1 (RF-1)	[TP0210-TP0051 (0.8775348)]
COG0803	COG1268	LL1316	mtsA	Metal ABC transporter substrate-binding lipoprotein precursor	LL0315	LL0315	Hypothetical protein ydbE	[TP0034-TP0228 (0.8514437)]
COG0803	COG1268	LL1316	mtsA	Metal ABC transporter substrate-binding lipoprotein precursor	LL1781	LL1781	Hypothetical protein yseA	[TP0034-TP0228 (0.8514437)]
COG0803	COG1268	LL2115	LL2115	Zinc ABC transporter substrate binding protein	LL1781	LL1781	Hypothetical protein yseA	[TP0034-TP0228 (0.8514437)]
COG0803	COG1268	LL2115	LL2115	Zinc ABC transporter substrate binding protein	LL0315	LL0315	Hypothetical protein ydbE	[TP0034-TP0228 (0.8514437)]
COG0442	COG0552	LL2127	LL2127	Prolyl-tRNA synthetase {UniProtKB/TrEMBL:Q9CDT4}	LL0813	LL0813	Cell division protein FtsY	[TP0160-TP0578 (0.56216276)]
COG0242	COG0319	LL0560	def	Peptide deformylase (EC 3.5.1.88) (PDF) (Polypeptide deformylase)	LL1086	ykjF	UPF0054 protein ykjF	[TP0757-TP0650 (0.630912)]
COG0457	COG0566	LL1183	LL1183	Hypothetical protein yljJ	LL1872	LL1872	TRNA-guanosine methyltransferase	[TP0095-TP0054 (0.73981166)]
COG0457	COG0566	LL1183	LL1183	Hypothetical protein yljJ	LL0607	LL0607	TRNA/rRNA methyltransferase	[TP0095-TP0054 (0.73981166)]
COG0465	COG0558	LL0021	tma	Cell division protein ftsH homolog (EC 3.4.24.-)	LL1970	LL1970	CDP-diacylglycerol-phosphate	[TP0765-TP0256 (0.8653493)]
COG0024	COG0462	LL0612	LL0612	Mathionine aminopeptidase	LL1857	prs2	Ribose-phosphate pyrophosphokinase 2 (EC 2.7.6.1) (RPPK 2) (Phosphoribosyl pyrophosphate synthetase 2) (P-Rib-PP synthetase 2) (PRPP synthetase 2)	[TP0842-TP0294 (0.8762697)]
COG0024	COG0462	LL0612	LL0612	Mathionine aminopeptidase	LL0814	prs1	Ribose-phosphate pyrophosphokinase 1 (EC 2.7.6.1) (RPPK 1) (Phosphoribosyl pyrophosphate synthetase 1) (P-Rib-PP synthetase 1) (PRPP synthetase 1)	[TP0842-TP0294 (0.8762697)]
COG0125	COG0361	LL0398	tmk	Thymidylate kinase {UniProtKB/Swiss-Prot:Q9CIG4}	LL2072	infA	Translation initiation factor IF-1	[TP0354-TP0097 (0.8382038)]
COG0319	COG0787	LL1086	ykjF	UPF0054 protein ykjF	LL0844	alr	Alanine racemase {UniProtKB/Swiss-Prot:Q9CH94}	[TP0650-TP0681 (0.82058704)]
COG0564	COG1418	LL0998	LL0998	Pseudouridine synthase {UniProtKB/TrEMBL:Q9CGU4}	LL1738	LL1738	Hypothetical protein yrjG	[TP0154-TP1018 (0.7668753)]
COG0564	COG1418	LL0364	LL0364	Pseudouridine synthase {UniProtKB/TrEMBL:Q9CIJ3}	LL0065	LL0065	Hypothetical protein yagB	[TP0154-TP1018 (0.7668753)]
COG0564	COG1418	LL0364	LL0364	Pseudouridine synthase {UniProtKB/TrEMBL:Q9CIJ3}	LL1738	LL1738	Hypothetical protein yrjG	[TP0154-TP1018 (0.7668753)]
COG0564	COG1418	LL0998	LL0998	Pseudouridine synthase {UniProtKB/TrEMBL:Q9CGU4}	LL1900	ytgF	UPF0144 protein ytgF	[TP0154-TP1018 (0.7668753)]
COG0564	COG1418	LL2112	LL2112	Pseudouridine synthase {UniProtKB/TrEMBL:Q9CDU9}	LL1738	LL1738	Hypothetical protein yrjG	[TP0154-TP1018 (0.7668753)]
COG0564	COG1418	LL2112	LL2112	Pseudouridine synthase {UniProtKB/TrEMBL:Q9CDU9}	LL0065	LL0065	Hypothetical protein yagB	[TP0154-TP1018 (0.7668753)]
COG0564	COG1418	LL0364	LL0364	Pseudouridine synthase {UniProtKB/TrEMBL:Q9CIJ3}	LL1900	ytgF	UPF0144 protein ytgF	[TP0154-TP1018 (0.7668753)]
COG0564	COG1418	LL2112	LL2112	Pseudouridine synthase {UniProtKB/TrEMBL:Q9CDU9}	LL1900	ytgF	UPF0144 protein ytgF	[TP0154-TP1018 (0.7668753)]
COG0564	COG1418	LL0998	LL0998	Pseudouridine synthase {UniProtKB/TrEMBL:Q9CGU4}	LL0065	LL0065	Hypothetical protein yagB	[TP0154-TP1018 (0.7668753)]
COG0849	COG1595	LL1870	LL1870	Cell division protein FtsA	LL2166	LL2166	RNA polymerase ECF sigma factor	[TP0389-TP0092 (0.66770643)]
COG0280	COG0457	LL1659	LL1659	Phosphate acetyltransferase	LL1183	LL1183	Hypothetical protein yljJ	[TP0094-TP0067 (0.5068833)]
COG0457	COG0495	LL1183	LL1183	Hypothetical protein yljJ	LL0816	leuS	Leucyl-tRNA synthetase (EC 6.1.1.4) (Leucine--tRNA ligase) (LeuRS)	[TP0067-TP0586 (0.714839)]
COG0257	COG0472	LL2071	LL2071	50S ribosomal protein L36	LL0868	mraY	Phospho-N-acetylmuramoyl-pentapeptide-transferase (EC 2.7.8.13) (UDP- MurNAc-pentapeptide phosphotransferase)	[TP0209-TP0345 (0.64932555)]
COG0257	COG0472	LL2071	LL2071	50S ribosomal protein L36	LL1794	LL1794	Polysacharide biosynthesis protein	[TP0209-TP0345 (0.64932555)]
COG0358	COG0457	LL0552	dnaG	DNA primase {UniProtKB/Swiss-Prot:Q04505}	LL1183	LL1183	Hypothetical protein yljJ	[TP0492-TP0648 (0.5111708)]
COG0301	COG0301	LL0379	thiI	Probable thiamine biosynthesis protein thiI	LL0379	thiI	Probable thiamine biosynthesis protein thiI	[TP0559-TP0559 (0.6965584)]
COG0608	COG1234	LL0632	LL0632	Single-stranded DNA specific exonuclease	LL0719	LL0719	Hypothetical protein yhcG	[TP0704-TP0819 (0.5844061)]
COG0608	COG1234	LL0632	LL0632	Single-stranded DNA specific exonuclease	LL0630	rnz	Ribonuclease Z (EC 3.1.26.11) (RNase Z) (tRNase Z) (tRNA 3 endonuclease)	[TP0704-TP0819 (0.5844061)]
COG0024	COG0125	LL0612	LL0612	Mathionine aminopeptidase	LL0398	tmk	Thymidylate kinase {UniProtKB/Swiss-Prot:Q9CIG4}	[TP0842-TP0354 (0.8096375)]
COG0618	COG1214	LL0735	LL0735	Hypothetical protein yheB	LL0292	LL0292	Hypothetical protein ycjB	[TP0803-TP0876 (0.700686)]
COG0257	COG0779	LL2071	LL2071	50S ribosomal protein L36	LL0763	yhhE	Hypothetical UPF0090 protein yhhE	[TP0209-TP0893 (0.7461857)]
COG0419	COG1512	LL1321	sbcC	Nuclease sbcCD subunit C	LL1351	LL1351	Hypothetical protein yniJ	[TP0627-TP0561 (0.5704539)]
COG0782	COG1057	LL0636	greA	Transcription elongation factor greA (Transcript cleavage factor greA)	LL0225	LL0225	Hypothetical protein yccG	[TP0019-TP0741 (0.75909394)]
COG0782	COG1057	LL0636	greA	Transcription elongation factor greA (Transcript cleavage factor greA)	LL1099	nadD	Probable nicotinate-nucleotide adenylyltransferase (EC 2.7.7.18) (Deamido-NAD(+) pyrophosphorylase) (Deamido-NAD(+) diphosphorylase) (Nicotinate mononucleotide adenylyltransferase) (NaMN adenylyltransferase)	[TP0019-TP0741 (0.75909394)]
COG0217	COG1235	LL0232	ycdB	Hypothetical UPF0082 protein ycdB	LL0395	LL0395	Hypothetical protein yeaA	[TP0474-TP0489 (0.71912634)]
COG0012	COG0188	LL0006	LL0006	GTP-binding protein {UniProtKB/TrEMBL:Q9CJI7}	LL1111	LL1111	DNA gyrase subunit A {UniProtKB/TrEMBL:Q9CGI5}	[TP0124-TP0005 (0.7149395)]
COG0012	COG0188	LL0006	LL0006	GTP-binding protein {UniProtKB/TrEMBL:Q9CJI7}	LL0984	LL0984	Topoisomerase IV subunit B	[TP0124-TP0005 (0.7149395)]
COG0206	COG1774	LL1869	LL1869	Cell division protein FtsZ	LL0400	LL0400	Hypothetical protein yeaC	[TP0390-TP0046 (0.67547834)]
COG1512	COG1963	LL1351	LL1351	Hypothetical protein yniJ	LL0999	LL0999	Hypothetical protein ykcE	[TP0561-TP0153 (0.5704539)]
COG0528	COG1774	LL2010	pyrH	Uridylate kinase (EC 2.7.4.-) (UK) (Uridine monophosphate kinase) (UMP kinase)	LL0400	LL0400	Hypothetical protein yeaC	[TP0099-TP0046 (0.65377367)]
COG0154	COG2868	LL0163	gatA	Glutamyl-tRNA(Gln) amidotransferase subunit A (EC 6.3.5.-) (Glu-ADT subunit A)	LL1080	LL1080	Hypothetical protein ykjA	[TP1020-TP0744 (0.70068353)]
COG0154	COG2868	LL0166	LL0166	Amidase {UniProtKB/TrEMBL:Q9CJ40}	LL1080	LL1080	Hypothetical protein ykjA	[TP1020-TP0744 (0.70068353)]
COG0462	COG0492	LL0814	prs1	Ribose-phosphate pyrophosphokinase 1 (EC 2.7.6.1) (RPPK 1) (Phosphoribosyl pyrophosphate synthetase 1) (P-Rib-PP synthetase 1) (PRPP synthetase 1)	LL1647	LL1647	Thioredoxin reductase {UniProtKB/TrEMBL:Q9CF34}	[TP0294-TP0814 (0.8323514)]
COG0462	COG0492	LL1857	prs2	Ribose-phosphate pyrophosphokinase 2 (EC 2.7.6.1) (RPPK 2) (Phosphoribosyl pyrophosphate synthetase 2) (P-Rib-PP synthetase 2) (PRPP synthetase 2)	LL0940	LL0940	Thioredoxin reductase {UniProtKB/TrEMBL:Q9CH02}	[TP0294-TP0814 (0.8323514)]
COG0462	COG0492	LL0814	prs1	Ribose-phosphate pyrophosphokinase 1 (EC 2.7.6.1) (RPPK 1) (Phosphoribosyl pyrophosphate synthetase 1) (P-Rib-PP synthetase 1) (PRPP synthetase 1)	LL0940	LL0940	Thioredoxin reductase {UniProtKB/TrEMBL:Q9CH02}	[TP0294-TP0814 (0.8323514)]
COG0462	COG0492	LL1857	prs2	Ribose-phosphate pyrophosphokinase 2 (EC 2.7.6.1) (RPPK 2) (Phosphoribosyl pyrophosphate synthetase 2) (P-Rib-PP synthetase 2) (PRPP synthetase 2)	LL1647	LL1647	Thioredoxin reductase {UniProtKB/TrEMBL:Q9CF34}	[TP0294-TP0814 (0.8323514)]
COG0124	COG0254	LL1967	hisS	Histidyl-tRNA synthetase (EC 6.1.1.21) (Histidine--tRNA ligase) (HisRS)	LL1596	rpmE2	50S ribosomal protein L31 type B	[TP0641-TP0255 (0.65973145)]
COG0178	COG0272	LL1818	uvrA	UvrABC system protein A (UvrA protein) (Excinuclease ABC subunit A)	LL0419	LL0419	DNA ligase {UniProtKB/TrEMBL:Q9CIE4}	[TP0514-TP0634 (0.7537598)]
COG1135	COG1466	LL0322	LL0322	Amino acid ABC transporter ATP binding protein	LL1654	LL1654	Hypothetical protein yraC	[TP0120-TP0588 (0.7896185)]
COG0608	COG1159	LL0632	LL0632	Single-stranded DNA specific exonuclease	LL0351	era	GTP-binding protein era homolog	[TP0704-TP0541 (0.7586372)]
COG0242	COG0263	LL0560	def	Peptide deformylase (EC 3.5.1.88) (PDF) (Polypeptide deformylase)	LL1609	proB	Glutamate 5-kinase (EC 2.7.2.11) (Gamma-glutamyl kinase) (GK)	[TP0757-TP0351 (0.5771584)]
COG0566	COG1589	LL0607	LL0607	TRNA/rRNA methyltransferase	LL1588	LL1588	Cell division protein FtsQ	[TP0109-TP0388 (0.8512026)]
COG0566	COG1589	LL1872	LL1872	TRNA-guanosine methyltransferase	LL1588	LL1588	Cell division protein FtsQ	[TP0109-TP0388 (0.8512026)]
COG0124	COG0546	LL1967	hisS	Histidyl-tRNA synthetase (EC 6.1.1.21) (Histidine--tRNA ligase) (HisRS)	LL1753	LL1753	Hypothetical protein ysbA	[TP0641-TP0554 (0.5196431)]
COG0124	COG0546	LL1967	hisS	Histidyl-tRNA synthetase (EC 6.1.1.21) (Histidine--tRNA ligase) (HisRS)	LL0904	LL0904	Hypothetical protein yjcF	[TP0641-TP0554 (0.5196431)]
COG0457	COG1234	LL1183	LL1183	Hypothetical protein yljJ	LL0719	LL0719	Hypothetical protein yhcG	[TP0095-TP0819 (0.5178716)]
COG0457	COG1234	LL1183	LL1183	Hypothetical protein yljJ	LL0630	rnz	Ribonuclease Z (EC 3.1.26.11) (RNase Z) (tRNase Z) (tRNA 3 endonuclease)	[TP0095-TP0819 (0.5178716)]
COG0257	COG0773	LL2071	LL2071	50S ribosomal protein L36	LL2040	murC	UDP-N-acetylmuramate--L-alanine ligase (EC 6.3.2.8) (UDP-N- acetylmuramoyl-L-alanine synthetase)	[TP0209-TP0341 (0.6926446)]
COG0272	COG1879	LL0419	LL0419	DNA ligase {UniProtKB/TrEMBL:Q9CIE4}	LL1635	LL1635	Ribose ABC transporter substrate binding protein	[TP0634-TP0684 (0.56216276)]
COG0257	COG0681	LL2071	LL2071	50S ribosomal protein L36	LL2258	LL2258	Signal peptidase I {UniProtKB/TrEMBL:Q9CDG2}	[TP0209-TP0926 (0.69083804)]
COG1774	COG2812	LL0400	LL0400	Hypothetical protein yeaC	LL2194	LL2194	DNA polymerase III, subunits beta and tau	[TP0046-TP1005 (0.5678104)]
COG0036	COG1774	LL1924	LL1924	Ribulose-phosphate 3-epimerase	LL0400	LL0400	Hypothetical protein yeaC	[TP0945-TP0046 (0.53769433)]
COG0228	COG0546	LL1569	rpsP	30S ribosomal protein S16	LL0904	LL0904	Hypothetical protein yjcF	[TP0905-TP0554 (0.5352583)]
COG0228	COG0546	LL1569	rpsP	30S ribosomal protein S16	LL1753	LL1753	Hypothetical protein ysbA	[TP0905-TP0554 (0.5352583)]
COG0503	COG1488	LL1146	LL1146	Xanthine phosphoribosyltransferase	LL1100	LL1100	Hypothetical protein ylaF	[TP1039-TP0628 (0.6658587)]
COG0503	COG1488	LL2259	purR	Pur operon repressor	LL1100	LL1100	Hypothetical protein ylaF	[TP1039-TP0628 (0.6658587)]
COG0503	COG1488	LL0633	apt	Adenine phosphoribosyltransferase (EC 2.4.2.7) (APRT)	LL1100	LL1100	Hypothetical protein ylaF	[TP1039-TP0628 (0.6658587)]
COG0249	COG0546	LL2210	mutS	DNA mismatch repair protein mutS	LL1753	LL1753	Hypothetical protein ysbA	[TP0328-TP0554 (0.5196431)]
COG0249	COG0546	LL2210	mutS	DNA mismatch repair protein mutS	LL0904	LL0904	Hypothetical protein yjcF	[TP0328-TP0554 (0.5196431)]
COG0234	COG0803	LL0393	groS	10 kDa chaperonin (Protein Cpn10) (groES protein)	LL1316	mtsA	Metal ABC transporter substrate-binding lipoprotein precursor	[TP1013-TP0163 (0.67160416)]
COG0234	COG0803	LL0393	groS	10 kDa chaperonin (Protein Cpn10) (groES protein)	LL2115	LL2115	Zinc ABC transporter substrate binding protein	[TP1013-TP0163 (0.67160416)]
COG0153	COG1879	LL1983	galK	Galactokinase (EC 2.7.1.6) (Galactose kinase)	LL1635	LL1635	Ribose ABC transporter substrate binding protein	[TP0418-TP0684 (0.73427343)]
COG0240	COG0622	LL1338	gpsA	Glycerol-3-phosphate dehydrogenase [NAD(P)+] (EC 1.1.1.94) (NAD(P)H- dependent glycerol-3-phosphate dehydrogenase)	LL1280	LL1280	Hypothetical protein ynbC	[TP1009-TP0937 (0.80866665)]
COG0227	COG0492	LL0192	rpmB	50S ribosomal protein L28	LL0940	LL0940	Thioredoxin reductase {UniProtKB/TrEMBL:Q9CH02}	[TP0362-TP0814 (0.801083)]
COG0227	COG0492	LL0192	rpmB	50S ribosomal protein L28	LL1647	LL1647	Thioredoxin reductase {UniProtKB/TrEMBL:Q9CF34}	[TP0362-TP0814 (0.801083)]
COG0098	COG0803	LL2081	rpsE	30S ribosomal protein S5	LL2115	LL2115	Zinc ABC transporter substrate binding protein	[TP0206-TP0163 (0.74372905)]
COG0098	COG0803	LL2081	rpsE	30S ribosomal protein S5	LL1316	mtsA	Metal ABC transporter substrate-binding lipoprotein precursor	[TP0206-TP0163 (0.74372905)]
COG0249	COG0457	LL2210	mutS	DNA mismatch repair protein mutS	LL1183	LL1183	Hypothetical protein yljJ	[TP0328-TP0095 (0.63719666)]
COG0442	COG0459	LL2127	LL2127	Prolyl-tRNA synthetase {UniProtKB/TrEMBL:Q9CDT4}	LL0394	groL	60 kDa chaperonin (Protein Cpn60) (groEL protein)	[TP0160-TP0030 (0.7719589)]
COG0255	COG1354	LL2091	rpmC	50S ribosomal protein L29	LL1277	scpA	Segregation and condensation protein A	[TP0197-TP0691 (0.70609456)]
COG0036	COG1573	LL1924	LL1924	Ribulose-phosphate 3-epimerase	LL1817	LL1817	Hypothetical protein ysiD	[TP0945-TP0229 (0.685165)]
COG0217	COG0481	LL0232	ycdB	Hypothetical UPF0082 protein ycdB	LL1108	lepA	GTP-binding protein lepA	[TP0474-TP0510 (0.76600474)]
COG0178	COG0357	LL1818	uvrA	UvrABC system protein A (UvrA protein) (Excinuclease ABC subunit A)	LL1343	gidB	Methyltransferase gidB (EC 2.1.-.-) (Glucose-inhibited division protein B)	[TP0514-TP0946 (0.8569251)]
COG0330	COG0772	LL0628	LL0628	Hypothetical protein ygbE	LL0668	ftsW	Probable cell division protein ftsW	[TP0113-TP0501 (0.70068353)]
COG0330	COG0772	LL0628	LL0628	Hypothetical protein ygbE	LL0896	LL0896	Rod-shape determining protein	[TP0113-TP0501 (0.70068353)]
COG0330	COG0772	LL0628	LL0628	Hypothetical protein ygbE	LL0884	LL0884	Cell division protein FtsW	[TP0113-TP0501 (0.70068353)]
COG0154	COG1624	LL0166	LL0166	Amidase {UniProtKB/TrEMBL:Q9CJ40}	LL0423	LL0423	Hypothetical protein yedA	[TP1020-TP0826 (0.7964557)]
COG0154	COG1624	LL0163	gatA	Glutamyl-tRNA(Gln) amidotransferase subunit A (EC 6.3.5.-) (Glu-ADT subunit A)	LL0423	LL0423	Hypothetical protein yedA	[TP1020-TP0826 (0.7964557)]
COG0267	COG2137	LL0667	LL0667	50S ribosomal protein L33 1	LL2182	recX	Regulatory protein recX	[TP0234-TP1023 (0.5769722)]
COG0267	COG2137	LL0093	LL0093	50S ribosomal protein L33 3	LL2182	recX	Regulatory protein recX	[TP0234-TP1023 (0.5769722)]
COG0267	COG2137	LL2106	LL2106	50S ribosomal protein L33 2	LL2182	recX	Regulatory protein recX	[TP0234-TP1023 (0.5769722)]
COG1109	COG1488	LL0424	glmM	Phosphoglucosamine mutase (EC 5.4.2.10)	LL1100	LL1100	Hypothetical protein ylaF	[TP0413-TP0628 (0.6598422)]
COG0465	COG2891	LL0021	tma	Cell division protein ftsH homolog (EC 3.4.24.-)	LL2230	LL2230	Cell shape determining protein	[TP0330-TP0499 (0.74372905)]
COG0143	COG0217	LL0792	metS	Methionyl-tRNA synthetase (EC 6.1.1.10) (Methionine--tRNA ligase) (MetRS)	LL0232	ycdB	Hypothetical UPF0082 protein ycdB	[TP0798-TP0474 (0.7790581)]
COG0257	COG0716	LL2071	LL2071	50S ribosomal protein L36	LL0608	LL0608	Flavodoxin {UniProtKB/TrEMBL:Q9CHW0}	[TP0209-TP0925 (0.69083804)]
COG0357	COG1774	LL1343	gidB	Methyltransferase gidB (EC 2.1.-.-) (Glucose-inhibited division protein B)	LL0400	LL0400	Hypothetical protein yeaC	[TP0946-TP0046 (0.5510487)]
COG0357	COG0442	LL1343	gidB	Methyltransferase gidB (EC 2.1.-.-) (Glucose-inhibited division protein B)	LL2127	LL2127	Prolyl-tRNA synthetase {UniProtKB/TrEMBL:Q9CDT4}	[TP0946-TP0160 (0.6515529)]
COG1752	COG2011	LL0741	LL0741	Hypothetical protein yheG	LL0323	LL0323	Amino acid ABC trasporter permease protein	[TP1033-TP0119 (0.6374247)]
COG0564	COG1200	LL2112	LL2112	Pseudouridine synthase {UniProtKB/TrEMBL:Q9CDU9}	LL2244	LL2244	ATP-dependent DNA helicase RecG	[TP0339-TP0687 (0.85149276)]
COG0564	COG1200	LL0364	LL0364	Pseudouridine synthase {UniProtKB/TrEMBL:Q9CIJ3}	LL2244	LL2244	ATP-dependent DNA helicase RecG	[TP0339-TP0687 (0.85149276)]
COG0564	COG1200	LL0998	LL0998	Pseudouridine synthase {UniProtKB/TrEMBL:Q9CGU4}	LL2244	LL2244	ATP-dependent DNA helicase RecG	[TP0339-TP0687 (0.85149276)]
COG0457	COG2812	LL1183	LL1183	Hypothetical protein yljJ	LL2194	LL2194	DNA polymerase III, subunits beta and tau	[TP0067-TP1005 (0.5652097)]
COG0457	COG1396	LL1183	LL1183	Hypothetical protein yljJ	LL0039	LL0039	Prophage ps1 protein 15, transcriptional	[TP0648-TP0461 (0.6214171)]
COG0457	COG1396	LL1183	LL1183	Hypothetical protein yljJ	LL1429	LL1429	Prophage pi3 protein 56, cro-like repressor	[TP0648-TP0461 (0.6214171)]
COG0457	COG1396	LL1183	LL1183	Hypothetical protein yljJ	LL1066	LL1066	Transcriptional regulator	[TP0648-TP0461 (0.6214171)]
COG0457	COG1396	LL1183	LL1183	Hypothetical protein yljJ	LL2205	LL2205	Transcriptional regulator	[TP0648-TP0461 (0.6214171)]
COG0457	COG1396	LL1183	LL1183	Hypothetical protein yljJ	LL0005	LL0005	Transcriptional regulator	[TP0648-TP0461 (0.6214171)]
COG0457	COG1396	LL1183	LL1183	Hypothetical protein yljJ	LL1167	LL1167	Positive transcriptional regulator	[TP0648-TP0461 (0.6214171)]
COG0457	COG1396	LL1183	LL1183	Hypothetical protein yljJ	LL1968	LL1968	Hypothetical protein yueB	[TP0648-TP0461 (0.6214171)]
COG0457	COG1396	LL1183	LL1183	Hypothetical protein yljJ	LL0007	LL0007	Transcriptional regulator	[TP0648-TP0461 (0.6214171)]
COG0457	COG1396	LL1183	LL1183	Hypothetical protein yljJ	LL1430	LL1430	Prophage pi3 protein 57, cI-like repressor	[TP0648-TP0461 (0.6214171)]
COG0457	COG1396	LL1183	LL1183	Hypothetical protein yljJ	LL1292	LL1292	Positive regulator {UniProtKB/TrEMBL:Q9CG18}	[TP0648-TP0461 (0.6214171)]
COG0457	COG1396	LL1183	LL1183	Hypothetical protein yljJ	LL1011	LL1011	Hypothetical protein pi204	[TP0648-TP0461 (0.6214171)]
COG0457	COG1396	LL1183	LL1183	Hypothetical protein yljJ	LL1669	LL1669	Transcriptional regulator	[TP0648-TP0461 (0.6214171)]
COG0457	COG1396	LL1183	LL1183	Hypothetical protein yljJ	LL0756	LL0756	Transcriptional regulator	[TP0648-TP0461 (0.6214171)]
COG0457	COG1396	LL1183	LL1183	Hypothetical protein yljJ	LL1947	LL1947	Prophage ps3 protein 15	[TP0648-TP0461 (0.6214171)]
COG0457	COG1396	LL1183	LL1183	Hypothetical protein yljJ	LL0507	LL0507	Prophage ps2 protein 05, transcriptional	[TP0648-TP0461 (0.6214171)]
COG0457	COG1396	LL1183	LL1183	Hypothetical protein yljJ	LL2160	LL2160	Transcription regulator	[TP0648-TP0461 (0.6214171)]
COG0153	COG0457	LL1983	galK	Galactokinase (EC 2.7.1.6) (Galactose kinase)	LL1183	LL1183	Hypothetical protein yljJ	[TP0418-TP0095 (0.6515529), TP0418-TP0067 (0.62672263)]
COG0237	COG1493	LL0665	coaE	Dephospho-CoA kinase (EC 2.7.1.24) (Dephosphocoenzyme A kinase)	LL0618	ptsK	HPr kinase/phosphorylase (EC 2.7.11.-) (EC 2.7.4.-) (HPrK/P) (HPr(Ser) kinase/phosphorylase)	[TP0296-TP0591 (0.7885255)]
COG0124	COG0124	LL1967	hisS	Histidyl-tRNA synthetase (EC 6.1.1.21) (Histidine--tRNA ligase) (HisRS)	LL1967	hisS	Histidyl-tRNA synthetase (EC 6.1.1.21) (Histidine--tRNA ligase) (HisRS)	[TP0641-TP0641 (0.67365265)]
COG0290	COG1837	LL1844	infC	Translation initiation factor IF-3	LL1568	LL1568	Hypothetical protein yqbA	[TP0850-TP0906 (0.70629925)]
COG0486	COG0803	LL2242	trmE	Probable tRNA modification GTPase trmE	LL1316	mtsA	Metal ABC transporter substrate-binding lipoprotein precursor	[TP0550-TP0163 (0.74372905)]
COG0486	COG0803	LL2242	trmE	Probable tRNA modification GTPase trmE	LL2115	LL2115	Zinc ABC transporter substrate binding protein	[TP0550-TP0163 (0.74372905)]
COG0687	COG1057	LL1166	LL1166	Spermidine/putrescine ABC transporter substrate	LL1099	nadD	Probable nicotinate-nucleotide adenylyltransferase (EC 2.7.7.18) (Deamido-NAD(+) pyrophosphorylase) (Deamido-NAD(+) diphosphorylase) (Nicotinate mononucleotide adenylyltransferase) (NaMN adenylyltransferase)	[TP0655-TP0741 (0.7061969)]
COG0687	COG1057	LL1166	LL1166	Spermidine/putrescine ABC transporter substrate	LL0225	LL0225	Hypothetical protein yccG	[TP0655-TP0741 (0.7061969)]
COG0012	COG0608	LL0006	LL0006	GTP-binding protein {UniProtKB/TrEMBL:Q9CJI7}	LL0632	LL0632	Single-stranded DNA specific exonuclease	[TP0124-TP0704 (0.626838)]
COG0050	COG0457	LL1861	tuf	Elongation factor Tu (EF-Tu)	LL1183	LL1183	Hypothetical protein yljJ	[TP0187-TP0067 (0.7854602)]
COG0220	COG1316	LL0749	trmB	tRNA (guanine-N(7)-)-methyltransferase (EC 2.1.1.33) (tRNA(m7G46)- methyltransferase)	LL0886	LL0886	Hypothetical protein yjaI	[TP0464-TP0739 (0.7885255)]
COG0220	COG1316	LL0749	trmB	tRNA (guanine-N(7)-)-methyltransferase (EC 2.1.1.33) (tRNA(m7G46)- methyltransferase)	LL1702	LL1702	Transcription regulator	[TP0464-TP0739 (0.7885255)]
COG0220	COG1316	LL0749	trmB	tRNA (guanine-N(7)-)-methyltransferase (EC 2.1.1.33) (tRNA(m7G46)- methyltransferase)	LL0885	LL0885	Hypothetical protein yjaH	[TP0464-TP0739 (0.7885255)]
COG0220	COG1316	LL0749	trmB	tRNA (guanine-N(7)-)-methyltransferase (EC 2.1.1.33) (tRNA(m7G46)- methyltransferase)	LL0435	LL0435	Transcriptional regulator	[TP0464-TP0739 (0.7885255)]
COG0220	COG1316	LL0749	trmB	tRNA (guanine-N(7)-)-methyltransferase (EC 2.1.1.33) (tRNA(m7G46)- methyltransferase)	LL0928	LL0928	Transcription regulator	[TP0464-TP0739 (0.7885255)]
COG0220	COG1316	LL0749	trmB	tRNA (guanine-N(7)-)-methyltransferase (EC 2.1.1.33) (tRNA(m7G46)- methyltransferase)	LL0887	LL0887	Transcriptional regulator	[TP0464-TP0739 (0.7885255)]
COG0301	COG0457	LL0379	thiI	Probable thiamine biosynthesis protein thiI	LL1183	LL1183	Hypothetical protein yljJ	[TP0559-TP0095 (0.76004404), TP0559-TP0067 (0.65738976)]
COG0257	COG0564	LL2071	LL2071	50S ribosomal protein L36	LL0364	LL0364	Pseudouridine synthase {UniProtKB/TrEMBL:Q9CIJ3}	[TP0209-TP0154 (0.634929)]
COG0257	COG0564	LL2071	LL2071	50S ribosomal protein L36	LL0998	LL0998	Pseudouridine synthase {UniProtKB/TrEMBL:Q9CGU4}	[TP0209-TP0154 (0.634929)]
COG0257	COG0564	LL2071	LL2071	50S ribosomal protein L36	LL2112	LL2112	Pseudouridine synthase {UniProtKB/TrEMBL:Q9CDU9}	[TP0209-TP0154 (0.634929)]
COG1108	COG1512	LL2113	LL2113	Zinc ABC transporter permease protein	LL1351	LL1351	Hypothetical protein yniJ	[TP0036-TP0561 (0.5857341)]
COG1108	COG1512	LL1317	LL1317	Manganese ABC transporter permease protein	LL1351	LL1351	Hypothetical protein yniJ	[TP0036-TP0561 (0.5857341)]
COG0457	COG1187	LL1183	LL1183	Hypothetical protein yljJ	LL1352	LL1352	Pseudouridine synthase {UniProtKB/TrEMBL:Q9CFW2}	[TP0067-TP0459 (0.6360361)]
COG0457	COG1187	LL1183	LL1183	Hypothetical protein yljJ	LL1275	LL1275	Pseudouridine synthase {UniProtKB/TrEMBL:Q9CG35}	[TP0067-TP0459 (0.6360361)]
COG0457	COG1187	LL1183	LL1183	Hypothetical protein yljJ	LL2240	LL2240	Ribosomal small subunit pseudouridine synthase A	[TP0067-TP0459 (0.6360361)]
COG0210	COG0305	LL1120	LL1120	ATP-dependent helicase PcrA	LL0746	LL0746	Replicative DNA helicase	[TP0102-TP0058 (0.8842861)]
COG0552	COG1774	LL0813	LL0813	Cell division protein FtsY	LL0400	LL0400	Hypothetical protein yeaC	[TP0578-TP0046 (0.5421936)]
COG0257	COG1057	LL2071	LL2071	50S ribosomal protein L36	LL1099	nadD	Probable nicotinate-nucleotide adenylyltransferase (EC 2.7.7.18) (Deamido-NAD(+) pyrophosphorylase) (Deamido-NAD(+) diphosphorylase) (Nicotinate mononucleotide adenylyltransferase) (NaMN adenylyltransferase)	[TP0209-TP0741 (0.64932555)]
COG0257	COG1057	LL2071	LL2071	50S ribosomal protein L36	LL0225	LL0225	Hypothetical protein yccG	[TP0209-TP0741 (0.64932555)]
