# Supplementary material for: The Binary Protein Interactome of Treponema pallidum – The Syphilis Spirochete
Source: PLoS One. 2008 May 28;3(5):e2292. doi: 10.1371/journal.pone.0002292 (PMC2386257; doi:10.1371/journal.pone.0002292)
Supplement: Data S1 — Predicted protein-protein interactions based on our Treponema pallidum data; zip archive containing 372 files with one file per species. (6.09 MB ZIP) [file pone.0002292.s006.zip › bacteria/Lawsonia_intracellularis.tab]

363253 Lawsonia intracellularis
COG A	COG B	Locus Id A	Preferred Name(s) A	Annotation A	Locus Id B	Preferred Name(s) B	Annotation B	T. pallidum interaction
COG0186	COG1475	LI0968	rpsQ	ribosomal protein S17	LI0815	spo0J	predicted transcriptional regulators	[TP0198-TP0271 (0.71912634)]
COG0608	COG0817	LI0313	recJ	Single-stranded DNA-specific exonuclease	LI0268	ruvC	Holliday junction resolvasome, endonuclease	[TP0704-TP0517 (0.81382185)]
COG0845	COG4591	LI0993	acrA	probable multidrug efflux membrane permease	LI1026	lolC	ABC-type transport system, involved in	[TP0965-TP0582 (0.8143851)]
COG0201	COG0550	LI0977	secY	Preprotein translocase subunit SecY	LI0654	topA	Zn-finger domain associated with topoisomerase	[TP0208-TP0394 (0.8044664)]
COG0768	COG2812	LI0395	LI0395	cell division protein FtsI/penicillin-binding	LI0916	dnaX	DNA polymerase III, gamma/tau subunits	[TP0500-TP1005 (0.655462)]
COG0768	COG2812	LI1098	ftsI	cell division protein FtsI/penicillin-binding	LI0916	dnaX	DNA polymerase III, gamma/tau subunits	[TP0500-TP1005 (0.655462)]
COG0180	COG0564	LI0020	trpS	Tryptophanyl-tRNA synthetase	LI0715	LI0715	Pseudouridylate synthases, 23S RNA-specific	[TP0632-TP0339 (0.7885255)]
COG0180	COG0564	LI0020	trpS	Tryptophanyl-tRNA synthetase	LI0813	LI0813	Pseudouridylate synthases, 23S RNA-specific	[TP0632-TP0339 (0.7885255)]
COG0090	COG0223	LI0963	rplB	ribosomal protein L2	LI0766	fmt	Methionyl-tRNA formyltransferase	[TP0192-TP0756 (0.8610547)]
COG0632	COG2255	LI1186	ruvA	Holliday junction resolvasome, DNA-binding	LI1187	ruvB	Holliday junction resolvasome, helicase subunit	[TP0543-TP0162 (0.9659884)]
COG0462	COG0817	LI0736	prsA	phosphoribosylpyrophosphate synthetase	LI0268	ruvC	Holliday junction resolvasome, endonuclease	[TP0294-TP0517 (0.54911256)]
COG0125	COG0586	LI0760	tmk	Thymidylate kinase	LI0705	LI0705	DedA protein family	[TP0354-TP0779 (0.67954355)]
COG0457	COG1653	LI0700	LI0700	FOG: TPR repeat	LI0077	ugpB	probable extracellular solute-binding protein	[TP0067-TP0074 (0.6656524)]
COG0457	COG1653	LI0612	LI0612	FOG: TPR repeat	LI0077	ugpB	probable extracellular solute-binding protein	[TP0067-TP0074 (0.6656524)]
COG0457	COG1653	LI1157	LI1157	regulatory protein PcrH	LI0077	ugpB	probable extracellular solute-binding protein	[TP0067-TP0074 (0.6656524)]
COG1291	COG1684	LI0482	LI0482	Flagellar motor component	LI0532	fliR	Flagellar biosynthesis pathway, component FliR	[TP0725-TP0716 (0.9601814)]
COG1291	COG1684	LI0486	LI0486	Flagellar motor component	LI0532	fliR	Flagellar biosynthesis pathway, component FliR	[TP0725-TP0716 (0.9601814)]
COG0222	COG0802	LI0930	rplL	ribosomal protein L7/L12	LI1004	LI1004	predicted ATPase or kinase	[TP0240-TP0875 (0.8481433)]
COG0192	COG0592	LI0726	metK	S-adenosylmethionine synthetase	LI0786	dnaN	DNA polymerase sliding clamp subunit (PCNA	[TP0794-TP0002 (0.8412751)]
COG0125	COG0457	LI0760	tmk	Thymidylate kinase	LI1157	LI1157	regulatory protein PcrH	[TP0354-TP0648 (0.5206915)]
COG0125	COG0457	LI0760	tmk	Thymidylate kinase	LI0612	LI0612	FOG: TPR repeat	[TP0354-TP0648 (0.5206915)]
COG0125	COG0457	LI0760	tmk	Thymidylate kinase	LI0700	LI0700	FOG: TPR repeat	[TP0354-TP0648 (0.5206915)]
COG0265	COG1774	LI0346	htrA	trypsin domain/PDZ domain protein	LI1184	LI1184	uncharacterized homolog of PSP1	[TP0773-TP0046 (0.558835)]
COG0495	COG0761	LI0152	leuS	Leucyl-tRNA synthetase	LI0728	LI0728	ribosomal protein S1	[TP0586-TP0547 (0.63095015)]
COG1536	COG1677	LI0856	fliG	Flagellar motor switch protein	LI0858	fliE	Flagellar hook-basal body protein	[TP0026-TP0398 (0.81876683)]
COG0820	COG2812	LI0680	LI0680	predicted Fe-S-cluster redox enzyme	LI0916	dnaX	DNA polymerase III, gamma/tau subunits	[TP0068-TP1005 (0.60435057)]
COG0771	COG1815	LI1102	murD	UDP-N-acetylmuramoylalanine-D-glutamate ligase	LI0860	flgB	Flagellar basal body protein	[TP0903-TP0396 (0.6336193)]
COG1684	COG2239	LI0532	fliR	Flagellar biosynthesis pathway, component FliR	LI0359	mgtE	Mg/Co/Ni transporter MgtE (contains CBS domain)	[TP0716-TP0917 (0.5059451)]
COG0084	COG2201	LI0898	tatD	Mg-dependent DNase	LI1137	cheB	Chemotaxis response regulator containing a	[TP0994-TP0631 (0.71912634)]
COG0608	COG2206	LI0313	recJ	Single-stranded DNA-specific exonuclease	LI1094	LI1094	HD-GYP domain	[TP0704-TP0912 (0.7469796)]
COG1774	COG3951	LI1184	LI1184	uncharacterized homolog of PSP1	LI0745	flgJ	membrane proteins related to	[TP0046-TP0959 (0.5421936)]
COG0060	COG0681	LI1051	ileS	Isoleucyl-tRNA synthetase	LI0923	lepB	Signal peptidase I	[TP0452-TP0185 (0.79878455)]
COG0558	COG2239	LI0373	pgsA	Phosphatidylglycerophosphate synthase	LI0359	mgtE	Mg/Co/Ni transporter MgtE (contains CBS domain)	[TP0256-TP0917 (0.6007029)]
COG1344	COG1815	LI0748	flgL	Flagellin and related hook-associated proteins	LI0860	flgB	Flagellar basal body protein	[TP0870-TP0396 (0.7209834)]
COG1344	COG1815	LI0710	LI0710	Flagellin and related hook-associated proteins	LI0860	flgB	Flagellar basal body protein	[TP0870-TP0396 (0.7209834)]
COG1344	COG1815	LI0570	LI0570	Flagellin and related hook-associated proteins	LI0860	flgB	Flagellar basal body protein	[TP0870-TP0396 (0.7209834)]
COG1352	COG1815	LI1139	cheR	Methylase of chemotaxis methyl-accepting	LI0860	flgB	Flagellar basal body protein	[TP0630-TP0396 (0.7590469)]
COG0018	COG1699	LI0229	argS	Arginyl-tRNA synthetase	LI0749	LI0749	hypothetical protein	[TP0831-TP0658 (0.7668753)]
COG1344	COG4786	LI0710	LI0710	Flagellin and related hook-associated proteins	LI0740	flgF	Flagellar basal body rod protein	[TP0792-TP0961 (0.7009321), TP0659-TP0961 (0.6018447)]
COG1344	COG4786	LI0570	LI0570	Flagellin and related hook-associated proteins	LI0741	LI0741	Flagellar basal body L-ring protein	[TP0792-TP0961 (0.7009321), TP0659-TP0961 (0.6018447)]
COG1344	COG4786	LI0748	flgL	Flagellin and related hook-associated proteins	LI0740	flgF	Flagellar basal body rod protein	[TP0792-TP0961 (0.7009321), TP0659-TP0961 (0.6018447)]
COG1344	COG4786	LI0710	LI0710	Flagellin and related hook-associated proteins	LI0741	LI0741	Flagellar basal body L-ring protein	[TP0792-TP0961 (0.7009321), TP0659-TP0961 (0.6018447)]
COG1344	COG4786	LI0748	flgL	Flagellin and related hook-associated proteins	LI0741	LI0741	Flagellar basal body L-ring protein	[TP0792-TP0961 (0.7009321), TP0659-TP0961 (0.6018447)]
COG1344	COG4786	LI0570	LI0570	Flagellin and related hook-associated proteins	LI0740	flgF	Flagellar basal body rod protein	[TP0792-TP0961 (0.7009321), TP0659-TP0961 (0.6018447)]
COG0593	COG1077	LI0787	LI0787	ATPase involved in DNA replication initiation	LI1135	LI1135	Actin-like ATPase involved in cell	[TP0001-TP0497 (0.678435)]
COG0593	COG1077	LI0001	LI0001	ATPase involved in DNA replication initiation	LI0392	LI0392	Actin-like ATPase involved in cell	[TP0001-TP0497 (0.678435)]
COG0593	COG1077	LI0787	LI0787	ATPase involved in DNA replication initiation	LI0392	LI0392	Actin-like ATPase involved in cell	[TP0001-TP0497 (0.678435)]
COG0593	COG1077	LI0001	LI0001	ATPase involved in DNA replication initiation	LI1135	LI1135	Actin-like ATPase involved in cell	[TP0001-TP0497 (0.678435)]
COG0249	COG0357	LI0236	mutS	Mismatch repair ATPase (MutS family)	LI0432	LI0432	predicted S-adenosylmethionine-dependent	[TP0328-TP0946 (0.7367136)]
COG0465	COG0465	LI0188	ftsH	ATP-dependent Zn proteases	LI0188	ftsH	ATP-dependent Zn proteases	[TP0330-TP0330 (0.73856413)]
COG1558	COG1792	LI0859	flgC	Flagellar basal body rod protein	LI0393	mreC	cell shape-determining protein	[TP0397-TP0498 (0.58822864)]
COG0817	COG1558	LI0268	ruvC	Holliday junction resolvasome, endonuclease	LI0859	flgC	Flagellar basal body rod protein	[TP0517-TP0397 (0.53212774)]
COG0592	COG1344	LI0786	dnaN	DNA polymerase sliding clamp subunit (PCNA	LI0570	LI0570	Flagellin and related hook-associated proteins	[TP0002-TP0659 (0.6618167)]
COG0592	COG1344	LI0786	dnaN	DNA polymerase sliding clamp subunit (PCNA	LI0748	flgL	Flagellin and related hook-associated proteins	[TP0002-TP0659 (0.6618167)]
COG0592	COG1344	LI0786	dnaN	DNA polymerase sliding clamp subunit (PCNA	LI0710	LI0710	Flagellin and related hook-associated proteins	[TP0002-TP0659 (0.6618167)]
COG0242	COG0272	LI0767	def	N-formylmethionyl-tRNA deformylase	LI0242	lig	NAD-dependent DNA ligase (contains BRCT domain	[TP0757-TP0634 (0.68197167)]
COG0265	COG0817	LI0346	htrA	trypsin domain/PDZ domain protein	LI0268	ruvC	Holliday junction resolvasome, endonuclease	[TP0773-TP0517 (0.5118523)]
COG0187	COG0358	LI0785	gyrB	Type IIA topoisomerase (DNA gyrase/topo II,	LI0518	dnaG	DNA primase (bacterial type)	[TP1006-TP0492 (0.55112576)]
COG1154	COG2812	LI0408	dsx	Deoxyxylulose-5-phosphate synthase	LI0916	dnaX	DNA polymerase III, gamma/tau subunits	[TP0824-TP1005 (0.68180764)]
COG0080	COG0265	LI0933	rplK	ribosomal protein L11	LI0346	htrA	trypsin domain/PDZ domain protein	[TP0237-TP0773 (0.6164146)]
COG2812	COG2812	LI0916	dnaX	DNA polymerase III, gamma/tau subunits	LI0916	dnaX	DNA polymerase III, gamma/tau subunits	[TP1005-TP1005 (0.52391654)]
COG0223	COG0234	LI0766	fmt	Methionyl-tRNA formyltransferase	LI0624	groS	10 kDa chaperonin (Protein Cpn10) (groES protein)	[TP0756-TP1013 (0.64276713)]
COG0036	COG1653	LI0218	rpe	Pentose-5-phosphate-3-epimerase	LI0077	ugpB	probable extracellular solute-binding protein	[TP0945-TP0074 (0.654426)]
COG0357	COG0459	LI0432	LI0432	predicted S-adenosylmethionine-dependent	LI0625	LI0625	GroEL/HSP60 homolog	[TP0946-TP0030 (0.68326145)]
COG0345	COG1774	LI1120	proC	Pyrroline-5-carboxylate reductase	LI1184	LI1184	uncharacterized homolog of PSP1	[TP0797-TP0046 (0.6414869)]
COG0223	COG0242	LI0766	fmt	Methionyl-tRNA formyltransferase	LI0767	def	N-formylmethionyl-tRNA deformylase	[TP0756-TP0757 (0.8300303)]
COG0233	COG0359	LI0383	rrf	Ribosome recycling factor	LI0353	rplI	ribosomal protein L9	[TP0604-TP0060 (0.5105792)]
COG0012	COG0457	LI0146	LI0146	predicted GTPase, probable translation factor	LI0612	LI0612	FOG: TPR repeat	[TP0124-TP0067 (0.81355333)]
COG0012	COG0457	LI0146	LI0146	predicted GTPase, probable translation factor	LI0700	LI0700	FOG: TPR repeat	[TP0124-TP0067 (0.81355333)]
COG0012	COG0457	LI0146	LI0146	predicted GTPase, probable translation factor	LI1157	LI1157	regulatory protein PcrH	[TP0124-TP0067 (0.81355333)]
COG0265	COG0492	LI0346	htrA	trypsin domain/PDZ domain protein	LI0366	trxB	Thioredoxin reductase	[TP0773-TP0814 (0.6926654)]
COG1377	COG2239	LI0531	flhB	Flagellar biosynthesis pathway, component FlhB	LI0359	mgtE	Mg/Co/Ni transporter MgtE (contains CBS domain)	[TP0715-TP0917 (0.53720385)]
COG0124	COG0608	LI0986	hisS	Histidyl-tRNA synthetase	LI0313	recJ	Single-stranded DNA-specific exonuclease	[TP0641-TP0704 (0.75894904)]
COG0465	COG0772	LI0188	ftsH	ATP-dependent Zn proteases	LI1103	spoVE	Bacterial cell division membrane protein	[TP0330-TP0387 (0.8016956)]
COG0465	COG0772	LI0188	ftsH	ATP-dependent Zn proteases	LI0396	rodA	rod shape-determining protein RodA	[TP0330-TP0387 (0.8016956)]
COG0234	COG0792	LI0624	groS	10 kDa chaperonin (Protein Cpn10) (groES protein)	LI0223	LI0223	predicted endonuclease distantly related to	[TP1013-TP0913 (0.7815084)]
COG0457	COG1426	LI0700	LI0700	FOG: TPR repeat	LI0302	LI0302	hypothetical protein	[TP0268-TP0334 (0.739808)]
COG0457	COG1426	LI1157	LI1157	regulatory protein PcrH	LI0302	LI0302	hypothetical protein	[TP0268-TP0334 (0.739808)]
COG0457	COG1426	LI0612	LI0612	FOG: TPR repeat	LI0302	LI0302	hypothetical protein	[TP0268-TP0334 (0.739808)]
COG0192	COG0217	LI0726	metK	S-adenosylmethionine synthetase	LI0269	yebC	hypothetical protein	[TP0794-TP0474 (0.71912634)]
COG0201	COG2239	LI0977	secY	Preprotein translocase subunit SecY	LI0359	mgtE	Mg/Co/Ni transporter MgtE (contains CBS domain)	[TP0208-TP0917 (0.5527395)]
COG0544	COG1418	LI0793	LI0793	FKBP-type peptidyl-prolyl cis-trans isomerase	LI0802	LI0802	predicted HD superfamily hydrolase	[TP0506-TP1018 (0.7668753)]
COG0477	COG0845	LI0485	LI0485	Permeases of the major facilitator superfamily	LI0993	acrA	probable multidrug efflux membrane permease	[TP0840-TP0965 (0.8653204)]
COG0477	COG0845	LI0556	LI0556	Permeases of the major facilitator superfamily	LI0993	acrA	probable multidrug efflux membrane permease	[TP0840-TP0965 (0.8653204)]
COG0477	COG0845	LI0632	LI0632	Permeases of the major facilitator superfamily	LI0993	acrA	probable multidrug efflux membrane permease	[TP0840-TP0965 (0.8653204)]
COG0305	COG2812	LI0354	recQ	Replicative DNA helicase	LI0916	dnaX	DNA polymerase III, gamma/tau subunits	[TP0058-TP1005 (0.7130585)]
COG0188	COG0526	LI0784	gyrA	Type IIA topoisomerase (DNA gyrase/topo II,	LI0614	LI0614	Thiol-disulfide isomerase and thioredoxins	[TP0005-TP0100 (0.7885434)]
COG0188	COG0526	LI0784	gyrA	Type IIA topoisomerase (DNA gyrase/topo II,	LI0367	trxA	Thiol-disulfide isomerase and thioredoxins	[TP0005-TP0100 (0.7885434)]
COG0526	COG0771	LI0367	trxA	Thiol-disulfide isomerase and thioredoxins	LI1102	murD	UDP-N-acetylmuramoylalanine-D-glutamate ligase	[TP0100-TP0903 (0.59509045)]
COG0526	COG0771	LI0614	LI0614	Thiol-disulfide isomerase and thioredoxins	LI1102	murD	UDP-N-acetylmuramoylalanine-D-glutamate ligase	[TP0100-TP0903 (0.59509045)]
COG0143	COG0845	LI1183	metG	Methionyl-tRNA synthetase	LI0993	acrA	probable multidrug efflux membrane permease	[TP0798-TP0965 (0.7246752)]
COG0762	COG2239	LI0363	LI0363	predicted integral membrane protein	LI0359	mgtE	Mg/Co/Ni transporter MgtE (contains CBS domain)	[TP0668-TP0917 (0.5215956)]
COG1536	COG1868	LI0856	fliG	Flagellar motor switch protein	LI0027	fliM	Flagellar motor switch protein	[TP0026-TP0721 (0.9539454)]
COG1366	COG1536	LI1167	LI1167	anti-anti-sigma factor	LI0856	fliG	Flagellar motor switch protein	[TP0233-TP0400 (0.68778783)]
COG0504	COG1475	LI0451	pyrG	CTP synthase (UTP-ammonia lyase)	LI0815	spo0J	predicted transcriptional regulators	[TP0305-TP0271 (0.70252794)]
COG2206	COG4786	LI1094	LI1094	HD-GYP domain	LI0740	flgF	Flagellar basal body rod protein	[TP0877-TP0961 (0.57706213)]
COG2206	COG4786	LI1094	LI1094	HD-GYP domain	LI0741	LI0741	Flagellar basal body L-ring protein	[TP0877-TP0961 (0.57706213)]
COG0149	COG2239	LI1132	tpiA	Triosephosphate isomerase	LI0359	mgtE	Mg/Co/Ni transporter MgtE (contains CBS domain)	[TP0537-TP0917 (0.5527395)]
COG0250	COG0772	LI0934	nusG	transcription antiterminator	LI1103	spoVE	Bacterial cell division membrane protein	[TP0236-TP0387 (0.7470728)]
COG0250	COG0772	LI0934	nusG	transcription antiterminator	LI0396	rodA	rod shape-determining protein RodA	[TP0236-TP0387 (0.7470728)]
COG0543	COG1699	LI0713	pyrDII	2-polyprenylphenol hydroxylase and related	LI0749	LI0749	hypothetical protein	[TP0736-TP0658 (0.7668753)]
COG0227	COG0740	LI0826	rpmB	ribosomal protein L28	LI0794	clpP	Protease subunit of ATP-dependent Clp proteases	[TP0362-TP0507 (0.75048)]
COG0457	COG0457	LI1157	LI1157	regulatory protein PcrH	LI1157	LI1157	regulatory protein PcrH	[TP0067-TP0095 (0.6515529)]
COG0457	COG0457	LI1157	LI1157	regulatory protein PcrH	LI0700	LI0700	FOG: TPR repeat	[TP0067-TP0095 (0.6515529)]
COG0457	COG0457	LI0700	LI0700	FOG: TPR repeat	LI1157	LI1157	regulatory protein PcrH	[TP0067-TP0095 (0.6515529)]
COG0457	COG0457	LI0700	LI0700	FOG: TPR repeat	LI0700	LI0700	FOG: TPR repeat	[TP0067-TP0095 (0.6515529)]
COG0457	COG0457	LI0612	LI0612	FOG: TPR repeat	LI0700	LI0700	FOG: TPR repeat	[TP0067-TP0095 (0.6515529)]
COG0457	COG0457	LI0700	LI0700	FOG: TPR repeat	LI0612	LI0612	FOG: TPR repeat	[TP0067-TP0095 (0.6515529)]
COG0457	COG0457	LI0612	LI0612	FOG: TPR repeat	LI0612	LI0612	FOG: TPR repeat	[TP0067-TP0095 (0.6515529)]
COG0457	COG0457	LI1157	LI1157	regulatory protein PcrH	LI0612	LI0612	FOG: TPR repeat	[TP0067-TP0095 (0.6515529)]
COG0457	COG0457	LI0612	LI0612	FOG: TPR repeat	LI1157	LI1157	regulatory protein PcrH	[TP0067-TP0095 (0.6515529)]
COG0445	COG3839	LI0946	LI0946	NAD/FAD-utilizing enzyme apparently involved in	LI0076	LI0076	sugar ABC transporter, ATP-binding protein	[TP0044-TP0804 (0.81002605)]
COG0621	COG2812	LI0308	LI0308	2-methylthioadenine synthetase	LI0916	dnaX	DNA polymerase III, gamma/tau subunits	[TP0754-TP1005 (0.5550382)]
COG0621	COG2812	LI0678	LI0678	2-methylthioadenine synthetase	LI0916	dnaX	DNA polymerase III, gamma/tau subunits	[TP0754-TP1005 (0.5550382)]
COG0621	COG2812	LI0821	miaB	2-methylthioadenine synthetase	LI0916	dnaX	DNA polymerase III, gamma/tau subunits	[TP0754-TP1005 (0.5550382)]
COG0739	COG1418	LI0920	LI0920	membrane proteins related to	LI0802	LI0802	predicted HD superfamily hydrolase	[TP0702-TP1018 (0.7620277)]
COG0739	COG1418	LI0406	LI0406	membrane proteins related to	LI0802	LI0802	predicted HD superfamily hydrolase	[TP0702-TP1018 (0.7620277)]
COG0739	COG1418	LI0470	LI0470	membrane proteins related to	LI0802	LI0802	predicted HD superfamily hydrolase	[TP0702-TP1018 (0.7620277)]
COG0739	COG1418	LI0376	LI0376	membrane proteins related to	LI0802	LI0802	predicted HD superfamily hydrolase	[TP0702-TP1018 (0.7620277)]
COG0739	COG1418	LI0788	LI0788	membrane proteins related to	LI0802	LI0802	predicted HD superfamily hydrolase	[TP0702-TP1018 (0.7620277)]
COG0739	COG1344	LI0406	LI0406	membrane proteins related to	LI0710	LI0710	Flagellin and related hook-associated proteins	[TP0702-TP0870 (0.64395046)]
COG0739	COG1344	LI0788	LI0788	membrane proteins related to	LI0748	flgL	Flagellin and related hook-associated proteins	[TP0702-TP0870 (0.64395046)]
COG0739	COG1344	LI0376	LI0376	membrane proteins related to	LI0710	LI0710	Flagellin and related hook-associated proteins	[TP0702-TP0870 (0.64395046)]
COG0739	COG1344	LI0376	LI0376	membrane proteins related to	LI0748	flgL	Flagellin and related hook-associated proteins	[TP0702-TP0870 (0.64395046)]
COG0739	COG1344	LI0470	LI0470	membrane proteins related to	LI0710	LI0710	Flagellin and related hook-associated proteins	[TP0702-TP0870 (0.64395046)]
COG0739	COG1344	LI0470	LI0470	membrane proteins related to	LI0748	flgL	Flagellin and related hook-associated proteins	[TP0702-TP0870 (0.64395046)]
COG0739	COG1344	LI0376	LI0376	membrane proteins related to	LI0570	LI0570	Flagellin and related hook-associated proteins	[TP0702-TP0870 (0.64395046)]
COG0739	COG1344	LI0920	LI0920	membrane proteins related to	LI0570	LI0570	Flagellin and related hook-associated proteins	[TP0702-TP0870 (0.64395046)]
COG0739	COG1344	LI0406	LI0406	membrane proteins related to	LI0748	flgL	Flagellin and related hook-associated proteins	[TP0702-TP0870 (0.64395046)]
COG0739	COG1344	LI0788	LI0788	membrane proteins related to	LI0710	LI0710	Flagellin and related hook-associated proteins	[TP0702-TP0870 (0.64395046)]
COG0739	COG1344	LI0920	LI0920	membrane proteins related to	LI0710	LI0710	Flagellin and related hook-associated proteins	[TP0702-TP0870 (0.64395046)]
COG0739	COG1344	LI0920	LI0920	membrane proteins related to	LI0748	flgL	Flagellin and related hook-associated proteins	[TP0702-TP0870 (0.64395046)]
COG0739	COG1344	LI0470	LI0470	membrane proteins related to	LI0570	LI0570	Flagellin and related hook-associated proteins	[TP0702-TP0870 (0.64395046)]
COG0739	COG1344	LI0406	LI0406	membrane proteins related to	LI0570	LI0570	Flagellin and related hook-associated proteins	[TP0702-TP0870 (0.64395046)]
COG0739	COG1344	LI0788	LI0788	membrane proteins related to	LI0570	LI0570	Flagellin and related hook-associated proteins	[TP0702-TP0870 (0.64395046)]
COG0442	COG4591	LI0390	proS	Prolyl-tRNA synthetase	LI1026	lolC	ABC-type transport system, involved in	[TP0160-TP0582 (0.74148)]
COG1291	COG2239	LI0482	LI0482	Flagellar motor component	LI0359	mgtE	Mg/Co/Ni transporter MgtE (contains CBS domain)	[TP0725-TP0917 (0.53720385)]
COG1291	COG2239	LI0486	LI0486	Flagellar motor component	LI0359	mgtE	Mg/Co/Ni transporter MgtE (contains CBS domain)	[TP0725-TP0917 (0.53720385)]
COG1536	COG4786	LI0856	fliG	Flagellar motor switch protein	LI0741	LI0741	Flagellar basal body L-ring protein	[TP0026-TP0961 (0.8107165)]
COG1536	COG4786	LI0856	fliG	Flagellar motor switch protein	LI0740	flgF	Flagellar basal body rod protein	[TP0026-TP0961 (0.8107165)]
COG1197	COG1774	LI0305	LI0305	transcription-repair coupling factor	LI1184	LI1184	uncharacterized homolog of PSP1	[TP0344-TP0046 (0.6615959)]
COG1475	COG1774	LI0815	spo0J	predicted transcriptional regulators	LI1184	LI1184	uncharacterized homolog of PSP1	[TP0271-TP0046 (0.61832625)]
COG0465	COG4591	LI0188	ftsH	ATP-dependent Zn proteases	LI1026	lolC	ABC-type transport system, involved in	[TP0765-TP0582 (0.6598422)]
COG0773	COG0817	LI1105	murC	UDP-N-acetylmuramate-alanine ligase	LI0268	ruvC	Holliday junction resolvasome, endonuclease	[TP0341-TP0517 (0.7285616)]
COG0272	COG0773	LI0242	lig	NAD-dependent DNA ligase (contains BRCT domain	LI1105	murC	UDP-N-acetylmuramate-alanine ligase	[TP0634-TP0341 (0.8201813)]
COG0036	COG0249	LI0218	rpe	Pentose-5-phosphate-3-epimerase	LI0236	mutS	Mismatch repair ATPase (MutS family)	[TP0945-TP0328 (0.6742458)]
COG0124	COG0465	LI0986	hisS	Histidyl-tRNA synthetase	LI0188	ftsH	ATP-dependent Zn proteases	[TP0641-TP0330 (0.76316583)]
COG0564	COG1843	LI0715	LI0715	Pseudouridylate synthases, 23S RNA-specific	LI0567	LI0567	Flagellar hook capping protein	[TP0339-TP0728 (0.7885255)]
COG0564	COG1843	LI0813	LI0813	Pseudouridylate synthases, 23S RNA-specific	LI0567	LI0567	Flagellar hook capping protein	[TP0339-TP0728 (0.7885255)]
COG0173	COG0493	LI0987	aspS	Aspartyl-tRNA synthetase	LI0325	gltD	NADPH-dependent glutamate synthase beta chain	[TP0985-TP0735 (0.50901)]
COG0504	COG0728	LI0451	pyrG	CTP synthase (UTP-ammonia lyase)	LI0865	LI0865	uncharacterized membrane protein, putative	[TP0305-TP0516 (0.84299135)]
COG0504	COG0728	LI0451	pyrG	CTP synthase (UTP-ammonia lyase)	LI0927	LI0927	uncharacterized membrane protein, putative	[TP0305-TP0516 (0.84299135)]
COG0275	COG0820	LI1097	LI1097	predicted S-adenosylmethionine-dependent	LI0680	LI0680	predicted Fe-S-cluster redox enzyme	[TP0384-TP0068 (0.79878455)]
COG0445	COG1366	LI0946	LI0946	NAD/FAD-utilizing enzyme apparently involved in	LI1167	LI1167	anti-anti-sigma factor	[TP0044-TP0233 (0.74185747)]
COG0242	COG0360	LI0767	def	N-formylmethionyl-tRNA deformylase	LI0352	LI0352	ribosomal protein S6	[TP0757-TP0063 (0.54983324)]
COG0234	COG0772	LI0624	groS	10 kDa chaperonin (Protein Cpn10) (groES protein)	LI1103	spoVE	Bacterial cell division membrane protein	[TP1013-TP0387 (0.81326103)]
COG0234	COG0772	LI0624	groS	10 kDa chaperonin (Protein Cpn10) (groES protein)	LI0396	rodA	rod shape-determining protein RodA	[TP1013-TP0387 (0.81326103)]
COG0445	COG0457	LI0946	LI0946	NAD/FAD-utilizing enzyme apparently involved in	LI1157	LI1157	regulatory protein PcrH	[TP0044-TP0954 (0.8549597)]
COG0445	COG0457	LI0946	LI0946	NAD/FAD-utilizing enzyme apparently involved in	LI0700	LI0700	FOG: TPR repeat	[TP0044-TP0954 (0.8549597)]
COG0445	COG0457	LI0946	LI0946	NAD/FAD-utilizing enzyme apparently involved in	LI0612	LI0612	FOG: TPR repeat	[TP0044-TP0954 (0.8549597)]
COG0290	COG1516	LI0213	LI0213	translation initiation factor 3 (IF-3)	LI0210	fliS	Flagellin-specific chaperone FliS	[TP0850-TP0943 (0.6225916)]
COG0465	COG0532	LI0188	ftsH	ATP-dependent Zn proteases	LI0535	infB	translation initiation factor 2 (IF-2; GTPase)	[TP0330-TP0891 (0.8751731)]
COG0234	COG0445	LI0624	groS	10 kDa chaperonin (Protein Cpn10) (groES protein)	LI0946	LI0946	NAD/FAD-utilizing enzyme apparently involved in	[TP1013-TP0044 (0.813164)]
COG2201	COG4786	LI1137	cheB	Chemotaxis response regulator containing a	LI0741	LI0741	Flagellar basal body L-ring protein	[TP0631-TP0961 (0.5728655)]
COG2201	COG4786	LI1137	cheB	Chemotaxis response regulator containing a	LI0740	flgF	Flagellar basal body rod protein	[TP0631-TP0961 (0.5728655)]
COG1057	COG1774	LI0062	ybeN	Nicotinic acid mononucleotide	LI1184	LI1184	uncharacterized homolog of PSP1	[TP0741-TP0046 (0.7023217)]
COG1653	COG2204	LI0077	ugpB	probable extracellular solute-binding protein	LI0687	LI0687	Response regulator containing CheY-like	[TP0074-TP0519 (0.57840663)]
COG1653	COG2204	LI0077	ugpB	probable extracellular solute-binding protein	LI0877	atoC	Response regulator containing CheY-like	[TP0074-TP0519 (0.57840663)]
COG1653	COG2204	LI0077	ugpB	probable extracellular solute-binding protein	LI1115	flbD	Response regulator containing CheY-like	[TP0074-TP0519 (0.57840663)]
COG1653	COG2204	LI0077	ugpB	probable extracellular solute-binding protein	LI1092	LI1092	Response regulator containing CheY-like	[TP0074-TP0519 (0.57840663)]
COG1653	COG2204	LI0077	ugpB	probable extracellular solute-binding protein	LI1079	hydG	Response regulator containing CheY-like	[TP0074-TP0519 (0.57840663)]
COG0652	COG1749	LI0166	ppiB	Peptidyl-prolyl cis-trans isomerase	LI0566	LI0566	Flagellar hook protein FlgE	[TP0947-TP0727 (0.6414869)]
COG0652	COG1749	LI0167	LI0167	Peptidyl-prolyl cis-trans isomerase	LI0566	LI0566	Flagellar hook protein FlgE	[TP0947-TP0727 (0.6414869)]
COG0652	COG1749	LI0167	LI0167	Peptidyl-prolyl cis-trans isomerase	LI0348	LI0348	Flagellar hook protein FlgE	[TP0947-TP0727 (0.6414869)]
COG0652	COG1749	LI0166	ppiB	Peptidyl-prolyl cis-trans isomerase	LI0348	LI0348	Flagellar hook protein FlgE	[TP0947-TP0727 (0.6414869)]
COG1749	COG2885	LI0348	LI0348	Flagellar hook protein FlgE	LI0691	pal	Outer membrane protein and related	[TP0727-TP0292 (0.89187646)]
COG1749	COG2885	LI0566	LI0566	Flagellar hook protein FlgE	LI0691	pal	Outer membrane protein and related	[TP0727-TP0292 (0.89187646)]
COG1159	COG1699	LI0644	LI0644	GTPase	LI0749	LI0749	hypothetical protein	[TP0541-TP0658 (0.79144865)]
COG1177	COG1558	LI0831	potC	ABC-type spermidine/putrescine transport system,	LI0859	flgC	Flagellar basal body rod protein	[TP0654-TP0397 (0.7022186)]
COG0216	COG0457	LI0002	LI0002	Protein chain release factor A	LI1157	LI1157	regulatory protein PcrH	[TP0051-TP0067 (0.7097377)]
COG0216	COG0457	LI0002	LI0002	Protein chain release factor A	LI0612	LI0612	FOG: TPR repeat	[TP0051-TP0067 (0.7097377)]
COG0216	COG0457	LI0002	LI0002	Protein chain release factor A	LI0700	LI0700	FOG: TPR repeat	[TP0051-TP0067 (0.7097377)]
COG1360	COG4786	LI0483	LI0483	Flagellar motor protein	LI0741	LI0741	Flagellar basal body L-ring protein	[TP0724-TP0961 (0.729456)]
COG1360	COG4786	LI0487	LI0487	Flagellar motor protein	LI0741	LI0741	Flagellar basal body L-ring protein	[TP0724-TP0961 (0.729456)]
COG1360	COG4786	LI0487	LI0487	Flagellar motor protein	LI0740	flgF	Flagellar basal body rod protein	[TP0724-TP0961 (0.729456)]
COG1360	COG4786	LI0483	LI0483	Flagellar motor protein	LI0740	flgF	Flagellar basal body rod protein	[TP0724-TP0961 (0.729456)]
COG1352	COG2206	LI1139	cheR	Methylase of chemotaxis methyl-accepting	LI1094	LI1094	HD-GYP domain	[TP0630-TP0877 (0.67253613)]
COG1385	COG2204	LI0016	LI0016	hypothetical protein	LI1079	hydG	Response regulator containing CheY-like	[TP0032-TP0519 (0.67332727)]
COG1385	COG2204	LI0016	LI0016	hypothetical protein	LI0687	LI0687	Response regulator containing CheY-like	[TP0032-TP0519 (0.67332727)]
COG1385	COG2204	LI0016	LI0016	hypothetical protein	LI0877	atoC	Response regulator containing CheY-like	[TP0032-TP0519 (0.67332727)]
COG1385	COG2204	LI0016	LI0016	hypothetical protein	LI1115	flbD	Response regulator containing CheY-like	[TP0032-TP0519 (0.67332727)]
COG1385	COG2204	LI0016	LI0016	hypothetical protein	LI1092	LI1092	Response regulator containing CheY-like	[TP0032-TP0519 (0.67332727)]
COG0542	COG2204	LI0618	LI0618	ATPases with chaperone activity, ATP-binding	LI1115	flbD	Response regulator containing CheY-like	[TP0071-TP0519 (0.6908589)]
COG0542	COG2204	LI0126	clpB	ATPases with chaperone activity, ATP-binding	LI1092	LI1092	Response regulator containing CheY-like	[TP0071-TP0519 (0.6908589)]
COG0542	COG2204	LI0126	clpB	ATPases with chaperone activity, ATP-binding	LI0687	LI0687	Response regulator containing CheY-like	[TP0071-TP0519 (0.6908589)]
COG0542	COG2204	LI0126	clpB	ATPases with chaperone activity, ATP-binding	LI1079	hydG	Response regulator containing CheY-like	[TP0071-TP0519 (0.6908589)]
COG0542	COG2204	LI0618	LI0618	ATPases with chaperone activity, ATP-binding	LI0877	atoC	Response regulator containing CheY-like	[TP0071-TP0519 (0.6908589)]
COG0542	COG2204	LI0126	clpB	ATPases with chaperone activity, ATP-binding	LI1115	flbD	Response regulator containing CheY-like	[TP0071-TP0519 (0.6908589)]
COG0542	COG2204	LI0126	clpB	ATPases with chaperone activity, ATP-binding	LI0877	atoC	Response regulator containing CheY-like	[TP0071-TP0519 (0.6908589)]
COG0542	COG2204	LI0618	LI0618	ATPases with chaperone activity, ATP-binding	LI1092	LI1092	Response regulator containing CheY-like	[TP0071-TP0519 (0.6908589)]
COG0542	COG2204	LI0618	LI0618	ATPases with chaperone activity, ATP-binding	LI0687	LI0687	Response regulator containing CheY-like	[TP0071-TP0519 (0.6908589)]
COG0542	COG2204	LI0618	LI0618	ATPases with chaperone activity, ATP-binding	LI1079	hydG	Response regulator containing CheY-like	[TP0071-TP0519 (0.6908589)]
COG0802	COG1774	LI1004	LI1004	predicted ATPase or kinase	LI1184	LI1184	uncharacterized homolog of PSP1	[TP0875-TP0046 (0.67547834)]
COG0608	COG1366	LI0313	recJ	Single-stranded DNA-specific exonuclease	LI1167	LI1167	anti-anti-sigma factor	[TP0704-TP0540 (0.7098393)]
COG0188	COG3951	LI0784	gyrA	Type IIA topoisomerase (DNA gyrase/topo II,	LI0745	flgJ	membrane proteins related to	[TP0005-TP0959 (0.60144246)]
COG0569	COG1256	LI0774	trkA	K+ transport systems, NAD-binding component	LI0747	flgK	Flagellar hook-associated protein	[TP0024-TP0660 (0.58621275)]
COG0290	COG0457	LI0213	LI0213	translation initiation factor 3 (IF-3)	LI0612	LI0612	FOG: TPR repeat	[TP0850-TP0095 (0.6947713)]
COG0290	COG0457	LI0213	LI0213	translation initiation factor 3 (IF-3)	LI0700	LI0700	FOG: TPR repeat	[TP0850-TP0095 (0.6947713)]
COG0290	COG0457	LI0213	LI0213	translation initiation factor 3 (IF-3)	LI1157	LI1157	regulatory protein PcrH	[TP0850-TP0095 (0.6947713)]
COG1344	COG1699	LI0710	LI0710	Flagellin and related hook-associated proteins	LI0749	LI0749	hypothetical protein	[TP0792-TP0658 (0.94066244), TP0868-TP0658 (0.9503252), TP0870-TP0658 (0.7328265)]
COG1344	COG1699	LI0570	LI0570	Flagellin and related hook-associated proteins	LI0749	LI0749	hypothetical protein	[TP0792-TP0658 (0.94066244), TP0868-TP0658 (0.9503252), TP0870-TP0658 (0.7328265)]
COG1344	COG1699	LI0748	flgL	Flagellin and related hook-associated proteins	LI0749	LI0749	hypothetical protein	[TP0792-TP0658 (0.94066244), TP0868-TP0658 (0.9503252), TP0870-TP0658 (0.7328265)]
COG0322	COG0353	LI0701	uvrC	Nuclease subunit of the excinuclease complex	LI0918	recR	Recombinational DNA repair protein (RecF	[TP0472-TP1004 (0.53674763)]
COG1677	COG1815	LI0858	fliE	Flagellar hook-basal body protein	LI0860	flgB	Flagellar basal body protein	[TP0398-TP0396 (0.79194725)]
COG0188	COG0305	LI0784	gyrA	Type IIA topoisomerase (DNA gyrase/topo II,	LI0354	recQ	Replicative DNA helicase	[TP0005-TP0058 (0.73312306)]
COG0840	COG1344	LI0843	tsr	Methyl-accepting chemotaxis protein	LI0570	LI0570	Flagellin and related hook-associated proteins	[TP0640-TP0870 (0.6975479)]
COG0840	COG1344	LI0843	tsr	Methyl-accepting chemotaxis protein	LI0748	flgL	Flagellin and related hook-associated proteins	[TP0640-TP0870 (0.6975479)]
COG0840	COG1344	LI0843	tsr	Methyl-accepting chemotaxis protein	LI0710	LI0710	Flagellin and related hook-associated proteins	[TP0640-TP0870 (0.6975479)]
COG1825	COG2812	LI0737	LI0737	ribosomal protein L25 (general stress protein	LI0916	dnaX	DNA polymerase III, gamma/tau subunits	[TP0372-TP1005 (0.6540257)]
COG2204	COG2204	LI1115	flbD	Response regulator containing CheY-like	LI1092	LI1092	Response regulator containing CheY-like	[TP0519-TP0519 (0.65939915)]
COG2204	COG2204	LI1092	LI1092	Response regulator containing CheY-like	LI1115	flbD	Response regulator containing CheY-like	[TP0519-TP0519 (0.65939915)]
COG2204	COG2204	LI1079	hydG	Response regulator containing CheY-like	LI0877	atoC	Response regulator containing CheY-like	[TP0519-TP0519 (0.65939915)]
COG2204	COG2204	LI0877	atoC	Response regulator containing CheY-like	LI1079	hydG	Response regulator containing CheY-like	[TP0519-TP0519 (0.65939915)]
COG2204	COG2204	LI1079	hydG	Response regulator containing CheY-like	LI1092	LI1092	Response regulator containing CheY-like	[TP0519-TP0519 (0.65939915)]
COG2204	COG2204	LI1092	LI1092	Response regulator containing CheY-like	LI1079	hydG	Response regulator containing CheY-like	[TP0519-TP0519 (0.65939915)]
COG2204	COG2204	LI0687	LI0687	Response regulator containing CheY-like	LI1092	LI1092	Response regulator containing CheY-like	[TP0519-TP0519 (0.65939915)]
COG2204	COG2204	LI1092	LI1092	Response regulator containing CheY-like	LI0687	LI0687	Response regulator containing CheY-like	[TP0519-TP0519 (0.65939915)]
COG2204	COG2204	LI0687	LI0687	Response regulator containing CheY-like	LI0687	LI0687	Response regulator containing CheY-like	[TP0519-TP0519 (0.65939915)]
COG2204	COG2204	LI1115	flbD	Response regulator containing CheY-like	LI1079	hydG	Response regulator containing CheY-like	[TP0519-TP0519 (0.65939915)]
COG2204	COG2204	LI0687	LI0687	Response regulator containing CheY-like	LI0877	atoC	Response regulator containing CheY-like	[TP0519-TP0519 (0.65939915)]
COG2204	COG2204	LI1079	hydG	Response regulator containing CheY-like	LI1115	flbD	Response regulator containing CheY-like	[TP0519-TP0519 (0.65939915)]
COG2204	COG2204	LI0877	atoC	Response regulator containing CheY-like	LI0687	LI0687	Response regulator containing CheY-like	[TP0519-TP0519 (0.65939915)]
COG2204	COG2204	LI1115	flbD	Response regulator containing CheY-like	LI0687	LI0687	Response regulator containing CheY-like	[TP0519-TP0519 (0.65939915)]
COG2204	COG2204	LI0687	LI0687	Response regulator containing CheY-like	LI1115	flbD	Response regulator containing CheY-like	[TP0519-TP0519 (0.65939915)]
COG2204	COG2204	LI0877	atoC	Response regulator containing CheY-like	LI0877	atoC	Response regulator containing CheY-like	[TP0519-TP0519 (0.65939915)]
COG2204	COG2204	LI1092	LI1092	Response regulator containing CheY-like	LI1092	LI1092	Response regulator containing CheY-like	[TP0519-TP0519 (0.65939915)]
COG2204	COG2204	LI0687	LI0687	Response regulator containing CheY-like	LI1079	hydG	Response regulator containing CheY-like	[TP0519-TP0519 (0.65939915)]
COG2204	COG2204	LI1079	hydG	Response regulator containing CheY-like	LI0687	LI0687	Response regulator containing CheY-like	[TP0519-TP0519 (0.65939915)]
COG2204	COG2204	LI1115	flbD	Response regulator containing CheY-like	LI0877	atoC	Response regulator containing CheY-like	[TP0519-TP0519 (0.65939915)]
COG2204	COG2204	LI1092	LI1092	Response regulator containing CheY-like	LI0877	atoC	Response regulator containing CheY-like	[TP0519-TP0519 (0.65939915)]
COG2204	COG2204	LI0877	atoC	Response regulator containing CheY-like	LI1115	flbD	Response regulator containing CheY-like	[TP0519-TP0519 (0.65939915)]
COG2204	COG2204	LI0877	atoC	Response regulator containing CheY-like	LI1092	LI1092	Response regulator containing CheY-like	[TP0519-TP0519 (0.65939915)]
COG2204	COG2204	LI1079	hydG	Response regulator containing CheY-like	LI1079	hydG	Response regulator containing CheY-like	[TP0519-TP0519 (0.65939915)]
COG2204	COG2204	LI1115	flbD	Response regulator containing CheY-like	LI1115	flbD	Response regulator containing CheY-like	[TP0519-TP0519 (0.65939915)]
COG0546	COG0739	LI0364	gph	predicted phosphatases	LI0470	LI0470	membrane proteins related to	[TP0554-TP0782 (0.73069036)]
COG0546	COG0739	LI0364	gph	predicted phosphatases	LI0406	LI0406	membrane proteins related to	[TP0554-TP0782 (0.73069036)]
COG0546	COG0739	LI0364	gph	predicted phosphatases	LI0376	LI0376	membrane proteins related to	[TP0554-TP0782 (0.73069036)]
COG0546	COG0739	LI0364	gph	predicted phosphatases	LI0788	LI0788	membrane proteins related to	[TP0554-TP0782 (0.73069036)]
COG0546	COG0739	LI0364	gph	predicted phosphatases	LI0920	LI0920	membrane proteins related to	[TP0554-TP0782 (0.73069036)]
COG0242	COG1187	LI0767	def	N-formylmethionyl-tRNA deformylase	LI0868	rluB	16S rRNA uridine-516 pseudouridylate synthase	[TP0757-TP0459 (0.5284328)]
COG0457	COG0558	LI1157	LI1157	regulatory protein PcrH	LI0373	pgsA	Phosphatidylglycerophosphate synthase	[TP0067-TP0730 (0.86096925)]
COG0457	COG0558	LI0612	LI0612	FOG: TPR repeat	LI0373	pgsA	Phosphatidylglycerophosphate synthase	[TP0067-TP0730 (0.86096925)]
COG0457	COG0558	LI0700	LI0700	FOG: TPR repeat	LI0373	pgsA	Phosphatidylglycerophosphate synthase	[TP0067-TP0730 (0.86096925)]
COG0020	COG1508	LI0384	yaeS	Undecaprenyl pyrophosphate synthase	LI0457	rpoN	DNA-directed RNA polymerase specialized sigma	[TP0603-TP0111 (0.79878455)]
COG0192	COG1774	LI0726	metK	S-adenosylmethionine synthetase	LI1184	LI1184	uncharacterized homolog of PSP1	[TP0794-TP0046 (0.7023217)]
COG0420	COG0739	LI0585	LI0585	DNA repair exonuclease	LI0920	LI0920	membrane proteins related to	[TP0626-TP0782 (0.7781429)]
COG0420	COG0739	LI0585	LI0585	DNA repair exonuclease	LI0406	LI0406	membrane proteins related to	[TP0626-TP0782 (0.7781429)]
COG0420	COG0739	LI0585	LI0585	DNA repair exonuclease	LI0788	LI0788	membrane proteins related to	[TP0626-TP0782 (0.7781429)]
COG0420	COG0739	LI0585	LI0585	DNA repair exonuclease	LI0376	LI0376	membrane proteins related to	[TP0626-TP0782 (0.7781429)]
COG0420	COG0739	LI0585	LI0585	DNA repair exonuclease	LI0470	LI0470	membrane proteins related to	[TP0626-TP0782 (0.7781429)]
COG1385	COG2812	LI0016	LI0016	hypothetical protein	LI0916	dnaX	DNA polymerase III, gamma/tau subunits	[TP0276-TP1005 (0.66627616)]
COG0217	COG0739	LI0269	yebC	hypothetical protein	LI0406	LI0406	membrane proteins related to	[TP0474-TP0864 (0.82349855)]
COG0217	COG0739	LI0269	yebC	hypothetical protein	LI0788	LI0788	membrane proteins related to	[TP0474-TP0864 (0.82349855)]
COG0217	COG0739	LI0269	yebC	hypothetical protein	LI0376	LI0376	membrane proteins related to	[TP0474-TP0864 (0.82349855)]
COG0217	COG0739	LI0269	yebC	hypothetical protein	LI0920	LI0920	membrane proteins related to	[TP0474-TP0864 (0.82349855)]
COG0217	COG0739	LI0269	yebC	hypothetical protein	LI0470	LI0470	membrane proteins related to	[TP0474-TP0864 (0.82349855)]
COG0305	COG0593	LI0354	recQ	Replicative DNA helicase	LI0001	LI0001	ATPase involved in DNA replication initiation	[TP0058-TP0001 (0.9013428)]
COG0305	COG0593	LI0354	recQ	Replicative DNA helicase	LI0787	LI0787	ATPase involved in DNA replication initiation	[TP0058-TP0001 (0.9013428)]
COG0772	COG2239	LI0396	rodA	rod shape-determining protein RodA	LI0359	mgtE	Mg/Co/Ni transporter MgtE (contains CBS domain)	[TP0501-TP0917 (0.53388965), TP0387-TP0917 (0.61041105)]
COG0772	COG2239	LI1103	spoVE	Bacterial cell division membrane protein	LI0359	mgtE	Mg/Co/Ni transporter MgtE (contains CBS domain)	[TP0501-TP0917 (0.53388965), TP0387-TP0917 (0.61041105)]
COG1766	COG2239	LI0857	fliF	Flagellar biosynthesis/type III secretory	LI0359	mgtE	Mg/Co/Ni transporter MgtE (contains CBS domain)	[TP0399-TP0917 (0.5059451)]
COG0178	COG1197	LI1177	LI1177	excinuclease ABC, A subunit	LI0305	LI0305	transcription-repair coupling factor	[TP0514-TP0344 (0.9414915)]
COG0264	COG0544	LI0378	tsf	translation elongation factor Ts	LI0793	LI0793	FKBP-type peptidyl-prolyl cis-trans isomerase	[TP0605-TP0506 (0.9100214)]
COG1344	COG1352	LI0570	LI0570	Flagellin and related hook-associated proteins	LI1139	cheR	Methylase of chemotaxis methyl-accepting	[TP0870-TP0630 (0.7476691)]
COG1344	COG1352	LI0748	flgL	Flagellin and related hook-associated proteins	LI1139	cheR	Methylase of chemotaxis methyl-accepting	[TP0870-TP0630 (0.7476691)]
COG1344	COG1352	LI0710	LI0710	Flagellin and related hook-associated proteins	LI1139	cheR	Methylase of chemotaxis methyl-accepting	[TP0870-TP0630 (0.7476691)]
COG0495	COG1475	LI0152	leuS	Leucyl-tRNA synthetase	LI0815	spo0J	predicted transcriptional regulators	[TP0586-TP0271 (0.63095015)]
COG1352	COG1536	LI1139	cheR	Methylase of chemotaxis methyl-accepting	LI0856	fliG	Flagellar motor switch protein	[TP0630-TP0026 (0.7604114)]
COG1344	COG1516	LI0710	LI0710	Flagellin and related hook-associated proteins	LI0210	fliS	Flagellin-specific chaperone FliS	[TP0870-TP0943 (0.723277)]
COG1344	COG1516	LI0748	flgL	Flagellin and related hook-associated proteins	LI0210	fliS	Flagellin-specific chaperone FliS	[TP0870-TP0943 (0.723277)]
COG1344	COG1516	LI0570	LI0570	Flagellin and related hook-associated proteins	LI0210	fliS	Flagellin-specific chaperone FliS	[TP0870-TP0943 (0.723277)]
COG0099	COG0216	LI0979	rpsM	ribosomal protein S13	LI0002	LI0002	Protein chain release factor A	[TP0210-TP0051 (0.8775348)]
COG0442	COG0552	LI0390	proS	Prolyl-tRNA synthetase	LI0323	LI0323	Signal renition particle GTPase	[TP0160-TP0578 (0.56216276)]
COG0178	COG0845	LI1177	LI1177	excinuclease ABC, A subunit	LI0993	acrA	probable multidrug efflux membrane permease	[TP0514-TP0965 (0.87363523)]
COG0457	COG0566	LI1157	LI1157	regulatory protein PcrH	LI0355	LI0355	rRNA methylases	[TP0095-TP0054 (0.73981166)]
COG0457	COG0566	LI0612	LI0612	FOG: TPR repeat	LI0054	LI0054	rRNA methylases	[TP0095-TP0054 (0.73981166)]
COG0457	COG0566	LI0700	LI0700	FOG: TPR repeat	LI0054	LI0054	rRNA methylases	[TP0095-TP0054 (0.73981166)]
COG0457	COG0566	LI0700	LI0700	FOG: TPR repeat	LI0355	LI0355	rRNA methylases	[TP0095-TP0054 (0.73981166)]
COG0457	COG0566	LI1157	LI1157	regulatory protein PcrH	LI0054	LI0054	rRNA methylases	[TP0095-TP0054 (0.73981166)]
COG0457	COG0566	LI0612	LI0612	FOG: TPR repeat	LI0355	LI0355	rRNA methylases	[TP0095-TP0054 (0.73981166)]
COG0465	COG0558	LI0188	ftsH	ATP-dependent Zn proteases	LI0373	pgsA	Phosphatidylglycerophosphate synthase	[TP0765-TP0256 (0.8653493)]
COG0024	COG0462	LI0978	map	Methionine aminopeptidase	LI0736	prsA	phosphoribosylpyrophosphate synthetase	[TP0842-TP0294 (0.8762697)]
COG1536	COG1766	LI0856	fliG	Flagellar motor switch protein	LI0857	fliF	Flagellar biosynthesis/type III secretory	[TP0400-TP0399 (0.9198608), TP0026-TP0399 (0.9539454)]
COG0215	COG1536	LI0608	cysS	Cysteinyl-tRNA synthetase	LI0856	fliG	Flagellar motor switch protein	[TP0091-TP0400 (0.6374247)]
COG0564	COG1418	LI0715	LI0715	Pseudouridylate synthases, 23S RNA-specific	LI0802	LI0802	predicted HD superfamily hydrolase	[TP0154-TP1018 (0.7668753)]
COG0564	COG1418	LI0813	LI0813	Pseudouridylate synthases, 23S RNA-specific	LI0802	LI0802	predicted HD superfamily hydrolase	[TP0154-TP1018 (0.7668753)]
COG0739	COG2204	LI0406	LI0406	membrane proteins related to	LI1115	flbD	Response regulator containing CheY-like	[TP0706-TP0519 (0.80130965)]
COG0739	COG2204	LI0788	LI0788	membrane proteins related to	LI0687	LI0687	Response regulator containing CheY-like	[TP0706-TP0519 (0.80130965)]
COG0739	COG2204	LI0920	LI0920	membrane proteins related to	LI1115	flbD	Response regulator containing CheY-like	[TP0706-TP0519 (0.80130965)]
COG0739	COG2204	LI0376	LI0376	membrane proteins related to	LI0687	LI0687	Response regulator containing CheY-like	[TP0706-TP0519 (0.80130965)]
COG0739	COG2204	LI0788	LI0788	membrane proteins related to	LI1079	hydG	Response regulator containing CheY-like	[TP0706-TP0519 (0.80130965)]
COG0739	COG2204	LI0406	LI0406	membrane proteins related to	LI1079	hydG	Response regulator containing CheY-like	[TP0706-TP0519 (0.80130965)]
COG0739	COG2204	LI0376	LI0376	membrane proteins related to	LI1092	LI1092	Response regulator containing CheY-like	[TP0706-TP0519 (0.80130965)]
COG0739	COG2204	LI0376	LI0376	membrane proteins related to	LI1115	flbD	Response regulator containing CheY-like	[TP0706-TP0519 (0.80130965)]
COG0739	COG2204	LI0406	LI0406	membrane proteins related to	LI0687	LI0687	Response regulator containing CheY-like	[TP0706-TP0519 (0.80130965)]
COG0739	COG2204	LI0920	LI0920	membrane proteins related to	LI1092	LI1092	Response regulator containing CheY-like	[TP0706-TP0519 (0.80130965)]
COG0739	COG2204	LI0920	LI0920	membrane proteins related to	LI0877	atoC	Response regulator containing CheY-like	[TP0706-TP0519 (0.80130965)]
COG0739	COG2204	LI0788	LI0788	membrane proteins related to	LI1092	LI1092	Response regulator containing CheY-like	[TP0706-TP0519 (0.80130965)]
COG0739	COG2204	LI0376	LI0376	membrane proteins related to	LI0877	atoC	Response regulator containing CheY-like	[TP0706-TP0519 (0.80130965)]
COG0739	COG2204	LI0470	LI0470	membrane proteins related to	LI0687	LI0687	Response regulator containing CheY-like	[TP0706-TP0519 (0.80130965)]
COG0739	COG2204	LI0470	LI0470	membrane proteins related to	LI1079	hydG	Response regulator containing CheY-like	[TP0706-TP0519 (0.80130965)]
COG0739	COG2204	LI0406	LI0406	membrane proteins related to	LI1092	LI1092	Response regulator containing CheY-like	[TP0706-TP0519 (0.80130965)]
COG0739	COG2204	LI0920	LI0920	membrane proteins related to	LI0687	LI0687	Response regulator containing CheY-like	[TP0706-TP0519 (0.80130965)]
COG0739	COG2204	LI0470	LI0470	membrane proteins related to	LI0877	atoC	Response regulator containing CheY-like	[TP0706-TP0519 (0.80130965)]
COG0739	COG2204	LI0470	LI0470	membrane proteins related to	LI1092	LI1092	Response regulator containing CheY-like	[TP0706-TP0519 (0.80130965)]
COG0739	COG2204	LI0788	LI0788	membrane proteins related to	LI0877	atoC	Response regulator containing CheY-like	[TP0706-TP0519 (0.80130965)]
COG0739	COG2204	LI0920	LI0920	membrane proteins related to	LI1079	hydG	Response regulator containing CheY-like	[TP0706-TP0519 (0.80130965)]
COG0739	COG2204	LI0376	LI0376	membrane proteins related to	LI1079	hydG	Response regulator containing CheY-like	[TP0706-TP0519 (0.80130965)]
COG0739	COG2204	LI0406	LI0406	membrane proteins related to	LI0877	atoC	Response regulator containing CheY-like	[TP0706-TP0519 (0.80130965)]
COG0739	COG2204	LI0788	LI0788	membrane proteins related to	LI1115	flbD	Response regulator containing CheY-like	[TP0706-TP0519 (0.80130965)]
COG0739	COG2204	LI0470	LI0470	membrane proteins related to	LI1115	flbD	Response regulator containing CheY-like	[TP0706-TP0519 (0.80130965)]
COG0036	COG2001	LI0218	rpe	Pentose-5-phosphate-3-epimerase	LI1096	mraZ	hypothetical protein	[TP0945-TP0383 (0.685165)]
COG0457	COG0495	LI0700	LI0700	FOG: TPR repeat	LI0152	leuS	Leucyl-tRNA synthetase	[TP0067-TP0586 (0.714839)]
COG0457	COG0495	LI0612	LI0612	FOG: TPR repeat	LI0152	leuS	Leucyl-tRNA synthetase	[TP0067-TP0586 (0.714839)]
COG0457	COG0495	LI1157	LI1157	regulatory protein PcrH	LI0152	leuS	Leucyl-tRNA synthetase	[TP0067-TP0586 (0.714839)]
COG0358	COG0457	LI0518	dnaG	DNA primase (bacterial type)	LI1157	LI1157	regulatory protein PcrH	[TP0492-TP0648 (0.5111708)]
COG0358	COG0457	LI0518	dnaG	DNA primase (bacterial type)	LI0612	LI0612	FOG: TPR repeat	[TP0492-TP0648 (0.5111708)]
COG0358	COG0457	LI0518	dnaG	DNA primase (bacterial type)	LI0700	LI0700	FOG: TPR repeat	[TP0492-TP0648 (0.5111708)]
COG2255	COG3951	LI1187	ruvB	Holliday junction resolvasome, helicase subunit	LI0745	flgJ	membrane proteins related to	[TP0162-TP0959 (0.6394583)]
COG0687	COG1558	LI0832	potD	Spermidine/putrescine-binding periplasmic	LI0859	flgC	Flagellar basal body rod protein	[TP0655-TP0397 (0.60331625)]
COG0766	COG1419	LI0838	murA	UDP-N-acetylglucosamine enolpyruvyl transferase	LI0529	flhF	Flagellar GTP-binding protein	[TP0029-TP0713 (0.80866665)]
COG0795	COG1792	LI0881	LI0881	predicted permeases	LI0393	mreC	cell shape-determining protein	[TP0884-TP0498 (0.8374102)]
COG0795	COG1792	LI0882	LI0882	predicted permeases	LI0393	mreC	cell shape-determining protein	[TP0884-TP0498 (0.8374102)]
COG1317	COG1536	LI0541	sctL	type III secretion protein, YopL family putative	LI0856	fliG	Flagellar motor switch protein	[TP0401-TP0026 (0.96139234)]
COG1317	COG1536	LI1164	YscL	putative type III secretion protein	LI0856	fliG	Flagellar motor switch protein	[TP0401-TP0026 (0.96139234)]
COG0024	COG0125	LI0978	map	Methionine aminopeptidase	LI0760	tmk	Thymidylate kinase	[TP0842-TP0354 (0.8096375)]
COG1077	COG1426	LI1135	LI1135	Actin-like ATPase involved in cell	LI0302	LI0302	hypothetical protein	[TP0497-TP0334 (0.739115)]
COG1077	COG1426	LI0392	LI0392	Actin-like ATPase involved in cell	LI0302	LI0302	hypothetical protein	[TP0497-TP0334 (0.739115)]
COG1291	COG1291	LI0482	LI0482	Flagellar motor component	LI0486	LI0486	Flagellar motor component	[TP0725-TP0725 (0.8044664)]
COG1291	COG1291	LI0486	LI0486	Flagellar motor component	LI0482	LI0482	Flagellar motor component	[TP0725-TP0725 (0.8044664)]
COG1291	COG1291	LI0486	LI0486	Flagellar motor component	LI0486	LI0486	Flagellar motor component	[TP0725-TP0725 (0.8044664)]
COG1291	COG1291	LI0482	LI0482	Flagellar motor component	LI0482	LI0482	Flagellar motor component	[TP0725-TP0725 (0.8044664)]
COG0275	COG1815	LI1097	LI1097	predicted S-adenosylmethionine-dependent	LI0860	flgB	Flagellar basal body protein	[TP0384-TP0396 (0.81050646)]
COG1536	COG1536	LI0856	fliG	Flagellar motor switch protein	LI0856	fliG	Flagellar motor switch protein	[TP0026-TP0400 (0.5928469)]
COG0457	COG0845	LI0612	LI0612	FOG: TPR repeat	LI0993	acrA	probable multidrug efflux membrane permease	[TP0648-TP0965 (0.54118866)]
COG0457	COG0845	LI0700	LI0700	FOG: TPR repeat	LI0993	acrA	probable multidrug efflux membrane permease	[TP0648-TP0965 (0.54118866)]
COG0457	COG0845	LI1157	LI1157	regulatory protein PcrH	LI0993	acrA	probable multidrug efflux membrane permease	[TP0648-TP0965 (0.54118866)]
COG0760	COG2239	LI1114	LI1114	Parvulin-like peptidyl-prolyl isomerase	LI0359	mgtE	Mg/Co/Ni transporter MgtE (contains CBS domain)	[TP1016-TP0917 (0.81817394)]
COG0760	COG2239	LI0303	ppi	Parvulin-like peptidyl-prolyl isomerase	LI0359	mgtE	Mg/Co/Ni transporter MgtE (contains CBS domain)	[TP1016-TP0917 (0.81817394)]
COG1749	COG1843	LI0348	LI0348	Flagellar hook protein FlgE	LI0567	LI0567	Flagellar hook capping protein	[TP0727-TP0728 (0.8651164)]
COG1749	COG1843	LI0566	LI0566	Flagellar hook protein FlgE	LI0567	LI0567	Flagellar hook capping protein	[TP0727-TP0728 (0.8651164)]
COG0782	COG1057	LI0307	greA	transcription elongation factor greA	LI0062	ybeN	Nicotinic acid mononucleotide	[TP0019-TP0741 (0.75909394)]
COG1516	COG1516	LI0210	fliS	Flagellin-specific chaperone FliS	LI0210	fliS	Flagellin-specific chaperone FliS	[TP0943-TP0943 (0.5311184)]
COG0817	COG1516	LI0268	ruvC	Holliday junction resolvasome, endonuclease	LI0210	fliS	Flagellin-specific chaperone FliS	[TP0517-TP0943 (0.5294325)]
COG1109	COG1157	LI0674	LI0674	hypothetical protein	LI0854	fliI	Flagellar biosynthesis/type III secretory	[TP0413-TP0402 (0.78400123)]
COG1109	COG1157	LI0192	LI0192	phosphomannomutase	LI0540	sctN	Type III secretion component protein SctN	[TP0413-TP0402 (0.78400123)]
COG1109	COG1157	LI0674	LI0674	hypothetical protein	LI0540	sctN	Type III secretion component protein SctN	[TP0413-TP0402 (0.78400123)]
COG1109	COG1157	LI0192	LI0192	phosphomannomutase	LI0854	fliI	Flagellar biosynthesis/type III secretory	[TP0413-TP0402 (0.78400123)]
COG0012	COG0188	LI0146	LI0146	predicted GTPase, probable translation factor	LI0784	gyrA	Type IIA topoisomerase (DNA gyrase/topo II,	[TP0124-TP0005 (0.7149395)]
COG0206	COG1774	LI1109	ftsZ	cell division GTPase	LI1184	LI1184	uncharacterized homolog of PSP1	[TP0390-TP0046 (0.67547834)]
COG0324	COG1558	LI0281	miaA	tRNA delta(2)-isopentenylpyrophosphate	LI0859	flgC	Flagellar basal body rod protein	[TP0637-TP0397 (0.66148543)]
COG0528	COG1774	LI0382	pyrH	Uridylate kinase	LI1184	LI1184	uncharacterized homolog of PSP1	[TP0099-TP0046 (0.65377367)]
COG0840	COG1157	LI0843	tsr	Methyl-accepting chemotaxis protein	LI0540	sctN	Type III secretion component protein SctN	[TP0640-TP0402 (0.9180537)]
COG0840	COG1157	LI0843	tsr	Methyl-accepting chemotaxis protein	LI0854	fliI	Flagellar biosynthesis/type III secretory	[TP0640-TP0402 (0.9180537)]
COG0462	COG0492	LI0736	prsA	phosphoribosylpyrophosphate synthetase	LI0366	trxB	Thioredoxin reductase	[TP0294-TP0814 (0.8323514)]
COG0178	COG0272	LI1177	LI1177	excinuclease ABC, A subunit	LI0242	lig	NAD-dependent DNA ligase (contains BRCT domain	[TP0514-TP0634 (0.7537598)]
COG0495	COG1558	LI0152	leuS	Leucyl-tRNA synthetase	LI0859	flgC	Flagellar basal body rod protein	[TP0586-TP0397 (0.60331625)]
COG1192	COG2214	LI1140	LI1140	ATPases involved in chromosome partitioning	LI0124	cbpA	DnaJ-class molecular chaperone	[TP0272-TP0843 (0.8210422)]
COG1192	COG2214	LI0814	LI0814	ATPases involved in chromosome partitioning	LI0124	cbpA	DnaJ-class molecular chaperone	[TP0272-TP0843 (0.8210422)]
COG0608	COG1159	LI0313	recJ	Single-stranded DNA-specific exonuclease	LI0644	LI0644	GTPase	[TP0704-TP0541 (0.7586372)]
COG0739	COG4786	LI0376	LI0376	membrane proteins related to	LI0740	flgF	Flagellar basal body rod protein	[TP0782-TP0961 (0.69582695)]
COG0739	COG4786	LI0376	LI0376	membrane proteins related to	LI0741	LI0741	Flagellar basal body L-ring protein	[TP0782-TP0961 (0.69582695)]
COG0739	COG4786	LI0406	LI0406	membrane proteins related to	LI0741	LI0741	Flagellar basal body L-ring protein	[TP0782-TP0961 (0.69582695)]
COG0739	COG4786	LI0920	LI0920	membrane proteins related to	LI0741	LI0741	Flagellar basal body L-ring protein	[TP0782-TP0961 (0.69582695)]
COG0739	COG4786	LI0470	LI0470	membrane proteins related to	LI0741	LI0741	Flagellar basal body L-ring protein	[TP0782-TP0961 (0.69582695)]
COG0739	COG4786	LI0788	LI0788	membrane proteins related to	LI0740	flgF	Flagellar basal body rod protein	[TP0782-TP0961 (0.69582695)]
COG0739	COG4786	LI0406	LI0406	membrane proteins related to	LI0740	flgF	Flagellar basal body rod protein	[TP0782-TP0961 (0.69582695)]
COG0739	COG4786	LI0920	LI0920	membrane proteins related to	LI0740	flgF	Flagellar basal body rod protein	[TP0782-TP0961 (0.69582695)]
COG0739	COG4786	LI0470	LI0470	membrane proteins related to	LI0740	flgF	Flagellar basal body rod protein	[TP0782-TP0961 (0.69582695)]
COG0739	COG4786	LI0788	LI0788	membrane proteins related to	LI0741	LI0741	Flagellar basal body L-ring protein	[TP0782-TP0961 (0.69582695)]
COG0124	COG0546	LI0986	hisS	Histidyl-tRNA synthetase	LI0364	gph	predicted phosphatases	[TP0641-TP0554 (0.5196431)]
COG0457	COG2204	LI0700	LI0700	FOG: TPR repeat	LI1092	LI1092	Response regulator containing CheY-like	[TP0067-TP0519 (0.7741208)]
COG0457	COG2204	LI0612	LI0612	FOG: TPR repeat	LI1115	flbD	Response regulator containing CheY-like	[TP0067-TP0519 (0.7741208)]
COG0457	COG2204	LI1157	LI1157	regulatory protein PcrH	LI0687	LI0687	Response regulator containing CheY-like	[TP0067-TP0519 (0.7741208)]
COG0457	COG2204	LI1157	LI1157	regulatory protein PcrH	LI1092	LI1092	Response regulator containing CheY-like	[TP0067-TP0519 (0.7741208)]
COG0457	COG2204	LI0700	LI0700	FOG: TPR repeat	LI0877	atoC	Response regulator containing CheY-like	[TP0067-TP0519 (0.7741208)]
COG0457	COG2204	LI0612	LI0612	FOG: TPR repeat	LI0687	LI0687	Response regulator containing CheY-like	[TP0067-TP0519 (0.7741208)]
COG0457	COG2204	LI1157	LI1157	regulatory protein PcrH	LI0877	atoC	Response regulator containing CheY-like	[TP0067-TP0519 (0.7741208)]
COG0457	COG2204	LI0612	LI0612	FOG: TPR repeat	LI1079	hydG	Response regulator containing CheY-like	[TP0067-TP0519 (0.7741208)]
COG0457	COG2204	LI0700	LI0700	FOG: TPR repeat	LI1115	flbD	Response regulator containing CheY-like	[TP0067-TP0519 (0.7741208)]
COG0457	COG2204	LI1157	LI1157	regulatory protein PcrH	LI1079	hydG	Response regulator containing CheY-like	[TP0067-TP0519 (0.7741208)]
COG0457	COG2204	LI0700	LI0700	FOG: TPR repeat	LI1079	hydG	Response regulator containing CheY-like	[TP0067-TP0519 (0.7741208)]
COG0457	COG2204	LI1157	LI1157	regulatory protein PcrH	LI1115	flbD	Response regulator containing CheY-like	[TP0067-TP0519 (0.7741208)]
COG0457	COG2204	LI0700	LI0700	FOG: TPR repeat	LI0687	LI0687	Response regulator containing CheY-like	[TP0067-TP0519 (0.7741208)]
COG0457	COG2204	LI0612	LI0612	FOG: TPR repeat	LI1092	LI1092	Response regulator containing CheY-like	[TP0067-TP0519 (0.7741208)]
COG0457	COG2204	LI0612	LI0612	FOG: TPR repeat	LI0877	atoC	Response regulator containing CheY-like	[TP0067-TP0519 (0.7741208)]
COG0526	COG1843	LI0367	trxA	Thiol-disulfide isomerase and thioredoxins	LI0567	LI0567	Flagellar hook capping protein	[TP0100-TP0728 (0.58155864)]
COG0526	COG1843	LI0614	LI0614	Thiol-disulfide isomerase and thioredoxins	LI0567	LI0567	Flagellar hook capping protein	[TP0100-TP0728 (0.58155864)]
COG1774	COG2812	LI1184	LI1184	uncharacterized homolog of PSP1	LI0916	dnaX	DNA polymerase III, gamma/tau subunits	[TP0046-TP1005 (0.5678104)]
COG0768	COG1344	LI1098	ftsI	cell division protein FtsI/penicillin-binding	LI0570	LI0570	Flagellin and related hook-associated proteins	[TP0760-TP0870 (0.7190043)]
COG0768	COG1344	LI0395	LI0395	cell division protein FtsI/penicillin-binding	LI0570	LI0570	Flagellin and related hook-associated proteins	[TP0760-TP0870 (0.7190043)]
COG0768	COG1344	LI0395	LI0395	cell division protein FtsI/penicillin-binding	LI0748	flgL	Flagellin and related hook-associated proteins	[TP0760-TP0870 (0.7190043)]
COG0768	COG1344	LI0395	LI0395	cell division protein FtsI/penicillin-binding	LI0710	LI0710	Flagellin and related hook-associated proteins	[TP0760-TP0870 (0.7190043)]
COG0768	COG1344	LI1098	ftsI	cell division protein FtsI/penicillin-binding	LI0748	flgL	Flagellin and related hook-associated proteins	[TP0760-TP0870 (0.7190043)]
COG0768	COG1344	LI1098	ftsI	cell division protein FtsI/penicillin-binding	LI0710	LI0710	Flagellin and related hook-associated proteins	[TP0760-TP0870 (0.7190043)]
COG0036	COG1774	LI0218	rpe	Pentose-5-phosphate-3-epimerase	LI1184	LI1184	uncharacterized homolog of PSP1	[TP0945-TP0046 (0.53769433)]
COG0528	COG4591	LI0382	pyrH	Uridylate kinase	LI1026	lolC	ABC-type transport system, involved in	[TP0099-TP0580 (0.8561369)]
COG0770	COG2001	LI1100	murF	UDP-N-acetylmuramyl pentapeptide synthase	LI1096	mraZ	hypothetical protein	[TP0386-TP0383 (0.8315325)]
COG0051	COG2204	LI0959	rpsJ	ribosomal protein S10	LI1079	hydG	Response regulator containing CheY-like	[TP0188-TP0519 (0.6307204)]
COG0051	COG2204	LI0959	rpsJ	ribosomal protein S10	LI1115	flbD	Response regulator containing CheY-like	[TP0188-TP0519 (0.6307204)]
COG0051	COG2204	LI0959	rpsJ	ribosomal protein S10	LI0687	LI0687	Response regulator containing CheY-like	[TP0188-TP0519 (0.6307204)]
COG0051	COG2204	LI0959	rpsJ	ribosomal protein S10	LI1092	LI1092	Response regulator containing CheY-like	[TP0188-TP0519 (0.6307204)]
COG0051	COG2204	LI0959	rpsJ	ribosomal protein S10	LI0877	atoC	Response regulator containing CheY-like	[TP0188-TP0519 (0.6307204)]
COG0249	COG0546	LI0236	mutS	Mismatch repair ATPase (MutS family)	LI0364	gph	predicted phosphatases	[TP0328-TP0554 (0.5196431)]
COG0162	COG2834	LI0022	tyrS	Tyrosyl-tRNA synthetase	LI0065	LI0065	Outer membrane lipoprotein-sorting protein	[TP0834-TP0333 (0.5313641)]
COG3951	COG4786	LI0745	flgJ	membrane proteins related to	LI0741	LI0741	Flagellar basal body L-ring protein	[TP0959-TP0961 (0.55835927)]
COG3951	COG4786	LI0745	flgJ	membrane proteins related to	LI0740	flgF	Flagellar basal body rod protein	[TP0959-TP0961 (0.55835927)]
COG0342	COG0546	LI0048	secD	Preprotein translocase subunit SecF	LI0364	gph	predicted phosphatases	[TP0410-TP0554 (0.6160348)]
COG0457	COG1536	LI1157	LI1157	regulatory protein PcrH	LI0856	fliG	Flagellar motor switch protein	[TP0648-TP0400 (0.69805074)]
COG0457	COG1536	LI0612	LI0612	FOG: TPR repeat	LI0856	fliG	Flagellar motor switch protein	[TP0648-TP0400 (0.69805074)]
COG0457	COG1536	LI0700	LI0700	FOG: TPR repeat	LI0856	fliG	Flagellar motor switch protein	[TP0648-TP0400 (0.69805074)]
COG0227	COG0492	LI0826	rpmB	ribosomal protein L28	LI0366	trxB	Thioredoxin reductase	[TP0362-TP0814 (0.801083)]
COG0051	COG1192	LI0959	rpsJ	ribosomal protein S10	LI0814	LI0814	ATPases involved in chromosome partitioning	[TP0188-TP0272 (0.7732025)]
COG0051	COG1192	LI0959	rpsJ	ribosomal protein S10	LI1140	LI1140	ATPases involved in chromosome partitioning	[TP0188-TP0272 (0.7732025)]
COG0249	COG0457	LI0236	mutS	Mismatch repair ATPase (MutS family)	LI0700	LI0700	FOG: TPR repeat	[TP0328-TP0095 (0.63719666)]
COG0249	COG0457	LI0236	mutS	Mismatch repair ATPase (MutS family)	LI1157	LI1157	regulatory protein PcrH	[TP0328-TP0095 (0.63719666)]
COG0249	COG0457	LI0236	mutS	Mismatch repair ATPase (MutS family)	LI0612	LI0612	FOG: TPR repeat	[TP0328-TP0095 (0.63719666)]
COG0442	COG0459	LI0390	proS	Prolyl-tRNA synthetase	LI0625	LI0625	GroEL/HSP60 homolog	[TP0160-TP0030 (0.7719589)]
COG0341	COG2239	LI0047	secF	Preprotein translocase subunit SecF	LI0359	mgtE	Mg/Co/Ni transporter MgtE (contains CBS domain)	[TP0411-TP0917 (0.6093018)]
COG0217	COG0481	LI0269	yebC	hypothetical protein	LI0720	lepA	membrane GTPase LepA	[TP0474-TP0510 (0.76600474)]
COG0178	COG0357	LI1177	LI1177	excinuclease ABC, A subunit	LI0432	LI0432	predicted S-adenosylmethionine-dependent	[TP0514-TP0946 (0.8569251)]
COG1815	COG1843	LI0860	flgB	Flagellar basal body protein	LI0567	LI0567	Flagellar hook capping protein	[TP0396-TP0728 (0.83050734)]
COG0472	COG2239	LI1101	mraY	UDP-N-acetylmuramyl pentapeptide	LI0359	mgtE	Mg/Co/Ni transporter MgtE (contains CBS domain)	[TP0345-TP0917 (0.5059451)]
COG0330	COG0772	LI0675	hflK	membrane protease subunits, stomatin/prohibitin	LI1103	spoVE	Bacterial cell division membrane protein	[TP0113-TP0501 (0.70068353)]
COG0330	COG0772	LI0676	hflC	membrane protease subunits, stomatin/prohibitin	LI0396	rodA	rod shape-determining protein RodA	[TP0113-TP0501 (0.70068353)]
COG0330	COG0772	LI0675	hflK	membrane protease subunits, stomatin/prohibitin	LI0396	rodA	rod shape-determining protein RodA	[TP0113-TP0501 (0.70068353)]
COG0330	COG0772	LI0676	hflC	membrane protease subunits, stomatin/prohibitin	LI1103	spoVE	Bacterial cell division membrane protein	[TP0113-TP0501 (0.70068353)]
COG0154	COG1624	LI0885	LI0885	Asp-tRNAAsn/Glu-tRNAGln amidotransferase A	LI0190	LI0190	hypothetical protein	[TP1020-TP0826 (0.7964557)]
COG0442	COG1843	LI0390	proS	Prolyl-tRNA synthetase	LI0567	LI0567	Flagellar hook capping protein	[TP0160-TP0728 (0.50152636)]
COG0840	COG1558	LI0843	tsr	Methyl-accepting chemotaxis protein	LI0859	flgC	Flagellar basal body rod protein	[TP0640-TP0397 (0.8569927)]
COG0143	COG0217	LI1183	metG	Methionyl-tRNA synthetase	LI0269	yebC	hypothetical protein	[TP0798-TP0474 (0.7790581)]
COG0357	COG1774	LI0432	LI0432	predicted S-adenosylmethionine-dependent	LI1184	LI1184	uncharacterized homolog of PSP1	[TP0946-TP0046 (0.5510487)]
COG0357	COG0442	LI0432	LI0432	predicted S-adenosylmethionine-dependent	LI0390	proS	Prolyl-tRNA synthetase	[TP0946-TP0160 (0.6515529)]
COG0566	COG2204	LI0355	LI0355	rRNA methylases	LI1092	LI1092	Response regulator containing CheY-like	[TP0054-TP0519 (0.63495165)]
COG0566	COG2204	LI0355	LI0355	rRNA methylases	LI0877	atoC	Response regulator containing CheY-like	[TP0054-TP0519 (0.63495165)]
COG0566	COG2204	LI0355	LI0355	rRNA methylases	LI1079	hydG	Response regulator containing CheY-like	[TP0054-TP0519 (0.63495165)]
COG0566	COG2204	LI0054	LI0054	rRNA methylases	LI1092	LI1092	Response regulator containing CheY-like	[TP0054-TP0519 (0.63495165)]
COG0566	COG2204	LI0054	LI0054	rRNA methylases	LI1079	hydG	Response regulator containing CheY-like	[TP0054-TP0519 (0.63495165)]
COG0566	COG2204	LI0355	LI0355	rRNA methylases	LI1115	flbD	Response regulator containing CheY-like	[TP0054-TP0519 (0.63495165)]
COG0566	COG2204	LI0355	LI0355	rRNA methylases	LI0687	LI0687	Response regulator containing CheY-like	[TP0054-TP0519 (0.63495165)]
COG0566	COG2204	LI0054	LI0054	rRNA methylases	LI0877	atoC	Response regulator containing CheY-like	[TP0054-TP0519 (0.63495165)]
COG0566	COG2204	LI0054	LI0054	rRNA methylases	LI1115	flbD	Response regulator containing CheY-like	[TP0054-TP0519 (0.63495165)]
COG0566	COG2204	LI0054	LI0054	rRNA methylases	LI0687	LI0687	Response regulator containing CheY-like	[TP0054-TP0519 (0.63495165)]
COG0457	COG1256	LI0700	LI0700	FOG: TPR repeat	LI0747	flgK	Flagellar hook-associated protein	[TP0067-TP0660 (0.6278126)]
COG0457	COG1256	LI0612	LI0612	FOG: TPR repeat	LI0747	flgK	Flagellar hook-associated protein	[TP0067-TP0660 (0.6278126)]
COG0457	COG1256	LI1157	LI1157	regulatory protein PcrH	LI0747	flgK	Flagellar hook-associated protein	[TP0067-TP0660 (0.6278126)]
COG0457	COG2812	LI0612	LI0612	FOG: TPR repeat	LI0916	dnaX	DNA polymerase III, gamma/tau subunits	[TP0067-TP1005 (0.5652097)]
COG0457	COG2812	LI1157	LI1157	regulatory protein PcrH	LI0916	dnaX	DNA polymerase III, gamma/tau subunits	[TP0067-TP1005 (0.5652097)]
COG0457	COG2812	LI0700	LI0700	FOG: TPR repeat	LI0916	dnaX	DNA polymerase III, gamma/tau subunits	[TP0067-TP1005 (0.5652097)]
COG0036	COG1516	LI0218	rpe	Pentose-5-phosphate-3-epimerase	LI0210	fliS	Flagellin-specific chaperone FliS	[TP0945-TP0943 (0.573118)]
COG0124	COG0124	LI0986	hisS	Histidyl-tRNA synthetase	LI0986	hisS	Histidyl-tRNA synthetase	[TP0641-TP0641 (0.67365265)]
COG0290	COG1837	LI0213	LI0213	translation initiation factor 3 (IF-3)	LI0574	LI0574	predicted RNA-binding protein (contains KH	[TP0850-TP0906 (0.70629925)]
COG0768	COG0815	LI0395	LI0395	cell division protein FtsI/penicillin-binding	LI0892	lnt	Apolipoprotein N-acyltransferase	[TP0500-TP0252 (0.87159187)]
COG0768	COG0815	LI1098	ftsI	cell division protein FtsI/penicillin-binding	LI0892	lnt	Apolipoprotein N-acyltransferase	[TP0500-TP0252 (0.87159187)]
COG0420	COG1256	LI0585	LI0585	DNA repair exonuclease	LI0747	flgK	Flagellar hook-associated protein	[TP0626-TP0660 (0.6120698)]
COG0442	COG1344	LI0390	proS	Prolyl-tRNA synthetase	LI0748	flgL	Flagellin and related hook-associated proteins	[TP0160-TP0792 (0.6929264), TP0160-TP0659 (0.5927278)]
COG0442	COG1344	LI0390	proS	Prolyl-tRNA synthetase	LI0570	LI0570	Flagellin and related hook-associated proteins	[TP0160-TP0792 (0.6929264), TP0160-TP0659 (0.5927278)]
COG0442	COG1344	LI0390	proS	Prolyl-tRNA synthetase	LI0710	LI0710	Flagellin and related hook-associated proteins	[TP0160-TP0792 (0.6929264), TP0160-TP0659 (0.5927278)]
COG1558	COG4591	LI0859	flgC	Flagellar basal body rod protein	LI1026	lolC	ABC-type transport system, involved in	[TP0397-TP0582 (0.5810855)]
COG0687	COG1057	LI0832	potD	Spermidine/putrescine-binding periplasmic	LI0062	ybeN	Nicotinic acid mononucleotide	[TP0655-TP0741 (0.7061969)]
COG1558	COG4786	LI0859	flgC	Flagellar basal body rod protein	LI0740	flgF	Flagellar basal body rod protein	[TP0397-TP0961 (0.74447966)]
COG1558	COG4786	LI0859	flgC	Flagellar basal body rod protein	LI0741	LI0741	Flagellar basal body L-ring protein	[TP0397-TP0961 (0.74447966)]
COG0012	COG0608	LI0146	LI0146	predicted GTPase, probable translation factor	LI0313	recJ	Single-stranded DNA-specific exonuclease	[TP0124-TP0704 (0.626838)]
COG0739	COG0773	LI0788	LI0788	membrane proteins related to	LI1105	murC	UDP-N-acetylmuramate-alanine ligase	[TP0782-TP0341 (0.8145237)]
COG0739	COG0773	LI0470	LI0470	membrane proteins related to	LI1105	murC	UDP-N-acetylmuramate-alanine ligase	[TP0782-TP0341 (0.8145237)]
COG0739	COG0773	LI0406	LI0406	membrane proteins related to	LI1105	murC	UDP-N-acetylmuramate-alanine ligase	[TP0782-TP0341 (0.8145237)]
COG0739	COG0773	LI0376	LI0376	membrane proteins related to	LI1105	murC	UDP-N-acetylmuramate-alanine ligase	[TP0782-TP0341 (0.8145237)]
COG0739	COG0773	LI0920	LI0920	membrane proteins related to	LI1105	murC	UDP-N-acetylmuramate-alanine ligase	[TP0782-TP0341 (0.8145237)]
COG0050	COG0457	LI0935	tufA	GTPases-translation elongation factors	LI1157	LI1157	regulatory protein PcrH	[TP0187-TP0067 (0.7854602)]
COG0050	COG0457	LI0935	tufA	GTPases-translation elongation factors	LI0700	LI0700	FOG: TPR repeat	[TP0187-TP0067 (0.7854602)]
COG0050	COG0457	LI0935	tufA	GTPases-translation elongation factors	LI0612	LI0612	FOG: TPR repeat	[TP0187-TP0067 (0.7854602)]
COG0496	COG1774	LI0762	surE	predicted acid phosphatase	LI1184	LI1184	uncharacterized homolog of PSP1	[TP0419-TP0046 (0.7400719)]
COG0739	COG2239	LI0406	LI0406	membrane proteins related to	LI0359	mgtE	Mg/Co/Ni transporter MgtE (contains CBS domain)	[TP0155-TP0917 (0.6343327)]
COG0739	COG2239	LI0920	LI0920	membrane proteins related to	LI0359	mgtE	Mg/Co/Ni transporter MgtE (contains CBS domain)	[TP0155-TP0917 (0.6343327)]
COG0739	COG2239	LI0376	LI0376	membrane proteins related to	LI0359	mgtE	Mg/Co/Ni transporter MgtE (contains CBS domain)	[TP0155-TP0917 (0.6343327)]
COG0739	COG2239	LI0788	LI0788	membrane proteins related to	LI0359	mgtE	Mg/Co/Ni transporter MgtE (contains CBS domain)	[TP0155-TP0917 (0.6343327)]
COG0739	COG2239	LI0470	LI0470	membrane proteins related to	LI0359	mgtE	Mg/Co/Ni transporter MgtE (contains CBS domain)	[TP0155-TP0917 (0.6343327)]
COG0457	COG1187	LI0700	LI0700	FOG: TPR repeat	LI0868	rluB	16S rRNA uridine-516 pseudouridylate synthase	[TP0067-TP0459 (0.6360361)]
COG0457	COG1187	LI0612	LI0612	FOG: TPR repeat	LI0868	rluB	16S rRNA uridine-516 pseudouridylate synthase	[TP0067-TP0459 (0.6360361)]
COG0457	COG1187	LI1157	LI1157	regulatory protein PcrH	LI0868	rluB	16S rRNA uridine-516 pseudouridylate synthase	[TP0067-TP0459 (0.6360361)]
COG0210	COG0305	LI0706	LI0706	hypothetical protein	LI0354	recQ	Replicative DNA helicase	[TP0102-TP0058 (0.8842861)]
COG0210	COG0305	LI0672	pcrA	Superfamily I DNA and RNA helicases	LI0354	recQ	Replicative DNA helicase	[TP0102-TP0058 (0.8842861)]
COG0621	COG0739	LI0308	LI0308	2-methylthioadenine synthetase	LI0788	LI0788	membrane proteins related to	[TP0269-TP0702 (0.8475093)]
COG0621	COG0739	LI0308	LI0308	2-methylthioadenine synthetase	LI0470	LI0470	membrane proteins related to	[TP0269-TP0702 (0.8475093)]
COG0621	COG0739	LI0678	LI0678	2-methylthioadenine synthetase	LI0788	LI0788	membrane proteins related to	[TP0269-TP0702 (0.8475093)]
COG0621	COG0739	LI0308	LI0308	2-methylthioadenine synthetase	LI0920	LI0920	membrane proteins related to	[TP0269-TP0702 (0.8475093)]
COG0621	COG0739	LI0821	miaB	2-methylthioadenine synthetase	LI0920	LI0920	membrane proteins related to	[TP0269-TP0702 (0.8475093)]
COG0621	COG0739	LI0821	miaB	2-methylthioadenine synthetase	LI0376	LI0376	membrane proteins related to	[TP0269-TP0702 (0.8475093)]
COG0621	COG0739	LI0308	LI0308	2-methylthioadenine synthetase	LI0376	LI0376	membrane proteins related to	[TP0269-TP0702 (0.8475093)]
COG0621	COG0739	LI0821	miaB	2-methylthioadenine synthetase	LI0406	LI0406	membrane proteins related to	[TP0269-TP0702 (0.8475093)]
COG0621	COG0739	LI0678	LI0678	2-methylthioadenine synthetase	LI0470	LI0470	membrane proteins related to	[TP0269-TP0702 (0.8475093)]
COG0621	COG0739	LI0678	LI0678	2-methylthioadenine synthetase	LI0406	LI0406	membrane proteins related to	[TP0269-TP0702 (0.8475093)]
COG0621	COG0739	LI0678	LI0678	2-methylthioadenine synthetase	LI0376	LI0376	membrane proteins related to	[TP0269-TP0702 (0.8475093)]
COG0621	COG0739	LI0821	miaB	2-methylthioadenine synthetase	LI0470	LI0470	membrane proteins related to	[TP0269-TP0702 (0.8475093)]
COG0621	COG0739	LI0678	LI0678	2-methylthioadenine synthetase	LI0920	LI0920	membrane proteins related to	[TP0269-TP0702 (0.8475093)]
COG0621	COG0739	LI0308	LI0308	2-methylthioadenine synthetase	LI0406	LI0406	membrane proteins related to	[TP0269-TP0702 (0.8475093)]
COG0621	COG0739	LI0821	miaB	2-methylthioadenine synthetase	LI0788	LI0788	membrane proteins related to	[TP0269-TP0702 (0.8475093)]
COG1256	COG1516	LI0747	flgK	Flagellar hook-associated protein	LI0210	fliS	Flagellin-specific chaperone FliS	[TP0660-TP0943 (0.90609026)]
COG0552	COG1774	LI0323	LI0323	Signal renition particle GTPase	LI1184	LI1184	uncharacterized homolog of PSP1	[TP0578-TP0046 (0.5421936)]
