# Supplementary material for: The Binary Protein Interactome of Treponema pallidum – The Syphilis Spirochete
Source: PLoS One. 2008 May 28;3(5):e2292. doi: 10.1371/journal.pone.0002292 (PMC2386257; doi:10.1371/journal.pone.0002292)
Supplement: Data S1 — Predicted protein-protein interactions based on our Treponema pallidum data; zip archive containing 372 files with one file per species. (6.09 MB ZIP) [file pone.0002292.s006.zip › bacteria/Legionella_pneumophila_Lens.tab]

297245 Legionella pneumophila Lens
COG A	COG B	Locus Id A	Preferred Name(s) A	Annotation A	Locus Id B	Preferred Name(s) B	Annotation B	T. pallidum interaction
COG0186	COG1475	lpl0378	rpsQ	30S ribosomal protein S17	lpl2805	lpl2805	Hypothetical protein parB	[TP0198-TP0271 (0.71912634)]
COG0186	COG1475	lpl0378	rpsQ	30S ribosomal protein S17	lpl2513	lpl2513	Hypothetical protein parB	[TP0198-TP0271 (0.71912634)]
COG0608	COG0817	lpl1567	lpl1567	Single-stranded-DNA-specific exonuclease RecJ	lpl1250	ruvC	Crossover junction endodeoxyribonuclease ruvC (EC 3.1.22.4) (Holliday junction nuclease ruvC) (Holliday junction resolvase ruvC)	[TP0704-TP0517 (0.81382185)]
COG0845	COG4591	lpl0718	lpl0718	Hypothetical protein {UniProtKB/TrEMBL:Q5WYL8}	lpl0881	lpl0881	Hypothetical protein {UniProtKB/TrEMBL:Q5WY58}	[TP0965-TP0582 (0.8143851)]
COG0845	COG4591	lpl0758	lpl0758	Hypothetical protein {UniProtKB/TrEMBL:Q5WYH8}	lpl0881	lpl0881	Hypothetical protein {UniProtKB/TrEMBL:Q5WY58}	[TP0965-TP0582 (0.8143851)]
COG0845	COG4591	lpl2064	lpl2064	Chemiosmotic efflux system protein B-like protein	lpl2211	lpl2211	Hypothetical protein {UniProtKB/TrEMBL:Q5WUF7}	[TP0965-TP0582 (0.8143851)]
COG0845	COG4591	lpl2435	lpl2435	Hypothetical protein lmxE	lpl2211	lpl2211	Hypothetical protein {UniProtKB/TrEMBL:Q5WUF7}	[TP0965-TP0582 (0.8143851)]
COG0845	COG4591	lpl1045	lpl1045	HelB protein {UniProtKB/TrEMBL:Q5WXP8}	lpl0881	lpl0881	Hypothetical protein {UniProtKB/TrEMBL:Q5WY58}	[TP0965-TP0582 (0.8143851)]
COG0845	COG4591	lpl2851	lpl2851	Hypothetical protein {UniProtKB/TrEMBL:Q5WSM7}	lpl0881	lpl0881	Hypothetical protein {UniProtKB/TrEMBL:Q5WY58}	[TP0965-TP0582 (0.8143851)]
COG0845	COG4591	lpl0218	lpl0218	Hypothetical protein {UniProtKB/TrEMBL:Q5X011}	lpl0881	lpl0881	Hypothetical protein {UniProtKB/TrEMBL:Q5WY58}	[TP0965-TP0582 (0.8143851)]
COG0845	COG4591	lpl0695	lpl0695	Hypothetical protein {UniProtKB/TrEMBL:Q5WYP1}	lpl0881	lpl0881	Hypothetical protein {UniProtKB/TrEMBL:Q5WY58}	[TP0965-TP0582 (0.8143851)]
COG0845	COG4591	lpl0695	lpl0695	Hypothetical protein {UniProtKB/TrEMBL:Q5WYP1}	lpl2211	lpl2211	Hypothetical protein {UniProtKB/TrEMBL:Q5WUF7}	[TP0965-TP0582 (0.8143851)]
COG0845	COG4591	lpl2103	lpl2103	Hypothetical protein {UniProtKB/TrEMBL:Q5WUR5}	lpl0881	lpl0881	Hypothetical protein {UniProtKB/TrEMBL:Q5WY58}	[TP0965-TP0582 (0.8143851)]
COG0845	COG4591	lpl0218	lpl0218	Hypothetical protein {UniProtKB/TrEMBL:Q5X011}	lpl2211	lpl2211	Hypothetical protein {UniProtKB/TrEMBL:Q5WUF7}	[TP0965-TP0582 (0.8143851)]
COG0845	COG4591	lpl1509	lpl1509	Legionella secretion system protein D	lpl2211	lpl2211	Hypothetical protein {UniProtKB/TrEMBL:Q5WUF7}	[TP0965-TP0582 (0.8143851)]
COG0845	COG4591	lpl1045	lpl1045	HelB protein {UniProtKB/TrEMBL:Q5WXP8}	lpl2211	lpl2211	Hypothetical protein {UniProtKB/TrEMBL:Q5WUF7}	[TP0965-TP0582 (0.8143851)]
COG0845	COG4591	lpl0758	lpl0758	Hypothetical protein {UniProtKB/TrEMBL:Q5WYH8}	lpl2211	lpl2211	Hypothetical protein {UniProtKB/TrEMBL:Q5WUF7}	[TP0965-TP0582 (0.8143851)]
COG0845	COG4591	lpl0882	lpl0882	Hypothetical protein {UniProtKB/TrEMBL:Q5WY57}	lpl0881	lpl0881	Hypothetical protein {UniProtKB/TrEMBL:Q5WY58}	[TP0965-TP0582 (0.8143851)]
COG0845	COG4591	lpl2064	lpl2064	Chemiosmotic efflux system protein B-like protein	lpl0881	lpl0881	Hypothetical protein {UniProtKB/TrEMBL:Q5WY58}	[TP0965-TP0582 (0.8143851)]
COG0845	COG4591	lpl1509	lpl1509	Legionella secretion system protein D	lpl0881	lpl0881	Hypothetical protein {UniProtKB/TrEMBL:Q5WY58}	[TP0965-TP0582 (0.8143851)]
COG0845	COG4591	lpl0718	lpl0718	Hypothetical protein {UniProtKB/TrEMBL:Q5WYL8}	lpl2211	lpl2211	Hypothetical protein {UniProtKB/TrEMBL:Q5WUF7}	[TP0965-TP0582 (0.8143851)]
COG0845	COG4591	lpl2435	lpl2435	Hypothetical protein lmxE	lpl0881	lpl0881	Hypothetical protein {UniProtKB/TrEMBL:Q5WY58}	[TP0965-TP0582 (0.8143851)]
COG0845	COG4591	lpl2851	lpl2851	Hypothetical protein {UniProtKB/TrEMBL:Q5WSM7}	lpl2211	lpl2211	Hypothetical protein {UniProtKB/TrEMBL:Q5WUF7}	[TP0965-TP0582 (0.8143851)]
COG0845	COG4591	lpl0882	lpl0882	Hypothetical protein {UniProtKB/TrEMBL:Q5WY57}	lpl2211	lpl2211	Hypothetical protein {UniProtKB/TrEMBL:Q5WUF7}	[TP0965-TP0582 (0.8143851)]
COG0845	COG4591	lpl2103	lpl2103	Hypothetical protein {UniProtKB/TrEMBL:Q5WUR5}	lpl2211	lpl2211	Hypothetical protein {UniProtKB/TrEMBL:Q5WUF7}	[TP0965-TP0582 (0.8143851)]
COG0617	COG0860	lpl2667	cca	Multifunctional CCA protein [Includes: CCA-adding enzyme (EC 2.7.7.25) (EC 2.7.7.21) (tRNA nucleotidyltransferase) (tRNA adenylyl-/cytidylyl- transferase) (tRNA CCA-pyrophosphorylase) (tRNA-NT); 2'-nucleotidase (EC 3.1.3.-); 2',3'-cyclic phosphodiesterase (EC 3.1.4.-); Phosphatase (EC 3.1.3.-)]	lpl2626	lpl2626	Hypothetical protein {UniProtKB/TrEMBL:Q5WT99}	[TP0270-TP0247 (0.76828843)]
COG0617	COG0860	lpl1488	lpl1488	Poly(A) polymerase {UniProtKB/TrEMBL:Q5WWG5}	lpl2626	lpl2626	Hypothetical protein {UniProtKB/TrEMBL:Q5WT99}	[TP0270-TP0247 (0.76828843)]
COG0201	COG0550	lpl0389	lpl0389	Preprotein translocase, SecY subunit	lpl2522	lpl2522	DNA topoisomerase I {UniProtKB/TrEMBL:Q5WTK2}	[TP0208-TP0394 (0.8044664)]
COG0768	COG2812	lpl0947	lpl0947	Peptidoglycan synthetase FtsI	lpl2671	lpl2671	DNA polymerase III, gamma and tau subunits	[TP0500-TP1005 (0.655462)]
COG0768	COG2812	lpl1326	lpl1326	Penicillin-binding protein 2	lpl2671	lpl2671	DNA polymerase III, gamma and tau subunits	[TP0500-TP1005 (0.655462)]
COG0051	COG0693	lpl0368	rpsJ	30S ribosomal subunit protein S10	lpl1200	lpl1200	Hypothetical protein {UniProtKB/TrEMBL:Q5WX98}	[TP0188-TP0445 (0.6307204)]
COG0051	COG0693	lpl0368	rpsJ	30S ribosomal subunit protein S10	lpl1954	lpl1954	Hypothetical protein {UniProtKB/TrEMBL:Q5WV63}	[TP0188-TP0445 (0.6307204)]
COG0180	COG0564	lpl1597	lpl1597	Tryptophanyl-tRNA synthetase TrpS	lpl2214	lpl2214	Pseudouridine synthase {UniProtKB/TrEMBL:Q5WUF4}	[TP0632-TP0339 (0.7885255)]
COG0180	COG0564	lpl1597	lpl1597	Tryptophanyl-tRNA synthetase TrpS	lpl1286	lpl1286	Pseudouridine synthase {UniProtKB/TrEMBL:Q5WX13}	[TP0632-TP0339 (0.7885255)]
COG0090	COG0223	lpl0372	rplB	50S ribosomal subunit protein L2	lpl2517	fmt	Methionyl-tRNA formyltransferase (EC 2.1.2.9)	[TP0192-TP0756 (0.8610547)]
COG0632	COG2255	lpl1251	ruvA	Holliday junction ATP-dependent DNA helicase ruvA (EC 3.6.1.-)	lpl1449	ruvB	Holliday junction ATP-dependent DNA helicase ruvB (EC 3.6.1.-)	[TP0543-TP0162 (0.9659884)]
COG0462	COG0817	lpl0588	lpl0588	Ribose-phosphate pyrophosphokinase	lpl1250	ruvC	Crossover junction endodeoxyribonuclease ruvC (EC 3.1.22.4) (Holliday junction nuclease ruvC) (Holliday junction resolvase ruvC)	[TP0294-TP0517 (0.54911256)]
COG0125	COG0586	lpl1350	lpl1350	Hypothetical protein tmk	lpl2173	lpl2173	Hypothetical protein {UniProtKB/TrEMBL:Q5WUJ5}	[TP0354-TP0779 (0.67954355)]
COG0257	COG0577	lpl0391	lpl0391	50S ribosomal protein L36	lpl2849	lpl2849	Hypothetical protein {UniProtKB/TrEMBL:Q5WSM9}	[TP0209-TP0962 (0.5903608)]
COG0257	COG0577	lpl0391	lpl0391	50S ribosomal protein L36	lpl0217	lpl0217	Hypothetical protein {UniProtKB/TrEMBL:Q5X012}	[TP0209-TP0962 (0.5903608)]
COG0457	COG1653	lpl2405	lpl2405	Hypothetical protein {UniProtKB/TrEMBL:Q5WTW8}	lpl2199	lpl2199	Hypothetical protein ugpB	[TP0067-TP0074 (0.6656524)]
COG1291	COG1684	lpl2238	lpl2238	Hypothetical protein motA2	lpl1751	lpl1751	Flagellar biosynthetic protein fliR	[TP0725-TP0716 (0.9601814)]
COG1291	COG1684	lpl1745	lpl1745	Flagellar motor protein MotA	lpl1751	lpl1751	Flagellar biosynthetic protein fliR	[TP0725-TP0716 (0.9601814)]
COG0222	COG0802	lpl0361	rplL	50S ribosomal subunit protein L7/L12	lpl2627	lpl2627	Hypothetical protein {UniProtKB/TrEMBL:Q5WT98}	[TP0240-TP0875 (0.8481433)]
COG0495	COG1214	lpl1301	leuS	Leucyl-tRNA synthetase (EC 6.1.1.4) (Leucine--tRNA ligase) (LeuRS)	lpl1885	lpl1885	Hypothetical protein {UniProtKB/TrEMBL:Q5WVD0}	[TP0586-TP0876 (0.5571989)]
COG0192	COG0592	lpl1999	metK	S-adenosylmethionine synthetase (EC 2.5.1.6) (Methionine adenosyltransferase) (AdoMet synthetase) (MAT)	lpl0002	lpl0002	DNA polymerase III, beta chain	[TP0794-TP0002 (0.8412751)]
COG0360	COG0616	lpl1433	rpsF	30S ribosomal protein S6	lpl1713	lpl1713	Hypothetical protein {UniProtKB/TrEMBL:Q5WVU8}	[TP0063-TP0997 (0.6657489)]
COG0360	COG0616	lpl1433	rpsF	30S ribosomal protein S6	lpl0886	lpl0886	Hypothetical protein {UniProtKB/TrEMBL:Q5WY53}	[TP0063-TP0997 (0.6657489)]
COG0125	COG0457	lpl1350	lpl1350	Hypothetical protein tmk	lpl2405	lpl2405	Hypothetical protein {UniProtKB/TrEMBL:Q5WTW8}	[TP0354-TP0648 (0.5206915)]
COG0265	COG0333	lpl0935	lpl0935	Hypothetical protein {UniProtKB/TrEMBL:Q5WY04}	lpl1342	rpmF	50S ribosomal subunit protein L32	[TP0773-TP0807 (0.5060325)]
COG0265	COG0333	lpl1284	lpl1284	Periplasmic serine protease Do; heat shock	lpl1342	rpmF	50S ribosomal subunit protein L32	[TP0773-TP0807 (0.5060325)]
COG0802	COG0860	lpl2627	lpl2627	Hypothetical protein {UniProtKB/TrEMBL:Q5WT98}	lpl2626	lpl2626	Hypothetical protein {UniProtKB/TrEMBL:Q5WT99}	[TP0875-TP0247 (0.90700364)]
COG1536	COG1677	lpl1723	lpl1723	Flagellar motor switch protein	lpl1725	lpl1725	Flagellar hook-basal body complex protein	[TP0026-TP0398 (0.81876683)]
COG0820	COG2812	lpl1479	lpl1479	Hypothetical protein {UniProtKB/TrEMBL:Q5WWH4}	lpl2671	lpl2671	DNA polymerase III, gamma and tau subunits	[TP0068-TP1005 (0.60435057)]
COG0771	COG1815	lpl2539	murD	UDP-N-acetylmuramoylalanine--D-glutamate ligase (EC 6.3.2.9) (UDP-N- acetylmuramoyl-L-alanyl-D-glutamate synthetase) (D-glutamic acid- adding enzyme)	lpl1224	lpl1224	Flagellar basal-body rod protein FlgB	[TP0903-TP0396 (0.6336193)]
COG1509	COG1509	lpl0341	lpl0341	Hypothetical protein {UniProtKB/TrEMBL:Q5WZP0}	lpl0341	lpl0341	Hypothetical protein {UniProtKB/TrEMBL:Q5WZP0}	[TP0121-TP0121 (0.7367639)]
COG0577	COG0845	lpl0217	lpl0217	Hypothetical protein {UniProtKB/TrEMBL:Q5X012}	lpl2435	lpl2435	Hypothetical protein lmxE	[TP0963-TP0965 (0.93032813)]
COG0577	COG0845	lpl2849	lpl2849	Hypothetical protein {UniProtKB/TrEMBL:Q5WSM9}	lpl0218	lpl0218	Hypothetical protein {UniProtKB/TrEMBL:Q5X011}	[TP0963-TP0965 (0.93032813)]
COG0577	COG0845	lpl2849	lpl2849	Hypothetical protein {UniProtKB/TrEMBL:Q5WSM9}	lpl2064	lpl2064	Chemiosmotic efflux system protein B-like protein	[TP0963-TP0965 (0.93032813)]
COG0577	COG0845	lpl0217	lpl0217	Hypothetical protein {UniProtKB/TrEMBL:Q5X012}	lpl1045	lpl1045	HelB protein {UniProtKB/TrEMBL:Q5WXP8}	[TP0963-TP0965 (0.93032813)]
COG0577	COG0845	lpl2849	lpl2849	Hypothetical protein {UniProtKB/TrEMBL:Q5WSM9}	lpl2435	lpl2435	Hypothetical protein lmxE	[TP0963-TP0965 (0.93032813)]
COG0577	COG0845	lpl2849	lpl2849	Hypothetical protein {UniProtKB/TrEMBL:Q5WSM9}	lpl0695	lpl0695	Hypothetical protein {UniProtKB/TrEMBL:Q5WYP1}	[TP0963-TP0965 (0.93032813)]
COG0577	COG0845	lpl2849	lpl2849	Hypothetical protein {UniProtKB/TrEMBL:Q5WSM9}	lpl1509	lpl1509	Legionella secretion system protein D	[TP0963-TP0965 (0.93032813)]
COG0577	COG0845	lpl0217	lpl0217	Hypothetical protein {UniProtKB/TrEMBL:Q5X012}	lpl0695	lpl0695	Hypothetical protein {UniProtKB/TrEMBL:Q5WYP1}	[TP0963-TP0965 (0.93032813)]
COG0577	COG0845	lpl2849	lpl2849	Hypothetical protein {UniProtKB/TrEMBL:Q5WSM9}	lpl2103	lpl2103	Hypothetical protein {UniProtKB/TrEMBL:Q5WUR5}	[TP0963-TP0965 (0.93032813)]
COG0577	COG0845	lpl0217	lpl0217	Hypothetical protein {UniProtKB/TrEMBL:Q5X012}	lpl0882	lpl0882	Hypothetical protein {UniProtKB/TrEMBL:Q5WY57}	[TP0963-TP0965 (0.93032813)]
COG0577	COG0845	lpl2849	lpl2849	Hypothetical protein {UniProtKB/TrEMBL:Q5WSM9}	lpl1045	lpl1045	HelB protein {UniProtKB/TrEMBL:Q5WXP8}	[TP0963-TP0965 (0.93032813)]
COG0577	COG0845	lpl2849	lpl2849	Hypothetical protein {UniProtKB/TrEMBL:Q5WSM9}	lpl0758	lpl0758	Hypothetical protein {UniProtKB/TrEMBL:Q5WYH8}	[TP0963-TP0965 (0.93032813)]
COG0577	COG0845	lpl0217	lpl0217	Hypothetical protein {UniProtKB/TrEMBL:Q5X012}	lpl2851	lpl2851	Hypothetical protein {UniProtKB/TrEMBL:Q5WSM7}	[TP0963-TP0965 (0.93032813)]
COG0577	COG0845	lpl2849	lpl2849	Hypothetical protein {UniProtKB/TrEMBL:Q5WSM9}	lpl2851	lpl2851	Hypothetical protein {UniProtKB/TrEMBL:Q5WSM7}	[TP0963-TP0965 (0.93032813)]
COG0577	COG0845	lpl0217	lpl0217	Hypothetical protein {UniProtKB/TrEMBL:Q5X012}	lpl2103	lpl2103	Hypothetical protein {UniProtKB/TrEMBL:Q5WUR5}	[TP0963-TP0965 (0.93032813)]
COG0577	COG0845	lpl0217	lpl0217	Hypothetical protein {UniProtKB/TrEMBL:Q5X012}	lpl2064	lpl2064	Chemiosmotic efflux system protein B-like protein	[TP0963-TP0965 (0.93032813)]
COG0577	COG0845	lpl0217	lpl0217	Hypothetical protein {UniProtKB/TrEMBL:Q5X012}	lpl0218	lpl0218	Hypothetical protein {UniProtKB/TrEMBL:Q5X011}	[TP0963-TP0965 (0.93032813)]
COG0577	COG0845	lpl0217	lpl0217	Hypothetical protein {UniProtKB/TrEMBL:Q5X012}	lpl0758	lpl0758	Hypothetical protein {UniProtKB/TrEMBL:Q5WYH8}	[TP0963-TP0965 (0.93032813)]
COG0577	COG0845	lpl2849	lpl2849	Hypothetical protein {UniProtKB/TrEMBL:Q5WSM9}	lpl0882	lpl0882	Hypothetical protein {UniProtKB/TrEMBL:Q5WY57}	[TP0963-TP0965 (0.93032813)]
COG0577	COG0845	lpl0217	lpl0217	Hypothetical protein {UniProtKB/TrEMBL:Q5X012}	lpl0718	lpl0718	Hypothetical protein {UniProtKB/TrEMBL:Q5WYL8}	[TP0963-TP0965 (0.93032813)]
COG0577	COG0845	lpl0217	lpl0217	Hypothetical protein {UniProtKB/TrEMBL:Q5X012}	lpl1509	lpl1509	Legionella secretion system protein D	[TP0963-TP0965 (0.93032813)]
COG0577	COG0845	lpl2849	lpl2849	Hypothetical protein {UniProtKB/TrEMBL:Q5WSM9}	lpl0718	lpl0718	Hypothetical protein {UniProtKB/TrEMBL:Q5WYL8}	[TP0963-TP0965 (0.93032813)]
COG0333	COG1077	lpl1342	rpmF	50S ribosomal subunit protein L32	lpl0844	lpl0844	Rod shape-determining protein MreB	[TP0807-TP0497 (0.61855906)]
COG0234	COG1200	lpl0723	htpA	10 kDa chaperonin (Protein Cpn10) (groES protein) (Heat shock protein A)	lpl2010	lpl2010	ATP-dependent DNA helicase RecG	[TP1013-TP0687 (0.84594196)]
COG1671	COG2812	lpl0088	lpl0088	Hypothetical UPF0178 protein lpl0088	lpl2671	lpl2671	DNA polymerase III, gamma and tau subunits	[TP0845-TP1005 (0.5704539)]
COG0257	COG1253	lpl0391	lpl0391	50S ribosomal protein L36	lpl0646	lpl0646	Hypothetical protein {UniProtKB/TrEMBL:Q5WYT9}	[TP0209-TP0027 (0.74441797)]
COG0060	COG0681	lpl0968	ileS	Isoleucyl-tRNA synthetase (EC 6.1.1.5) (Isoleucine--tRNA ligase) (IleRS)	lpl1833	lpl1833	Signal peptidase I {UniProtKB/TrEMBL:Q5WVI2}	[TP0452-TP0185 (0.79878455)]
COG1344	COG1815	lpl1293	lpl1293	Flagelline {UniProtKB/TrEMBL:Q5WX06}	lpl1224	lpl1224	Flagellar basal-body rod protein FlgB	[TP0870-TP0396 (0.7209834)]
COG1344	COG1815	lpl1234	lpl1234	Flagellar hook-associated protein FlgL	lpl1224	lpl1224	Flagellar basal-body rod protein FlgB	[TP0870-TP0396 (0.7209834)]
COG0257	COG1749	lpl0391	lpl0391	50S ribosomal protein L36	lpl1227	lpl1227	Flagellar hook protein FlgE	[TP0209-TP0727 (0.6772987)]
COG1344	COG4786	lpl1293	lpl1293	Flagelline {UniProtKB/TrEMBL:Q5WX06}	lpl1229	lpl1229	Flagellar biosynthesis protein FlgG	[TP0792-TP0961 (0.7009321), TP0659-TP0961 (0.6018447)]
COG1344	COG4786	lpl1234	lpl1234	Flagellar hook-associated protein FlgL	lpl1229	lpl1229	Flagellar biosynthesis protein FlgG	[TP0792-TP0961 (0.7009321), TP0659-TP0961 (0.6018447)]
COG0593	COG1077	lpl2717	lpl2717	Hypothetical protein {UniProtKB/TrEMBL:Q5WT08}	lpl0844	lpl0844	Rod shape-determining protein MreB	[TP0001-TP0497 (0.678435)]
COG0593	COG1077	lpl0001	dnaA	Chromosomal replication initiator protein dnaA	lpl0844	lpl0844	Rod shape-determining protein MreB	[TP0001-TP0497 (0.678435)]
COG0249	COG0357	lpl1769	mutS	DNA mismatch repair protein mutS	lpl2803	gidB	Methyltransferase gidB (EC 2.1.-.-) (Glucose-inhibited division protein B)	[TP0328-TP0946 (0.7367136)]
COG0658	COG1187	lpl0663	lpl0663	Hypothetical protein {UniProtKB/TrEMBL:Q5WYS3}	lpl0847	lpl0847	Hypothetical protein {UniProtKB/TrEMBL:Q5WY92}	[TP0336-TP0459 (0.6079956)]
COG0658	COG1187	lpl0663	lpl0663	Hypothetical protein {UniProtKB/TrEMBL:Q5WYS3}	lpl1594	lpl1594	Hypothetical protein rluB	[TP0336-TP0459 (0.6079956)]
COG0465	COG0465	lpl2711	lpl2711	Cell division protease ftsH	lpl2711	lpl2711	Cell division protease ftsH	[TP0330-TP0330 (0.73856413)]
COG1558	COG1792	lpl1225	lpl1225	Flagellar basal-body rod protein FlgC	lpl0845	lpl0845	Rod shape-determining protein MreC	[TP0397-TP0498 (0.58822864)]
COG0817	COG1558	lpl1250	ruvC	Crossover junction endodeoxyribonuclease ruvC (EC 3.1.22.4) (Holliday junction nuclease ruvC) (Holliday junction resolvase ruvC)	lpl1225	lpl1225	Flagellar basal-body rod protein FlgC	[TP0517-TP0397 (0.53212774)]
COG0592	COG1344	lpl0002	lpl0002	DNA polymerase III, beta chain	lpl1234	lpl1234	Flagellar hook-associated protein FlgL	[TP0002-TP0659 (0.6618167)]
COG0592	COG1344	lpl0002	lpl0002	DNA polymerase III, beta chain	lpl1293	lpl1293	Flagelline {UniProtKB/TrEMBL:Q5WX06}	[TP0002-TP0659 (0.6618167)]
COG0860	COG1192	lpl2626	lpl2626	Hypothetical protein {UniProtKB/TrEMBL:Q5WT99}	lpl2804	lpl2804	Hypothetical protein parA	[TP0247-TP0272 (0.7527567)]
COG0242	COG0272	lpl2518	lpl2518	Peptide deformylase {UniProtKB/TrEMBL:Q5WTK6}	lpl0987	lpl0987	DNA ligase {UniProtKB/TrEMBL:Q5WXV3}	[TP0757-TP0634 (0.68197167)]
COG0242	COG0272	lpl1061	lpl1061	Peptide deformylase {UniProtKB/TrEMBL:Q5WXN4}	lpl0987	lpl0987	DNA ligase {UniProtKB/TrEMBL:Q5WXV3}	[TP0757-TP0634 (0.68197167)]
COG0265	COG0817	lpl1284	lpl1284	Periplasmic serine protease Do; heat shock	lpl1250	ruvC	Crossover junction endodeoxyribonuclease ruvC (EC 3.1.22.4) (Holliday junction nuclease ruvC) (Holliday junction resolvase ruvC)	[TP0773-TP0517 (0.5118523)]
COG0265	COG0817	lpl0935	lpl0935	Hypothetical protein {UniProtKB/TrEMBL:Q5WY04}	lpl1250	ruvC	Crossover junction endodeoxyribonuclease ruvC (EC 3.1.22.4) (Holliday junction nuclease ruvC) (Holliday junction resolvase ruvC)	[TP0773-TP0517 (0.5118523)]
COG0187	COG0358	lpl0004	lpl0004	DNA gyrase, subunit B {UniProtKB/TrEMBL:Q5X0L5}	lpl2282	dnaG	DNA primase {UniProtKB/TrEMBL:Q5WU86}	[TP1006-TP0492 (0.55112576)]
COG0187	COG0358	lpl0727	lpl0727	Topoisomerase IV subunit B	lpl2282	dnaG	DNA primase {UniProtKB/TrEMBL:Q5WU86}	[TP1006-TP0492 (0.55112576)]
COG0223	COG1551	lpl2517	fmt	Methionyl-tRNA formyltransferase (EC 2.1.2.9)	lpl0820	lpl0820	Global regulator CsrA {UniProtKB/TrEMBL:Q5WYB9}	[TP0756-TP0657 (0.72355264)]
COG0237	COG0552	lpl1561	coaE	Dephospho-CoA kinase (EC 2.7.1.24) (Dephosphocoenzyme A kinase)	lpl2597	lpl2597	Hypothetical protein {UniProtKB/TrEMBL:Q5WTC8}	[TP0296-TP0578 (0.7885255)]
COG0080	COG0265	lpl0358	rplK	50S ribosomal protein L11	lpl0935	lpl0935	Hypothetical protein {UniProtKB/TrEMBL:Q5WY04}	[TP0237-TP0773 (0.6164146)]
COG0080	COG0265	lpl0358	rplK	50S ribosomal protein L11	lpl1284	lpl1284	Periplasmic serine protease Do; heat shock	[TP0237-TP0773 (0.6164146)]
COG2812	COG2812	lpl2671	lpl2671	DNA polymerase III, gamma and tau subunits	lpl2671	lpl2671	DNA polymerase III, gamma and tau subunits	[TP1005-TP1005 (0.52391654)]
COG0223	COG0234	lpl2517	fmt	Methionyl-tRNA formyltransferase (EC 2.1.2.9)	lpl0723	htpA	10 kDa chaperonin (Protein Cpn10) (groES protein) (Heat shock protein A)	[TP0756-TP1013 (0.64276713)]
COG0036	COG1653	lpl0701	lpl0701	Ribulose-phosphate 3-epimerase	lpl2199	lpl2199	Hypothetical protein ugpB	[TP0945-TP0074 (0.654426)]
COG0357	COG0459	lpl2803	gidB	Methyltransferase gidB (EC 2.1.-.-) (Glucose-inhibited division protein B)	lpl0724	groL	60 kDa chaperonin (Protein Cpn60) (groEL protein) (58 kDa common antigen) (Heat shock protein B)	[TP0946-TP0030 (0.68326145)]
COG0223	COG0242	lpl2517	fmt	Methionyl-tRNA formyltransferase (EC 2.1.2.9)	lpl2518	lpl2518	Peptide deformylase {UniProtKB/TrEMBL:Q5WTK6}	[TP0756-TP0757 (0.8300303)]
COG0223	COG0242	lpl2517	fmt	Methionyl-tRNA formyltransferase (EC 2.1.2.9)	lpl1061	lpl1061	Peptide deformylase {UniProtKB/TrEMBL:Q5WXN4}	[TP0756-TP0757 (0.8300303)]
COG0233	COG0359	lpl1670	frr	Ribosome recycling factor (Ribosome-releasing factor) (RRF)	lpl1436	rplI	50S ribosomal protein L9	[TP0604-TP0060 (0.5105792)]
COG0012	COG0457	lpl2579	lpl2579	Hypothetical protein {UniProtKB/TrEMBL:Q5WTE6}	lpl2405	lpl2405	Hypothetical protein {UniProtKB/TrEMBL:Q5WTW8}	[TP0124-TP0067 (0.81355333)]
COG0265	COG0492	lpl0935	lpl0935	Hypothetical protein {UniProtKB/TrEMBL:Q5WY04}	lpl1731	lpl1731	Thioredoxin reductase {UniProtKB/TrEMBL:Q5WVT0}	[TP0773-TP0814 (0.6926654)]
COG0265	COG0492	lpl1284	lpl1284	Periplasmic serine protease Do; heat shock	lpl1731	lpl1731	Thioredoxin reductase {UniProtKB/TrEMBL:Q5WVT0}	[TP0773-TP0814 (0.6926654)]
COG0124	COG0608	lpl1482	hisS	Histidyl-tRNA synthetase (EC 6.1.1.21) (Histidine--tRNA ligase) (HisRS)	lpl1567	lpl1567	Single-stranded-DNA-specific exonuclease RecJ	[TP0641-TP0704 (0.75894904)]
COG0465	COG0772	lpl2711	lpl2711	Cell division protease ftsH	lpl2538	lpl2538	Cell division protein ftsW	[TP0330-TP0387 (0.8016956)]
COG0465	COG0772	lpl2711	lpl2711	Cell division protease ftsH	lpl1325	lpl1325	Rod shape-determining protein rodA	[TP0330-TP0387 (0.8016956)]
COG0457	COG1426	lpl2405	lpl2405	Hypothetical protein {UniProtKB/TrEMBL:Q5WTW8}	lpl1481	lpl1481	Hypothetical protein {UniProtKB/TrEMBL:Q5WWH2}	[TP0268-TP0334 (0.739808)]
COG0192	COG0217	lpl1999	metK	S-adenosylmethionine synthetase (EC 2.5.1.6) (Methionine adenosyltransferase) (AdoMet synthetase) (MAT)	lpl1249	lpl1249	Hypothetical UPF0082 protein lpl1249	[TP0794-TP0474 (0.71912634)]
COG0860	COG1214	lpl2626	lpl2626	Hypothetical protein {UniProtKB/TrEMBL:Q5WT99}	lpl1885	lpl1885	Hypothetical protein {UniProtKB/TrEMBL:Q5WVD0}	[TP0247-TP0876 (0.6334264)]
COG0477	COG0845	lpl0464	lpl0464	Hypothetical protein {UniProtKB/TrEMBL:Q5WZB8}	lpl0758	lpl0758	Hypothetical protein {UniProtKB/TrEMBL:Q5WYH8}	[TP0840-TP0965 (0.8653204)]
COG0477	COG0845	lpl2424	lpl2424	Hypothetical protein {UniProtKB/TrEMBL:Q5WTU9}	lpl0758	lpl0758	Hypothetical protein {UniProtKB/TrEMBL:Q5WYH8}	[TP0840-TP0965 (0.8653204)]
COG0477	COG0845	lpl1060	lpl1060	Hypothetical protein {UniProtKB/TrEMBL:Q5WXN5}	lpl0718	lpl0718	Hypothetical protein {UniProtKB/TrEMBL:Q5WYL8}	[TP0840-TP0965 (0.8653204)]
COG0477	COG0845	lpl1619	lpl1619	Hypothetical protein {UniProtKB/TrEMBL:Q5WW41}	lpl2103	lpl2103	Hypothetical protein {UniProtKB/TrEMBL:Q5WUR5}	[TP0840-TP0965 (0.8653204)]
COG0477	COG0845	lpl1222	lpl1222	Hypothetical protein {UniProtKB/TrEMBL:Q5WX76}	lpl0758	lpl0758	Hypothetical protein {UniProtKB/TrEMBL:Q5WYH8}	[TP0840-TP0965 (0.8653204)]
COG0477	COG0845	lpl0675	lpl0675	Hypothetical protein {UniProtKB/TrEMBL:Q5WYR1}	lpl2435	lpl2435	Hypothetical protein lmxE	[TP0840-TP0965 (0.8653204)]
COG0477	COG0845	lpl2359	lpl2359	Hypothetical protein sflR	lpl0218	lpl0218	Hypothetical protein {UniProtKB/TrEMBL:Q5X011}	[TP0840-TP0965 (0.8653204)]
COG0477	COG0845	lpl1619	lpl1619	Hypothetical protein {UniProtKB/TrEMBL:Q5WW41}	lpl2435	lpl2435	Hypothetical protein lmxE	[TP0840-TP0965 (0.8653204)]
COG0477	COG0845	lpl1416	lpl1416	Hypothetical protein {UniProtKB/TrEMBL:Q5WWN6}	lpl0218	lpl0218	Hypothetical protein {UniProtKB/TrEMBL:Q5X011}	[TP0840-TP0965 (0.8653204)]
COG0477	COG0845	lpl2424	lpl2424	Hypothetical protein {UniProtKB/TrEMBL:Q5WTU9}	lpl2064	lpl2064	Chemiosmotic efflux system protein B-like protein	[TP0840-TP0965 (0.8653204)]
COG0477	COG0845	lpl2382	lpl2382	Hypothetical protein {UniProtKB/TrEMBL:Q5WTZ1}	lpl2103	lpl2103	Hypothetical protein {UniProtKB/TrEMBL:Q5WUR5}	[TP0840-TP0965 (0.8653204)]
COG0477	COG0845	lpl1277	lpl1277	Hypothetical protein {UniProtKB/TrEMBL:Q5WX22}	lpl0218	lpl0218	Hypothetical protein {UniProtKB/TrEMBL:Q5X011}	[TP0840-TP0965 (0.8653204)]
COG0477	COG0845	lpl0688	lpl0688	Hypothetical protein {UniProtKB/TrEMBL:Q5WYP8}	lpl0758	lpl0758	Hypothetical protein {UniProtKB/TrEMBL:Q5WYH8}	[TP0840-TP0965 (0.8653204)]
COG0477	COG0845	lpl0325	lpl0325	Hypothetical protein {UniProtKB/TrEMBL:Q5WZQ6}	lpl1045	lpl1045	HelB protein {UniProtKB/TrEMBL:Q5WXP8}	[TP0840-TP0965 (0.8653204)]
COG0477	COG0845	lpl2062	lpl2062	Proline/glycine betaine transporter-like protein	lpl2435	lpl2435	Hypothetical protein lmxE	[TP0840-TP0965 (0.8653204)]
COG0477	COG0845	lpl1416	lpl1416	Hypothetical protein {UniProtKB/TrEMBL:Q5WWN6}	lpl2103	lpl2103	Hypothetical protein {UniProtKB/TrEMBL:Q5WUR5}	[TP0840-TP0965 (0.8653204)]
COG0477	COG0845	lpl0499	lpl0499	Proline/betaine transport protein homolog	lpl0758	lpl0758	Hypothetical protein {UniProtKB/TrEMBL:Q5WYH8}	[TP0840-TP0965 (0.8653204)]
COG0477	COG0845	lpl0499	lpl0499	Proline/betaine transport protein homolog	lpl2435	lpl2435	Hypothetical protein lmxE	[TP0840-TP0965 (0.8653204)]
COG0477	COG0845	lpl0645	lpl0645	Hypothetical protein {UniProtKB/TrEMBL:Q5WYU0}	lpl0695	lpl0695	Hypothetical protein {UniProtKB/TrEMBL:Q5WYP1}	[TP0840-TP0965 (0.8653204)]
COG0477	COG0845	lpl2359	lpl2359	Hypothetical protein sflR	lpl2103	lpl2103	Hypothetical protein {UniProtKB/TrEMBL:Q5WUR5}	[TP0840-TP0965 (0.8653204)]
COG0477	COG0845	lpl2062	lpl2062	Proline/glycine betaine transporter-like protein	lpl0758	lpl0758	Hypothetical protein {UniProtKB/TrEMBL:Q5WYH8}	[TP0840-TP0965 (0.8653204)]
COG0477	COG0845	lpl1278	lpl1278	Hypothetical protein {UniProtKB/TrEMBL:Q5WX21}	lpl0218	lpl0218	Hypothetical protein {UniProtKB/TrEMBL:Q5X011}	[TP0840-TP0965 (0.8653204)]
COG0477	COG0845	lpl0830	lpl0830	Hypothetical protein {UniProtKB/TrEMBL:Q5WYA9}	lpl0718	lpl0718	Hypothetical protein {UniProtKB/TrEMBL:Q5WYL8}	[TP0840-TP0965 (0.8653204)]
COG0477	COG0845	lpl1855	lpl1855	Hypothetical protein {UniProtKB/TrEMBL:Q5WVG0}	lpl0882	lpl0882	Hypothetical protein {UniProtKB/TrEMBL:Q5WY57}	[TP0840-TP0965 (0.8653204)]
COG0477	COG0845	lpl1590	lpl1590	Hypothetical protein {UniProtKB/TrEMBL:Q5WW70}	lpl0695	lpl0695	Hypothetical protein {UniProtKB/TrEMBL:Q5WYP1}	[TP0840-TP0965 (0.8653204)]
COG0477	COG0845	lpl1277	lpl1277	Hypothetical protein {UniProtKB/TrEMBL:Q5WX22}	lpl2435	lpl2435	Hypothetical protein lmxE	[TP0840-TP0965 (0.8653204)]
COG0477	COG0845	lpl2359	lpl2359	Hypothetical protein sflR	lpl2435	lpl2435	Hypothetical protein lmxE	[TP0840-TP0965 (0.8653204)]
COG0477	COG0845	lpl1222	lpl1222	Hypothetical protein {UniProtKB/TrEMBL:Q5WX76}	lpl2435	lpl2435	Hypothetical protein lmxE	[TP0840-TP0965 (0.8653204)]
COG0477	COG0845	lpl1619	lpl1619	Hypothetical protein {UniProtKB/TrEMBL:Q5WW41}	lpl0882	lpl0882	Hypothetical protein {UniProtKB/TrEMBL:Q5WY57}	[TP0840-TP0965 (0.8653204)]
COG0477	COG0845	lpl0464	lpl0464	Hypothetical protein {UniProtKB/TrEMBL:Q5WZB8}	lpl1045	lpl1045	HelB protein {UniProtKB/TrEMBL:Q5WXP8}	[TP0840-TP0965 (0.8653204)]
COG0477	COG0845	lpl2438	lpl2438	Hypothetical protein smlA	lpl0218	lpl0218	Hypothetical protein {UniProtKB/TrEMBL:Q5X011}	[TP0840-TP0965 (0.8653204)]
COG0477	COG0845	lpl0674	lpl0674	Hypothetical protein {UniProtKB/TrEMBL:Q5WYR2}	lpl1509	lpl1509	Legionella secretion system protein D	[TP0840-TP0965 (0.8653204)]
COG0477	COG0845	lpl1855	lpl1855	Hypothetical protein {UniProtKB/TrEMBL:Q5WVG0}	lpl0758	lpl0758	Hypothetical protein {UniProtKB/TrEMBL:Q5WYH8}	[TP0840-TP0965 (0.8653204)]
COG0477	COG0845	lpl1855	lpl1855	Hypothetical protein {UniProtKB/TrEMBL:Q5WVG0}	lpl2103	lpl2103	Hypothetical protein {UniProtKB/TrEMBL:Q5WUR5}	[TP0840-TP0965 (0.8653204)]
COG0477	COG0845	lpl2438	lpl2438	Hypothetical protein smlA	lpl1045	lpl1045	HelB protein {UniProtKB/TrEMBL:Q5WXP8}	[TP0840-TP0965 (0.8653204)]
COG0477	COG0845	lpl0464	lpl0464	Hypothetical protein {UniProtKB/TrEMBL:Q5WZB8}	lpl0718	lpl0718	Hypothetical protein {UniProtKB/TrEMBL:Q5WYL8}	[TP0840-TP0965 (0.8653204)]
COG0477	COG0845	lpl2424	lpl2424	Hypothetical protein {UniProtKB/TrEMBL:Q5WTU9}	lpl1045	lpl1045	HelB protein {UniProtKB/TrEMBL:Q5WXP8}	[TP0840-TP0965 (0.8653204)]
COG0477	COG0845	lpl0674	lpl0674	Hypothetical protein {UniProtKB/TrEMBL:Q5WYR2}	lpl2435	lpl2435	Hypothetical protein lmxE	[TP0840-TP0965 (0.8653204)]
COG0477	COG0845	lpl1619	lpl1619	Hypothetical protein {UniProtKB/TrEMBL:Q5WW41}	lpl0218	lpl0218	Hypothetical protein {UniProtKB/TrEMBL:Q5X011}	[TP0840-TP0965 (0.8653204)]
COG0477	COG0845	lpl0830	lpl0830	Hypothetical protein {UniProtKB/TrEMBL:Q5WYA9}	lpl0695	lpl0695	Hypothetical protein {UniProtKB/TrEMBL:Q5WYP1}	[TP0840-TP0965 (0.8653204)]
COG0477	COG0845	lpl0830	lpl0830	Hypothetical protein {UniProtKB/TrEMBL:Q5WYA9}	lpl0882	lpl0882	Hypothetical protein {UniProtKB/TrEMBL:Q5WY57}	[TP0840-TP0965 (0.8653204)]
COG0477	COG0845	lpl1278	lpl1278	Hypothetical protein {UniProtKB/TrEMBL:Q5WX21}	lpl2103	lpl2103	Hypothetical protein {UniProtKB/TrEMBL:Q5WUR5}	[TP0840-TP0965 (0.8653204)]
COG0477	COG0845	lpl1590	lpl1590	Hypothetical protein {UniProtKB/TrEMBL:Q5WW70}	lpl2435	lpl2435	Hypothetical protein lmxE	[TP0840-TP0965 (0.8653204)]
COG0477	COG0845	lpl1277	lpl1277	Hypothetical protein {UniProtKB/TrEMBL:Q5WX22}	lpl0882	lpl0882	Hypothetical protein {UniProtKB/TrEMBL:Q5WY57}	[TP0840-TP0965 (0.8653204)]
COG0477	COG0845	lpl1388	lpl1388	Hypothetical protein {UniProtKB/TrEMBL:Q5WWR1}	lpl0695	lpl0695	Hypothetical protein {UniProtKB/TrEMBL:Q5WYP1}	[TP0840-TP0965 (0.8653204)]
COG0477	COG0845	lpl0398	lpl0398	Hypothetical protein {UniProtKB/TrEMBL:Q5WZI4}	lpl0218	lpl0218	Hypothetical protein {UniProtKB/TrEMBL:Q5X011}	[TP0840-TP0965 (0.8653204)]
COG0477	COG0845	lpl0464	lpl0464	Hypothetical protein {UniProtKB/TrEMBL:Q5WZB8}	lpl0218	lpl0218	Hypothetical protein {UniProtKB/TrEMBL:Q5X011}	[TP0840-TP0965 (0.8653204)]
COG0477	COG0845	lpl1780	lpl1780	Hypothetical protein {UniProtKB/TrEMBL:Q5WVN5}	lpl0718	lpl0718	Hypothetical protein {UniProtKB/TrEMBL:Q5WYL8}	[TP0840-TP0965 (0.8653204)]
COG0477	COG0845	lpl0464	lpl0464	Hypothetical protein {UniProtKB/TrEMBL:Q5WZB8}	lpl2103	lpl2103	Hypothetical protein {UniProtKB/TrEMBL:Q5WUR5}	[TP0840-TP0965 (0.8653204)]
COG0477	COG0845	lpl1780	lpl1780	Hypothetical protein {UniProtKB/TrEMBL:Q5WVN5}	lpl2064	lpl2064	Chemiosmotic efflux system protein B-like protein	[TP0840-TP0965 (0.8653204)]
COG0477	COG0845	lpl1416	lpl1416	Hypothetical protein {UniProtKB/TrEMBL:Q5WWN6}	lpl2435	lpl2435	Hypothetical protein lmxE	[TP0840-TP0965 (0.8653204)]
COG0477	COG0845	lpl1855	lpl1855	Hypothetical protein {UniProtKB/TrEMBL:Q5WVG0}	lpl1509	lpl1509	Legionella secretion system protein D	[TP0840-TP0965 (0.8653204)]
COG0477	COG0845	lpl2424	lpl2424	Hypothetical protein {UniProtKB/TrEMBL:Q5WTU9}	lpl0882	lpl0882	Hypothetical protein {UniProtKB/TrEMBL:Q5WY57}	[TP0840-TP0965 (0.8653204)]
COG0477	COG0845	lpl1590	lpl1590	Hypothetical protein {UniProtKB/TrEMBL:Q5WW70}	lpl0218	lpl0218	Hypothetical protein {UniProtKB/TrEMBL:Q5X011}	[TP0840-TP0965 (0.8653204)]
COG0477	COG0845	lpl0645	lpl0645	Hypothetical protein {UniProtKB/TrEMBL:Q5WYU0}	lpl2103	lpl2103	Hypothetical protein {UniProtKB/TrEMBL:Q5WUR5}	[TP0840-TP0965 (0.8653204)]
COG0477	COG0845	lpl2359	lpl2359	Hypothetical protein sflR	lpl2064	lpl2064	Chemiosmotic efflux system protein B-like protein	[TP0840-TP0965 (0.8653204)]
COG0477	COG0845	lpl1619	lpl1619	Hypothetical protein {UniProtKB/TrEMBL:Q5WW41}	lpl0695	lpl0695	Hypothetical protein {UniProtKB/TrEMBL:Q5WYP1}	[TP0840-TP0965 (0.8653204)]
COG0477	COG0845	lpl1388	lpl1388	Hypothetical protein {UniProtKB/TrEMBL:Q5WWR1}	lpl1045	lpl1045	HelB protein {UniProtKB/TrEMBL:Q5WXP8}	[TP0840-TP0965 (0.8653204)]
COG0477	COG0845	lpl0689	lpl0689	Hypothetical protein {UniProtKB/TrEMBL:Q5WYP7}	lpl2435	lpl2435	Hypothetical protein lmxE	[TP0840-TP0965 (0.8653204)]
COG0477	COG0845	lpl0585	lpl0585	Hypothetical protein {UniProtKB/TrEMBL:Q5WYZ9}	lpl0758	lpl0758	Hypothetical protein {UniProtKB/TrEMBL:Q5WYH8}	[TP0840-TP0965 (0.8653204)]
COG0477	COG0845	lpl0464	lpl0464	Hypothetical protein {UniProtKB/TrEMBL:Q5WZB8}	lpl2064	lpl2064	Chemiosmotic efflux system protein B-like protein	[TP0840-TP0965 (0.8653204)]
COG0477	COG0845	lpl0675	lpl0675	Hypothetical protein {UniProtKB/TrEMBL:Q5WYR1}	lpl2851	lpl2851	Hypothetical protein {UniProtKB/TrEMBL:Q5WSM7}	[TP0840-TP0965 (0.8653204)]
COG0477	COG0845	lpl0830	lpl0830	Hypothetical protein {UniProtKB/TrEMBL:Q5WYA9}	lpl0218	lpl0218	Hypothetical protein {UniProtKB/TrEMBL:Q5X011}	[TP0840-TP0965 (0.8653204)]
COG0477	COG0845	lpl2753	lpl2753	Hypothetical protein {UniProtKB/TrEMBL:Q5WSX3}	lpl2435	lpl2435	Hypothetical protein lmxE	[TP0840-TP0965 (0.8653204)]
COG0477	COG0845	lpl1590	lpl1590	Hypothetical protein {UniProtKB/TrEMBL:Q5WW70}	lpl0718	lpl0718	Hypothetical protein {UniProtKB/TrEMBL:Q5WYL8}	[TP0840-TP0965 (0.8653204)]
COG0477	COG0845	lpl2314	lpl2314	Hypothetical protein {UniProtKB/TrEMBL:Q5WU57}	lpl1045	lpl1045	HelB protein {UniProtKB/TrEMBL:Q5WXP8}	[TP0840-TP0965 (0.8653204)]
COG0477	COG0845	lpl1388	lpl1388	Hypothetical protein {UniProtKB/TrEMBL:Q5WWR1}	lpl2851	lpl2851	Hypothetical protein {UniProtKB/TrEMBL:Q5WSM7}	[TP0840-TP0965 (0.8653204)]
COG0477	COG0845	lpl2382	lpl2382	Hypothetical protein {UniProtKB/TrEMBL:Q5WTZ1}	lpl0882	lpl0882	Hypothetical protein {UniProtKB/TrEMBL:Q5WY57}	[TP0840-TP0965 (0.8653204)]
COG0477	COG0845	lpl1222	lpl1222	Hypothetical protein {UniProtKB/TrEMBL:Q5WX76}	lpl2064	lpl2064	Chemiosmotic efflux system protein B-like protein	[TP0840-TP0965 (0.8653204)]
COG0477	COG0845	lpl0325	lpl0325	Hypothetical protein {UniProtKB/TrEMBL:Q5WZQ6}	lpl0218	lpl0218	Hypothetical protein {UniProtKB/TrEMBL:Q5X011}	[TP0840-TP0965 (0.8653204)]
COG0477	COG0845	lpl0688	lpl0688	Hypothetical protein {UniProtKB/TrEMBL:Q5WYP8}	lpl0218	lpl0218	Hypothetical protein {UniProtKB/TrEMBL:Q5X011}	[TP0840-TP0965 (0.8653204)]
COG0477	COG0845	lpl1355	lpl1355	Hypothetical protein {UniProtKB/TrEMBL:Q5WWU4}	lpl0218	lpl0218	Hypothetical protein {UniProtKB/TrEMBL:Q5X011}	[TP0840-TP0965 (0.8653204)]
COG0477	COG0845	lpl2424	lpl2424	Hypothetical protein {UniProtKB/TrEMBL:Q5WTU9}	lpl1509	lpl1509	Legionella secretion system protein D	[TP0840-TP0965 (0.8653204)]
COG0477	COG0845	lpl1416	lpl1416	Hypothetical protein {UniProtKB/TrEMBL:Q5WWN6}	lpl2851	lpl2851	Hypothetical protein {UniProtKB/TrEMBL:Q5WSM7}	[TP0840-TP0965 (0.8653204)]
COG0477	COG0845	lpl1222	lpl1222	Hypothetical protein {UniProtKB/TrEMBL:Q5WX76}	lpl0218	lpl0218	Hypothetical protein {UniProtKB/TrEMBL:Q5X011}	[TP0840-TP0965 (0.8653204)]
COG0477	COG0845	lpl0585	lpl0585	Hypothetical protein {UniProtKB/TrEMBL:Q5WYZ9}	lpl0882	lpl0882	Hypothetical protein {UniProtKB/TrEMBL:Q5WY57}	[TP0840-TP0965 (0.8653204)]
COG0477	COG0845	lpl0398	lpl0398	Hypothetical protein {UniProtKB/TrEMBL:Q5WZI4}	lpl1509	lpl1509	Legionella secretion system protein D	[TP0840-TP0965 (0.8653204)]
COG0477	COG0845	lpl2314	lpl2314	Hypothetical protein {UniProtKB/TrEMBL:Q5WU57}	lpl0218	lpl0218	Hypothetical protein {UniProtKB/TrEMBL:Q5X011}	[TP0840-TP0965 (0.8653204)]
COG0477	COG0845	lpl2438	lpl2438	Hypothetical protein smlA	lpl2435	lpl2435	Hypothetical protein lmxE	[TP0840-TP0965 (0.8653204)]
COG0477	COG0845	lpl1355	lpl1355	Hypothetical protein {UniProtKB/TrEMBL:Q5WWU4}	lpl1509	lpl1509	Legionella secretion system protein D	[TP0840-TP0965 (0.8653204)]
COG0477	COG0845	lpl2062	lpl2062	Proline/glycine betaine transporter-like protein	lpl2851	lpl2851	Hypothetical protein {UniProtKB/TrEMBL:Q5WSM7}	[TP0840-TP0965 (0.8653204)]
COG0477	COG0845	lpl0499	lpl0499	Proline/betaine transport protein homolog	lpl0695	lpl0695	Hypothetical protein {UniProtKB/TrEMBL:Q5WYP1}	[TP0840-TP0965 (0.8653204)]
COG0477	COG0845	lpl1277	lpl1277	Hypothetical protein {UniProtKB/TrEMBL:Q5WX22}	lpl1509	lpl1509	Legionella secretion system protein D	[TP0840-TP0965 (0.8653204)]
COG0477	COG0845	lpl2438	lpl2438	Hypothetical protein smlA	lpl0882	lpl0882	Hypothetical protein {UniProtKB/TrEMBL:Q5WY57}	[TP0840-TP0965 (0.8653204)]
COG0477	COG0845	lpl1356	lpl1356	Hypothetical protein {UniProtKB/TrEMBL:Q5WWU3}	lpl2064	lpl2064	Chemiosmotic efflux system protein B-like protein	[TP0840-TP0965 (0.8653204)]
COG0477	COG0845	lpl2062	lpl2062	Proline/glycine betaine transporter-like protein	lpl2103	lpl2103	Hypothetical protein {UniProtKB/TrEMBL:Q5WUR5}	[TP0840-TP0965 (0.8653204)]
COG0477	COG0845	lpl0830	lpl0830	Hypothetical protein {UniProtKB/TrEMBL:Q5WYA9}	lpl2435	lpl2435	Hypothetical protein lmxE	[TP0840-TP0965 (0.8653204)]
COG0477	COG0845	lpl1619	lpl1619	Hypothetical protein {UniProtKB/TrEMBL:Q5WW41}	lpl1045	lpl1045	HelB protein {UniProtKB/TrEMBL:Q5WXP8}	[TP0840-TP0965 (0.8653204)]
COG0477	COG0845	lpl1416	lpl1416	Hypothetical protein {UniProtKB/TrEMBL:Q5WWN6}	lpl2064	lpl2064	Chemiosmotic efflux system protein B-like protein	[TP0840-TP0965 (0.8653204)]
COG0477	COG0845	lpl0398	lpl0398	Hypothetical protein {UniProtKB/TrEMBL:Q5WZI4}	lpl0758	lpl0758	Hypothetical protein {UniProtKB/TrEMBL:Q5WYH8}	[TP0840-TP0965 (0.8653204)]
COG0477	COG0845	lpl1288	lpl1288	Hypothetical protein {UniProtKB/TrEMBL:Q5WX11}	lpl0695	lpl0695	Hypothetical protein {UniProtKB/TrEMBL:Q5WYP1}	[TP0840-TP0965 (0.8653204)]
COG0477	COG0845	lpl0688	lpl0688	Hypothetical protein {UniProtKB/TrEMBL:Q5WYP8}	lpl2435	lpl2435	Hypothetical protein lmxE	[TP0840-TP0965 (0.8653204)]
COG0477	COG0845	lpl1060	lpl1060	Hypothetical protein {UniProtKB/TrEMBL:Q5WXN5}	lpl0695	lpl0695	Hypothetical protein {UniProtKB/TrEMBL:Q5WYP1}	[TP0840-TP0965 (0.8653204)]
COG0477	COG0845	lpl1171	lpl1171	Hypothetical protein {UniProtKB/TrEMBL:Q5WXC7}	lpl0218	lpl0218	Hypothetical protein {UniProtKB/TrEMBL:Q5X011}	[TP0840-TP0965 (0.8653204)]
COG0477	COG0845	lpl1060	lpl1060	Hypothetical protein {UniProtKB/TrEMBL:Q5WXN5}	lpl1045	lpl1045	HelB protein {UniProtKB/TrEMBL:Q5WXP8}	[TP0840-TP0965 (0.8653204)]
COG0477	COG0845	lpl0499	lpl0499	Proline/betaine transport protein homolog	lpl2103	lpl2103	Hypothetical protein {UniProtKB/TrEMBL:Q5WUR5}	[TP0840-TP0965 (0.8653204)]
COG0477	COG0845	lpl1388	lpl1388	Hypothetical protein {UniProtKB/TrEMBL:Q5WWR1}	lpl2435	lpl2435	Hypothetical protein lmxE	[TP0840-TP0965 (0.8653204)]
COG0477	COG0845	lpl1356	lpl1356	Hypothetical protein {UniProtKB/TrEMBL:Q5WWU3}	lpl1509	lpl1509	Legionella secretion system protein D	[TP0840-TP0965 (0.8653204)]
COG0477	COG0845	lpl1278	lpl1278	Hypothetical protein {UniProtKB/TrEMBL:Q5WX21}	lpl2435	lpl2435	Hypothetical protein lmxE	[TP0840-TP0965 (0.8653204)]
COG0477	COG0845	lpl1222	lpl1222	Hypothetical protein {UniProtKB/TrEMBL:Q5WX76}	lpl1045	lpl1045	HelB protein {UniProtKB/TrEMBL:Q5WXP8}	[TP0840-TP0965 (0.8653204)]
COG0477	COG0845	lpl2359	lpl2359	Hypothetical protein sflR	lpl0695	lpl0695	Hypothetical protein {UniProtKB/TrEMBL:Q5WYP1}	[TP0840-TP0965 (0.8653204)]
COG0477	COG0845	lpl2314	lpl2314	Hypothetical protein {UniProtKB/TrEMBL:Q5WU57}	lpl2435	lpl2435	Hypothetical protein lmxE	[TP0840-TP0965 (0.8653204)]
COG0477	COG0845	lpl2753	lpl2753	Hypothetical protein {UniProtKB/TrEMBL:Q5WSX3}	lpl0882	lpl0882	Hypothetical protein {UniProtKB/TrEMBL:Q5WY57}	[TP0840-TP0965 (0.8653204)]
COG0477	COG0845	lpl1355	lpl1355	Hypothetical protein {UniProtKB/TrEMBL:Q5WWU4}	lpl2064	lpl2064	Chemiosmotic efflux system protein B-like protein	[TP0840-TP0965 (0.8653204)]
COG0477	COG0845	lpl2424	lpl2424	Hypothetical protein {UniProtKB/TrEMBL:Q5WTU9}	lpl0218	lpl0218	Hypothetical protein {UniProtKB/TrEMBL:Q5X011}	[TP0840-TP0965 (0.8653204)]
COG0477	COG0845	lpl0499	lpl0499	Proline/betaine transport protein homolog	lpl0882	lpl0882	Hypothetical protein {UniProtKB/TrEMBL:Q5WY57}	[TP0840-TP0965 (0.8653204)]
COG0477	COG0845	lpl2382	lpl2382	Hypothetical protein {UniProtKB/TrEMBL:Q5WTZ1}	lpl1509	lpl1509	Legionella secretion system protein D	[TP0840-TP0965 (0.8653204)]
COG0477	COG0845	lpl2438	lpl2438	Hypothetical protein smlA	lpl1509	lpl1509	Legionella secretion system protein D	[TP0840-TP0965 (0.8653204)]
COG0477	COG0845	lpl1780	lpl1780	Hypothetical protein {UniProtKB/TrEMBL:Q5WVN5}	lpl0758	lpl0758	Hypothetical protein {UniProtKB/TrEMBL:Q5WYH8}	[TP0840-TP0965 (0.8653204)]
COG0477	COG0845	lpl0398	lpl0398	Hypothetical protein {UniProtKB/TrEMBL:Q5WZI4}	lpl0882	lpl0882	Hypothetical protein {UniProtKB/TrEMBL:Q5WY57}	[TP0840-TP0965 (0.8653204)]
COG0477	COG0845	lpl2160	lpl2160	Hypothetical protein {UniProtKB/TrEMBL:Q5WUK8}	lpl1045	lpl1045	HelB protein {UniProtKB/TrEMBL:Q5WXP8}	[TP0840-TP0965 (0.8653204)]
COG0477	COG0845	lpl1288	lpl1288	Hypothetical protein {UniProtKB/TrEMBL:Q5WX11}	lpl0718	lpl0718	Hypothetical protein {UniProtKB/TrEMBL:Q5WYL8}	[TP0840-TP0965 (0.8653204)]
COG0477	COG0845	lpl1780	lpl1780	Hypothetical protein {UniProtKB/TrEMBL:Q5WVN5}	lpl2435	lpl2435	Hypothetical protein lmxE	[TP0840-TP0965 (0.8653204)]
COG0477	COG0845	lpl1060	lpl1060	Hypothetical protein {UniProtKB/TrEMBL:Q5WXN5}	lpl0758	lpl0758	Hypothetical protein {UniProtKB/TrEMBL:Q5WYH8}	[TP0840-TP0965 (0.8653204)]
COG0477	COG0845	lpl1222	lpl1222	Hypothetical protein {UniProtKB/TrEMBL:Q5WX76}	lpl0695	lpl0695	Hypothetical protein {UniProtKB/TrEMBL:Q5WYP1}	[TP0840-TP0965 (0.8653204)]
COG0477	COG0845	lpl2160	lpl2160	Hypothetical protein {UniProtKB/TrEMBL:Q5WUK8}	lpl0882	lpl0882	Hypothetical protein {UniProtKB/TrEMBL:Q5WY57}	[TP0840-TP0965 (0.8653204)]
COG0477	COG0845	lpl0499	lpl0499	Proline/betaine transport protein homolog	lpl1509	lpl1509	Legionella secretion system protein D	[TP0840-TP0965 (0.8653204)]
COG0477	COG0845	lpl0398	lpl0398	Hypothetical protein {UniProtKB/TrEMBL:Q5WZI4}	lpl2435	lpl2435	Hypothetical protein lmxE	[TP0840-TP0965 (0.8653204)]
COG0477	COG0845	lpl2753	lpl2753	Hypothetical protein {UniProtKB/TrEMBL:Q5WSX3}	lpl0695	lpl0695	Hypothetical protein {UniProtKB/TrEMBL:Q5WYP1}	[TP0840-TP0965 (0.8653204)]
COG0477	COG0845	lpl2382	lpl2382	Hypothetical protein {UniProtKB/TrEMBL:Q5WTZ1}	lpl0758	lpl0758	Hypothetical protein {UniProtKB/TrEMBL:Q5WYH8}	[TP0840-TP0965 (0.8653204)]
COG0477	COG0845	lpl1416	lpl1416	Hypothetical protein {UniProtKB/TrEMBL:Q5WWN6}	lpl0718	lpl0718	Hypothetical protein {UniProtKB/TrEMBL:Q5WYL8}	[TP0840-TP0965 (0.8653204)]
COG0477	COG0845	lpl0689	lpl0689	Hypothetical protein {UniProtKB/TrEMBL:Q5WYP7}	lpl0218	lpl0218	Hypothetical protein {UniProtKB/TrEMBL:Q5X011}	[TP0840-TP0965 (0.8653204)]
COG0477	COG0845	lpl0689	lpl0689	Hypothetical protein {UniProtKB/TrEMBL:Q5WYP7}	lpl0758	lpl0758	Hypothetical protein {UniProtKB/TrEMBL:Q5WYH8}	[TP0840-TP0965 (0.8653204)]
COG0477	COG0845	lpl2359	lpl2359	Hypothetical protein sflR	lpl0718	lpl0718	Hypothetical protein {UniProtKB/TrEMBL:Q5WYL8}	[TP0840-TP0965 (0.8653204)]
COG0477	COG0845	lpl2382	lpl2382	Hypothetical protein {UniProtKB/TrEMBL:Q5WTZ1}	lpl0695	lpl0695	Hypothetical protein {UniProtKB/TrEMBL:Q5WYP1}	[TP0840-TP0965 (0.8653204)]
COG0477	COG0845	lpl1288	lpl1288	Hypothetical protein {UniProtKB/TrEMBL:Q5WX11}	lpl2435	lpl2435	Hypothetical protein lmxE	[TP0840-TP0965 (0.8653204)]
COG0477	COG0845	lpl0688	lpl0688	Hypothetical protein {UniProtKB/TrEMBL:Q5WYP8}	lpl0882	lpl0882	Hypothetical protein {UniProtKB/TrEMBL:Q5WY57}	[TP0840-TP0965 (0.8653204)]
COG0477	COG0845	lpl1780	lpl1780	Hypothetical protein {UniProtKB/TrEMBL:Q5WVN5}	lpl1045	lpl1045	HelB protein {UniProtKB/TrEMBL:Q5WXP8}	[TP0840-TP0965 (0.8653204)]
COG0477	COG0845	lpl1222	lpl1222	Hypothetical protein {UniProtKB/TrEMBL:Q5WX76}	lpl1509	lpl1509	Legionella secretion system protein D	[TP0840-TP0965 (0.8653204)]
COG0477	COG0845	lpl1288	lpl1288	Hypothetical protein {UniProtKB/TrEMBL:Q5WX11}	lpl2064	lpl2064	Chemiosmotic efflux system protein B-like protein	[TP0840-TP0965 (0.8653204)]
COG0477	COG0845	lpl1278	lpl1278	Hypothetical protein {UniProtKB/TrEMBL:Q5WX21}	lpl1509	lpl1509	Legionella secretion system protein D	[TP0840-TP0965 (0.8653204)]
COG0477	COG0845	lpl0325	lpl0325	Hypothetical protein {UniProtKB/TrEMBL:Q5WZQ6}	lpl2064	lpl2064	Chemiosmotic efflux system protein B-like protein	[TP0840-TP0965 (0.8653204)]
COG0477	COG0845	lpl2753	lpl2753	Hypothetical protein {UniProtKB/TrEMBL:Q5WSX3}	lpl2851	lpl2851	Hypothetical protein {UniProtKB/TrEMBL:Q5WSM7}	[TP0840-TP0965 (0.8653204)]
COG0477	COG0845	lpl0464	lpl0464	Hypothetical protein {UniProtKB/TrEMBL:Q5WZB8}	lpl0695	lpl0695	Hypothetical protein {UniProtKB/TrEMBL:Q5WYP1}	[TP0840-TP0965 (0.8653204)]
COG0477	COG0845	lpl1171	lpl1171	Hypothetical protein {UniProtKB/TrEMBL:Q5WXC7}	lpl0758	lpl0758	Hypothetical protein {UniProtKB/TrEMBL:Q5WYH8}	[TP0840-TP0965 (0.8653204)]
COG0477	COG0845	lpl2160	lpl2160	Hypothetical protein {UniProtKB/TrEMBL:Q5WUK8}	lpl0718	lpl0718	Hypothetical protein {UniProtKB/TrEMBL:Q5WYL8}	[TP0840-TP0965 (0.8653204)]
COG0477	COG0845	lpl0585	lpl0585	Hypothetical protein {UniProtKB/TrEMBL:Q5WYZ9}	lpl0695	lpl0695	Hypothetical protein {UniProtKB/TrEMBL:Q5WYP1}	[TP0840-TP0965 (0.8653204)]
COG0477	COG0845	lpl1855	lpl1855	Hypothetical protein {UniProtKB/TrEMBL:Q5WVG0}	lpl0695	lpl0695	Hypothetical protein {UniProtKB/TrEMBL:Q5WYP1}	[TP0840-TP0965 (0.8653204)]
COG0477	COG0845	lpl1288	lpl1288	Hypothetical protein {UniProtKB/TrEMBL:Q5WX11}	lpl2851	lpl2851	Hypothetical protein {UniProtKB/TrEMBL:Q5WSM7}	[TP0840-TP0965 (0.8653204)]
COG0477	COG0845	lpl0674	lpl0674	Hypothetical protein {UniProtKB/TrEMBL:Q5WYR2}	lpl0695	lpl0695	Hypothetical protein {UniProtKB/TrEMBL:Q5WYP1}	[TP0840-TP0965 (0.8653204)]
COG0477	COG0845	lpl2753	lpl2753	Hypothetical protein {UniProtKB/TrEMBL:Q5WSX3}	lpl0718	lpl0718	Hypothetical protein {UniProtKB/TrEMBL:Q5WYL8}	[TP0840-TP0965 (0.8653204)]
COG0477	COG0845	lpl2382	lpl2382	Hypothetical protein {UniProtKB/TrEMBL:Q5WTZ1}	lpl2064	lpl2064	Chemiosmotic efflux system protein B-like protein	[TP0840-TP0965 (0.8653204)]
COG0477	COG0845	lpl0325	lpl0325	Hypothetical protein {UniProtKB/TrEMBL:Q5WZQ6}	lpl2851	lpl2851	Hypothetical protein {UniProtKB/TrEMBL:Q5WSM7}	[TP0840-TP0965 (0.8653204)]
COG0477	COG0845	lpl1277	lpl1277	Hypothetical protein {UniProtKB/TrEMBL:Q5WX22}	lpl0695	lpl0695	Hypothetical protein {UniProtKB/TrEMBL:Q5WYP1}	[TP0840-TP0965 (0.8653204)]
COG0477	COG0845	lpl2160	lpl2160	Hypothetical protein {UniProtKB/TrEMBL:Q5WUK8}	lpl2064	lpl2064	Chemiosmotic efflux system protein B-like protein	[TP0840-TP0965 (0.8653204)]
COG0477	COG0845	lpl1222	lpl1222	Hypothetical protein {UniProtKB/TrEMBL:Q5WX76}	lpl2103	lpl2103	Hypothetical protein {UniProtKB/TrEMBL:Q5WUR5}	[TP0840-TP0965 (0.8653204)]
COG0477	COG0845	lpl1356	lpl1356	Hypothetical protein {UniProtKB/TrEMBL:Q5WWU3}	lpl1045	lpl1045	HelB protein {UniProtKB/TrEMBL:Q5WXP8}	[TP0840-TP0965 (0.8653204)]
COG0477	COG0845	lpl1060	lpl1060	Hypothetical protein {UniProtKB/TrEMBL:Q5WXN5}	lpl0882	lpl0882	Hypothetical protein {UniProtKB/TrEMBL:Q5WY57}	[TP0840-TP0965 (0.8653204)]
COG0477	COG0845	lpl0688	lpl0688	Hypothetical protein {UniProtKB/TrEMBL:Q5WYP8}	lpl0718	lpl0718	Hypothetical protein {UniProtKB/TrEMBL:Q5WYL8}	[TP0840-TP0965 (0.8653204)]
COG0477	COG0845	lpl2314	lpl2314	Hypothetical protein {UniProtKB/TrEMBL:Q5WU57}	lpl1509	lpl1509	Legionella secretion system protein D	[TP0840-TP0965 (0.8653204)]
COG0477	COG0845	lpl0585	lpl0585	Hypothetical protein {UniProtKB/TrEMBL:Q5WYZ9}	lpl0718	lpl0718	Hypothetical protein {UniProtKB/TrEMBL:Q5WYL8}	[TP0840-TP0965 (0.8653204)]
COG0477	COG0845	lpl1288	lpl1288	Hypothetical protein {UniProtKB/TrEMBL:Q5WX11}	lpl1509	lpl1509	Legionella secretion system protein D	[TP0840-TP0965 (0.8653204)]
COG0477	COG0845	lpl0645	lpl0645	Hypothetical protein {UniProtKB/TrEMBL:Q5WYU0}	lpl0758	lpl0758	Hypothetical protein {UniProtKB/TrEMBL:Q5WYH8}	[TP0840-TP0965 (0.8653204)]
COG0477	COG0845	lpl1355	lpl1355	Hypothetical protein {UniProtKB/TrEMBL:Q5WWU4}	lpl1045	lpl1045	HelB protein {UniProtKB/TrEMBL:Q5WXP8}	[TP0840-TP0965 (0.8653204)]
COG0477	COG0845	lpl1356	lpl1356	Hypothetical protein {UniProtKB/TrEMBL:Q5WWU3}	lpl2851	lpl2851	Hypothetical protein {UniProtKB/TrEMBL:Q5WSM7}	[TP0840-TP0965 (0.8653204)]
COG0477	COG0845	lpl0688	lpl0688	Hypothetical protein {UniProtKB/TrEMBL:Q5WYP8}	lpl0695	lpl0695	Hypothetical protein {UniProtKB/TrEMBL:Q5WYP1}	[TP0840-TP0965 (0.8653204)]
COG0477	COG0845	lpl0830	lpl0830	Hypothetical protein {UniProtKB/TrEMBL:Q5WYA9}	lpl0758	lpl0758	Hypothetical protein {UniProtKB/TrEMBL:Q5WYH8}	[TP0840-TP0965 (0.8653204)]
COG0477	COG0845	lpl1355	lpl1355	Hypothetical protein {UniProtKB/TrEMBL:Q5WWU4}	lpl0882	lpl0882	Hypothetical protein {UniProtKB/TrEMBL:Q5WY57}	[TP0840-TP0965 (0.8653204)]
COG0477	COG0845	lpl0645	lpl0645	Hypothetical protein {UniProtKB/TrEMBL:Q5WYU0}	lpl2851	lpl2851	Hypothetical protein {UniProtKB/TrEMBL:Q5WSM7}	[TP0840-TP0965 (0.8653204)]
COG0477	COG0845	lpl1288	lpl1288	Hypothetical protein {UniProtKB/TrEMBL:Q5WX11}	lpl0882	lpl0882	Hypothetical protein {UniProtKB/TrEMBL:Q5WY57}	[TP0840-TP0965 (0.8653204)]
COG0477	COG0845	lpl1222	lpl1222	Hypothetical protein {UniProtKB/TrEMBL:Q5WX76}	lpl2851	lpl2851	Hypothetical protein {UniProtKB/TrEMBL:Q5WSM7}	[TP0840-TP0965 (0.8653204)]
COG0477	COG0845	lpl2314	lpl2314	Hypothetical protein {UniProtKB/TrEMBL:Q5WU57}	lpl0758	lpl0758	Hypothetical protein {UniProtKB/TrEMBL:Q5WYH8}	[TP0840-TP0965 (0.8653204)]
COG0477	COG0845	lpl2160	lpl2160	Hypothetical protein {UniProtKB/TrEMBL:Q5WUK8}	lpl0695	lpl0695	Hypothetical protein {UniProtKB/TrEMBL:Q5WYP1}	[TP0840-TP0965 (0.8653204)]
COG0477	COG0845	lpl2062	lpl2062	Proline/glycine betaine transporter-like protein	lpl0718	lpl0718	Hypothetical protein {UniProtKB/TrEMBL:Q5WYL8}	[TP0840-TP0965 (0.8653204)]
COG0477	COG0845	lpl1278	lpl1278	Hypothetical protein {UniProtKB/TrEMBL:Q5WX21}	lpl0882	lpl0882	Hypothetical protein {UniProtKB/TrEMBL:Q5WY57}	[TP0840-TP0965 (0.8653204)]
COG0477	COG0845	lpl1388	lpl1388	Hypothetical protein {UniProtKB/TrEMBL:Q5WWR1}	lpl1509	lpl1509	Legionella secretion system protein D	[TP0840-TP0965 (0.8653204)]
COG0477	COG0845	lpl1277	lpl1277	Hypothetical protein {UniProtKB/TrEMBL:Q5WX22}	lpl2851	lpl2851	Hypothetical protein {UniProtKB/TrEMBL:Q5WSM7}	[TP0840-TP0965 (0.8653204)]
COG0477	COG0845	lpl0674	lpl0674	Hypothetical protein {UniProtKB/TrEMBL:Q5WYR2}	lpl2103	lpl2103	Hypothetical protein {UniProtKB/TrEMBL:Q5WUR5}	[TP0840-TP0965 (0.8653204)]
COG0477	COG0845	lpl2424	lpl2424	Hypothetical protein {UniProtKB/TrEMBL:Q5WTU9}	lpl0718	lpl0718	Hypothetical protein {UniProtKB/TrEMBL:Q5WYL8}	[TP0840-TP0965 (0.8653204)]
COG0477	COG0845	lpl1355	lpl1355	Hypothetical protein {UniProtKB/TrEMBL:Q5WWU4}	lpl0758	lpl0758	Hypothetical protein {UniProtKB/TrEMBL:Q5WYH8}	[TP0840-TP0965 (0.8653204)]
COG0477	COG0845	lpl1278	lpl1278	Hypothetical protein {UniProtKB/TrEMBL:Q5WX21}	lpl0758	lpl0758	Hypothetical protein {UniProtKB/TrEMBL:Q5WYH8}	[TP0840-TP0965 (0.8653204)]
COG0477	COG0845	lpl1855	lpl1855	Hypothetical protein {UniProtKB/TrEMBL:Q5WVG0}	lpl0218	lpl0218	Hypothetical protein {UniProtKB/TrEMBL:Q5X011}	[TP0840-TP0965 (0.8653204)]
COG0477	COG0845	lpl0830	lpl0830	Hypothetical protein {UniProtKB/TrEMBL:Q5WYA9}	lpl2103	lpl2103	Hypothetical protein {UniProtKB/TrEMBL:Q5WUR5}	[TP0840-TP0965 (0.8653204)]
COG0477	COG0845	lpl1277	lpl1277	Hypothetical protein {UniProtKB/TrEMBL:Q5WX22}	lpl2103	lpl2103	Hypothetical protein {UniProtKB/TrEMBL:Q5WUR5}	[TP0840-TP0965 (0.8653204)]
COG0477	COG0845	lpl1277	lpl1277	Hypothetical protein {UniProtKB/TrEMBL:Q5WX22}	lpl0758	lpl0758	Hypothetical protein {UniProtKB/TrEMBL:Q5WYH8}	[TP0840-TP0965 (0.8653204)]
COG0477	COG0845	lpl2062	lpl2062	Proline/glycine betaine transporter-like protein	lpl0218	lpl0218	Hypothetical protein {UniProtKB/TrEMBL:Q5X011}	[TP0840-TP0965 (0.8653204)]
COG0477	COG0845	lpl2382	lpl2382	Hypothetical protein {UniProtKB/TrEMBL:Q5WTZ1}	lpl0218	lpl0218	Hypothetical protein {UniProtKB/TrEMBL:Q5X011}	[TP0840-TP0965 (0.8653204)]
COG0477	COG0845	lpl1855	lpl1855	Hypothetical protein {UniProtKB/TrEMBL:Q5WVG0}	lpl2435	lpl2435	Hypothetical protein lmxE	[TP0840-TP0965 (0.8653204)]
COG0477	COG0845	lpl2062	lpl2062	Proline/glycine betaine transporter-like protein	lpl1045	lpl1045	HelB protein {UniProtKB/TrEMBL:Q5WXP8}	[TP0840-TP0965 (0.8653204)]
COG0477	COG0845	lpl1416	lpl1416	Hypothetical protein {UniProtKB/TrEMBL:Q5WWN6}	lpl0695	lpl0695	Hypothetical protein {UniProtKB/TrEMBL:Q5WYP1}	[TP0840-TP0965 (0.8653204)]
COG0477	COG0845	lpl0830	lpl0830	Hypothetical protein {UniProtKB/TrEMBL:Q5WYA9}	lpl1509	lpl1509	Legionella secretion system protein D	[TP0840-TP0965 (0.8653204)]
COG0477	COG0845	lpl2359	lpl2359	Hypothetical protein sflR	lpl2851	lpl2851	Hypothetical protein {UniProtKB/TrEMBL:Q5WSM7}	[TP0840-TP0965 (0.8653204)]
COG0477	COG0845	lpl1590	lpl1590	Hypothetical protein {UniProtKB/TrEMBL:Q5WW70}	lpl1509	lpl1509	Legionella secretion system protein D	[TP0840-TP0965 (0.8653204)]
COG0477	COG0845	lpl0398	lpl0398	Hypothetical protein {UniProtKB/TrEMBL:Q5WZI4}	lpl2103	lpl2103	Hypothetical protein {UniProtKB/TrEMBL:Q5WUR5}	[TP0840-TP0965 (0.8653204)]
COG0477	COG0845	lpl2062	lpl2062	Proline/glycine betaine transporter-like protein	lpl0695	lpl0695	Hypothetical protein {UniProtKB/TrEMBL:Q5WYP1}	[TP0840-TP0965 (0.8653204)]
COG0477	COG0845	lpl1855	lpl1855	Hypothetical protein {UniProtKB/TrEMBL:Q5WVG0}	lpl2064	lpl2064	Chemiosmotic efflux system protein B-like protein	[TP0840-TP0965 (0.8653204)]
COG0477	COG0845	lpl0464	lpl0464	Hypothetical protein {UniProtKB/TrEMBL:Q5WZB8}	lpl0882	lpl0882	Hypothetical protein {UniProtKB/TrEMBL:Q5WY57}	[TP0840-TP0965 (0.8653204)]
COG0477	COG0845	lpl1288	lpl1288	Hypothetical protein {UniProtKB/TrEMBL:Q5WX11}	lpl1045	lpl1045	HelB protein {UniProtKB/TrEMBL:Q5WXP8}	[TP0840-TP0965 (0.8653204)]
COG0477	COG0845	lpl0585	lpl0585	Hypothetical protein {UniProtKB/TrEMBL:Q5WYZ9}	lpl2435	lpl2435	Hypothetical protein lmxE	[TP0840-TP0965 (0.8653204)]
COG0477	COG0845	lpl1171	lpl1171	Hypothetical protein {UniProtKB/TrEMBL:Q5WXC7}	lpl2064	lpl2064	Chemiosmotic efflux system protein B-like protein	[TP0840-TP0965 (0.8653204)]
COG0477	COG0845	lpl1288	lpl1288	Hypothetical protein {UniProtKB/TrEMBL:Q5WX11}	lpl0758	lpl0758	Hypothetical protein {UniProtKB/TrEMBL:Q5WYH8}	[TP0840-TP0965 (0.8653204)]
COG0477	COG0845	lpl2359	lpl2359	Hypothetical protein sflR	lpl0758	lpl0758	Hypothetical protein {UniProtKB/TrEMBL:Q5WYH8}	[TP0840-TP0965 (0.8653204)]
COG0477	COG0845	lpl0689	lpl0689	Hypothetical protein {UniProtKB/TrEMBL:Q5WYP7}	lpl0695	lpl0695	Hypothetical protein {UniProtKB/TrEMBL:Q5WYP1}	[TP0840-TP0965 (0.8653204)]
COG0477	COG0845	lpl1356	lpl1356	Hypothetical protein {UniProtKB/TrEMBL:Q5WWU3}	lpl0218	lpl0218	Hypothetical protein {UniProtKB/TrEMBL:Q5X011}	[TP0840-TP0965 (0.8653204)]
COG0477	COG0845	lpl1590	lpl1590	Hypothetical protein {UniProtKB/TrEMBL:Q5WW70}	lpl2851	lpl2851	Hypothetical protein {UniProtKB/TrEMBL:Q5WSM7}	[TP0840-TP0965 (0.8653204)]
COG0477	COG0845	lpl0675	lpl0675	Hypothetical protein {UniProtKB/TrEMBL:Q5WYR1}	lpl2103	lpl2103	Hypothetical protein {UniProtKB/TrEMBL:Q5WUR5}	[TP0840-TP0965 (0.8653204)]
COG0477	COG0845	lpl1355	lpl1355	Hypothetical protein {UniProtKB/TrEMBL:Q5WWU4}	lpl0718	lpl0718	Hypothetical protein {UniProtKB/TrEMBL:Q5WYL8}	[TP0840-TP0965 (0.8653204)]
COG0477	COG0845	lpl1356	lpl1356	Hypothetical protein {UniProtKB/TrEMBL:Q5WWU3}	lpl2103	lpl2103	Hypothetical protein {UniProtKB/TrEMBL:Q5WUR5}	[TP0840-TP0965 (0.8653204)]
COG0477	COG0845	lpl1278	lpl1278	Hypothetical protein {UniProtKB/TrEMBL:Q5WX21}	lpl0718	lpl0718	Hypothetical protein {UniProtKB/TrEMBL:Q5WYL8}	[TP0840-TP0965 (0.8653204)]
COG0477	COG0845	lpl1590	lpl1590	Hypothetical protein {UniProtKB/TrEMBL:Q5WW70}	lpl2103	lpl2103	Hypothetical protein {UniProtKB/TrEMBL:Q5WUR5}	[TP0840-TP0965 (0.8653204)]
COG0477	COG0845	lpl0689	lpl0689	Hypothetical protein {UniProtKB/TrEMBL:Q5WYP7}	lpl0882	lpl0882	Hypothetical protein {UniProtKB/TrEMBL:Q5WY57}	[TP0840-TP0965 (0.8653204)]
COG0477	COG0845	lpl0499	lpl0499	Proline/betaine transport protein homolog	lpl0218	lpl0218	Hypothetical protein {UniProtKB/TrEMBL:Q5X011}	[TP0840-TP0965 (0.8653204)]
COG0477	COG0845	lpl1277	lpl1277	Hypothetical protein {UniProtKB/TrEMBL:Q5WX22}	lpl0718	lpl0718	Hypothetical protein {UniProtKB/TrEMBL:Q5WYL8}	[TP0840-TP0965 (0.8653204)]
COG0477	COG0845	lpl1278	lpl1278	Hypothetical protein {UniProtKB/TrEMBL:Q5WX21}	lpl2851	lpl2851	Hypothetical protein {UniProtKB/TrEMBL:Q5WSM7}	[TP0840-TP0965 (0.8653204)]
COG0477	COG0845	lpl0675	lpl0675	Hypothetical protein {UniProtKB/TrEMBL:Q5WYR1}	lpl1045	lpl1045	HelB protein {UniProtKB/TrEMBL:Q5WXP8}	[TP0840-TP0965 (0.8653204)]
COG0477	COG0845	lpl0689	lpl0689	Hypothetical protein {UniProtKB/TrEMBL:Q5WYP7}	lpl1509	lpl1509	Legionella secretion system protein D	[TP0840-TP0965 (0.8653204)]
COG0477	COG0845	lpl0585	lpl0585	Hypothetical protein {UniProtKB/TrEMBL:Q5WYZ9}	lpl2064	lpl2064	Chemiosmotic efflux system protein B-like protein	[TP0840-TP0965 (0.8653204)]
COG0477	COG0845	lpl1355	lpl1355	Hypothetical protein {UniProtKB/TrEMBL:Q5WWU4}	lpl2103	lpl2103	Hypothetical protein {UniProtKB/TrEMBL:Q5WUR5}	[TP0840-TP0965 (0.8653204)]
COG0477	COG0845	lpl1060	lpl1060	Hypothetical protein {UniProtKB/TrEMBL:Q5WXN5}	lpl2103	lpl2103	Hypothetical protein {UniProtKB/TrEMBL:Q5WUR5}	[TP0840-TP0965 (0.8653204)]
COG0477	COG0845	lpl2438	lpl2438	Hypothetical protein smlA	lpl2064	lpl2064	Chemiosmotic efflux system protein B-like protein	[TP0840-TP0965 (0.8653204)]
COG0477	COG0845	lpl1288	lpl1288	Hypothetical protein {UniProtKB/TrEMBL:Q5WX11}	lpl0218	lpl0218	Hypothetical protein {UniProtKB/TrEMBL:Q5X011}	[TP0840-TP0965 (0.8653204)]
COG0477	COG0845	lpl0675	lpl0675	Hypothetical protein {UniProtKB/TrEMBL:Q5WYR1}	lpl0218	lpl0218	Hypothetical protein {UniProtKB/TrEMBL:Q5X011}	[TP0840-TP0965 (0.8653204)]
COG0477	COG0845	lpl1171	lpl1171	Hypothetical protein {UniProtKB/TrEMBL:Q5WXC7}	lpl0718	lpl0718	Hypothetical protein {UniProtKB/TrEMBL:Q5WYL8}	[TP0840-TP0965 (0.8653204)]
COG0477	COG0845	lpl0688	lpl0688	Hypothetical protein {UniProtKB/TrEMBL:Q5WYP8}	lpl1509	lpl1509	Legionella secretion system protein D	[TP0840-TP0965 (0.8653204)]
COG0477	COG0845	lpl0688	lpl0688	Hypothetical protein {UniProtKB/TrEMBL:Q5WYP8}	lpl2103	lpl2103	Hypothetical protein {UniProtKB/TrEMBL:Q5WUR5}	[TP0840-TP0965 (0.8653204)]
COG0477	COG0845	lpl2438	lpl2438	Hypothetical protein smlA	lpl0718	lpl0718	Hypothetical protein {UniProtKB/TrEMBL:Q5WYL8}	[TP0840-TP0965 (0.8653204)]
COG0477	COG0845	lpl1619	lpl1619	Hypothetical protein {UniProtKB/TrEMBL:Q5WW41}	lpl2851	lpl2851	Hypothetical protein {UniProtKB/TrEMBL:Q5WSM7}	[TP0840-TP0965 (0.8653204)]
COG0477	COG0845	lpl2753	lpl2753	Hypothetical protein {UniProtKB/TrEMBL:Q5WSX3}	lpl2103	lpl2103	Hypothetical protein {UniProtKB/TrEMBL:Q5WUR5}	[TP0840-TP0965 (0.8653204)]
COG0477	COG0845	lpl0674	lpl0674	Hypothetical protein {UniProtKB/TrEMBL:Q5WYR2}	lpl0718	lpl0718	Hypothetical protein {UniProtKB/TrEMBL:Q5WYL8}	[TP0840-TP0965 (0.8653204)]
COG0477	COG0845	lpl2753	lpl2753	Hypothetical protein {UniProtKB/TrEMBL:Q5WSX3}	lpl0218	lpl0218	Hypothetical protein {UniProtKB/TrEMBL:Q5X011}	[TP0840-TP0965 (0.8653204)]
COG0477	COG0845	lpl1171	lpl1171	Hypothetical protein {UniProtKB/TrEMBL:Q5WXC7}	lpl2103	lpl2103	Hypothetical protein {UniProtKB/TrEMBL:Q5WUR5}	[TP0840-TP0965 (0.8653204)]
COG0477	COG0845	lpl0398	lpl0398	Hypothetical protein {UniProtKB/TrEMBL:Q5WZI4}	lpl2064	lpl2064	Chemiosmotic efflux system protein B-like protein	[TP0840-TP0965 (0.8653204)]
COG0477	COG0845	lpl0674	lpl0674	Hypothetical protein {UniProtKB/TrEMBL:Q5WYR2}	lpl1045	lpl1045	HelB protein {UniProtKB/TrEMBL:Q5WXP8}	[TP0840-TP0965 (0.8653204)]
COG0477	COG0845	lpl0675	lpl0675	Hypothetical protein {UniProtKB/TrEMBL:Q5WYR1}	lpl0718	lpl0718	Hypothetical protein {UniProtKB/TrEMBL:Q5WYL8}	[TP0840-TP0965 (0.8653204)]
COG0477	COG0845	lpl0464	lpl0464	Hypothetical protein {UniProtKB/TrEMBL:Q5WZB8}	lpl2851	lpl2851	Hypothetical protein {UniProtKB/TrEMBL:Q5WSM7}	[TP0840-TP0965 (0.8653204)]
COG0477	COG0845	lpl2382	lpl2382	Hypothetical protein {UniProtKB/TrEMBL:Q5WTZ1}	lpl0718	lpl0718	Hypothetical protein {UniProtKB/TrEMBL:Q5WYL8}	[TP0840-TP0965 (0.8653204)]
COG0477	COG0845	lpl2359	lpl2359	Hypothetical protein sflR	lpl1045	lpl1045	HelB protein {UniProtKB/TrEMBL:Q5WXP8}	[TP0840-TP0965 (0.8653204)]
COG0477	COG0845	lpl0830	lpl0830	Hypothetical protein {UniProtKB/TrEMBL:Q5WYA9}	lpl2851	lpl2851	Hypothetical protein {UniProtKB/TrEMBL:Q5WSM7}	[TP0840-TP0965 (0.8653204)]
COG0477	COG0845	lpl1355	lpl1355	Hypothetical protein {UniProtKB/TrEMBL:Q5WWU4}	lpl2851	lpl2851	Hypothetical protein {UniProtKB/TrEMBL:Q5WSM7}	[TP0840-TP0965 (0.8653204)]
COG0477	COG0845	lpl2062	lpl2062	Proline/glycine betaine transporter-like protein	lpl2064	lpl2064	Chemiosmotic efflux system protein B-like protein	[TP0840-TP0965 (0.8653204)]
COG0477	COG0845	lpl1222	lpl1222	Hypothetical protein {UniProtKB/TrEMBL:Q5WX76}	lpl0882	lpl0882	Hypothetical protein {UniProtKB/TrEMBL:Q5WY57}	[TP0840-TP0965 (0.8653204)]
COG0477	COG0845	lpl1855	lpl1855	Hypothetical protein {UniProtKB/TrEMBL:Q5WVG0}	lpl2851	lpl2851	Hypothetical protein {UniProtKB/TrEMBL:Q5WSM7}	[TP0840-TP0965 (0.8653204)]
COG0477	COG0845	lpl1171	lpl1171	Hypothetical protein {UniProtKB/TrEMBL:Q5WXC7}	lpl0695	lpl0695	Hypothetical protein {UniProtKB/TrEMBL:Q5WYP1}	[TP0840-TP0965 (0.8653204)]
COG0477	COG0845	lpl0689	lpl0689	Hypothetical protein {UniProtKB/TrEMBL:Q5WYP7}	lpl2103	lpl2103	Hypothetical protein {UniProtKB/TrEMBL:Q5WUR5}	[TP0840-TP0965 (0.8653204)]
COG0477	COG0845	lpl0645	lpl0645	Hypothetical protein {UniProtKB/TrEMBL:Q5WYU0}	lpl0882	lpl0882	Hypothetical protein {UniProtKB/TrEMBL:Q5WY57}	[TP0840-TP0965 (0.8653204)]
COG0477	COG0845	lpl1780	lpl1780	Hypothetical protein {UniProtKB/TrEMBL:Q5WVN5}	lpl0218	lpl0218	Hypothetical protein {UniProtKB/TrEMBL:Q5X011}	[TP0840-TP0965 (0.8653204)]
COG0477	COG0845	lpl0675	lpl0675	Hypothetical protein {UniProtKB/TrEMBL:Q5WYR1}	lpl0758	lpl0758	Hypothetical protein {UniProtKB/TrEMBL:Q5WYH8}	[TP0840-TP0965 (0.8653204)]
COG0477	COG0845	lpl1780	lpl1780	Hypothetical protein {UniProtKB/TrEMBL:Q5WVN5}	lpl0882	lpl0882	Hypothetical protein {UniProtKB/TrEMBL:Q5WY57}	[TP0840-TP0965 (0.8653204)]
COG0477	COG0845	lpl0499	lpl0499	Proline/betaine transport protein homolog	lpl2064	lpl2064	Chemiosmotic efflux system protein B-like protein	[TP0840-TP0965 (0.8653204)]
COG0477	COG0845	lpl2424	lpl2424	Hypothetical protein {UniProtKB/TrEMBL:Q5WTU9}	lpl2435	lpl2435	Hypothetical protein lmxE	[TP0840-TP0965 (0.8653204)]
COG0477	COG0845	lpl0674	lpl0674	Hypothetical protein {UniProtKB/TrEMBL:Q5WYR2}	lpl0758	lpl0758	Hypothetical protein {UniProtKB/TrEMBL:Q5WYH8}	[TP0840-TP0965 (0.8653204)]
COG0477	COG0845	lpl1388	lpl1388	Hypothetical protein {UniProtKB/TrEMBL:Q5WWR1}	lpl0882	lpl0882	Hypothetical protein {UniProtKB/TrEMBL:Q5WY57}	[TP0840-TP0965 (0.8653204)]
COG0477	COG0845	lpl2359	lpl2359	Hypothetical protein sflR	lpl1509	lpl1509	Legionella secretion system protein D	[TP0840-TP0965 (0.8653204)]
COG0477	COG0845	lpl0675	lpl0675	Hypothetical protein {UniProtKB/TrEMBL:Q5WYR1}	lpl0882	lpl0882	Hypothetical protein {UniProtKB/TrEMBL:Q5WY57}	[TP0840-TP0965 (0.8653204)]
COG0477	COG0845	lpl2160	lpl2160	Hypothetical protein {UniProtKB/TrEMBL:Q5WUK8}	lpl2103	lpl2103	Hypothetical protein {UniProtKB/TrEMBL:Q5WUR5}	[TP0840-TP0965 (0.8653204)]
COG0477	COG0845	lpl1590	lpl1590	Hypothetical protein {UniProtKB/TrEMBL:Q5WW70}	lpl0882	lpl0882	Hypothetical protein {UniProtKB/TrEMBL:Q5WY57}	[TP0840-TP0965 (0.8653204)]
COG0477	COG0845	lpl1171	lpl1171	Hypothetical protein {UniProtKB/TrEMBL:Q5WXC7}	lpl0882	lpl0882	Hypothetical protein {UniProtKB/TrEMBL:Q5WY57}	[TP0840-TP0965 (0.8653204)]
COG0477	COG0845	lpl2160	lpl2160	Hypothetical protein {UniProtKB/TrEMBL:Q5WUK8}	lpl0218	lpl0218	Hypothetical protein {UniProtKB/TrEMBL:Q5X011}	[TP0840-TP0965 (0.8653204)]
COG0477	COG0845	lpl2314	lpl2314	Hypothetical protein {UniProtKB/TrEMBL:Q5WU57}	lpl2103	lpl2103	Hypothetical protein {UniProtKB/TrEMBL:Q5WUR5}	[TP0840-TP0965 (0.8653204)]
COG0477	COG0845	lpl1288	lpl1288	Hypothetical protein {UniProtKB/TrEMBL:Q5WX11}	lpl2103	lpl2103	Hypothetical protein {UniProtKB/TrEMBL:Q5WUR5}	[TP0840-TP0965 (0.8653204)]
COG0477	COG0845	lpl1388	lpl1388	Hypothetical protein {UniProtKB/TrEMBL:Q5WWR1}	lpl0718	lpl0718	Hypothetical protein {UniProtKB/TrEMBL:Q5WYL8}	[TP0840-TP0965 (0.8653204)]
COG0477	COG0845	lpl1780	lpl1780	Hypothetical protein {UniProtKB/TrEMBL:Q5WVN5}	lpl2103	lpl2103	Hypothetical protein {UniProtKB/TrEMBL:Q5WUR5}	[TP0840-TP0965 (0.8653204)]
COG0477	COG0845	lpl1060	lpl1060	Hypothetical protein {UniProtKB/TrEMBL:Q5WXN5}	lpl2851	lpl2851	Hypothetical protein {UniProtKB/TrEMBL:Q5WSM7}	[TP0840-TP0965 (0.8653204)]
COG0477	COG0845	lpl2438	lpl2438	Hypothetical protein smlA	lpl2103	lpl2103	Hypothetical protein {UniProtKB/TrEMBL:Q5WUR5}	[TP0840-TP0965 (0.8653204)]
COG0477	COG0845	lpl0675	lpl0675	Hypothetical protein {UniProtKB/TrEMBL:Q5WYR1}	lpl0695	lpl0695	Hypothetical protein {UniProtKB/TrEMBL:Q5WYP1}	[TP0840-TP0965 (0.8653204)]
COG0477	COG0845	lpl1388	lpl1388	Hypothetical protein {UniProtKB/TrEMBL:Q5WWR1}	lpl2103	lpl2103	Hypothetical protein {UniProtKB/TrEMBL:Q5WUR5}	[TP0840-TP0965 (0.8653204)]
COG0477	COG0845	lpl0674	lpl0674	Hypothetical protein {UniProtKB/TrEMBL:Q5WYR2}	lpl0218	lpl0218	Hypothetical protein {UniProtKB/TrEMBL:Q5X011}	[TP0840-TP0965 (0.8653204)]
COG0477	COG0845	lpl0830	lpl0830	Hypothetical protein {UniProtKB/TrEMBL:Q5WYA9}	lpl2064	lpl2064	Chemiosmotic efflux system protein B-like protein	[TP0840-TP0965 (0.8653204)]
COG0477	COG0845	lpl1388	lpl1388	Hypothetical protein {UniProtKB/TrEMBL:Q5WWR1}	lpl2064	lpl2064	Chemiosmotic efflux system protein B-like protein	[TP0840-TP0965 (0.8653204)]
COG0477	COG0845	lpl0464	lpl0464	Hypothetical protein {UniProtKB/TrEMBL:Q5WZB8}	lpl2435	lpl2435	Hypothetical protein lmxE	[TP0840-TP0965 (0.8653204)]
COG0477	COG0845	lpl2314	lpl2314	Hypothetical protein {UniProtKB/TrEMBL:Q5WU57}	lpl2064	lpl2064	Chemiosmotic efflux system protein B-like protein	[TP0840-TP0965 (0.8653204)]
COG0477	COG0845	lpl1855	lpl1855	Hypothetical protein {UniProtKB/TrEMBL:Q5WVG0}	lpl1045	lpl1045	HelB protein {UniProtKB/TrEMBL:Q5WXP8}	[TP0840-TP0965 (0.8653204)]
COG0477	COG0845	lpl0645	lpl0645	Hypothetical protein {UniProtKB/TrEMBL:Q5WYU0}	lpl2064	lpl2064	Chemiosmotic efflux system protein B-like protein	[TP0840-TP0965 (0.8653204)]
COG0477	COG0845	lpl2359	lpl2359	Hypothetical protein sflR	lpl0882	lpl0882	Hypothetical protein {UniProtKB/TrEMBL:Q5WY57}	[TP0840-TP0965 (0.8653204)]
COG0477	COG0845	lpl0398	lpl0398	Hypothetical protein {UniProtKB/TrEMBL:Q5WZI4}	lpl1045	lpl1045	HelB protein {UniProtKB/TrEMBL:Q5WXP8}	[TP0840-TP0965 (0.8653204)]
COG0477	COG0845	lpl0674	lpl0674	Hypothetical protein {UniProtKB/TrEMBL:Q5WYR2}	lpl0882	lpl0882	Hypothetical protein {UniProtKB/TrEMBL:Q5WY57}	[TP0840-TP0965 (0.8653204)]
COG0477	COG0845	lpl0585	lpl0585	Hypothetical protein {UniProtKB/TrEMBL:Q5WYZ9}	lpl1509	lpl1509	Legionella secretion system protein D	[TP0840-TP0965 (0.8653204)]
COG0477	COG0845	lpl1416	lpl1416	Hypothetical protein {UniProtKB/TrEMBL:Q5WWN6}	lpl1509	lpl1509	Legionella secretion system protein D	[TP0840-TP0965 (0.8653204)]
COG0477	COG0845	lpl1780	lpl1780	Hypothetical protein {UniProtKB/TrEMBL:Q5WVN5}	lpl2851	lpl2851	Hypothetical protein {UniProtKB/TrEMBL:Q5WSM7}	[TP0840-TP0965 (0.8653204)]
COG0477	COG0845	lpl2382	lpl2382	Hypothetical protein {UniProtKB/TrEMBL:Q5WTZ1}	lpl2851	lpl2851	Hypothetical protein {UniProtKB/TrEMBL:Q5WSM7}	[TP0840-TP0965 (0.8653204)]
COG0477	COG0845	lpl2424	lpl2424	Hypothetical protein {UniProtKB/TrEMBL:Q5WTU9}	lpl2851	lpl2851	Hypothetical protein {UniProtKB/TrEMBL:Q5WSM7}	[TP0840-TP0965 (0.8653204)]
COG0477	COG0845	lpl1416	lpl1416	Hypothetical protein {UniProtKB/TrEMBL:Q5WWN6}	lpl0882	lpl0882	Hypothetical protein {UniProtKB/TrEMBL:Q5WY57}	[TP0840-TP0965 (0.8653204)]
COG0477	COG0845	lpl1277	lpl1277	Hypothetical protein {UniProtKB/TrEMBL:Q5WX22}	lpl1045	lpl1045	HelB protein {UniProtKB/TrEMBL:Q5WXP8}	[TP0840-TP0965 (0.8653204)]
COG0477	COG0845	lpl2438	lpl2438	Hypothetical protein smlA	lpl0758	lpl0758	Hypothetical protein {UniProtKB/TrEMBL:Q5WYH8}	[TP0840-TP0965 (0.8653204)]
COG0477	COG0845	lpl1171	lpl1171	Hypothetical protein {UniProtKB/TrEMBL:Q5WXC7}	lpl1509	lpl1509	Legionella secretion system protein D	[TP0840-TP0965 (0.8653204)]
COG0477	COG0845	lpl0645	lpl0645	Hypothetical protein {UniProtKB/TrEMBL:Q5WYU0}	lpl0218	lpl0218	Hypothetical protein {UniProtKB/TrEMBL:Q5X011}	[TP0840-TP0965 (0.8653204)]
COG0477	COG0845	lpl1356	lpl1356	Hypothetical protein {UniProtKB/TrEMBL:Q5WWU3}	lpl0882	lpl0882	Hypothetical protein {UniProtKB/TrEMBL:Q5WY57}	[TP0840-TP0965 (0.8653204)]
COG0477	COG0845	lpl0689	lpl0689	Hypothetical protein {UniProtKB/TrEMBL:Q5WYP7}	lpl2064	lpl2064	Chemiosmotic efflux system protein B-like protein	[TP0840-TP0965 (0.8653204)]
COG0477	COG0845	lpl1171	lpl1171	Hypothetical protein {UniProtKB/TrEMBL:Q5WXC7}	lpl2435	lpl2435	Hypothetical protein lmxE	[TP0840-TP0965 (0.8653204)]
COG0477	COG0845	lpl2382	lpl2382	Hypothetical protein {UniProtKB/TrEMBL:Q5WTZ1}	lpl1045	lpl1045	HelB protein {UniProtKB/TrEMBL:Q5WXP8}	[TP0840-TP0965 (0.8653204)]
COG0477	COG0845	lpl1590	lpl1590	Hypothetical protein {UniProtKB/TrEMBL:Q5WW70}	lpl2064	lpl2064	Chemiosmotic efflux system protein B-like protein	[TP0840-TP0965 (0.8653204)]
COG0477	COG0845	lpl0688	lpl0688	Hypothetical protein {UniProtKB/TrEMBL:Q5WYP8}	lpl1045	lpl1045	HelB protein {UniProtKB/TrEMBL:Q5WXP8}	[TP0840-TP0965 (0.8653204)]
COG0477	COG0845	lpl1278	lpl1278	Hypothetical protein {UniProtKB/TrEMBL:Q5WX21}	lpl0695	lpl0695	Hypothetical protein {UniProtKB/TrEMBL:Q5WYP1}	[TP0840-TP0965 (0.8653204)]
COG0477	COG0845	lpl0464	lpl0464	Hypothetical protein {UniProtKB/TrEMBL:Q5WZB8}	lpl1509	lpl1509	Legionella secretion system protein D	[TP0840-TP0965 (0.8653204)]
COG0477	COG0845	lpl1060	lpl1060	Hypothetical protein {UniProtKB/TrEMBL:Q5WXN5}	lpl0218	lpl0218	Hypothetical protein {UniProtKB/TrEMBL:Q5X011}	[TP0840-TP0965 (0.8653204)]
COG0477	COG0845	lpl1780	lpl1780	Hypothetical protein {UniProtKB/TrEMBL:Q5WVN5}	lpl0695	lpl0695	Hypothetical protein {UniProtKB/TrEMBL:Q5WYP1}	[TP0840-TP0965 (0.8653204)]
COG0477	COG0845	lpl1619	lpl1619	Hypothetical protein {UniProtKB/TrEMBL:Q5WW41}	lpl0758	lpl0758	Hypothetical protein {UniProtKB/TrEMBL:Q5WYH8}	[TP0840-TP0965 (0.8653204)]
COG0477	COG0845	lpl0325	lpl0325	Hypothetical protein {UniProtKB/TrEMBL:Q5WZQ6}	lpl0758	lpl0758	Hypothetical protein {UniProtKB/TrEMBL:Q5WYH8}	[TP0840-TP0965 (0.8653204)]
COG0477	COG0845	lpl0645	lpl0645	Hypothetical protein {UniProtKB/TrEMBL:Q5WYU0}	lpl2435	lpl2435	Hypothetical protein lmxE	[TP0840-TP0965 (0.8653204)]
COG0477	COG0845	lpl2424	lpl2424	Hypothetical protein {UniProtKB/TrEMBL:Q5WTU9}	lpl0695	lpl0695	Hypothetical protein {UniProtKB/TrEMBL:Q5WYP1}	[TP0840-TP0965 (0.8653204)]
COG0477	COG0845	lpl0688	lpl0688	Hypothetical protein {UniProtKB/TrEMBL:Q5WYP8}	lpl2064	lpl2064	Chemiosmotic efflux system protein B-like protein	[TP0840-TP0965 (0.8653204)]
COG0477	COG0845	lpl0675	lpl0675	Hypothetical protein {UniProtKB/TrEMBL:Q5WYR1}	lpl1509	lpl1509	Legionella secretion system protein D	[TP0840-TP0965 (0.8653204)]
COG0477	COG0845	lpl1171	lpl1171	Hypothetical protein {UniProtKB/TrEMBL:Q5WXC7}	lpl2851	lpl2851	Hypothetical protein {UniProtKB/TrEMBL:Q5WSM7}	[TP0840-TP0965 (0.8653204)]
COG0477	COG0845	lpl0585	lpl0585	Hypothetical protein {UniProtKB/TrEMBL:Q5WYZ9}	lpl0218	lpl0218	Hypothetical protein {UniProtKB/TrEMBL:Q5X011}	[TP0840-TP0965 (0.8653204)]
COG0477	COG0845	lpl1355	lpl1355	Hypothetical protein {UniProtKB/TrEMBL:Q5WWU4}	lpl0695	lpl0695	Hypothetical protein {UniProtKB/TrEMBL:Q5WYP1}	[TP0840-TP0965 (0.8653204)]
COG0477	COG0845	lpl2314	lpl2314	Hypothetical protein {UniProtKB/TrEMBL:Q5WU57}	lpl0882	lpl0882	Hypothetical protein {UniProtKB/TrEMBL:Q5WY57}	[TP0840-TP0965 (0.8653204)]
COG0477	COG0845	lpl1278	lpl1278	Hypothetical protein {UniProtKB/TrEMBL:Q5WX21}	lpl1045	lpl1045	HelB protein {UniProtKB/TrEMBL:Q5WXP8}	[TP0840-TP0965 (0.8653204)]
COG0477	COG0845	lpl0398	lpl0398	Hypothetical protein {UniProtKB/TrEMBL:Q5WZI4}	lpl2851	lpl2851	Hypothetical protein {UniProtKB/TrEMBL:Q5WSM7}	[TP0840-TP0965 (0.8653204)]
COG0477	COG0845	lpl0688	lpl0688	Hypothetical protein {UniProtKB/TrEMBL:Q5WYP8}	lpl2851	lpl2851	Hypothetical protein {UniProtKB/TrEMBL:Q5WSM7}	[TP0840-TP0965 (0.8653204)]
COG0477	COG0845	lpl0645	lpl0645	Hypothetical protein {UniProtKB/TrEMBL:Q5WYU0}	lpl1045	lpl1045	HelB protein {UniProtKB/TrEMBL:Q5WXP8}	[TP0840-TP0965 (0.8653204)]
COG0477	COG0845	lpl0585	lpl0585	Hypothetical protein {UniProtKB/TrEMBL:Q5WYZ9}	lpl1045	lpl1045	HelB protein {UniProtKB/TrEMBL:Q5WXP8}	[TP0840-TP0965 (0.8653204)]
COG0477	COG0845	lpl0325	lpl0325	Hypothetical protein {UniProtKB/TrEMBL:Q5WZQ6}	lpl0695	lpl0695	Hypothetical protein {UniProtKB/TrEMBL:Q5WYP1}	[TP0840-TP0965 (0.8653204)]
COG0477	COG0845	lpl2424	lpl2424	Hypothetical protein {UniProtKB/TrEMBL:Q5WTU9}	lpl2103	lpl2103	Hypothetical protein {UniProtKB/TrEMBL:Q5WUR5}	[TP0840-TP0965 (0.8653204)]
COG0477	COG0845	lpl2160	lpl2160	Hypothetical protein {UniProtKB/TrEMBL:Q5WUK8}	lpl1509	lpl1509	Legionella secretion system protein D	[TP0840-TP0965 (0.8653204)]
COG0477	COG0845	lpl1416	lpl1416	Hypothetical protein {UniProtKB/TrEMBL:Q5WWN6}	lpl0758	lpl0758	Hypothetical protein {UniProtKB/TrEMBL:Q5WYH8}	[TP0840-TP0965 (0.8653204)]
COG0477	COG0845	lpl1356	lpl1356	Hypothetical protein {UniProtKB/TrEMBL:Q5WWU3}	lpl0758	lpl0758	Hypothetical protein {UniProtKB/TrEMBL:Q5WYH8}	[TP0840-TP0965 (0.8653204)]
COG0477	COG0845	lpl1060	lpl1060	Hypothetical protein {UniProtKB/TrEMBL:Q5WXN5}	lpl2064	lpl2064	Chemiosmotic efflux system protein B-like protein	[TP0840-TP0965 (0.8653204)]
COG0477	COG0845	lpl1780	lpl1780	Hypothetical protein {UniProtKB/TrEMBL:Q5WVN5}	lpl1509	lpl1509	Legionella secretion system protein D	[TP0840-TP0965 (0.8653204)]
COG0477	COG0845	lpl0499	lpl0499	Proline/betaine transport protein homolog	lpl1045	lpl1045	HelB protein {UniProtKB/TrEMBL:Q5WXP8}	[TP0840-TP0965 (0.8653204)]
COG0477	COG0845	lpl0830	lpl0830	Hypothetical protein {UniProtKB/TrEMBL:Q5WYA9}	lpl1045	lpl1045	HelB protein {UniProtKB/TrEMBL:Q5WXP8}	[TP0840-TP0965 (0.8653204)]
COG0477	COG0845	lpl0689	lpl0689	Hypothetical protein {UniProtKB/TrEMBL:Q5WYP7}	lpl1045	lpl1045	HelB protein {UniProtKB/TrEMBL:Q5WXP8}	[TP0840-TP0965 (0.8653204)]
COG0477	COG0845	lpl2314	lpl2314	Hypothetical protein {UniProtKB/TrEMBL:Q5WU57}	lpl0718	lpl0718	Hypothetical protein {UniProtKB/TrEMBL:Q5WYL8}	[TP0840-TP0965 (0.8653204)]
COG0477	COG0845	lpl1388	lpl1388	Hypothetical protein {UniProtKB/TrEMBL:Q5WWR1}	lpl0758	lpl0758	Hypothetical protein {UniProtKB/TrEMBL:Q5WYH8}	[TP0840-TP0965 (0.8653204)]
COG0477	COG0845	lpl1171	lpl1171	Hypothetical protein {UniProtKB/TrEMBL:Q5WXC7}	lpl1045	lpl1045	HelB protein {UniProtKB/TrEMBL:Q5WXP8}	[TP0840-TP0965 (0.8653204)]
COG0477	COG0845	lpl2160	lpl2160	Hypothetical protein {UniProtKB/TrEMBL:Q5WUK8}	lpl0758	lpl0758	Hypothetical protein {UniProtKB/TrEMBL:Q5WYH8}	[TP0840-TP0965 (0.8653204)]
COG0477	COG0845	lpl0689	lpl0689	Hypothetical protein {UniProtKB/TrEMBL:Q5WYP7}	lpl2851	lpl2851	Hypothetical protein {UniProtKB/TrEMBL:Q5WSM7}	[TP0840-TP0965 (0.8653204)]
COG0477	COG0845	lpl0499	lpl0499	Proline/betaine transport protein homolog	lpl2851	lpl2851	Hypothetical protein {UniProtKB/TrEMBL:Q5WSM7}	[TP0840-TP0965 (0.8653204)]
COG0477	COG0845	lpl2160	lpl2160	Hypothetical protein {UniProtKB/TrEMBL:Q5WUK8}	lpl2851	lpl2851	Hypothetical protein {UniProtKB/TrEMBL:Q5WSM7}	[TP0840-TP0965 (0.8653204)]
COG0477	COG0845	lpl1060	lpl1060	Hypothetical protein {UniProtKB/TrEMBL:Q5WXN5}	lpl1509	lpl1509	Legionella secretion system protein D	[TP0840-TP0965 (0.8653204)]
COG0477	COG0845	lpl0325	lpl0325	Hypothetical protein {UniProtKB/TrEMBL:Q5WZQ6}	lpl0882	lpl0882	Hypothetical protein {UniProtKB/TrEMBL:Q5WY57}	[TP0840-TP0965 (0.8653204)]
COG0477	COG0845	lpl0674	lpl0674	Hypothetical protein {UniProtKB/TrEMBL:Q5WYR2}	lpl2851	lpl2851	Hypothetical protein {UniProtKB/TrEMBL:Q5WSM7}	[TP0840-TP0965 (0.8653204)]
COG0477	COG0845	lpl1619	lpl1619	Hypothetical protein {UniProtKB/TrEMBL:Q5WW41}	lpl1509	lpl1509	Legionella secretion system protein D	[TP0840-TP0965 (0.8653204)]
COG0477	COG0845	lpl1855	lpl1855	Hypothetical protein {UniProtKB/TrEMBL:Q5WVG0}	lpl0718	lpl0718	Hypothetical protein {UniProtKB/TrEMBL:Q5WYL8}	[TP0840-TP0965 (0.8653204)]
COG0477	COG0845	lpl1356	lpl1356	Hypothetical protein {UniProtKB/TrEMBL:Q5WWU3}	lpl0718	lpl0718	Hypothetical protein {UniProtKB/TrEMBL:Q5WYL8}	[TP0840-TP0965 (0.8653204)]
COG0477	COG0845	lpl0325	lpl0325	Hypothetical protein {UniProtKB/TrEMBL:Q5WZQ6}	lpl2435	lpl2435	Hypothetical protein lmxE	[TP0840-TP0965 (0.8653204)]
COG0477	COG0845	lpl2160	lpl2160	Hypothetical protein {UniProtKB/TrEMBL:Q5WUK8}	lpl2435	lpl2435	Hypothetical protein lmxE	[TP0840-TP0965 (0.8653204)]
COG0477	COG0845	lpl2753	lpl2753	Hypothetical protein {UniProtKB/TrEMBL:Q5WSX3}	lpl1509	lpl1509	Legionella secretion system protein D	[TP0840-TP0965 (0.8653204)]
COG0477	COG0845	lpl1619	lpl1619	Hypothetical protein {UniProtKB/TrEMBL:Q5WW41}	lpl2064	lpl2064	Chemiosmotic efflux system protein B-like protein	[TP0840-TP0965 (0.8653204)]
COG0477	COG0845	lpl1590	lpl1590	Hypothetical protein {UniProtKB/TrEMBL:Q5WW70}	lpl1045	lpl1045	HelB protein {UniProtKB/TrEMBL:Q5WXP8}	[TP0840-TP0965 (0.8653204)]
COG0477	COG0845	lpl1590	lpl1590	Hypothetical protein {UniProtKB/TrEMBL:Q5WW70}	lpl0758	lpl0758	Hypothetical protein {UniProtKB/TrEMBL:Q5WYH8}	[TP0840-TP0965 (0.8653204)]
COG0477	COG0845	lpl0585	lpl0585	Hypothetical protein {UniProtKB/TrEMBL:Q5WYZ9}	lpl2103	lpl2103	Hypothetical protein {UniProtKB/TrEMBL:Q5WUR5}	[TP0840-TP0965 (0.8653204)]
COG0477	COG0845	lpl2314	lpl2314	Hypothetical protein {UniProtKB/TrEMBL:Q5WU57}	lpl0695	lpl0695	Hypothetical protein {UniProtKB/TrEMBL:Q5WYP1}	[TP0840-TP0965 (0.8653204)]
COG0477	COG0845	lpl0398	lpl0398	Hypothetical protein {UniProtKB/TrEMBL:Q5WZI4}	lpl0695	lpl0695	Hypothetical protein {UniProtKB/TrEMBL:Q5WYP1}	[TP0840-TP0965 (0.8653204)]
COG0477	COG0845	lpl0325	lpl0325	Hypothetical protein {UniProtKB/TrEMBL:Q5WZQ6}	lpl1509	lpl1509	Legionella secretion system protein D	[TP0840-TP0965 (0.8653204)]
COG0477	COG0845	lpl0645	lpl0645	Hypothetical protein {UniProtKB/TrEMBL:Q5WYU0}	lpl0718	lpl0718	Hypothetical protein {UniProtKB/TrEMBL:Q5WYL8}	[TP0840-TP0965 (0.8653204)]
COG0477	COG0845	lpl1388	lpl1388	Hypothetical protein {UniProtKB/TrEMBL:Q5WWR1}	lpl0218	lpl0218	Hypothetical protein {UniProtKB/TrEMBL:Q5X011}	[TP0840-TP0965 (0.8653204)]
COG0477	COG0845	lpl0499	lpl0499	Proline/betaine transport protein homolog	lpl0718	lpl0718	Hypothetical protein {UniProtKB/TrEMBL:Q5WYL8}	[TP0840-TP0965 (0.8653204)]
COG0477	COG0845	lpl1619	lpl1619	Hypothetical protein {UniProtKB/TrEMBL:Q5WW41}	lpl0718	lpl0718	Hypothetical protein {UniProtKB/TrEMBL:Q5WYL8}	[TP0840-TP0965 (0.8653204)]
COG0477	COG0845	lpl2753	lpl2753	Hypothetical protein {UniProtKB/TrEMBL:Q5WSX3}	lpl1045	lpl1045	HelB protein {UniProtKB/TrEMBL:Q5WXP8}	[TP0840-TP0965 (0.8653204)]
COG0477	COG0845	lpl1356	lpl1356	Hypothetical protein {UniProtKB/TrEMBL:Q5WWU3}	lpl0695	lpl0695	Hypothetical protein {UniProtKB/TrEMBL:Q5WYP1}	[TP0840-TP0965 (0.8653204)]
COG0477	COG0845	lpl0645	lpl0645	Hypothetical protein {UniProtKB/TrEMBL:Q5WYU0}	lpl1509	lpl1509	Legionella secretion system protein D	[TP0840-TP0965 (0.8653204)]
COG0477	COG0845	lpl0585	lpl0585	Hypothetical protein {UniProtKB/TrEMBL:Q5WYZ9}	lpl2851	lpl2851	Hypothetical protein {UniProtKB/TrEMBL:Q5WSM7}	[TP0840-TP0965 (0.8653204)]
COG0477	COG0845	lpl1060	lpl1060	Hypothetical protein {UniProtKB/TrEMBL:Q5WXN5}	lpl2435	lpl2435	Hypothetical protein lmxE	[TP0840-TP0965 (0.8653204)]
COG0477	COG0845	lpl1277	lpl1277	Hypothetical protein {UniProtKB/TrEMBL:Q5WX22}	lpl2064	lpl2064	Chemiosmotic efflux system protein B-like protein	[TP0840-TP0965 (0.8653204)]
COG0477	COG0845	lpl0325	lpl0325	Hypothetical protein {UniProtKB/TrEMBL:Q5WZQ6}	lpl0718	lpl0718	Hypothetical protein {UniProtKB/TrEMBL:Q5WYL8}	[TP0840-TP0965 (0.8653204)]
COG0477	COG0845	lpl2438	lpl2438	Hypothetical protein smlA	lpl2851	lpl2851	Hypothetical protein {UniProtKB/TrEMBL:Q5WSM7}	[TP0840-TP0965 (0.8653204)]
COG0477	COG0845	lpl2062	lpl2062	Proline/glycine betaine transporter-like protein	lpl0882	lpl0882	Hypothetical protein {UniProtKB/TrEMBL:Q5WY57}	[TP0840-TP0965 (0.8653204)]
COG0477	COG0845	lpl2753	lpl2753	Hypothetical protein {UniProtKB/TrEMBL:Q5WSX3}	lpl0758	lpl0758	Hypothetical protein {UniProtKB/TrEMBL:Q5WYH8}	[TP0840-TP0965 (0.8653204)]
COG0477	COG0845	lpl2062	lpl2062	Proline/glycine betaine transporter-like protein	lpl1509	lpl1509	Legionella secretion system protein D	[TP0840-TP0965 (0.8653204)]
COG0477	COG0845	lpl2382	lpl2382	Hypothetical protein {UniProtKB/TrEMBL:Q5WTZ1}	lpl2435	lpl2435	Hypothetical protein lmxE	[TP0840-TP0965 (0.8653204)]
COG0477	COG0845	lpl1355	lpl1355	Hypothetical protein {UniProtKB/TrEMBL:Q5WWU4}	lpl2435	lpl2435	Hypothetical protein lmxE	[TP0840-TP0965 (0.8653204)]
COG0477	COG0845	lpl0689	lpl0689	Hypothetical protein {UniProtKB/TrEMBL:Q5WYP7}	lpl0718	lpl0718	Hypothetical protein {UniProtKB/TrEMBL:Q5WYL8}	[TP0840-TP0965 (0.8653204)]
COG0477	COG0845	lpl0398	lpl0398	Hypothetical protein {UniProtKB/TrEMBL:Q5WZI4}	lpl0718	lpl0718	Hypothetical protein {UniProtKB/TrEMBL:Q5WYL8}	[TP0840-TP0965 (0.8653204)]
COG0477	COG0845	lpl1278	lpl1278	Hypothetical protein {UniProtKB/TrEMBL:Q5WX21}	lpl2064	lpl2064	Chemiosmotic efflux system protein B-like protein	[TP0840-TP0965 (0.8653204)]
COG0477	COG0845	lpl1222	lpl1222	Hypothetical protein {UniProtKB/TrEMBL:Q5WX76}	lpl0718	lpl0718	Hypothetical protein {UniProtKB/TrEMBL:Q5WYL8}	[TP0840-TP0965 (0.8653204)]
COG0477	COG0845	lpl1356	lpl1356	Hypothetical protein {UniProtKB/TrEMBL:Q5WWU3}	lpl2435	lpl2435	Hypothetical protein lmxE	[TP0840-TP0965 (0.8653204)]
COG0477	COG0845	lpl0675	lpl0675	Hypothetical protein {UniProtKB/TrEMBL:Q5WYR1}	lpl2064	lpl2064	Chemiosmotic efflux system protein B-like protein	[TP0840-TP0965 (0.8653204)]
COG0477	COG0845	lpl1416	lpl1416	Hypothetical protein {UniProtKB/TrEMBL:Q5WWN6}	lpl1045	lpl1045	HelB protein {UniProtKB/TrEMBL:Q5WXP8}	[TP0840-TP0965 (0.8653204)]
COG0477	COG0845	lpl0325	lpl0325	Hypothetical protein {UniProtKB/TrEMBL:Q5WZQ6}	lpl2103	lpl2103	Hypothetical protein {UniProtKB/TrEMBL:Q5WUR5}	[TP0840-TP0965 (0.8653204)]
COG0477	COG0845	lpl2314	lpl2314	Hypothetical protein {UniProtKB/TrEMBL:Q5WU57}	lpl2851	lpl2851	Hypothetical protein {UniProtKB/TrEMBL:Q5WSM7}	[TP0840-TP0965 (0.8653204)]
COG0477	COG0845	lpl0674	lpl0674	Hypothetical protein {UniProtKB/TrEMBL:Q5WYR2}	lpl2064	lpl2064	Chemiosmotic efflux system protein B-like protein	[TP0840-TP0965 (0.8653204)]
COG0477	COG0845	lpl2438	lpl2438	Hypothetical protein smlA	lpl0695	lpl0695	Hypothetical protein {UniProtKB/TrEMBL:Q5WYP1}	[TP0840-TP0965 (0.8653204)]
COG0477	COG0845	lpl2753	lpl2753	Hypothetical protein {UniProtKB/TrEMBL:Q5WSX3}	lpl2064	lpl2064	Chemiosmotic efflux system protein B-like protein	[TP0840-TP0965 (0.8653204)]
COG0305	COG2812	lpl0774	lpl0774	Replicative DNA helicase	lpl2671	lpl2671	DNA polymerase III, gamma and tau subunits	[TP0058-TP1005 (0.7130585)]
COG0188	COG0526	lpl2908	lpl2908	DNA topoisomerase IV, A subunit	lpl0011	lpl0011	Hypothetical protein {UniProtKB/TrEMBL:Q5X0K8}	[TP0005-TP0100 (0.7885434)]
COG0188	COG0526	lpl1368	lpl1368	DNA gyrase, subunit A, type II topoisomerase	lpl0893	lpl0893	Cytochrome C biogenesis protein	[TP0005-TP0100 (0.7885434)]
COG0188	COG0526	lpl2908	lpl2908	DNA topoisomerase IV, A subunit	lpl1438	lpl1438	Hypothetical protein {UniProtKB/TrEMBL:Q5WWL5}	[TP0005-TP0100 (0.7885434)]
COG0188	COG0526	lpl1368	lpl1368	DNA gyrase, subunit A, type II topoisomerase	lpl2864	lpl2864	Hypothetical protein trxA	[TP0005-TP0100 (0.7885434)]
COG0188	COG0526	lpl2908	lpl2908	DNA topoisomerase IV, A subunit	lpl0893	lpl0893	Cytochrome C biogenesis protein	[TP0005-TP0100 (0.7885434)]
COG0188	COG0526	lpl1368	lpl1368	DNA gyrase, subunit A, type II topoisomerase	lpl1363	lpl1363	Hypothetical protein {UniProtKB/TrEMBL:Q5WWT6}	[TP0005-TP0100 (0.7885434)]
COG0188	COG0526	lpl1368	lpl1368	DNA gyrase, subunit A, type II topoisomerase	lpl1438	lpl1438	Hypothetical protein {UniProtKB/TrEMBL:Q5WWL5}	[TP0005-TP0100 (0.7885434)]
COG0188	COG0526	lpl1368	lpl1368	DNA gyrase, subunit A, type II topoisomerase	lpl1119	lpl1119	Hypothetical protein {UniProtKB/TrEMBL:Q5WXH8}	[TP0005-TP0100 (0.7885434)]
COG0188	COG0526	lpl2908	lpl2908	DNA topoisomerase IV, A subunit	lpl1363	lpl1363	Hypothetical protein {UniProtKB/TrEMBL:Q5WWT6}	[TP0005-TP0100 (0.7885434)]
COG0188	COG0526	lpl1368	lpl1368	DNA gyrase, subunit A, type II topoisomerase	lpl0122	dsbA	Thiol:disulfide interchange protein dsbA precursor	[TP0005-TP0100 (0.7885434)]
COG0188	COG0526	lpl1368	lpl1368	DNA gyrase, subunit A, type II topoisomerase	lpl0011	lpl0011	Hypothetical protein {UniProtKB/TrEMBL:Q5X0K8}	[TP0005-TP0100 (0.7885434)]
COG0188	COG0526	lpl2908	lpl2908	DNA topoisomerase IV, A subunit	lpl2864	lpl2864	Hypothetical protein trxA	[TP0005-TP0100 (0.7885434)]
COG0188	COG0526	lpl2908	lpl2908	DNA topoisomerase IV, A subunit	lpl0122	dsbA	Thiol:disulfide interchange protein dsbA precursor	[TP0005-TP0100 (0.7885434)]
COG0188	COG0526	lpl2908	lpl2908	DNA topoisomerase IV, A subunit	lpl1119	lpl1119	Hypothetical protein {UniProtKB/TrEMBL:Q5WXH8}	[TP0005-TP0100 (0.7885434)]
COG0526	COG0771	lpl1363	lpl1363	Hypothetical protein {UniProtKB/TrEMBL:Q5WWT6}	lpl2539	murD	UDP-N-acetylmuramoylalanine--D-glutamate ligase (EC 6.3.2.9) (UDP-N- acetylmuramoyl-L-alanyl-D-glutamate synthetase) (D-glutamic acid- adding enzyme)	[TP0100-TP0903 (0.59509045)]
COG0526	COG0771	lpl1119	lpl1119	Hypothetical protein {UniProtKB/TrEMBL:Q5WXH8}	lpl2539	murD	UDP-N-acetylmuramoylalanine--D-glutamate ligase (EC 6.3.2.9) (UDP-N- acetylmuramoyl-L-alanyl-D-glutamate synthetase) (D-glutamic acid- adding enzyme)	[TP0100-TP0903 (0.59509045)]
COG0526	COG0771	lpl0893	lpl0893	Cytochrome C biogenesis protein	lpl2539	murD	UDP-N-acetylmuramoylalanine--D-glutamate ligase (EC 6.3.2.9) (UDP-N- acetylmuramoyl-L-alanyl-D-glutamate synthetase) (D-glutamic acid- adding enzyme)	[TP0100-TP0903 (0.59509045)]
COG0526	COG0771	lpl0011	lpl0011	Hypothetical protein {UniProtKB/TrEMBL:Q5X0K8}	lpl2539	murD	UDP-N-acetylmuramoylalanine--D-glutamate ligase (EC 6.3.2.9) (UDP-N- acetylmuramoyl-L-alanyl-D-glutamate synthetase) (D-glutamic acid- adding enzyme)	[TP0100-TP0903 (0.59509045)]
COG0526	COG0771	lpl1438	lpl1438	Hypothetical protein {UniProtKB/TrEMBL:Q5WWL5}	lpl2539	murD	UDP-N-acetylmuramoylalanine--D-glutamate ligase (EC 6.3.2.9) (UDP-N- acetylmuramoyl-L-alanyl-D-glutamate synthetase) (D-glutamic acid- adding enzyme)	[TP0100-TP0903 (0.59509045)]
COG0526	COG0771	lpl0122	dsbA	Thiol:disulfide interchange protein dsbA precursor	lpl2539	murD	UDP-N-acetylmuramoylalanine--D-glutamate ligase (EC 6.3.2.9) (UDP-N- acetylmuramoyl-L-alanyl-D-glutamate synthetase) (D-glutamic acid- adding enzyme)	[TP0100-TP0903 (0.59509045)]
COG0526	COG0771	lpl2864	lpl2864	Hypothetical protein trxA	lpl2539	murD	UDP-N-acetylmuramoylalanine--D-glutamate ligase (EC 6.3.2.9) (UDP-N- acetylmuramoyl-L-alanyl-D-glutamate synthetase) (D-glutamic acid- adding enzyme)	[TP0100-TP0903 (0.59509045)]
COG0143	COG0845	lpl1945	lpl1945	Hypothetical protein {UniProtKB/TrEMBL:Q5WV72}	lpl1045	lpl1045	HelB protein {UniProtKB/TrEMBL:Q5WXP8}	[TP0798-TP0965 (0.7246752)]
COG0143	COG0845	lpl1945	lpl1945	Hypothetical protein {UniProtKB/TrEMBL:Q5WV72}	lpl0758	lpl0758	Hypothetical protein {UniProtKB/TrEMBL:Q5WYH8}	[TP0798-TP0965 (0.7246752)]
COG0143	COG0845	lpl2795	metG	Methionyl-tRNA synthetase (EC 6.1.1.10) (Methionine--tRNA ligase) (MetRS)	lpl2851	lpl2851	Hypothetical protein {UniProtKB/TrEMBL:Q5WSM7}	[TP0798-TP0965 (0.7246752)]
COG0143	COG0845	lpl1945	lpl1945	Hypothetical protein {UniProtKB/TrEMBL:Q5WV72}	lpl2435	lpl2435	Hypothetical protein lmxE	[TP0798-TP0965 (0.7246752)]
COG0143	COG0845	lpl2795	metG	Methionyl-tRNA synthetase (EC 6.1.1.10) (Methionine--tRNA ligase) (MetRS)	lpl1045	lpl1045	HelB protein {UniProtKB/TrEMBL:Q5WXP8}	[TP0798-TP0965 (0.7246752)]
COG0143	COG0845	lpl2795	metG	Methionyl-tRNA synthetase (EC 6.1.1.10) (Methionine--tRNA ligase) (MetRS)	lpl2435	lpl2435	Hypothetical protein lmxE	[TP0798-TP0965 (0.7246752)]
COG0143	COG0845	lpl1945	lpl1945	Hypothetical protein {UniProtKB/TrEMBL:Q5WV72}	lpl2064	lpl2064	Chemiosmotic efflux system protein B-like protein	[TP0798-TP0965 (0.7246752)]
COG0143	COG0845	lpl1945	lpl1945	Hypothetical protein {UniProtKB/TrEMBL:Q5WV72}	lpl2851	lpl2851	Hypothetical protein {UniProtKB/TrEMBL:Q5WSM7}	[TP0798-TP0965 (0.7246752)]
COG0143	COG0845	lpl2795	metG	Methionyl-tRNA synthetase (EC 6.1.1.10) (Methionine--tRNA ligase) (MetRS)	lpl0718	lpl0718	Hypothetical protein {UniProtKB/TrEMBL:Q5WYL8}	[TP0798-TP0965 (0.7246752)]
COG0143	COG0845	lpl1945	lpl1945	Hypothetical protein {UniProtKB/TrEMBL:Q5WV72}	lpl0218	lpl0218	Hypothetical protein {UniProtKB/TrEMBL:Q5X011}	[TP0798-TP0965 (0.7246752)]
COG0143	COG0845	lpl2795	metG	Methionyl-tRNA synthetase (EC 6.1.1.10) (Methionine--tRNA ligase) (MetRS)	lpl0758	lpl0758	Hypothetical protein {UniProtKB/TrEMBL:Q5WYH8}	[TP0798-TP0965 (0.7246752)]
COG0143	COG0845	lpl1945	lpl1945	Hypothetical protein {UniProtKB/TrEMBL:Q5WV72}	lpl0882	lpl0882	Hypothetical protein {UniProtKB/TrEMBL:Q5WY57}	[TP0798-TP0965 (0.7246752)]
COG0143	COG0845	lpl1945	lpl1945	Hypothetical protein {UniProtKB/TrEMBL:Q5WV72}	lpl0695	lpl0695	Hypothetical protein {UniProtKB/TrEMBL:Q5WYP1}	[TP0798-TP0965 (0.7246752)]
COG0143	COG0845	lpl1945	lpl1945	Hypothetical protein {UniProtKB/TrEMBL:Q5WV72}	lpl2103	lpl2103	Hypothetical protein {UniProtKB/TrEMBL:Q5WUR5}	[TP0798-TP0965 (0.7246752)]
COG0143	COG0845	lpl2795	metG	Methionyl-tRNA synthetase (EC 6.1.1.10) (Methionine--tRNA ligase) (MetRS)	lpl2103	lpl2103	Hypothetical protein {UniProtKB/TrEMBL:Q5WUR5}	[TP0798-TP0965 (0.7246752)]
COG0143	COG0845	lpl2795	metG	Methionyl-tRNA synthetase (EC 6.1.1.10) (Methionine--tRNA ligase) (MetRS)	lpl0218	lpl0218	Hypothetical protein {UniProtKB/TrEMBL:Q5X011}	[TP0798-TP0965 (0.7246752)]
COG0143	COG0845	lpl2795	metG	Methionyl-tRNA synthetase (EC 6.1.1.10) (Methionine--tRNA ligase) (MetRS)	lpl2064	lpl2064	Chemiosmotic efflux system protein B-like protein	[TP0798-TP0965 (0.7246752)]
COG0143	COG0845	lpl1945	lpl1945	Hypothetical protein {UniProtKB/TrEMBL:Q5WV72}	lpl0718	lpl0718	Hypothetical protein {UniProtKB/TrEMBL:Q5WYL8}	[TP0798-TP0965 (0.7246752)]
COG0143	COG0845	lpl2795	metG	Methionyl-tRNA synthetase (EC 6.1.1.10) (Methionine--tRNA ligase) (MetRS)	lpl1509	lpl1509	Legionella secretion system protein D	[TP0798-TP0965 (0.7246752)]
COG0143	COG0845	lpl1945	lpl1945	Hypothetical protein {UniProtKB/TrEMBL:Q5WV72}	lpl1509	lpl1509	Legionella secretion system protein D	[TP0798-TP0965 (0.7246752)]
COG0143	COG0845	lpl2795	metG	Methionyl-tRNA synthetase (EC 6.1.1.10) (Methionine--tRNA ligase) (MetRS)	lpl0882	lpl0882	Hypothetical protein {UniProtKB/TrEMBL:Q5WY57}	[TP0798-TP0965 (0.7246752)]
COG0143	COG0845	lpl2795	metG	Methionyl-tRNA synthetase (EC 6.1.1.10) (Methionine--tRNA ligase) (MetRS)	lpl0695	lpl0695	Hypothetical protein {UniProtKB/TrEMBL:Q5WYP1}	[TP0798-TP0965 (0.7246752)]
COG1536	COG1868	lpl1723	lpl1723	Flagellar motor switch protein	lpl1756	lpl1756	Flagellar motor switch protein FliM	[TP0026-TP0721 (0.9539454)]
COG0504	COG1475	lpl1190	lpl1190	CTP synthase {UniProtKB/TrEMBL:Q5WXA8}	lpl2513	lpl2513	Hypothetical protein parB	[TP0305-TP0271 (0.70252794)]
COG0504	COG1475	lpl1190	lpl1190	CTP synthase {UniProtKB/TrEMBL:Q5WXA8}	lpl2805	lpl2805	Hypothetical protein parB	[TP0305-TP0271 (0.70252794)]
COG0250	COG0772	lpl0357	lpl0357	Transcription antitermination protein NusG	lpl1325	lpl1325	Rod shape-determining protein rodA	[TP0236-TP0387 (0.7470728)]
COG0250	COG0772	lpl0357	lpl0357	Transcription antitermination protein NusG	lpl2538	lpl2538	Cell division protein ftsW	[TP0236-TP0387 (0.7470728)]
COG0227	COG0740	lpl0520	rpmB	50S ribosomal protein L28	lpl1825	clpP	ATP-dependent Clp protease proteolytic subunit (EC 3.4.21.92) (Endopeptidase Clp)	[TP0362-TP0507 (0.75048)]
COG0457	COG0457	lpl2405	lpl2405	Hypothetical protein {UniProtKB/TrEMBL:Q5WTW8}	lpl2405	lpl2405	Hypothetical protein {UniProtKB/TrEMBL:Q5WTW8}	[TP0067-TP0095 (0.6515529)]
COG0445	COG3839	lpl2802	gidA	tRNA uridine 5-carboxymethylaminomethyl modification enzyme gidA (Glucose-inhibited division protein A)	lpl1693	lpl1693	Hypothetical protein {UniProtKB/TrEMBL:Q5WVW7}	[TP0044-TP0804 (0.81002605)]
COG0103	COG0211	lpl2634	lpl2634	30S ribosomal subunit protein S9	lpl2575	rpmA	50S ribosomal protein L27	[TP1024-TP0743 (0.87139803)]
COG0530	COG0741	lpl0928	lpl0928	Hypothetical protein {UniProtKB/TrEMBL:Q5WY11}	lpl0700	lpl0700	Hypothetical protein {UniProtKB/TrEMBL:Q5WYN6}	[TP1034-TP0043 (0.7823198)]
COG0530	COG0741	lpl0928	lpl0928	Hypothetical protein {UniProtKB/TrEMBL:Q5WY11}	lpl1256	lpl1256	Hypothetical protein {UniProtKB/TrEMBL:Q5WX42}	[TP1034-TP0043 (0.7823198)]
COG0530	COG0741	lpl0928	lpl0928	Hypothetical protein {UniProtKB/TrEMBL:Q5WY11}	lpl1127	lpl1127	Hypothetical protein {UniProtKB/TrEMBL:Q5WXH1}	[TP1034-TP0043 (0.7823198)]
COG0621	COG2812	lpl0721	lpl0721	Hypothetical protein {UniProtKB/TrEMBL:Q5WYL5}	lpl2671	lpl2671	DNA polymerase III, gamma and tau subunits	[TP0754-TP1005 (0.5550382)]
COG0621	COG2812	lpl1287	lpl1287	Hypothetical protein {UniProtKB/TrEMBL:Q5WX12}	lpl2671	lpl2671	DNA polymerase III, gamma and tau subunits	[TP0754-TP1005 (0.5550382)]
COG0739	COG1344	lpl0610	lpl0610	Hypothetical protein {UniProtKB/TrEMBL:Q5WYX5}	lpl1234	lpl1234	Flagellar hook-associated protein FlgL	[TP0702-TP0870 (0.64395046)]
COG0739	COG1344	lpl1246	lpl1246	Novel lipoprotein homolog NlpD	lpl1293	lpl1293	Flagelline {UniProtKB/TrEMBL:Q5WX06}	[TP0702-TP0870 (0.64395046)]
COG0739	COG1344	lpl1246	lpl1246	Novel lipoprotein homolog NlpD	lpl1234	lpl1234	Flagellar hook-associated protein FlgL	[TP0702-TP0870 (0.64395046)]
COG0739	COG1344	lpl0856	lpl0856	Hypothetical protein {UniProtKB/TrEMBL:Q5WY83}	lpl1234	lpl1234	Flagellar hook-associated protein FlgL	[TP0702-TP0870 (0.64395046)]
COG0739	COG1344	lpl0610	lpl0610	Hypothetical protein {UniProtKB/TrEMBL:Q5WYX5}	lpl1293	lpl1293	Flagelline {UniProtKB/TrEMBL:Q5WX06}	[TP0702-TP0870 (0.64395046)]
COG0739	COG1344	lpl0856	lpl0856	Hypothetical protein {UniProtKB/TrEMBL:Q5WY83}	lpl1293	lpl1293	Flagelline {UniProtKB/TrEMBL:Q5WX06}	[TP0702-TP0870 (0.64395046)]
COG0442	COG4591	lpl0731	lpl0731	Prolyl-tRNA synthetase {UniProtKB/TrEMBL:Q5WYK5}	lpl2211	lpl2211	Hypothetical protein {UniProtKB/TrEMBL:Q5WUF7}	[TP0160-TP0582 (0.74148)]
COG0442	COG4591	lpl0731	lpl0731	Prolyl-tRNA synthetase {UniProtKB/TrEMBL:Q5WYK5}	lpl0881	lpl0881	Hypothetical protein {UniProtKB/TrEMBL:Q5WY58}	[TP0160-TP0582 (0.74148)]
COG1536	COG4786	lpl1723	lpl1723	Flagellar motor switch protein	lpl1229	lpl1229	Flagellar biosynthesis protein FlgG	[TP0026-TP0961 (0.8107165)]
COG0465	COG4591	lpl2711	lpl2711	Cell division protease ftsH	lpl2211	lpl2211	Hypothetical protein {UniProtKB/TrEMBL:Q5WUF7}	[TP0765-TP0582 (0.6598422)]
COG0465	COG4591	lpl2711	lpl2711	Cell division protease ftsH	lpl0881	lpl0881	Hypothetical protein {UniProtKB/TrEMBL:Q5WY58}	[TP0765-TP0582 (0.6598422)]
COG0773	COG0817	lpl1717	lpl1717	Hypothetical protein mpl	lpl1250	ruvC	Crossover junction endodeoxyribonuclease ruvC (EC 3.1.22.4) (Holliday junction nuclease ruvC) (Holliday junction resolvase ruvC)	[TP0341-TP0517 (0.7285616)]
COG0773	COG0817	lpl2537	murC	UDP-N-acetylmuramate--L-alanine ligase (EC 6.3.2.8) (UDP-N- acetylmuramoyl-L-alanine synthetase)	lpl1250	ruvC	Crossover junction endodeoxyribonuclease ruvC (EC 3.1.22.4) (Holliday junction nuclease ruvC) (Holliday junction resolvase ruvC)	[TP0341-TP0517 (0.7285616)]
COG0272	COG0773	lpl0987	lpl0987	DNA ligase {UniProtKB/TrEMBL:Q5WXV3}	lpl1717	lpl1717	Hypothetical protein mpl	[TP0634-TP0341 (0.8201813)]
COG0272	COG0773	lpl0987	lpl0987	DNA ligase {UniProtKB/TrEMBL:Q5WXV3}	lpl2537	murC	UDP-N-acetylmuramate--L-alanine ligase (EC 6.3.2.8) (UDP-N- acetylmuramoyl-L-alanine synthetase)	[TP0634-TP0341 (0.8201813)]
COG1652	COG1684	lpl2519	lpl2519	Hypothetical protein {UniProtKB/TrEMBL:Q5WTK5}	lpl1751	lpl1751	Flagellar biosynthetic protein fliR	[TP0042-TP0716 (0.75048)]
COG0353	COG0514	lpl2673	recR	Recombination protein recR	lpl0899	lpl0899	Hypothetical protein {UniProtKB/TrEMBL:Q5WY40}	[TP1004-TP0103 (0.6917512)]
COG0036	COG0249	lpl0701	lpl0701	Ribulose-phosphate 3-epimerase	lpl1769	mutS	DNA mismatch repair protein mutS	[TP0945-TP0328 (0.6742458)]
COG0280	COG2204	lpl2187	lpl2187	Hypothetical protein pta	lpl0884	lpl0884	Transcriptional regulator FleQ	[TP0094-TP0519 (0.5559654)]
COG0280	COG2204	lpl2187	lpl2187	Hypothetical protein pta	lpl1726	lpl1726	Hypothetical protein fleR	[TP0094-TP0519 (0.5559654)]
COG0280	COG2204	lpl2187	lpl2187	Hypothetical protein pta	lpl1182	lpl1182	Hypothetical protein pilR	[TP0094-TP0519 (0.5559654)]
COG0124	COG0465	lpl1482	hisS	Histidyl-tRNA synthetase (EC 6.1.1.21) (Histidine--tRNA ligase) (HisRS)	lpl2711	lpl2711	Cell division protease ftsH	[TP0641-TP0330 (0.76316583)]
COG0257	COG0719	lpl0391	lpl0391	50S ribosomal protein L36	lpl0636	lpl0636	Hypothetical protein {UniProtKB/TrEMBL:Q5WYU9}	[TP0209-TP0612 (0.6772987)]
COG0257	COG0719	lpl0391	lpl0391	50S ribosomal protein L36	lpl0638	lpl0638	Hypothetical protein {UniProtKB/TrEMBL:Q5WYU7}	[TP0209-TP0612 (0.6772987)]
COG0564	COG1843	lpl2214	lpl2214	Pseudouridine synthase {UniProtKB/TrEMBL:Q5WUF4}	lpl1226	lpl1226	Flagellar basal-body rod modification protein	[TP0339-TP0728 (0.7885255)]
COG0564	COG1843	lpl1286	lpl1286	Pseudouridine synthase {UniProtKB/TrEMBL:Q5WX13}	lpl1226	lpl1226	Flagellar basal-body rod modification protein	[TP0339-TP0728 (0.7885255)]
COG0504	COG0728	lpl1190	lpl1190	CTP synthase {UniProtKB/TrEMBL:Q5WXA8}	lpl2560	lpl2560	Hypothetical protein {UniProtKB/TrEMBL:Q5WTG4}	[TP0305-TP0516 (0.84299135)]
COG0275	COG0820	lpl0945	mraW	S-adenosyl-methyltransferase mraW (EC 2.1.1.-)	lpl1479	lpl1479	Hypothetical protein {UniProtKB/TrEMBL:Q5WWH4}	[TP0384-TP0068 (0.79878455)]
COG0242	COG0360	lpl1061	lpl1061	Peptide deformylase {UniProtKB/TrEMBL:Q5WXN4}	lpl1433	rpsF	30S ribosomal protein S6	[TP0757-TP0063 (0.54983324)]
COG0242	COG0360	lpl2518	lpl2518	Peptide deformylase {UniProtKB/TrEMBL:Q5WTK6}	lpl1433	rpsF	30S ribosomal protein S6	[TP0757-TP0063 (0.54983324)]
COG0693	COG1653	lpl1954	lpl1954	Hypothetical protein {UniProtKB/TrEMBL:Q5WV63}	lpl2199	lpl2199	Hypothetical protein ugpB	[TP0445-TP0074 (0.5751514)]
COG0693	COG1653	lpl1200	lpl1200	Hypothetical protein {UniProtKB/TrEMBL:Q5WX98}	lpl2199	lpl2199	Hypothetical protein ugpB	[TP0445-TP0074 (0.5751514)]
COG0267	COG0357	lpl0519	lpl0519	50S ribosomal subunit protein L33	lpl2803	gidB	Methyltransferase gidB (EC 2.1.-.-) (Glucose-inhibited division protein B)	[TP0234-TP0946 (0.6249908)]
COG0234	COG0772	lpl0723	htpA	10 kDa chaperonin (Protein Cpn10) (groES protein) (Heat shock protein A)	lpl1325	lpl1325	Rod shape-determining protein rodA	[TP1013-TP0387 (0.81326103)]
COG0234	COG0772	lpl0723	htpA	10 kDa chaperonin (Protein Cpn10) (groES protein) (Heat shock protein A)	lpl2538	lpl2538	Cell division protein ftsW	[TP1013-TP0387 (0.81326103)]
COG0445	COG0457	lpl2802	gidA	tRNA uridine 5-carboxymethylaminomethyl modification enzyme gidA (Glucose-inhibited division protein A)	lpl2405	lpl2405	Hypothetical protein {UniProtKB/TrEMBL:Q5WTW8}	[TP0044-TP0954 (0.8549597)]
COG0305	COG1595	lpl0774	lpl0774	Replicative DNA helicase	lpl1448	lpl1448	Sigma factor RpoE {UniProtKB/TrEMBL:Q5WWK5}	[TP0058-TP0092 (0.74082893)]
COG0290	COG1516	lpl2642	infC	Translation initiation factor IF-3	lpl1290	lpl1290	Hypothetical protein fliS	[TP0850-TP0943 (0.6225916)]
COG0228	COG0250	lpl0442	rpsP	30S ribosomal protein S16	lpl0357	lpl0357	Transcription antitermination protein NusG	[TP0905-TP0236 (0.7099409)]
COG1595	COG1868	lpl1448	lpl1448	Sigma factor RpoE {UniProtKB/TrEMBL:Q5WWK5}	lpl1756	lpl1756	Flagellar motor switch protein FliM	[TP0092-TP0721 (0.802411)]
COG0465	COG0532	lpl2711	lpl2711	Cell division protease ftsH	lpl2689	infB	Translation initiation factor IF-2	[TP0330-TP0891 (0.8751731)]
COG1452	COG1488	lpl0350	lpl0350	Hypothetical protein {UniProtKB/TrEMBL:Q5WZN1}	lpl0322	lpl0322	Nicotinate phosphoribosyltransferase	[TP0515-TP0628 (0.6658587)]
COG0234	COG0445	lpl0723	htpA	10 kDa chaperonin (Protein Cpn10) (groES protein) (Heat shock protein A)	lpl2802	gidA	tRNA uridine 5-carboxymethylaminomethyl modification enzyme gidA (Glucose-inhibited division protein A)	[TP1013-TP0044 (0.813164)]
COG0326	COG0353	lpl1320	htpG	Chaperone protein htpG (Heat shock protein htpG) (High temperature protein G)	lpl2673	recR	Recombination protein recR	[TP0984-TP1004 (0.5573069)]
COG0265	COG1381	lpl1284	lpl1284	Periplasmic serine protease Do; heat shock	lpl0974	lpl0974	DNA repair protein recO	[TP0773-TP0636 (0.870009)]
COG0265	COG1381	lpl0935	lpl0935	Hypothetical protein {UniProtKB/TrEMBL:Q5WY04}	lpl0974	lpl0974	DNA repair protein recO	[TP0773-TP0636 (0.870009)]
COG0457	COG0860	lpl2405	lpl2405	Hypothetical protein {UniProtKB/TrEMBL:Q5WTW8}	lpl2626	lpl2626	Hypothetical protein {UniProtKB/TrEMBL:Q5WT99}	[TP0820-TP0247 (0.74644035), TP0067-TP0247 (0.79531366)]
COG1653	COG2204	lpl2199	lpl2199	Hypothetical protein ugpB	lpl1182	lpl1182	Hypothetical protein pilR	[TP0074-TP0519 (0.57840663)]
COG1653	COG2204	lpl2199	lpl2199	Hypothetical protein ugpB	lpl1726	lpl1726	Hypothetical protein fleR	[TP0074-TP0519 (0.57840663)]
COG1653	COG2204	lpl2199	lpl2199	Hypothetical protein ugpB	lpl0884	lpl0884	Transcriptional regulator FleQ	[TP0074-TP0519 (0.57840663)]
COG0652	COG1749	lpl2652	lpl2652	Peptidyl-prolyl cis-trans isomerase B	lpl1227	lpl1227	Flagellar hook protein FlgE	[TP0947-TP0727 (0.6414869)]
COG0652	COG1749	lpl1936	lpl1936	Peptidyl-prolyl cis-trans isomerase	lpl1227	lpl1227	Flagellar hook protein FlgE	[TP0947-TP0727 (0.6414869)]
COG1186	COG1925	lpl1742	lpl1742	Hypothetical protein prfB	lpl0516	lpl0516	Hypothetical protein {UniProtKB/TrEMBL:Q5WZ66}	[TP0576-TP0589 (0.79878455)]
COG1749	COG2885	lpl1227	lpl1227	Flagellar hook protein FlgE	lpl0693	lpl0693	Hypothetical protein {UniProtKB/TrEMBL:Q5WYP3}	[TP0727-TP0292 (0.89187646)]
COG1749	COG2885	lpl1227	lpl1227	Flagellar hook protein FlgE	lpl1070	lpl1070	Hypothetical protein {UniProtKB/TrEMBL:Q5WXM5}	[TP0727-TP0292 (0.89187646)]
COG1749	COG2885	lpl1227	lpl1227	Flagellar hook protein FlgE	lpl2021	pal	Peptidoglycan-associated lipoprotein precursor (19 kDa surface antigen) (PPL)	[TP0727-TP0292 (0.89187646)]
COG1749	COG2885	lpl1227	lpl1227	Flagellar hook protein FlgE	lpl2892	lpl2892	Hypothetical protein {UniProtKB/TrEMBL:Q5WSI6}	[TP0727-TP0292 (0.89187646)]
COG1749	COG2885	lpl1227	lpl1227	Flagellar hook protein FlgE	lpl0489	lpl0489	Hypothetical protein lphA	[TP0727-TP0292 (0.89187646)]
COG1177	COG1558	lpl1146	lpl1146	Hypothetical protein potC	lpl1225	lpl1225	Flagellar basal-body rod protein FlgC	[TP0654-TP0397 (0.7022186)]
COG0319	COG0333	lpl1601	lpl1601	UPF0054 protein lpl1601	lpl1342	rpmF	50S ribosomal subunit protein L32	[TP0650-TP0807 (0.80809164)]
COG0216	COG0457	lpl2257	prfA	Peptide chain release factor 1 (RF-1)	lpl2405	lpl2405	Hypothetical protein {UniProtKB/TrEMBL:Q5WTW8}	[TP0051-TP0067 (0.7097377)]
COG1360	COG4786	lpl2239	lpl2239	Hypothetical protein motB2	lpl1229	lpl1229	Flagellar biosynthesis protein FlgG	[TP0724-TP0961 (0.729456)]
COG1360	COG4786	lpl1744	lpl1744	Hypothetical protein motB	lpl1229	lpl1229	Flagellar biosynthesis protein FlgG	[TP0724-TP0961 (0.729456)]
COG0687	COG0693	lpl1145	lpl1145	Hypothetical protein potD	lpl1200	lpl1200	Hypothetical protein {UniProtKB/TrEMBL:Q5WX98}	[TP0655-TP0445 (0.5706956)]
COG0687	COG0693	lpl1145	lpl1145	Hypothetical protein potD	lpl1954	lpl1954	Hypothetical protein {UniProtKB/TrEMBL:Q5WV63}	[TP0655-TP0445 (0.5706956)]
COG1385	COG2204	lpl2865	lpl2865	Hypothetical protein {UniProtKB/TrEMBL:Q5WSL3}	lpl1182	lpl1182	Hypothetical protein pilR	[TP0032-TP0519 (0.67332727)]
COG1385	COG2204	lpl2865	lpl2865	Hypothetical protein {UniProtKB/TrEMBL:Q5WSL3}	lpl1726	lpl1726	Hypothetical protein fleR	[TP0032-TP0519 (0.67332727)]
COG1385	COG2204	lpl2865	lpl2865	Hypothetical protein {UniProtKB/TrEMBL:Q5WSL3}	lpl0884	lpl0884	Transcriptional regulator FleQ	[TP0032-TP0519 (0.67332727)]
COG0542	COG2204	lpl1714	lpl1714	Endopeptidase Clp ATP-binding chain B	lpl1182	lpl1182	Hypothetical protein pilR	[TP0071-TP0519 (0.6908589)]
COG0542	COG2204	lpl1714	lpl1714	Endopeptidase Clp ATP-binding chain B	lpl0884	lpl0884	Transcriptional regulator FleQ	[TP0071-TP0519 (0.6908589)]
COG0542	COG2204	lpl0851	lpl0851	ATP-dependent Clp protease ATP-binding subunit	lpl1726	lpl1726	Hypothetical protein fleR	[TP0071-TP0519 (0.6908589)]
COG0542	COG2204	lpl0851	lpl0851	ATP-dependent Clp protease ATP-binding subunit	lpl1182	lpl1182	Hypothetical protein pilR	[TP0071-TP0519 (0.6908589)]
COG0542	COG2204	lpl1714	lpl1714	Endopeptidase Clp ATP-binding chain B	lpl1726	lpl1726	Hypothetical protein fleR	[TP0071-TP0519 (0.6908589)]
COG0542	COG2204	lpl0851	lpl0851	ATP-dependent Clp protease ATP-binding subunit	lpl0884	lpl0884	Transcriptional regulator FleQ	[TP0071-TP0519 (0.6908589)]
COG0705	COG1187	lpl0855	lpl0855	Hypothetical protein {UniProtKB/TrEMBL:Q5WY84}	lpl0847	lpl0847	Hypothetical protein {UniProtKB/TrEMBL:Q5WY92}	[TP0982-TP0459 (0.6079956)]
COG0705	COG1187	lpl0855	lpl0855	Hypothetical protein {UniProtKB/TrEMBL:Q5WY84}	lpl1594	lpl1594	Hypothetical protein rluB	[TP0982-TP0459 (0.6079956)]
COG0290	COG0457	lpl2642	infC	Translation initiation factor IF-3	lpl2405	lpl2405	Hypothetical protein {UniProtKB/TrEMBL:Q5WTW8}	[TP0850-TP0095 (0.6947713)]
COG0782	COG0860	lpl2549	lpl2549	Transcription elongation factor GreA	lpl2626	lpl2626	Hypothetical protein {UniProtKB/TrEMBL:Q5WT99}	[TP0019-TP0247 (0.7668169)]
COG0255	COG1516	lpl0377	rpmC	50S ribosomal protein L29	lpl1290	lpl1290	Hypothetical protein fliS	[TP0197-TP0943 (0.5311184)]
COG0024	COG0530	lpl0221	lpl0221	Methionine aminopeptidase	lpl0928	lpl0928	Hypothetical protein {UniProtKB/TrEMBL:Q5WY11}	[TP0842-TP1034 (0.7696508)]
COG0024	COG0530	lpl1683	lpl1683	Methionine aminopeptidase	lpl0928	lpl0928	Hypothetical protein {UniProtKB/TrEMBL:Q5WY11}	[TP0842-TP1034 (0.7696508)]
COG0530	COG0771	lpl0928	lpl0928	Hypothetical protein {UniProtKB/TrEMBL:Q5WY11}	lpl2539	murD	UDP-N-acetylmuramoylalanine--D-glutamate ligase (EC 6.3.2.9) (UDP-N- acetylmuramoyl-L-alanyl-D-glutamate synthetase) (D-glutamic acid- adding enzyme)	[TP1034-TP0903 (0.71912634)]
COG0220	COG0455	lpl0521	trmB	tRNA (guanine-N(7)-)-methyltransferase (EC 2.1.1.33) (tRNA(m7G46)- methyltransferase)	lpl1747	lpl1747	Hypothetical protein fleN	[TP0464-TP0712 (0.7885255)]
COG0322	COG0353	lpl2570	uvrC	UvrABC system protein C (Protein uvrC) (Excinuclease ABC subunit C)	lpl2673	recR	Recombination protein recR	[TP0472-TP1004 (0.53674763)]
COG0771	COG1595	lpl2539	murD	UDP-N-acetylmuramoylalanine--D-glutamate ligase (EC 6.3.2.9) (UDP-N- acetylmuramoyl-L-alanyl-D-glutamate synthetase) (D-glutamic acid- adding enzyme)	lpl1448	lpl1448	Sigma factor RpoE {UniProtKB/TrEMBL:Q5WWK5}	[TP0903-TP0092 (0.6651206)]
COG1677	COG1815	lpl1725	lpl1725	Flagellar hook-basal body complex protein	lpl1224	lpl1224	Flagellar basal-body rod protein FlgB	[TP0398-TP0396 (0.79194725)]
COG0188	COG0305	lpl1368	lpl1368	DNA gyrase, subunit A, type II topoisomerase	lpl0774	lpl0774	Replicative DNA helicase	[TP0005-TP0058 (0.73312306)]
COG0188	COG0305	lpl2908	lpl2908	DNA topoisomerase IV, A subunit	lpl0774	lpl0774	Replicative DNA helicase	[TP0005-TP0058 (0.73312306)]
COG1825	COG2812	lpl2577	ctc	50S ribosomal protein L25 (General stress protein CTC)	lpl2671	lpl2671	DNA polymerase III, gamma and tau subunits	[TP0372-TP1005 (0.6540257)]
COG0222	COG0530	lpl0361	rplL	50S ribosomal subunit protein L7/L12	lpl0928	lpl0928	Hypothetical protein {UniProtKB/TrEMBL:Q5WY11}	[TP0240-TP1034 (0.77472186)]
COG0361	COG1214	lpl1734	infA	Translation initiation factor IF-1	lpl1885	lpl1885	Hypothetical protein {UniProtKB/TrEMBL:Q5WVD0}	[TP0097-TP0876 (0.56457245)]
COG1509	COG2812	lpl0341	lpl0341	Hypothetical protein {UniProtKB/TrEMBL:Q5WZP0}	lpl2671	lpl2671	DNA polymerase III, gamma and tau subunits	[TP0121-TP1005 (0.5082704)]
COG2204	COG2204	lpl0884	lpl0884	Transcriptional regulator FleQ	lpl1726	lpl1726	Hypothetical protein fleR	[TP0519-TP0519 (0.65939915)]
COG2204	COG2204	lpl1726	lpl1726	Hypothetical protein fleR	lpl0884	lpl0884	Transcriptional regulator FleQ	[TP0519-TP0519 (0.65939915)]
COG2204	COG2204	lpl1726	lpl1726	Hypothetical protein fleR	lpl1182	lpl1182	Hypothetical protein pilR	[TP0519-TP0519 (0.65939915)]
COG2204	COG2204	lpl1182	lpl1182	Hypothetical protein pilR	lpl1726	lpl1726	Hypothetical protein fleR	[TP0519-TP0519 (0.65939915)]
COG2204	COG2204	lpl0884	lpl0884	Transcriptional regulator FleQ	lpl1182	lpl1182	Hypothetical protein pilR	[TP0519-TP0519 (0.65939915)]
COG2204	COG2204	lpl1726	lpl1726	Hypothetical protein fleR	lpl1726	lpl1726	Hypothetical protein fleR	[TP0519-TP0519 (0.65939915)]
COG2204	COG2204	lpl1182	lpl1182	Hypothetical protein pilR	lpl0884	lpl0884	Transcriptional regulator FleQ	[TP0519-TP0519 (0.65939915)]
COG2204	COG2204	lpl0884	lpl0884	Transcriptional regulator FleQ	lpl0884	lpl0884	Transcriptional regulator FleQ	[TP0519-TP0519 (0.65939915)]
COG2204	COG2204	lpl1182	lpl1182	Hypothetical protein pilR	lpl1182	lpl1182	Hypothetical protein pilR	[TP0519-TP0519 (0.65939915)]
COG0546	COG0739	lpl2213	lpl2213	Hypothetical protein {UniProtKB/TrEMBL:Q5WUF5}	lpl0610	lpl0610	Hypothetical protein {UniProtKB/TrEMBL:Q5WYX5}	[TP0554-TP0782 (0.73069036)]
COG0546	COG0739	lpl2213	lpl2213	Hypothetical protein {UniProtKB/TrEMBL:Q5WUF5}	lpl0856	lpl0856	Hypothetical protein {UniProtKB/TrEMBL:Q5WY83}	[TP0554-TP0782 (0.73069036)]
COG0546	COG0739	lpl2213	lpl2213	Hypothetical protein {UniProtKB/TrEMBL:Q5WUF5}	lpl1246	lpl1246	Novel lipoprotein homolog NlpD	[TP0554-TP0782 (0.73069036)]
COG0242	COG1187	lpl1061	lpl1061	Peptide deformylase {UniProtKB/TrEMBL:Q5WXN4}	lpl0847	lpl0847	Hypothetical protein {UniProtKB/TrEMBL:Q5WY92}	[TP0757-TP0459 (0.5284328)]
COG0242	COG1187	lpl1061	lpl1061	Peptide deformylase {UniProtKB/TrEMBL:Q5WXN4}	lpl1594	lpl1594	Hypothetical protein rluB	[TP0757-TP0459 (0.5284328)]
COG0242	COG1187	lpl2518	lpl2518	Peptide deformylase {UniProtKB/TrEMBL:Q5WTK6}	lpl1594	lpl1594	Hypothetical protein rluB	[TP0757-TP0459 (0.5284328)]
COG0242	COG1187	lpl2518	lpl2518	Peptide deformylase {UniProtKB/TrEMBL:Q5WTK6}	lpl0847	lpl0847	Hypothetical protein {UniProtKB/TrEMBL:Q5WY92}	[TP0757-TP0459 (0.5284328)]
COG0457	COG0558	lpl2405	lpl2405	Hypothetical protein {UniProtKB/TrEMBL:Q5WTW8}	lpl2212	lpl2212	Hypothetical protein pgsA	[TP0067-TP0730 (0.86096925)]
COG0457	COG0558	lpl2405	lpl2405	Hypothetical protein {UniProtKB/TrEMBL:Q5WTW8}	lpl0105	lpl0105	Hypothetical protein {UniProtKB/TrEMBL:Q5X0B5}	[TP0067-TP0730 (0.86096925)]
COG0457	COG0558	lpl2405	lpl2405	Hypothetical protein {UniProtKB/TrEMBL:Q5WTW8}	lpl2716	lpl2716	Hypothetical protein {UniProtKB/TrEMBL:Q5WT09}	[TP0067-TP0730 (0.86096925)]
COG0020	COG1508	lpl0542	uppS	Undecaprenyl pyrophosphate synthetase (EC 2.5.1.31) (UPP synthetase) (Di-trans,poly-cis-decaprenylcistransferase) (Undecaprenyl diphosphate synthase) (UDS)	lpl0518	lpl0518	RNA polymerase sigma-54 factor	[TP0603-TP0111 (0.79878455)]
COG1385	COG2812	lpl2865	lpl2865	Hypothetical protein {UniProtKB/TrEMBL:Q5WSL3}	lpl2671	lpl2671	DNA polymerase III, gamma and tau subunits	[TP0276-TP1005 (0.66627616)]
COG0217	COG0739	lpl1249	lpl1249	Hypothetical UPF0082 protein lpl1249	lpl1246	lpl1246	Novel lipoprotein homolog NlpD	[TP0474-TP0864 (0.82349855)]
COG0217	COG0739	lpl1249	lpl1249	Hypothetical UPF0082 protein lpl1249	lpl0610	lpl0610	Hypothetical protein {UniProtKB/TrEMBL:Q5WYX5}	[TP0474-TP0864 (0.82349855)]
COG0217	COG0739	lpl1249	lpl1249	Hypothetical UPF0082 protein lpl1249	lpl0856	lpl0856	Hypothetical protein {UniProtKB/TrEMBL:Q5WY83}	[TP0474-TP0864 (0.82349855)]
COG0242	COG0254	lpl1061	lpl1061	Peptide deformylase {UniProtKB/TrEMBL:Q5WXN4}	lpl0686	rpmE	50S ribosomal protein L31	[TP0757-TP0255 (0.6434887)]
COG0242	COG0254	lpl2518	lpl2518	Peptide deformylase {UniProtKB/TrEMBL:Q5WTK6}	lpl0686	rpmE	50S ribosomal protein L31	[TP0757-TP0255 (0.6434887)]
COG0442	COG1466	lpl0731	lpl0731	Prolyl-tRNA synthetase {UniProtKB/TrEMBL:Q5WYK5}	lpl1299	lpl1299	Hypothetical protein {UniProtKB/TrEMBL:Q5WX00}	[TP0160-TP0588 (0.66563916)]
COG0847	COG1558	lpl2894	lpl2894	Ribonuclease T {UniProtKB/TrEMBL:Q5WSI4}	lpl1225	lpl1225	Flagellar basal-body rod protein FlgC	[TP0643-TP0397 (0.7022186)]
COG0847	COG1558	lpl1335	lpl1335	Hypothetical protein dnaQ	lpl1225	lpl1225	Flagellar basal-body rod protein FlgC	[TP0643-TP0397 (0.7022186)]
COG0305	COG0593	lpl0774	lpl0774	Replicative DNA helicase	lpl2717	lpl2717	Hypothetical protein {UniProtKB/TrEMBL:Q5WT08}	[TP0058-TP0001 (0.9013428)]
COG0305	COG0593	lpl0774	lpl0774	Replicative DNA helicase	lpl0001	dnaA	Chromosomal replication initiator protein dnaA	[TP0058-TP0001 (0.9013428)]
COG0178	COG1197	lpl0427	lpl0427	Excinuclease ABC subunit A	lpl0983	lpl0983	Transcription-repair coupling factor	[TP0514-TP0344 (0.9414915)]
COG0264	COG0544	lpl1672	tsf	Elongation factor Ts (EF-Ts)	lpl1826	tig	Trigger factor {UniProtKB/Swiss-Prot:Q5WVI9}	[TP0605-TP0506 (0.9100214)]
COG0495	COG1475	lpl1301	leuS	Leucyl-tRNA synthetase (EC 6.1.1.4) (Leucine--tRNA ligase) (LeuRS)	lpl2513	lpl2513	Hypothetical protein parB	[TP0586-TP0271 (0.63095015)]
COG0495	COG1475	lpl1301	leuS	Leucyl-tRNA synthetase (EC 6.1.1.4) (Leucine--tRNA ligase) (LeuRS)	lpl2805	lpl2805	Hypothetical protein parB	[TP0586-TP0271 (0.63095015)]
COG1344	COG1516	lpl1293	lpl1293	Flagelline {UniProtKB/TrEMBL:Q5WX06}	lpl1290	lpl1290	Hypothetical protein fliS	[TP0870-TP0943 (0.723277)]
COG1344	COG1516	lpl1234	lpl1234	Flagellar hook-associated protein FlgL	lpl1290	lpl1290	Hypothetical protein fliS	[TP0870-TP0943 (0.723277)]
COG0099	COG0216	lpl0392	rpsM	30S ribosomal protein S13	lpl2257	prfA	Peptide chain release factor 1 (RF-1)	[TP0210-TP0051 (0.8775348)]
COG0442	COG0552	lpl0731	lpl0731	Prolyl-tRNA synthetase {UniProtKB/TrEMBL:Q5WYK5}	lpl2597	lpl2597	Hypothetical protein {UniProtKB/TrEMBL:Q5WTC8}	[TP0160-TP0578 (0.56216276)]
COG0242	COG0319	lpl2518	lpl2518	Peptide deformylase {UniProtKB/TrEMBL:Q5WTK6}	lpl1601	lpl1601	UPF0054 protein lpl1601	[TP0757-TP0650 (0.630912)]
COG0242	COG0319	lpl1061	lpl1061	Peptide deformylase {UniProtKB/TrEMBL:Q5WXN4}	lpl1601	lpl1601	UPF0054 protein lpl1601	[TP0757-TP0650 (0.630912)]
COG0178	COG0845	lpl0427	lpl0427	Excinuclease ABC subunit A	lpl2435	lpl2435	Hypothetical protein lmxE	[TP0514-TP0965 (0.87363523)]
COG0178	COG0845	lpl0427	lpl0427	Excinuclease ABC subunit A	lpl2103	lpl2103	Hypothetical protein {UniProtKB/TrEMBL:Q5WUR5}	[TP0514-TP0965 (0.87363523)]
COG0178	COG0845	lpl0427	lpl0427	Excinuclease ABC subunit A	lpl0218	lpl0218	Hypothetical protein {UniProtKB/TrEMBL:Q5X011}	[TP0514-TP0965 (0.87363523)]
COG0178	COG0845	lpl0427	lpl0427	Excinuclease ABC subunit A	lpl0758	lpl0758	Hypothetical protein {UniProtKB/TrEMBL:Q5WYH8}	[TP0514-TP0965 (0.87363523)]
COG0178	COG0845	lpl0427	lpl0427	Excinuclease ABC subunit A	lpl0882	lpl0882	Hypothetical protein {UniProtKB/TrEMBL:Q5WY57}	[TP0514-TP0965 (0.87363523)]
COG0178	COG0845	lpl0427	lpl0427	Excinuclease ABC subunit A	lpl0695	lpl0695	Hypothetical protein {UniProtKB/TrEMBL:Q5WYP1}	[TP0514-TP0965 (0.87363523)]
COG0178	COG0845	lpl0427	lpl0427	Excinuclease ABC subunit A	lpl1045	lpl1045	HelB protein {UniProtKB/TrEMBL:Q5WXP8}	[TP0514-TP0965 (0.87363523)]
COG0178	COG0845	lpl0427	lpl0427	Excinuclease ABC subunit A	lpl2064	lpl2064	Chemiosmotic efflux system protein B-like protein	[TP0514-TP0965 (0.87363523)]
COG0178	COG0845	lpl0427	lpl0427	Excinuclease ABC subunit A	lpl1509	lpl1509	Legionella secretion system protein D	[TP0514-TP0965 (0.87363523)]
COG0178	COG0845	lpl0427	lpl0427	Excinuclease ABC subunit A	lpl2851	lpl2851	Hypothetical protein {UniProtKB/TrEMBL:Q5WSM7}	[TP0514-TP0965 (0.87363523)]
COG0178	COG0845	lpl0427	lpl0427	Excinuclease ABC subunit A	lpl0718	lpl0718	Hypothetical protein {UniProtKB/TrEMBL:Q5WYL8}	[TP0514-TP0965 (0.87363523)]
COG0457	COG0566	lpl2405	lpl2405	Hypothetical protein {UniProtKB/TrEMBL:Q5WTW8}	lpl0092	lpl0092	Hypothetical protein {UniProtKB/TrEMBL:Q5X0C8}	[TP0095-TP0054 (0.73981166)]
COG0465	COG0558	lpl2711	lpl2711	Cell division protease ftsH	lpl2716	lpl2716	Hypothetical protein {UniProtKB/TrEMBL:Q5WT09}	[TP0765-TP0256 (0.8653493)]
COG0465	COG0558	lpl2711	lpl2711	Cell division protease ftsH	lpl2212	lpl2212	Hypothetical protein pgsA	[TP0765-TP0256 (0.8653493)]
COG0465	COG0558	lpl2711	lpl2711	Cell division protease ftsH	lpl0105	lpl0105	Hypothetical protein {UniProtKB/TrEMBL:Q5X0B5}	[TP0765-TP0256 (0.8653493)]
COG0024	COG0462	lpl1683	lpl1683	Methionine aminopeptidase	lpl0588	lpl0588	Ribose-phosphate pyrophosphokinase	[TP0842-TP0294 (0.8762697)]
COG0024	COG0462	lpl0221	lpl0221	Methionine aminopeptidase	lpl0588	lpl0588	Ribose-phosphate pyrophosphokinase	[TP0842-TP0294 (0.8762697)]
COG0125	COG0361	lpl1350	lpl1350	Hypothetical protein tmk	lpl1734	infA	Translation initiation factor IF-1	[TP0354-TP0097 (0.8382038)]
COG1536	COG1766	lpl1723	lpl1723	Flagellar motor switch protein	lpl1724	lpl1724	Flagellar M-ring protein	[TP0400-TP0399 (0.9198608), TP0026-TP0399 (0.9539454)]
COG0319	COG0787	lpl1601	lpl1601	UPF0054 protein lpl1601	lpl0775	lpl0775	Hypothetical protein {UniProtKB/TrEMBL:Q5WYG1}	[TP0650-TP0681 (0.82058704)]
COG0215	COG1536	lpl1270	cysS	Cysteinyl-tRNA synthetase (EC 6.1.1.16) (Cysteine--tRNA ligase) (CysRS)	lpl1723	lpl1723	Flagellar motor switch protein	[TP0091-TP0400 (0.6374247)]
COG0849	COG1595	lpl2533	lpl2533	ATP-binding cell division protein FtsA	lpl1448	lpl1448	Sigma factor RpoE {UniProtKB/TrEMBL:Q5WWK5}	[TP0389-TP0092 (0.66770643)]
COG0739	COG2204	lpl1246	lpl1246	Novel lipoprotein homolog NlpD	lpl0884	lpl0884	Transcriptional regulator FleQ	[TP0706-TP0519 (0.80130965)]
COG0739	COG2204	lpl0610	lpl0610	Hypothetical protein {UniProtKB/TrEMBL:Q5WYX5}	lpl0884	lpl0884	Transcriptional regulator FleQ	[TP0706-TP0519 (0.80130965)]
COG0739	COG2204	lpl0610	lpl0610	Hypothetical protein {UniProtKB/TrEMBL:Q5WYX5}	lpl1182	lpl1182	Hypothetical protein pilR	[TP0706-TP0519 (0.80130965)]
COG0739	COG2204	lpl1246	lpl1246	Novel lipoprotein homolog NlpD	lpl1182	lpl1182	Hypothetical protein pilR	[TP0706-TP0519 (0.80130965)]
COG0739	COG2204	lpl0610	lpl0610	Hypothetical protein {UniProtKB/TrEMBL:Q5WYX5}	lpl1726	lpl1726	Hypothetical protein fleR	[TP0706-TP0519 (0.80130965)]
COG0739	COG2204	lpl1246	lpl1246	Novel lipoprotein homolog NlpD	lpl1726	lpl1726	Hypothetical protein fleR	[TP0706-TP0519 (0.80130965)]
COG0739	COG2204	lpl0856	lpl0856	Hypothetical protein {UniProtKB/TrEMBL:Q5WY83}	lpl0884	lpl0884	Transcriptional regulator FleQ	[TP0706-TP0519 (0.80130965)]
COG0739	COG2204	lpl0856	lpl0856	Hypothetical protein {UniProtKB/TrEMBL:Q5WY83}	lpl1182	lpl1182	Hypothetical protein pilR	[TP0706-TP0519 (0.80130965)]
COG0739	COG2204	lpl0856	lpl0856	Hypothetical protein {UniProtKB/TrEMBL:Q5WY83}	lpl1726	lpl1726	Hypothetical protein fleR	[TP0706-TP0519 (0.80130965)]
COG0036	COG2001	lpl0701	lpl0701	Ribulose-phosphate 3-epimerase	lpl0944	mraZ	Protein mraZ {UniProtKB/Swiss-Prot:Q5WXZ5}	[TP0945-TP0383 (0.685165)]
COG0280	COG0457	lpl2187	lpl2187	Hypothetical protein pta	lpl2405	lpl2405	Hypothetical protein {UniProtKB/TrEMBL:Q5WTW8}	[TP0094-TP0067 (0.5068833)]
COG0457	COG0495	lpl2405	lpl2405	Hypothetical protein {UniProtKB/TrEMBL:Q5WTW8}	lpl1301	leuS	Leucyl-tRNA synthetase (EC 6.1.1.4) (Leucine--tRNA ligase) (LeuRS)	[TP0067-TP0586 (0.714839)]
COG0257	COG0472	lpl0391	lpl0391	50S ribosomal protein L36	lpl2540	mraY	Phospho-N-acetylmuramoyl-pentapeptide-transferase (EC 2.7.8.13) (UDP- MurNAc-pentapeptide phosphotransferase)	[TP0209-TP0345 (0.64932555)]
COG0257	COG0472	lpl0391	lpl0391	50S ribosomal protein L36	lpl0799	lpl0799	Alpha-N-acetylglucosaminyltransferase	[TP0209-TP0345 (0.64932555)]
COG0358	COG0457	lpl2282	dnaG	DNA primase {UniProtKB/TrEMBL:Q5WU86}	lpl2405	lpl2405	Hypothetical protein {UniProtKB/TrEMBL:Q5WTW8}	[TP0492-TP0648 (0.5111708)]
COG0687	COG1558	lpl1145	lpl1145	Hypothetical protein potD	lpl1225	lpl1225	Flagellar basal-body rod protein FlgC	[TP0655-TP0397 (0.60331625)]
COG0766	COG1419	lpl0878	murA	UDP-N-acetylglucosamine 1-carboxyvinyltransferase 2 (EC 2.5.1.7) (Enoylpyruvate transferase 2) (UDP-N-acetylglucosamine enolpyruvyl transferase 2) (EPT 2)	lpl1748	lpl1748	Flagellar biosynthesis protein FlhF	[TP0029-TP0713 (0.80866665)]
COG0766	COG1419	lpl0612	murA1	UDP-N-acetylglucosamine 1-carboxyvinyltransferase 1 (EC 2.5.1.7) (Enoylpyruvate transferase 1) (UDP-N-acetylglucosamine enolpyruvyl transferase 1) (EPT 1)	lpl1748	lpl1748	Flagellar biosynthesis protein FlhF	[TP0029-TP0713 (0.80866665)]
COG0795	COG1792	lpl2554	lpl2554	Hypothetical protein {UniProtKB/TrEMBL:Q5WTH0}	lpl0845	lpl0845	Rod shape-determining protein MreC	[TP0884-TP0498 (0.8374102)]
COG0795	COG1792	lpl2555	lpl2555	Hypothetical protein {UniProtKB/TrEMBL:Q5WTG9}	lpl0845	lpl0845	Rod shape-determining protein MreC	[TP0884-TP0498 (0.8374102)]
COG1317	COG1536	lpl1722	lpl1722	Polar flagellar assembly protein FliH	lpl1723	lpl1723	Flagellar motor switch protein	[TP0401-TP0026 (0.96139234)]
COG1214	COG1516	lpl1885	lpl1885	Hypothetical protein {UniProtKB/TrEMBL:Q5WVD0}	lpl1290	lpl1290	Hypothetical protein fliS	[TP0876-TP0943 (0.57131183)]
COG0608	COG1234	lpl1567	lpl1567	Single-stranded-DNA-specific exonuclease RecJ	lpl2899	lpl2899	Hypothetical protein {UniProtKB/TrEMBL:Q5WSH9}	[TP0704-TP0819 (0.5844061)]
COG0024	COG0125	lpl0221	lpl0221	Methionine aminopeptidase	lpl1350	lpl1350	Hypothetical protein tmk	[TP0842-TP0354 (0.8096375)]
COG0024	COG0125	lpl1683	lpl1683	Methionine aminopeptidase	lpl1350	lpl1350	Hypothetical protein tmk	[TP0842-TP0354 (0.8096375)]
COG1077	COG1426	lpl0844	lpl0844	Rod shape-determining protein MreB	lpl1481	lpl1481	Hypothetical protein {UniProtKB/TrEMBL:Q5WWH2}	[TP0497-TP0334 (0.739115)]
COG0257	COG0779	lpl0391	lpl0391	50S ribosomal protein L36	lpl2691	lpl2691	Hypothetical protein {UniProtKB/TrEMBL:Q5WT34}	[TP0209-TP0893 (0.7461857)]
COG1291	COG1291	lpl1745	lpl1745	Flagellar motor protein MotA	lpl1745	lpl1745	Flagellar motor protein MotA	[TP0725-TP0725 (0.8044664)]
COG1291	COG1291	lpl2238	lpl2238	Hypothetical protein motA2	lpl2238	lpl2238	Hypothetical protein motA2	[TP0725-TP0725 (0.8044664)]
COG1291	COG1291	lpl1745	lpl1745	Flagellar motor protein MotA	lpl2238	lpl2238	Hypothetical protein motA2	[TP0725-TP0725 (0.8044664)]
COG1291	COG1291	lpl2238	lpl2238	Hypothetical protein motA2	lpl1745	lpl1745	Flagellar motor protein MotA	[TP0725-TP0725 (0.8044664)]
COG0275	COG1815	lpl0945	mraW	S-adenosyl-methyltransferase mraW (EC 2.1.1.-)	lpl1224	lpl1224	Flagellar basal-body rod protein FlgB	[TP0384-TP0396 (0.81050646)]
COG1536	COG1536	lpl1723	lpl1723	Flagellar motor switch protein	lpl1723	lpl1723	Flagellar motor switch protein	[TP0026-TP0400 (0.5928469)]
COG0457	COG0845	lpl2405	lpl2405	Hypothetical protein {UniProtKB/TrEMBL:Q5WTW8}	lpl2103	lpl2103	Hypothetical protein {UniProtKB/TrEMBL:Q5WUR5}	[TP0648-TP0965 (0.54118866)]
COG0457	COG0845	lpl2405	lpl2405	Hypothetical protein {UniProtKB/TrEMBL:Q5WTW8}	lpl0218	lpl0218	Hypothetical protein {UniProtKB/TrEMBL:Q5X011}	[TP0648-TP0965 (0.54118866)]
COG0457	COG0845	lpl2405	lpl2405	Hypothetical protein {UniProtKB/TrEMBL:Q5WTW8}	lpl2064	lpl2064	Chemiosmotic efflux system protein B-like protein	[TP0648-TP0965 (0.54118866)]
COG0457	COG0845	lpl2405	lpl2405	Hypothetical protein {UniProtKB/TrEMBL:Q5WTW8}	lpl0695	lpl0695	Hypothetical protein {UniProtKB/TrEMBL:Q5WYP1}	[TP0648-TP0965 (0.54118866)]
COG0457	COG0845	lpl2405	lpl2405	Hypothetical protein {UniProtKB/TrEMBL:Q5WTW8}	lpl0758	lpl0758	Hypothetical protein {UniProtKB/TrEMBL:Q5WYH8}	[TP0648-TP0965 (0.54118866)]
COG0457	COG0845	lpl2405	lpl2405	Hypothetical protein {UniProtKB/TrEMBL:Q5WTW8}	lpl0882	lpl0882	Hypothetical protein {UniProtKB/TrEMBL:Q5WY57}	[TP0648-TP0965 (0.54118866)]
COG0457	COG0845	lpl2405	lpl2405	Hypothetical protein {UniProtKB/TrEMBL:Q5WTW8}	lpl1509	lpl1509	Legionella secretion system protein D	[TP0648-TP0965 (0.54118866)]
COG0457	COG0845	lpl2405	lpl2405	Hypothetical protein {UniProtKB/TrEMBL:Q5WTW8}	lpl0718	lpl0718	Hypothetical protein {UniProtKB/TrEMBL:Q5WYL8}	[TP0648-TP0965 (0.54118866)]
COG0457	COG0845	lpl2405	lpl2405	Hypothetical protein {UniProtKB/TrEMBL:Q5WTW8}	lpl2851	lpl2851	Hypothetical protein {UniProtKB/TrEMBL:Q5WSM7}	[TP0648-TP0965 (0.54118866)]
COG0457	COG0845	lpl2405	lpl2405	Hypothetical protein {UniProtKB/TrEMBL:Q5WTW8}	lpl1045	lpl1045	HelB protein {UniProtKB/TrEMBL:Q5WXP8}	[TP0648-TP0965 (0.54118866)]
COG0457	COG0845	lpl2405	lpl2405	Hypothetical protein {UniProtKB/TrEMBL:Q5WTW8}	lpl2435	lpl2435	Hypothetical protein lmxE	[TP0648-TP0965 (0.54118866)]
COG1749	COG1843	lpl1227	lpl1227	Flagellar hook protein FlgE	lpl1226	lpl1226	Flagellar basal-body rod modification protein	[TP0727-TP0728 (0.8651164)]
COG0782	COG1057	lpl2549	lpl2549	Transcription elongation factor GreA	lpl1298	lpl1298	Hypothetical protein nadD	[TP0019-TP0741 (0.75909394)]
COG1516	COG1516	lpl1290	lpl1290	Hypothetical protein fliS	lpl1290	lpl1290	Hypothetical protein fliS	[TP0943-TP0943 (0.5311184)]
COG0817	COG1516	lpl1250	ruvC	Crossover junction endodeoxyribonuclease ruvC (EC 3.1.22.4) (Holliday junction nuclease ruvC) (Holliday junction resolvase ruvC)	lpl1290	lpl1290	Hypothetical protein fliS	[TP0517-TP0943 (0.5294325)]
COG1109	COG1157	lpl2406	lpl2406	Phosphomannomutase {UniProtKB/TrEMBL:Q5WTW7}	lpl1721	lpl1721	Flagellum-specific ATP synthase FliI	[TP0413-TP0402 (0.78400123)]
COG1109	COG1157	lpl2709	glmM	Phosphoglucosamine mutase (EC 5.4.2.10)	lpl1721	lpl1721	Flagellum-specific ATP synthase FliI	[TP0413-TP0402 (0.78400123)]
COG0012	COG0188	lpl2579	lpl2579	Hypothetical protein {UniProtKB/TrEMBL:Q5WTE6}	lpl2908	lpl2908	DNA topoisomerase IV, A subunit	[TP0124-TP0005 (0.7149395)]
COG0012	COG0188	lpl2579	lpl2579	Hypothetical protein {UniProtKB/TrEMBL:Q5WTE6}	lpl1368	lpl1368	DNA gyrase, subunit A, type II topoisomerase	[TP0124-TP0005 (0.7149395)]
COG0324	COG1558	lpl2624	miaA	tRNA delta(2)-isopentenylpyrophosphate transferase (EC 2.5.1.8) (IPP transferase) (Isopentenyl-diphosphate:tRNA isopentenyltransferase) (IPTase) (IPPT)	lpl1225	lpl1225	Flagellar basal-body rod protein FlgC	[TP0637-TP0397 (0.66148543)]
COG0530	COG0621	lpl0928	lpl0928	Hypothetical protein {UniProtKB/TrEMBL:Q5WY11}	lpl1287	lpl1287	Hypothetical protein {UniProtKB/TrEMBL:Q5WX12}	[TP1034-TP0269 (0.7081234)]
COG0530	COG0621	lpl0928	lpl0928	Hypothetical protein {UniProtKB/TrEMBL:Q5WY11}	lpl0721	lpl0721	Hypothetical protein {UniProtKB/TrEMBL:Q5WYL5}	[TP1034-TP0269 (0.7081234)]
COG0462	COG0492	lpl0588	lpl0588	Ribose-phosphate pyrophosphokinase	lpl1731	lpl1731	Thioredoxin reductase {UniProtKB/TrEMBL:Q5WVT0}	[TP0294-TP0814 (0.8323514)]
COG0124	COG0254	lpl1482	hisS	Histidyl-tRNA synthetase (EC 6.1.1.21) (Histidine--tRNA ligase) (HisRS)	lpl0686	rpmE	50S ribosomal protein L31	[TP0641-TP0255 (0.65973145)]
COG0178	COG0272	lpl0427	lpl0427	Excinuclease ABC subunit A	lpl0987	lpl0987	DNA ligase {UniProtKB/TrEMBL:Q5WXV3}	[TP0514-TP0634 (0.7537598)]
COG0257	COG2204	lpl0391	lpl0391	50S ribosomal protein L36	lpl1726	lpl1726	Hypothetical protein fleR	[TP0209-TP0519 (0.6010877)]
COG0257	COG2204	lpl0391	lpl0391	50S ribosomal protein L36	lpl0884	lpl0884	Transcriptional regulator FleQ	[TP0209-TP0519 (0.6010877)]
COG0257	COG2204	lpl0391	lpl0391	50S ribosomal protein L36	lpl1182	lpl1182	Hypothetical protein pilR	[TP0209-TP0519 (0.6010877)]
COG0495	COG1558	lpl1301	leuS	Leucyl-tRNA synthetase (EC 6.1.1.4) (Leucine--tRNA ligase) (LeuRS)	lpl1225	lpl1225	Flagellar basal-body rod protein FlgC	[TP0586-TP0397 (0.60331625)]
COG1135	COG1466	lpl1797	lpl1797	Hypothetical protein {UniProtKB/TrEMBL:Q5WVL8}	lpl1299	lpl1299	Hypothetical protein {UniProtKB/TrEMBL:Q5WX00}	[TP0120-TP0588 (0.7896185)]
COG1192	COG2214	lpl2804	lpl2804	Hypothetical protein parA	lpl2189	lpl2189	Hypothetical protein cbpA	[TP0272-TP0843 (0.8210422)]
COG0608	COG1159	lpl1567	lpl1567	Single-stranded-DNA-specific exonuclease RecJ	lpl0973	lpl0973	Hypothetical protein {UniProtKB/TrEMBL:Q5WXW6}	[TP0704-TP0541 (0.7586372)]
COG0242	COG0263	lpl1061	lpl1061	Peptide deformylase {UniProtKB/TrEMBL:Q5WXN4}	lpl1414	lpl1414	Glutamate 5-kinase {UniProtKB/TrEMBL:Q5WWN8}	[TP0757-TP0351 (0.5771584)]
COG0242	COG0263	lpl2518	lpl2518	Peptide deformylase {UniProtKB/TrEMBL:Q5WTK6}	lpl1414	lpl1414	Glutamate 5-kinase {UniProtKB/TrEMBL:Q5WWN8}	[TP0757-TP0351 (0.5771584)]
COG0566	COG1589	lpl0092	lpl0092	Hypothetical protein {UniProtKB/TrEMBL:Q5X0C8}	lpl2534	lpl2534	Cell division protein FtsQ	[TP0109-TP0388 (0.8512026)]
COG0739	COG4786	lpl1246	lpl1246	Novel lipoprotein homolog NlpD	lpl1229	lpl1229	Flagellar biosynthesis protein FlgG	[TP0782-TP0961 (0.69582695)]
COG0739	COG4786	lpl0610	lpl0610	Hypothetical protein {UniProtKB/TrEMBL:Q5WYX5}	lpl1229	lpl1229	Flagellar biosynthesis protein FlgG	[TP0782-TP0961 (0.69582695)]
COG0739	COG4786	lpl0856	lpl0856	Hypothetical protein {UniProtKB/TrEMBL:Q5WY83}	lpl1229	lpl1229	Flagellar biosynthesis protein FlgG	[TP0782-TP0961 (0.69582695)]
COG0124	COG0546	lpl1482	hisS	Histidyl-tRNA synthetase (EC 6.1.1.21) (Histidine--tRNA ligase) (HisRS)	lpl2213	lpl2213	Hypothetical protein {UniProtKB/TrEMBL:Q5WUF5}	[TP0641-TP0554 (0.5196431)]
COG0457	COG1234	lpl2405	lpl2405	Hypothetical protein {UniProtKB/TrEMBL:Q5WTW8}	lpl2899	lpl2899	Hypothetical protein {UniProtKB/TrEMBL:Q5WSH9}	[TP0095-TP0819 (0.5178716)]
COG0257	COG0773	lpl0391	lpl0391	50S ribosomal protein L36	lpl1717	lpl1717	Hypothetical protein mpl	[TP0209-TP0341 (0.6926446)]
COG0257	COG0773	lpl0391	lpl0391	50S ribosomal protein L36	lpl2537	murC	UDP-N-acetylmuramate--L-alanine ligase (EC 6.3.2.8) (UDP-N- acetylmuramoyl-L-alanine synthetase)	[TP0209-TP0341 (0.6926446)]
COG0457	COG2204	lpl2405	lpl2405	Hypothetical protein {UniProtKB/TrEMBL:Q5WTW8}	lpl0884	lpl0884	Transcriptional regulator FleQ	[TP0067-TP0519 (0.7741208)]
COG0457	COG2204	lpl2405	lpl2405	Hypothetical protein {UniProtKB/TrEMBL:Q5WTW8}	lpl1182	lpl1182	Hypothetical protein pilR	[TP0067-TP0519 (0.7741208)]
COG0457	COG2204	lpl2405	lpl2405	Hypothetical protein {UniProtKB/TrEMBL:Q5WTW8}	lpl1726	lpl1726	Hypothetical protein fleR	[TP0067-TP0519 (0.7741208)]
COG0257	COG0681	lpl0391	lpl0391	50S ribosomal protein L36	lpl1833	lpl1833	Signal peptidase I {UniProtKB/TrEMBL:Q5WVI2}	[TP0209-TP0926 (0.69083804)]
COG0526	COG1843	lpl0122	dsbA	Thiol:disulfide interchange protein dsbA precursor	lpl1226	lpl1226	Flagellar basal-body rod modification protein	[TP0100-TP0728 (0.58155864)]
COG0526	COG1843	lpl0011	lpl0011	Hypothetical protein {UniProtKB/TrEMBL:Q5X0K8}	lpl1226	lpl1226	Flagellar basal-body rod modification protein	[TP0100-TP0728 (0.58155864)]
COG0526	COG1843	lpl1438	lpl1438	Hypothetical protein {UniProtKB/TrEMBL:Q5WWL5}	lpl1226	lpl1226	Flagellar basal-body rod modification protein	[TP0100-TP0728 (0.58155864)]
COG0526	COG1843	lpl2864	lpl2864	Hypothetical protein trxA	lpl1226	lpl1226	Flagellar basal-body rod modification protein	[TP0100-TP0728 (0.58155864)]
COG0526	COG1843	lpl1119	lpl1119	Hypothetical protein {UniProtKB/TrEMBL:Q5WXH8}	lpl1226	lpl1226	Flagellar basal-body rod modification protein	[TP0100-TP0728 (0.58155864)]
COG0526	COG1843	lpl0893	lpl0893	Cytochrome C biogenesis protein	lpl1226	lpl1226	Flagellar basal-body rod modification protein	[TP0100-TP0728 (0.58155864)]
COG0526	COG1843	lpl1363	lpl1363	Hypothetical protein {UniProtKB/TrEMBL:Q5WWT6}	lpl1226	lpl1226	Flagellar basal-body rod modification protein	[TP0100-TP0728 (0.58155864)]
COG0768	COG1344	lpl1326	lpl1326	Penicillin-binding protein 2	lpl1293	lpl1293	Flagelline {UniProtKB/TrEMBL:Q5WX06}	[TP0760-TP0870 (0.7190043)]
COG0768	COG1344	lpl1326	lpl1326	Penicillin-binding protein 2	lpl1234	lpl1234	Flagellar hook-associated protein FlgL	[TP0760-TP0870 (0.7190043)]
COG0768	COG1344	lpl0947	lpl0947	Peptidoglycan synthetase FtsI	lpl1293	lpl1293	Flagelline {UniProtKB/TrEMBL:Q5WX06}	[TP0760-TP0870 (0.7190043)]
COG0768	COG1344	lpl0947	lpl0947	Peptidoglycan synthetase FtsI	lpl1234	lpl1234	Flagellar hook-associated protein FlgL	[TP0760-TP0870 (0.7190043)]
COG0528	COG4591	lpl1671	lpl1671	Uridylate kinase {UniProtKB/TrEMBL:Q5WVY9}	lpl2211	lpl2211	Hypothetical protein {UniProtKB/TrEMBL:Q5WUF7}	[TP0099-TP0580 (0.8561369)]
COG0528	COG4591	lpl1671	lpl1671	Uridylate kinase {UniProtKB/TrEMBL:Q5WVY9}	lpl0881	lpl0881	Hypothetical protein {UniProtKB/TrEMBL:Q5WY58}	[TP0099-TP0580 (0.8561369)]
COG0228	COG0546	lpl0442	rpsP	30S ribosomal protein S16	lpl2213	lpl2213	Hypothetical protein {UniProtKB/TrEMBL:Q5WUF5}	[TP0905-TP0554 (0.5352583)]
COG0770	COG2001	lpl2541	lpl2541	UDP-N-acetylmuramoyl-tripeptide--D-alanyl-D-alani	lpl0944	mraZ	Protein mraZ {UniProtKB/Swiss-Prot:Q5WXZ5}	[TP0386-TP0383 (0.8315325)]
COG0051	COG2204	lpl0368	rpsJ	30S ribosomal subunit protein S10	lpl0884	lpl0884	Transcriptional regulator FleQ	[TP0188-TP0519 (0.6307204)]
COG0051	COG2204	lpl0368	rpsJ	30S ribosomal subunit protein S10	lpl1726	lpl1726	Hypothetical protein fleR	[TP0188-TP0519 (0.6307204)]
COG0051	COG2204	lpl0368	rpsJ	30S ribosomal subunit protein S10	lpl1182	lpl1182	Hypothetical protein pilR	[TP0188-TP0519 (0.6307204)]
COG0249	COG0546	lpl1769	mutS	DNA mismatch repair protein mutS	lpl2213	lpl2213	Hypothetical protein {UniProtKB/TrEMBL:Q5WUF5}	[TP0328-TP0554 (0.5196431)]
COG0162	COG2834	lpl0611	tyrS	Tyrosyl-tRNA synthetase (EC 6.1.1.1) (Tyrosine--tRNA ligase) (TyrRS)	lpl1729	lpl1729	Hypothetical protein {UniProtKB/TrEMBL:Q5WVT2}	[TP0834-TP0333 (0.5313641)]
COG0342	COG0546	lpl1977	lpl1977	Hypothetical protein secD	lpl2213	lpl2213	Hypothetical protein {UniProtKB/TrEMBL:Q5WUF5}	[TP0410-TP0554 (0.6160348)]
COG0457	COG1536	lpl2405	lpl2405	Hypothetical protein {UniProtKB/TrEMBL:Q5WTW8}	lpl1723	lpl1723	Flagellar motor switch protein	[TP0648-TP0400 (0.69805074)]
COG0227	COG0492	lpl0520	rpmB	50S ribosomal protein L28	lpl1731	lpl1731	Thioredoxin reductase {UniProtKB/TrEMBL:Q5WVT0}	[TP0362-TP0814 (0.801083)]
COG0051	COG1192	lpl0368	rpsJ	30S ribosomal subunit protein S10	lpl2804	lpl2804	Hypothetical protein parA	[TP0188-TP0272 (0.7732025)]
COG0249	COG0457	lpl1769	mutS	DNA mismatch repair protein mutS	lpl2405	lpl2405	Hypothetical protein {UniProtKB/TrEMBL:Q5WTW8}	[TP0328-TP0095 (0.63719666)]
COG0442	COG0459	lpl0731	lpl0731	Prolyl-tRNA synthetase {UniProtKB/TrEMBL:Q5WYK5}	lpl0724	groL	60 kDa chaperonin (Protein Cpn60) (groEL protein) (58 kDa common antigen) (Heat shock protein B)	[TP0160-TP0030 (0.7719589)]
COG0255	COG1354	lpl0377	rpmC	50S ribosomal protein L29	lpl1596	lpl1596	Hypothetical protein scpA	[TP0197-TP0691 (0.70609456)]
COG0036	COG1573	lpl0701	lpl0701	Ribulose-phosphate 3-epimerase	lpl0314	lpl0314	Hypothetical protein {UniProtKB/TrEMBL:Q5WZR7}	[TP0945-TP0229 (0.685165)]
COG0217	COG0481	lpl1249	lpl1249	Hypothetical UPF0082 protein lpl1249	lpl1834	lepA	Hypothetical protein {UniProtKB/TrEMBL:Q5WVI1}	[TP0474-TP0510 (0.76600474)]
COG0178	COG0357	lpl0427	lpl0427	Excinuclease ABC subunit A	lpl2803	gidB	Methyltransferase gidB (EC 2.1.-.-) (Glucose-inhibited division protein B)	[TP0514-TP0946 (0.8569251)]
COG1815	COG1843	lpl1224	lpl1224	Flagellar basal-body rod protein FlgB	lpl1226	lpl1226	Flagellar basal-body rod modification protein	[TP0396-TP0728 (0.83050734)]
COG0330	COG0772	lpl2886	lpl2886	Hypothetical protein {UniProtKB/TrEMBL:Q5WSJ2}	lpl2538	lpl2538	Cell division protein ftsW	[TP0113-TP0501 (0.70068353)]
COG0330	COG0772	lpl2886	lpl2886	Hypothetical protein {UniProtKB/TrEMBL:Q5WSJ2}	lpl1325	lpl1325	Rod shape-determining protein rodA	[TP0113-TP0501 (0.70068353)]
COG0330	COG0772	lpl0525	lpl0525	Membrane protease subunit HflC	lpl2538	lpl2538	Cell division protein ftsW	[TP0113-TP0501 (0.70068353)]
COG0330	COG0772	lpl0524	lpl0524	Protease subunit HflK {UniProtKB/TrEMBL:Q5WZ58}	lpl2538	lpl2538	Cell division protein ftsW	[TP0113-TP0501 (0.70068353)]
COG0330	COG0772	lpl0524	lpl0524	Protease subunit HflK {UniProtKB/TrEMBL:Q5WZ58}	lpl1325	lpl1325	Rod shape-determining protein rodA	[TP0113-TP0501 (0.70068353)]
COG0330	COG0772	lpl0525	lpl0525	Membrane protease subunit HflC	lpl1325	lpl1325	Rod shape-determining protein rodA	[TP0113-TP0501 (0.70068353)]
COG0442	COG1843	lpl0731	lpl0731	Prolyl-tRNA synthetase {UniProtKB/TrEMBL:Q5WYK5}	lpl1226	lpl1226	Flagellar basal-body rod modification protein	[TP0160-TP0728 (0.50152636)]
COG0267	COG2137	lpl0519	lpl0519	50S ribosomal subunit protein L33	lpl1764	recX	Regulatory protein recX	[TP0234-TP1023 (0.5769722)]
COG1109	COG1488	lpl2709	glmM	Phosphoglucosamine mutase (EC 5.4.2.10)	lpl0322	lpl0322	Nicotinate phosphoribosyltransferase	[TP0413-TP0628 (0.6598422)]
COG1109	COG1488	lpl2406	lpl2406	Phosphomannomutase {UniProtKB/TrEMBL:Q5WTW7}	lpl0322	lpl0322	Nicotinate phosphoribosyltransferase	[TP0413-TP0628 (0.6598422)]
COG1214	COG1509	lpl1885	lpl1885	Hypothetical protein {UniProtKB/TrEMBL:Q5WVD0}	lpl0341	lpl0341	Hypothetical protein {UniProtKB/TrEMBL:Q5WZP0}	[TP0876-TP0121 (0.53793955)]
COG0465	COG2891	lpl2711	lpl2711	Cell division protease ftsH	lpl0846	lpl0846	Rod shape-determining protein MreD	[TP0330-TP0499 (0.74372905)]
COG0143	COG0217	lpl1945	lpl1945	Hypothetical protein {UniProtKB/TrEMBL:Q5WV72}	lpl1249	lpl1249	Hypothetical UPF0082 protein lpl1249	[TP0798-TP0474 (0.7790581)]
COG0143	COG0217	lpl2795	metG	Methionyl-tRNA synthetase (EC 6.1.1.10) (Methionine--tRNA ligase) (MetRS)	lpl1249	lpl1249	Hypothetical UPF0082 protein lpl1249	[TP0798-TP0474 (0.7790581)]
COG0357	COG0442	lpl2803	gidB	Methyltransferase gidB (EC 2.1.-.-) (Glucose-inhibited division protein B)	lpl0731	lpl0731	Prolyl-tRNA synthetase {UniProtKB/TrEMBL:Q5WYK5}	[TP0946-TP0160 (0.6515529)]
COG0566	COG2204	lpl0092	lpl0092	Hypothetical protein {UniProtKB/TrEMBL:Q5X0C8}	lpl1726	lpl1726	Hypothetical protein fleR	[TP0054-TP0519 (0.63495165)]
COG0566	COG2204	lpl0092	lpl0092	Hypothetical protein {UniProtKB/TrEMBL:Q5X0C8}	lpl0884	lpl0884	Transcriptional regulator FleQ	[TP0054-TP0519 (0.63495165)]
COG0566	COG2204	lpl0092	lpl0092	Hypothetical protein {UniProtKB/TrEMBL:Q5X0C8}	lpl1182	lpl1182	Hypothetical protein pilR	[TP0054-TP0519 (0.63495165)]
COG0457	COG1256	lpl2405	lpl2405	Hypothetical protein {UniProtKB/TrEMBL:Q5WTW8}	lpl1233	lpl1233	Flagellar hook-associated protein 1	[TP0067-TP0660 (0.6278126)]
COG1752	COG2011	lpl0014	lpl0014	Hypothetical protein {UniProtKB/TrEMBL:Q5X0K5}	lpl1798	lpl1798	Hypothetical protein {UniProtKB/TrEMBL:Q5WVL7}	[TP1033-TP0119 (0.6374247)]
COG1752	COG2011	lpl1914	lpl1914	Hypothetical protein {UniProtKB/TrEMBL:Q5WVA2}	lpl1798	lpl1798	Hypothetical protein {UniProtKB/TrEMBL:Q5WVL7}	[TP1033-TP0119 (0.6374247)]
COG1752	COG2011	lpl0981	lpl0981	Hypothetical protein {UniProtKB/TrEMBL:Q5WXV9}	lpl1798	lpl1798	Hypothetical protein {UniProtKB/TrEMBL:Q5WVL7}	[TP1033-TP0119 (0.6374247)]
COG1752	COG2011	lpl2334	lpl2334	Hypothetical protein {UniProtKB/TrEMBL:Q5WU37}	lpl1798	lpl1798	Hypothetical protein {UniProtKB/TrEMBL:Q5WVL7}	[TP1033-TP0119 (0.6374247)]
COG1752	COG2011	lpl0706	lpl0706	Hypothetical protein {UniProtKB/TrEMBL:Q5WYN0}	lpl1798	lpl1798	Hypothetical protein {UniProtKB/TrEMBL:Q5WVL7}	[TP1033-TP0119 (0.6374247)]
COG1752	COG2011	lpl2722	lpl2722	Hypothetical protein {UniProtKB/TrEMBL:Q5WT03}	lpl1798	lpl1798	Hypothetical protein {UniProtKB/TrEMBL:Q5WVL7}	[TP1033-TP0119 (0.6374247)]
COG1752	COG2011	lpl2237	lpl2237	Hypothetical protein {UniProtKB/TrEMBL:Q5WUD1}	lpl1798	lpl1798	Hypothetical protein {UniProtKB/TrEMBL:Q5WVL7}	[TP1033-TP0119 (0.6374247)]
COG1752	COG2011	lpl1235	lpl1235	Hypothetical protein {UniProtKB/TrEMBL:Q5WX63}	lpl1798	lpl1798	Hypothetical protein {UniProtKB/TrEMBL:Q5WVL7}	[TP1033-TP0119 (0.6374247)]
COG0564	COG1200	lpl1286	lpl1286	Pseudouridine synthase {UniProtKB/TrEMBL:Q5WX13}	lpl2010	lpl2010	ATP-dependent DNA helicase RecG	[TP0339-TP0687 (0.85149276)]
COG0564	COG1200	lpl2214	lpl2214	Pseudouridine synthase {UniProtKB/TrEMBL:Q5WUF4}	lpl2010	lpl2010	ATP-dependent DNA helicase RecG	[TP0339-TP0687 (0.85149276)]
COG0457	COG2812	lpl2405	lpl2405	Hypothetical protein {UniProtKB/TrEMBL:Q5WTW8}	lpl2671	lpl2671	DNA polymerase III, gamma and tau subunits	[TP0067-TP1005 (0.5652097)]
COG0036	COG1516	lpl0701	lpl0701	Ribulose-phosphate 3-epimerase	lpl1290	lpl1290	Hypothetical protein fliS	[TP0945-TP0943 (0.573118)]
COG0124	COG0124	lpl1482	hisS	Histidyl-tRNA synthetase (EC 6.1.1.21) (Histidine--tRNA ligase) (HisRS)	lpl1482	hisS	Histidyl-tRNA synthetase (EC 6.1.1.21) (Histidine--tRNA ligase) (HisRS)	[TP0641-TP0641 (0.67365265)]
COG0768	COG0815	lpl1326	lpl1326	Penicillin-binding protein 2	lpl1302	lpl1302	Hypothetical protein {UniProtKB/TrEMBL:Q5WWZ7}	[TP0500-TP0252 (0.87159187)]
COG0768	COG0815	lpl0947	lpl0947	Peptidoglycan synthetase FtsI	lpl1302	lpl1302	Hypothetical protein {UniProtKB/TrEMBL:Q5WWZ7}	[TP0500-TP0252 (0.87159187)]
COG0442	COG1344	lpl0731	lpl0731	Prolyl-tRNA synthetase {UniProtKB/TrEMBL:Q5WYK5}	lpl1293	lpl1293	Flagelline {UniProtKB/TrEMBL:Q5WX06}	[TP0160-TP0792 (0.6929264), TP0160-TP0659 (0.5927278)]
COG0442	COG1344	lpl0731	lpl0731	Prolyl-tRNA synthetase {UniProtKB/TrEMBL:Q5WYK5}	lpl1234	lpl1234	Flagellar hook-associated protein FlgL	[TP0160-TP0792 (0.6929264), TP0160-TP0659 (0.5927278)]
COG0211	COG1536	lpl2575	rpmA	50S ribosomal protein L27	lpl1723	lpl1723	Flagellar motor switch protein	[TP0743-TP0400 (0.6311798)]
COG1558	COG4591	lpl1225	lpl1225	Flagellar basal-body rod protein FlgC	lpl2211	lpl2211	Hypothetical protein {UniProtKB/TrEMBL:Q5WUF7}	[TP0397-TP0582 (0.5810855)]
COG1558	COG4591	lpl1225	lpl1225	Flagellar basal-body rod protein FlgC	lpl0881	lpl0881	Hypothetical protein {UniProtKB/TrEMBL:Q5WY58}	[TP0397-TP0582 (0.5810855)]
COG1536	COG1595	lpl1723	lpl1723	Flagellar motor switch protein	lpl1448	lpl1448	Sigma factor RpoE {UniProtKB/TrEMBL:Q5WWK5}	[TP0400-TP0092 (0.64304686)]
COG0687	COG1057	lpl1145	lpl1145	Hypothetical protein potD	lpl1298	lpl1298	Hypothetical protein nadD	[TP0655-TP0741 (0.7061969)]
COG1558	COG4786	lpl1225	lpl1225	Flagellar basal-body rod protein FlgC	lpl1229	lpl1229	Flagellar biosynthesis protein FlgG	[TP0397-TP0961 (0.74447966)]
COG0012	COG0608	lpl2579	lpl2579	Hypothetical protein {UniProtKB/TrEMBL:Q5WTE6}	lpl1567	lpl1567	Single-stranded-DNA-specific exonuclease RecJ	[TP0124-TP0704 (0.626838)]
COG1214	COG1773	lpl1885	lpl1885	Hypothetical protein {UniProtKB/TrEMBL:Q5WVD0}	lpl1491	lpl1491	Rubredoxin {UniProtKB/TrEMBL:Q5WWG2}	[TP0876-TP0991 (0.57776016)]
COG2257	COG4786	lpl2505	lpl2505	Hypothetical protein {UniProtKB/TrEMBL:Q5WTL9}	lpl1229	lpl1229	Flagellar biosynthesis protein FlgG	[TP0911-TP0961 (0.5510204)]
COG0739	COG0773	lpl0856	lpl0856	Hypothetical protein {UniProtKB/TrEMBL:Q5WY83}	lpl1717	lpl1717	Hypothetical protein mpl	[TP0782-TP0341 (0.8145237)]
COG0739	COG0773	lpl0610	lpl0610	Hypothetical protein {UniProtKB/TrEMBL:Q5WYX5}	lpl2537	murC	UDP-N-acetylmuramate--L-alanine ligase (EC 6.3.2.8) (UDP-N- acetylmuramoyl-L-alanine synthetase)	[TP0782-TP0341 (0.8145237)]
COG0739	COG0773	lpl0856	lpl0856	Hypothetical protein {UniProtKB/TrEMBL:Q5WY83}	lpl2537	murC	UDP-N-acetylmuramate--L-alanine ligase (EC 6.3.2.8) (UDP-N- acetylmuramoyl-L-alanine synthetase)	[TP0782-TP0341 (0.8145237)]
COG0739	COG0773	lpl0610	lpl0610	Hypothetical protein {UniProtKB/TrEMBL:Q5WYX5}	lpl1717	lpl1717	Hypothetical protein mpl	[TP0782-TP0341 (0.8145237)]
COG0739	COG0773	lpl1246	lpl1246	Novel lipoprotein homolog NlpD	lpl1717	lpl1717	Hypothetical protein mpl	[TP0782-TP0341 (0.8145237)]
COG0739	COG0773	lpl1246	lpl1246	Novel lipoprotein homolog NlpD	lpl2537	murC	UDP-N-acetylmuramate--L-alanine ligase (EC 6.3.2.8) (UDP-N- acetylmuramoyl-L-alanine synthetase)	[TP0782-TP0341 (0.8145237)]
COG0050	COG0457	lpl0355	lpl0355	Elongation factor Tu {UniProtKB/TrEMBL:Q5WZL4}	lpl2405	lpl2405	Hypothetical protein {UniProtKB/TrEMBL:Q5WTW8}	[TP0187-TP0067 (0.7854602)]
COG0050	COG0457	lpl0367	lpl0367	Elongation factor Tu {UniProtKB/TrEMBL:Q5WZL4}	lpl2405	lpl2405	Hypothetical protein {UniProtKB/TrEMBL:Q5WTW8}	[TP0187-TP0067 (0.7854602)]
COG0257	COG0564	lpl0391	lpl0391	50S ribosomal protein L36	lpl1286	lpl1286	Pseudouridine synthase {UniProtKB/TrEMBL:Q5WX13}	[TP0209-TP0154 (0.634929)]
COG0257	COG0564	lpl0391	lpl0391	50S ribosomal protein L36	lpl2214	lpl2214	Pseudouridine synthase {UniProtKB/TrEMBL:Q5WUF4}	[TP0209-TP0154 (0.634929)]
COG0457	COG1187	lpl2405	lpl2405	Hypothetical protein {UniProtKB/TrEMBL:Q5WTW8}	lpl0847	lpl0847	Hypothetical protein {UniProtKB/TrEMBL:Q5WY92}	[TP0067-TP0459 (0.6360361)]
COG0457	COG1187	lpl2405	lpl2405	Hypothetical protein {UniProtKB/TrEMBL:Q5WTW8}	lpl1594	lpl1594	Hypothetical protein rluB	[TP0067-TP0459 (0.6360361)]
COG0210	COG0305	lpl2731	lpl2731	ATP-dependent DNA helicase Rep	lpl0774	lpl0774	Replicative DNA helicase	[TP0102-TP0058 (0.8842861)]
COG0210	COG0305	lpl1807	lpl1807	DNA helicase II {UniProtKB/TrEMBL:Q5WVK8}	lpl0774	lpl0774	Replicative DNA helicase	[TP0102-TP0058 (0.8842861)]
COG0621	COG0739	lpl1287	lpl1287	Hypothetical protein {UniProtKB/TrEMBL:Q5WX12}	lpl0610	lpl0610	Hypothetical protein {UniProtKB/TrEMBL:Q5WYX5}	[TP0269-TP0702 (0.8475093)]
COG0621	COG0739	lpl0721	lpl0721	Hypothetical protein {UniProtKB/TrEMBL:Q5WYL5}	lpl1246	lpl1246	Novel lipoprotein homolog NlpD	[TP0269-TP0702 (0.8475093)]
COG0621	COG0739	lpl1287	lpl1287	Hypothetical protein {UniProtKB/TrEMBL:Q5WX12}	lpl1246	lpl1246	Novel lipoprotein homolog NlpD	[TP0269-TP0702 (0.8475093)]
COG0621	COG0739	lpl1287	lpl1287	Hypothetical protein {UniProtKB/TrEMBL:Q5WX12}	lpl0856	lpl0856	Hypothetical protein {UniProtKB/TrEMBL:Q5WY83}	[TP0269-TP0702 (0.8475093)]
COG0621	COG0739	lpl0721	lpl0721	Hypothetical protein {UniProtKB/TrEMBL:Q5WYL5}	lpl0856	lpl0856	Hypothetical protein {UniProtKB/TrEMBL:Q5WY83}	[TP0269-TP0702 (0.8475093)]
COG0621	COG0739	lpl0721	lpl0721	Hypothetical protein {UniProtKB/TrEMBL:Q5WYL5}	lpl0610	lpl0610	Hypothetical protein {UniProtKB/TrEMBL:Q5WYX5}	[TP0269-TP0702 (0.8475093)]
COG1256	COG1516	lpl1233	lpl1233	Flagellar hook-associated protein 1	lpl1290	lpl1290	Hypothetical protein fliS	[TP0660-TP0943 (0.90609026)]
COG0257	COG1057	lpl0391	lpl0391	50S ribosomal protein L36	lpl1298	lpl1298	Hypothetical protein nadD	[TP0209-TP0741 (0.64932555)]
COG1426	COG1652	lpl1481	lpl1481	Hypothetical protein {UniProtKB/TrEMBL:Q5WWH2}	lpl2519	lpl2519	Hypothetical protein {UniProtKB/TrEMBL:Q5WTK5}	[TP0334-TP0042 (0.73505175)]
