# Supplementary material for: The Binary Protein Interactome of Treponema pallidum – The Syphilis Spirochete
Source: PLoS One. 2008 May 28;3(5):e2292. doi: 10.1371/journal.pone.0002292 (PMC2386257; doi:10.1371/journal.pone.0002292)
Supplement: Data S1 — Predicted protein-protein interactions based on our Treponema pallidum data; zip archive containing 372 files with one file per species. (6.09 MB ZIP) [file pone.0002292.s006.zip › bacteria/Legionella_pneumophila_Paris.tab]

297246 Legionella pneumophila Paris
COG A	COG B	Locus Id A	Preferred Name(s) A	Annotation A	Locus Id B	Preferred Name(s) B	Annotation B	T. pallidum interaction
COG0186	COG1475	lpp0403	rpsQ	30S ribosomal protein S17	lpp2951	lpp2951	Hypothetical protein parB	[TP0198-TP0271 (0.71912634)]
COG0186	COG1475	lpp0403	rpsQ	30S ribosomal protein S17	lpp2643	lpp2643	Hypothetical protein parB	[TP0198-TP0271 (0.71912634)]
COG0608	COG0817	lpp1417	lpp1417	Single-stranded-DNA-specific exonuclease RecJ	lpp1250	ruvC	Crossover junction endodeoxyribonuclease ruvC (EC 3.1.22.4) (Holliday junction nuclease ruvC) (Holliday junction resolvase ruvC)	[TP0704-TP0517 (0.81382185)]
COG0845	COG4591	lpp0713	lpp0713	Hypothetical protein {UniProtKB/TrEMBL:Q5X792}	lpp2239	lpp2239	Hypothetical protein {UniProtKB/TrEMBL:Q5X2Z7}	[TP0965-TP0582 (0.8143851)]
COG0845	COG4591	lpp2581	lpp2581	Hypothetical protein lmxE	lpp2239	lpp2239	Hypothetical protein {UniProtKB/TrEMBL:Q5X2Z7}	[TP0965-TP0582 (0.8143851)]
COG0845	COG4591	lpp2352	lpp2352	Chemiosmotic efflux system C protein B	lpp0912	lpp0912	Hypothetical protein {UniProtKB/TrEMBL:Q5X6Q3}	[TP0965-TP0582 (0.8143851)]
COG0845	COG4591	lpp2879	lpp2879	Hypothetical protein {UniProtKB/TrEMBL:Q5X165}	lpp0912	lpp0912	Hypothetical protein {UniProtKB/TrEMBL:Q5X6Q3}	[TP0965-TP0582 (0.8143851)]
COG0845	COG4591	lpp0078	lpp0078	Hypothetical protein {UniProtKB/TrEMBL:Q5X914}	lpp0912	lpp0912	Hypothetical protein {UniProtKB/TrEMBL:Q5X6Q3}	[TP0965-TP0582 (0.8143851)]
COG0845	COG4591	lpp2991	lpp2991	Hypothetical protein {UniProtKB/TrEMBL:Q5X0V5}	lpp2239	lpp2239	Hypothetical protein {UniProtKB/TrEMBL:Q5X2Z7}	[TP0965-TP0582 (0.8143851)]
COG0845	COG4591	lpp2129	lpp2129	Hypothetical protein {UniProtKB/TrEMBL:Q5X3A7}	lpp2239	lpp2239	Hypothetical protein {UniProtKB/TrEMBL:Q5X2Z7}	[TP0965-TP0582 (0.8143851)]
COG0845	COG4591	lpp2362	lpp2362	Chemiosmotic efflux system B protein B	lpp2239	lpp2239	Hypothetical protein {UniProtKB/TrEMBL:Q5X2Z7}	[TP0965-TP0582 (0.8143851)]
COG0845	COG4591	lpp0737	lpp0737	Hypothetical protein {UniProtKB/TrEMBL:Q5X768}	lpp2239	lpp2239	Hypothetical protein {UniProtKB/TrEMBL:Q5X2Z7}	[TP0965-TP0582 (0.8143851)]
COG0845	COG4591	lpp2074	lpp2074	Chemiosmotic efflux system protein B-like protein	lpp0912	lpp0912	Hypothetical protein {UniProtKB/TrEMBL:Q5X6Q3}	[TP0965-TP0582 (0.8143851)]
COG0845	COG4591	lpp0713	lpp0713	Hypothetical protein {UniProtKB/TrEMBL:Q5X792}	lpp0912	lpp0912	Hypothetical protein {UniProtKB/TrEMBL:Q5X6Q3}	[TP0965-TP0582 (0.8143851)]
COG0845	COG4591	lpp2581	lpp2581	Hypothetical protein lmxE	lpp0912	lpp0912	Hypothetical protein {UniProtKB/TrEMBL:Q5X6Q3}	[TP0965-TP0582 (0.8143851)]
COG0845	COG4591	lpp0078	lpp0078	Hypothetical protein {UniProtKB/TrEMBL:Q5X914}	lpp2239	lpp2239	Hypothetical protein {UniProtKB/TrEMBL:Q5X2Z7}	[TP0965-TP0582 (0.8143851)]
COG0845	COG4591	lpp1474	lpp1474	Legionella secretion system protein D	lpp2239	lpp2239	Hypothetical protein {UniProtKB/TrEMBL:Q5X2Z7}	[TP0965-TP0582 (0.8143851)]
COG0845	COG4591	lpp2879	lpp2879	Hypothetical protein {UniProtKB/TrEMBL:Q5X165}	lpp2239	lpp2239	Hypothetical protein {UniProtKB/TrEMBL:Q5X2Z7}	[TP0965-TP0582 (0.8143851)]
COG0845	COG4591	lpp0913	lpp0913	Hypothetical protein {UniProtKB/TrEMBL:Q5X6Q2}	lpp2239	lpp2239	Hypothetical protein {UniProtKB/TrEMBL:Q5X2Z7}	[TP0965-TP0582 (0.8143851)]
COG0845	COG4591	lpp2991	lpp2991	Hypothetical protein {UniProtKB/TrEMBL:Q5X0V5}	lpp0912	lpp0912	Hypothetical protein {UniProtKB/TrEMBL:Q5X6Q3}	[TP0965-TP0582 (0.8143851)]
COG0845	COG4591	lpp0787	lpp0787	Hypothetical protein {UniProtKB/TrEMBL:Q5X726}	lpp0912	lpp0912	Hypothetical protein {UniProtKB/TrEMBL:Q5X6Q3}	[TP0965-TP0582 (0.8143851)]
COG0845	COG4591	lpp1474	lpp1474	Legionella secretion system protein D	lpp0912	lpp0912	Hypothetical protein {UniProtKB/TrEMBL:Q5X6Q3}	[TP0965-TP0582 (0.8143851)]
COG0845	COG4591	lpp0737	lpp0737	Hypothetical protein {UniProtKB/TrEMBL:Q5X768}	lpp0912	lpp0912	Hypothetical protein {UniProtKB/TrEMBL:Q5X6Q3}	[TP0965-TP0582 (0.8143851)]
COG0845	COG4591	lpp0913	lpp0913	Hypothetical protein {UniProtKB/TrEMBL:Q5X6Q2}	lpp0912	lpp0912	Hypothetical protein {UniProtKB/TrEMBL:Q5X6Q3}	[TP0965-TP0582 (0.8143851)]
COG0845	COG4591	lpp2352	lpp2352	Chemiosmotic efflux system C protein B	lpp2239	lpp2239	Hypothetical protein {UniProtKB/TrEMBL:Q5X2Z7}	[TP0965-TP0582 (0.8143851)]
COG0845	COG4591	lpp2372	lpp2372	HelB protein {UniProtKB/TrEMBL:Q5X2L6}	lpp0912	lpp0912	Hypothetical protein {UniProtKB/TrEMBL:Q5X6Q3}	[TP0965-TP0582 (0.8143851)]
COG0845	COG4591	lpp2372	lpp2372	HelB protein {UniProtKB/TrEMBL:Q5X2L6}	lpp2239	lpp2239	Hypothetical protein {UniProtKB/TrEMBL:Q5X2Z7}	[TP0965-TP0582 (0.8143851)]
COG0845	COG4591	lpp2074	lpp2074	Chemiosmotic efflux system protein B-like protein	lpp2239	lpp2239	Hypothetical protein {UniProtKB/TrEMBL:Q5X2Z7}	[TP0965-TP0582 (0.8143851)]
COG0845	COG4591	lpp2362	lpp2362	Chemiosmotic efflux system B protein B	lpp0912	lpp0912	Hypothetical protein {UniProtKB/TrEMBL:Q5X6Q3}	[TP0965-TP0582 (0.8143851)]
COG0845	COG4591	lpp2129	lpp2129	Hypothetical protein {UniProtKB/TrEMBL:Q5X3A7}	lpp0912	lpp0912	Hypothetical protein {UniProtKB/TrEMBL:Q5X6Q3}	[TP0965-TP0582 (0.8143851)]
COG0845	COG4591	lpp0787	lpp0787	Hypothetical protein {UniProtKB/TrEMBL:Q5X726}	lpp2239	lpp2239	Hypothetical protein {UniProtKB/TrEMBL:Q5X2Z7}	[TP0965-TP0582 (0.8143851)]
COG0617	COG0860	lpp1495	lpp1495	Poly(A) polymerase {UniProtKB/TrEMBL:Q5X525}	lpp2753	lpp2753	Hypothetical protein {UniProtKB/TrEMBL:Q5X1J0}	[TP0270-TP0247 (0.76828843)]
COG0617	COG0860	lpp2798	cca	Multifunctional CCA protein [Includes: CCA-adding enzyme (EC 2.7.7.25) (EC 2.7.7.21) (tRNA nucleotidyltransferase) (tRNA adenylyl-/cytidylyl- transferase) (tRNA CCA-pyrophosphorylase) (tRNA-NT); 2'-nucleotidase (EC 3.1.3.-); 2',3'-cyclic phosphodiesterase (EC 3.1.4.-); Phosphatase (EC 3.1.3.-)]	lpp2753	lpp2753	Hypothetical protein {UniProtKB/TrEMBL:Q5X1J0}	[TP0270-TP0247 (0.76828843)]
COG0201	COG0550	lpp0414	lpp0414	Preprotein translocase, SecY subunit	lpp2652	lpp2652	DNA topoisomerase I {UniProtKB/TrEMBL:Q5X1U1}	[TP0208-TP0394 (0.8044664)]
COG0768	COG2812	lpp0977	lpp0977	Peptidoglycan synthetase FtsI	lpp2802	lpp2802	DNA polymerase III, gamma and tau subunits	[TP0500-TP1005 (0.655462)]
COG0768	COG2812	lpp1329	lpp1329	Penicillin-binding protein 2	lpp2802	lpp2802	DNA polymerase III, gamma and tau subunits	[TP0500-TP1005 (0.655462)]
COG0051	COG0693	lpp0393	rpsJ	30S ribosomal subunit protein S10	lpp1960	lpp1960	Hypothetical protein {UniProtKB/TrEMBL:Q5X3S4}	[TP0188-TP0445 (0.6307204)]
COG0051	COG0693	lpp0393	rpsJ	30S ribosomal subunit protein S10	lpp1194	lpp1194	Hypothetical protein {UniProtKB/TrEMBL:Q5X5X6}	[TP0188-TP0445 (0.6307204)]
COG0180	COG0564	lpp1399	lpp1399	Tryptophanyl-tRNA synthetase TrpS	lpp1287	lpp1287	Pseudouridine synthase {UniProtKB/TrEMBL:Q5X5N3}	[TP0632-TP0339 (0.7885255)]
COG0180	COG0564	lpp1399	lpp1399	Tryptophanyl-tRNA synthetase TrpS	lpp2242	lpp2242	Pseudouridine synthase {UniProtKB/TrEMBL:Q5X2Z4}	[TP0632-TP0339 (0.7885255)]
COG0090	COG0223	lpp0397	rplB	50S ribosomal subunit protein L2	lpp2647	fmt	Methionyl-tRNA formyltransferase (EC 2.1.2.9)	[TP0192-TP0756 (0.8610547)]
COG0632	COG2255	lpp1251	ruvA	Holliday junction ATP-dependent DNA helicase ruvA (EC 3.6.1.-)	lpp1534	ruvB	Holliday junction ATP-dependent DNA helicase ruvB (EC 3.6.1.-)	[TP0543-TP0162 (0.9659884)]
COG0462	COG0817	lpp0607	lpp0607	Ribose-phosphate pyrophosphokinase	lpp1250	ruvC	Crossover junction endodeoxyribonuclease ruvC (EC 3.1.22.4) (Holliday junction nuclease ruvC) (Holliday junction resolvase ruvC)	[TP0294-TP0517 (0.54911256)]
COG0462	COG0817	lpp2358	lpp2358	Hypothetical protein {UniProtKB/TrEMBL:Q5X2M9}	lpp1250	ruvC	Crossover junction endodeoxyribonuclease ruvC (EC 3.1.22.4) (Holliday junction nuclease ruvC) (Holliday junction resolvase ruvC)	[TP0294-TP0517 (0.54911256)]
COG0125	COG0586	lpp1354	tmk	Thymidylate kinase {UniProtKB/Swiss-Prot:Q5X5G6}	lpp2201	lpp2201	Hypothetical protein {UniProtKB/TrEMBL:Q5X335}	[TP0354-TP0779 (0.67954355)]
COG0257	COG0577	lpp0415	lpp0415	50S ribosomal protein L36	lpp2989	lpp2989	Hypothetical protein {UniProtKB/TrEMBL:Q5X0V7}	[TP0209-TP0962 (0.5903608)]
COG0457	COG1653	lpp2549	lpp2549	Hypothetical protein {UniProtKB/TrEMBL:Q5X244}	lpp2227	lpp2227	Hypothetical protein ugpB	[TP0067-TP0074 (0.6656524)]
COG1291	COG1684	lpp1745	lpp1745	Flagellar motor protein MotA	lpp1751	lpp1751	Flagellar biosynthetic protein fliR	[TP0725-TP0716 (0.9601814)]
COG1291	COG1684	lpp2266	lpp2266	Hypothetical protein motA2	lpp1751	lpp1751	Flagellar biosynthetic protein fliR	[TP0725-TP0716 (0.9601814)]
COG0222	COG0802	lpp0386	rplL	50S ribosomal subunit protein L7/L12	lpp2754	lpp2754	Hypothetical protein {UniProtKB/TrEMBL:Q5X1I9}	[TP0240-TP0875 (0.8481433)]
COG0495	COG1214	lpp1302	leuS	Leucyl-tRNA synthetase (EC 6.1.1.4) (Leucine--tRNA ligase) (LeuRS)	lpp1896	lpp1896	Hypothetical protein {UniProtKB/TrEMBL:Q5X3Y5}	[TP0586-TP0876 (0.5571989)]
COG0192	COG0592	lpp2004	metK	S-adenosylmethionine synthetase (EC 2.5.1.6) (Methionine adenosyltransferase) (AdoMet synthetase) (MAT)	lpp0002	lpp0002	DNA polymerase III, beta chain	[TP0794-TP0002 (0.8412751)]
COG0360	COG0616	lpp1550	rpsF	30S ribosomal protein S6	lpp0917	lpp0917	Hypothetical protein {UniProtKB/TrEMBL:Q5X6P8}	[TP0063-TP0997 (0.6657489)]
COG0360	COG0616	lpp1550	rpsF	30S ribosomal protein S6	lpp1713	lpp1713	Hypothetical protein {UniProtKB/TrEMBL:Q5X4G3}	[TP0063-TP0997 (0.6657489)]
COG0125	COG0457	lpp1354	tmk	Thymidylate kinase {UniProtKB/Swiss-Prot:Q5X5G6}	lpp2549	lpp2549	Hypothetical protein {UniProtKB/TrEMBL:Q5X244}	[TP0354-TP0648 (0.5206915)]
COG0860	COG1396	lpp2753	lpp2753	Hypothetical protein {UniProtKB/TrEMBL:Q5X1J0}	lpp0074	lpp0074	Hypothetical protein {UniProtKB/TrEMBL:Q5X918}	[TP0247-TP0461 (0.8100859)]
COG0265	COG0333	lpp1285	lpp1285	Periplasmic serine protease Do; heat shock	lpp1346	rpmF	50S ribosomal subunit protein L32	[TP0773-TP0807 (0.5060325)]
COG0265	COG0333	lpp0965	lpp0965	Hypothetical protein {UniProtKB/TrEMBL:Q5X6K0}	lpp1346	rpmF	50S ribosomal subunit protein L32	[TP0773-TP0807 (0.5060325)]
COG0802	COG0860	lpp2754	lpp2754	Hypothetical protein {UniProtKB/TrEMBL:Q5X1I9}	lpp2753	lpp2753	Hypothetical protein {UniProtKB/TrEMBL:Q5X1J0}	[TP0875-TP0247 (0.90700364)]
COG1536	COG1677	lpp1723	lpp1723	Flagellar motor switch protein	lpp1725	lpp1725	Flagellar hook-basal body complex protein	[TP0026-TP0398 (0.81876683)]
COG0820	COG2812	lpp1504	lpp1504	Hypothetical protein {UniProtKB/TrEMBL:Q5X516}	lpp2802	lpp2802	DNA polymerase III, gamma and tau subunits	[TP0068-TP1005 (0.60435057)]
COG0771	COG1815	lpp2669	murD	UDP-N-acetylmuramoylalanine--D-glutamate ligase (EC 6.3.2.9) (UDP-N- acetylmuramoyl-L-alanyl-D-glutamate synthetase) (D-glutamic acid- adding enzyme)	lpp1224	lpp1224	Flagellar basal-body rod protein FlgB	[TP0903-TP0396 (0.6336193)]
COG0272	COG1396	lpp1020	lpp1020	DNA ligase {UniProtKB/TrEMBL:Q5X6E6}	lpp0074	lpp0074	Hypothetical protein {UniProtKB/TrEMBL:Q5X918}	[TP0634-TP0461 (0.7134334)]
COG1509	COG1509	lpp0366	lpp0366	Hypothetical protein {UniProtKB/TrEMBL:Q5X887}	lpp0366	lpp0366	Hypothetical protein {UniProtKB/TrEMBL:Q5X887}	[TP0121-TP0121 (0.7367639)]
COG0577	COG0845	lpp2989	lpp2989	Hypothetical protein {UniProtKB/TrEMBL:Q5X0V7}	lpp0737	lpp0737	Hypothetical protein {UniProtKB/TrEMBL:Q5X768}	[TP0963-TP0965 (0.93032813)]
COG0577	COG0845	lpp2989	lpp2989	Hypothetical protein {UniProtKB/TrEMBL:Q5X0V7}	lpp2352	lpp2352	Chemiosmotic efflux system C protein B	[TP0963-TP0965 (0.93032813)]
COG0577	COG0845	lpp2989	lpp2989	Hypothetical protein {UniProtKB/TrEMBL:Q5X0V7}	lpp0913	lpp0913	Hypothetical protein {UniProtKB/TrEMBL:Q5X6Q2}	[TP0963-TP0965 (0.93032813)]
COG0577	COG0845	lpp2989	lpp2989	Hypothetical protein {UniProtKB/TrEMBL:Q5X0V7}	lpp2362	lpp2362	Chemiosmotic efflux system B protein B	[TP0963-TP0965 (0.93032813)]
COG0577	COG0845	lpp2989	lpp2989	Hypothetical protein {UniProtKB/TrEMBL:Q5X0V7}	lpp0078	lpp0078	Hypothetical protein {UniProtKB/TrEMBL:Q5X914}	[TP0963-TP0965 (0.93032813)]
COG0577	COG0845	lpp2989	lpp2989	Hypothetical protein {UniProtKB/TrEMBL:Q5X0V7}	lpp2581	lpp2581	Hypothetical protein lmxE	[TP0963-TP0965 (0.93032813)]
COG0577	COG0845	lpp2989	lpp2989	Hypothetical protein {UniProtKB/TrEMBL:Q5X0V7}	lpp2991	lpp2991	Hypothetical protein {UniProtKB/TrEMBL:Q5X0V5}	[TP0963-TP0965 (0.93032813)]
COG0577	COG0845	lpp2989	lpp2989	Hypothetical protein {UniProtKB/TrEMBL:Q5X0V7}	lpp2879	lpp2879	Hypothetical protein {UniProtKB/TrEMBL:Q5X165}	[TP0963-TP0965 (0.93032813)]
COG0577	COG0845	lpp2989	lpp2989	Hypothetical protein {UniProtKB/TrEMBL:Q5X0V7}	lpp0713	lpp0713	Hypothetical protein {UniProtKB/TrEMBL:Q5X792}	[TP0963-TP0965 (0.93032813)]
COG0577	COG0845	lpp2989	lpp2989	Hypothetical protein {UniProtKB/TrEMBL:Q5X0V7}	lpp2129	lpp2129	Hypothetical protein {UniProtKB/TrEMBL:Q5X3A7}	[TP0963-TP0965 (0.93032813)]
COG0577	COG0845	lpp2989	lpp2989	Hypothetical protein {UniProtKB/TrEMBL:Q5X0V7}	lpp1474	lpp1474	Legionella secretion system protein D	[TP0963-TP0965 (0.93032813)]
COG0577	COG0845	lpp2989	lpp2989	Hypothetical protein {UniProtKB/TrEMBL:Q5X0V7}	lpp2074	lpp2074	Chemiosmotic efflux system protein B-like protein	[TP0963-TP0965 (0.93032813)]
COG0577	COG0845	lpp2989	lpp2989	Hypothetical protein {UniProtKB/TrEMBL:Q5X0V7}	lpp2372	lpp2372	HelB protein {UniProtKB/TrEMBL:Q5X2L6}	[TP0963-TP0965 (0.93032813)]
COG0577	COG0845	lpp2989	lpp2989	Hypothetical protein {UniProtKB/TrEMBL:Q5X0V7}	lpp0787	lpp0787	Hypothetical protein {UniProtKB/TrEMBL:Q5X726}	[TP0963-TP0965 (0.93032813)]
COG0333	COG1077	lpp1346	rpmF	50S ribosomal subunit protein L32	lpp0873	lpp0873	Rod shape-determining protein MreB	[TP0807-TP0497 (0.61855906)]
COG0234	COG1200	lpp0742	htpA	10 kDa chaperonin (Protein Cpn10) (groES protein) (Heat shock protein A)	lpp2015	lpp2015	ATP-dependent DNA helicase RecG	[TP1013-TP0687 (0.84594196)]
COG1671	COG2812	lpp0103	lpp0103	Hypothetical UPF0178 protein lpp0103	lpp2802	lpp2802	DNA polymerase III, gamma and tau subunits	[TP0845-TP1005 (0.5704539)]
COG0257	COG1253	lpp0415	lpp0415	50S ribosomal protein L36	lpp0662	lpp0662	Hypothetical protein {UniProtKB/TrEMBL:Q5X7E3}	[TP0209-TP0027 (0.74441797)]
COG0060	COG0681	lpp0999	ileS	Isoleucyl-tRNA synthetase (EC 6.1.1.5) (Isoleucine--tRNA ligase) (IleRS)	lpp1836	lpp1836	Signal peptidase I {UniProtKB/TrEMBL:Q5X444}	[TP0452-TP0185 (0.79878455)]
COG1344	COG1815	lpp1234	lpp1234	Flagellar hook-associated protein FlgL	lpp1224	lpp1224	Flagellar basal-body rod protein FlgB	[TP0870-TP0396 (0.7209834)]
COG1344	COG1815	lpp1294	lpp1294	Flagelline {UniProtKB/TrEMBL:Q5X5M6}	lpp1224	lpp1224	Flagellar basal-body rod protein FlgB	[TP0870-TP0396 (0.7209834)]
COG0257	COG1749	lpp0415	lpp0415	50S ribosomal protein L36	lpp1227	lpp1227	Flagellar hook protein FlgE	[TP0209-TP0727 (0.6772987)]
COG1344	COG4786	lpp1294	lpp1294	Flagelline {UniProtKB/TrEMBL:Q5X5M6}	lpp1229	lpp1229	Flagellar biosynthesis protein FlgG	[TP0792-TP0961 (0.7009321), TP0659-TP0961 (0.6018447)]
COG1344	COG4786	lpp1234	lpp1234	Flagellar hook-associated protein FlgL	lpp1229	lpp1229	Flagellar biosynthesis protein FlgG	[TP0792-TP0961 (0.7009321), TP0659-TP0961 (0.6018447)]
COG0593	COG1077	lpp0001	dnaA	Chromosomal replication initiator protein dnaA	lpp0873	lpp0873	Rod shape-determining protein MreB	[TP0001-TP0497 (0.678435)]
COG0593	COG1077	lpp2848	lpp2848	Hypothetical protein {UniProtKB/TrEMBL:Q5X195}	lpp0873	lpp0873	Rod shape-determining protein MreB	[TP0001-TP0497 (0.678435)]
COG0249	COG0357	lpp1768	mutS	DNA mismatch repair protein mutS	lpp2949	gidB	Methyltransferase gidB (EC 2.1.-.-) (Glucose-inhibited division protein B)	[TP0328-TP0946 (0.7367136)]
COG0658	COG1187	lpp0680	lpp0680	Hypothetical protein {UniProtKB/TrEMBL:Q5X7C5}	lpp0876	lpp0876	Hypothetical protein {UniProtKB/TrEMBL:Q5X6T9}	[TP0336-TP0459 (0.6079956)]
COG0658	COG1187	lpp0680	lpp0680	Hypothetical protein {UniProtKB/TrEMBL:Q5X7C5}	lpp1402	lpp1402	Hypothetical protein rluB	[TP0336-TP0459 (0.6079956)]
COG0465	COG0465	lpp2842	lpp2842	Cell division protease ftsH	lpp2842	lpp2842	Cell division protease ftsH	[TP0330-TP0330 (0.73856413)]
COG1558	COG1792	lpp1225	lpp1225	Flagellar basal-body rod protein FlgC	lpp0874	lpp0874	Rod shape-determining protein MreC	[TP0397-TP0498 (0.58822864)]
COG0817	COG1558	lpp1250	ruvC	Crossover junction endodeoxyribonuclease ruvC (EC 3.1.22.4) (Holliday junction nuclease ruvC) (Holliday junction resolvase ruvC)	lpp1225	lpp1225	Flagellar basal-body rod protein FlgC	[TP0517-TP0397 (0.53212774)]
COG0592	COG1344	lpp0002	lpp0002	DNA polymerase III, beta chain	lpp1234	lpp1234	Flagellar hook-associated protein FlgL	[TP0002-TP0659 (0.6618167)]
COG0592	COG1344	lpp0002	lpp0002	DNA polymerase III, beta chain	lpp1294	lpp1294	Flagelline {UniProtKB/TrEMBL:Q5X5M6}	[TP0002-TP0659 (0.6618167)]
COG0860	COG1192	lpp2753	lpp2753	Hypothetical protein {UniProtKB/TrEMBL:Q5X1J0}	lpp2950	lpp2950	Hypothetical protein parA	[TP0247-TP0272 (0.7527567)]
COG0242	COG0272	lpp0666	lpp0666	Peptide deformylase {UniProtKB/TrEMBL:Q5X7D9}	lpp1020	lpp1020	DNA ligase {UniProtKB/TrEMBL:Q5X6E6}	[TP0757-TP0634 (0.68197167)]
COG0242	COG0272	lpp1083	lpp1083	Peptide deformylase {UniProtKB/TrEMBL:Q5X684}	lpp1020	lpp1020	DNA ligase {UniProtKB/TrEMBL:Q5X6E6}	[TP0757-TP0634 (0.68197167)]
COG0242	COG0272	lpp2648	lpp2648	Peptide deformylase {UniProtKB/TrEMBL:Q5X1U5}	lpp1020	lpp1020	DNA ligase {UniProtKB/TrEMBL:Q5X6E6}	[TP0757-TP0634 (0.68197167)]
COG0265	COG0817	lpp0965	lpp0965	Hypothetical protein {UniProtKB/TrEMBL:Q5X6K0}	lpp1250	ruvC	Crossover junction endodeoxyribonuclease ruvC (EC 3.1.22.4) (Holliday junction nuclease ruvC) (Holliday junction resolvase ruvC)	[TP0773-TP0517 (0.5118523)]
COG0265	COG0817	lpp1285	lpp1285	Periplasmic serine protease Do; heat shock	lpp1250	ruvC	Crossover junction endodeoxyribonuclease ruvC (EC 3.1.22.4) (Holliday junction nuclease ruvC) (Holliday junction resolvase ruvC)	[TP0773-TP0517 (0.5118523)]
COG0187	COG0358	lpp0746	lpp0746	Topoisomerase IV subunit B	lpp2309	dnaG	DNA primase {UniProtKB/TrEMBL:Q5X2S8}	[TP1006-TP0492 (0.55112576)]
COG0187	COG0358	lpp0004	lpp0004	DNA gyrase, subunit B {UniProtKB/TrEMBL:Q5X987}	lpp2309	dnaG	DNA primase {UniProtKB/TrEMBL:Q5X2S8}	[TP1006-TP0492 (0.55112576)]
COG0223	COG1551	lpp2647	fmt	Methionyl-tRNA formyltransferase (EC 2.1.2.9)	lpp0845	lpp0845	Global regulator CsrA {UniProtKB/TrEMBL:Q5X6W9}	[TP0756-TP0657 (0.72355264)]
COG0237	COG0552	lpp1423	coaE	Dephospho-CoA kinase (EC 2.7.1.24) (Dephosphocoenzyme A kinase)	lpp2724	lpp2724	Hypothetical protein {UniProtKB/TrEMBL:Q5X1L9}	[TP0296-TP0578 (0.7885255)]
COG0080	COG0265	lpp0383	rplK	50S ribosomal protein L11	lpp0965	lpp0965	Hypothetical protein {UniProtKB/TrEMBL:Q5X6K0}	[TP0237-TP0773 (0.6164146)]
COG0080	COG0265	lpp0383	rplK	50S ribosomal protein L11	lpp1285	lpp1285	Periplasmic serine protease Do; heat shock	[TP0237-TP0773 (0.6164146)]
COG2812	COG2812	lpp2802	lpp2802	DNA polymerase III, gamma and tau subunits	lpp2802	lpp2802	DNA polymerase III, gamma and tau subunits	[TP1005-TP1005 (0.52391654)]
COG0223	COG0234	lpp2647	fmt	Methionyl-tRNA formyltransferase (EC 2.1.2.9)	lpp0742	htpA	10 kDa chaperonin (Protein Cpn10) (groES protein) (Heat shock protein A)	[TP0756-TP1013 (0.64276713)]
COG0036	COG1653	lpp0721	lpp0721	Ribulose-phosphate 3-epimerase	lpp2227	lpp2227	Hypothetical protein ugpB	[TP0945-TP0074 (0.654426)]
COG0357	COG0459	lpp2949	gidB	Methyltransferase gidB (EC 2.1.-.-) (Glucose-inhibited division protein B)	lpp0743	groL	60 kDa chaperonin (Protein Cpn60) (groEL protein) (58 kDa common antigen) (Heat shock protein B)	[TP0946-TP0030 (0.68326145)]
COG0223	COG0242	lpp2647	fmt	Methionyl-tRNA formyltransferase (EC 2.1.2.9)	lpp2648	lpp2648	Peptide deformylase {UniProtKB/TrEMBL:Q5X1U5}	[TP0756-TP0757 (0.8300303)]
COG0223	COG0242	lpp2647	fmt	Methionyl-tRNA formyltransferase (EC 2.1.2.9)	lpp0666	lpp0666	Peptide deformylase {UniProtKB/TrEMBL:Q5X7D9}	[TP0756-TP0757 (0.8300303)]
COG0223	COG0242	lpp2647	fmt	Methionyl-tRNA formyltransferase (EC 2.1.2.9)	lpp1083	lpp1083	Peptide deformylase {UniProtKB/TrEMBL:Q5X684}	[TP0756-TP0757 (0.8300303)]
COG0233	COG0359	lpp1676	frr	Ribosome recycling factor (Ribosome-releasing factor) (RRF)	lpp1547	rplI	50S ribosomal protein L9	[TP0604-TP0060 (0.5105792)]
COG0012	COG0457	lpp2707	lpp2707	Hypothetical protein {UniProtKB/TrEMBL:Q5X1N6}	lpp2549	lpp2549	Hypothetical protein {UniProtKB/TrEMBL:Q5X244}	[TP0124-TP0067 (0.81355333)]
COG0265	COG0492	lpp1285	lpp1285	Periplasmic serine protease Do; heat shock	lpp1731	lpp1731	Thioredoxin reductase {UniProtKB/TrEMBL:Q5X4E5}	[TP0773-TP0814 (0.6926654)]
COG0265	COG0492	lpp0965	lpp0965	Hypothetical protein {UniProtKB/TrEMBL:Q5X6K0}	lpp1731	lpp1731	Thioredoxin reductase {UniProtKB/TrEMBL:Q5X4E5}	[TP0773-TP0814 (0.6926654)]
COG0124	COG0608	lpp1501	hisS	Histidyl-tRNA synthetase (EC 6.1.1.21) (Histidine--tRNA ligase) (HisRS)	lpp1417	lpp1417	Single-stranded-DNA-specific exonuclease RecJ	[TP0641-TP0704 (0.75894904)]
COG0465	COG0772	lpp2842	lpp2842	Cell division protease ftsH	lpp1328	lpp1328	Rod shape-determining protein rodA	[TP0330-TP0387 (0.8016956)]
COG0465	COG0772	lpp2842	lpp2842	Cell division protease ftsH	lpp2668	lpp2668	Cell division protein ftsW	[TP0330-TP0387 (0.8016956)]
COG0234	COG0792	lpp0742	htpA	10 kDa chaperonin (Protein Cpn10) (groES protein) (Heat shock protein A)	lpp3065	lpp3065	Hypothetical protein {UniProtKB/TrEMBL:Q5X0N1}	[TP1013-TP0913 (0.7815084)]
COG0457	COG1426	lpp2549	lpp2549	Hypothetical protein {UniProtKB/TrEMBL:Q5X244}	lpp1502	lpp1502	Hypothetical protein {UniProtKB/TrEMBL:Q5X518}	[TP0268-TP0334 (0.739808)]
COG0192	COG0217	lpp2004	metK	S-adenosylmethionine synthetase (EC 2.5.1.6) (Methionine adenosyltransferase) (AdoMet synthetase) (MAT)	lpp1249	lpp1249	Hypothetical UPF0082 protein lpp1249	[TP0794-TP0474 (0.71912634)]
COG0860	COG1214	lpp2753	lpp2753	Hypothetical protein {UniProtKB/TrEMBL:Q5X1J0}	lpp1896	lpp1896	Hypothetical protein {UniProtKB/TrEMBL:Q5X3Y5}	[TP0247-TP0876 (0.6334264)]
COG0477	COG0845	lpp1624	lpp1624	Hypothetical protein {UniProtKB/TrEMBL:Q5X4Q2}	lpp2879	lpp2879	Hypothetical protein {UniProtKB/TrEMBL:Q5X165}	[TP0840-TP0965 (0.8653204)]
COG0477	COG0845	lpp1360	lpp1360	Hypothetical protein {UniProtKB/TrEMBL:Q5X5G0}	lpp2129	lpp2129	Hypothetical protein {UniProtKB/TrEMBL:Q5X3A7}	[TP0840-TP0965 (0.8653204)]
COG0477	COG0845	lpp0707	lpp0707	Hypothetical protein {UniProtKB/TrEMBL:Q5X798}	lpp2362	lpp2362	Chemiosmotic efflux system B protein B	[TP0840-TP0965 (0.8653204)]
COG0477	COG0845	lpp0692	lpp0692	Hypothetical protein {UniProtKB/TrEMBL:Q5X7B3}	lpp0787	lpp0787	Hypothetical protein {UniProtKB/TrEMBL:Q5X726}	[TP0840-TP0965 (0.8653204)]
COG0477	COG0845	lpp1279	lpp1279	Hypothetical protein {UniProtKB/TrEMBL:Q5X5P1}	lpp2372	lpp2372	HelB protein {UniProtKB/TrEMBL:Q5X2L6}	[TP0840-TP0965 (0.8653204)]
COG0477	COG0845	lpp2314	lpp2314	Hypothetical protein {UniProtKB/TrEMBL:Q5X2S3}	lpp0078	lpp0078	Hypothetical protein {UniProtKB/TrEMBL:Q5X914}	[TP0840-TP0965 (0.8653204)]
COG0477	COG0845	lpp0422	lpp0422	Hypothetical protein {UniProtKB/TrEMBL:Q5X831}	lpp1474	lpp1474	Legionella secretion system protein D	[TP0840-TP0965 (0.8653204)]
COG0477	COG0845	lpp2457	lpp2457	Hypothetical protein {UniProtKB/TrEMBL:Q5X2D6}	lpp2991	lpp2991	Hypothetical protein {UniProtKB/TrEMBL:Q5X0V5}	[TP0840-TP0965 (0.8653204)]
COG0477	COG0845	lpp2570	lpp2570	Hypothetical protein {UniProtKB/TrEMBL:Q5X223}	lpp0913	lpp0913	Hypothetical protein {UniProtKB/TrEMBL:Q5X6Q2}	[TP0840-TP0965 (0.8653204)]
COG0477	COG0845	lpp1279	lpp1279	Hypothetical protein {UniProtKB/TrEMBL:Q5X5P1}	lpp0737	lpp0737	Hypothetical protein {UniProtKB/TrEMBL:Q5X768}	[TP0840-TP0965 (0.8653204)]
COG0477	COG0845	lpp2529	lpp2529	Hypothetical protein {UniProtKB/TrEMBL:Q5X264}	lpp2372	lpp2372	HelB protein {UniProtKB/TrEMBL:Q5X2L6}	[TP0840-TP0965 (0.8653204)]
COG0477	COG0845	lpp0488	lpp0488	Hypothetical protein {UniProtKB/TrEMBL:Q5X7W7}	lpp0078	lpp0078	Hypothetical protein {UniProtKB/TrEMBL:Q5X914}	[TP0840-TP0965 (0.8653204)]
COG0477	COG0845	lpp0691	lpp0691	Hypothetical protein {UniProtKB/TrEMBL:Q5X7B4}	lpp1474	lpp1474	Legionella secretion system protein D	[TP0840-TP0965 (0.8653204)]
COG0477	COG0845	lpp2505	lpp2505	Hypothetical protein sflR	lpp2352	lpp2352	Chemiosmotic efflux system C protein B	[TP0840-TP0965 (0.8653204)]
COG0477	COG0845	lpp1278	lpp1278	Hypothetical protein {UniProtKB/TrEMBL:Q5X5P2}	lpp2074	lpp2074	Chemiosmotic efflux system protein B-like protein	[TP0840-TP0965 (0.8653204)]
COG0477	COG0845	lpp2072	lpp2072	Proline/glycine betaine transporter-like protein	lpp2581	lpp2581	Hypothetical protein lmxE	[TP0840-TP0965 (0.8653204)]
COG0477	COG0845	lpp2570	lpp2570	Hypothetical protein {UniProtKB/TrEMBL:Q5X223}	lpp2129	lpp2129	Hypothetical protein {UniProtKB/TrEMBL:Q5X3A7}	[TP0840-TP0965 (0.8653204)]
COG0477	COG0845	lpp0856	lpp0856	Hypothetical protein {UniProtKB/TrEMBL:Q5X6V8}	lpp0787	lpp0787	Hypothetical protein {UniProtKB/TrEMBL:Q5X726}	[TP0840-TP0965 (0.8653204)]
COG0477	COG0845	lpp0292	lpp0292	Hypothetical protein {UniProtKB/TrEMBL:Q5X8G1}	lpp2352	lpp2352	Chemiosmotic efflux system C protein B	[TP0840-TP0965 (0.8653204)]
COG0477	COG0845	lpp2505	lpp2505	Hypothetical protein sflR	lpp2074	lpp2074	Chemiosmotic efflux system protein B-like protein	[TP0840-TP0965 (0.8653204)]
COG0477	COG0845	lpp0661	lpp0661	Hypothetical protein {UniProtKB/TrEMBL:Q5X7E4}	lpp0913	lpp0913	Hypothetical protein {UniProtKB/TrEMBL:Q5X6Q2}	[TP0840-TP0965 (0.8653204)]
COG0477	COG0845	lpp0488	lpp0488	Hypothetical protein {UniProtKB/TrEMBL:Q5X7W7}	lpp1474	lpp1474	Legionella secretion system protein D	[TP0840-TP0965 (0.8653204)]
COG0477	COG0845	lpp1360	lpp1360	Hypothetical protein {UniProtKB/TrEMBL:Q5X5G0}	lpp0078	lpp0078	Hypothetical protein {UniProtKB/TrEMBL:Q5X914}	[TP0840-TP0965 (0.8653204)]
COG0477	COG0845	lpp1360	lpp1360	Hypothetical protein {UniProtKB/TrEMBL:Q5X5G0}	lpp0913	lpp0913	Hypothetical protein {UniProtKB/TrEMBL:Q5X6Q2}	[TP0840-TP0965 (0.8653204)]
COG0477	COG0845	lpp1779	lpp1779	Hypothetical protein {UniProtKB/TrEMBL:Q5X4A1}	lpp0078	lpp0078	Hypothetical protein {UniProtKB/TrEMBL:Q5X914}	[TP0840-TP0965 (0.8653204)]
COG0477	COG0845	lpp1082	lpp1082	Hypothetical protein {UniProtKB/TrEMBL:Q5X685}	lpp0787	lpp0787	Hypothetical protein {UniProtKB/TrEMBL:Q5X726}	[TP0840-TP0965 (0.8653204)]
COG0477	COG0845	lpp2529	lpp2529	Hypothetical protein {UniProtKB/TrEMBL:Q5X264}	lpp2581	lpp2581	Hypothetical protein lmxE	[TP0840-TP0965 (0.8653204)]
COG0477	COG0845	lpp0292	lpp0292	Hypothetical protein {UniProtKB/TrEMBL:Q5X8G1}	lpp2879	lpp2879	Hypothetical protein {UniProtKB/TrEMBL:Q5X165}	[TP0840-TP0965 (0.8653204)]
COG0477	COG0845	lpp1860	lpp1860	Hypothetical protein {UniProtKB/TrEMBL:Q5X420}	lpp2352	lpp2352	Chemiosmotic efflux system C protein B	[TP0840-TP0965 (0.8653204)]
COG0477	COG0845	lpp1082	lpp1082	Hypothetical protein {UniProtKB/TrEMBL:Q5X685}	lpp0078	lpp0078	Hypothetical protein {UniProtKB/TrEMBL:Q5X914}	[TP0840-TP0965 (0.8653204)]
COG0477	COG0845	lpp2900	lpp2900	Hypothetical protein {UniProtKB/TrEMBL:Q5X146}	lpp2879	lpp2879	Hypothetical protein {UniProtKB/TrEMBL:Q5X165}	[TP0840-TP0965 (0.8653204)]
COG0477	COG0845	lpp1860	lpp1860	Hypothetical protein {UniProtKB/TrEMBL:Q5X420}	lpp2991	lpp2991	Hypothetical protein {UniProtKB/TrEMBL:Q5X0V5}	[TP0840-TP0965 (0.8653204)]
COG0477	COG0845	lpp0604	lpp0604	Hypothetical protein {UniProtKB/TrEMBL:Q5X7K1}	lpp2879	lpp2879	Hypothetical protein {UniProtKB/TrEMBL:Q5X165}	[TP0840-TP0965 (0.8653204)]
COG0477	COG0845	lpp2584	lpp2584	Hypothetical protein smlA	lpp2372	lpp2372	HelB protein {UniProtKB/TrEMBL:Q5X2L6}	[TP0840-TP0965 (0.8653204)]
COG0477	COG0845	lpp0661	lpp0661	Hypothetical protein {UniProtKB/TrEMBL:Q5X7E4}	lpp0787	lpp0787	Hypothetical protein {UniProtKB/TrEMBL:Q5X726}	[TP0840-TP0965 (0.8653204)]
COG0477	COG0845	lpp1222	lpp1222	Hypothetical protein {UniProtKB/TrEMBL:Q5X5U8}	lpp2074	lpp2074	Chemiosmotic efflux system protein B-like protein	[TP0840-TP0965 (0.8653204)]
COG0477	COG0845	lpp2584	lpp2584	Hypothetical protein smlA	lpp2352	lpp2352	Chemiosmotic efflux system C protein B	[TP0840-TP0965 (0.8653204)]
COG0477	COG0845	lpp0523	lpp0523	Proline/betaine transport protein homolog	lpp2074	lpp2074	Chemiosmotic efflux system protein B-like protein	[TP0840-TP0965 (0.8653204)]
COG0477	COG0845	lpp0661	lpp0661	Hypothetical protein {UniProtKB/TrEMBL:Q5X7E4}	lpp2362	lpp2362	Chemiosmotic efflux system B protein B	[TP0840-TP0965 (0.8653204)]
COG0477	COG0845	lpp0706	lpp0706	Hypothetical protein {UniProtKB/TrEMBL:Q5X799}	lpp0737	lpp0737	Hypothetical protein {UniProtKB/TrEMBL:Q5X768}	[TP0840-TP0965 (0.8653204)]
COG0477	COG0845	lpp0488	lpp0488	Hypothetical protein {UniProtKB/TrEMBL:Q5X7W7}	lpp0737	lpp0737	Hypothetical protein {UniProtKB/TrEMBL:Q5X768}	[TP0840-TP0965 (0.8653204)]
COG0477	COG0845	lpp2457	lpp2457	Hypothetical protein {UniProtKB/TrEMBL:Q5X2D6}	lpp2581	lpp2581	Hypothetical protein lmxE	[TP0840-TP0965 (0.8653204)]
COG0477	COG0845	lpp1410	lpp1410	Hypothetical protein {UniProtKB/TrEMBL:Q5X5B0}	lpp0787	lpp0787	Hypothetical protein {UniProtKB/TrEMBL:Q5X726}	[TP0840-TP0965 (0.8653204)]
COG0477	COG0845	lpp0661	lpp0661	Hypothetical protein {UniProtKB/TrEMBL:Q5X7E4}	lpp0078	lpp0078	Hypothetical protein {UniProtKB/TrEMBL:Q5X914}	[TP0840-TP0965 (0.8653204)]
COG0477	COG0845	lpp1779	lpp1779	Hypothetical protein {UniProtKB/TrEMBL:Q5X4A1}	lpp2372	lpp2372	HelB protein {UniProtKB/TrEMBL:Q5X2L6}	[TP0840-TP0965 (0.8653204)]
COG0477	COG0845	lpp0692	lpp0692	Hypothetical protein {UniProtKB/TrEMBL:Q5X7B3}	lpp2372	lpp2372	HelB protein {UniProtKB/TrEMBL:Q5X2L6}	[TP0840-TP0965 (0.8653204)]
COG0477	COG0845	lpp0523	lpp0523	Proline/betaine transport protein homolog	lpp2372	lpp2372	HelB protein {UniProtKB/TrEMBL:Q5X2L6}	[TP0840-TP0965 (0.8653204)]
COG0477	COG0845	lpp0422	lpp0422	Hypothetical protein {UniProtKB/TrEMBL:Q5X831}	lpp0713	lpp0713	Hypothetical protein {UniProtKB/TrEMBL:Q5X792}	[TP0840-TP0965 (0.8653204)]
COG0477	COG0845	lpp1278	lpp1278	Hypothetical protein {UniProtKB/TrEMBL:Q5X5P2}	lpp0713	lpp0713	Hypothetical protein {UniProtKB/TrEMBL:Q5X792}	[TP0840-TP0965 (0.8653204)]
COG0477	COG0845	lpp2457	lpp2457	Hypothetical protein {UniProtKB/TrEMBL:Q5X2D6}	lpp2362	lpp2362	Chemiosmotic efflux system B protein B	[TP0840-TP0965 (0.8653204)]
COG0477	COG0845	lpp0347	lpp0347	Hypothetical protein {UniProtKB/TrEMBL:Q5X8A6}	lpp0913	lpp0913	Hypothetical protein {UniProtKB/TrEMBL:Q5X6Q2}	[TP0840-TP0965 (0.8653204)]
COG0477	COG0845	lpp2314	lpp2314	Hypothetical protein {UniProtKB/TrEMBL:Q5X2S3}	lpp2074	lpp2074	Chemiosmotic efflux system protein B-like protein	[TP0840-TP0965 (0.8653204)]
COG0477	COG0845	lpp1279	lpp1279	Hypothetical protein {UniProtKB/TrEMBL:Q5X5P1}	lpp2581	lpp2581	Hypothetical protein lmxE	[TP0840-TP0965 (0.8653204)]
COG0477	COG0845	lpp0523	lpp0523	Proline/betaine transport protein homolog	lpp0078	lpp0078	Hypothetical protein {UniProtKB/TrEMBL:Q5X914}	[TP0840-TP0965 (0.8653204)]
COG0477	COG0845	lpp1608	lpp1608	Hypothetical protein {UniProtKB/TrEMBL:Q5X4R7}	lpp0913	lpp0913	Hypothetical protein {UniProtKB/TrEMBL:Q5X6Q2}	[TP0840-TP0965 (0.8653204)]
COG0477	COG0845	lpp1359	lpp1359	Hypothetical protein {UniProtKB/TrEMBL:Q5X5G1}	lpp2372	lpp2372	HelB protein {UniProtKB/TrEMBL:Q5X2L6}	[TP0840-TP0965 (0.8653204)]
COG0477	COG0845	lpp1608	lpp1608	Hypothetical protein {UniProtKB/TrEMBL:Q5X4R7}	lpp1474	lpp1474	Legionella secretion system protein D	[TP0840-TP0965 (0.8653204)]
COG0477	COG0845	lpp0692	lpp0692	Hypothetical protein {UniProtKB/TrEMBL:Q5X7B3}	lpp2991	lpp2991	Hypothetical protein {UniProtKB/TrEMBL:Q5X0V5}	[TP0840-TP0965 (0.8653204)]
COG0477	COG0845	lpp2584	lpp2584	Hypothetical protein smlA	lpp1474	lpp1474	Legionella secretion system protein D	[TP0840-TP0965 (0.8653204)]
COG0477	COG0845	lpp2570	lpp2570	Hypothetical protein {UniProtKB/TrEMBL:Q5X223}	lpp1474	lpp1474	Legionella secretion system protein D	[TP0840-TP0965 (0.8653204)]
COG0477	COG0845	lpp0661	lpp0661	Hypothetical protein {UniProtKB/TrEMBL:Q5X7E4}	lpp2129	lpp2129	Hypothetical protein {UniProtKB/TrEMBL:Q5X3A7}	[TP0840-TP0965 (0.8653204)]
COG0477	COG0845	lpp0292	lpp0292	Hypothetical protein {UniProtKB/TrEMBL:Q5X8G1}	lpp2581	lpp2581	Hypothetical protein lmxE	[TP0840-TP0965 (0.8653204)]
COG0477	COG0845	lpp2570	lpp2570	Hypothetical protein {UniProtKB/TrEMBL:Q5X223}	lpp0713	lpp0713	Hypothetical protein {UniProtKB/TrEMBL:Q5X792}	[TP0840-TP0965 (0.8653204)]
COG0477	COG0845	lpp1165	lpp1165	Hypothetical protein {UniProtKB/TrEMBL:Q5X605}	lpp2129	lpp2129	Hypothetical protein {UniProtKB/TrEMBL:Q5X3A7}	[TP0840-TP0965 (0.8653204)]
COG0477	COG0845	lpp2505	lpp2505	Hypothetical protein sflR	lpp2879	lpp2879	Hypothetical protein {UniProtKB/TrEMBL:Q5X165}	[TP0840-TP0965 (0.8653204)]
COG0477	COG0845	lpp0488	lpp0488	Hypothetical protein {UniProtKB/TrEMBL:Q5X7W7}	lpp2991	lpp2991	Hypothetical protein {UniProtKB/TrEMBL:Q5X0V5}	[TP0840-TP0965 (0.8653204)]
COG0477	COG0845	lpp1860	lpp1860	Hypothetical protein {UniProtKB/TrEMBL:Q5X420}	lpp2879	lpp2879	Hypothetical protein {UniProtKB/TrEMBL:Q5X165}	[TP0840-TP0965 (0.8653204)]
COG0477	COG0845	lpp1289	lpp1289	Hypothetical protein {UniProtKB/TrEMBL:Q5X5N1}	lpp0787	lpp0787	Hypothetical protein {UniProtKB/TrEMBL:Q5X726}	[TP0840-TP0965 (0.8653204)]
COG0477	COG0845	lpp1082	lpp1082	Hypothetical protein {UniProtKB/TrEMBL:Q5X685}	lpp0737	lpp0737	Hypothetical protein {UniProtKB/TrEMBL:Q5X768}	[TP0840-TP0965 (0.8653204)]
COG0477	COG0845	lpp0692	lpp0692	Hypothetical protein {UniProtKB/TrEMBL:Q5X7B3}	lpp2352	lpp2352	Chemiosmotic efflux system C protein B	[TP0840-TP0965 (0.8653204)]
COG0477	COG0845	lpp2072	lpp2072	Proline/glycine betaine transporter-like protein	lpp2991	lpp2991	Hypothetical protein {UniProtKB/TrEMBL:Q5X0V5}	[TP0840-TP0965 (0.8653204)]
COG0477	COG0845	lpp1608	lpp1608	Hypothetical protein {UniProtKB/TrEMBL:Q5X4R7}	lpp2352	lpp2352	Chemiosmotic efflux system C protein B	[TP0840-TP0965 (0.8653204)]
COG0477	COG0845	lpp0523	lpp0523	Proline/betaine transport protein homolog	lpp0787	lpp0787	Hypothetical protein {UniProtKB/TrEMBL:Q5X726}	[TP0840-TP0965 (0.8653204)]
COG0477	COG0845	lpp1860	lpp1860	Hypothetical protein {UniProtKB/TrEMBL:Q5X420}	lpp2372	lpp2372	HelB protein {UniProtKB/TrEMBL:Q5X2L6}	[TP0840-TP0965 (0.8653204)]
COG0477	COG0845	lpp1608	lpp1608	Hypothetical protein {UniProtKB/TrEMBL:Q5X4R7}	lpp2879	lpp2879	Hypothetical protein {UniProtKB/TrEMBL:Q5X165}	[TP0840-TP0965 (0.8653204)]
COG0477	COG0845	lpp1278	lpp1278	Hypothetical protein {UniProtKB/TrEMBL:Q5X5P2}	lpp2352	lpp2352	Chemiosmotic efflux system C protein B	[TP0840-TP0965 (0.8653204)]
COG0477	COG0845	lpp2187	lpp2187	Hypothetical protein {UniProtKB/TrEMBL:Q5X349}	lpp2581	lpp2581	Hypothetical protein lmxE	[TP0840-TP0965 (0.8653204)]
COG0477	COG0845	lpp2072	lpp2072	Proline/glycine betaine transporter-like protein	lpp0713	lpp0713	Hypothetical protein {UniProtKB/TrEMBL:Q5X792}	[TP0840-TP0965 (0.8653204)]
COG0477	COG0845	lpp0422	lpp0422	Hypothetical protein {UniProtKB/TrEMBL:Q5X831}	lpp2362	lpp2362	Chemiosmotic efflux system B protein B	[TP0840-TP0965 (0.8653204)]
COG0477	COG0845	lpp0856	lpp0856	Hypothetical protein {UniProtKB/TrEMBL:Q5X6V8}	lpp2991	lpp2991	Hypothetical protein {UniProtKB/TrEMBL:Q5X0V5}	[TP0840-TP0965 (0.8653204)]
COG0477	COG0845	lpp0523	lpp0523	Proline/betaine transport protein homolog	lpp0737	lpp0737	Hypothetical protein {UniProtKB/TrEMBL:Q5X768}	[TP0840-TP0965 (0.8653204)]
COG0477	COG0845	lpp1222	lpp1222	Hypothetical protein {UniProtKB/TrEMBL:Q5X5U8}	lpp2129	lpp2129	Hypothetical protein {UniProtKB/TrEMBL:Q5X3A7}	[TP0840-TP0965 (0.8653204)]
COG0477	COG0845	lpp2505	lpp2505	Hypothetical protein sflR	lpp0787	lpp0787	Hypothetical protein {UniProtKB/TrEMBL:Q5X726}	[TP0840-TP0965 (0.8653204)]
COG0477	COG0845	lpp1082	lpp1082	Hypothetical protein {UniProtKB/TrEMBL:Q5X685}	lpp1474	lpp1474	Legionella secretion system protein D	[TP0840-TP0965 (0.8653204)]
COG0477	COG0845	lpp0422	lpp0422	Hypothetical protein {UniProtKB/TrEMBL:Q5X831}	lpp0078	lpp0078	Hypothetical protein {UniProtKB/TrEMBL:Q5X914}	[TP0840-TP0965 (0.8653204)]
COG0477	COG0845	lpp0661	lpp0661	Hypothetical protein {UniProtKB/TrEMBL:Q5X7E4}	lpp0737	lpp0737	Hypothetical protein {UniProtKB/TrEMBL:Q5X768}	[TP0840-TP0965 (0.8653204)]
COG0477	COG0845	lpp0488	lpp0488	Hypothetical protein {UniProtKB/TrEMBL:Q5X7W7}	lpp0787	lpp0787	Hypothetical protein {UniProtKB/TrEMBL:Q5X726}	[TP0840-TP0965 (0.8653204)]
COG0477	COG0845	lpp2900	lpp2900	Hypothetical protein {UniProtKB/TrEMBL:Q5X146}	lpp2362	lpp2362	Chemiosmotic efflux system B protein B	[TP0840-TP0965 (0.8653204)]
COG0477	COG0845	lpp0692	lpp0692	Hypothetical protein {UniProtKB/TrEMBL:Q5X7B3}	lpp2074	lpp2074	Chemiosmotic efflux system protein B-like protein	[TP0840-TP0965 (0.8653204)]
COG0477	COG0845	lpp2072	lpp2072	Proline/glycine betaine transporter-like protein	lpp2362	lpp2362	Chemiosmotic efflux system B protein B	[TP0840-TP0965 (0.8653204)]
COG0477	COG0845	lpp1608	lpp1608	Hypothetical protein {UniProtKB/TrEMBL:Q5X4R7}	lpp2372	lpp2372	HelB protein {UniProtKB/TrEMBL:Q5X2L6}	[TP0840-TP0965 (0.8653204)]
COG0477	COG0845	lpp1359	lpp1359	Hypothetical protein {UniProtKB/TrEMBL:Q5X5G1}	lpp1474	lpp1474	Legionella secretion system protein D	[TP0840-TP0965 (0.8653204)]
COG0477	COG0845	lpp1624	lpp1624	Hypothetical protein {UniProtKB/TrEMBL:Q5X4Q2}	lpp2372	lpp2372	HelB protein {UniProtKB/TrEMBL:Q5X2L6}	[TP0840-TP0965 (0.8653204)]
COG0477	COG0845	lpp1165	lpp1165	Hypothetical protein {UniProtKB/TrEMBL:Q5X605}	lpp0737	lpp0737	Hypothetical protein {UniProtKB/TrEMBL:Q5X768}	[TP0840-TP0965 (0.8653204)]
COG0477	COG0845	lpp1289	lpp1289	Hypothetical protein {UniProtKB/TrEMBL:Q5X5N1}	lpp2991	lpp2991	Hypothetical protein {UniProtKB/TrEMBL:Q5X0V5}	[TP0840-TP0965 (0.8653204)]
COG0477	COG0845	lpp1165	lpp1165	Hypothetical protein {UniProtKB/TrEMBL:Q5X605}	lpp2362	lpp2362	Chemiosmotic efflux system B protein B	[TP0840-TP0965 (0.8653204)]
COG0477	COG0845	lpp0706	lpp0706	Hypothetical protein {UniProtKB/TrEMBL:Q5X799}	lpp2991	lpp2991	Hypothetical protein {UniProtKB/TrEMBL:Q5X0V5}	[TP0840-TP0965 (0.8653204)]
COG0477	COG0845	lpp2529	lpp2529	Hypothetical protein {UniProtKB/TrEMBL:Q5X264}	lpp1474	lpp1474	Legionella secretion system protein D	[TP0840-TP0965 (0.8653204)]
COG0477	COG0845	lpp0707	lpp0707	Hypothetical protein {UniProtKB/TrEMBL:Q5X798}	lpp2129	lpp2129	Hypothetical protein {UniProtKB/TrEMBL:Q5X3A7}	[TP0840-TP0965 (0.8653204)]
COG0477	COG0845	lpp1222	lpp1222	Hypothetical protein {UniProtKB/TrEMBL:Q5X5U8}	lpp0713	lpp0713	Hypothetical protein {UniProtKB/TrEMBL:Q5X792}	[TP0840-TP0965 (0.8653204)]
COG0477	COG0845	lpp1410	lpp1410	Hypothetical protein {UniProtKB/TrEMBL:Q5X5B0}	lpp0737	lpp0737	Hypothetical protein {UniProtKB/TrEMBL:Q5X768}	[TP0840-TP0965 (0.8653204)]
COG0477	COG0845	lpp1278	lpp1278	Hypothetical protein {UniProtKB/TrEMBL:Q5X5P2}	lpp2879	lpp2879	Hypothetical protein {UniProtKB/TrEMBL:Q5X165}	[TP0840-TP0965 (0.8653204)]
COG0477	COG0845	lpp0292	lpp0292	Hypothetical protein {UniProtKB/TrEMBL:Q5X8G1}	lpp1474	lpp1474	Legionella secretion system protein D	[TP0840-TP0965 (0.8653204)]
COG0477	COG0845	lpp1360	lpp1360	Hypothetical protein {UniProtKB/TrEMBL:Q5X5G0}	lpp2879	lpp2879	Hypothetical protein {UniProtKB/TrEMBL:Q5X165}	[TP0840-TP0965 (0.8653204)]
COG0477	COG0845	lpp1624	lpp1624	Hypothetical protein {UniProtKB/TrEMBL:Q5X4Q2}	lpp2352	lpp2352	Chemiosmotic efflux system C protein B	[TP0840-TP0965 (0.8653204)]
COG0477	COG0845	lpp1360	lpp1360	Hypothetical protein {UniProtKB/TrEMBL:Q5X5G0}	lpp2074	lpp2074	Chemiosmotic efflux system protein B-like protein	[TP0840-TP0965 (0.8653204)]
COG0477	COG0845	lpp1165	lpp1165	Hypothetical protein {UniProtKB/TrEMBL:Q5X605}	lpp0078	lpp0078	Hypothetical protein {UniProtKB/TrEMBL:Q5X914}	[TP0840-TP0965 (0.8653204)]
COG0477	COG0845	lpp1359	lpp1359	Hypothetical protein {UniProtKB/TrEMBL:Q5X5G1}	lpp2352	lpp2352	Chemiosmotic efflux system C protein B	[TP0840-TP0965 (0.8653204)]
COG0477	COG0845	lpp0604	lpp0604	Hypothetical protein {UniProtKB/TrEMBL:Q5X7K1}	lpp1474	lpp1474	Legionella secretion system protein D	[TP0840-TP0965 (0.8653204)]
COG0477	COG0845	lpp0706	lpp0706	Hypothetical protein {UniProtKB/TrEMBL:Q5X799}	lpp0913	lpp0913	Hypothetical protein {UniProtKB/TrEMBL:Q5X6Q2}	[TP0840-TP0965 (0.8653204)]
COG0477	COG0845	lpp2072	lpp2072	Proline/glycine betaine transporter-like protein	lpp0787	lpp0787	Hypothetical protein {UniProtKB/TrEMBL:Q5X726}	[TP0840-TP0965 (0.8653204)]
COG0477	COG0845	lpp1278	lpp1278	Hypothetical protein {UniProtKB/TrEMBL:Q5X5P2}	lpp2129	lpp2129	Hypothetical protein {UniProtKB/TrEMBL:Q5X3A7}	[TP0840-TP0965 (0.8653204)]
COG0477	COG0845	lpp0604	lpp0604	Hypothetical protein {UniProtKB/TrEMBL:Q5X7K1}	lpp0787	lpp0787	Hypothetical protein {UniProtKB/TrEMBL:Q5X726}	[TP0840-TP0965 (0.8653204)]
COG0477	COG0845	lpp0604	lpp0604	Hypothetical protein {UniProtKB/TrEMBL:Q5X7K1}	lpp0078	lpp0078	Hypothetical protein {UniProtKB/TrEMBL:Q5X914}	[TP0840-TP0965 (0.8653204)]
COG0477	COG0845	lpp0661	lpp0661	Hypothetical protein {UniProtKB/TrEMBL:Q5X7E4}	lpp2991	lpp2991	Hypothetical protein {UniProtKB/TrEMBL:Q5X0V5}	[TP0840-TP0965 (0.8653204)]
COG0477	COG0845	lpp2187	lpp2187	Hypothetical protein {UniProtKB/TrEMBL:Q5X349}	lpp2362	lpp2362	Chemiosmotic efflux system B protein B	[TP0840-TP0965 (0.8653204)]
COG0477	COG0845	lpp1860	lpp1860	Hypothetical protein {UniProtKB/TrEMBL:Q5X420}	lpp2074	lpp2074	Chemiosmotic efflux system protein B-like protein	[TP0840-TP0965 (0.8653204)]
COG0477	COG0845	lpp1410	lpp1410	Hypothetical protein {UniProtKB/TrEMBL:Q5X5B0}	lpp0913	lpp0913	Hypothetical protein {UniProtKB/TrEMBL:Q5X6Q2}	[TP0840-TP0965 (0.8653204)]
COG0477	COG0845	lpp2314	lpp2314	Hypothetical protein {UniProtKB/TrEMBL:Q5X2S3}	lpp1474	lpp1474	Legionella secretion system protein D	[TP0840-TP0965 (0.8653204)]
COG0477	COG0845	lpp1289	lpp1289	Hypothetical protein {UniProtKB/TrEMBL:Q5X5N1}	lpp0913	lpp0913	Hypothetical protein {UniProtKB/TrEMBL:Q5X6Q2}	[TP0840-TP0965 (0.8653204)]
COG0477	COG0845	lpp2900	lpp2900	Hypothetical protein {UniProtKB/TrEMBL:Q5X146}	lpp2074	lpp2074	Chemiosmotic efflux system protein B-like protein	[TP0840-TP0965 (0.8653204)]
COG0477	COG0845	lpp0692	lpp0692	Hypothetical protein {UniProtKB/TrEMBL:Q5X7B3}	lpp0078	lpp0078	Hypothetical protein {UniProtKB/TrEMBL:Q5X914}	[TP0840-TP0965 (0.8653204)]
COG0477	COG0845	lpp0692	lpp0692	Hypothetical protein {UniProtKB/TrEMBL:Q5X7B3}	lpp2879	lpp2879	Hypothetical protein {UniProtKB/TrEMBL:Q5X165}	[TP0840-TP0965 (0.8653204)]
COG0477	COG0845	lpp0523	lpp0523	Proline/betaine transport protein homolog	lpp2362	lpp2362	Chemiosmotic efflux system B protein B	[TP0840-TP0965 (0.8653204)]
COG0477	COG0845	lpp0661	lpp0661	Hypothetical protein {UniProtKB/TrEMBL:Q5X7E4}	lpp2074	lpp2074	Chemiosmotic efflux system protein B-like protein	[TP0840-TP0965 (0.8653204)]
COG0477	COG0845	lpp2314	lpp2314	Hypothetical protein {UniProtKB/TrEMBL:Q5X2S3}	lpp2991	lpp2991	Hypothetical protein {UniProtKB/TrEMBL:Q5X0V5}	[TP0840-TP0965 (0.8653204)]
COG0477	COG0845	lpp0523	lpp0523	Proline/betaine transport protein homolog	lpp2991	lpp2991	Hypothetical protein {UniProtKB/TrEMBL:Q5X0V5}	[TP0840-TP0965 (0.8653204)]
COG0477	COG0845	lpp0347	lpp0347	Hypothetical protein {UniProtKB/TrEMBL:Q5X8A6}	lpp2362	lpp2362	Chemiosmotic efflux system B protein B	[TP0840-TP0965 (0.8653204)]
COG0477	COG0845	lpp0692	lpp0692	Hypothetical protein {UniProtKB/TrEMBL:Q5X7B3}	lpp0713	lpp0713	Hypothetical protein {UniProtKB/TrEMBL:Q5X792}	[TP0840-TP0965 (0.8653204)]
COG0477	COG0845	lpp0347	lpp0347	Hypothetical protein {UniProtKB/TrEMBL:Q5X8A6}	lpp2129	lpp2129	Hypothetical protein {UniProtKB/TrEMBL:Q5X3A7}	[TP0840-TP0965 (0.8653204)]
COG0477	COG0845	lpp1779	lpp1779	Hypothetical protein {UniProtKB/TrEMBL:Q5X4A1}	lpp2074	lpp2074	Chemiosmotic efflux system protein B-like protein	[TP0840-TP0965 (0.8653204)]
COG0477	COG0845	lpp2187	lpp2187	Hypothetical protein {UniProtKB/TrEMBL:Q5X349}	lpp2372	lpp2372	HelB protein {UniProtKB/TrEMBL:Q5X2L6}	[TP0840-TP0965 (0.8653204)]
COG0477	COG0845	lpp1289	lpp1289	Hypothetical protein {UniProtKB/TrEMBL:Q5X5N1}	lpp2129	lpp2129	Hypothetical protein {UniProtKB/TrEMBL:Q5X3A7}	[TP0840-TP0965 (0.8653204)]
COG0477	COG0845	lpp0706	lpp0706	Hypothetical protein {UniProtKB/TrEMBL:Q5X799}	lpp1474	lpp1474	Legionella secretion system protein D	[TP0840-TP0965 (0.8653204)]
COG0477	COG0845	lpp0856	lpp0856	Hypothetical protein {UniProtKB/TrEMBL:Q5X6V8}	lpp2362	lpp2362	Chemiosmotic efflux system B protein B	[TP0840-TP0965 (0.8653204)]
COG0477	COG0845	lpp1359	lpp1359	Hypothetical protein {UniProtKB/TrEMBL:Q5X5G1}	lpp2581	lpp2581	Hypothetical protein lmxE	[TP0840-TP0965 (0.8653204)]
COG0477	COG0845	lpp2187	lpp2187	Hypothetical protein {UniProtKB/TrEMBL:Q5X349}	lpp0787	lpp0787	Hypothetical protein {UniProtKB/TrEMBL:Q5X726}	[TP0840-TP0965 (0.8653204)]
COG0477	COG0845	lpp1289	lpp1289	Hypothetical protein {UniProtKB/TrEMBL:Q5X5N1}	lpp2074	lpp2074	Chemiosmotic efflux system protein B-like protein	[TP0840-TP0965 (0.8653204)]
COG0477	COG0845	lpp0856	lpp0856	Hypothetical protein {UniProtKB/TrEMBL:Q5X6V8}	lpp2581	lpp2581	Hypothetical protein lmxE	[TP0840-TP0965 (0.8653204)]
COG0477	COG0845	lpp1410	lpp1410	Hypothetical protein {UniProtKB/TrEMBL:Q5X5B0}	lpp2129	lpp2129	Hypothetical protein {UniProtKB/TrEMBL:Q5X3A7}	[TP0840-TP0965 (0.8653204)]
COG0477	COG0845	lpp0488	lpp0488	Hypothetical protein {UniProtKB/TrEMBL:Q5X7W7}	lpp2074	lpp2074	Chemiosmotic efflux system protein B-like protein	[TP0840-TP0965 (0.8653204)]
COG0477	COG0845	lpp0691	lpp0691	Hypothetical protein {UniProtKB/TrEMBL:Q5X7B4}	lpp2362	lpp2362	Chemiosmotic efflux system B protein B	[TP0840-TP0965 (0.8653204)]
COG0477	COG0845	lpp1279	lpp1279	Hypothetical protein {UniProtKB/TrEMBL:Q5X5P1}	lpp0787	lpp0787	Hypothetical protein {UniProtKB/TrEMBL:Q5X726}	[TP0840-TP0965 (0.8653204)]
COG0477	COG0845	lpp2529	lpp2529	Hypothetical protein {UniProtKB/TrEMBL:Q5X264}	lpp0078	lpp0078	Hypothetical protein {UniProtKB/TrEMBL:Q5X914}	[TP0840-TP0965 (0.8653204)]
COG0477	COG0845	lpp1359	lpp1359	Hypothetical protein {UniProtKB/TrEMBL:Q5X5G1}	lpp2362	lpp2362	Chemiosmotic efflux system B protein B	[TP0840-TP0965 (0.8653204)]
COG0477	COG0845	lpp2187	lpp2187	Hypothetical protein {UniProtKB/TrEMBL:Q5X349}	lpp2879	lpp2879	Hypothetical protein {UniProtKB/TrEMBL:Q5X165}	[TP0840-TP0965 (0.8653204)]
COG0477	COG0845	lpp1779	lpp1779	Hypothetical protein {UniProtKB/TrEMBL:Q5X4A1}	lpp2352	lpp2352	Chemiosmotic efflux system C protein B	[TP0840-TP0965 (0.8653204)]
COG0477	COG0845	lpp2900	lpp2900	Hypothetical protein {UniProtKB/TrEMBL:Q5X146}	lpp0078	lpp0078	Hypothetical protein {UniProtKB/TrEMBL:Q5X914}	[TP0840-TP0965 (0.8653204)]
COG0477	COG0845	lpp1082	lpp1082	Hypothetical protein {UniProtKB/TrEMBL:Q5X685}	lpp2581	lpp2581	Hypothetical protein lmxE	[TP0840-TP0965 (0.8653204)]
COG0477	COG0845	lpp1165	lpp1165	Hypothetical protein {UniProtKB/TrEMBL:Q5X605}	lpp0713	lpp0713	Hypothetical protein {UniProtKB/TrEMBL:Q5X792}	[TP0840-TP0965 (0.8653204)]
COG0477	COG0845	lpp1779	lpp1779	Hypothetical protein {UniProtKB/TrEMBL:Q5X4A1}	lpp1474	lpp1474	Legionella secretion system protein D	[TP0840-TP0965 (0.8653204)]
COG0477	COG0845	lpp0347	lpp0347	Hypothetical protein {UniProtKB/TrEMBL:Q5X8A6}	lpp2991	lpp2991	Hypothetical protein {UniProtKB/TrEMBL:Q5X0V5}	[TP0840-TP0965 (0.8653204)]
COG0477	COG0845	lpp1360	lpp1360	Hypothetical protein {UniProtKB/TrEMBL:Q5X5G0}	lpp0737	lpp0737	Hypothetical protein {UniProtKB/TrEMBL:Q5X768}	[TP0840-TP0965 (0.8653204)]
COG0477	COG0845	lpp0292	lpp0292	Hypothetical protein {UniProtKB/TrEMBL:Q5X8G1}	lpp2074	lpp2074	Chemiosmotic efflux system protein B-like protein	[TP0840-TP0965 (0.8653204)]
COG0477	COG0845	lpp1289	lpp1289	Hypothetical protein {UniProtKB/TrEMBL:Q5X5N1}	lpp2352	lpp2352	Chemiosmotic efflux system C protein B	[TP0840-TP0965 (0.8653204)]
COG0477	COG0845	lpp1279	lpp1279	Hypothetical protein {UniProtKB/TrEMBL:Q5X5P1}	lpp2362	lpp2362	Chemiosmotic efflux system B protein B	[TP0840-TP0965 (0.8653204)]
COG0477	COG0845	lpp0706	lpp0706	Hypothetical protein {UniProtKB/TrEMBL:Q5X799}	lpp0078	lpp0078	Hypothetical protein {UniProtKB/TrEMBL:Q5X914}	[TP0840-TP0965 (0.8653204)]
COG0477	COG0845	lpp0604	lpp0604	Hypothetical protein {UniProtKB/TrEMBL:Q5X7K1}	lpp2991	lpp2991	Hypothetical protein {UniProtKB/TrEMBL:Q5X0V5}	[TP0840-TP0965 (0.8653204)]
COG0477	COG0845	lpp2570	lpp2570	Hypothetical protein {UniProtKB/TrEMBL:Q5X223}	lpp0737	lpp0737	Hypothetical protein {UniProtKB/TrEMBL:Q5X768}	[TP0840-TP0965 (0.8653204)]
COG0477	COG0845	lpp0691	lpp0691	Hypothetical protein {UniProtKB/TrEMBL:Q5X7B4}	lpp0913	lpp0913	Hypothetical protein {UniProtKB/TrEMBL:Q5X6Q2}	[TP0840-TP0965 (0.8653204)]
COG0477	COG0845	lpp0856	lpp0856	Hypothetical protein {UniProtKB/TrEMBL:Q5X6V8}	lpp0913	lpp0913	Hypothetical protein {UniProtKB/TrEMBL:Q5X6Q2}	[TP0840-TP0965 (0.8653204)]
COG0477	COG0845	lpp0347	lpp0347	Hypothetical protein {UniProtKB/TrEMBL:Q5X8A6}	lpp0787	lpp0787	Hypothetical protein {UniProtKB/TrEMBL:Q5X726}	[TP0840-TP0965 (0.8653204)]
COG0477	COG0845	lpp0707	lpp0707	Hypothetical protein {UniProtKB/TrEMBL:Q5X798}	lpp2991	lpp2991	Hypothetical protein {UniProtKB/TrEMBL:Q5X0V5}	[TP0840-TP0965 (0.8653204)]
COG0477	COG0845	lpp1279	lpp1279	Hypothetical protein {UniProtKB/TrEMBL:Q5X5P1}	lpp1474	lpp1474	Legionella secretion system protein D	[TP0840-TP0965 (0.8653204)]
COG0477	COG0845	lpp0856	lpp0856	Hypothetical protein {UniProtKB/TrEMBL:Q5X6V8}	lpp2129	lpp2129	Hypothetical protein {UniProtKB/TrEMBL:Q5X3A7}	[TP0840-TP0965 (0.8653204)]
COG0477	COG0845	lpp2529	lpp2529	Hypothetical protein {UniProtKB/TrEMBL:Q5X264}	lpp2129	lpp2129	Hypothetical protein {UniProtKB/TrEMBL:Q5X3A7}	[TP0840-TP0965 (0.8653204)]
COG0477	COG0845	lpp2584	lpp2584	Hypothetical protein smlA	lpp2074	lpp2074	Chemiosmotic efflux system protein B-like protein	[TP0840-TP0965 (0.8653204)]
COG0477	COG0845	lpp0604	lpp0604	Hypothetical protein {UniProtKB/TrEMBL:Q5X7K1}	lpp2074	lpp2074	Chemiosmotic efflux system protein B-like protein	[TP0840-TP0965 (0.8653204)]
COG0477	COG0845	lpp2505	lpp2505	Hypothetical protein sflR	lpp2372	lpp2372	HelB protein {UniProtKB/TrEMBL:Q5X2L6}	[TP0840-TP0965 (0.8653204)]
COG0477	COG0845	lpp0292	lpp0292	Hypothetical protein {UniProtKB/TrEMBL:Q5X8G1}	lpp0737	lpp0737	Hypothetical protein {UniProtKB/TrEMBL:Q5X768}	[TP0840-TP0965 (0.8653204)]
COG0477	COG0845	lpp0422	lpp0422	Hypothetical protein {UniProtKB/TrEMBL:Q5X831}	lpp2074	lpp2074	Chemiosmotic efflux system protein B-like protein	[TP0840-TP0965 (0.8653204)]
COG0477	COG0845	lpp2584	lpp2584	Hypothetical protein smlA	lpp2991	lpp2991	Hypothetical protein {UniProtKB/TrEMBL:Q5X0V5}	[TP0840-TP0965 (0.8653204)]
COG0477	COG0845	lpp2187	lpp2187	Hypothetical protein {UniProtKB/TrEMBL:Q5X349}	lpp0737	lpp0737	Hypothetical protein {UniProtKB/TrEMBL:Q5X768}	[TP0840-TP0965 (0.8653204)]
COG0477	COG0845	lpp0347	lpp0347	Hypothetical protein {UniProtKB/TrEMBL:Q5X8A6}	lpp2581	lpp2581	Hypothetical protein lmxE	[TP0840-TP0965 (0.8653204)]
COG0477	COG0845	lpp0604	lpp0604	Hypothetical protein {UniProtKB/TrEMBL:Q5X7K1}	lpp2129	lpp2129	Hypothetical protein {UniProtKB/TrEMBL:Q5X3A7}	[TP0840-TP0965 (0.8653204)]
COG0477	COG0845	lpp2900	lpp2900	Hypothetical protein {UniProtKB/TrEMBL:Q5X146}	lpp0737	lpp0737	Hypothetical protein {UniProtKB/TrEMBL:Q5X768}	[TP0840-TP0965 (0.8653204)]
COG0477	COG0845	lpp2570	lpp2570	Hypothetical protein {UniProtKB/TrEMBL:Q5X223}	lpp0787	lpp0787	Hypothetical protein {UniProtKB/TrEMBL:Q5X726}	[TP0840-TP0965 (0.8653204)]
COG0477	COG0845	lpp0707	lpp0707	Hypothetical protein {UniProtKB/TrEMBL:Q5X798}	lpp0787	lpp0787	Hypothetical protein {UniProtKB/TrEMBL:Q5X726}	[TP0840-TP0965 (0.8653204)]
COG0477	COG0845	lpp2505	lpp2505	Hypothetical protein sflR	lpp2581	lpp2581	Hypothetical protein lmxE	[TP0840-TP0965 (0.8653204)]
COG0477	COG0845	lpp0706	lpp0706	Hypothetical protein {UniProtKB/TrEMBL:Q5X799}	lpp2352	lpp2352	Chemiosmotic efflux system C protein B	[TP0840-TP0965 (0.8653204)]
COG0477	COG0845	lpp1165	lpp1165	Hypothetical protein {UniProtKB/TrEMBL:Q5X605}	lpp0787	lpp0787	Hypothetical protein {UniProtKB/TrEMBL:Q5X726}	[TP0840-TP0965 (0.8653204)]
COG0477	COG0845	lpp2072	lpp2072	Proline/glycine betaine transporter-like protein	lpp2074	lpp2074	Chemiosmotic efflux system protein B-like protein	[TP0840-TP0965 (0.8653204)]
COG0477	COG0845	lpp1165	lpp1165	Hypothetical protein {UniProtKB/TrEMBL:Q5X605}	lpp1474	lpp1474	Legionella secretion system protein D	[TP0840-TP0965 (0.8653204)]
COG0477	COG0845	lpp0604	lpp0604	Hypothetical protein {UniProtKB/TrEMBL:Q5X7K1}	lpp2372	lpp2372	HelB protein {UniProtKB/TrEMBL:Q5X2L6}	[TP0840-TP0965 (0.8653204)]
COG0477	COG0845	lpp2570	lpp2570	Hypothetical protein {UniProtKB/TrEMBL:Q5X223}	lpp2581	lpp2581	Hypothetical protein lmxE	[TP0840-TP0965 (0.8653204)]
COG0477	COG0845	lpp1410	lpp1410	Hypothetical protein {UniProtKB/TrEMBL:Q5X5B0}	lpp2352	lpp2352	Chemiosmotic efflux system C protein B	[TP0840-TP0965 (0.8653204)]
COG0477	COG0845	lpp0488	lpp0488	Hypothetical protein {UniProtKB/TrEMBL:Q5X7W7}	lpp2362	lpp2362	Chemiosmotic efflux system B protein B	[TP0840-TP0965 (0.8653204)]
COG0477	COG0845	lpp2187	lpp2187	Hypothetical protein {UniProtKB/TrEMBL:Q5X349}	lpp1474	lpp1474	Legionella secretion system protein D	[TP0840-TP0965 (0.8653204)]
COG0477	COG0845	lpp0691	lpp0691	Hypothetical protein {UniProtKB/TrEMBL:Q5X7B4}	lpp0737	lpp0737	Hypothetical protein {UniProtKB/TrEMBL:Q5X768}	[TP0840-TP0965 (0.8653204)]
COG0477	COG0845	lpp2900	lpp2900	Hypothetical protein {UniProtKB/TrEMBL:Q5X146}	lpp2129	lpp2129	Hypothetical protein {UniProtKB/TrEMBL:Q5X3A7}	[TP0840-TP0965 (0.8653204)]
COG0477	COG0845	lpp2900	lpp2900	Hypothetical protein {UniProtKB/TrEMBL:Q5X146}	lpp0787	lpp0787	Hypothetical protein {UniProtKB/TrEMBL:Q5X726}	[TP0840-TP0965 (0.8653204)]
COG0477	COG0845	lpp0691	lpp0691	Hypothetical protein {UniProtKB/TrEMBL:Q5X7B4}	lpp2129	lpp2129	Hypothetical protein {UniProtKB/TrEMBL:Q5X3A7}	[TP0840-TP0965 (0.8653204)]
COG0477	COG0845	lpp2072	lpp2072	Proline/glycine betaine transporter-like protein	lpp2372	lpp2372	HelB protein {UniProtKB/TrEMBL:Q5X2L6}	[TP0840-TP0965 (0.8653204)]
COG0477	COG0845	lpp2314	lpp2314	Hypothetical protein {UniProtKB/TrEMBL:Q5X2S3}	lpp2129	lpp2129	Hypothetical protein {UniProtKB/TrEMBL:Q5X3A7}	[TP0840-TP0965 (0.8653204)]
COG0477	COG0845	lpp0661	lpp0661	Hypothetical protein {UniProtKB/TrEMBL:Q5X7E4}	lpp0713	lpp0713	Hypothetical protein {UniProtKB/TrEMBL:Q5X792}	[TP0840-TP0965 (0.8653204)]
COG0477	COG0845	lpp1222	lpp1222	Hypothetical protein {UniProtKB/TrEMBL:Q5X5U8}	lpp0787	lpp0787	Hypothetical protein {UniProtKB/TrEMBL:Q5X726}	[TP0840-TP0965 (0.8653204)]
COG0477	COG0845	lpp2457	lpp2457	Hypothetical protein {UniProtKB/TrEMBL:Q5X2D6}	lpp0913	lpp0913	Hypothetical protein {UniProtKB/TrEMBL:Q5X6Q2}	[TP0840-TP0965 (0.8653204)]
COG0477	COG0845	lpp2072	lpp2072	Proline/glycine betaine transporter-like protein	lpp0737	lpp0737	Hypothetical protein {UniProtKB/TrEMBL:Q5X768}	[TP0840-TP0965 (0.8653204)]
COG0477	COG0845	lpp1222	lpp1222	Hypothetical protein {UniProtKB/TrEMBL:Q5X5U8}	lpp2581	lpp2581	Hypothetical protein lmxE	[TP0840-TP0965 (0.8653204)]
COG0477	COG0845	lpp2314	lpp2314	Hypothetical protein {UniProtKB/TrEMBL:Q5X2S3}	lpp0913	lpp0913	Hypothetical protein {UniProtKB/TrEMBL:Q5X6Q2}	[TP0840-TP0965 (0.8653204)]
COG0477	COG0845	lpp1359	lpp1359	Hypothetical protein {UniProtKB/TrEMBL:Q5X5G1}	lpp2991	lpp2991	Hypothetical protein {UniProtKB/TrEMBL:Q5X0V5}	[TP0840-TP0965 (0.8653204)]
COG0477	COG0845	lpp2900	lpp2900	Hypothetical protein {UniProtKB/TrEMBL:Q5X146}	lpp2581	lpp2581	Hypothetical protein lmxE	[TP0840-TP0965 (0.8653204)]
COG0477	COG0845	lpp2505	lpp2505	Hypothetical protein sflR	lpp2129	lpp2129	Hypothetical protein {UniProtKB/TrEMBL:Q5X3A7}	[TP0840-TP0965 (0.8653204)]
COG0477	COG0845	lpp0604	lpp0604	Hypothetical protein {UniProtKB/TrEMBL:Q5X7K1}	lpp2352	lpp2352	Chemiosmotic efflux system C protein B	[TP0840-TP0965 (0.8653204)]
COG0477	COG0845	lpp1608	lpp1608	Hypothetical protein {UniProtKB/TrEMBL:Q5X4R7}	lpp2991	lpp2991	Hypothetical protein {UniProtKB/TrEMBL:Q5X0V5}	[TP0840-TP0965 (0.8653204)]
COG0477	COG0845	lpp0488	lpp0488	Hypothetical protein {UniProtKB/TrEMBL:Q5X7W7}	lpp0913	lpp0913	Hypothetical protein {UniProtKB/TrEMBL:Q5X6Q2}	[TP0840-TP0965 (0.8653204)]
COG0477	COG0845	lpp0692	lpp0692	Hypothetical protein {UniProtKB/TrEMBL:Q5X7B3}	lpp2581	lpp2581	Hypothetical protein lmxE	[TP0840-TP0965 (0.8653204)]
COG0477	COG0845	lpp1860	lpp1860	Hypothetical protein {UniProtKB/TrEMBL:Q5X420}	lpp0787	lpp0787	Hypothetical protein {UniProtKB/TrEMBL:Q5X726}	[TP0840-TP0965 (0.8653204)]
COG0477	COG0845	lpp0488	lpp0488	Hypothetical protein {UniProtKB/TrEMBL:Q5X7W7}	lpp2129	lpp2129	Hypothetical protein {UniProtKB/TrEMBL:Q5X3A7}	[TP0840-TP0965 (0.8653204)]
COG0477	COG0845	lpp2187	lpp2187	Hypothetical protein {UniProtKB/TrEMBL:Q5X349}	lpp2352	lpp2352	Chemiosmotic efflux system C protein B	[TP0840-TP0965 (0.8653204)]
COG0477	COG0845	lpp2529	lpp2529	Hypothetical protein {UniProtKB/TrEMBL:Q5X264}	lpp0787	lpp0787	Hypothetical protein {UniProtKB/TrEMBL:Q5X726}	[TP0840-TP0965 (0.8653204)]
COG0477	COG0845	lpp0488	lpp0488	Hypothetical protein {UniProtKB/TrEMBL:Q5X7W7}	lpp2879	lpp2879	Hypothetical protein {UniProtKB/TrEMBL:Q5X165}	[TP0840-TP0965 (0.8653204)]
COG0477	COG0845	lpp2584	lpp2584	Hypothetical protein smlA	lpp2129	lpp2129	Hypothetical protein {UniProtKB/TrEMBL:Q5X3A7}	[TP0840-TP0965 (0.8653204)]
COG0477	COG0845	lpp1165	lpp1165	Hypothetical protein {UniProtKB/TrEMBL:Q5X605}	lpp2372	lpp2372	HelB protein {UniProtKB/TrEMBL:Q5X2L6}	[TP0840-TP0965 (0.8653204)]
COG0477	COG0845	lpp0706	lpp0706	Hypothetical protein {UniProtKB/TrEMBL:Q5X799}	lpp2074	lpp2074	Chemiosmotic efflux system protein B-like protein	[TP0840-TP0965 (0.8653204)]
COG0477	COG0845	lpp1082	lpp1082	Hypothetical protein {UniProtKB/TrEMBL:Q5X685}	lpp2074	lpp2074	Chemiosmotic efflux system protein B-like protein	[TP0840-TP0965 (0.8653204)]
COG0477	COG0845	lpp1779	lpp1779	Hypothetical protein {UniProtKB/TrEMBL:Q5X4A1}	lpp2879	lpp2879	Hypothetical protein {UniProtKB/TrEMBL:Q5X165}	[TP0840-TP0965 (0.8653204)]
COG0477	COG0845	lpp0422	lpp0422	Hypothetical protein {UniProtKB/TrEMBL:Q5X831}	lpp2581	lpp2581	Hypothetical protein lmxE	[TP0840-TP0965 (0.8653204)]
COG0477	COG0845	lpp2457	lpp2457	Hypothetical protein {UniProtKB/TrEMBL:Q5X2D6}	lpp2129	lpp2129	Hypothetical protein {UniProtKB/TrEMBL:Q5X3A7}	[TP0840-TP0965 (0.8653204)]
COG0477	COG0845	lpp0292	lpp0292	Hypothetical protein {UniProtKB/TrEMBL:Q5X8G1}	lpp0787	lpp0787	Hypothetical protein {UniProtKB/TrEMBL:Q5X726}	[TP0840-TP0965 (0.8653204)]
COG0477	COG0845	lpp1860	lpp1860	Hypothetical protein {UniProtKB/TrEMBL:Q5X420}	lpp2362	lpp2362	Chemiosmotic efflux system B protein B	[TP0840-TP0965 (0.8653204)]
COG0477	COG0845	lpp2457	lpp2457	Hypothetical protein {UniProtKB/TrEMBL:Q5X2D6}	lpp0078	lpp0078	Hypothetical protein {UniProtKB/TrEMBL:Q5X914}	[TP0840-TP0965 (0.8653204)]
COG0477	COG0845	lpp2314	lpp2314	Hypothetical protein {UniProtKB/TrEMBL:Q5X2S3}	lpp2581	lpp2581	Hypothetical protein lmxE	[TP0840-TP0965 (0.8653204)]
COG0477	COG0845	lpp1624	lpp1624	Hypothetical protein {UniProtKB/TrEMBL:Q5X4Q2}	lpp2581	lpp2581	Hypothetical protein lmxE	[TP0840-TP0965 (0.8653204)]
COG0477	COG0845	lpp0422	lpp0422	Hypothetical protein {UniProtKB/TrEMBL:Q5X831}	lpp2129	lpp2129	Hypothetical protein {UniProtKB/TrEMBL:Q5X3A7}	[TP0840-TP0965 (0.8653204)]
COG0477	COG0845	lpp1360	lpp1360	Hypothetical protein {UniProtKB/TrEMBL:Q5X5G0}	lpp0787	lpp0787	Hypothetical protein {UniProtKB/TrEMBL:Q5X726}	[TP0840-TP0965 (0.8653204)]
COG0477	COG0845	lpp2072	lpp2072	Proline/glycine betaine transporter-like protein	lpp2352	lpp2352	Chemiosmotic efflux system C protein B	[TP0840-TP0965 (0.8653204)]
COG0477	COG0845	lpp0706	lpp0706	Hypothetical protein {UniProtKB/TrEMBL:Q5X799}	lpp2372	lpp2372	HelB protein {UniProtKB/TrEMBL:Q5X2L6}	[TP0840-TP0965 (0.8653204)]
COG0477	COG0845	lpp1410	lpp1410	Hypothetical protein {UniProtKB/TrEMBL:Q5X5B0}	lpp2991	lpp2991	Hypothetical protein {UniProtKB/TrEMBL:Q5X0V5}	[TP0840-TP0965 (0.8653204)]
COG0477	COG0845	lpp1279	lpp1279	Hypothetical protein {UniProtKB/TrEMBL:Q5X5P1}	lpp0913	lpp0913	Hypothetical protein {UniProtKB/TrEMBL:Q5X6Q2}	[TP0840-TP0965 (0.8653204)]
COG0477	COG0845	lpp1278	lpp1278	Hypothetical protein {UniProtKB/TrEMBL:Q5X5P2}	lpp2991	lpp2991	Hypothetical protein {UniProtKB/TrEMBL:Q5X0V5}	[TP0840-TP0965 (0.8653204)]
COG0477	COG0845	lpp0707	lpp0707	Hypothetical protein {UniProtKB/TrEMBL:Q5X798}	lpp0713	lpp0713	Hypothetical protein {UniProtKB/TrEMBL:Q5X792}	[TP0840-TP0965 (0.8653204)]
COG0477	COG0845	lpp2505	lpp2505	Hypothetical protein sflR	lpp0713	lpp0713	Hypothetical protein {UniProtKB/TrEMBL:Q5X792}	[TP0840-TP0965 (0.8653204)]
COG0477	COG0845	lpp2529	lpp2529	Hypothetical protein {UniProtKB/TrEMBL:Q5X264}	lpp2362	lpp2362	Chemiosmotic efflux system B protein B	[TP0840-TP0965 (0.8653204)]
COG0477	COG0845	lpp1279	lpp1279	Hypothetical protein {UniProtKB/TrEMBL:Q5X5P1}	lpp0078	lpp0078	Hypothetical protein {UniProtKB/TrEMBL:Q5X914}	[TP0840-TP0965 (0.8653204)]
COG0477	COG0845	lpp0661	lpp0661	Hypothetical protein {UniProtKB/TrEMBL:Q5X7E4}	lpp2372	lpp2372	HelB protein {UniProtKB/TrEMBL:Q5X2L6}	[TP0840-TP0965 (0.8653204)]
COG0477	COG0845	lpp1779	lpp1779	Hypothetical protein {UniProtKB/TrEMBL:Q5X4A1}	lpp2991	lpp2991	Hypothetical protein {UniProtKB/TrEMBL:Q5X0V5}	[TP0840-TP0965 (0.8653204)]
COG0477	COG0845	lpp1165	lpp1165	Hypothetical protein {UniProtKB/TrEMBL:Q5X605}	lpp2581	lpp2581	Hypothetical protein lmxE	[TP0840-TP0965 (0.8653204)]
COG0477	COG0845	lpp0488	lpp0488	Hypothetical protein {UniProtKB/TrEMBL:Q5X7W7}	lpp2352	lpp2352	Chemiosmotic efflux system C protein B	[TP0840-TP0965 (0.8653204)]
COG0477	COG0845	lpp2529	lpp2529	Hypothetical protein {UniProtKB/TrEMBL:Q5X264}	lpp0913	lpp0913	Hypothetical protein {UniProtKB/TrEMBL:Q5X6Q2}	[TP0840-TP0965 (0.8653204)]
COG0477	COG0845	lpp1359	lpp1359	Hypothetical protein {UniProtKB/TrEMBL:Q5X5G1}	lpp0078	lpp0078	Hypothetical protein {UniProtKB/TrEMBL:Q5X914}	[TP0840-TP0965 (0.8653204)]
COG0477	COG0845	lpp1278	lpp1278	Hypothetical protein {UniProtKB/TrEMBL:Q5X5P2}	lpp0737	lpp0737	Hypothetical protein {UniProtKB/TrEMBL:Q5X768}	[TP0840-TP0965 (0.8653204)]
COG0477	COG0845	lpp0347	lpp0347	Hypothetical protein {UniProtKB/TrEMBL:Q5X8A6}	lpp0078	lpp0078	Hypothetical protein {UniProtKB/TrEMBL:Q5X914}	[TP0840-TP0965 (0.8653204)]
COG0477	COG0845	lpp0347	lpp0347	Hypothetical protein {UniProtKB/TrEMBL:Q5X8A6}	lpp1474	lpp1474	Legionella secretion system protein D	[TP0840-TP0965 (0.8653204)]
COG0477	COG0845	lpp2314	lpp2314	Hypothetical protein {UniProtKB/TrEMBL:Q5X2S3}	lpp0737	lpp0737	Hypothetical protein {UniProtKB/TrEMBL:Q5X768}	[TP0840-TP0965 (0.8653204)]
COG0477	COG0845	lpp1082	lpp1082	Hypothetical protein {UniProtKB/TrEMBL:Q5X685}	lpp2362	lpp2362	Chemiosmotic efflux system B protein B	[TP0840-TP0965 (0.8653204)]
COG0477	COG0845	lpp1278	lpp1278	Hypothetical protein {UniProtKB/TrEMBL:Q5X5P2}	lpp2372	lpp2372	HelB protein {UniProtKB/TrEMBL:Q5X2L6}	[TP0840-TP0965 (0.8653204)]
COG0477	COG0845	lpp1165	lpp1165	Hypothetical protein {UniProtKB/TrEMBL:Q5X605}	lpp2991	lpp2991	Hypothetical protein {UniProtKB/TrEMBL:Q5X0V5}	[TP0840-TP0965 (0.8653204)]
COG0477	COG0845	lpp1779	lpp1779	Hypothetical protein {UniProtKB/TrEMBL:Q5X4A1}	lpp0737	lpp0737	Hypothetical protein {UniProtKB/TrEMBL:Q5X768}	[TP0840-TP0965 (0.8653204)]
COG0477	COG0845	lpp0706	lpp0706	Hypothetical protein {UniProtKB/TrEMBL:Q5X799}	lpp2362	lpp2362	Chemiosmotic efflux system B protein B	[TP0840-TP0965 (0.8653204)]
COG0477	COG0845	lpp1360	lpp1360	Hypothetical protein {UniProtKB/TrEMBL:Q5X5G0}	lpp2352	lpp2352	Chemiosmotic efflux system C protein B	[TP0840-TP0965 (0.8653204)]
COG0477	COG0845	lpp1279	lpp1279	Hypothetical protein {UniProtKB/TrEMBL:Q5X5P1}	lpp2074	lpp2074	Chemiosmotic efflux system protein B-like protein	[TP0840-TP0965 (0.8653204)]
COG0477	COG0845	lpp1624	lpp1624	Hypothetical protein {UniProtKB/TrEMBL:Q5X4Q2}	lpp0713	lpp0713	Hypothetical protein {UniProtKB/TrEMBL:Q5X792}	[TP0840-TP0965 (0.8653204)]
COG0477	COG0845	lpp1779	lpp1779	Hypothetical protein {UniProtKB/TrEMBL:Q5X4A1}	lpp2362	lpp2362	Chemiosmotic efflux system B protein B	[TP0840-TP0965 (0.8653204)]
COG0477	COG0845	lpp0691	lpp0691	Hypothetical protein {UniProtKB/TrEMBL:Q5X7B4}	lpp2352	lpp2352	Chemiosmotic efflux system C protein B	[TP0840-TP0965 (0.8653204)]
COG0477	COG0845	lpp1289	lpp1289	Hypothetical protein {UniProtKB/TrEMBL:Q5X5N1}	lpp2879	lpp2879	Hypothetical protein {UniProtKB/TrEMBL:Q5X165}	[TP0840-TP0965 (0.8653204)]
COG0477	COG0845	lpp2584	lpp2584	Hypothetical protein smlA	lpp0913	lpp0913	Hypothetical protein {UniProtKB/TrEMBL:Q5X6Q2}	[TP0840-TP0965 (0.8653204)]
COG0477	COG0845	lpp1360	lpp1360	Hypothetical protein {UniProtKB/TrEMBL:Q5X5G0}	lpp2372	lpp2372	HelB protein {UniProtKB/TrEMBL:Q5X2L6}	[TP0840-TP0965 (0.8653204)]
COG0477	COG0845	lpp2187	lpp2187	Hypothetical protein {UniProtKB/TrEMBL:Q5X349}	lpp2074	lpp2074	Chemiosmotic efflux system protein B-like protein	[TP0840-TP0965 (0.8653204)]
COG0477	COG0845	lpp1860	lpp1860	Hypothetical protein {UniProtKB/TrEMBL:Q5X420}	lpp0737	lpp0737	Hypothetical protein {UniProtKB/TrEMBL:Q5X768}	[TP0840-TP0965 (0.8653204)]
COG0477	COG0845	lpp1410	lpp1410	Hypothetical protein {UniProtKB/TrEMBL:Q5X5B0}	lpp0713	lpp0713	Hypothetical protein {UniProtKB/TrEMBL:Q5X792}	[TP0840-TP0965 (0.8653204)]
COG0477	COG0845	lpp1608	lpp1608	Hypothetical protein {UniProtKB/TrEMBL:Q5X4R7}	lpp2129	lpp2129	Hypothetical protein {UniProtKB/TrEMBL:Q5X3A7}	[TP0840-TP0965 (0.8653204)]
COG0477	COG0845	lpp1410	lpp1410	Hypothetical protein {UniProtKB/TrEMBL:Q5X5B0}	lpp2879	lpp2879	Hypothetical protein {UniProtKB/TrEMBL:Q5X165}	[TP0840-TP0965 (0.8653204)]
COG0477	COG0845	lpp2584	lpp2584	Hypothetical protein smlA	lpp0787	lpp0787	Hypothetical protein {UniProtKB/TrEMBL:Q5X726}	[TP0840-TP0965 (0.8653204)]
COG0477	COG0845	lpp0347	lpp0347	Hypothetical protein {UniProtKB/TrEMBL:Q5X8A6}	lpp0737	lpp0737	Hypothetical protein {UniProtKB/TrEMBL:Q5X768}	[TP0840-TP0965 (0.8653204)]
COG0477	COG0845	lpp1624	lpp1624	Hypothetical protein {UniProtKB/TrEMBL:Q5X4Q2}	lpp1474	lpp1474	Legionella secretion system protein D	[TP0840-TP0965 (0.8653204)]
COG0477	COG0845	lpp2457	lpp2457	Hypothetical protein {UniProtKB/TrEMBL:Q5X2D6}	lpp0737	lpp0737	Hypothetical protein {UniProtKB/TrEMBL:Q5X768}	[TP0840-TP0965 (0.8653204)]
COG0477	COG0845	lpp2187	lpp2187	Hypothetical protein {UniProtKB/TrEMBL:Q5X349}	lpp0913	lpp0913	Hypothetical protein {UniProtKB/TrEMBL:Q5X6Q2}	[TP0840-TP0965 (0.8653204)]
COG0477	COG0845	lpp0661	lpp0661	Hypothetical protein {UniProtKB/TrEMBL:Q5X7E4}	lpp2879	lpp2879	Hypothetical protein {UniProtKB/TrEMBL:Q5X165}	[TP0840-TP0965 (0.8653204)]
COG0477	COG0845	lpp0661	lpp0661	Hypothetical protein {UniProtKB/TrEMBL:Q5X7E4}	lpp1474	lpp1474	Legionella secretion system protein D	[TP0840-TP0965 (0.8653204)]
COG0477	COG0845	lpp0691	lpp0691	Hypothetical protein {UniProtKB/TrEMBL:Q5X7B4}	lpp2372	lpp2372	HelB protein {UniProtKB/TrEMBL:Q5X2L6}	[TP0840-TP0965 (0.8653204)]
COG0477	COG0845	lpp1222	lpp1222	Hypothetical protein {UniProtKB/TrEMBL:Q5X5U8}	lpp2372	lpp2372	HelB protein {UniProtKB/TrEMBL:Q5X2L6}	[TP0840-TP0965 (0.8653204)]
COG0477	COG0845	lpp1082	lpp1082	Hypothetical protein {UniProtKB/TrEMBL:Q5X685}	lpp0713	lpp0713	Hypothetical protein {UniProtKB/TrEMBL:Q5X792}	[TP0840-TP0965 (0.8653204)]
COG0477	COG0845	lpp2072	lpp2072	Proline/glycine betaine transporter-like protein	lpp1474	lpp1474	Legionella secretion system protein D	[TP0840-TP0965 (0.8653204)]
COG0477	COG0845	lpp2529	lpp2529	Hypothetical protein {UniProtKB/TrEMBL:Q5X264}	lpp0713	lpp0713	Hypothetical protein {UniProtKB/TrEMBL:Q5X792}	[TP0840-TP0965 (0.8653204)]
COG0477	COG0845	lpp0661	lpp0661	Hypothetical protein {UniProtKB/TrEMBL:Q5X7E4}	lpp2581	lpp2581	Hypothetical protein lmxE	[TP0840-TP0965 (0.8653204)]
COG0477	COG0845	lpp2505	lpp2505	Hypothetical protein sflR	lpp0737	lpp0737	Hypothetical protein {UniProtKB/TrEMBL:Q5X768}	[TP0840-TP0965 (0.8653204)]
COG0477	COG0845	lpp0707	lpp0707	Hypothetical protein {UniProtKB/TrEMBL:Q5X798}	lpp2879	lpp2879	Hypothetical protein {UniProtKB/TrEMBL:Q5X165}	[TP0840-TP0965 (0.8653204)]
COG0477	COG0845	lpp1359	lpp1359	Hypothetical protein {UniProtKB/TrEMBL:Q5X5G1}	lpp2129	lpp2129	Hypothetical protein {UniProtKB/TrEMBL:Q5X3A7}	[TP0840-TP0965 (0.8653204)]
COG0477	COG0845	lpp2314	lpp2314	Hypothetical protein {UniProtKB/TrEMBL:Q5X2S3}	lpp0787	lpp0787	Hypothetical protein {UniProtKB/TrEMBL:Q5X726}	[TP0840-TP0965 (0.8653204)]
COG0477	COG0845	lpp0347	lpp0347	Hypothetical protein {UniProtKB/TrEMBL:Q5X8A6}	lpp2074	lpp2074	Chemiosmotic efflux system protein B-like protein	[TP0840-TP0965 (0.8653204)]
COG0477	COG0845	lpp0488	lpp0488	Hypothetical protein {UniProtKB/TrEMBL:Q5X7W7}	lpp0713	lpp0713	Hypothetical protein {UniProtKB/TrEMBL:Q5X792}	[TP0840-TP0965 (0.8653204)]
COG0477	COG0845	lpp1410	lpp1410	Hypothetical protein {UniProtKB/TrEMBL:Q5X5B0}	lpp2362	lpp2362	Chemiosmotic efflux system B protein B	[TP0840-TP0965 (0.8653204)]
COG0477	COG0845	lpp0707	lpp0707	Hypothetical protein {UniProtKB/TrEMBL:Q5X798}	lpp0737	lpp0737	Hypothetical protein {UniProtKB/TrEMBL:Q5X768}	[TP0840-TP0965 (0.8653204)]
COG0477	COG0845	lpp2570	lpp2570	Hypothetical protein {UniProtKB/TrEMBL:Q5X223}	lpp2372	lpp2372	HelB protein {UniProtKB/TrEMBL:Q5X2L6}	[TP0840-TP0965 (0.8653204)]
COG0477	COG0845	lpp1278	lpp1278	Hypothetical protein {UniProtKB/TrEMBL:Q5X5P2}	lpp2581	lpp2581	Hypothetical protein lmxE	[TP0840-TP0965 (0.8653204)]
COG0477	COG0845	lpp1624	lpp1624	Hypothetical protein {UniProtKB/TrEMBL:Q5X4Q2}	lpp2074	lpp2074	Chemiosmotic efflux system protein B-like protein	[TP0840-TP0965 (0.8653204)]
COG0477	COG0845	lpp1359	lpp1359	Hypothetical protein {UniProtKB/TrEMBL:Q5X5G1}	lpp0713	lpp0713	Hypothetical protein {UniProtKB/TrEMBL:Q5X792}	[TP0840-TP0965 (0.8653204)]
COG0477	COG0845	lpp1608	lpp1608	Hypothetical protein {UniProtKB/TrEMBL:Q5X4R7}	lpp2362	lpp2362	Chemiosmotic efflux system B protein B	[TP0840-TP0965 (0.8653204)]
COG0477	COG0845	lpp2314	lpp2314	Hypothetical protein {UniProtKB/TrEMBL:Q5X2S3}	lpp2352	lpp2352	Chemiosmotic efflux system C protein B	[TP0840-TP0965 (0.8653204)]
COG0477	COG0845	lpp1624	lpp1624	Hypothetical protein {UniProtKB/TrEMBL:Q5X4Q2}	lpp2991	lpp2991	Hypothetical protein {UniProtKB/TrEMBL:Q5X0V5}	[TP0840-TP0965 (0.8653204)]
COG0477	COG0845	lpp0523	lpp0523	Proline/betaine transport protein homolog	lpp0713	lpp0713	Hypothetical protein {UniProtKB/TrEMBL:Q5X792}	[TP0840-TP0965 (0.8653204)]
COG0477	COG0845	lpp1410	lpp1410	Hypothetical protein {UniProtKB/TrEMBL:Q5X5B0}	lpp0078	lpp0078	Hypothetical protein {UniProtKB/TrEMBL:Q5X914}	[TP0840-TP0965 (0.8653204)]
COG0477	COG0845	lpp0292	lpp0292	Hypothetical protein {UniProtKB/TrEMBL:Q5X8G1}	lpp2129	lpp2129	Hypothetical protein {UniProtKB/TrEMBL:Q5X3A7}	[TP0840-TP0965 (0.8653204)]
COG0477	COG0845	lpp1779	lpp1779	Hypothetical protein {UniProtKB/TrEMBL:Q5X4A1}	lpp0913	lpp0913	Hypothetical protein {UniProtKB/TrEMBL:Q5X6Q2}	[TP0840-TP0965 (0.8653204)]
COG0477	COG0845	lpp1279	lpp1279	Hypothetical protein {UniProtKB/TrEMBL:Q5X5P1}	lpp2352	lpp2352	Chemiosmotic efflux system C protein B	[TP0840-TP0965 (0.8653204)]
COG0477	COG0845	lpp0604	lpp0604	Hypothetical protein {UniProtKB/TrEMBL:Q5X7K1}	lpp2362	lpp2362	Chemiosmotic efflux system B protein B	[TP0840-TP0965 (0.8653204)]
COG0477	COG0845	lpp0422	lpp0422	Hypothetical protein {UniProtKB/TrEMBL:Q5X831}	lpp2372	lpp2372	HelB protein {UniProtKB/TrEMBL:Q5X2L6}	[TP0840-TP0965 (0.8653204)]
COG0477	COG0845	lpp0422	lpp0422	Hypothetical protein {UniProtKB/TrEMBL:Q5X831}	lpp0787	lpp0787	Hypothetical protein {UniProtKB/TrEMBL:Q5X726}	[TP0840-TP0965 (0.8653204)]
COG0477	COG0845	lpp1608	lpp1608	Hypothetical protein {UniProtKB/TrEMBL:Q5X4R7}	lpp0787	lpp0787	Hypothetical protein {UniProtKB/TrEMBL:Q5X726}	[TP0840-TP0965 (0.8653204)]
COG0477	COG0845	lpp2457	lpp2457	Hypothetical protein {UniProtKB/TrEMBL:Q5X2D6}	lpp0787	lpp0787	Hypothetical protein {UniProtKB/TrEMBL:Q5X726}	[TP0840-TP0965 (0.8653204)]
COG0477	COG0845	lpp1082	lpp1082	Hypothetical protein {UniProtKB/TrEMBL:Q5X685}	lpp2879	lpp2879	Hypothetical protein {UniProtKB/TrEMBL:Q5X165}	[TP0840-TP0965 (0.8653204)]
COG0477	COG0845	lpp0523	lpp0523	Proline/betaine transport protein homolog	lpp2129	lpp2129	Hypothetical protein {UniProtKB/TrEMBL:Q5X3A7}	[TP0840-TP0965 (0.8653204)]
COG0477	COG0845	lpp2505	lpp2505	Hypothetical protein sflR	lpp2991	lpp2991	Hypothetical protein {UniProtKB/TrEMBL:Q5X0V5}	[TP0840-TP0965 (0.8653204)]
COG0477	COG0845	lpp1608	lpp1608	Hypothetical protein {UniProtKB/TrEMBL:Q5X4R7}	lpp2074	lpp2074	Chemiosmotic efflux system protein B-like protein	[TP0840-TP0965 (0.8653204)]
COG0477	COG0845	lpp1860	lpp1860	Hypothetical protein {UniProtKB/TrEMBL:Q5X420}	lpp1474	lpp1474	Legionella secretion system protein D	[TP0840-TP0965 (0.8653204)]
COG0477	COG0845	lpp2505	lpp2505	Hypothetical protein sflR	lpp1474	lpp1474	Legionella secretion system protein D	[TP0840-TP0965 (0.8653204)]
COG0477	COG0845	lpp2570	lpp2570	Hypothetical protein {UniProtKB/TrEMBL:Q5X223}	lpp2074	lpp2074	Chemiosmotic efflux system protein B-like protein	[TP0840-TP0965 (0.8653204)]
COG0477	COG0845	lpp2314	lpp2314	Hypothetical protein {UniProtKB/TrEMBL:Q5X2S3}	lpp2362	lpp2362	Chemiosmotic efflux system B protein B	[TP0840-TP0965 (0.8653204)]
COG0477	COG0845	lpp1608	lpp1608	Hypothetical protein {UniProtKB/TrEMBL:Q5X4R7}	lpp2581	lpp2581	Hypothetical protein lmxE	[TP0840-TP0965 (0.8653204)]
COG0477	COG0845	lpp2529	lpp2529	Hypothetical protein {UniProtKB/TrEMBL:Q5X264}	lpp2352	lpp2352	Chemiosmotic efflux system C protein B	[TP0840-TP0965 (0.8653204)]
COG0477	COG0845	lpp0523	lpp0523	Proline/betaine transport protein homolog	lpp2879	lpp2879	Hypothetical protein {UniProtKB/TrEMBL:Q5X165}	[TP0840-TP0965 (0.8653204)]
COG0477	COG0845	lpp2584	lpp2584	Hypothetical protein smlA	lpp0713	lpp0713	Hypothetical protein {UniProtKB/TrEMBL:Q5X792}	[TP0840-TP0965 (0.8653204)]
COG0477	COG0845	lpp2570	lpp2570	Hypothetical protein {UniProtKB/TrEMBL:Q5X223}	lpp2991	lpp2991	Hypothetical protein {UniProtKB/TrEMBL:Q5X0V5}	[TP0840-TP0965 (0.8653204)]
COG0477	COG0845	lpp2900	lpp2900	Hypothetical protein {UniProtKB/TrEMBL:Q5X146}	lpp2372	lpp2372	HelB protein {UniProtKB/TrEMBL:Q5X2L6}	[TP0840-TP0965 (0.8653204)]
COG0477	COG0845	lpp1289	lpp1289	Hypothetical protein {UniProtKB/TrEMBL:Q5X5N1}	lpp0713	lpp0713	Hypothetical protein {UniProtKB/TrEMBL:Q5X792}	[TP0840-TP0965 (0.8653204)]
COG0477	COG0845	lpp2529	lpp2529	Hypothetical protein {UniProtKB/TrEMBL:Q5X264}	lpp2074	lpp2074	Chemiosmotic efflux system protein B-like protein	[TP0840-TP0965 (0.8653204)]
COG0477	COG0845	lpp2584	lpp2584	Hypothetical protein smlA	lpp2879	lpp2879	Hypothetical protein {UniProtKB/TrEMBL:Q5X165}	[TP0840-TP0965 (0.8653204)]
COG0477	COG0845	lpp1624	lpp1624	Hypothetical protein {UniProtKB/TrEMBL:Q5X4Q2}	lpp2362	lpp2362	Chemiosmotic efflux system B protein B	[TP0840-TP0965 (0.8653204)]
COG0477	COG0845	lpp1779	lpp1779	Hypothetical protein {UniProtKB/TrEMBL:Q5X4A1}	lpp0713	lpp0713	Hypothetical protein {UniProtKB/TrEMBL:Q5X792}	[TP0840-TP0965 (0.8653204)]
COG0477	COG0845	lpp0292	lpp0292	Hypothetical protein {UniProtKB/TrEMBL:Q5X8G1}	lpp0913	lpp0913	Hypothetical protein {UniProtKB/TrEMBL:Q5X6Q2}	[TP0840-TP0965 (0.8653204)]
COG0477	COG0845	lpp0691	lpp0691	Hypothetical protein {UniProtKB/TrEMBL:Q5X7B4}	lpp0787	lpp0787	Hypothetical protein {UniProtKB/TrEMBL:Q5X726}	[TP0840-TP0965 (0.8653204)]
COG0477	COG0845	lpp0707	lpp0707	Hypothetical protein {UniProtKB/TrEMBL:Q5X798}	lpp0913	lpp0913	Hypothetical protein {UniProtKB/TrEMBL:Q5X6Q2}	[TP0840-TP0965 (0.8653204)]
COG0477	COG0845	lpp0604	lpp0604	Hypothetical protein {UniProtKB/TrEMBL:Q5X7K1}	lpp0737	lpp0737	Hypothetical protein {UniProtKB/TrEMBL:Q5X768}	[TP0840-TP0965 (0.8653204)]
COG0477	COG0845	lpp1222	lpp1222	Hypothetical protein {UniProtKB/TrEMBL:Q5X5U8}	lpp2991	lpp2991	Hypothetical protein {UniProtKB/TrEMBL:Q5X0V5}	[TP0840-TP0965 (0.8653204)]
COG0477	COG0845	lpp1278	lpp1278	Hypothetical protein {UniProtKB/TrEMBL:Q5X5P2}	lpp1474	lpp1474	Legionella secretion system protein D	[TP0840-TP0965 (0.8653204)]
COG0477	COG0845	lpp1860	lpp1860	Hypothetical protein {UniProtKB/TrEMBL:Q5X420}	lpp0078	lpp0078	Hypothetical protein {UniProtKB/TrEMBL:Q5X914}	[TP0840-TP0965 (0.8653204)]
COG0477	COG0845	lpp1410	lpp1410	Hypothetical protein {UniProtKB/TrEMBL:Q5X5B0}	lpp2074	lpp2074	Chemiosmotic efflux system protein B-like protein	[TP0840-TP0965 (0.8653204)]
COG0477	COG0845	lpp2900	lpp2900	Hypothetical protein {UniProtKB/TrEMBL:Q5X146}	lpp2352	lpp2352	Chemiosmotic efflux system C protein B	[TP0840-TP0965 (0.8653204)]
COG0477	COG0845	lpp1289	lpp1289	Hypothetical protein {UniProtKB/TrEMBL:Q5X5N1}	lpp2362	lpp2362	Chemiosmotic efflux system B protein B	[TP0840-TP0965 (0.8653204)]
COG0477	COG0845	lpp0523	lpp0523	Proline/betaine transport protein homolog	lpp0913	lpp0913	Hypothetical protein {UniProtKB/TrEMBL:Q5X6Q2}	[TP0840-TP0965 (0.8653204)]
COG0477	COG0845	lpp1165	lpp1165	Hypothetical protein {UniProtKB/TrEMBL:Q5X605}	lpp2879	lpp2879	Hypothetical protein {UniProtKB/TrEMBL:Q5X165}	[TP0840-TP0965 (0.8653204)]
COG0477	COG0845	lpp1624	lpp1624	Hypothetical protein {UniProtKB/TrEMBL:Q5X4Q2}	lpp2129	lpp2129	Hypothetical protein {UniProtKB/TrEMBL:Q5X3A7}	[TP0840-TP0965 (0.8653204)]
COG0477	COG0845	lpp0856	lpp0856	Hypothetical protein {UniProtKB/TrEMBL:Q5X6V8}	lpp2879	lpp2879	Hypothetical protein {UniProtKB/TrEMBL:Q5X165}	[TP0840-TP0965 (0.8653204)]
COG0477	COG0845	lpp0691	lpp0691	Hypothetical protein {UniProtKB/TrEMBL:Q5X7B4}	lpp2074	lpp2074	Chemiosmotic efflux system protein B-like protein	[TP0840-TP0965 (0.8653204)]
COG0477	COG0845	lpp2900	lpp2900	Hypothetical protein {UniProtKB/TrEMBL:Q5X146}	lpp1474	lpp1474	Legionella secretion system protein D	[TP0840-TP0965 (0.8653204)]
COG0477	COG0845	lpp1279	lpp1279	Hypothetical protein {UniProtKB/TrEMBL:Q5X5P1}	lpp2129	lpp2129	Hypothetical protein {UniProtKB/TrEMBL:Q5X3A7}	[TP0840-TP0965 (0.8653204)]
COG0477	COG0845	lpp1624	lpp1624	Hypothetical protein {UniProtKB/TrEMBL:Q5X4Q2}	lpp0787	lpp0787	Hypothetical protein {UniProtKB/TrEMBL:Q5X726}	[TP0840-TP0965 (0.8653204)]
COG0477	COG0845	lpp1360	lpp1360	Hypothetical protein {UniProtKB/TrEMBL:Q5X5G0}	lpp1474	lpp1474	Legionella secretion system protein D	[TP0840-TP0965 (0.8653204)]
COG0477	COG0845	lpp0706	lpp0706	Hypothetical protein {UniProtKB/TrEMBL:Q5X799}	lpp2129	lpp2129	Hypothetical protein {UniProtKB/TrEMBL:Q5X3A7}	[TP0840-TP0965 (0.8653204)]
COG0477	COG0845	lpp2584	lpp2584	Hypothetical protein smlA	lpp2362	lpp2362	Chemiosmotic efflux system B protein B	[TP0840-TP0965 (0.8653204)]
COG0477	COG0845	lpp0691	lpp0691	Hypothetical protein {UniProtKB/TrEMBL:Q5X7B4}	lpp0078	lpp0078	Hypothetical protein {UniProtKB/TrEMBL:Q5X914}	[TP0840-TP0965 (0.8653204)]
COG0477	COG0845	lpp2584	lpp2584	Hypothetical protein smlA	lpp0078	lpp0078	Hypothetical protein {UniProtKB/TrEMBL:Q5X914}	[TP0840-TP0965 (0.8653204)]
COG0477	COG0845	lpp0523	lpp0523	Proline/betaine transport protein homolog	lpp1474	lpp1474	Legionella secretion system protein D	[TP0840-TP0965 (0.8653204)]
COG0477	COG0845	lpp1359	lpp1359	Hypothetical protein {UniProtKB/TrEMBL:Q5X5G1}	lpp2879	lpp2879	Hypothetical protein {UniProtKB/TrEMBL:Q5X165}	[TP0840-TP0965 (0.8653204)]
COG0477	COG0845	lpp1289	lpp1289	Hypothetical protein {UniProtKB/TrEMBL:Q5X5N1}	lpp0078	lpp0078	Hypothetical protein {UniProtKB/TrEMBL:Q5X914}	[TP0840-TP0965 (0.8653204)]
COG0477	COG0845	lpp1608	lpp1608	Hypothetical protein {UniProtKB/TrEMBL:Q5X4R7}	lpp0713	lpp0713	Hypothetical protein {UniProtKB/TrEMBL:Q5X792}	[TP0840-TP0965 (0.8653204)]
COG0477	COG0845	lpp1860	lpp1860	Hypothetical protein {UniProtKB/TrEMBL:Q5X420}	lpp2129	lpp2129	Hypothetical protein {UniProtKB/TrEMBL:Q5X3A7}	[TP0840-TP0965 (0.8653204)]
COG0477	COG0845	lpp2072	lpp2072	Proline/glycine betaine transporter-like protein	lpp0078	lpp0078	Hypothetical protein {UniProtKB/TrEMBL:Q5X914}	[TP0840-TP0965 (0.8653204)]
COG0477	COG0845	lpp1165	lpp1165	Hypothetical protein {UniProtKB/TrEMBL:Q5X605}	lpp0913	lpp0913	Hypothetical protein {UniProtKB/TrEMBL:Q5X6Q2}	[TP0840-TP0965 (0.8653204)]
COG0477	COG0845	lpp1279	lpp1279	Hypothetical protein {UniProtKB/TrEMBL:Q5X5P1}	lpp2879	lpp2879	Hypothetical protein {UniProtKB/TrEMBL:Q5X165}	[TP0840-TP0965 (0.8653204)]
COG0477	COG0845	lpp2584	lpp2584	Hypothetical protein smlA	lpp2581	lpp2581	Hypothetical protein lmxE	[TP0840-TP0965 (0.8653204)]
COG0477	COG0845	lpp0422	lpp0422	Hypothetical protein {UniProtKB/TrEMBL:Q5X831}	lpp0737	lpp0737	Hypothetical protein {UniProtKB/TrEMBL:Q5X768}	[TP0840-TP0965 (0.8653204)]
COG0477	COG0845	lpp0292	lpp0292	Hypothetical protein {UniProtKB/TrEMBL:Q5X8G1}	lpp0078	lpp0078	Hypothetical protein {UniProtKB/TrEMBL:Q5X914}	[TP0840-TP0965 (0.8653204)]
COG0477	COG0845	lpp0707	lpp0707	Hypothetical protein {UniProtKB/TrEMBL:Q5X798}	lpp2352	lpp2352	Chemiosmotic efflux system C protein B	[TP0840-TP0965 (0.8653204)]
COG0477	COG0845	lpp2457	lpp2457	Hypothetical protein {UniProtKB/TrEMBL:Q5X2D6}	lpp2879	lpp2879	Hypothetical protein {UniProtKB/TrEMBL:Q5X165}	[TP0840-TP0965 (0.8653204)]
COG0477	COG0845	lpp0707	lpp0707	Hypothetical protein {UniProtKB/TrEMBL:Q5X798}	lpp2074	lpp2074	Chemiosmotic efflux system protein B-like protein	[TP0840-TP0965 (0.8653204)]
COG0477	COG0845	lpp0488	lpp0488	Hypothetical protein {UniProtKB/TrEMBL:Q5X7W7}	lpp2372	lpp2372	HelB protein {UniProtKB/TrEMBL:Q5X2L6}	[TP0840-TP0965 (0.8653204)]
COG0477	COG0845	lpp1289	lpp1289	Hypothetical protein {UniProtKB/TrEMBL:Q5X5N1}	lpp1474	lpp1474	Legionella secretion system protein D	[TP0840-TP0965 (0.8653204)]
COG0477	COG0845	lpp1360	lpp1360	Hypothetical protein {UniProtKB/TrEMBL:Q5X5G0}	lpp2362	lpp2362	Chemiosmotic efflux system B protein B	[TP0840-TP0965 (0.8653204)]
COG0477	COG0845	lpp0706	lpp0706	Hypothetical protein {UniProtKB/TrEMBL:Q5X799}	lpp0787	lpp0787	Hypothetical protein {UniProtKB/TrEMBL:Q5X726}	[TP0840-TP0965 (0.8653204)]
COG0477	COG0845	lpp0692	lpp0692	Hypothetical protein {UniProtKB/TrEMBL:Q5X7B3}	lpp1474	lpp1474	Legionella secretion system protein D	[TP0840-TP0965 (0.8653204)]
COG0477	COG0845	lpp2457	lpp2457	Hypothetical protein {UniProtKB/TrEMBL:Q5X2D6}	lpp1474	lpp1474	Legionella secretion system protein D	[TP0840-TP0965 (0.8653204)]
COG0477	COG0845	lpp2900	lpp2900	Hypothetical protein {UniProtKB/TrEMBL:Q5X146}	lpp0713	lpp0713	Hypothetical protein {UniProtKB/TrEMBL:Q5X792}	[TP0840-TP0965 (0.8653204)]
COG0477	COG0845	lpp0856	lpp0856	Hypothetical protein {UniProtKB/TrEMBL:Q5X6V8}	lpp2074	lpp2074	Chemiosmotic efflux system protein B-like protein	[TP0840-TP0965 (0.8653204)]
COG0477	COG0845	lpp2314	lpp2314	Hypothetical protein {UniProtKB/TrEMBL:Q5X2S3}	lpp2879	lpp2879	Hypothetical protein {UniProtKB/TrEMBL:Q5X165}	[TP0840-TP0965 (0.8653204)]
COG0477	COG0845	lpp2505	lpp2505	Hypothetical protein sflR	lpp0913	lpp0913	Hypothetical protein {UniProtKB/TrEMBL:Q5X6Q2}	[TP0840-TP0965 (0.8653204)]
COG0477	COG0845	lpp2072	lpp2072	Proline/glycine betaine transporter-like protein	lpp2879	lpp2879	Hypothetical protein {UniProtKB/TrEMBL:Q5X165}	[TP0840-TP0965 (0.8653204)]
COG0477	COG0845	lpp0604	lpp0604	Hypothetical protein {UniProtKB/TrEMBL:Q5X7K1}	lpp2581	lpp2581	Hypothetical protein lmxE	[TP0840-TP0965 (0.8653204)]
COG0477	COG0845	lpp0691	lpp0691	Hypothetical protein {UniProtKB/TrEMBL:Q5X7B4}	lpp2879	lpp2879	Hypothetical protein {UniProtKB/TrEMBL:Q5X165}	[TP0840-TP0965 (0.8653204)]
COG0477	COG0845	lpp0706	lpp0706	Hypothetical protein {UniProtKB/TrEMBL:Q5X799}	lpp2581	lpp2581	Hypothetical protein lmxE	[TP0840-TP0965 (0.8653204)]
COG0477	COG0845	lpp1082	lpp1082	Hypothetical protein {UniProtKB/TrEMBL:Q5X685}	lpp2352	lpp2352	Chemiosmotic efflux system C protein B	[TP0840-TP0965 (0.8653204)]
COG0477	COG0845	lpp1222	lpp1222	Hypothetical protein {UniProtKB/TrEMBL:Q5X5U8}	lpp2352	lpp2352	Chemiosmotic efflux system C protein B	[TP0840-TP0965 (0.8653204)]
COG0477	COG0845	lpp1779	lpp1779	Hypothetical protein {UniProtKB/TrEMBL:Q5X4A1}	lpp2129	lpp2129	Hypothetical protein {UniProtKB/TrEMBL:Q5X3A7}	[TP0840-TP0965 (0.8653204)]
COG0477	COG0845	lpp0692	lpp0692	Hypothetical protein {UniProtKB/TrEMBL:Q5X7B3}	lpp0737	lpp0737	Hypothetical protein {UniProtKB/TrEMBL:Q5X768}	[TP0840-TP0965 (0.8653204)]
COG0477	COG0845	lpp0707	lpp0707	Hypothetical protein {UniProtKB/TrEMBL:Q5X798}	lpp1474	lpp1474	Legionella secretion system protein D	[TP0840-TP0965 (0.8653204)]
COG0477	COG0845	lpp2570	lpp2570	Hypothetical protein {UniProtKB/TrEMBL:Q5X223}	lpp0078	lpp0078	Hypothetical protein {UniProtKB/TrEMBL:Q5X914}	[TP0840-TP0965 (0.8653204)]
COG0477	COG0845	lpp1278	lpp1278	Hypothetical protein {UniProtKB/TrEMBL:Q5X5P2}	lpp0913	lpp0913	Hypothetical protein {UniProtKB/TrEMBL:Q5X6Q2}	[TP0840-TP0965 (0.8653204)]
COG0477	COG0845	lpp1410	lpp1410	Hypothetical protein {UniProtKB/TrEMBL:Q5X5B0}	lpp2372	lpp2372	HelB protein {UniProtKB/TrEMBL:Q5X2L6}	[TP0840-TP0965 (0.8653204)]
COG0477	COG0845	lpp2505	lpp2505	Hypothetical protein sflR	lpp0078	lpp0078	Hypothetical protein {UniProtKB/TrEMBL:Q5X914}	[TP0840-TP0965 (0.8653204)]
COG0477	COG0845	lpp1222	lpp1222	Hypothetical protein {UniProtKB/TrEMBL:Q5X5U8}	lpp0913	lpp0913	Hypothetical protein {UniProtKB/TrEMBL:Q5X6Q2}	[TP0840-TP0965 (0.8653204)]
COG0477	COG0845	lpp2187	lpp2187	Hypothetical protein {UniProtKB/TrEMBL:Q5X349}	lpp2129	lpp2129	Hypothetical protein {UniProtKB/TrEMBL:Q5X3A7}	[TP0840-TP0965 (0.8653204)]
COG0477	COG0845	lpp1860	lpp1860	Hypothetical protein {UniProtKB/TrEMBL:Q5X420}	lpp0913	lpp0913	Hypothetical protein {UniProtKB/TrEMBL:Q5X6Q2}	[TP0840-TP0965 (0.8653204)]
COG0477	COG0845	lpp1360	lpp1360	Hypothetical protein {UniProtKB/TrEMBL:Q5X5G0}	lpp2581	lpp2581	Hypothetical protein lmxE	[TP0840-TP0965 (0.8653204)]
COG0477	COG0845	lpp0347	lpp0347	Hypothetical protein {UniProtKB/TrEMBL:Q5X8A6}	lpp2352	lpp2352	Chemiosmotic efflux system C protein B	[TP0840-TP0965 (0.8653204)]
COG0477	COG0845	lpp0856	lpp0856	Hypothetical protein {UniProtKB/TrEMBL:Q5X6V8}	lpp1474	lpp1474	Legionella secretion system protein D	[TP0840-TP0965 (0.8653204)]
COG0477	COG0845	lpp1289	lpp1289	Hypothetical protein {UniProtKB/TrEMBL:Q5X5N1}	lpp0737	lpp0737	Hypothetical protein {UniProtKB/TrEMBL:Q5X768}	[TP0840-TP0965 (0.8653204)]
COG0477	COG0845	lpp1289	lpp1289	Hypothetical protein {UniProtKB/TrEMBL:Q5X5N1}	lpp2372	lpp2372	HelB protein {UniProtKB/TrEMBL:Q5X2L6}	[TP0840-TP0965 (0.8653204)]
COG0477	COG0845	lpp2072	lpp2072	Proline/glycine betaine transporter-like protein	lpp0913	lpp0913	Hypothetical protein {UniProtKB/TrEMBL:Q5X6Q2}	[TP0840-TP0965 (0.8653204)]
COG0477	COG0845	lpp0347	lpp0347	Hypothetical protein {UniProtKB/TrEMBL:Q5X8A6}	lpp2879	lpp2879	Hypothetical protein {UniProtKB/TrEMBL:Q5X165}	[TP0840-TP0965 (0.8653204)]
COG0477	COG0845	lpp0856	lpp0856	Hypothetical protein {UniProtKB/TrEMBL:Q5X6V8}	lpp2352	lpp2352	Chemiosmotic efflux system C protein B	[TP0840-TP0965 (0.8653204)]
COG0477	COG0845	lpp0707	lpp0707	Hypothetical protein {UniProtKB/TrEMBL:Q5X798}	lpp0078	lpp0078	Hypothetical protein {UniProtKB/TrEMBL:Q5X914}	[TP0840-TP0965 (0.8653204)]
COG0477	COG0845	lpp1860	lpp1860	Hypothetical protein {UniProtKB/TrEMBL:Q5X420}	lpp2581	lpp2581	Hypothetical protein lmxE	[TP0840-TP0965 (0.8653204)]
COG0477	COG0845	lpp2187	lpp2187	Hypothetical protein {UniProtKB/TrEMBL:Q5X349}	lpp0713	lpp0713	Hypothetical protein {UniProtKB/TrEMBL:Q5X792}	[TP0840-TP0965 (0.8653204)]
COG0477	COG0845	lpp0706	lpp0706	Hypothetical protein {UniProtKB/TrEMBL:Q5X799}	lpp2879	lpp2879	Hypothetical protein {UniProtKB/TrEMBL:Q5X165}	[TP0840-TP0965 (0.8653204)]
COG0477	COG0845	lpp1624	lpp1624	Hypothetical protein {UniProtKB/TrEMBL:Q5X4Q2}	lpp0078	lpp0078	Hypothetical protein {UniProtKB/TrEMBL:Q5X914}	[TP0840-TP0965 (0.8653204)]
COG0477	COG0845	lpp2900	lpp2900	Hypothetical protein {UniProtKB/TrEMBL:Q5X146}	lpp2991	lpp2991	Hypothetical protein {UniProtKB/TrEMBL:Q5X0V5}	[TP0840-TP0965 (0.8653204)]
COG0477	COG0845	lpp0292	lpp0292	Hypothetical protein {UniProtKB/TrEMBL:Q5X8G1}	lpp2372	lpp2372	HelB protein {UniProtKB/TrEMBL:Q5X2L6}	[TP0840-TP0965 (0.8653204)]
COG0477	COG0845	lpp1779	lpp1779	Hypothetical protein {UniProtKB/TrEMBL:Q5X4A1}	lpp0787	lpp0787	Hypothetical protein {UniProtKB/TrEMBL:Q5X726}	[TP0840-TP0965 (0.8653204)]
COG0477	COG0845	lpp1359	lpp1359	Hypothetical protein {UniProtKB/TrEMBL:Q5X5G1}	lpp0737	lpp0737	Hypothetical protein {UniProtKB/TrEMBL:Q5X768}	[TP0840-TP0965 (0.8653204)]
COG0477	COG0845	lpp2900	lpp2900	Hypothetical protein {UniProtKB/TrEMBL:Q5X146}	lpp0913	lpp0913	Hypothetical protein {UniProtKB/TrEMBL:Q5X6Q2}	[TP0840-TP0965 (0.8653204)]
COG0477	COG0845	lpp0347	lpp0347	Hypothetical protein {UniProtKB/TrEMBL:Q5X8A6}	lpp0713	lpp0713	Hypothetical protein {UniProtKB/TrEMBL:Q5X792}	[TP0840-TP0965 (0.8653204)]
COG0477	COG0845	lpp1222	lpp1222	Hypothetical protein {UniProtKB/TrEMBL:Q5X5U8}	lpp0737	lpp0737	Hypothetical protein {UniProtKB/TrEMBL:Q5X768}	[TP0840-TP0965 (0.8653204)]
COG0477	COG0845	lpp2529	lpp2529	Hypothetical protein {UniProtKB/TrEMBL:Q5X264}	lpp2879	lpp2879	Hypothetical protein {UniProtKB/TrEMBL:Q5X165}	[TP0840-TP0965 (0.8653204)]
COG0477	COG0845	lpp0856	lpp0856	Hypothetical protein {UniProtKB/TrEMBL:Q5X6V8}	lpp0713	lpp0713	Hypothetical protein {UniProtKB/TrEMBL:Q5X792}	[TP0840-TP0965 (0.8653204)]
COG0477	COG0845	lpp0292	lpp0292	Hypothetical protein {UniProtKB/TrEMBL:Q5X8G1}	lpp2362	lpp2362	Chemiosmotic efflux system B protein B	[TP0840-TP0965 (0.8653204)]
COG0477	COG0845	lpp2457	lpp2457	Hypothetical protein {UniProtKB/TrEMBL:Q5X2D6}	lpp2372	lpp2372	HelB protein {UniProtKB/TrEMBL:Q5X2L6}	[TP0840-TP0965 (0.8653204)]
COG0477	COG0845	lpp1222	lpp1222	Hypothetical protein {UniProtKB/TrEMBL:Q5X5U8}	lpp2879	lpp2879	Hypothetical protein {UniProtKB/TrEMBL:Q5X165}	[TP0840-TP0965 (0.8653204)]
COG0477	COG0845	lpp1289	lpp1289	Hypothetical protein {UniProtKB/TrEMBL:Q5X5N1}	lpp2581	lpp2581	Hypothetical protein lmxE	[TP0840-TP0965 (0.8653204)]
COG0477	COG0845	lpp1278	lpp1278	Hypothetical protein {UniProtKB/TrEMBL:Q5X5P2}	lpp2362	lpp2362	Chemiosmotic efflux system B protein B	[TP0840-TP0965 (0.8653204)]
COG0477	COG0845	lpp2457	lpp2457	Hypothetical protein {UniProtKB/TrEMBL:Q5X2D6}	lpp0713	lpp0713	Hypothetical protein {UniProtKB/TrEMBL:Q5X792}	[TP0840-TP0965 (0.8653204)]
COG0477	COG0845	lpp2570	lpp2570	Hypothetical protein {UniProtKB/TrEMBL:Q5X223}	lpp2362	lpp2362	Chemiosmotic efflux system B protein B	[TP0840-TP0965 (0.8653204)]
COG0477	COG0845	lpp1359	lpp1359	Hypothetical protein {UniProtKB/TrEMBL:Q5X5G1}	lpp2074	lpp2074	Chemiosmotic efflux system protein B-like protein	[TP0840-TP0965 (0.8653204)]
COG0477	COG0845	lpp0691	lpp0691	Hypothetical protein {UniProtKB/TrEMBL:Q5X7B4}	lpp2991	lpp2991	Hypothetical protein {UniProtKB/TrEMBL:Q5X0V5}	[TP0840-TP0965 (0.8653204)]
COG0477	COG0845	lpp2072	lpp2072	Proline/glycine betaine transporter-like protein	lpp2129	lpp2129	Hypothetical protein {UniProtKB/TrEMBL:Q5X3A7}	[TP0840-TP0965 (0.8653204)]
COG0477	COG0845	lpp2457	lpp2457	Hypothetical protein {UniProtKB/TrEMBL:Q5X2D6}	lpp2352	lpp2352	Chemiosmotic efflux system C protein B	[TP0840-TP0965 (0.8653204)]
COG0477	COG0845	lpp0292	lpp0292	Hypothetical protein {UniProtKB/TrEMBL:Q5X8G1}	lpp0713	lpp0713	Hypothetical protein {UniProtKB/TrEMBL:Q5X792}	[TP0840-TP0965 (0.8653204)]
COG0477	COG0845	lpp1222	lpp1222	Hypothetical protein {UniProtKB/TrEMBL:Q5X5U8}	lpp0078	lpp0078	Hypothetical protein {UniProtKB/TrEMBL:Q5X914}	[TP0840-TP0965 (0.8653204)]
COG0477	COG0845	lpp2314	lpp2314	Hypothetical protein {UniProtKB/TrEMBL:Q5X2S3}	lpp0713	lpp0713	Hypothetical protein {UniProtKB/TrEMBL:Q5X792}	[TP0840-TP0965 (0.8653204)]
COG0477	COG0845	lpp0692	lpp0692	Hypothetical protein {UniProtKB/TrEMBL:Q5X7B3}	lpp2362	lpp2362	Chemiosmotic efflux system B protein B	[TP0840-TP0965 (0.8653204)]
COG0477	COG0845	lpp1410	lpp1410	Hypothetical protein {UniProtKB/TrEMBL:Q5X5B0}	lpp1474	lpp1474	Legionella secretion system protein D	[TP0840-TP0965 (0.8653204)]
COG0477	COG0845	lpp0856	lpp0856	Hypothetical protein {UniProtKB/TrEMBL:Q5X6V8}	lpp0737	lpp0737	Hypothetical protein {UniProtKB/TrEMBL:Q5X768}	[TP0840-TP0965 (0.8653204)]
COG0477	COG0845	lpp2505	lpp2505	Hypothetical protein sflR	lpp2362	lpp2362	Chemiosmotic efflux system B protein B	[TP0840-TP0965 (0.8653204)]
COG0477	COG0845	lpp2584	lpp2584	Hypothetical protein smlA	lpp0737	lpp0737	Hypothetical protein {UniProtKB/TrEMBL:Q5X768}	[TP0840-TP0965 (0.8653204)]
COG0477	COG0845	lpp0707	lpp0707	Hypothetical protein {UniProtKB/TrEMBL:Q5X798}	lpp2581	lpp2581	Hypothetical protein lmxE	[TP0840-TP0965 (0.8653204)]
COG0477	COG0845	lpp0523	lpp0523	Proline/betaine transport protein homolog	lpp2581	lpp2581	Hypothetical protein lmxE	[TP0840-TP0965 (0.8653204)]
COG0477	COG0845	lpp0422	lpp0422	Hypothetical protein {UniProtKB/TrEMBL:Q5X831}	lpp0913	lpp0913	Hypothetical protein {UniProtKB/TrEMBL:Q5X6Q2}	[TP0840-TP0965 (0.8653204)]
COG0477	COG0845	lpp2529	lpp2529	Hypothetical protein {UniProtKB/TrEMBL:Q5X264}	lpp0737	lpp0737	Hypothetical protein {UniProtKB/TrEMBL:Q5X768}	[TP0840-TP0965 (0.8653204)]
COG0477	COG0845	lpp0661	lpp0661	Hypothetical protein {UniProtKB/TrEMBL:Q5X7E4}	lpp2352	lpp2352	Chemiosmotic efflux system C protein B	[TP0840-TP0965 (0.8653204)]
COG0477	COG0845	lpp1360	lpp1360	Hypothetical protein {UniProtKB/TrEMBL:Q5X5G0}	lpp2991	lpp2991	Hypothetical protein {UniProtKB/TrEMBL:Q5X0V5}	[TP0840-TP0965 (0.8653204)]
COG0477	COG0845	lpp0347	lpp0347	Hypothetical protein {UniProtKB/TrEMBL:Q5X8A6}	lpp2372	lpp2372	HelB protein {UniProtKB/TrEMBL:Q5X2L6}	[TP0840-TP0965 (0.8653204)]
COG0477	COG0845	lpp1624	lpp1624	Hypothetical protein {UniProtKB/TrEMBL:Q5X4Q2}	lpp0737	lpp0737	Hypothetical protein {UniProtKB/TrEMBL:Q5X768}	[TP0840-TP0965 (0.8653204)]
COG0477	COG0845	lpp0856	lpp0856	Hypothetical protein {UniProtKB/TrEMBL:Q5X6V8}	lpp2372	lpp2372	HelB protein {UniProtKB/TrEMBL:Q5X2L6}	[TP0840-TP0965 (0.8653204)]
COG0477	COG0845	lpp1222	lpp1222	Hypothetical protein {UniProtKB/TrEMBL:Q5X5U8}	lpp2362	lpp2362	Chemiosmotic efflux system B protein B	[TP0840-TP0965 (0.8653204)]
COG0477	COG0845	lpp0691	lpp0691	Hypothetical protein {UniProtKB/TrEMBL:Q5X7B4}	lpp0713	lpp0713	Hypothetical protein {UniProtKB/TrEMBL:Q5X792}	[TP0840-TP0965 (0.8653204)]
COG0477	COG0845	lpp1165	lpp1165	Hypothetical protein {UniProtKB/TrEMBL:Q5X605}	lpp2352	lpp2352	Chemiosmotic efflux system C protein B	[TP0840-TP0965 (0.8653204)]
COG0477	COG0845	lpp1360	lpp1360	Hypothetical protein {UniProtKB/TrEMBL:Q5X5G0}	lpp0713	lpp0713	Hypothetical protein {UniProtKB/TrEMBL:Q5X792}	[TP0840-TP0965 (0.8653204)]
COG0477	COG0845	lpp2529	lpp2529	Hypothetical protein {UniProtKB/TrEMBL:Q5X264}	lpp2991	lpp2991	Hypothetical protein {UniProtKB/TrEMBL:Q5X0V5}	[TP0840-TP0965 (0.8653204)]
COG0477	COG0845	lpp0707	lpp0707	Hypothetical protein {UniProtKB/TrEMBL:Q5X798}	lpp2372	lpp2372	HelB protein {UniProtKB/TrEMBL:Q5X2L6}	[TP0840-TP0965 (0.8653204)]
COG0477	COG0845	lpp1278	lpp1278	Hypothetical protein {UniProtKB/TrEMBL:Q5X5P2}	lpp0787	lpp0787	Hypothetical protein {UniProtKB/TrEMBL:Q5X726}	[TP0840-TP0965 (0.8653204)]
COG0477	COG0845	lpp0422	lpp0422	Hypothetical protein {UniProtKB/TrEMBL:Q5X831}	lpp2879	lpp2879	Hypothetical protein {UniProtKB/TrEMBL:Q5X165}	[TP0840-TP0965 (0.8653204)]
COG0477	COG0845	lpp2187	lpp2187	Hypothetical protein {UniProtKB/TrEMBL:Q5X349}	lpp2991	lpp2991	Hypothetical protein {UniProtKB/TrEMBL:Q5X0V5}	[TP0840-TP0965 (0.8653204)]
COG0477	COG0845	lpp0691	lpp0691	Hypothetical protein {UniProtKB/TrEMBL:Q5X7B4}	lpp2581	lpp2581	Hypothetical protein lmxE	[TP0840-TP0965 (0.8653204)]
COG0477	COG0845	lpp1082	lpp1082	Hypothetical protein {UniProtKB/TrEMBL:Q5X685}	lpp2372	lpp2372	HelB protein {UniProtKB/TrEMBL:Q5X2L6}	[TP0840-TP0965 (0.8653204)]
COG0477	COG0845	lpp0292	lpp0292	Hypothetical protein {UniProtKB/TrEMBL:Q5X8G1}	lpp2991	lpp2991	Hypothetical protein {UniProtKB/TrEMBL:Q5X0V5}	[TP0840-TP0965 (0.8653204)]
COG0477	COG0845	lpp2457	lpp2457	Hypothetical protein {UniProtKB/TrEMBL:Q5X2D6}	lpp2074	lpp2074	Chemiosmotic efflux system protein B-like protein	[TP0840-TP0965 (0.8653204)]
COG0477	COG0845	lpp0422	lpp0422	Hypothetical protein {UniProtKB/TrEMBL:Q5X831}	lpp2352	lpp2352	Chemiosmotic efflux system C protein B	[TP0840-TP0965 (0.8653204)]
COG0477	COG0845	lpp1165	lpp1165	Hypothetical protein {UniProtKB/TrEMBL:Q5X605}	lpp2074	lpp2074	Chemiosmotic efflux system protein B-like protein	[TP0840-TP0965 (0.8653204)]
COG0477	COG0845	lpp1279	lpp1279	Hypothetical protein {UniProtKB/TrEMBL:Q5X5P1}	lpp2991	lpp2991	Hypothetical protein {UniProtKB/TrEMBL:Q5X0V5}	[TP0840-TP0965 (0.8653204)]
COG0477	COG0845	lpp0488	lpp0488	Hypothetical protein {UniProtKB/TrEMBL:Q5X7W7}	lpp2581	lpp2581	Hypothetical protein lmxE	[TP0840-TP0965 (0.8653204)]
COG0477	COG0845	lpp0706	lpp0706	Hypothetical protein {UniProtKB/TrEMBL:Q5X799}	lpp0713	lpp0713	Hypothetical protein {UniProtKB/TrEMBL:Q5X792}	[TP0840-TP0965 (0.8653204)]
COG0477	COG0845	lpp1608	lpp1608	Hypothetical protein {UniProtKB/TrEMBL:Q5X4R7}	lpp0078	lpp0078	Hypothetical protein {UniProtKB/TrEMBL:Q5X914}	[TP0840-TP0965 (0.8653204)]
COG0477	COG0845	lpp0422	lpp0422	Hypothetical protein {UniProtKB/TrEMBL:Q5X831}	lpp2991	lpp2991	Hypothetical protein {UniProtKB/TrEMBL:Q5X0V5}	[TP0840-TP0965 (0.8653204)]
COG0477	COG0845	lpp2570	lpp2570	Hypothetical protein {UniProtKB/TrEMBL:Q5X223}	lpp2352	lpp2352	Chemiosmotic efflux system C protein B	[TP0840-TP0965 (0.8653204)]
COG0477	COG0845	lpp2187	lpp2187	Hypothetical protein {UniProtKB/TrEMBL:Q5X349}	lpp0078	lpp0078	Hypothetical protein {UniProtKB/TrEMBL:Q5X914}	[TP0840-TP0965 (0.8653204)]
COG0477	COG0845	lpp1082	lpp1082	Hypothetical protein {UniProtKB/TrEMBL:Q5X685}	lpp0913	lpp0913	Hypothetical protein {UniProtKB/TrEMBL:Q5X6Q2}	[TP0840-TP0965 (0.8653204)]
COG0477	COG0845	lpp1082	lpp1082	Hypothetical protein {UniProtKB/TrEMBL:Q5X685}	lpp2991	lpp2991	Hypothetical protein {UniProtKB/TrEMBL:Q5X0V5}	[TP0840-TP0965 (0.8653204)]
COG0477	COG0845	lpp0692	lpp0692	Hypothetical protein {UniProtKB/TrEMBL:Q5X7B3}	lpp0913	lpp0913	Hypothetical protein {UniProtKB/TrEMBL:Q5X6Q2}	[TP0840-TP0965 (0.8653204)]
COG0477	COG0845	lpp1278	lpp1278	Hypothetical protein {UniProtKB/TrEMBL:Q5X5P2}	lpp0078	lpp0078	Hypothetical protein {UniProtKB/TrEMBL:Q5X914}	[TP0840-TP0965 (0.8653204)]
COG0477	COG0845	lpp1359	lpp1359	Hypothetical protein {UniProtKB/TrEMBL:Q5X5G1}	lpp0787	lpp0787	Hypothetical protein {UniProtKB/TrEMBL:Q5X726}	[TP0840-TP0965 (0.8653204)]
COG0477	COG0845	lpp1608	lpp1608	Hypothetical protein {UniProtKB/TrEMBL:Q5X4R7}	lpp0737	lpp0737	Hypothetical protein {UniProtKB/TrEMBL:Q5X768}	[TP0840-TP0965 (0.8653204)]
COG0477	COG0845	lpp1779	lpp1779	Hypothetical protein {UniProtKB/TrEMBL:Q5X4A1}	lpp2581	lpp2581	Hypothetical protein lmxE	[TP0840-TP0965 (0.8653204)]
COG0477	COG0845	lpp0604	lpp0604	Hypothetical protein {UniProtKB/TrEMBL:Q5X7K1}	lpp0913	lpp0913	Hypothetical protein {UniProtKB/TrEMBL:Q5X6Q2}	[TP0840-TP0965 (0.8653204)]
COG0477	COG0845	lpp0692	lpp0692	Hypothetical protein {UniProtKB/TrEMBL:Q5X7B3}	lpp2129	lpp2129	Hypothetical protein {UniProtKB/TrEMBL:Q5X3A7}	[TP0840-TP0965 (0.8653204)]
COG0477	COG0845	lpp2570	lpp2570	Hypothetical protein {UniProtKB/TrEMBL:Q5X223}	lpp2879	lpp2879	Hypothetical protein {UniProtKB/TrEMBL:Q5X165}	[TP0840-TP0965 (0.8653204)]
COG0477	COG0845	lpp1359	lpp1359	Hypothetical protein {UniProtKB/TrEMBL:Q5X5G1}	lpp0913	lpp0913	Hypothetical protein {UniProtKB/TrEMBL:Q5X6Q2}	[TP0840-TP0965 (0.8653204)]
COG0477	COG0845	lpp1279	lpp1279	Hypothetical protein {UniProtKB/TrEMBL:Q5X5P1}	lpp0713	lpp0713	Hypothetical protein {UniProtKB/TrEMBL:Q5X792}	[TP0840-TP0965 (0.8653204)]
COG0477	COG0845	lpp0523	lpp0523	Proline/betaine transport protein homolog	lpp2352	lpp2352	Chemiosmotic efflux system C protein B	[TP0840-TP0965 (0.8653204)]
COG0477	COG0845	lpp2314	lpp2314	Hypothetical protein {UniProtKB/TrEMBL:Q5X2S3}	lpp2372	lpp2372	HelB protein {UniProtKB/TrEMBL:Q5X2L6}	[TP0840-TP0965 (0.8653204)]
COG0477	COG0845	lpp1624	lpp1624	Hypothetical protein {UniProtKB/TrEMBL:Q5X4Q2}	lpp0913	lpp0913	Hypothetical protein {UniProtKB/TrEMBL:Q5X6Q2}	[TP0840-TP0965 (0.8653204)]
COG0477	COG0845	lpp1860	lpp1860	Hypothetical protein {UniProtKB/TrEMBL:Q5X420}	lpp0713	lpp0713	Hypothetical protein {UniProtKB/TrEMBL:Q5X792}	[TP0840-TP0965 (0.8653204)]
COG0477	COG0845	lpp1082	lpp1082	Hypothetical protein {UniProtKB/TrEMBL:Q5X685}	lpp2129	lpp2129	Hypothetical protein {UniProtKB/TrEMBL:Q5X3A7}	[TP0840-TP0965 (0.8653204)]
COG0477	COG0845	lpp1222	lpp1222	Hypothetical protein {UniProtKB/TrEMBL:Q5X5U8}	lpp1474	lpp1474	Legionella secretion system protein D	[TP0840-TP0965 (0.8653204)]
COG0477	COG0845	lpp0604	lpp0604	Hypothetical protein {UniProtKB/TrEMBL:Q5X7K1}	lpp0713	lpp0713	Hypothetical protein {UniProtKB/TrEMBL:Q5X792}	[TP0840-TP0965 (0.8653204)]
COG0477	COG0845	lpp0856	lpp0856	Hypothetical protein {UniProtKB/TrEMBL:Q5X6V8}	lpp0078	lpp0078	Hypothetical protein {UniProtKB/TrEMBL:Q5X914}	[TP0840-TP0965 (0.8653204)]
COG0477	COG0845	lpp1410	lpp1410	Hypothetical protein {UniProtKB/TrEMBL:Q5X5B0}	lpp2581	lpp2581	Hypothetical protein lmxE	[TP0840-TP0965 (0.8653204)]
COG0305	COG2812	lpp0803	lpp0803	Replicative DNA helicase	lpp2802	lpp2802	DNA polymerase III, gamma and tau subunits	[TP0058-TP1005 (0.7130585)]
COG0188	COG0526	lpp1372	lpp1372	DNA gyrase, subunit A, type II topoisomerase	lpp0011	lpp0011	Hypothetical protein {UniProtKB/TrEMBL:Q5X980}	[TP0005-TP0100 (0.7885434)]
COG0188	COG0526	lpp3051	lpp3051	DNA topoisomerase IV, A subunit	lpp1115	lpp1115	Hypothetical protein {UniProtKB/TrEMBL:Q5X655}	[TP0005-TP0100 (0.7885434)]
COG0188	COG0526	lpp3051	lpp3051	DNA topoisomerase IV, A subunit	lpp0011	lpp0011	Hypothetical protein {UniProtKB/TrEMBL:Q5X980}	[TP0005-TP0100 (0.7885434)]
COG0188	COG0526	lpp1372	lpp1372	DNA gyrase, subunit A, type II topoisomerase	lpp0137	dsbA	Thiol:disulfide interchange protein dsbA precursor	[TP0005-TP0100 (0.7885434)]
COG0188	COG0526	lpp3051	lpp3051	DNA topoisomerase IV, A subunit	lpp0137	dsbA	Thiol:disulfide interchange protein dsbA precursor	[TP0005-TP0100 (0.7885434)]
COG0188	COG0526	lpp1372	lpp1372	DNA gyrase, subunit A, type II topoisomerase	lpp3003	lpp3003	Hypothetical protein trxA	[TP0005-TP0100 (0.7885434)]
COG0188	COG0526	lpp1372	lpp1372	DNA gyrase, subunit A, type II topoisomerase	lpp1545	lpp1545	Hypothetical protein {UniProtKB/TrEMBL:Q5X4X5}	[TP0005-TP0100 (0.7885434)]
COG0188	COG0526	lpp3051	lpp3051	DNA topoisomerase IV, A subunit	lpp3003	lpp3003	Hypothetical protein trxA	[TP0005-TP0100 (0.7885434)]
COG0188	COG0526	lpp3051	lpp3051	DNA topoisomerase IV, A subunit	lpp1367	lpp1367	Hypothetical protein {UniProtKB/TrEMBL:Q5X5F3}	[TP0005-TP0100 (0.7885434)]
COG0188	COG0526	lpp1372	lpp1372	DNA gyrase, subunit A, type II topoisomerase	lpp0924	lpp0924	Cytochrome C biogenesis protein	[TP0005-TP0100 (0.7885434)]
COG0188	COG0526	lpp1372	lpp1372	DNA gyrase, subunit A, type II topoisomerase	lpp1367	lpp1367	Hypothetical protein {UniProtKB/TrEMBL:Q5X5F3}	[TP0005-TP0100 (0.7885434)]
COG0188	COG0526	lpp3051	lpp3051	DNA topoisomerase IV, A subunit	lpp0924	lpp0924	Cytochrome C biogenesis protein	[TP0005-TP0100 (0.7885434)]
COG0188	COG0526	lpp3051	lpp3051	DNA topoisomerase IV, A subunit	lpp1545	lpp1545	Hypothetical protein {UniProtKB/TrEMBL:Q5X4X5}	[TP0005-TP0100 (0.7885434)]
COG0188	COG0526	lpp1372	lpp1372	DNA gyrase, subunit A, type II topoisomerase	lpp1115	lpp1115	Hypothetical protein {UniProtKB/TrEMBL:Q5X655}	[TP0005-TP0100 (0.7885434)]
COG0526	COG0771	lpp0137	dsbA	Thiol:disulfide interchange protein dsbA precursor	lpp2669	murD	UDP-N-acetylmuramoylalanine--D-glutamate ligase (EC 6.3.2.9) (UDP-N- acetylmuramoyl-L-alanyl-D-glutamate synthetase) (D-glutamic acid- adding enzyme)	[TP0100-TP0903 (0.59509045)]
COG0526	COG0771	lpp0011	lpp0011	Hypothetical protein {UniProtKB/TrEMBL:Q5X980}	lpp2669	murD	UDP-N-acetylmuramoylalanine--D-glutamate ligase (EC 6.3.2.9) (UDP-N- acetylmuramoyl-L-alanyl-D-glutamate synthetase) (D-glutamic acid- adding enzyme)	[TP0100-TP0903 (0.59509045)]
COG0526	COG0771	lpp0924	lpp0924	Cytochrome C biogenesis protein	lpp2669	murD	UDP-N-acetylmuramoylalanine--D-glutamate ligase (EC 6.3.2.9) (UDP-N- acetylmuramoyl-L-alanyl-D-glutamate synthetase) (D-glutamic acid- adding enzyme)	[TP0100-TP0903 (0.59509045)]
COG0526	COG0771	lpp1367	lpp1367	Hypothetical protein {UniProtKB/TrEMBL:Q5X5F3}	lpp2669	murD	UDP-N-acetylmuramoylalanine--D-glutamate ligase (EC 6.3.2.9) (UDP-N- acetylmuramoyl-L-alanyl-D-glutamate synthetase) (D-glutamic acid- adding enzyme)	[TP0100-TP0903 (0.59509045)]
COG0526	COG0771	lpp1545	lpp1545	Hypothetical protein {UniProtKB/TrEMBL:Q5X4X5}	lpp2669	murD	UDP-N-acetylmuramoylalanine--D-glutamate ligase (EC 6.3.2.9) (UDP-N- acetylmuramoyl-L-alanyl-D-glutamate synthetase) (D-glutamic acid- adding enzyme)	[TP0100-TP0903 (0.59509045)]
COG0526	COG0771	lpp3003	lpp3003	Hypothetical protein trxA	lpp2669	murD	UDP-N-acetylmuramoylalanine--D-glutamate ligase (EC 6.3.2.9) (UDP-N- acetylmuramoyl-L-alanyl-D-glutamate synthetase) (D-glutamic acid- adding enzyme)	[TP0100-TP0903 (0.59509045)]
COG0526	COG0771	lpp1115	lpp1115	Hypothetical protein {UniProtKB/TrEMBL:Q5X655}	lpp2669	murD	UDP-N-acetylmuramoylalanine--D-glutamate ligase (EC 6.3.2.9) (UDP-N- acetylmuramoyl-L-alanyl-D-glutamate synthetase) (D-glutamic acid- adding enzyme)	[TP0100-TP0903 (0.59509045)]
COG0143	COG0845	lpp2941	metG	Methionyl-tRNA synthetase (EC 6.1.1.10) (Methionine--tRNA ligase) (MetRS)	lpp2129	lpp2129	Hypothetical protein {UniProtKB/TrEMBL:Q5X3A7}	[TP0798-TP0965 (0.7246752)]
COG0143	COG0845	lpp2941	metG	Methionyl-tRNA synthetase (EC 6.1.1.10) (Methionine--tRNA ligase) (MetRS)	lpp2581	lpp2581	Hypothetical protein lmxE	[TP0798-TP0965 (0.7246752)]
COG0143	COG0845	lpp2941	metG	Methionyl-tRNA synthetase (EC 6.1.1.10) (Methionine--tRNA ligase) (MetRS)	lpp2362	lpp2362	Chemiosmotic efflux system B protein B	[TP0798-TP0965 (0.7246752)]
COG0143	COG0845	lpp2941	metG	Methionyl-tRNA synthetase (EC 6.1.1.10) (Methionine--tRNA ligase) (MetRS)	lpp2879	lpp2879	Hypothetical protein {UniProtKB/TrEMBL:Q5X165}	[TP0798-TP0965 (0.7246752)]
COG0143	COG0845	lpp2941	metG	Methionyl-tRNA synthetase (EC 6.1.1.10) (Methionine--tRNA ligase) (MetRS)	lpp0787	lpp0787	Hypothetical protein {UniProtKB/TrEMBL:Q5X726}	[TP0798-TP0965 (0.7246752)]
COG0143	COG0845	lpp2941	metG	Methionyl-tRNA synthetase (EC 6.1.1.10) (Methionine--tRNA ligase) (MetRS)	lpp2074	lpp2074	Chemiosmotic efflux system protein B-like protein	[TP0798-TP0965 (0.7246752)]
COG0143	COG0845	lpp2941	metG	Methionyl-tRNA synthetase (EC 6.1.1.10) (Methionine--tRNA ligase) (MetRS)	lpp0713	lpp0713	Hypothetical protein {UniProtKB/TrEMBL:Q5X792}	[TP0798-TP0965 (0.7246752)]
COG0143	COG0845	lpp2941	metG	Methionyl-tRNA synthetase (EC 6.1.1.10) (Methionine--tRNA ligase) (MetRS)	lpp1474	lpp1474	Legionella secretion system protein D	[TP0798-TP0965 (0.7246752)]
COG0143	COG0845	lpp2941	metG	Methionyl-tRNA synthetase (EC 6.1.1.10) (Methionine--tRNA ligase) (MetRS)	lpp2372	lpp2372	HelB protein {UniProtKB/TrEMBL:Q5X2L6}	[TP0798-TP0965 (0.7246752)]
COG0143	COG0845	lpp2941	metG	Methionyl-tRNA synthetase (EC 6.1.1.10) (Methionine--tRNA ligase) (MetRS)	lpp2352	lpp2352	Chemiosmotic efflux system C protein B	[TP0798-TP0965 (0.7246752)]
COG0143	COG0845	lpp2941	metG	Methionyl-tRNA synthetase (EC 6.1.1.10) (Methionine--tRNA ligase) (MetRS)	lpp0078	lpp0078	Hypothetical protein {UniProtKB/TrEMBL:Q5X914}	[TP0798-TP0965 (0.7246752)]
COG0143	COG0845	lpp2941	metG	Methionyl-tRNA synthetase (EC 6.1.1.10) (Methionine--tRNA ligase) (MetRS)	lpp2991	lpp2991	Hypothetical protein {UniProtKB/TrEMBL:Q5X0V5}	[TP0798-TP0965 (0.7246752)]
COG0143	COG0845	lpp2941	metG	Methionyl-tRNA synthetase (EC 6.1.1.10) (Methionine--tRNA ligase) (MetRS)	lpp0737	lpp0737	Hypothetical protein {UniProtKB/TrEMBL:Q5X768}	[TP0798-TP0965 (0.7246752)]
COG0143	COG0845	lpp2941	metG	Methionyl-tRNA synthetase (EC 6.1.1.10) (Methionine--tRNA ligase) (MetRS)	lpp0913	lpp0913	Hypothetical protein {UniProtKB/TrEMBL:Q5X6Q2}	[TP0798-TP0965 (0.7246752)]
COG1536	COG1868	lpp1723	lpp1723	Flagellar motor switch protein	lpp1756	lpp1756	Flagellar motor switch protein FliM	[TP0026-TP0721 (0.9539454)]
COG0504	COG1475	lpp1184	lpp1184	CTP synthase {UniProtKB/TrEMBL:Q5X5Y6}	lpp2951	lpp2951	Hypothetical protein parB	[TP0305-TP0271 (0.70252794)]
COG0504	COG1475	lpp1184	lpp1184	CTP synthase {UniProtKB/TrEMBL:Q5X5Y6}	lpp2643	lpp2643	Hypothetical protein parB	[TP0305-TP0271 (0.70252794)]
COG0250	COG0772	lpp0382	lpp0382	Transcription antitermination protein NusG	lpp1328	lpp1328	Rod shape-determining protein rodA	[TP0236-TP0387 (0.7470728)]
COG0250	COG0772	lpp0382	lpp0382	Transcription antitermination protein NusG	lpp2668	lpp2668	Cell division protein ftsW	[TP0236-TP0387 (0.7470728)]
COG0227	COG0740	lpp0544	rpmB	50S ribosomal protein L28	lpp1829	clpP	ATP-dependent Clp protease proteolytic subunit (EC 3.4.21.92) (Endopeptidase Clp)	[TP0362-TP0507 (0.75048)]
COG0457	COG0457	lpp2549	lpp2549	Hypothetical protein {UniProtKB/TrEMBL:Q5X244}	lpp2549	lpp2549	Hypothetical protein {UniProtKB/TrEMBL:Q5X244}	[TP0067-TP0095 (0.6515529)]
COG0445	COG3839	lpp2948	gidA	tRNA uridine 5-carboxymethylaminomethyl modification enzyme gidA (Glucose-inhibited division protein A)	lpp1694	lpp1694	Hypothetical protein {UniProtKB/TrEMBL:Q5X4I2}	[TP0044-TP0804 (0.81002605)]
COG0103	COG0211	lpp2761	lpp2761	30S ribosomal subunit protein S9	lpp2703	rpmA	50S ribosomal protein L27	[TP1024-TP0743 (0.87139803)]
COG0530	COG0741	lpp0958	lpp0958	Hypothetical protein {UniProtKB/TrEMBL:Q5X6K7}	lpp1257	lpp1257	Hypothetical protein {UniProtKB/TrEMBL:Q5X5R3}	[TP1034-TP0043 (0.7823198)]
COG0530	COG0741	lpp0958	lpp0958	Hypothetical protein {UniProtKB/TrEMBL:Q5X6K7}	lpp1123	lpp1123	Hypothetical protein {UniProtKB/TrEMBL:Q5X647}	[TP1034-TP0043 (0.7823198)]
COG0530	COG0741	lpp0958	lpp0958	Hypothetical protein {UniProtKB/TrEMBL:Q5X6K7}	lpp0720	lpp0720	Hypothetical protein {UniProtKB/TrEMBL:Q5X785}	[TP1034-TP0043 (0.7823198)]
COG0621	COG2812	lpp0740	lpp0740	Hypothetical protein {UniProtKB/TrEMBL:Q5X765}	lpp2802	lpp2802	DNA polymerase III, gamma and tau subunits	[TP0754-TP1005 (0.5550382)]
COG0621	COG2812	lpp1288	lpp1288	Hypothetical protein {UniProtKB/TrEMBL:Q5X5N2}	lpp2802	lpp2802	DNA polymerase III, gamma and tau subunits	[TP0754-TP1005 (0.5550382)]
COG0739	COG1344	lpp0627	lpp0627	Hypothetical protein {UniProtKB/TrEMBL:Q5X7H8}	lpp1234	lpp1234	Flagellar hook-associated protein FlgL	[TP0702-TP0870 (0.64395046)]
COG0739	COG1344	lpp0887	lpp0887	Hypothetical protein {UniProtKB/TrEMBL:Q5X6S8}	lpp1234	lpp1234	Flagellar hook-associated protein FlgL	[TP0702-TP0870 (0.64395046)]
COG0739	COG1344	lpp0627	lpp0627	Hypothetical protein {UniProtKB/TrEMBL:Q5X7H8}	lpp1294	lpp1294	Flagelline {UniProtKB/TrEMBL:Q5X5M6}	[TP0702-TP0870 (0.64395046)]
COG0739	COG1344	lpp1246	lpp1246	Novel lipoprotein homolog NlpD	lpp1294	lpp1294	Flagelline {UniProtKB/TrEMBL:Q5X5M6}	[TP0702-TP0870 (0.64395046)]
COG0739	COG1344	lpp1246	lpp1246	Novel lipoprotein homolog NlpD	lpp1234	lpp1234	Flagellar hook-associated protein FlgL	[TP0702-TP0870 (0.64395046)]
COG0739	COG1344	lpp0887	lpp0887	Hypothetical protein {UniProtKB/TrEMBL:Q5X6S8}	lpp1294	lpp1294	Flagelline {UniProtKB/TrEMBL:Q5X5M6}	[TP0702-TP0870 (0.64395046)]
COG0442	COG4591	lpp0749	lpp0749	Prolyl-tRNA synthetase {UniProtKB/TrEMBL:Q5X756}	lpp2239	lpp2239	Hypothetical protein {UniProtKB/TrEMBL:Q5X2Z7}	[TP0160-TP0582 (0.74148)]
COG0442	COG4591	lpp0749	lpp0749	Prolyl-tRNA synthetase {UniProtKB/TrEMBL:Q5X756}	lpp0912	lpp0912	Hypothetical protein {UniProtKB/TrEMBL:Q5X6Q3}	[TP0160-TP0582 (0.74148)]
COG1536	COG4786	lpp1723	lpp1723	Flagellar motor switch protein	lpp1229	lpp1229	Flagellar biosynthesis protein FlgG	[TP0026-TP0961 (0.8107165)]
COG0465	COG4591	lpp2842	lpp2842	Cell division protease ftsH	lpp0912	lpp0912	Hypothetical protein {UniProtKB/TrEMBL:Q5X6Q3}	[TP0765-TP0582 (0.6598422)]
COG0465	COG4591	lpp2842	lpp2842	Cell division protease ftsH	lpp2239	lpp2239	Hypothetical protein {UniProtKB/TrEMBL:Q5X2Z7}	[TP0765-TP0582 (0.6598422)]
COG0773	COG0817	lpp1717	lpp1717	Hypothetical protein mpl	lpp1250	ruvC	Crossover junction endodeoxyribonuclease ruvC (EC 3.1.22.4) (Holliday junction nuclease ruvC) (Holliday junction resolvase ruvC)	[TP0341-TP0517 (0.7285616)]
COG0773	COG0817	lpp2667	murC	UDP-N-acetylmuramate--L-alanine ligase (EC 6.3.2.8) (UDP-N- acetylmuramoyl-L-alanine synthetase)	lpp1250	ruvC	Crossover junction endodeoxyribonuclease ruvC (EC 3.1.22.4) (Holliday junction nuclease ruvC) (Holliday junction resolvase ruvC)	[TP0341-TP0517 (0.7285616)]
COG0272	COG0773	lpp1020	lpp1020	DNA ligase {UniProtKB/TrEMBL:Q5X6E6}	lpp2667	murC	UDP-N-acetylmuramate--L-alanine ligase (EC 6.3.2.8) (UDP-N- acetylmuramoyl-L-alanine synthetase)	[TP0634-TP0341 (0.8201813)]
COG0272	COG0773	lpp1020	lpp1020	DNA ligase {UniProtKB/TrEMBL:Q5X6E6}	lpp1717	lpp1717	Hypothetical protein mpl	[TP0634-TP0341 (0.8201813)]
COG1652	COG1684	lpp2649	lpp2649	Hypothetical protein {UniProtKB/TrEMBL:Q5X1U4}	lpp1751	lpp1751	Flagellar biosynthetic protein fliR	[TP0042-TP0716 (0.75048)]
COG0353	COG0514	lpp2804	recR	Recombination protein recR	lpp0930	lpp0930	Hypothetical protein {UniProtKB/TrEMBL:Q5X6N5}	[TP1004-TP0103 (0.6917512)]
COG0036	COG0249	lpp0721	lpp0721	Ribulose-phosphate 3-epimerase	lpp1768	mutS	DNA mismatch repair protein mutS	[TP0945-TP0328 (0.6742458)]
COG0280	COG2204	lpp2215	lpp2215	Hypothetical protein pta	lpp0915	lpp0915	Transcriptional regulator FleQ	[TP0094-TP0519 (0.5559654)]
COG0280	COG2204	lpp2215	lpp2215	Hypothetical protein pta	lpp1176	lpp1176	Hypothetical protein pilR	[TP0094-TP0519 (0.5559654)]
COG0280	COG2204	lpp2215	lpp2215	Hypothetical protein pta	lpp1726	lpp1726	Hypothetical protein fleR	[TP0094-TP0519 (0.5559654)]
COG0124	COG0465	lpp1501	hisS	Histidyl-tRNA synthetase (EC 6.1.1.21) (Histidine--tRNA ligase) (HisRS)	lpp2842	lpp2842	Cell division protease ftsH	[TP0641-TP0330 (0.76316583)]
COG0250	COG3439	lpp0382	lpp0382	Transcription antitermination protein NusG	lpp2368	lpp2368	Hypothetical protein {UniProtKB/TrEMBL:Q5X2L9}	[TP0236-TP0895 (0.72267145)]
COG0257	COG0719	lpp0415	lpp0415	50S ribosomal protein L36	lpp0654	lpp0654	Hypothetical protein {UniProtKB/TrEMBL:Q5X7F1}	[TP0209-TP0612 (0.6772987)]
COG0257	COG0719	lpp0415	lpp0415	50S ribosomal protein L36	lpp0652	lpp0652	Hypothetical protein {UniProtKB/TrEMBL:Q5X7F3}	[TP0209-TP0612 (0.6772987)]
COG0564	COG1843	lpp2242	lpp2242	Pseudouridine synthase {UniProtKB/TrEMBL:Q5X2Z4}	lpp1226	lpp1226	Flagellar basal-body rod modification protein	[TP0339-TP0728 (0.7885255)]
COG0564	COG1843	lpp1287	lpp1287	Pseudouridine synthase {UniProtKB/TrEMBL:Q5X5N3}	lpp1226	lpp1226	Flagellar basal-body rod modification protein	[TP0339-TP0728 (0.7885255)]
COG0504	COG0728	lpp1184	lpp1184	CTP synthase {UniProtKB/TrEMBL:Q5X5Y6}	lpp2688	lpp2688	Hypothetical protein {UniProtKB/TrEMBL:Q5X1Q5}	[TP0305-TP0516 (0.84299135)]
COG0275	COG0820	lpp0975	mraW	S-adenosyl-methyltransferase mraW (EC 2.1.1.-)	lpp1504	lpp1504	Hypothetical protein {UniProtKB/TrEMBL:Q5X516}	[TP0384-TP0068 (0.79878455)]
COG0242	COG0360	lpp0666	lpp0666	Peptide deformylase {UniProtKB/TrEMBL:Q5X7D9}	lpp1550	rpsF	30S ribosomal protein S6	[TP0757-TP0063 (0.54983324)]
COG0242	COG0360	lpp2648	lpp2648	Peptide deformylase {UniProtKB/TrEMBL:Q5X1U5}	lpp1550	rpsF	30S ribosomal protein S6	[TP0757-TP0063 (0.54983324)]
COG0242	COG0360	lpp1083	lpp1083	Peptide deformylase {UniProtKB/TrEMBL:Q5X684}	lpp1550	rpsF	30S ribosomal protein S6	[TP0757-TP0063 (0.54983324)]
COG0693	COG1653	lpp1960	lpp1960	Hypothetical protein {UniProtKB/TrEMBL:Q5X3S4}	lpp2227	lpp2227	Hypothetical protein ugpB	[TP0445-TP0074 (0.5751514)]
COG0693	COG1653	lpp1194	lpp1194	Hypothetical protein {UniProtKB/TrEMBL:Q5X5X6}	lpp2227	lpp2227	Hypothetical protein ugpB	[TP0445-TP0074 (0.5751514)]
COG0267	COG0357	lpp0543	lpp0543	50S ribosomal subunit protein L33	lpp2949	gidB	Methyltransferase gidB (EC 2.1.-.-) (Glucose-inhibited division protein B)	[TP0234-TP0946 (0.6249908)]
COG0234	COG0772	lpp0742	htpA	10 kDa chaperonin (Protein Cpn10) (groES protein) (Heat shock protein A)	lpp1328	lpp1328	Rod shape-determining protein rodA	[TP1013-TP0387 (0.81326103)]
COG0234	COG0772	lpp0742	htpA	10 kDa chaperonin (Protein Cpn10) (groES protein) (Heat shock protein A)	lpp2668	lpp2668	Cell division protein ftsW	[TP1013-TP0387 (0.81326103)]
COG0445	COG0457	lpp2948	gidA	tRNA uridine 5-carboxymethylaminomethyl modification enzyme gidA (Glucose-inhibited division protein A)	lpp2549	lpp2549	Hypothetical protein {UniProtKB/TrEMBL:Q5X244}	[TP0044-TP0954 (0.8549597)]
COG0305	COG1595	lpp0803	lpp0803	Replicative DNA helicase	lpp1535	lpp1535	Sigma factor RpoE {UniProtKB/TrEMBL:Q5X4Y5}	[TP0058-TP0092 (0.74082893)]
COG0290	COG1516	lpp2769	infC	Translation initiation factor IF-3	lpp1291	lpp1291	Hypothetical protein fliS	[TP0850-TP0943 (0.6225916)]
COG0228	COG0250	lpp0466	rpsP	30S ribosomal protein S16	lpp0382	lpp0382	Transcription antitermination protein NusG	[TP0905-TP0236 (0.7099409)]
COG1595	COG1868	lpp1535	lpp1535	Sigma factor RpoE {UniProtKB/TrEMBL:Q5X4Y5}	lpp1756	lpp1756	Flagellar motor switch protein FliM	[TP0092-TP0721 (0.802411)]
COG0465	COG0532	lpp2842	lpp2842	Cell division protease ftsH	lpp2820	infB	Translation initiation factor IF-2	[TP0330-TP0891 (0.8751731)]
COG1452	COG1488	lpp0375	lpp0375	Hypothetical protein {UniProtKB/TrEMBL:Q5X878}	lpp0344	lpp0344	Nicotinate phosphoribosyltransferase	[TP0515-TP0628 (0.6658587)]
COG0234	COG0445	lpp0742	htpA	10 kDa chaperonin (Protein Cpn10) (groES protein) (Heat shock protein A)	lpp2948	gidA	tRNA uridine 5-carboxymethylaminomethyl modification enzyme gidA (Glucose-inhibited division protein A)	[TP1013-TP0044 (0.813164)]
COG0326	COG0353	lpp1323	htpG	Chaperone protein htpG (Heat shock protein htpG) (High temperature protein G)	lpp2804	recR	Recombination protein recR	[TP0984-TP1004 (0.5573069)]
COG0265	COG1381	lpp1285	lpp1285	Periplasmic serine protease Do; heat shock	lpp1005	lpp1005	DNA repair protein recO	[TP0773-TP0636 (0.870009)]
COG0265	COG1381	lpp0965	lpp0965	Hypothetical protein {UniProtKB/TrEMBL:Q5X6K0}	lpp1005	lpp1005	DNA repair protein recO	[TP0773-TP0636 (0.870009)]
COG0457	COG0860	lpp2549	lpp2549	Hypothetical protein {UniProtKB/TrEMBL:Q5X244}	lpp2753	lpp2753	Hypothetical protein {UniProtKB/TrEMBL:Q5X1J0}	[TP0820-TP0247 (0.74644035), TP0067-TP0247 (0.79531366)]
COG1653	COG2204	lpp2227	lpp2227	Hypothetical protein ugpB	lpp0915	lpp0915	Transcriptional regulator FleQ	[TP0074-TP0519 (0.57840663)]
COG1653	COG2204	lpp2227	lpp2227	Hypothetical protein ugpB	lpp1726	lpp1726	Hypothetical protein fleR	[TP0074-TP0519 (0.57840663)]
COG1653	COG2204	lpp2227	lpp2227	Hypothetical protein ugpB	lpp1176	lpp1176	Hypothetical protein pilR	[TP0074-TP0519 (0.57840663)]
COG0652	COG1749	lpp1946	lpp1946	Peptidyl-prolyl cis-trans isomerase	lpp1227	lpp1227	Flagellar hook protein FlgE	[TP0947-TP0727 (0.6414869)]
COG0652	COG1749	lpp2783	lpp2783	Peptidyl-prolyl cis-trans isomerase B	lpp1227	lpp1227	Flagellar hook protein FlgE	[TP0947-TP0727 (0.6414869)]
COG1186	COG1925	lpp1742	lpp1742	Hypothetical protein prfB	lpp0540	lpp0540	Hypothetical protein {UniProtKB/TrEMBL:Q5X7R5}	[TP0576-TP0589 (0.79878455)]
COG1749	COG2885	lpp1227	lpp1227	Flagellar hook protein FlgE	lpp0513	lpp0513	Hypothetical protein lphA	[TP0727-TP0292 (0.89187646)]
COG1749	COG2885	lpp1227	lpp1227	Flagellar hook protein FlgE	lpp2026	pal	Peptidoglycan-associated lipoprotein precursor (19 kDa surface antigen) (PPL)	[TP0727-TP0292 (0.89187646)]
COG1749	COG2885	lpp1227	lpp1227	Flagellar hook protein FlgE	lpp3034	lpp3034	Hypothetical protein {UniProtKB/TrEMBL:Q5X0R2}	[TP0727-TP0292 (0.89187646)]
COG1749	COG2885	lpp1227	lpp1227	Flagellar hook protein FlgE	lpp0711	lpp0711	Hypothetical protein {UniProtKB/TrEMBL:Q5X794}	[TP0727-TP0292 (0.89187646)]
COG1177	COG1558	lpp1141	lpp1141	Hypothetical protein potC	lpp1225	lpp1225	Flagellar basal-body rod protein FlgC	[TP0654-TP0397 (0.7022186)]
COG0319	COG0333	lpp1395	lpp1395	UPF0054 protein lpp1395	lpp1346	rpmF	50S ribosomal subunit protein L32	[TP0650-TP0807 (0.80809164)]
COG0216	COG0457	lpp2284	prfA	Peptide chain release factor 1 (RF-1)	lpp2549	lpp2549	Hypothetical protein {UniProtKB/TrEMBL:Q5X244}	[TP0051-TP0067 (0.7097377)]
COG1360	COG4786	lpp2267	lpp2267	Hypothetical protein motB2	lpp1229	lpp1229	Flagellar biosynthesis protein FlgG	[TP0724-TP0961 (0.729456)]
COG1360	COG4786	lpp1744	lpp1744	Hypothetical protein motB	lpp1229	lpp1229	Flagellar biosynthesis protein FlgG	[TP0724-TP0961 (0.729456)]
COG0687	COG0693	lpp1140	lpp1140	Hypothetical protein potD	lpp1194	lpp1194	Hypothetical protein {UniProtKB/TrEMBL:Q5X5X6}	[TP0655-TP0445 (0.5706956)]
COG0687	COG0693	lpp1140	lpp1140	Hypothetical protein potD	lpp1960	lpp1960	Hypothetical protein {UniProtKB/TrEMBL:Q5X3S4}	[TP0655-TP0445 (0.5706956)]
COG1385	COG2204	lpp3004	lpp3004	Hypothetical protein {UniProtKB/TrEMBL:Q5X0U2}	lpp0915	lpp0915	Transcriptional regulator FleQ	[TP0032-TP0519 (0.67332727)]
COG1385	COG2204	lpp3004	lpp3004	Hypothetical protein {UniProtKB/TrEMBL:Q5X0U2}	lpp1176	lpp1176	Hypothetical protein pilR	[TP0032-TP0519 (0.67332727)]
COG1385	COG2204	lpp3004	lpp3004	Hypothetical protein {UniProtKB/TrEMBL:Q5X0U2}	lpp1726	lpp1726	Hypothetical protein fleR	[TP0032-TP0519 (0.67332727)]
COG0542	COG2204	lpp0880	lpp0880	ATP-dependent Clp protease ATP-binding subunit	lpp0915	lpp0915	Transcriptional regulator FleQ	[TP0071-TP0519 (0.6908589)]
COG0542	COG2204	lpp0880	lpp0880	ATP-dependent Clp protease ATP-binding subunit	lpp1726	lpp1726	Hypothetical protein fleR	[TP0071-TP0519 (0.6908589)]
COG0542	COG2204	lpp1714	lpp1714	Endopeptidase Clp ATP-binding chain B	lpp1726	lpp1726	Hypothetical protein fleR	[TP0071-TP0519 (0.6908589)]
COG0542	COG2204	lpp0880	lpp0880	ATP-dependent Clp protease ATP-binding subunit	lpp1176	lpp1176	Hypothetical protein pilR	[TP0071-TP0519 (0.6908589)]
COG0542	COG2204	lpp1714	lpp1714	Endopeptidase Clp ATP-binding chain B	lpp0915	lpp0915	Transcriptional regulator FleQ	[TP0071-TP0519 (0.6908589)]
COG0542	COG2204	lpp1714	lpp1714	Endopeptidase Clp ATP-binding chain B	lpp1176	lpp1176	Hypothetical protein pilR	[TP0071-TP0519 (0.6908589)]
COG0705	COG1187	lpp0886	lpp0886	Hypothetical protein {UniProtKB/TrEMBL:Q5X6S9}	lpp1402	lpp1402	Hypothetical protein rluB	[TP0982-TP0459 (0.6079956)]
COG0705	COG1187	lpp0886	lpp0886	Hypothetical protein {UniProtKB/TrEMBL:Q5X6S9}	lpp0876	lpp0876	Hypothetical protein {UniProtKB/TrEMBL:Q5X6T9}	[TP0982-TP0459 (0.6079956)]
COG0290	COG0457	lpp2769	infC	Translation initiation factor IF-3	lpp2549	lpp2549	Hypothetical protein {UniProtKB/TrEMBL:Q5X244}	[TP0850-TP0095 (0.6947713)]
COG0782	COG0860	lpp2677	lpp2677	Transcription elongation factor GreA	lpp2753	lpp2753	Hypothetical protein {UniProtKB/TrEMBL:Q5X1J0}	[TP0019-TP0247 (0.7668169)]
COG0255	COG1516	lpp0402	rpmC	50S ribosomal protein L29	lpp1291	lpp1291	Hypothetical protein fliS	[TP0197-TP0943 (0.5311184)]
COG0024	COG0530	lpp0221	lpp0221	Methionine aminopeptidase	lpp0958	lpp0958	Hypothetical protein {UniProtKB/TrEMBL:Q5X6K7}	[TP0842-TP1034 (0.7696508)]
COG0024	COG0530	lpp1684	lpp1684	Methionine aminopeptidase	lpp0958	lpp0958	Hypothetical protein {UniProtKB/TrEMBL:Q5X6K7}	[TP0842-TP1034 (0.7696508)]
COG0530	COG0771	lpp0958	lpp0958	Hypothetical protein {UniProtKB/TrEMBL:Q5X6K7}	lpp2669	murD	UDP-N-acetylmuramoylalanine--D-glutamate ligase (EC 6.3.2.9) (UDP-N- acetylmuramoyl-L-alanyl-D-glutamate synthetase) (D-glutamic acid- adding enzyme)	[TP1034-TP0903 (0.71912634)]
COG0220	COG0455	lpp0545	trmB	tRNA (guanine-N(7)-)-methyltransferase (EC 2.1.1.33) (tRNA(m7G46)- methyltransferase)	lpp1747	lpp1747	Hypothetical protein fleN	[TP0464-TP0712 (0.7885255)]
COG0322	COG0353	lpp2698	uvrC	UvrABC system protein C (Protein uvrC) (Excinuclease ABC subunit C)	lpp2804	recR	Recombination protein recR	[TP0472-TP1004 (0.53674763)]
COG0771	COG1595	lpp2669	murD	UDP-N-acetylmuramoylalanine--D-glutamate ligase (EC 6.3.2.9) (UDP-N- acetylmuramoyl-L-alanyl-D-glutamate synthetase) (D-glutamic acid- adding enzyme)	lpp1535	lpp1535	Sigma factor RpoE {UniProtKB/TrEMBL:Q5X4Y5}	[TP0903-TP0092 (0.6651206)]
COG1677	COG1815	lpp1725	lpp1725	Flagellar hook-basal body complex protein	lpp1224	lpp1224	Flagellar basal-body rod protein FlgB	[TP0398-TP0396 (0.79194725)]
COG0188	COG0305	lpp3051	lpp3051	DNA topoisomerase IV, A subunit	lpp0803	lpp0803	Replicative DNA helicase	[TP0005-TP0058 (0.73312306)]
COG0188	COG0305	lpp1372	lpp1372	DNA gyrase, subunit A, type II topoisomerase	lpp0803	lpp0803	Replicative DNA helicase	[TP0005-TP0058 (0.73312306)]
COG1825	COG2812	lpp2705	ctc	50S ribosomal protein L25 (General stress protein CTC)	lpp2802	lpp2802	DNA polymerase III, gamma and tau subunits	[TP0372-TP1005 (0.6540257)]
COG0222	COG0530	lpp0386	rplL	50S ribosomal subunit protein L7/L12	lpp0958	lpp0958	Hypothetical protein {UniProtKB/TrEMBL:Q5X6K7}	[TP0240-TP1034 (0.77472186)]
COG0361	COG1214	lpp1734	infA	Translation initiation factor IF-1	lpp1896	lpp1896	Hypothetical protein {UniProtKB/TrEMBL:Q5X3Y5}	[TP0097-TP0876 (0.56457245)]
COG1509	COG2812	lpp0366	lpp0366	Hypothetical protein {UniProtKB/TrEMBL:Q5X887}	lpp2802	lpp2802	DNA polymerase III, gamma and tau subunits	[TP0121-TP1005 (0.5082704)]
COG2204	COG2204	lpp0915	lpp0915	Transcriptional regulator FleQ	lpp1726	lpp1726	Hypothetical protein fleR	[TP0519-TP0519 (0.65939915)]
COG2204	COG2204	lpp1726	lpp1726	Hypothetical protein fleR	lpp0915	lpp0915	Transcriptional regulator FleQ	[TP0519-TP0519 (0.65939915)]
COG2204	COG2204	lpp1176	lpp1176	Hypothetical protein pilR	lpp1726	lpp1726	Hypothetical protein fleR	[TP0519-TP0519 (0.65939915)]
COG2204	COG2204	lpp1726	lpp1726	Hypothetical protein fleR	lpp1176	lpp1176	Hypothetical protein pilR	[TP0519-TP0519 (0.65939915)]
COG2204	COG2204	lpp1176	lpp1176	Hypothetical protein pilR	lpp1176	lpp1176	Hypothetical protein pilR	[TP0519-TP0519 (0.65939915)]
COG2204	COG2204	lpp0915	lpp0915	Transcriptional regulator FleQ	lpp0915	lpp0915	Transcriptional regulator FleQ	[TP0519-TP0519 (0.65939915)]
COG2204	COG2204	lpp0915	lpp0915	Transcriptional regulator FleQ	lpp1176	lpp1176	Hypothetical protein pilR	[TP0519-TP0519 (0.65939915)]
COG2204	COG2204	lpp1176	lpp1176	Hypothetical protein pilR	lpp0915	lpp0915	Transcriptional regulator FleQ	[TP0519-TP0519 (0.65939915)]
COG2204	COG2204	lpp1726	lpp1726	Hypothetical protein fleR	lpp1726	lpp1726	Hypothetical protein fleR	[TP0519-TP0519 (0.65939915)]
COG0546	COG0739	lpp2241	lpp2241	Hypothetical protein {UniProtKB/TrEMBL:Q5X2Z5}	lpp0627	lpp0627	Hypothetical protein {UniProtKB/TrEMBL:Q5X7H8}	[TP0554-TP0782 (0.73069036)]
COG0546	COG0739	lpp2241	lpp2241	Hypothetical protein {UniProtKB/TrEMBL:Q5X2Z5}	lpp1246	lpp1246	Novel lipoprotein homolog NlpD	[TP0554-TP0782 (0.73069036)]
COG0546	COG0739	lpp2241	lpp2241	Hypothetical protein {UniProtKB/TrEMBL:Q5X2Z5}	lpp0887	lpp0887	Hypothetical protein {UniProtKB/TrEMBL:Q5X6S8}	[TP0554-TP0782 (0.73069036)]
COG0242	COG1187	lpp0666	lpp0666	Peptide deformylase {UniProtKB/TrEMBL:Q5X7D9}	lpp1402	lpp1402	Hypothetical protein rluB	[TP0757-TP0459 (0.5284328)]
COG0242	COG1187	lpp2648	lpp2648	Peptide deformylase {UniProtKB/TrEMBL:Q5X1U5}	lpp1402	lpp1402	Hypothetical protein rluB	[TP0757-TP0459 (0.5284328)]
COG0242	COG1187	lpp1083	lpp1083	Peptide deformylase {UniProtKB/TrEMBL:Q5X684}	lpp0876	lpp0876	Hypothetical protein {UniProtKB/TrEMBL:Q5X6T9}	[TP0757-TP0459 (0.5284328)]
COG0242	COG1187	lpp2648	lpp2648	Peptide deformylase {UniProtKB/TrEMBL:Q5X1U5}	lpp0876	lpp0876	Hypothetical protein {UniProtKB/TrEMBL:Q5X6T9}	[TP0757-TP0459 (0.5284328)]
COG0242	COG1187	lpp0666	lpp0666	Peptide deformylase {UniProtKB/TrEMBL:Q5X7D9}	lpp0876	lpp0876	Hypothetical protein {UniProtKB/TrEMBL:Q5X6T9}	[TP0757-TP0459 (0.5284328)]
COG0242	COG1187	lpp1083	lpp1083	Peptide deformylase {UniProtKB/TrEMBL:Q5X684}	lpp1402	lpp1402	Hypothetical protein rluB	[TP0757-TP0459 (0.5284328)]
COG0457	COG0558	lpp2549	lpp2549	Hypothetical protein {UniProtKB/TrEMBL:Q5X244}	lpp0119	lpp0119	Hypothetical protein {UniProtKB/TrEMBL:Q5X8X4}	[TP0067-TP0730 (0.86096925)]
COG0457	COG0558	lpp2549	lpp2549	Hypothetical protein {UniProtKB/TrEMBL:Q5X244}	lpp2240	lpp2240	Hypothetical protein pgsA	[TP0067-TP0730 (0.86096925)]
COG0457	COG0558	lpp2549	lpp2549	Hypothetical protein {UniProtKB/TrEMBL:Q5X244}	lpp2847	lpp2847	Hypothetical protein {UniProtKB/TrEMBL:Q5X196}	[TP0067-TP0730 (0.86096925)]
COG0020	COG1508	lpp0566	uppS	Undecaprenyl pyrophosphate synthetase (EC 2.5.1.31) (UPP synthetase) (Di-trans,poly-cis-decaprenylcistransferase) (Undecaprenyl diphosphate synthase) (UDS)	lpp0542	lpp0542	RNA polymerase sigma-54 factor	[TP0603-TP0111 (0.79878455)]
COG1385	COG2812	lpp3004	lpp3004	Hypothetical protein {UniProtKB/TrEMBL:Q5X0U2}	lpp2802	lpp2802	DNA polymerase III, gamma and tau subunits	[TP0276-TP1005 (0.66627616)]
COG0217	COG0739	lpp1249	lpp1249	Hypothetical UPF0082 protein lpp1249	lpp1246	lpp1246	Novel lipoprotein homolog NlpD	[TP0474-TP0864 (0.82349855)]
COG0217	COG0739	lpp1249	lpp1249	Hypothetical UPF0082 protein lpp1249	lpp0887	lpp0887	Hypothetical protein {UniProtKB/TrEMBL:Q5X6S8}	[TP0474-TP0864 (0.82349855)]
COG0217	COG0739	lpp1249	lpp1249	Hypothetical UPF0082 protein lpp1249	lpp0627	lpp0627	Hypothetical protein {UniProtKB/TrEMBL:Q5X7H8}	[TP0474-TP0864 (0.82349855)]
COG0242	COG0254	lpp2648	lpp2648	Peptide deformylase {UniProtKB/TrEMBL:Q5X1U5}	lpp0704	rpmE	50S ribosomal protein L31	[TP0757-TP0255 (0.6434887)]
COG0242	COG0254	lpp0666	lpp0666	Peptide deformylase {UniProtKB/TrEMBL:Q5X7D9}	lpp0704	rpmE	50S ribosomal protein L31	[TP0757-TP0255 (0.6434887)]
COG0242	COG0254	lpp1083	lpp1083	Peptide deformylase {UniProtKB/TrEMBL:Q5X684}	lpp0704	rpmE	50S ribosomal protein L31	[TP0757-TP0255 (0.6434887)]
COG0442	COG1466	lpp0749	lpp0749	Prolyl-tRNA synthetase {UniProtKB/TrEMBL:Q5X756}	lpp1300	lpp1300	Hypothetical protein {UniProtKB/TrEMBL:Q5X5M0}	[TP0160-TP0588 (0.66563916)]
COG0847	COG1558	lpp3036	lpp3036	Ribonuclease T {UniProtKB/TrEMBL:Q5X0R0}	lpp1225	lpp1225	Flagellar basal-body rod protein FlgC	[TP0643-TP0397 (0.7022186)]
COG0847	COG1558	lpp1339	lpp1339	Hypothetical protein dnaQ	lpp1225	lpp1225	Flagellar basal-body rod protein FlgC	[TP0643-TP0397 (0.7022186)]
COG0305	COG0593	lpp0803	lpp0803	Replicative DNA helicase	lpp0001	dnaA	Chromosomal replication initiator protein dnaA	[TP0058-TP0001 (0.9013428)]
COG0305	COG0593	lpp0803	lpp0803	Replicative DNA helicase	lpp2848	lpp2848	Hypothetical protein {UniProtKB/TrEMBL:Q5X195}	[TP0058-TP0001 (0.9013428)]
COG0178	COG1197	lpp0451	lpp0451	Excinuclease ABC subunit A	lpp1016	lpp1016	Transcription-repair coupling factor	[TP0514-TP0344 (0.9414915)]
COG0264	COG0544	lpp1678	tsf	Elongation factor Ts (EF-Ts)	lpp1830	tig	Trigger factor {UniProtKB/Swiss-Prot:Q5X450}	[TP0605-TP0506 (0.9100214)]
COG0495	COG1475	lpp1302	leuS	Leucyl-tRNA synthetase (EC 6.1.1.4) (Leucine--tRNA ligase) (LeuRS)	lpp2951	lpp2951	Hypothetical protein parB	[TP0586-TP0271 (0.63095015)]
COG0495	COG1475	lpp1302	leuS	Leucyl-tRNA synthetase (EC 6.1.1.4) (Leucine--tRNA ligase) (LeuRS)	lpp2643	lpp2643	Hypothetical protein parB	[TP0586-TP0271 (0.63095015)]
COG1344	COG1516	lpp1234	lpp1234	Flagellar hook-associated protein FlgL	lpp1291	lpp1291	Hypothetical protein fliS	[TP0870-TP0943 (0.723277)]
COG1344	COG1516	lpp1294	lpp1294	Flagelline {UniProtKB/TrEMBL:Q5X5M6}	lpp1291	lpp1291	Hypothetical protein fliS	[TP0870-TP0943 (0.723277)]
COG0099	COG0216	lpp0416	rpsM	30S ribosomal protein S13	lpp2284	prfA	Peptide chain release factor 1 (RF-1)	[TP0210-TP0051 (0.8775348)]
COG0442	COG0552	lpp0749	lpp0749	Prolyl-tRNA synthetase {UniProtKB/TrEMBL:Q5X756}	lpp2724	lpp2724	Hypothetical protein {UniProtKB/TrEMBL:Q5X1L9}	[TP0160-TP0578 (0.56216276)]
COG0242	COG0319	lpp1083	lpp1083	Peptide deformylase {UniProtKB/TrEMBL:Q5X684}	lpp1395	lpp1395	UPF0054 protein lpp1395	[TP0757-TP0650 (0.630912)]
COG0242	COG0319	lpp0666	lpp0666	Peptide deformylase {UniProtKB/TrEMBL:Q5X7D9}	lpp1395	lpp1395	UPF0054 protein lpp1395	[TP0757-TP0650 (0.630912)]
COG0242	COG0319	lpp2648	lpp2648	Peptide deformylase {UniProtKB/TrEMBL:Q5X1U5}	lpp1395	lpp1395	UPF0054 protein lpp1395	[TP0757-TP0650 (0.630912)]
COG0178	COG0845	lpp0451	lpp0451	Excinuclease ABC subunit A	lpp1474	lpp1474	Legionella secretion system protein D	[TP0514-TP0965 (0.87363523)]
COG0178	COG0845	lpp0451	lpp0451	Excinuclease ABC subunit A	lpp2352	lpp2352	Chemiosmotic efflux system C protein B	[TP0514-TP0965 (0.87363523)]
COG0178	COG0845	lpp0451	lpp0451	Excinuclease ABC subunit A	lpp2991	lpp2991	Hypothetical protein {UniProtKB/TrEMBL:Q5X0V5}	[TP0514-TP0965 (0.87363523)]
COG0178	COG0845	lpp0451	lpp0451	Excinuclease ABC subunit A	lpp2581	lpp2581	Hypothetical protein lmxE	[TP0514-TP0965 (0.87363523)]
COG0178	COG0845	lpp0451	lpp0451	Excinuclease ABC subunit A	lpp2129	lpp2129	Hypothetical protein {UniProtKB/TrEMBL:Q5X3A7}	[TP0514-TP0965 (0.87363523)]
COG0178	COG0845	lpp0451	lpp0451	Excinuclease ABC subunit A	lpp2074	lpp2074	Chemiosmotic efflux system protein B-like protein	[TP0514-TP0965 (0.87363523)]
COG0178	COG0845	lpp0451	lpp0451	Excinuclease ABC subunit A	lpp0713	lpp0713	Hypothetical protein {UniProtKB/TrEMBL:Q5X792}	[TP0514-TP0965 (0.87363523)]
COG0178	COG0845	lpp0451	lpp0451	Excinuclease ABC subunit A	lpp2879	lpp2879	Hypothetical protein {UniProtKB/TrEMBL:Q5X165}	[TP0514-TP0965 (0.87363523)]
COG0178	COG0845	lpp0451	lpp0451	Excinuclease ABC subunit A	lpp0737	lpp0737	Hypothetical protein {UniProtKB/TrEMBL:Q5X768}	[TP0514-TP0965 (0.87363523)]
COG0178	COG0845	lpp0451	lpp0451	Excinuclease ABC subunit A	lpp0913	lpp0913	Hypothetical protein {UniProtKB/TrEMBL:Q5X6Q2}	[TP0514-TP0965 (0.87363523)]
COG0178	COG0845	lpp0451	lpp0451	Excinuclease ABC subunit A	lpp0078	lpp0078	Hypothetical protein {UniProtKB/TrEMBL:Q5X914}	[TP0514-TP0965 (0.87363523)]
COG0178	COG0845	lpp0451	lpp0451	Excinuclease ABC subunit A	lpp2372	lpp2372	HelB protein {UniProtKB/TrEMBL:Q5X2L6}	[TP0514-TP0965 (0.87363523)]
COG0178	COG0845	lpp0451	lpp0451	Excinuclease ABC subunit A	lpp2362	lpp2362	Chemiosmotic efflux system B protein B	[TP0514-TP0965 (0.87363523)]
COG0178	COG0845	lpp0451	lpp0451	Excinuclease ABC subunit A	lpp0787	lpp0787	Hypothetical protein {UniProtKB/TrEMBL:Q5X726}	[TP0514-TP0965 (0.87363523)]
COG0457	COG0566	lpp2549	lpp2549	Hypothetical protein {UniProtKB/TrEMBL:Q5X244}	lpp0107	lpp0107	Hypothetical protein {UniProtKB/TrEMBL:Q5X8Y5}	[TP0095-TP0054 (0.73981166)]
COG0465	COG0558	lpp2842	lpp2842	Cell division protease ftsH	lpp2240	lpp2240	Hypothetical protein pgsA	[TP0765-TP0256 (0.8653493)]
COG0465	COG0558	lpp2842	lpp2842	Cell division protease ftsH	lpp2847	lpp2847	Hypothetical protein {UniProtKB/TrEMBL:Q5X196}	[TP0765-TP0256 (0.8653493)]
COG0465	COG0558	lpp2842	lpp2842	Cell division protease ftsH	lpp0119	lpp0119	Hypothetical protein {UniProtKB/TrEMBL:Q5X8X4}	[TP0765-TP0256 (0.8653493)]
COG0024	COG0462	lpp1684	lpp1684	Methionine aminopeptidase	lpp2358	lpp2358	Hypothetical protein {UniProtKB/TrEMBL:Q5X2M9}	[TP0842-TP0294 (0.8762697)]
COG0024	COG0462	lpp0221	lpp0221	Methionine aminopeptidase	lpp0607	lpp0607	Ribose-phosphate pyrophosphokinase	[TP0842-TP0294 (0.8762697)]
COG0024	COG0462	lpp0221	lpp0221	Methionine aminopeptidase	lpp2358	lpp2358	Hypothetical protein {UniProtKB/TrEMBL:Q5X2M9}	[TP0842-TP0294 (0.8762697)]
COG0024	COG0462	lpp1684	lpp1684	Methionine aminopeptidase	lpp0607	lpp0607	Ribose-phosphate pyrophosphokinase	[TP0842-TP0294 (0.8762697)]
COG0125	COG0361	lpp1354	tmk	Thymidylate kinase {UniProtKB/Swiss-Prot:Q5X5G6}	lpp1734	infA	Translation initiation factor IF-1	[TP0354-TP0097 (0.8382038)]
COG1536	COG1766	lpp1723	lpp1723	Flagellar motor switch protein	lpp1724	lpp1724	Flagellar M-ring protein	[TP0400-TP0399 (0.9198608), TP0026-TP0399 (0.9539454)]
COG0319	COG0787	lpp1395	lpp1395	UPF0054 protein lpp1395	lpp0804	lpp0804	Hypothetical protein {UniProtKB/TrEMBL:Q5X709}	[TP0650-TP0681 (0.82058704)]
COG0215	COG1536	lpp1271	cysS	Cysteinyl-tRNA synthetase (EC 6.1.1.16) (Cysteine--tRNA ligase) (CysRS)	lpp1723	lpp1723	Flagellar motor switch protein	[TP0091-TP0400 (0.6374247)]
COG0849	COG1595	lpp2663	lpp2663	ATP-binding cell division protein FtsA	lpp1535	lpp1535	Sigma factor RpoE {UniProtKB/TrEMBL:Q5X4Y5}	[TP0389-TP0092 (0.66770643)]
COG0739	COG2204	lpp1246	lpp1246	Novel lipoprotein homolog NlpD	lpp0915	lpp0915	Transcriptional regulator FleQ	[TP0706-TP0519 (0.80130965)]
COG0739	COG2204	lpp0627	lpp0627	Hypothetical protein {UniProtKB/TrEMBL:Q5X7H8}	lpp1726	lpp1726	Hypothetical protein fleR	[TP0706-TP0519 (0.80130965)]
COG0739	COG2204	lpp0887	lpp0887	Hypothetical protein {UniProtKB/TrEMBL:Q5X6S8}	lpp1176	lpp1176	Hypothetical protein pilR	[TP0706-TP0519 (0.80130965)]
COG0739	COG2204	lpp0887	lpp0887	Hypothetical protein {UniProtKB/TrEMBL:Q5X6S8}	lpp1726	lpp1726	Hypothetical protein fleR	[TP0706-TP0519 (0.80130965)]
COG0739	COG2204	lpp1246	lpp1246	Novel lipoprotein homolog NlpD	lpp1176	lpp1176	Hypothetical protein pilR	[TP0706-TP0519 (0.80130965)]
COG0739	COG2204	lpp1246	lpp1246	Novel lipoprotein homolog NlpD	lpp1726	lpp1726	Hypothetical protein fleR	[TP0706-TP0519 (0.80130965)]
COG0739	COG2204	lpp0887	lpp0887	Hypothetical protein {UniProtKB/TrEMBL:Q5X6S8}	lpp0915	lpp0915	Transcriptional regulator FleQ	[TP0706-TP0519 (0.80130965)]
COG0739	COG2204	lpp0627	lpp0627	Hypothetical protein {UniProtKB/TrEMBL:Q5X7H8}	lpp0915	lpp0915	Transcriptional regulator FleQ	[TP0706-TP0519 (0.80130965)]
COG0739	COG2204	lpp0627	lpp0627	Hypothetical protein {UniProtKB/TrEMBL:Q5X7H8}	lpp1176	lpp1176	Hypothetical protein pilR	[TP0706-TP0519 (0.80130965)]
COG0036	COG2001	lpp0721	lpp0721	Ribulose-phosphate 3-epimerase	lpp0974	mraZ	Protein mraZ {UniProtKB/Swiss-Prot:Q5X6J1}	[TP0945-TP0383 (0.685165)]
COG0280	COG0457	lpp2215	lpp2215	Hypothetical protein pta	lpp2549	lpp2549	Hypothetical protein {UniProtKB/TrEMBL:Q5X244}	[TP0094-TP0067 (0.5068833)]
COG0457	COG0495	lpp2549	lpp2549	Hypothetical protein {UniProtKB/TrEMBL:Q5X244}	lpp1302	leuS	Leucyl-tRNA synthetase (EC 6.1.1.4) (Leucine--tRNA ligase) (LeuRS)	[TP0067-TP0586 (0.714839)]
COG0257	COG0472	lpp0415	lpp0415	50S ribosomal protein L36	lpp0828	lpp0828	Alpha-N-acetylglucosaminyltransferase	[TP0209-TP0345 (0.64932555)]
COG0257	COG0472	lpp0415	lpp0415	50S ribosomal protein L36	lpp2670	mraY	Phospho-N-acetylmuramoyl-pentapeptide-transferase (EC 2.7.8.13) (UDP- MurNAc-pentapeptide phosphotransferase)	[TP0209-TP0345 (0.64932555)]
COG0358	COG0457	lpp2309	dnaG	DNA primase {UniProtKB/TrEMBL:Q5X2S8}	lpp2549	lpp2549	Hypothetical protein {UniProtKB/TrEMBL:Q5X244}	[TP0492-TP0648 (0.5111708)]
COG0687	COG1558	lpp1140	lpp1140	Hypothetical protein potD	lpp1225	lpp1225	Flagellar basal-body rod protein FlgC	[TP0655-TP0397 (0.60331625)]
COG0766	COG1419	lpp0909	murA	UDP-N-acetylglucosamine 1-carboxyvinyltransferase (EC 2.5.1.7) (Enoylpyruvate transferase) (UDP-N-acetylglucosamine enolpyruvyl transferase) (EPT)	lpp1748	lpp1748	Flagellar biosynthesis protein FlhF	[TP0029-TP0713 (0.80866665)]
COG0795	COG1792	lpp2682	lpp2682	Hypothetical protein {UniProtKB/TrEMBL:Q5X1R1}	lpp0874	lpp0874	Rod shape-determining protein MreC	[TP0884-TP0498 (0.8374102)]
COG0795	COG1792	lpp2683	lpp2683	Hypothetical protein {UniProtKB/TrEMBL:Q5X1R0}	lpp0874	lpp0874	Rod shape-determining protein MreC	[TP0884-TP0498 (0.8374102)]
COG1317	COG1536	lpp1722	lpp1722	Polar flagellar assembly protein FliH	lpp1723	lpp1723	Flagellar motor switch protein	[TP0401-TP0026 (0.96139234)]
COG1214	COG1516	lpp1896	lpp1896	Hypothetical protein {UniProtKB/TrEMBL:Q5X3Y5}	lpp1291	lpp1291	Hypothetical protein fliS	[TP0876-TP0943 (0.57131183)]
COG0608	COG1234	lpp1417	lpp1417	Single-stranded-DNA-specific exonuclease RecJ	lpp3041	lpp3041	Hypothetical protein {UniProtKB/TrEMBL:Q5X0Q5}	[TP0704-TP0819 (0.5844061)]
COG0024	COG0125	lpp0221	lpp0221	Methionine aminopeptidase	lpp1354	tmk	Thymidylate kinase {UniProtKB/Swiss-Prot:Q5X5G6}	[TP0842-TP0354 (0.8096375)]
COG0024	COG0125	lpp1684	lpp1684	Methionine aminopeptidase	lpp1354	tmk	Thymidylate kinase {UniProtKB/Swiss-Prot:Q5X5G6}	[TP0842-TP0354 (0.8096375)]
COG1077	COG1426	lpp0873	lpp0873	Rod shape-determining protein MreB	lpp1502	lpp1502	Hypothetical protein {UniProtKB/TrEMBL:Q5X518}	[TP0497-TP0334 (0.739115)]
COG0257	COG0779	lpp0415	lpp0415	50S ribosomal protein L36	lpp2822	lpp2822	Hypothetical protein {UniProtKB/TrEMBL:Q5X1C1}	[TP0209-TP0893 (0.7461857)]
COG1291	COG1291	lpp2266	lpp2266	Hypothetical protein motA2	lpp2266	lpp2266	Hypothetical protein motA2	[TP0725-TP0725 (0.8044664)]
COG1291	COG1291	lpp1745	lpp1745	Flagellar motor protein MotA	lpp1745	lpp1745	Flagellar motor protein MotA	[TP0725-TP0725 (0.8044664)]
COG1291	COG1291	lpp2266	lpp2266	Hypothetical protein motA2	lpp1745	lpp1745	Flagellar motor protein MotA	[TP0725-TP0725 (0.8044664)]
COG1291	COG1291	lpp1745	lpp1745	Flagellar motor protein MotA	lpp2266	lpp2266	Hypothetical protein motA2	[TP0725-TP0725 (0.8044664)]
COG0275	COG1815	lpp0975	mraW	S-adenosyl-methyltransferase mraW (EC 2.1.1.-)	lpp1224	lpp1224	Flagellar basal-body rod protein FlgB	[TP0384-TP0396 (0.81050646)]
COG1536	COG1536	lpp1723	lpp1723	Flagellar motor switch protein	lpp1723	lpp1723	Flagellar motor switch protein	[TP0026-TP0400 (0.5928469)]
COG0457	COG0845	lpp2549	lpp2549	Hypothetical protein {UniProtKB/TrEMBL:Q5X244}	lpp2352	lpp2352	Chemiosmotic efflux system C protein B	[TP0648-TP0965 (0.54118866)]
COG0457	COG0845	lpp2549	lpp2549	Hypothetical protein {UniProtKB/TrEMBL:Q5X244}	lpp0078	lpp0078	Hypothetical protein {UniProtKB/TrEMBL:Q5X914}	[TP0648-TP0965 (0.54118866)]
COG0457	COG0845	lpp2549	lpp2549	Hypothetical protein {UniProtKB/TrEMBL:Q5X244}	lpp2074	lpp2074	Chemiosmotic efflux system protein B-like protein	[TP0648-TP0965 (0.54118866)]
COG0457	COG0845	lpp2549	lpp2549	Hypothetical protein {UniProtKB/TrEMBL:Q5X244}	lpp2991	lpp2991	Hypothetical protein {UniProtKB/TrEMBL:Q5X0V5}	[TP0648-TP0965 (0.54118866)]
COG0457	COG0845	lpp2549	lpp2549	Hypothetical protein {UniProtKB/TrEMBL:Q5X244}	lpp2362	lpp2362	Chemiosmotic efflux system B protein B	[TP0648-TP0965 (0.54118866)]
COG0457	COG0845	lpp2549	lpp2549	Hypothetical protein {UniProtKB/TrEMBL:Q5X244}	lpp0737	lpp0737	Hypothetical protein {UniProtKB/TrEMBL:Q5X768}	[TP0648-TP0965 (0.54118866)]
COG0457	COG0845	lpp2549	lpp2549	Hypothetical protein {UniProtKB/TrEMBL:Q5X244}	lpp0913	lpp0913	Hypothetical protein {UniProtKB/TrEMBL:Q5X6Q2}	[TP0648-TP0965 (0.54118866)]
COG0457	COG0845	lpp2549	lpp2549	Hypothetical protein {UniProtKB/TrEMBL:Q5X244}	lpp1474	lpp1474	Legionella secretion system protein D	[TP0648-TP0965 (0.54118866)]
COG0457	COG0845	lpp2549	lpp2549	Hypothetical protein {UniProtKB/TrEMBL:Q5X244}	lpp0787	lpp0787	Hypothetical protein {UniProtKB/TrEMBL:Q5X726}	[TP0648-TP0965 (0.54118866)]
COG0457	COG0845	lpp2549	lpp2549	Hypothetical protein {UniProtKB/TrEMBL:Q5X244}	lpp2581	lpp2581	Hypothetical protein lmxE	[TP0648-TP0965 (0.54118866)]
COG0457	COG0845	lpp2549	lpp2549	Hypothetical protein {UniProtKB/TrEMBL:Q5X244}	lpp2879	lpp2879	Hypothetical protein {UniProtKB/TrEMBL:Q5X165}	[TP0648-TP0965 (0.54118866)]
COG0457	COG0845	lpp2549	lpp2549	Hypothetical protein {UniProtKB/TrEMBL:Q5X244}	lpp0713	lpp0713	Hypothetical protein {UniProtKB/TrEMBL:Q5X792}	[TP0648-TP0965 (0.54118866)]
COG0457	COG0845	lpp2549	lpp2549	Hypothetical protein {UniProtKB/TrEMBL:Q5X244}	lpp2372	lpp2372	HelB protein {UniProtKB/TrEMBL:Q5X2L6}	[TP0648-TP0965 (0.54118866)]
COG0457	COG0845	lpp2549	lpp2549	Hypothetical protein {UniProtKB/TrEMBL:Q5X244}	lpp2129	lpp2129	Hypothetical protein {UniProtKB/TrEMBL:Q5X3A7}	[TP0648-TP0965 (0.54118866)]
COG1749	COG1843	lpp1227	lpp1227	Flagellar hook protein FlgE	lpp1226	lpp1226	Flagellar basal-body rod modification protein	[TP0727-TP0728 (0.8651164)]
COG0782	COG1057	lpp2677	lpp2677	Transcription elongation factor GreA	lpp1299	lpp1299	Hypothetical protein nadD	[TP0019-TP0741 (0.75909394)]
COG1516	COG1516	lpp1291	lpp1291	Hypothetical protein fliS	lpp1291	lpp1291	Hypothetical protein fliS	[TP0943-TP0943 (0.5311184)]
COG0817	COG1516	lpp1250	ruvC	Crossover junction endodeoxyribonuclease ruvC (EC 3.1.22.4) (Holliday junction nuclease ruvC) (Holliday junction resolvase ruvC)	lpp1291	lpp1291	Hypothetical protein fliS	[TP0517-TP0943 (0.5294325)]
COG1109	COG1157	lpp2550	lpp2550	Phosphomannomutase {UniProtKB/TrEMBL:Q5X243}	lpp1721	lpp1721	Flagellum-specific ATP synthase FliI	[TP0413-TP0402 (0.78400123)]
COG1109	COG1157	lpp2840	glmM	Phosphoglucosamine mutase (EC 5.4.2.10)	lpp1721	lpp1721	Flagellum-specific ATP synthase FliI	[TP0413-TP0402 (0.78400123)]
COG0012	COG0188	lpp2707	lpp2707	Hypothetical protein {UniProtKB/TrEMBL:Q5X1N6}	lpp1372	lpp1372	DNA gyrase, subunit A, type II topoisomerase	[TP0124-TP0005 (0.7149395)]
COG0012	COG0188	lpp2707	lpp2707	Hypothetical protein {UniProtKB/TrEMBL:Q5X1N6}	lpp3051	lpp3051	DNA topoisomerase IV, A subunit	[TP0124-TP0005 (0.7149395)]
COG0324	COG1558	lpp2751	miaA	tRNA delta(2)-isopentenylpyrophosphate transferase (EC 2.5.1.8) (IPP transferase) (Isopentenyl-diphosphate:tRNA isopentenyltransferase) (IPTase) (IPPT)	lpp1225	lpp1225	Flagellar basal-body rod protein FlgC	[TP0637-TP0397 (0.66148543)]
COG0530	COG0621	lpp0958	lpp0958	Hypothetical protein {UniProtKB/TrEMBL:Q5X6K7}	lpp1288	lpp1288	Hypothetical protein {UniProtKB/TrEMBL:Q5X5N2}	[TP1034-TP0269 (0.7081234)]
COG0530	COG0621	lpp0958	lpp0958	Hypothetical protein {UniProtKB/TrEMBL:Q5X6K7}	lpp0740	lpp0740	Hypothetical protein {UniProtKB/TrEMBL:Q5X765}	[TP1034-TP0269 (0.7081234)]
COG0462	COG0492	lpp2358	lpp2358	Hypothetical protein {UniProtKB/TrEMBL:Q5X2M9}	lpp1731	lpp1731	Thioredoxin reductase {UniProtKB/TrEMBL:Q5X4E5}	[TP0294-TP0814 (0.8323514)]
COG0462	COG0492	lpp0607	lpp0607	Ribose-phosphate pyrophosphokinase	lpp1731	lpp1731	Thioredoxin reductase {UniProtKB/TrEMBL:Q5X4E5}	[TP0294-TP0814 (0.8323514)]
COG0124	COG0254	lpp1501	hisS	Histidyl-tRNA synthetase (EC 6.1.1.21) (Histidine--tRNA ligase) (HisRS)	lpp0704	rpmE	50S ribosomal protein L31	[TP0641-TP0255 (0.65973145)]
COG0178	COG0272	lpp0451	lpp0451	Excinuclease ABC subunit A	lpp1020	lpp1020	DNA ligase {UniProtKB/TrEMBL:Q5X6E6}	[TP0514-TP0634 (0.7537598)]
COG0257	COG2204	lpp0415	lpp0415	50S ribosomal protein L36	lpp1726	lpp1726	Hypothetical protein fleR	[TP0209-TP0519 (0.6010877)]
COG0257	COG2204	lpp0415	lpp0415	50S ribosomal protein L36	lpp1176	lpp1176	Hypothetical protein pilR	[TP0209-TP0519 (0.6010877)]
COG0257	COG2204	lpp0415	lpp0415	50S ribosomal protein L36	lpp0915	lpp0915	Transcriptional regulator FleQ	[TP0209-TP0519 (0.6010877)]
COG0495	COG1558	lpp1302	leuS	Leucyl-tRNA synthetase (EC 6.1.1.4) (Leucine--tRNA ligase) (LeuRS)	lpp1225	lpp1225	Flagellar basal-body rod protein FlgC	[TP0586-TP0397 (0.60331625)]
COG1135	COG1466	lpp1796	lpp1796	Hypothetical protein {UniProtKB/TrEMBL:Q5X484}	lpp1300	lpp1300	Hypothetical protein {UniProtKB/TrEMBL:Q5X5M0}	[TP0120-TP0588 (0.7896185)]
COG1192	COG2214	lpp2950	lpp2950	Hypothetical protein parA	lpp2217	lpp2217	Hypothetical protein cbpA	[TP0272-TP0843 (0.8210422)]
COG0608	COG1159	lpp1417	lpp1417	Single-stranded-DNA-specific exonuclease RecJ	lpp1004	lpp1004	Hypothetical protein {UniProtKB/TrEMBL:Q5X6G1}	[TP0704-TP0541 (0.7586372)]
COG0242	COG0263	lpp0666	lpp0666	Peptide deformylase {UniProtKB/TrEMBL:Q5X7D9}	lpp1575	lpp1575	Glutamate 5-kinase {UniProtKB/TrEMBL:Q5X4U8}	[TP0757-TP0351 (0.5771584)]
COG0242	COG0263	lpp1083	lpp1083	Peptide deformylase {UniProtKB/TrEMBL:Q5X684}	lpp1575	lpp1575	Glutamate 5-kinase {UniProtKB/TrEMBL:Q5X4U8}	[TP0757-TP0351 (0.5771584)]
COG0242	COG0263	lpp2648	lpp2648	Peptide deformylase {UniProtKB/TrEMBL:Q5X1U5}	lpp1575	lpp1575	Glutamate 5-kinase {UniProtKB/TrEMBL:Q5X4U8}	[TP0757-TP0351 (0.5771584)]
COG0566	COG1589	lpp0107	lpp0107	Hypothetical protein {UniProtKB/TrEMBL:Q5X8Y5}	lpp2664	lpp2664	Cell division protein FtsQ	[TP0109-TP0388 (0.8512026)]
COG0739	COG4786	lpp1246	lpp1246	Novel lipoprotein homolog NlpD	lpp1229	lpp1229	Flagellar biosynthesis protein FlgG	[TP0782-TP0961 (0.69582695)]
COG0739	COG4786	lpp0887	lpp0887	Hypothetical protein {UniProtKB/TrEMBL:Q5X6S8}	lpp1229	lpp1229	Flagellar biosynthesis protein FlgG	[TP0782-TP0961 (0.69582695)]
COG0739	COG4786	lpp0627	lpp0627	Hypothetical protein {UniProtKB/TrEMBL:Q5X7H8}	lpp1229	lpp1229	Flagellar biosynthesis protein FlgG	[TP0782-TP0961 (0.69582695)]
COG0124	COG0546	lpp1501	hisS	Histidyl-tRNA synthetase (EC 6.1.1.21) (Histidine--tRNA ligase) (HisRS)	lpp2241	lpp2241	Hypothetical protein {UniProtKB/TrEMBL:Q5X2Z5}	[TP0641-TP0554 (0.5196431)]
COG0457	COG1234	lpp2549	lpp2549	Hypothetical protein {UniProtKB/TrEMBL:Q5X244}	lpp3041	lpp3041	Hypothetical protein {UniProtKB/TrEMBL:Q5X0Q5}	[TP0095-TP0819 (0.5178716)]
COG0257	COG0773	lpp0415	lpp0415	50S ribosomal protein L36	lpp1717	lpp1717	Hypothetical protein mpl	[TP0209-TP0341 (0.6926446)]
COG0257	COG0773	lpp0415	lpp0415	50S ribosomal protein L36	lpp2667	murC	UDP-N-acetylmuramate--L-alanine ligase (EC 6.3.2.8) (UDP-N- acetylmuramoyl-L-alanine synthetase)	[TP0209-TP0341 (0.6926446)]
COG0457	COG2204	lpp2549	lpp2549	Hypothetical protein {UniProtKB/TrEMBL:Q5X244}	lpp1176	lpp1176	Hypothetical protein pilR	[TP0067-TP0519 (0.7741208)]
COG0457	COG2204	lpp2549	lpp2549	Hypothetical protein {UniProtKB/TrEMBL:Q5X244}	lpp0915	lpp0915	Transcriptional regulator FleQ	[TP0067-TP0519 (0.7741208)]
COG0457	COG2204	lpp2549	lpp2549	Hypothetical protein {UniProtKB/TrEMBL:Q5X244}	lpp1726	lpp1726	Hypothetical protein fleR	[TP0067-TP0519 (0.7741208)]
COG0257	COG0681	lpp0415	lpp0415	50S ribosomal protein L36	lpp1836	lpp1836	Signal peptidase I {UniProtKB/TrEMBL:Q5X444}	[TP0209-TP0926 (0.69083804)]
COG0526	COG1843	lpp1545	lpp1545	Hypothetical protein {UniProtKB/TrEMBL:Q5X4X5}	lpp1226	lpp1226	Flagellar basal-body rod modification protein	[TP0100-TP0728 (0.58155864)]
COG0526	COG1843	lpp1115	lpp1115	Hypothetical protein {UniProtKB/TrEMBL:Q5X655}	lpp1226	lpp1226	Flagellar basal-body rod modification protein	[TP0100-TP0728 (0.58155864)]
COG0526	COG1843	lpp1367	lpp1367	Hypothetical protein {UniProtKB/TrEMBL:Q5X5F3}	lpp1226	lpp1226	Flagellar basal-body rod modification protein	[TP0100-TP0728 (0.58155864)]
COG0526	COG1843	lpp0137	dsbA	Thiol:disulfide interchange protein dsbA precursor	lpp1226	lpp1226	Flagellar basal-body rod modification protein	[TP0100-TP0728 (0.58155864)]
COG0526	COG1843	lpp3003	lpp3003	Hypothetical protein trxA	lpp1226	lpp1226	Flagellar basal-body rod modification protein	[TP0100-TP0728 (0.58155864)]
COG0526	COG1843	lpp0011	lpp0011	Hypothetical protein {UniProtKB/TrEMBL:Q5X980}	lpp1226	lpp1226	Flagellar basal-body rod modification protein	[TP0100-TP0728 (0.58155864)]
COG0526	COG1843	lpp0924	lpp0924	Cytochrome C biogenesis protein	lpp1226	lpp1226	Flagellar basal-body rod modification protein	[TP0100-TP0728 (0.58155864)]
COG0768	COG1344	lpp1329	lpp1329	Penicillin-binding protein 2	lpp1294	lpp1294	Flagelline {UniProtKB/TrEMBL:Q5X5M6}	[TP0760-TP0870 (0.7190043)]
COG0768	COG1344	lpp0977	lpp0977	Peptidoglycan synthetase FtsI	lpp1234	lpp1234	Flagellar hook-associated protein FlgL	[TP0760-TP0870 (0.7190043)]
COG0768	COG1344	lpp1329	lpp1329	Penicillin-binding protein 2	lpp1234	lpp1234	Flagellar hook-associated protein FlgL	[TP0760-TP0870 (0.7190043)]
COG0768	COG1344	lpp0977	lpp0977	Peptidoglycan synthetase FtsI	lpp1294	lpp1294	Flagelline {UniProtKB/TrEMBL:Q5X5M6}	[TP0760-TP0870 (0.7190043)]
COG0528	COG4591	lpp1677	lpp1677	Uridylate kinase {UniProtKB/TrEMBL:Q5X4J9}	lpp2239	lpp2239	Hypothetical protein {UniProtKB/TrEMBL:Q5X2Z7}	[TP0099-TP0580 (0.8561369)]
COG0528	COG4591	lpp1677	lpp1677	Uridylate kinase {UniProtKB/TrEMBL:Q5X4J9}	lpp0912	lpp0912	Hypothetical protein {UniProtKB/TrEMBL:Q5X6Q3}	[TP0099-TP0580 (0.8561369)]
COG0228	COG0546	lpp0466	rpsP	30S ribosomal protein S16	lpp2241	lpp2241	Hypothetical protein {UniProtKB/TrEMBL:Q5X2Z5}	[TP0905-TP0554 (0.5352583)]
COG0770	COG2001	lpp2671	lpp2671	UDP-N-acetylmuramoyl-tripeptide--D-alanyl-D-alani	lpp0974	mraZ	Protein mraZ {UniProtKB/Swiss-Prot:Q5X6J1}	[TP0386-TP0383 (0.8315325)]
COG0051	COG2204	lpp0393	rpsJ	30S ribosomal subunit protein S10	lpp0915	lpp0915	Transcriptional regulator FleQ	[TP0188-TP0519 (0.6307204)]
COG0051	COG2204	lpp0393	rpsJ	30S ribosomal subunit protein S10	lpp1176	lpp1176	Hypothetical protein pilR	[TP0188-TP0519 (0.6307204)]
COG0051	COG2204	lpp0393	rpsJ	30S ribosomal subunit protein S10	lpp1726	lpp1726	Hypothetical protein fleR	[TP0188-TP0519 (0.6307204)]
COG0249	COG0546	lpp1768	mutS	DNA mismatch repair protein mutS	lpp2241	lpp2241	Hypothetical protein {UniProtKB/TrEMBL:Q5X2Z5}	[TP0328-TP0554 (0.5196431)]
COG0162	COG2834	lpp0628	tyrS	Tyrosyl-tRNA synthetase (EC 6.1.1.1) (Tyrosine--tRNA ligase) (TyrRS)	lpp1729	lpp1729	Hypothetical protein {UniProtKB/TrEMBL:Q5X4E7}	[TP0834-TP0333 (0.5313641)]
COG0342	COG0546	lpp1982	lpp1982	Hypothetical protein secD	lpp2241	lpp2241	Hypothetical protein {UniProtKB/TrEMBL:Q5X2Z5}	[TP0410-TP0554 (0.6160348)]
COG0457	COG1536	lpp2549	lpp2549	Hypothetical protein {UniProtKB/TrEMBL:Q5X244}	lpp1723	lpp1723	Flagellar motor switch protein	[TP0648-TP0400 (0.69805074)]
COG0227	COG0492	lpp0544	rpmB	50S ribosomal protein L28	lpp1731	lpp1731	Thioredoxin reductase {UniProtKB/TrEMBL:Q5X4E5}	[TP0362-TP0814 (0.801083)]
COG0051	COG1192	lpp0393	rpsJ	30S ribosomal subunit protein S10	lpp2950	lpp2950	Hypothetical protein parA	[TP0188-TP0272 (0.7732025)]
COG0249	COG0457	lpp1768	mutS	DNA mismatch repair protein mutS	lpp2549	lpp2549	Hypothetical protein {UniProtKB/TrEMBL:Q5X244}	[TP0328-TP0095 (0.63719666)]
COG0442	COG0459	lpp0749	lpp0749	Prolyl-tRNA synthetase {UniProtKB/TrEMBL:Q5X756}	lpp0743	groL	60 kDa chaperonin (Protein Cpn60) (groEL protein) (58 kDa common antigen) (Heat shock protein B)	[TP0160-TP0030 (0.7719589)]
COG0255	COG1354	lpp0402	rpmC	50S ribosomal protein L29	lpp1400	lpp1400	Hypothetical protein scpA	[TP0197-TP0691 (0.70609456)]
COG0036	COG1573	lpp0721	lpp0721	Ribulose-phosphate 3-epimerase	lpp0333	lpp0333	Hypothetical protein {UniProtKB/TrEMBL:Q5X8C0}	[TP0945-TP0229 (0.685165)]
COG0217	COG0481	lpp1249	lpp1249	Hypothetical UPF0082 protein lpp1249	lpp1837	lepA	Hypothetical protein {UniProtKB/TrEMBL:Q5X443}	[TP0474-TP0510 (0.76600474)]
COG0178	COG0357	lpp0451	lpp0451	Excinuclease ABC subunit A	lpp2949	gidB	Methyltransferase gidB (EC 2.1.-.-) (Glucose-inhibited division protein B)	[TP0514-TP0946 (0.8569251)]
COG1815	COG1843	lpp1224	lpp1224	Flagellar basal-body rod protein FlgB	lpp1226	lpp1226	Flagellar basal-body rod modification protein	[TP0396-TP0728 (0.83050734)]
COG0330	COG0772	lpp3028	lpp3028	Hypothetical protein {UniProtKB/TrEMBL:Q5X0R8}	lpp1328	lpp1328	Rod shape-determining protein rodA	[TP0113-TP0501 (0.70068353)]
COG0330	COG0772	lpp0549	lpp0549	Membrane protease subunit HflC	lpp2668	lpp2668	Cell division protein ftsW	[TP0113-TP0501 (0.70068353)]
COG0330	COG0772	lpp3028	lpp3028	Hypothetical protein {UniProtKB/TrEMBL:Q5X0R8}	lpp2668	lpp2668	Cell division protein ftsW	[TP0113-TP0501 (0.70068353)]
COG0330	COG0772	lpp0549	lpp0549	Membrane protease subunit HflC	lpp1328	lpp1328	Rod shape-determining protein rodA	[TP0113-TP0501 (0.70068353)]
COG0330	COG0772	lpp0548	lpp0548	Protease subunit HflK {UniProtKB/TrEMBL:Q5X7Q7}	lpp1328	lpp1328	Rod shape-determining protein rodA	[TP0113-TP0501 (0.70068353)]
COG0330	COG0772	lpp0548	lpp0548	Protease subunit HflK {UniProtKB/TrEMBL:Q5X7Q7}	lpp2668	lpp2668	Cell division protein ftsW	[TP0113-TP0501 (0.70068353)]
COG0442	COG1843	lpp0749	lpp0749	Prolyl-tRNA synthetase {UniProtKB/TrEMBL:Q5X756}	lpp1226	lpp1226	Flagellar basal-body rod modification protein	[TP0160-TP0728 (0.50152636)]
COG0267	COG2137	lpp0543	lpp0543	50S ribosomal subunit protein L33	lpp1764	recX	Regulatory protein recX	[TP0234-TP1023 (0.5769722)]
COG1109	COG1488	lpp2550	lpp2550	Phosphomannomutase {UniProtKB/TrEMBL:Q5X243}	lpp0344	lpp0344	Nicotinate phosphoribosyltransferase	[TP0413-TP0628 (0.6598422)]
COG1109	COG1488	lpp2840	glmM	Phosphoglucosamine mutase (EC 5.4.2.10)	lpp0344	lpp0344	Nicotinate phosphoribosyltransferase	[TP0413-TP0628 (0.6598422)]
COG1214	COG1509	lpp1896	lpp1896	Hypothetical protein {UniProtKB/TrEMBL:Q5X3Y5}	lpp0366	lpp0366	Hypothetical protein {UniProtKB/TrEMBL:Q5X887}	[TP0876-TP0121 (0.53793955)]
COG0465	COG2891	lpp2842	lpp2842	Cell division protease ftsH	lpp0875	lpp0875	Rod shape-determining protein MreD	[TP0330-TP0499 (0.74372905)]
COG0143	COG0217	lpp2941	metG	Methionyl-tRNA synthetase (EC 6.1.1.10) (Methionine--tRNA ligase) (MetRS)	lpp1249	lpp1249	Hypothetical UPF0082 protein lpp1249	[TP0798-TP0474 (0.7790581)]
COG0357	COG0442	lpp2949	gidB	Methyltransferase gidB (EC 2.1.-.-) (Glucose-inhibited division protein B)	lpp0749	lpp0749	Prolyl-tRNA synthetase {UniProtKB/TrEMBL:Q5X756}	[TP0946-TP0160 (0.6515529)]
COG0566	COG2204	lpp0107	lpp0107	Hypothetical protein {UniProtKB/TrEMBL:Q5X8Y5}	lpp0915	lpp0915	Transcriptional regulator FleQ	[TP0054-TP0519 (0.63495165)]
COG0566	COG2204	lpp0107	lpp0107	Hypothetical protein {UniProtKB/TrEMBL:Q5X8Y5}	lpp1726	lpp1726	Hypothetical protein fleR	[TP0054-TP0519 (0.63495165)]
COG0566	COG2204	lpp0107	lpp0107	Hypothetical protein {UniProtKB/TrEMBL:Q5X8Y5}	lpp1176	lpp1176	Hypothetical protein pilR	[TP0054-TP0519 (0.63495165)]
COG0290	COG0724	lpp2769	infC	Translation initiation factor IF-3	lpp0321	lpp0321	Hypothetical protein {UniProtKB/TrEMBL:Q5X8D2}	[TP0850-TP0356 (0.81817394)]
COG0457	COG1256	lpp2549	lpp2549	Hypothetical protein {UniProtKB/TrEMBL:Q5X244}	lpp1233	lpp1233	Flagellar hook-associated protein 1	[TP0067-TP0660 (0.6278126)]
COG1752	COG2011	lpp2853	lpp2853	Hypothetical protein {UniProtKB/TrEMBL:Q5X190}	lpp1797	lpp1797	Hypothetical protein {UniProtKB/TrEMBL:Q5X483}	[TP1033-TP0119 (0.6374247)]
COG1752	COG2011	lpp2888	lpp2888	Hypothetical protein {UniProtKB/TrEMBL:Q5X158}	lpp1797	lpp1797	Hypothetical protein {UniProtKB/TrEMBL:Q5X483}	[TP1033-TP0119 (0.6374247)]
COG1752	COG2011	lpp1925	lpp1925	Hypothetical protein {UniProtKB/TrEMBL:Q5X3V9}	lpp1797	lpp1797	Hypothetical protein {UniProtKB/TrEMBL:Q5X483}	[TP1033-TP0119 (0.6374247)]
COG1752	COG2011	lpp2479	lpp2479	Hypothetical protein {UniProtKB/TrEMBL:Q5X2B4}	lpp1797	lpp1797	Hypothetical protein {UniProtKB/TrEMBL:Q5X483}	[TP1033-TP0119 (0.6374247)]
COG1752	COG2011	lpp0726	lpp0726	Hypothetical protein {UniProtKB/TrEMBL:Q5X779}	lpp1797	lpp1797	Hypothetical protein {UniProtKB/TrEMBL:Q5X483}	[TP1033-TP0119 (0.6374247)]
COG1752	COG2011	lpp2265	lpp2265	Hypothetical protein {UniProtKB/TrEMBL:Q5X2X2}	lpp1797	lpp1797	Hypothetical protein {UniProtKB/TrEMBL:Q5X483}	[TP1033-TP0119 (0.6374247)]
COG1752	COG2011	lpp1014	lpp1014	Hypothetical protein {UniProtKB/TrEMBL:Q5X6F2}	lpp1797	lpp1797	Hypothetical protein {UniProtKB/TrEMBL:Q5X483}	[TP1033-TP0119 (0.6374247)]
COG1752	COG2011	lpp0014	lpp0014	Hypothetical protein {UniProtKB/TrEMBL:Q5X977}	lpp1797	lpp1797	Hypothetical protein {UniProtKB/TrEMBL:Q5X483}	[TP1033-TP0119 (0.6374247)]
COG1752	COG2011	lpp1235	lpp1235	Hypothetical protein {UniProtKB/TrEMBL:Q5X5T5}	lpp1797	lpp1797	Hypothetical protein {UniProtKB/TrEMBL:Q5X483}	[TP1033-TP0119 (0.6374247)]
COG0564	COG1200	lpp1287	lpp1287	Pseudouridine synthase {UniProtKB/TrEMBL:Q5X5N3}	lpp2015	lpp2015	ATP-dependent DNA helicase RecG	[TP0339-TP0687 (0.85149276)]
COG0564	COG1200	lpp2242	lpp2242	Pseudouridine synthase {UniProtKB/TrEMBL:Q5X2Z4}	lpp2015	lpp2015	ATP-dependent DNA helicase RecG	[TP0339-TP0687 (0.85149276)]
COG0457	COG2812	lpp2549	lpp2549	Hypothetical protein {UniProtKB/TrEMBL:Q5X244}	lpp2802	lpp2802	DNA polymerase III, gamma and tau subunits	[TP0067-TP1005 (0.5652097)]
COG0457	COG1396	lpp2549	lpp2549	Hypothetical protein {UniProtKB/TrEMBL:Q5X244}	lpp0074	lpp0074	Hypothetical protein {UniProtKB/TrEMBL:Q5X918}	[TP0648-TP0461 (0.6214171)]
COG0036	COG1516	lpp0721	lpp0721	Ribulose-phosphate 3-epimerase	lpp1291	lpp1291	Hypothetical protein fliS	[TP0945-TP0943 (0.573118)]
COG0124	COG0124	lpp1501	hisS	Histidyl-tRNA synthetase (EC 6.1.1.21) (Histidine--tRNA ligase) (HisRS)	lpp1501	hisS	Histidyl-tRNA synthetase (EC 6.1.1.21) (Histidine--tRNA ligase) (HisRS)	[TP0641-TP0641 (0.67365265)]
COG0768	COG0815	lpp0977	lpp0977	Peptidoglycan synthetase FtsI	lpp1303	lpp1303	Hypothetical protein {UniProtKB/TrEMBL:Q5X5L7}	[TP0500-TP0252 (0.87159187)]
COG0768	COG0815	lpp1329	lpp1329	Penicillin-binding protein 2	lpp1303	lpp1303	Hypothetical protein {UniProtKB/TrEMBL:Q5X5L7}	[TP0500-TP0252 (0.87159187)]
COG1214	COG3439	lpp1896	lpp1896	Hypothetical protein {UniProtKB/TrEMBL:Q5X3Y5}	lpp2368	lpp2368	Hypothetical protein {UniProtKB/TrEMBL:Q5X2L9}	[TP0876-TP0895 (0.56457245)]
COG0442	COG1344	lpp0749	lpp0749	Prolyl-tRNA synthetase {UniProtKB/TrEMBL:Q5X756}	lpp1234	lpp1234	Flagellar hook-associated protein FlgL	[TP0160-TP0792 (0.6929264), TP0160-TP0659 (0.5927278)]
COG0442	COG1344	lpp0749	lpp0749	Prolyl-tRNA synthetase {UniProtKB/TrEMBL:Q5X756}	lpp1294	lpp1294	Flagelline {UniProtKB/TrEMBL:Q5X5M6}	[TP0160-TP0792 (0.6929264), TP0160-TP0659 (0.5927278)]
COG0211	COG1536	lpp2703	rpmA	50S ribosomal protein L27	lpp1723	lpp1723	Flagellar motor switch protein	[TP0743-TP0400 (0.6311798)]
COG1558	COG4591	lpp1225	lpp1225	Flagellar basal-body rod protein FlgC	lpp2239	lpp2239	Hypothetical protein {UniProtKB/TrEMBL:Q5X2Z7}	[TP0397-TP0582 (0.5810855)]
COG1558	COG4591	lpp1225	lpp1225	Flagellar basal-body rod protein FlgC	lpp0912	lpp0912	Hypothetical protein {UniProtKB/TrEMBL:Q5X6Q3}	[TP0397-TP0582 (0.5810855)]
COG1536	COG1595	lpp1723	lpp1723	Flagellar motor switch protein	lpp1535	lpp1535	Sigma factor RpoE {UniProtKB/TrEMBL:Q5X4Y5}	[TP0400-TP0092 (0.64304686)]
COG0687	COG1057	lpp1140	lpp1140	Hypothetical protein potD	lpp1299	lpp1299	Hypothetical protein nadD	[TP0655-TP0741 (0.7061969)]
COG1558	COG4786	lpp1225	lpp1225	Flagellar basal-body rod protein FlgC	lpp1229	lpp1229	Flagellar biosynthesis protein FlgG	[TP0397-TP0961 (0.74447966)]
COG0012	COG0608	lpp2707	lpp2707	Hypothetical protein {UniProtKB/TrEMBL:Q5X1N6}	lpp1417	lpp1417	Single-stranded-DNA-specific exonuclease RecJ	[TP0124-TP0704 (0.626838)]
COG1214	COG1773	lpp1896	lpp1896	Hypothetical protein {UniProtKB/TrEMBL:Q5X3Y5}	lpp1492	lpp1492	Rubredoxin {UniProtKB/TrEMBL:Q5X528}	[TP0876-TP0991 (0.57776016)]
COG2257	COG4786	lpp2635	lpp2635	Hypothetical protein {UniProtKB/TrEMBL:Q5X1V8}	lpp1229	lpp1229	Flagellar biosynthesis protein FlgG	[TP0911-TP0961 (0.5510204)]
COG0739	COG0773	lpp0627	lpp0627	Hypothetical protein {UniProtKB/TrEMBL:Q5X7H8}	lpp1717	lpp1717	Hypothetical protein mpl	[TP0782-TP0341 (0.8145237)]
COG0739	COG0773	lpp0887	lpp0887	Hypothetical protein {UniProtKB/TrEMBL:Q5X6S8}	lpp2667	murC	UDP-N-acetylmuramate--L-alanine ligase (EC 6.3.2.8) (UDP-N- acetylmuramoyl-L-alanine synthetase)	[TP0782-TP0341 (0.8145237)]
COG0739	COG0773	lpp1246	lpp1246	Novel lipoprotein homolog NlpD	lpp2667	murC	UDP-N-acetylmuramate--L-alanine ligase (EC 6.3.2.8) (UDP-N- acetylmuramoyl-L-alanine synthetase)	[TP0782-TP0341 (0.8145237)]
COG0739	COG0773	lpp0887	lpp0887	Hypothetical protein {UniProtKB/TrEMBL:Q5X6S8}	lpp1717	lpp1717	Hypothetical protein mpl	[TP0782-TP0341 (0.8145237)]
COG0739	COG0773	lpp0627	lpp0627	Hypothetical protein {UniProtKB/TrEMBL:Q5X7H8}	lpp2667	murC	UDP-N-acetylmuramate--L-alanine ligase (EC 6.3.2.8) (UDP-N- acetylmuramoyl-L-alanine synthetase)	[TP0782-TP0341 (0.8145237)]
COG0739	COG0773	lpp1246	lpp1246	Novel lipoprotein homolog NlpD	lpp1717	lpp1717	Hypothetical protein mpl	[TP0782-TP0341 (0.8145237)]
COG0050	COG0457	lpp0392	lpp0392	Translation elongation factor Tu	lpp2549	lpp2549	Hypothetical protein {UniProtKB/TrEMBL:Q5X244}	[TP0187-TP0067 (0.7854602)]
COG0050	COG0457	lpp0380	lpp0380	Translation elongation factor Tu	lpp2549	lpp2549	Hypothetical protein {UniProtKB/TrEMBL:Q5X244}	[TP0187-TP0067 (0.7854602)]
COG0257	COG0564	lpp0415	lpp0415	50S ribosomal protein L36	lpp1287	lpp1287	Pseudouridine synthase {UniProtKB/TrEMBL:Q5X5N3}	[TP0209-TP0154 (0.634929)]
COG0257	COG0564	lpp0415	lpp0415	50S ribosomal protein L36	lpp2242	lpp2242	Pseudouridine synthase {UniProtKB/TrEMBL:Q5X2Z4}	[TP0209-TP0154 (0.634929)]
COG0457	COG1187	lpp2549	lpp2549	Hypothetical protein {UniProtKB/TrEMBL:Q5X244}	lpp1402	lpp1402	Hypothetical protein rluB	[TP0067-TP0459 (0.6360361)]
COG0457	COG1187	lpp2549	lpp2549	Hypothetical protein {UniProtKB/TrEMBL:Q5X244}	lpp0876	lpp0876	Hypothetical protein {UniProtKB/TrEMBL:Q5X6T9}	[TP0067-TP0459 (0.6360361)]
COG0210	COG0305	lpp1806	lpp1806	DNA helicase II {UniProtKB/TrEMBL:Q5X474}	lpp0803	lpp0803	Replicative DNA helicase	[TP0102-TP0058 (0.8842861)]
COG0210	COG0305	lpp2868	lpp2868	ATP-dependent DNA helicase Rep	lpp0803	lpp0803	Replicative DNA helicase	[TP0102-TP0058 (0.8842861)]
COG0621	COG0739	lpp1288	lpp1288	Hypothetical protein {UniProtKB/TrEMBL:Q5X5N2}	lpp0887	lpp0887	Hypothetical protein {UniProtKB/TrEMBL:Q5X6S8}	[TP0269-TP0702 (0.8475093)]
COG0621	COG0739	lpp1288	lpp1288	Hypothetical protein {UniProtKB/TrEMBL:Q5X5N2}	lpp0627	lpp0627	Hypothetical protein {UniProtKB/TrEMBL:Q5X7H8}	[TP0269-TP0702 (0.8475093)]
COG0621	COG0739	lpp1288	lpp1288	Hypothetical protein {UniProtKB/TrEMBL:Q5X5N2}	lpp1246	lpp1246	Novel lipoprotein homolog NlpD	[TP0269-TP0702 (0.8475093)]
COG0621	COG0739	lpp0740	lpp0740	Hypothetical protein {UniProtKB/TrEMBL:Q5X765}	lpp0627	lpp0627	Hypothetical protein {UniProtKB/TrEMBL:Q5X7H8}	[TP0269-TP0702 (0.8475093)]
COG0621	COG0739	lpp0740	lpp0740	Hypothetical protein {UniProtKB/TrEMBL:Q5X765}	lpp0887	lpp0887	Hypothetical protein {UniProtKB/TrEMBL:Q5X6S8}	[TP0269-TP0702 (0.8475093)]
COG0621	COG0739	lpp0740	lpp0740	Hypothetical protein {UniProtKB/TrEMBL:Q5X765}	lpp1246	lpp1246	Novel lipoprotein homolog NlpD	[TP0269-TP0702 (0.8475093)]
COG1256	COG1516	lpp1233	lpp1233	Flagellar hook-associated protein 1	lpp1291	lpp1291	Hypothetical protein fliS	[TP0660-TP0943 (0.90609026)]
COG0257	COG1057	lpp0415	lpp0415	50S ribosomal protein L36	lpp1299	lpp1299	Hypothetical protein nadD	[TP0209-TP0741 (0.64932555)]
COG1426	COG1652	lpp1502	lpp1502	Hypothetical protein {UniProtKB/TrEMBL:Q5X518}	lpp2649	lpp2649	Hypothetical protein {UniProtKB/TrEMBL:Q5X1U4}	[TP0334-TP0042 (0.73505175)]
