# Supplementary material for: The Binary Protein Interactome of Treponema pallidum – The Syphilis Spirochete
Source: PLoS One. 2008 May 28;3(5):e2292. doi: 10.1371/journal.pone.0002292 (PMC2386257; doi:10.1371/journal.pone.0002292)
Supplement: Data S1 — Predicted protein-protein interactions based on our Treponema pallidum data; zip archive containing 372 files with one file per species. (6.09 MB ZIP) [file pone.0002292.s006.zip › bacteria/Legionella_pneumophila_Philad_.tab]

272624 Legionella pneumophila Philad.
COG A	COG B	Locus Id A	Preferred Name(s) A	Annotation A	Locus Id B	Preferred Name(s) B	Annotation B	T. pallidum interaction
COG0186	COG1475	lpg0338	rpsQ	30S ribosomal protein S17	lpg2892	lpg2892	Chromosome partitioning protein ParB	[TP0198-TP0271 (0.71912634)]
COG0186	COG1475	lpg0338	rpsQ	30S ribosomal protein S17	lpg2590	lpg2590	Chromosome partitioning protein ParB	[TP0198-TP0271 (0.71912634)]
COG0608	COG0817	lpg1461	lpg1461	Single stranded DNA specific exonuclease RecJ	lpg1287	ruvC	Crossover junction endodeoxyribonuclease ruvC (EC 3.1.22.4) (Holliday junction nuclease ruvC) (Holliday junction resolvase ruvC)	[TP0704-TP0517 (0.81382185)]
COG0845	COG4591	lpg1028	lpg1028	Chemiosmotic efflux system C protein B	lpg2285	lpg2285	Lipoprotein ABC transporter	[TP0965-TP0582 (0.8143851)]
COG0845	COG4591	lpg0681	lpg0681	Lipoprotein, putative {UniProtKB/TrEMBL:Q5ZXQ0}	lpg0850	lpg0850	ABC transporter, permease protein	[TP0965-TP0582 (0.8143851)]
COG0845	COG4591	lpg1517	lpg1517	HlyD family secretion protein	lpg0850	lpg0850	ABC transporter, permease protein	[TP0965-TP0582 (0.8143851)]
COG0845	COG4591	lpg2177	lpg2177	HlyD family secretion protein	lpg2285	lpg2285	Lipoprotein ABC transporter	[TP0965-TP0582 (0.8143851)]
COG0845	COG4591	lpg2513	lpg2513	RND multidrug efflux membrane fusion protein	lpg0850	lpg0850	ABC transporter, permease protein	[TP0965-TP0582 (0.8143851)]
COG0845	COG4591	lpg1019	lpg1019	Chemiosmotic efflux system B protein B	lpg2285	lpg2285	Lipoprotein ABC transporter	[TP0965-TP0582 (0.8143851)]
COG0845	COG4591	lpg1095	lpg1095	Chemiosmotic efflux system B protein B	lpg0850	lpg0850	ABC transporter, permease protein	[TP0965-TP0582 (0.8143851)]
COG0845	COG4591	lpg2177	lpg2177	HlyD family secretion protein	lpg0850	lpg0850	ABC transporter, permease protein	[TP0965-TP0582 (0.8143851)]
COG0845	COG4591	lpg1095	lpg1095	Chemiosmotic efflux system B protein B	lpg2285	lpg2285	Lipoprotein ABC transporter	[TP0965-TP0582 (0.8143851)]
COG0845	COG4591	lpg0721	lpg0721	RND efflux membrane fusion protein, acriflavin	lpg2285	lpg2285	Lipoprotein ABC transporter	[TP0965-TP0582 (0.8143851)]
COG0845	COG4591	lpg1019	lpg1019	Chemiosmotic efflux system B protein B	lpg0850	lpg0850	ABC transporter, permease protein	[TP0965-TP0582 (0.8143851)]
COG0845	COG4591	lpg0721	lpg0721	RND efflux membrane fusion protein, acriflavin	lpg0850	lpg0850	ABC transporter, permease protein	[TP0965-TP0582 (0.8143851)]
COG0845	COG4591	lpg0851	lpg0851	Membrane fusion protein	lpg2285	lpg2285	Lipoprotein ABC transporter	[TP0965-TP0582 (0.8143851)]
COG0845	COG4591	lpg1007	lpg1007	Cation efflux system HelB	lpg0850	lpg0850	ABC transporter, permease protein	[TP0965-TP0582 (0.8143851)]
COG0845	COG4591	lpg0681	lpg0681	Lipoprotein, putative {UniProtKB/TrEMBL:Q5ZXQ0}	lpg2285	lpg2285	Lipoprotein ABC transporter	[TP0965-TP0582 (0.8143851)]
COG0845	COG4591	lpg0658	lpg0658	HlyD family secretion protein	lpg0850	lpg0850	ABC transporter, permease protein	[TP0965-TP0582 (0.8143851)]
COG0845	COG4591	lpg1517	lpg1517	HlyD family secretion protein	lpg2285	lpg2285	Lipoprotein ABC transporter	[TP0965-TP0582 (0.8143851)]
COG0845	COG4591	lpg0851	lpg0851	Membrane fusion protein	lpg0850	lpg0850	ABC transporter, permease protein	[TP0965-TP0582 (0.8143851)]
COG0845	COG4591	lpg0658	lpg0658	HlyD family secretion protein	lpg2285	lpg2285	Lipoprotein ABC transporter	[TP0965-TP0582 (0.8143851)]
COG0845	COG4591	lpg1007	lpg1007	Cation efflux system HelB	lpg2285	lpg2285	Lipoprotein ABC transporter	[TP0965-TP0582 (0.8143851)]
COG0845	COG4591	lpg2513	lpg2513	RND multidrug efflux membrane fusion protein	lpg2285	lpg2285	Lipoprotein ABC transporter	[TP0965-TP0582 (0.8143851)]
COG0845	COG4591	lpg2924	lpg2924	Lipoprotein {UniProtKB/TrEMBL:Q5ZRF8}	lpg0850	lpg0850	ABC transporter, permease protein	[TP0965-TP0582 (0.8143851)]
COG0845	COG4591	lpg2924	lpg2924	Lipoprotein {UniProtKB/TrEMBL:Q5ZRF8}	lpg2285	lpg2285	Lipoprotein ABC transporter	[TP0965-TP0582 (0.8143851)]
COG0845	COG4591	lpg2135	lpg2135	Chemiosmotic efflux system protein B	lpg0850	lpg0850	ABC transporter, permease protein	[TP0965-TP0582 (0.8143851)]
COG0845	COG4591	lpg2135	lpg2135	Chemiosmotic efflux system protein B	lpg2285	lpg2285	Lipoprotein ABC transporter	[TP0965-TP0582 (0.8143851)]
COG0845	COG4591	lpg1028	lpg1028	Chemiosmotic efflux system C protein B	lpg0850	lpg0850	ABC transporter, permease protein	[TP0965-TP0582 (0.8143851)]
COG0617	COG0860	lpg2742	cca	Multifunctional CCA protein [Includes: CCA-adding enzyme (EC 2.7.7.25) (EC 2.7.7.21) (tRNA nucleotidyltransferase) (tRNA adenylyl-/cytidylyl- transferase) (tRNA CCA-pyrophosphorylase) (tRNA-NT); 2'-nucleotidase (EC 3.1.3.-); 2',3'-cyclic phosphodiesterase (EC 3.1.4.-); Phosphatase (EC 3.1.3.-)]	lpg2698	lpg2698	N-acetylmuramoyl-L-alanine amidase	[TP0270-TP0247 (0.76828843)]
COG0617	COG0860	lpg1538	lpg1538	Poly(A) polymerase I {UniProtKB/TrEMBL:Q5ZVA2}	lpg2698	lpg2698	N-acetylmuramoyl-L-alanine amidase	[TP0270-TP0247 (0.76828843)]
COG0201	COG0550	lpg0349	lpg0349	Preprotein translocase secY subunit	lpg2599	lpg2599	DNA topoisomerase I {UniProtKB/TrEMBL:Q5ZSC0}	[TP0208-TP0394 (0.8044664)]
COG0768	COG2812	lpg1375	lpg1375	Penicillin binding protein 2	lpg2754	lpg2754	DNA polymerase III subunits gamma and tau	[TP0500-TP1005 (0.655462)]
COG0768	COG2812	lpg0916	lpg0916	Penicillin binding protein 3	lpg2754	lpg2754	DNA polymerase III subunits gamma and tau	[TP0500-TP1005 (0.655462)]
COG0051	COG0693	lpg0328	rpsJ	30S ribosomal protein S10	lpg1192	lpg1192	ThiJ/PfpI family {UniProtKB/TrEMBL:Q5ZW94}	[TP0188-TP0445 (0.6307204)]
COG0051	COG0693	lpg0328	rpsJ	30S ribosomal protein S10	lpg1977	lpg1977	Intracellular protease, ThiJ/PfpI family	[TP0188-TP0445 (0.6307204)]
COG0180	COG0564	lpg1444	lpg1444	Tryptophanyl tRNA synthetase	lpg1333	lpg1333	Pseudouridine synthase {UniProtKB/TrEMBL:Q5ZVV7}	[TP0632-TP0339 (0.7885255)]
COG0180	COG0564	lpg1444	lpg1444	Tryptophanyl tRNA synthetase	lpg2295	lpg2295	Pseudouridine synthase {UniProtKB/TrEMBL:Q5ZT70}	[TP0632-TP0339 (0.7885255)]
COG0090	COG0223	lpg0332	rplB	50S ribosomal protein L2	lpg2594	fmt	Methionyl-tRNA formyltransferase (EC 2.1.2.9)	[TP0192-TP0756 (0.8610547)]
COG0632	COG2255	lpg1288	ruvA	Holliday junction ATP-dependent DNA helicase ruvA (EC 3.6.1.-)	lpg1576	ruvB	Holliday junction ATP-dependent DNA helicase ruvB (EC 3.6.1.-)	[TP0543-TP0162 (0.9659884)]
COG0462	COG0817	lpg1023	lpg1023	Ribose-phosphate pyrophosphokinase	lpg1287	ruvC	Crossover junction endodeoxyribonuclease ruvC (EC 3.1.22.4) (Holliday junction nuclease ruvC) (Holliday junction resolvase ruvC)	[TP0294-TP0517 (0.54911256)]
COG0462	COG0817	lpg0543	lpg0543	Ribose-phosphate pyrophosphokinase	lpg1287	ruvC	Crossover junction endodeoxyribonuclease ruvC (EC 3.1.22.4) (Holliday junction nuclease ruvC) (Holliday junction resolvase ruvC)	[TP0294-TP0517 (0.54911256)]
COG0125	COG0586	lpg1399	tmk	Thymidylate kinase {UniProtKB/Swiss-Prot:Q5ZVP1}	lpg2247	lpg2247	DedA family protein {UniProtKB/TrEMBL:Q5ZTB5}	[TP0354-TP0779 (0.67954355)]
COG0257	COG0577	lpg0350	lpg0350	50S ribosomal protein L36	lpg2922	lpg2922	ABC transporter, permease	[TP0209-TP0962 (0.5903608)]
COG0457	COG1653	lpg2485	lpg2485	TPR domain protein {UniProtKB/TrEMBL:Q5ZSN2}	lpg2273	lpg2273	Glycerol-3-phosphate binding periplasmic protein	[TP0067-TP0074 (0.6656524)]
COG1291	COG1684	lpg2318	lpg2318	Chemotaxis (Motility protein A) transmembrane	lpg1787	lpg1787	Flagellar biosynthetic protein FliR	[TP0725-TP0716 (0.9601814)]
COG1291	COG1684	lpg1781	lpg1781	Flagellar motor protein MotA	lpg1787	lpg1787	Flagellar biosynthetic protein FliR	[TP0725-TP0716 (0.9601814)]
COG0222	COG0802	lpg0321	rplL	50S ribosomal protein L7/L12	lpg2699	lpg2699	ATPase or kinase {UniProtKB/TrEMBL:Q5ZS20}	[TP0240-TP0875 (0.8481433)]
COG0495	COG1214	lpg1348	leuS	Leucyl-tRNA synthetase (EC 6.1.1.4) (Leucine--tRNA ligase) (LeuRS)	lpg1921	lpg1921	Glycoprotease {UniProtKB/TrEMBL:Q5ZU86}	[TP0586-TP0876 (0.5571989)]
COG0192	COG0592	lpg2022	metK	S-adenosylmethionine synthetase (EC 2.5.1.6) (Methionine adenosyltransferase) (AdoMet synthetase) (MAT)	lpg0002	lpg0002	DNA polymerase III beta chain	[TP0794-TP0002 (0.8412751)]
COG0360	COG0616	lpg1592	rpsF	30S ribosomal protein S6	lpg0855	lpg0855	Signal peptide peptidase SppA	[TP0063-TP0997 (0.6657489)]
COG0360	COG0616	lpg1592	rpsF	30S ribosomal protein S6	lpg1749	lpg1749	Signal peptide peptidase	[TP0063-TP0997 (0.6657489)]
COG0125	COG0457	lpg1399	tmk	Thymidylate kinase {UniProtKB/Swiss-Prot:Q5ZVP1}	lpg2485	lpg2485	TPR domain protein {UniProtKB/TrEMBL:Q5ZSN2}	[TP0354-TP0648 (0.5206915)]
COG0265	COG0333	lpg0903	lpg0903	DegP protease {UniProtKB/TrEMBL:Q5ZX30}	lpg1391	rpmF	50S ribosomal protein L32	[TP0773-TP0807 (0.5060325)]
COG0265	COG0333	lpg1331	lpg1331	Protease DO {UniProtKB/TrEMBL:Q5ZVV9}	lpg1391	rpmF	50S ribosomal protein L32	[TP0773-TP0807 (0.5060325)]
COG0802	COG0860	lpg2699	lpg2699	ATPase or kinase {UniProtKB/TrEMBL:Q5ZS20}	lpg2698	lpg2698	N-acetylmuramoyl-L-alanine amidase	[TP0875-TP0247 (0.90700364)]
COG1536	COG1677	lpg1759	lpg1759	Flagellar motor switch protein FliG	lpg1761	lpg1761	Flagellar hook-basal body protein FliE	[TP0026-TP0398 (0.81876683)]
COG0820	COG2812	lpg1547	lpg1547	Radical SAM enzyme, Cfr family	lpg2754	lpg2754	DNA polymerase III subunits gamma and tau	[TP0068-TP1005 (0.60435057)]
COG0771	COG1815	lpg2616	murD	UDP-N-acetylmuramoylalanine--D-glutamate ligase (EC 6.3.2.9) (UDP-N- acetylmuramoyl-L-alanyl-D-glutamate synthetase) (D-glutamic acid- adding enzyme)	lpg1216	lpg1216	Flagellar basal body rod protein FlgB	[TP0903-TP0396 (0.6336193)]
COG1509	COG1509	lpg0288	lpg0288	L-lysine 2,3-aminomutase, radical SAM domain	lpg0288	lpg0288	L-lysine 2,3-aminomutase, radical SAM domain	[TP0121-TP0121 (0.7367639)]
COG0577	COG0845	lpg2922	lpg2922	ABC transporter, permease	lpg1007	lpg1007	Cation efflux system HelB	[TP0963-TP0965 (0.93032813)]
COG0577	COG0845	lpg2922	lpg2922	ABC transporter, permease	lpg0658	lpg0658	HlyD family secretion protein	[TP0963-TP0965 (0.93032813)]
COG0577	COG0845	lpg2922	lpg2922	ABC transporter, permease	lpg1095	lpg1095	Chemiosmotic efflux system B protein B	[TP0963-TP0965 (0.93032813)]
COG0577	COG0845	lpg2922	lpg2922	ABC transporter, permease	lpg0721	lpg0721	RND efflux membrane fusion protein, acriflavin	[TP0963-TP0965 (0.93032813)]
COG0577	COG0845	lpg2922	lpg2922	ABC transporter, permease	lpg2177	lpg2177	HlyD family secretion protein	[TP0963-TP0965 (0.93032813)]
COG0577	COG0845	lpg2922	lpg2922	ABC transporter, permease	lpg2513	lpg2513	RND multidrug efflux membrane fusion protein	[TP0963-TP0965 (0.93032813)]
COG0577	COG0845	lpg2922	lpg2922	ABC transporter, permease	lpg1028	lpg1028	Chemiosmotic efflux system C protein B	[TP0963-TP0965 (0.93032813)]
COG0577	COG0845	lpg2922	lpg2922	ABC transporter, permease	lpg1517	lpg1517	HlyD family secretion protein	[TP0963-TP0965 (0.93032813)]
COG0577	COG0845	lpg2922	lpg2922	ABC transporter, permease	lpg0851	lpg0851	Membrane fusion protein	[TP0963-TP0965 (0.93032813)]
COG0577	COG0845	lpg2922	lpg2922	ABC transporter, permease	lpg2135	lpg2135	Chemiosmotic efflux system protein B	[TP0963-TP0965 (0.93032813)]
COG0577	COG0845	lpg2922	lpg2922	ABC transporter, permease	lpg2924	lpg2924	Lipoprotein {UniProtKB/TrEMBL:Q5ZRF8}	[TP0963-TP0965 (0.93032813)]
COG0577	COG0845	lpg2922	lpg2922	ABC transporter, permease	lpg0681	lpg0681	Lipoprotein, putative {UniProtKB/TrEMBL:Q5ZXQ0}	[TP0963-TP0965 (0.93032813)]
COG0577	COG0845	lpg2922	lpg2922	ABC transporter, permease	lpg1019	lpg1019	Chemiosmotic efflux system B protein B	[TP0963-TP0965 (0.93032813)]
COG0333	COG1077	lpg1391	rpmF	50S ribosomal protein L32	lpg0811	lpg0811	Rod shape determining protein MreB	[TP0807-TP0497 (0.61855906)]
COG0234	COG1200	lpg0687	htpA	10 kDa chaperonin (Protein Cpn10) (groES protein) (Heat shock protein A)	lpg2033	lpg2033	ATP dependent DNA helicase RecG	[TP1013-TP0687 (0.84594196)]
COG1671	COG2812	lpg0089	lpg0089	Hypothetical UPF0178 protein lpg0089	lpg2754	lpg2754	DNA polymerase III subunits gamma and tau	[TP0845-TP1005 (0.5704539)]
COG0257	COG1253	lpg0350	lpg0350	50S ribosomal protein L36	lpg0611	lpg0611	Metal ion transporter {UniProtKB/TrEMBL:Q5ZXX0}	[TP0209-TP0027 (0.74441797)]
COG0060	COG0681	lpg0937	ileS	Isoleucyl-tRNA synthetase (EC 6.1.1.5) (Isoleucine--tRNA ligase) (IleRS)	lpg1871	lpg1871	Signal peptidase I {UniProtKB/TrEMBL:Q5ZUD3}	[TP0452-TP0185 (0.79878455)]
COG1344	COG1815	lpg1340	lpg1340	Flagellin {UniProtKB/TrEMBL:Q5ZVV0}	lpg1216	lpg1216	Flagellar basal body rod protein FlgB	[TP0870-TP0396 (0.7209834)]
COG1344	COG1815	lpg1226	lpg1226	Flagellar hook associated protein type 3 FlgL	lpg1216	lpg1216	Flagellar basal body rod protein FlgB	[TP0870-TP0396 (0.7209834)]
COG0242	COG1879	lpg2595	lpg2595	Peptide deformylase {UniProtKB/TrEMBL:Q5ZSC4}	lpg0184	lpg0184	ABC sugar transporter, periplasmic sugar binding	[TP0757-TP0684 (0.80039173)]
COG0242	COG1879	lpg0615	lpg0615	Polypeptide deformylase	lpg0184	lpg0184	ABC sugar transporter, periplasmic sugar binding	[TP0757-TP0684 (0.80039173)]
COG0242	COG1879	lpg1064	lpg1064	Polypeptide deformylase	lpg0184	lpg0184	ABC sugar transporter, periplasmic sugar binding	[TP0757-TP0684 (0.80039173)]
COG0257	COG1749	lpg0350	lpg0350	50S ribosomal protein L36	lpg1219	lpg1219	Flagellar hook protein FlgE	[TP0209-TP0727 (0.6772987)]
COG0652	COG1879	lpg1962	lpg1962	Peptidyl-prolyl cis-trans isomerase	lpg0184	lpg0184	ABC sugar transporter, periplasmic sugar binding	[TP0947-TP0684 (0.5775195)]
COG0652	COG1879	lpg2726	lpg2726	Peptidyl-prolyl cis-trans isomerase	lpg0184	lpg0184	ABC sugar transporter, periplasmic sugar binding	[TP0947-TP0684 (0.5775195)]
COG1344	COG4786	lpg1340	lpg1340	Flagellin {UniProtKB/TrEMBL:Q5ZVV0}	lpg1221	lpg1221	Flagellar basal body rod protein FlgG	[TP0792-TP0961 (0.7009321), TP0659-TP0961 (0.6018447)]
COG1344	COG4786	lpg1226	lpg1226	Flagellar hook associated protein type 3 FlgL	lpg1221	lpg1221	Flagellar basal body rod protein FlgG	[TP0792-TP0961 (0.7009321), TP0659-TP0961 (0.6018447)]
COG0593	COG1077	lpg0001	dnaA	Chromosomal replication initiator protein dnaA	lpg0811	lpg0811	Rod shape determining protein MreB	[TP0001-TP0497 (0.678435)]
COG0593	COG1077	lpg2802	lpg2802	DnaA-like family protein	lpg0811	lpg0811	Rod shape determining protein MreB	[TP0001-TP0497 (0.678435)]
COG0249	COG0357	lpg1805	mutS	DNA mismatch repair protein mutS	lpg2890	gidB	Methyltransferase gidB (EC 2.1.-.-) (Glucose-inhibited division protein B)	[TP0328-TP0946 (0.7367136)]
COG0658	COG1187	lpg0626	lpg0626	DNA uptake/competence protein ComA	lpg0814	lpg0814	Pseudouridine synthase {UniProtKB/TrEMBL:Q5ZXB8}	[TP0336-TP0459 (0.6079956)]
COG0658	COG1187	lpg0626	lpg0626	DNA uptake/competence protein ComA	lpg1447	lpg1447	Pseudouridine synthase {UniProtKB/TrEMBL:Q5ZVJ3}	[TP0336-TP0459 (0.6079956)]
COG0465	COG0465	lpg2796	lpg2796	Cell division protein FtsH	lpg2796	lpg2796	Cell division protein FtsH	[TP0330-TP0330 (0.73856413)]
COG1558	COG1792	lpg1217	lpg1217	Flagellar basal body rod protein FlgC	lpg0812	lpg0812	Rod shape determining protein MreC	[TP0397-TP0498 (0.58822864)]
COG0817	COG1558	lpg1287	ruvC	Crossover junction endodeoxyribonuclease ruvC (EC 3.1.22.4) (Holliday junction nuclease ruvC) (Holliday junction resolvase ruvC)	lpg1217	lpg1217	Flagellar basal body rod protein FlgC	[TP0517-TP0397 (0.53212774)]
COG0592	COG1344	lpg0002	lpg0002	DNA polymerase III beta chain	lpg1226	lpg1226	Flagellar hook associated protein type 3 FlgL	[TP0002-TP0659 (0.6618167)]
COG0592	COG1344	lpg0002	lpg0002	DNA polymerase III beta chain	lpg1340	lpg1340	Flagellin {UniProtKB/TrEMBL:Q5ZVV0}	[TP0002-TP0659 (0.6618167)]
COG0860	COG1192	lpg2698	lpg2698	N-acetylmuramoyl-L-alanine amidase	lpg2891	lpg2891	Sporulation initiation inhibitor protein Soj	[TP0247-TP0272 (0.7527567)]
COG0242	COG0272	lpg0615	lpg0615	Polypeptide deformylase	lpg0958	lpg0958	DNA ligase {UniProtKB/TrEMBL:Q5ZWX6}	[TP0757-TP0634 (0.68197167)]
COG0242	COG0272	lpg2595	lpg2595	Peptide deformylase {UniProtKB/TrEMBL:Q5ZSC4}	lpg0958	lpg0958	DNA ligase {UniProtKB/TrEMBL:Q5ZWX6}	[TP0757-TP0634 (0.68197167)]
COG0242	COG0272	lpg1064	lpg1064	Polypeptide deformylase	lpg0958	lpg0958	DNA ligase {UniProtKB/TrEMBL:Q5ZWX6}	[TP0757-TP0634 (0.68197167)]
COG0265	COG0817	lpg1331	lpg1331	Protease DO {UniProtKB/TrEMBL:Q5ZVV9}	lpg1287	ruvC	Crossover junction endodeoxyribonuclease ruvC (EC 3.1.22.4) (Holliday junction nuclease ruvC) (Holliday junction resolvase ruvC)	[TP0773-TP0517 (0.5118523)]
COG0265	COG0817	lpg0903	lpg0903	DegP protease {UniProtKB/TrEMBL:Q5ZX30}	lpg1287	ruvC	Crossover junction endodeoxyribonuclease ruvC (EC 3.1.22.4) (Holliday junction nuclease ruvC) (Holliday junction resolvase ruvC)	[TP0773-TP0517 (0.5118523)]
COG0187	COG0358	lpg0004	lpg0004	DNA gyrase subunit B {UniProtKB/TrEMBL:Q5ZZK5}	lpg2360	dnaG	DNA primase DnaG {UniProtKB/TrEMBL:Q5ZT05}	[TP1006-TP0492 (0.55112576)]
COG0187	COG0358	lpg0691	lpg0691	DNA topoisomerase IV subunit B	lpg2360	dnaG	DNA primase DnaG {UniProtKB/TrEMBL:Q5ZT05}	[TP1006-TP0492 (0.55112576)]
COG0223	COG1551	lpg2594	fmt	Methionyl-tRNA formyltransferase (EC 2.1.2.9)	lpg2094	lpg2094	Carbon storage regulator RsmA	[TP0756-TP0657 (0.72355264)]
COG0223	COG1551	lpg2594	fmt	Methionyl-tRNA formyltransferase (EC 2.1.2.9)	lpg0781	lpg0781	Global regulator {UniProtKB/TrEMBL:Q5ZXF0}	[TP0756-TP0657 (0.72355264)]
COG0237	COG0552	lpg1467	coaE	Dephospho-CoA kinase (EC 2.7.1.24) (Dephosphocoenzyme A kinase)	lpg2670	lpg2670	Cell division membrane protein FtsY	[TP0296-TP0578 (0.7885255)]
COG0080	COG0265	lpg0318	rplK	50S ribosomal protein L11	lpg1331	lpg1331	Protease DO {UniProtKB/TrEMBL:Q5ZVV9}	[TP0237-TP0773 (0.6164146)]
COG0080	COG0265	lpg0318	rplK	50S ribosomal protein L11	lpg0903	lpg0903	DegP protease {UniProtKB/TrEMBL:Q5ZX30}	[TP0237-TP0773 (0.6164146)]
COG2812	COG2812	lpg2754	lpg2754	DNA polymerase III subunits gamma and tau	lpg2754	lpg2754	DNA polymerase III subunits gamma and tau	[TP1005-TP1005 (0.52391654)]
COG0223	COG0234	lpg2594	fmt	Methionyl-tRNA formyltransferase (EC 2.1.2.9)	lpg0687	htpA	10 kDa chaperonin (Protein Cpn10) (groES protein) (Heat shock protein A)	[TP0756-TP1013 (0.64276713)]
COG0036	COG1653	lpg0664	lpg0664	D-ribulose-5-phosphate-3-epimerase	lpg2273	lpg2273	Glycerol-3-phosphate binding periplasmic protein	[TP0945-TP0074 (0.654426)]
COG0357	COG0459	lpg2890	gidB	Methyltransferase gidB (EC 2.1.-.-) (Glucose-inhibited division protein B)	lpg0688	groL	60 kDa chaperonin (Protein Cpn60) (groEL protein) (58 kDa common antigen) (Heat shock protein B)	[TP0946-TP0030 (0.68326145)]
COG0223	COG0242	lpg2594	fmt	Methionyl-tRNA formyltransferase (EC 2.1.2.9)	lpg0615	lpg0615	Polypeptide deformylase	[TP0756-TP0757 (0.8300303)]
COG0223	COG0242	lpg2594	fmt	Methionyl-tRNA formyltransferase (EC 2.1.2.9)	lpg2595	lpg2595	Peptide deformylase {UniProtKB/TrEMBL:Q5ZSC4}	[TP0756-TP0757 (0.8300303)]
COG0223	COG0242	lpg2594	fmt	Methionyl-tRNA formyltransferase (EC 2.1.2.9)	lpg1064	lpg1064	Polypeptide deformylase	[TP0756-TP0757 (0.8300303)]
COG0233	COG0359	lpg1711	frr	Ribosome recycling factor (Ribosome-releasing factor) (RRF)	lpg1589	rplI	50S ribosomal protein L9	[TP0604-TP0060 (0.5105792)]
COG0012	COG0457	lpg2654	lpg2654	GTP binding protein {UniProtKB/TrEMBL:Q5ZS65}	lpg2485	lpg2485	TPR domain protein {UniProtKB/TrEMBL:Q5ZSN2}	[TP0124-TP0067 (0.81355333)]
COG0265	COG0492	lpg0903	lpg0903	DegP protease {UniProtKB/TrEMBL:Q5ZX30}	lpg1767	lpg1767	Thioredoxin reductase {UniProtKB/TrEMBL:Q5ZUM6}	[TP0773-TP0814 (0.6926654)]
COG0265	COG0492	lpg1331	lpg1331	Protease DO {UniProtKB/TrEMBL:Q5ZVV9}	lpg1767	lpg1767	Thioredoxin reductase {UniProtKB/TrEMBL:Q5ZUM6}	[TP0773-TP0814 (0.6926654)]
COG0124	COG0608	lpg1544	hisS	Histidyl-tRNA synthetase (EC 6.1.1.21) (Histidine--tRNA ligase) (HisRS)	lpg1461	lpg1461	Single stranded DNA specific exonuclease RecJ	[TP0641-TP0704 (0.75894904)]
COG0465	COG0772	lpg2796	lpg2796	Cell division protein FtsH	lpg1374	lpg1374	Rod shape determining protein RodA	[TP0330-TP0387 (0.8016956)]
COG0465	COG0772	lpg2796	lpg2796	Cell division protein FtsH	lpg2615	lpg2615	Cell division protein FtsW	[TP0330-TP0387 (0.8016956)]
COG0234	COG0792	lpg0687	htpA	10 kDa chaperonin (Protein Cpn10) (groES protein) (Heat shock protein A)	lpg2994	lpg2994	Hypothetical protein {UniProtKB/TrEMBL:Q5ZR89}	[TP1013-TP0913 (0.7815084)]
COG0457	COG1426	lpg2485	lpg2485	TPR domain protein {UniProtKB/TrEMBL:Q5ZSN2}	lpg1545	lpg1545	DNA-binding protein, putative	[TP0268-TP0334 (0.739808)]
COG0192	COG0217	lpg2022	metK	S-adenosylmethionine synthetase (EC 2.5.1.6) (Methionine adenosyltransferase) (AdoMet synthetase) (MAT)	lpg1286	lpg1286	Hypothetical UPF0082 protein lpg1286	[TP0794-TP0474 (0.71912634)]
COG0860	COG1214	lpg2698	lpg2698	N-acetylmuramoyl-L-alanine amidase	lpg1921	lpg1921	Glycoprotease {UniProtKB/TrEMBL:Q5ZU86}	[TP0247-TP0876 (0.6334264)]
COG0477	COG0845	lpg2390	lpg2390	Proline/betaine transporter	lpg0721	lpg0721	RND efflux membrane fusion protein, acriflavin	[TP0840-TP0965 (0.8653204)]
COG0477	COG0845	lpg2133	lpg2133	Proline/glycine betaine transporter	lpg2177	lpg2177	HlyD family secretion protein	[TP0840-TP0965 (0.8653204)]
COG0477	COG0845	lpg1893	lpg1893	Major facilitator family transporter	lpg0681	lpg0681	Lipoprotein, putative {UniProtKB/TrEMBL:Q5ZXQ0}	[TP0840-TP0965 (0.8653204)]
COG0477	COG0845	lpg0638	lpg0638	Major facilitator family transporter	lpg2135	lpg2135	Chemiosmotic efflux system protein B	[TP0840-TP0965 (0.8653204)]
COG0477	COG0845	lpg0653	lpg0653	Major facilitator family transporter	lpg2924	lpg2924	Lipoprotein {UniProtKB/TrEMBL:Q5ZRF8}	[TP0840-TP0965 (0.8653204)]
COG0477	COG0845	lpg2841	lpg2841	Major facilitator superfamily	lpg2924	lpg2924	Lipoprotein {UniProtKB/TrEMBL:Q5ZRF8}	[TP0840-TP0965 (0.8653204)]
COG0477	COG0845	lpg2516	lpg2516	Major facilitator family transporter	lpg2135	lpg2135	Chemiosmotic efflux system protein B	[TP0840-TP0965 (0.8653204)]
COG0477	COG0845	lpg0421	lpg0421	D-xylose (Galactose, arabinose)-proton symporter	lpg1019	lpg1019	Chemiosmotic efflux system B protein B	[TP0840-TP0965 (0.8653204)]
COG0477	COG0845	lpg0540	lpg0540	Major facilitator family transporter	lpg0721	lpg0721	RND efflux membrane fusion protein, acriflavin	[TP0840-TP0965 (0.8653204)]
COG0477	COG0845	lpg1893	lpg1893	Major facilitator family transporter	lpg0721	lpg0721	RND efflux membrane fusion protein, acriflavin	[TP0840-TP0965 (0.8653204)]
COG0477	COG0845	lpg2438	lpg2438	Florfenicol efflux pump	lpg2177	lpg2177	HlyD family secretion protein	[TP0840-TP0965 (0.8653204)]
COG0477	COG0845	lpg2841	lpg2841	Major facilitator superfamily	lpg0721	lpg0721	RND efflux membrane fusion protein, acriflavin	[TP0840-TP0965 (0.8653204)]
COG0477	COG0845	lpg2841	lpg2841	Major facilitator superfamily	lpg1007	lpg1007	Cation efflux system HelB	[TP0840-TP0965 (0.8653204)]
COG0477	COG0845	lpg2390	lpg2390	Proline/betaine transporter	lpg0658	lpg0658	HlyD family secretion protein	[TP0840-TP0965 (0.8653204)]
COG0477	COG0845	lpg1893	lpg1893	Major facilitator family transporter	lpg1019	lpg1019	Chemiosmotic efflux system B protein B	[TP0840-TP0965 (0.8653204)]
COG0477	COG0845	lpg2438	lpg2438	Florfenicol efflux pump	lpg1028	lpg1028	Chemiosmotic efflux system C protein B	[TP0840-TP0965 (0.8653204)]
COG0477	COG0845	lpg0652	lpg0652	Major facilitator family transporter	lpg0681	lpg0681	Lipoprotein, putative {UniProtKB/TrEMBL:Q5ZXQ0}	[TP0840-TP0965 (0.8653204)]
COG0477	COG0845	lpg0637	lpg0637	Major facilitator family transporter	lpg0658	lpg0658	HlyD family secretion protein	[TP0840-TP0965 (0.8653204)]
COG0477	COG0845	lpg1063	lpg1063	Proline/betaine transporter ProP6	lpg0721	lpg0721	RND efflux membrane fusion protein, acriflavin	[TP0840-TP0965 (0.8653204)]
COG0477	COG0845	lpg1404	lpg1404	Major facilitator family transporter	lpg1517	lpg1517	HlyD family secretion protein	[TP0840-TP0965 (0.8653204)]
COG0477	COG0845	lpg0540	lpg0540	Major facilitator family transporter	lpg2177	lpg2177	HlyD family secretion protein	[TP0840-TP0965 (0.8653204)]
COG0477	COG0845	lpg0792	lpg0792	Beta lactamase induction signal transducer AmpG	lpg1095	lpg1095	Chemiosmotic efflux system B protein B	[TP0840-TP0965 (0.8653204)]
COG0477	COG0845	lpg1893	lpg1893	Major facilitator family transporter	lpg0851	lpg0851	Membrane fusion protein	[TP0840-TP0965 (0.8653204)]
COG0477	COG0845	lpg1454	lpg1454	Multidrug efflux protein	lpg2513	lpg2513	RND multidrug efflux membrane fusion protein	[TP0840-TP0965 (0.8653204)]
COG0477	COG0845	lpg1653	lpg1653	D-xylose-proton symporter	lpg2513	lpg2513	RND multidrug efflux membrane fusion protein	[TP0840-TP0965 (0.8653204)]
COG0477	COG0845	lpg0457	lpg0457	TphA {UniProtKB/TrEMBL:Q5ZYB5}	lpg1517	lpg1517	HlyD family secretion protein	[TP0840-TP0965 (0.8653204)]
COG0477	COG0845	lpg0421	lpg0421	D-xylose (Galactose, arabinose)-proton symporter	lpg2513	lpg2513	RND multidrug efflux membrane fusion protein	[TP0840-TP0965 (0.8653204)]
COG0477	COG0845	lpg2841	lpg2841	Major facilitator superfamily	lpg0681	lpg0681	Lipoprotein, putative {UniProtKB/TrEMBL:Q5ZXQ0}	[TP0840-TP0965 (0.8653204)]
COG0477	COG0845	lpg1893	lpg1893	Major facilitator family transporter	lpg2924	lpg2924	Lipoprotein {UniProtKB/TrEMBL:Q5ZRF8}	[TP0840-TP0965 (0.8653204)]
COG0477	COG0845	lpg1404	lpg1404	Major facilitator family transporter	lpg0658	lpg0658	HlyD family secretion protein	[TP0840-TP0965 (0.8653204)]
COG0477	COG0845	lpg2438	lpg2438	Florfenicol efflux pump	lpg1007	lpg1007	Cation efflux system HelB	[TP0840-TP0965 (0.8653204)]
COG0477	COG0845	lpg1163	lpg1163	MFS transporter {UniProtKB/TrEMBL:Q5ZWC2}	lpg2513	lpg2513	RND multidrug efflux membrane fusion protein	[TP0840-TP0965 (0.8653204)]
COG0477	COG0845	lpg0652	lpg0652	Major facilitator family transporter	lpg2135	lpg2135	Chemiosmotic efflux system protein B	[TP0840-TP0965 (0.8653204)]
COG0477	COG0845	lpg0652	lpg0652	Major facilitator family transporter	lpg1028	lpg1028	Chemiosmotic efflux system C protein B	[TP0840-TP0965 (0.8653204)]
COG0477	COG0845	lpg1638	lpg1638	Drug:proton antiporter {UniProtKB/TrEMBL:Q5ZV04}	lpg1028	lpg1028	Chemiosmotic efflux system C protein B	[TP0840-TP0965 (0.8653204)]
COG0477	COG0845	lpg0652	lpg0652	Major facilitator family transporter	lpg0658	lpg0658	HlyD family secretion protein	[TP0840-TP0965 (0.8653204)]
COG0477	COG0845	lpg0637	lpg0637	Major facilitator family transporter	lpg1095	lpg1095	Chemiosmotic efflux system B protein B	[TP0840-TP0965 (0.8653204)]
COG0477	COG0845	lpg2438	lpg2438	Florfenicol efflux pump	lpg2513	lpg2513	RND multidrug efflux membrane fusion protein	[TP0840-TP0965 (0.8653204)]
COG0477	COG0845	lpg2501	lpg2501	Multidrug resistance protein D	lpg2135	lpg2135	Chemiosmotic efflux system protein B	[TP0840-TP0965 (0.8653204)]
COG0477	COG0845	lpg0540	lpg0540	Major facilitator family transporter	lpg1517	lpg1517	HlyD family secretion protein	[TP0840-TP0965 (0.8653204)]
COG0477	COG0845	lpg1816	lpg1816	Major facilitator family transporter	lpg0851	lpg0851	Membrane fusion protein	[TP0840-TP0965 (0.8653204)]
COG0477	COG0845	lpg1454	lpg1454	Multidrug efflux protein	lpg0681	lpg0681	Lipoprotein, putative {UniProtKB/TrEMBL:Q5ZXQ0}	[TP0840-TP0965 (0.8653204)]
COG0477	COG0845	lpg2390	lpg2390	Proline/betaine transporter	lpg1007	lpg1007	Cation efflux system HelB	[TP0840-TP0965 (0.8653204)]
COG0477	COG0845	lpg1454	lpg1454	Multidrug efflux protein	lpg1019	lpg1019	Chemiosmotic efflux system B protein B	[TP0840-TP0965 (0.8653204)]
COG0477	COG0845	lpg2516	lpg2516	Major facilitator family transporter	lpg0721	lpg0721	RND efflux membrane fusion protein, acriflavin	[TP0840-TP0965 (0.8653204)]
COG0477	COG0845	lpg0638	lpg0638	Major facilitator family transporter	lpg2924	lpg2924	Lipoprotein {UniProtKB/TrEMBL:Q5ZRF8}	[TP0840-TP0965 (0.8653204)]
COG0477	COG0845	lpg2841	lpg2841	Major facilitator superfamily	lpg1028	lpg1028	Chemiosmotic efflux system C protein B	[TP0840-TP0965 (0.8653204)]
COG0477	COG0845	lpg1816	lpg1816	Major facilitator family transporter	lpg2177	lpg2177	HlyD family secretion protein	[TP0840-TP0965 (0.8653204)]
COG0477	COG0845	lpg1214	lpg1214	2-acylglycerophosphoethanolamine acyltransferase	lpg0721	lpg0721	RND efflux membrane fusion protein, acriflavin	[TP0840-TP0965 (0.8653204)]
COG0477	COG0845	lpg1324	lpg1324	Multidrug resistance efflux pump	lpg1028	lpg1028	Chemiosmotic efflux system C protein B	[TP0840-TP0965 (0.8653204)]
COG0477	COG0845	lpg1405	lpg1405	Multidrug translocase MdfA, chloramphenicol	lpg1019	lpg1019	Chemiosmotic efflux system B protein B	[TP0840-TP0965 (0.8653204)]
COG0477	COG0845	lpg1324	lpg1324	Multidrug resistance efflux pump	lpg2177	lpg2177	HlyD family secretion protein	[TP0840-TP0965 (0.8653204)]
COG0477	COG0845	lpg1335	lpg1335	Major facilitator family transporter	lpg1517	lpg1517	HlyD family secretion protein	[TP0840-TP0965 (0.8653204)]
COG0477	COG0845	lpg1638	lpg1638	Drug:proton antiporter {UniProtKB/TrEMBL:Q5ZV04}	lpg1007	lpg1007	Cation efflux system HelB	[TP0840-TP0965 (0.8653204)]
COG0477	COG0845	lpg2133	lpg2133	Proline/glycine betaine transporter	lpg1095	lpg1095	Chemiosmotic efflux system B protein B	[TP0840-TP0965 (0.8653204)]
COG0477	COG0845	lpg0457	lpg0457	TphA {UniProtKB/TrEMBL:Q5ZYB5}	lpg0681	lpg0681	Lipoprotein, putative {UniProtKB/TrEMBL:Q5ZXQ0}	[TP0840-TP0965 (0.8653204)]
COG0477	COG0845	lpg2234	lpg2234	Multidrug resistance protein D	lpg0658	lpg0658	HlyD family secretion protein	[TP0840-TP0965 (0.8653204)]
COG0477	COG0845	lpg1335	lpg1335	Major facilitator family transporter	lpg0851	lpg0851	Membrane fusion protein	[TP0840-TP0965 (0.8653204)]
COG0477	COG0845	lpg0357	lpg0357	Major facilitator family transporter	lpg1028	lpg1028	Chemiosmotic efflux system C protein B	[TP0840-TP0965 (0.8653204)]
COG0477	COG0845	lpg1163	lpg1163	MFS transporter {UniProtKB/TrEMBL:Q5ZWC2}	lpg0658	lpg0658	HlyD family secretion protein	[TP0840-TP0965 (0.8653204)]
COG0477	COG0845	lpg0610	lpg0610	Major facilitator family transporter	lpg2177	lpg2177	HlyD family secretion protein	[TP0840-TP0965 (0.8653204)]
COG0477	COG0845	lpg1324	lpg1324	Multidrug resistance efflux pump	lpg0658	lpg0658	HlyD family secretion protein	[TP0840-TP0965 (0.8653204)]
COG0477	COG0845	lpg2841	lpg2841	Major facilitator superfamily	lpg2177	lpg2177	HlyD family secretion protein	[TP0840-TP0965 (0.8653204)]
COG0477	COG0845	lpg1324	lpg1324	Multidrug resistance efflux pump	lpg1095	lpg1095	Chemiosmotic efflux system B protein B	[TP0840-TP0965 (0.8653204)]
COG0477	COG0845	lpg0540	lpg0540	Major facilitator family transporter	lpg0681	lpg0681	Lipoprotein, putative {UniProtKB/TrEMBL:Q5ZXQ0}	[TP0840-TP0965 (0.8653204)]
COG0477	COG0845	lpg1323	lpg1323	Drug resistance transporter, Bcr/CflA	lpg1517	lpg1517	HlyD family secretion protein	[TP0840-TP0965 (0.8653204)]
COG0477	COG0845	lpg0610	lpg0610	Major facilitator family transporter	lpg2924	lpg2924	Lipoprotein {UniProtKB/TrEMBL:Q5ZRF8}	[TP0840-TP0965 (0.8653204)]
COG0477	COG0845	lpg2516	lpg2516	Major facilitator family transporter	lpg1007	lpg1007	Cation efflux system HelB	[TP0840-TP0965 (0.8653204)]
COG0477	COG0845	lpg1816	lpg1816	Major facilitator family transporter	lpg1007	lpg1007	Cation efflux system HelB	[TP0840-TP0965 (0.8653204)]
COG0477	COG0845	lpg0273	lpg0273	Major facilitator superfamily transporter	lpg1517	lpg1517	HlyD family secretion protein	[TP0840-TP0965 (0.8653204)]
COG0477	COG0845	lpg0638	lpg0638	Major facilitator family transporter	lpg1007	lpg1007	Cation efflux system HelB	[TP0840-TP0965 (0.8653204)]
COG0477	COG0845	lpg0792	lpg0792	Beta lactamase induction signal transducer AmpG	lpg0851	lpg0851	Membrane fusion protein	[TP0840-TP0965 (0.8653204)]
COG0477	COG0845	lpg2390	lpg2390	Proline/betaine transporter	lpg1517	lpg1517	HlyD family secretion protein	[TP0840-TP0965 (0.8653204)]
COG0477	COG0845	lpg0653	lpg0653	Major facilitator family transporter	lpg1517	lpg1517	HlyD family secretion protein	[TP0840-TP0965 (0.8653204)]
COG0477	COG0845	lpg0610	lpg0610	Major facilitator family transporter	lpg2513	lpg2513	RND multidrug efflux membrane fusion protein	[TP0840-TP0965 (0.8653204)]
COG0477	COG0845	lpg1163	lpg1163	MFS transporter {UniProtKB/TrEMBL:Q5ZWC2}	lpg1095	lpg1095	Chemiosmotic efflux system B protein B	[TP0840-TP0965 (0.8653204)]
COG0477	COG0845	lpg0457	lpg0457	TphA {UniProtKB/TrEMBL:Q5ZYB5}	lpg2513	lpg2513	RND multidrug efflux membrane fusion protein	[TP0840-TP0965 (0.8653204)]
COG0477	COG0845	lpg2438	lpg2438	Florfenicol efflux pump	lpg1095	lpg1095	Chemiosmotic efflux system B protein B	[TP0840-TP0965 (0.8653204)]
COG0477	COG0845	lpg1404	lpg1404	Major facilitator family transporter	lpg2177	lpg2177	HlyD family secretion protein	[TP0840-TP0965 (0.8653204)]
COG0477	COG0845	lpg1454	lpg1454	Multidrug efflux protein	lpg0658	lpg0658	HlyD family secretion protein	[TP0840-TP0965 (0.8653204)]
COG0477	COG0845	lpg1405	lpg1405	Multidrug translocase MdfA, chloramphenicol	lpg2924	lpg2924	Lipoprotein {UniProtKB/TrEMBL:Q5ZRF8}	[TP0840-TP0965 (0.8653204)]
COG0477	COG0845	lpg1063	lpg1063	Proline/betaine transporter ProP6	lpg0851	lpg0851	Membrane fusion protein	[TP0840-TP0965 (0.8653204)]
COG0477	COG0845	lpg0637	lpg0637	Major facilitator family transporter	lpg2177	lpg2177	HlyD family secretion protein	[TP0840-TP0965 (0.8653204)]
COG0477	COG0845	lpg0637	lpg0637	Major facilitator family transporter	lpg1517	lpg1517	HlyD family secretion protein	[TP0840-TP0965 (0.8653204)]
COG0477	COG0845	lpg1653	lpg1653	D-xylose-proton symporter	lpg1028	lpg1028	Chemiosmotic efflux system C protein B	[TP0840-TP0965 (0.8653204)]
COG0477	COG0845	lpg2841	lpg2841	Major facilitator superfamily	lpg1019	lpg1019	Chemiosmotic efflux system B protein B	[TP0840-TP0965 (0.8653204)]
COG0477	COG0845	lpg2234	lpg2234	Multidrug resistance protein D	lpg1028	lpg1028	Chemiosmotic efflux system C protein B	[TP0840-TP0965 (0.8653204)]
COG0477	COG0845	lpg2133	lpg2133	Proline/glycine betaine transporter	lpg1019	lpg1019	Chemiosmotic efflux system B protein B	[TP0840-TP0965 (0.8653204)]
COG0477	COG0845	lpg0540	lpg0540	Major facilitator family transporter	lpg1028	lpg1028	Chemiosmotic efflux system C protein B	[TP0840-TP0965 (0.8653204)]
COG0477	COG0845	lpg1323	lpg1323	Drug resistance transporter, Bcr/CflA	lpg2135	lpg2135	Chemiosmotic efflux system protein B	[TP0840-TP0965 (0.8653204)]
COG0477	COG0845	lpg0273	lpg0273	Major facilitator superfamily transporter	lpg2135	lpg2135	Chemiosmotic efflux system protein B	[TP0840-TP0965 (0.8653204)]
COG0477	COG0845	lpg0792	lpg0792	Beta lactamase induction signal transducer AmpG	lpg0681	lpg0681	Lipoprotein, putative {UniProtKB/TrEMBL:Q5ZXQ0}	[TP0840-TP0965 (0.8653204)]
COG0477	COG0845	lpg1638	lpg1638	Drug:proton antiporter {UniProtKB/TrEMBL:Q5ZV04}	lpg0681	lpg0681	Lipoprotein, putative {UniProtKB/TrEMBL:Q5ZXQ0}	[TP0840-TP0965 (0.8653204)]
COG0477	COG0845	lpg1404	lpg1404	Major facilitator family transporter	lpg0851	lpg0851	Membrane fusion protein	[TP0840-TP0965 (0.8653204)]
COG0477	COG0845	lpg2516	lpg2516	Major facilitator family transporter	lpg1028	lpg1028	Chemiosmotic efflux system C protein B	[TP0840-TP0965 (0.8653204)]
COG0477	COG0845	lpg1653	lpg1653	D-xylose-proton symporter	lpg2135	lpg2135	Chemiosmotic efflux system protein B	[TP0840-TP0965 (0.8653204)]
COG0477	COG0845	lpg1816	lpg1816	Major facilitator family transporter	lpg1019	lpg1019	Chemiosmotic efflux system B protein B	[TP0840-TP0965 (0.8653204)]
COG0477	COG0845	lpg2841	lpg2841	Major facilitator superfamily	lpg1095	lpg1095	Chemiosmotic efflux system B protein B	[TP0840-TP0965 (0.8653204)]
COG0477	COG0845	lpg2501	lpg2501	Multidrug resistance protein D	lpg1028	lpg1028	Chemiosmotic efflux system C protein B	[TP0840-TP0965 (0.8653204)]
COG0477	COG0845	lpg0652	lpg0652	Major facilitator family transporter	lpg1007	lpg1007	Cation efflux system HelB	[TP0840-TP0965 (0.8653204)]
COG0477	COG0845	lpg1893	lpg1893	Major facilitator family transporter	lpg2513	lpg2513	RND multidrug efflux membrane fusion protein	[TP0840-TP0965 (0.8653204)]
COG0477	COG0845	lpg1214	lpg1214	2-acylglycerophosphoethanolamine acyltransferase	lpg0658	lpg0658	HlyD family secretion protein	[TP0840-TP0965 (0.8653204)]
COG0477	COG0845	lpg2516	lpg2516	Major facilitator family transporter	lpg1517	lpg1517	HlyD family secretion protein	[TP0840-TP0965 (0.8653204)]
COG0477	COG0845	lpg1404	lpg1404	Major facilitator family transporter	lpg0681	lpg0681	Lipoprotein, putative {UniProtKB/TrEMBL:Q5ZXQ0}	[TP0840-TP0965 (0.8653204)]
COG0477	COG0845	lpg0792	lpg0792	Beta lactamase induction signal transducer AmpG	lpg1028	lpg1028	Chemiosmotic efflux system C protein B	[TP0840-TP0965 (0.8653204)]
COG0477	COG0845	lpg1163	lpg1163	MFS transporter {UniProtKB/TrEMBL:Q5ZWC2}	lpg1019	lpg1019	Chemiosmotic efflux system B protein B	[TP0840-TP0965 (0.8653204)]
COG0477	COG0845	lpg1816	lpg1816	Major facilitator family transporter	lpg0721	lpg0721	RND efflux membrane fusion protein, acriflavin	[TP0840-TP0965 (0.8653204)]
COG0477	COG0845	lpg0421	lpg0421	D-xylose (Galactose, arabinose)-proton symporter	lpg0681	lpg0681	Lipoprotein, putative {UniProtKB/TrEMBL:Q5ZXQ0}	[TP0840-TP0965 (0.8653204)]
COG0477	COG0845	lpg0273	lpg0273	Major facilitator superfamily transporter	lpg1007	lpg1007	Cation efflux system HelB	[TP0840-TP0965 (0.8653204)]
COG0477	COG0845	lpg1214	lpg1214	2-acylglycerophosphoethanolamine acyltransferase	lpg1095	lpg1095	Chemiosmotic efflux system B protein B	[TP0840-TP0965 (0.8653204)]
COG0477	COG0845	lpg0540	lpg0540	Major facilitator family transporter	lpg2513	lpg2513	RND multidrug efflux membrane fusion protein	[TP0840-TP0965 (0.8653204)]
COG0477	COG0845	lpg1214	lpg1214	2-acylglycerophosphoethanolamine acyltransferase	lpg2924	lpg2924	Lipoprotein {UniProtKB/TrEMBL:Q5ZRF8}	[TP0840-TP0965 (0.8653204)]
COG0477	COG0845	lpg1653	lpg1653	D-xylose-proton symporter	lpg1517	lpg1517	HlyD family secretion protein	[TP0840-TP0965 (0.8653204)]
COG0477	COG0845	lpg1405	lpg1405	Multidrug translocase MdfA, chloramphenicol	lpg2135	lpg2135	Chemiosmotic efflux system protein B	[TP0840-TP0965 (0.8653204)]
COG0477	COG0845	lpg1653	lpg1653	D-xylose-proton symporter	lpg1007	lpg1007	Cation efflux system HelB	[TP0840-TP0965 (0.8653204)]
COG0477	COG0845	lpg1638	lpg1638	Drug:proton antiporter {UniProtKB/TrEMBL:Q5ZV04}	lpg0851	lpg0851	Membrane fusion protein	[TP0840-TP0965 (0.8653204)]
COG0477	COG0845	lpg0638	lpg0638	Major facilitator family transporter	lpg0681	lpg0681	Lipoprotein, putative {UniProtKB/TrEMBL:Q5ZXQ0}	[TP0840-TP0965 (0.8653204)]
COG0477	COG0845	lpg2501	lpg2501	Multidrug resistance protein D	lpg1095	lpg1095	Chemiosmotic efflux system B protein B	[TP0840-TP0965 (0.8653204)]
COG0477	COG0845	lpg1405	lpg1405	Multidrug translocase MdfA, chloramphenicol	lpg1028	lpg1028	Chemiosmotic efflux system C protein B	[TP0840-TP0965 (0.8653204)]
COG0477	COG0845	lpg1404	lpg1404	Major facilitator family transporter	lpg0721	lpg0721	RND efflux membrane fusion protein, acriflavin	[TP0840-TP0965 (0.8653204)]
COG0477	COG0845	lpg2390	lpg2390	Proline/betaine transporter	lpg1019	lpg1019	Chemiosmotic efflux system B protein B	[TP0840-TP0965 (0.8653204)]
COG0477	COG0845	lpg0357	lpg0357	Major facilitator family transporter	lpg0658	lpg0658	HlyD family secretion protein	[TP0840-TP0965 (0.8653204)]
COG0477	COG0845	lpg2234	lpg2234	Multidrug resistance protein D	lpg2177	lpg2177	HlyD family secretion protein	[TP0840-TP0965 (0.8653204)]
COG0477	COG0845	lpg2501	lpg2501	Multidrug resistance protein D	lpg0721	lpg0721	RND efflux membrane fusion protein, acriflavin	[TP0840-TP0965 (0.8653204)]
COG0477	COG0845	lpg1653	lpg1653	D-xylose-proton symporter	lpg0721	lpg0721	RND efflux membrane fusion protein, acriflavin	[TP0840-TP0965 (0.8653204)]
COG0477	COG0845	lpg1324	lpg1324	Multidrug resistance efflux pump	lpg2924	lpg2924	Lipoprotein {UniProtKB/TrEMBL:Q5ZRF8}	[TP0840-TP0965 (0.8653204)]
COG0477	COG0845	lpg0652	lpg0652	Major facilitator family transporter	lpg0851	lpg0851	Membrane fusion protein	[TP0840-TP0965 (0.8653204)]
COG0477	COG0845	lpg1653	lpg1653	D-xylose-proton symporter	lpg1095	lpg1095	Chemiosmotic efflux system B protein B	[TP0840-TP0965 (0.8653204)]
COG0477	COG0845	lpg2501	lpg2501	Multidrug resistance protein D	lpg2177	lpg2177	HlyD family secretion protein	[TP0840-TP0965 (0.8653204)]
COG0477	COG0845	lpg1816	lpg1816	Major facilitator family transporter	lpg2924	lpg2924	Lipoprotein {UniProtKB/TrEMBL:Q5ZRF8}	[TP0840-TP0965 (0.8653204)]
COG0477	COG0845	lpg1214	lpg1214	2-acylglycerophosphoethanolamine acyltransferase	lpg1007	lpg1007	Cation efflux system HelB	[TP0840-TP0965 (0.8653204)]
COG0477	COG0845	lpg2501	lpg2501	Multidrug resistance protein D	lpg0851	lpg0851	Membrane fusion protein	[TP0840-TP0965 (0.8653204)]
COG0477	COG0845	lpg1638	lpg1638	Drug:proton antiporter {UniProtKB/TrEMBL:Q5ZV04}	lpg1095	lpg1095	Chemiosmotic efflux system B protein B	[TP0840-TP0965 (0.8653204)]
COG0477	COG0845	lpg0652	lpg0652	Major facilitator family transporter	lpg0721	lpg0721	RND efflux membrane fusion protein, acriflavin	[TP0840-TP0965 (0.8653204)]
COG0477	COG0845	lpg1214	lpg1214	2-acylglycerophosphoethanolamine acyltransferase	lpg1028	lpg1028	Chemiosmotic efflux system C protein B	[TP0840-TP0965 (0.8653204)]
COG0477	COG0845	lpg1323	lpg1323	Drug resistance transporter, Bcr/CflA	lpg1095	lpg1095	Chemiosmotic efflux system B protein B	[TP0840-TP0965 (0.8653204)]
COG0477	COG0845	lpg1816	lpg1816	Major facilitator family transporter	lpg0681	lpg0681	Lipoprotein, putative {UniProtKB/TrEMBL:Q5ZXQ0}	[TP0840-TP0965 (0.8653204)]
COG0477	COG0845	lpg2438	lpg2438	Florfenicol efflux pump	lpg1019	lpg1019	Chemiosmotic efflux system B protein B	[TP0840-TP0965 (0.8653204)]
COG0477	COG0845	lpg1653	lpg1653	D-xylose-proton symporter	lpg2924	lpg2924	Lipoprotein {UniProtKB/TrEMBL:Q5ZRF8}	[TP0840-TP0965 (0.8653204)]
COG0477	COG0845	lpg2390	lpg2390	Proline/betaine transporter	lpg0851	lpg0851	Membrane fusion protein	[TP0840-TP0965 (0.8653204)]
COG0477	COG0845	lpg0540	lpg0540	Major facilitator family transporter	lpg1007	lpg1007	Cation efflux system HelB	[TP0840-TP0965 (0.8653204)]
COG0477	COG0845	lpg1323	lpg1323	Drug resistance transporter, Bcr/CflA	lpg0851	lpg0851	Membrane fusion protein	[TP0840-TP0965 (0.8653204)]
COG0477	COG0845	lpg1893	lpg1893	Major facilitator family transporter	lpg1095	lpg1095	Chemiosmotic efflux system B protein B	[TP0840-TP0965 (0.8653204)]
COG0477	COG0845	lpg1063	lpg1063	Proline/betaine transporter ProP6	lpg0658	lpg0658	HlyD family secretion protein	[TP0840-TP0965 (0.8653204)]
COG0477	COG0845	lpg0610	lpg0610	Major facilitator family transporter	lpg0721	lpg0721	RND efflux membrane fusion protein, acriflavin	[TP0840-TP0965 (0.8653204)]
COG0477	COG0845	lpg1335	lpg1335	Major facilitator family transporter	lpg1028	lpg1028	Chemiosmotic efflux system C protein B	[TP0840-TP0965 (0.8653204)]
COG0477	COG0845	lpg0357	lpg0357	Major facilitator family transporter	lpg2177	lpg2177	HlyD family secretion protein	[TP0840-TP0965 (0.8653204)]
COG0477	COG0845	lpg2841	lpg2841	Major facilitator superfamily	lpg0658	lpg0658	HlyD family secretion protein	[TP0840-TP0965 (0.8653204)]
COG0477	COG0845	lpg0638	lpg0638	Major facilitator family transporter	lpg0658	lpg0658	HlyD family secretion protein	[TP0840-TP0965 (0.8653204)]
COG0477	COG0845	lpg1335	lpg1335	Major facilitator family transporter	lpg1007	lpg1007	Cation efflux system HelB	[TP0840-TP0965 (0.8653204)]
COG0477	COG0845	lpg0610	lpg0610	Major facilitator family transporter	lpg0851	lpg0851	Membrane fusion protein	[TP0840-TP0965 (0.8653204)]
COG0477	COG0845	lpg1323	lpg1323	Drug resistance transporter, Bcr/CflA	lpg0681	lpg0681	Lipoprotein, putative {UniProtKB/TrEMBL:Q5ZXQ0}	[TP0840-TP0965 (0.8653204)]
COG0477	COG0845	lpg1404	lpg1404	Major facilitator family transporter	lpg1095	lpg1095	Chemiosmotic efflux system B protein B	[TP0840-TP0965 (0.8653204)]
COG0477	COG0845	lpg1214	lpg1214	2-acylglycerophosphoethanolamine acyltransferase	lpg2177	lpg2177	HlyD family secretion protein	[TP0840-TP0965 (0.8653204)]
COG0477	COG0845	lpg1653	lpg1653	D-xylose-proton symporter	lpg2177	lpg2177	HlyD family secretion protein	[TP0840-TP0965 (0.8653204)]
COG0477	COG0845	lpg1335	lpg1335	Major facilitator family transporter	lpg2513	lpg2513	RND multidrug efflux membrane fusion protein	[TP0840-TP0965 (0.8653204)]
COG0477	COG0845	lpg1063	lpg1063	Proline/betaine transporter ProP6	lpg1095	lpg1095	Chemiosmotic efflux system B protein B	[TP0840-TP0965 (0.8653204)]
COG0477	COG0845	lpg1405	lpg1405	Multidrug translocase MdfA, chloramphenicol	lpg1007	lpg1007	Cation efflux system HelB	[TP0840-TP0965 (0.8653204)]
COG0477	COG0845	lpg2133	lpg2133	Proline/glycine betaine transporter	lpg2513	lpg2513	RND multidrug efflux membrane fusion protein	[TP0840-TP0965 (0.8653204)]
COG0477	COG0845	lpg1335	lpg1335	Major facilitator family transporter	lpg2177	lpg2177	HlyD family secretion protein	[TP0840-TP0965 (0.8653204)]
COG0477	COG0845	lpg2133	lpg2133	Proline/glycine betaine transporter	lpg1517	lpg1517	HlyD family secretion protein	[TP0840-TP0965 (0.8653204)]
COG0477	COG0845	lpg1063	lpg1063	Proline/betaine transporter ProP6	lpg1007	lpg1007	Cation efflux system HelB	[TP0840-TP0965 (0.8653204)]
COG0477	COG0845	lpg1323	lpg1323	Drug resistance transporter, Bcr/CflA	lpg0721	lpg0721	RND efflux membrane fusion protein, acriflavin	[TP0840-TP0965 (0.8653204)]
COG0477	COG0845	lpg0637	lpg0637	Major facilitator family transporter	lpg0851	lpg0851	Membrane fusion protein	[TP0840-TP0965 (0.8653204)]
COG0477	COG0845	lpg0540	lpg0540	Major facilitator family transporter	lpg2924	lpg2924	Lipoprotein {UniProtKB/TrEMBL:Q5ZRF8}	[TP0840-TP0965 (0.8653204)]
COG0477	COG0845	lpg1323	lpg1323	Drug resistance transporter, Bcr/CflA	lpg2513	lpg2513	RND multidrug efflux membrane fusion protein	[TP0840-TP0965 (0.8653204)]
COG0477	COG0845	lpg2234	lpg2234	Multidrug resistance protein D	lpg0681	lpg0681	Lipoprotein, putative {UniProtKB/TrEMBL:Q5ZXQ0}	[TP0840-TP0965 (0.8653204)]
COG0477	COG0845	lpg0610	lpg0610	Major facilitator family transporter	lpg1007	lpg1007	Cation efflux system HelB	[TP0840-TP0965 (0.8653204)]
COG0477	COG0845	lpg0637	lpg0637	Major facilitator family transporter	lpg1019	lpg1019	Chemiosmotic efflux system B protein B	[TP0840-TP0965 (0.8653204)]
COG0477	COG0845	lpg1335	lpg1335	Major facilitator family transporter	lpg0658	lpg0658	HlyD family secretion protein	[TP0840-TP0965 (0.8653204)]
COG0477	COG0845	lpg0273	lpg0273	Major facilitator superfamily transporter	lpg2177	lpg2177	HlyD family secretion protein	[TP0840-TP0965 (0.8653204)]
COG0477	COG0845	lpg0273	lpg0273	Major facilitator superfamily transporter	lpg1095	lpg1095	Chemiosmotic efflux system B protein B	[TP0840-TP0965 (0.8653204)]
COG0477	COG0845	lpg1454	lpg1454	Multidrug efflux protein	lpg2177	lpg2177	HlyD family secretion protein	[TP0840-TP0965 (0.8653204)]
COG0477	COG0845	lpg0273	lpg0273	Major facilitator superfamily transporter	lpg1019	lpg1019	Chemiosmotic efflux system B protein B	[TP0840-TP0965 (0.8653204)]
COG0477	COG0845	lpg0637	lpg0637	Major facilitator family transporter	lpg2513	lpg2513	RND multidrug efflux membrane fusion protein	[TP0840-TP0965 (0.8653204)]
COG0477	COG0845	lpg0652	lpg0652	Major facilitator family transporter	lpg2513	lpg2513	RND multidrug efflux membrane fusion protein	[TP0840-TP0965 (0.8653204)]
COG0477	COG0845	lpg0357	lpg0357	Major facilitator family transporter	lpg1095	lpg1095	Chemiosmotic efflux system B protein B	[TP0840-TP0965 (0.8653204)]
COG0477	COG0845	lpg1163	lpg1163	MFS transporter {UniProtKB/TrEMBL:Q5ZWC2}	lpg2177	lpg2177	HlyD family secretion protein	[TP0840-TP0965 (0.8653204)]
COG0477	COG0845	lpg0357	lpg0357	Major facilitator family transporter	lpg2135	lpg2135	Chemiosmotic efflux system protein B	[TP0840-TP0965 (0.8653204)]
COG0477	COG0845	lpg2133	lpg2133	Proline/glycine betaine transporter	lpg1028	lpg1028	Chemiosmotic efflux system C protein B	[TP0840-TP0965 (0.8653204)]
COG0477	COG0845	lpg0540	lpg0540	Major facilitator family transporter	lpg1019	lpg1019	Chemiosmotic efflux system B protein B	[TP0840-TP0965 (0.8653204)]
COG0477	COG0845	lpg1653	lpg1653	D-xylose-proton symporter	lpg1019	lpg1019	Chemiosmotic efflux system B protein B	[TP0840-TP0965 (0.8653204)]
COG0477	COG0845	lpg1324	lpg1324	Multidrug resistance efflux pump	lpg1019	lpg1019	Chemiosmotic efflux system B protein B	[TP0840-TP0965 (0.8653204)]
COG0477	COG0845	lpg1214	lpg1214	2-acylglycerophosphoethanolamine acyltransferase	lpg2513	lpg2513	RND multidrug efflux membrane fusion protein	[TP0840-TP0965 (0.8653204)]
COG0477	COG0845	lpg0421	lpg0421	D-xylose (Galactose, arabinose)-proton symporter	lpg1028	lpg1028	Chemiosmotic efflux system C protein B	[TP0840-TP0965 (0.8653204)]
COG0477	COG0845	lpg2841	lpg2841	Major facilitator superfamily	lpg2135	lpg2135	Chemiosmotic efflux system protein B	[TP0840-TP0965 (0.8653204)]
COG0477	COG0845	lpg2390	lpg2390	Proline/betaine transporter	lpg1095	lpg1095	Chemiosmotic efflux system B protein B	[TP0840-TP0965 (0.8653204)]
COG0477	COG0845	lpg2133	lpg2133	Proline/glycine betaine transporter	lpg0721	lpg0721	RND efflux membrane fusion protein, acriflavin	[TP0840-TP0965 (0.8653204)]
COG0477	COG0845	lpg1454	lpg1454	Multidrug efflux protein	lpg1517	lpg1517	HlyD family secretion protein	[TP0840-TP0965 (0.8653204)]
COG0477	COG0845	lpg1454	lpg1454	Multidrug efflux protein	lpg1095	lpg1095	Chemiosmotic efflux system B protein B	[TP0840-TP0965 (0.8653204)]
COG0477	COG0845	lpg1163	lpg1163	MFS transporter {UniProtKB/TrEMBL:Q5ZWC2}	lpg0681	lpg0681	Lipoprotein, putative {UniProtKB/TrEMBL:Q5ZXQ0}	[TP0840-TP0965 (0.8653204)]
COG0477	COG0845	lpg0610	lpg0610	Major facilitator family transporter	lpg1028	lpg1028	Chemiosmotic efflux system C protein B	[TP0840-TP0965 (0.8653204)]
COG0477	COG0845	lpg1638	lpg1638	Drug:proton antiporter {UniProtKB/TrEMBL:Q5ZV04}	lpg1517	lpg1517	HlyD family secretion protein	[TP0840-TP0965 (0.8653204)]
COG0477	COG0845	lpg2234	lpg2234	Multidrug resistance protein D	lpg1019	lpg1019	Chemiosmotic efflux system B protein B	[TP0840-TP0965 (0.8653204)]
COG0477	COG0845	lpg0652	lpg0652	Major facilitator family transporter	lpg1019	lpg1019	Chemiosmotic efflux system B protein B	[TP0840-TP0965 (0.8653204)]
COG0477	COG0845	lpg2133	lpg2133	Proline/glycine betaine transporter	lpg0681	lpg0681	Lipoprotein, putative {UniProtKB/TrEMBL:Q5ZXQ0}	[TP0840-TP0965 (0.8653204)]
COG0477	COG0845	lpg2516	lpg2516	Major facilitator family transporter	lpg2513	lpg2513	RND multidrug efflux membrane fusion protein	[TP0840-TP0965 (0.8653204)]
COG0477	COG0845	lpg0792	lpg0792	Beta lactamase induction signal transducer AmpG	lpg2513	lpg2513	RND multidrug efflux membrane fusion protein	[TP0840-TP0965 (0.8653204)]
COG0477	COG0845	lpg0653	lpg0653	Major facilitator family transporter	lpg1095	lpg1095	Chemiosmotic efflux system B protein B	[TP0840-TP0965 (0.8653204)]
COG0477	COG0845	lpg0421	lpg0421	D-xylose (Galactose, arabinose)-proton symporter	lpg1007	lpg1007	Cation efflux system HelB	[TP0840-TP0965 (0.8653204)]
COG0477	COG0845	lpg0638	lpg0638	Major facilitator family transporter	lpg0721	lpg0721	RND efflux membrane fusion protein, acriflavin	[TP0840-TP0965 (0.8653204)]
COG0477	COG0845	lpg1063	lpg1063	Proline/betaine transporter ProP6	lpg1028	lpg1028	Chemiosmotic efflux system C protein B	[TP0840-TP0965 (0.8653204)]
COG0477	COG0845	lpg0357	lpg0357	Major facilitator family transporter	lpg2924	lpg2924	Lipoprotein {UniProtKB/TrEMBL:Q5ZRF8}	[TP0840-TP0965 (0.8653204)]
COG0477	COG0845	lpg2234	lpg2234	Multidrug resistance protein D	lpg2513	lpg2513	RND multidrug efflux membrane fusion protein	[TP0840-TP0965 (0.8653204)]
COG0477	COG0845	lpg0610	lpg0610	Major facilitator family transporter	lpg2135	lpg2135	Chemiosmotic efflux system protein B	[TP0840-TP0965 (0.8653204)]
COG0477	COG0845	lpg2390	lpg2390	Proline/betaine transporter	lpg2513	lpg2513	RND multidrug efflux membrane fusion protein	[TP0840-TP0965 (0.8653204)]
COG0477	COG0845	lpg1816	lpg1816	Major facilitator family transporter	lpg1095	lpg1095	Chemiosmotic efflux system B protein B	[TP0840-TP0965 (0.8653204)]
COG0477	COG0845	lpg0357	lpg0357	Major facilitator family transporter	lpg1517	lpg1517	HlyD family secretion protein	[TP0840-TP0965 (0.8653204)]
COG0477	COG0845	lpg2516	lpg2516	Major facilitator family transporter	lpg1095	lpg1095	Chemiosmotic efflux system B protein B	[TP0840-TP0965 (0.8653204)]
COG0477	COG0845	lpg0421	lpg0421	D-xylose (Galactose, arabinose)-proton symporter	lpg0851	lpg0851	Membrane fusion protein	[TP0840-TP0965 (0.8653204)]
COG0477	COG0845	lpg1404	lpg1404	Major facilitator family transporter	lpg2513	lpg2513	RND multidrug efflux membrane fusion protein	[TP0840-TP0965 (0.8653204)]
COG0477	COG0845	lpg0792	lpg0792	Beta lactamase induction signal transducer AmpG	lpg0658	lpg0658	HlyD family secretion protein	[TP0840-TP0965 (0.8653204)]
COG0477	COG0845	lpg0457	lpg0457	TphA {UniProtKB/TrEMBL:Q5ZYB5}	lpg1019	lpg1019	Chemiosmotic efflux system B protein B	[TP0840-TP0965 (0.8653204)]
COG0477	COG0845	lpg2501	lpg2501	Multidrug resistance protein D	lpg1019	lpg1019	Chemiosmotic efflux system B protein B	[TP0840-TP0965 (0.8653204)]
COG0477	COG0845	lpg0421	lpg0421	D-xylose (Galactose, arabinose)-proton symporter	lpg2135	lpg2135	Chemiosmotic efflux system protein B	[TP0840-TP0965 (0.8653204)]
COG0477	COG0845	lpg1163	lpg1163	MFS transporter {UniProtKB/TrEMBL:Q5ZWC2}	lpg2135	lpg2135	Chemiosmotic efflux system protein B	[TP0840-TP0965 (0.8653204)]
COG0477	COG0845	lpg0637	lpg0637	Major facilitator family transporter	lpg2135	lpg2135	Chemiosmotic efflux system protein B	[TP0840-TP0965 (0.8653204)]
COG0477	COG0845	lpg1638	lpg1638	Drug:proton antiporter {UniProtKB/TrEMBL:Q5ZV04}	lpg0658	lpg0658	HlyD family secretion protein	[TP0840-TP0965 (0.8653204)]
COG0477	COG0845	lpg1323	lpg1323	Drug resistance transporter, Bcr/CflA	lpg1028	lpg1028	Chemiosmotic efflux system C protein B	[TP0840-TP0965 (0.8653204)]
COG0477	COG0845	lpg1214	lpg1214	2-acylglycerophosphoethanolamine acyltransferase	lpg1019	lpg1019	Chemiosmotic efflux system B protein B	[TP0840-TP0965 (0.8653204)]
COG0477	COG0845	lpg1816	lpg1816	Major facilitator family transporter	lpg2513	lpg2513	RND multidrug efflux membrane fusion protein	[TP0840-TP0965 (0.8653204)]
COG0477	COG0845	lpg2516	lpg2516	Major facilitator family transporter	lpg2177	lpg2177	HlyD family secretion protein	[TP0840-TP0965 (0.8653204)]
COG0477	COG0845	lpg1323	lpg1323	Drug resistance transporter, Bcr/CflA	lpg1007	lpg1007	Cation efflux system HelB	[TP0840-TP0965 (0.8653204)]
COG0477	COG0845	lpg1335	lpg1335	Major facilitator family transporter	lpg1095	lpg1095	Chemiosmotic efflux system B protein B	[TP0840-TP0965 (0.8653204)]
COG0477	COG0845	lpg1335	lpg1335	Major facilitator family transporter	lpg2924	lpg2924	Lipoprotein {UniProtKB/TrEMBL:Q5ZRF8}	[TP0840-TP0965 (0.8653204)]
COG0477	COG0845	lpg1405	lpg1405	Multidrug translocase MdfA, chloramphenicol	lpg0851	lpg0851	Membrane fusion protein	[TP0840-TP0965 (0.8653204)]
COG0477	COG0845	lpg1323	lpg1323	Drug resistance transporter, Bcr/CflA	lpg2177	lpg2177	HlyD family secretion protein	[TP0840-TP0965 (0.8653204)]
COG0477	COG0845	lpg0637	lpg0637	Major facilitator family transporter	lpg2924	lpg2924	Lipoprotein {UniProtKB/TrEMBL:Q5ZRF8}	[TP0840-TP0965 (0.8653204)]
COG0477	COG0845	lpg0273	lpg0273	Major facilitator superfamily transporter	lpg0721	lpg0721	RND efflux membrane fusion protein, acriflavin	[TP0840-TP0965 (0.8653204)]
COG0477	COG0845	lpg0540	lpg0540	Major facilitator family transporter	lpg0851	lpg0851	Membrane fusion protein	[TP0840-TP0965 (0.8653204)]
COG0477	COG0845	lpg2438	lpg2438	Florfenicol efflux pump	lpg0851	lpg0851	Membrane fusion protein	[TP0840-TP0965 (0.8653204)]
COG0477	COG0845	lpg2133	lpg2133	Proline/glycine betaine transporter	lpg0851	lpg0851	Membrane fusion protein	[TP0840-TP0965 (0.8653204)]
COG0477	COG0845	lpg0540	lpg0540	Major facilitator family transporter	lpg1095	lpg1095	Chemiosmotic efflux system B protein B	[TP0840-TP0965 (0.8653204)]
COG0477	COG0845	lpg2438	lpg2438	Florfenicol efflux pump	lpg2924	lpg2924	Lipoprotein {UniProtKB/TrEMBL:Q5ZRF8}	[TP0840-TP0965 (0.8653204)]
COG0477	COG0845	lpg1638	lpg1638	Drug:proton antiporter {UniProtKB/TrEMBL:Q5ZV04}	lpg2177	lpg2177	HlyD family secretion protein	[TP0840-TP0965 (0.8653204)]
COG0477	COG0845	lpg2841	lpg2841	Major facilitator superfamily	lpg1517	lpg1517	HlyD family secretion protein	[TP0840-TP0965 (0.8653204)]
COG0477	COG0845	lpg0357	lpg0357	Major facilitator family transporter	lpg1019	lpg1019	Chemiosmotic efflux system B protein B	[TP0840-TP0965 (0.8653204)]
COG0477	COG0845	lpg1335	lpg1335	Major facilitator family transporter	lpg1019	lpg1019	Chemiosmotic efflux system B protein B	[TP0840-TP0965 (0.8653204)]
COG0477	COG0845	lpg0653	lpg0653	Major facilitator family transporter	lpg0681	lpg0681	Lipoprotein, putative {UniProtKB/TrEMBL:Q5ZXQ0}	[TP0840-TP0965 (0.8653204)]
COG0477	COG0845	lpg1405	lpg1405	Multidrug translocase MdfA, chloramphenicol	lpg0658	lpg0658	HlyD family secretion protein	[TP0840-TP0965 (0.8653204)]
COG0477	COG0845	lpg1653	lpg1653	D-xylose-proton symporter	lpg0681	lpg0681	Lipoprotein, putative {UniProtKB/TrEMBL:Q5ZXQ0}	[TP0840-TP0965 (0.8653204)]
COG0477	COG0845	lpg1405	lpg1405	Multidrug translocase MdfA, chloramphenicol	lpg2177	lpg2177	HlyD family secretion protein	[TP0840-TP0965 (0.8653204)]
COG0477	COG0845	lpg0653	lpg0653	Major facilitator family transporter	lpg1028	lpg1028	Chemiosmotic efflux system C protein B	[TP0840-TP0965 (0.8653204)]
COG0477	COG0845	lpg1893	lpg1893	Major facilitator family transporter	lpg2135	lpg2135	Chemiosmotic efflux system protein B	[TP0840-TP0965 (0.8653204)]
COG0477	COG0845	lpg1323	lpg1323	Drug resistance transporter, Bcr/CflA	lpg0658	lpg0658	HlyD family secretion protein	[TP0840-TP0965 (0.8653204)]
COG0477	COG0845	lpg0273	lpg0273	Major facilitator superfamily transporter	lpg2513	lpg2513	RND multidrug efflux membrane fusion protein	[TP0840-TP0965 (0.8653204)]
COG0477	COG0845	lpg0421	lpg0421	D-xylose (Galactose, arabinose)-proton symporter	lpg0721	lpg0721	RND efflux membrane fusion protein, acriflavin	[TP0840-TP0965 (0.8653204)]
COG0477	COG0845	lpg1063	lpg1063	Proline/betaine transporter ProP6	lpg1019	lpg1019	Chemiosmotic efflux system B protein B	[TP0840-TP0965 (0.8653204)]
COG0477	COG0845	lpg1638	lpg1638	Drug:proton antiporter {UniProtKB/TrEMBL:Q5ZV04}	lpg2513	lpg2513	RND multidrug efflux membrane fusion protein	[TP0840-TP0965 (0.8653204)]
COG0477	COG0845	lpg2438	lpg2438	Florfenicol efflux pump	lpg0658	lpg0658	HlyD family secretion protein	[TP0840-TP0965 (0.8653204)]
COG0477	COG0845	lpg0638	lpg0638	Major facilitator family transporter	lpg2177	lpg2177	HlyD family secretion protein	[TP0840-TP0965 (0.8653204)]
COG0477	COG0845	lpg0273	lpg0273	Major facilitator superfamily transporter	lpg1028	lpg1028	Chemiosmotic efflux system C protein B	[TP0840-TP0965 (0.8653204)]
COG0477	COG0845	lpg1063	lpg1063	Proline/betaine transporter ProP6	lpg2177	lpg2177	HlyD family secretion protein	[TP0840-TP0965 (0.8653204)]
COG0477	COG0845	lpg1893	lpg1893	Major facilitator family transporter	lpg2177	lpg2177	HlyD family secretion protein	[TP0840-TP0965 (0.8653204)]
COG0477	COG0845	lpg1816	lpg1816	Major facilitator family transporter	lpg2135	lpg2135	Chemiosmotic efflux system protein B	[TP0840-TP0965 (0.8653204)]
COG0477	COG0845	lpg0653	lpg0653	Major facilitator family transporter	lpg2135	lpg2135	Chemiosmotic efflux system protein B	[TP0840-TP0965 (0.8653204)]
COG0477	COG0845	lpg0638	lpg0638	Major facilitator family transporter	lpg1095	lpg1095	Chemiosmotic efflux system B protein B	[TP0840-TP0965 (0.8653204)]
COG0477	COG0845	lpg1404	lpg1404	Major facilitator family transporter	lpg1019	lpg1019	Chemiosmotic efflux system B protein B	[TP0840-TP0965 (0.8653204)]
COG0477	COG0845	lpg2133	lpg2133	Proline/glycine betaine transporter	lpg2924	lpg2924	Lipoprotein {UniProtKB/TrEMBL:Q5ZRF8}	[TP0840-TP0965 (0.8653204)]
COG0477	COG0845	lpg0652	lpg0652	Major facilitator family transporter	lpg1517	lpg1517	HlyD family secretion protein	[TP0840-TP0965 (0.8653204)]
COG0477	COG0845	lpg0637	lpg0637	Major facilitator family transporter	lpg1007	lpg1007	Cation efflux system HelB	[TP0840-TP0965 (0.8653204)]
COG0477	COG0845	lpg0652	lpg0652	Major facilitator family transporter	lpg2177	lpg2177	HlyD family secretion protein	[TP0840-TP0965 (0.8653204)]
COG0477	COG0845	lpg1063	lpg1063	Proline/betaine transporter ProP6	lpg0681	lpg0681	Lipoprotein, putative {UniProtKB/TrEMBL:Q5ZXQ0}	[TP0840-TP0965 (0.8653204)]
COG0477	COG0845	lpg0273	lpg0273	Major facilitator superfamily transporter	lpg0681	lpg0681	Lipoprotein, putative {UniProtKB/TrEMBL:Q5ZXQ0}	[TP0840-TP0965 (0.8653204)]
COG0477	COG0845	lpg2390	lpg2390	Proline/betaine transporter	lpg2177	lpg2177	HlyD family secretion protein	[TP0840-TP0965 (0.8653204)]
COG0477	COG0845	lpg1816	lpg1816	Major facilitator family transporter	lpg0658	lpg0658	HlyD family secretion protein	[TP0840-TP0965 (0.8653204)]
COG0477	COG0845	lpg1163	lpg1163	MFS transporter {UniProtKB/TrEMBL:Q5ZWC2}	lpg1007	lpg1007	Cation efflux system HelB	[TP0840-TP0965 (0.8653204)]
COG0477	COG0845	lpg0638	lpg0638	Major facilitator family transporter	lpg1517	lpg1517	HlyD family secretion protein	[TP0840-TP0965 (0.8653204)]
COG0477	COG0845	lpg1405	lpg1405	Multidrug translocase MdfA, chloramphenicol	lpg1517	lpg1517	HlyD family secretion protein	[TP0840-TP0965 (0.8653204)]
COG0477	COG0845	lpg1454	lpg1454	Multidrug efflux protein	lpg0721	lpg0721	RND efflux membrane fusion protein, acriflavin	[TP0840-TP0965 (0.8653204)]
COG0477	COG0845	lpg2516	lpg2516	Major facilitator family transporter	lpg0851	lpg0851	Membrane fusion protein	[TP0840-TP0965 (0.8653204)]
COG0477	COG0845	lpg2234	lpg2234	Multidrug resistance protein D	lpg0851	lpg0851	Membrane fusion protein	[TP0840-TP0965 (0.8653204)]
COG0477	COG0845	lpg2501	lpg2501	Multidrug resistance protein D	lpg0681	lpg0681	Lipoprotein, putative {UniProtKB/TrEMBL:Q5ZXQ0}	[TP0840-TP0965 (0.8653204)]
COG0477	COG0845	lpg2438	lpg2438	Florfenicol efflux pump	lpg0681	lpg0681	Lipoprotein, putative {UniProtKB/TrEMBL:Q5ZXQ0}	[TP0840-TP0965 (0.8653204)]
COG0477	COG0845	lpg2501	lpg2501	Multidrug resistance protein D	lpg0658	lpg0658	HlyD family secretion protein	[TP0840-TP0965 (0.8653204)]
COG0477	COG0845	lpg1324	lpg1324	Multidrug resistance efflux pump	lpg1517	lpg1517	HlyD family secretion protein	[TP0840-TP0965 (0.8653204)]
COG0477	COG0845	lpg0421	lpg0421	D-xylose (Galactose, arabinose)-proton symporter	lpg1517	lpg1517	HlyD family secretion protein	[TP0840-TP0965 (0.8653204)]
COG0477	COG0845	lpg1638	lpg1638	Drug:proton antiporter {UniProtKB/TrEMBL:Q5ZV04}	lpg2924	lpg2924	Lipoprotein {UniProtKB/TrEMBL:Q5ZRF8}	[TP0840-TP0965 (0.8653204)]
COG0477	COG0845	lpg0653	lpg0653	Major facilitator family transporter	lpg0658	lpg0658	HlyD family secretion protein	[TP0840-TP0965 (0.8653204)]
COG0477	COG0845	lpg2438	lpg2438	Florfenicol efflux pump	lpg1517	lpg1517	HlyD family secretion protein	[TP0840-TP0965 (0.8653204)]
COG0477	COG0845	lpg0540	lpg0540	Major facilitator family transporter	lpg0658	lpg0658	HlyD family secretion protein	[TP0840-TP0965 (0.8653204)]
COG0477	COG0845	lpg1163	lpg1163	MFS transporter {UniProtKB/TrEMBL:Q5ZWC2}	lpg2924	lpg2924	Lipoprotein {UniProtKB/TrEMBL:Q5ZRF8}	[TP0840-TP0965 (0.8653204)]
COG0477	COG0845	lpg0357	lpg0357	Major facilitator family transporter	lpg2513	lpg2513	RND multidrug efflux membrane fusion protein	[TP0840-TP0965 (0.8653204)]
COG0477	COG0845	lpg2501	lpg2501	Multidrug resistance protein D	lpg1007	lpg1007	Cation efflux system HelB	[TP0840-TP0965 (0.8653204)]
COG0477	COG0845	lpg0792	lpg0792	Beta lactamase induction signal transducer AmpG	lpg2924	lpg2924	Lipoprotein {UniProtKB/TrEMBL:Q5ZRF8}	[TP0840-TP0965 (0.8653204)]
COG0477	COG0845	lpg1324	lpg1324	Multidrug resistance efflux pump	lpg2135	lpg2135	Chemiosmotic efflux system protein B	[TP0840-TP0965 (0.8653204)]
COG0477	COG0845	lpg2234	lpg2234	Multidrug resistance protein D	lpg2135	lpg2135	Chemiosmotic efflux system protein B	[TP0840-TP0965 (0.8653204)]
COG0477	COG0845	lpg0792	lpg0792	Beta lactamase induction signal transducer AmpG	lpg1007	lpg1007	Cation efflux system HelB	[TP0840-TP0965 (0.8653204)]
COG0477	COG0845	lpg2234	lpg2234	Multidrug resistance protein D	lpg1517	lpg1517	HlyD family secretion protein	[TP0840-TP0965 (0.8653204)]
COG0477	COG0845	lpg1405	lpg1405	Multidrug translocase MdfA, chloramphenicol	lpg0681	lpg0681	Lipoprotein, putative {UniProtKB/TrEMBL:Q5ZXQ0}	[TP0840-TP0965 (0.8653204)]
COG0477	COG0845	lpg2234	lpg2234	Multidrug resistance protein D	lpg1007	lpg1007	Cation efflux system HelB	[TP0840-TP0965 (0.8653204)]
COG0477	COG0845	lpg0457	lpg0457	TphA {UniProtKB/TrEMBL:Q5ZYB5}	lpg1095	lpg1095	Chemiosmotic efflux system B protein B	[TP0840-TP0965 (0.8653204)]
COG0477	COG0845	lpg0357	lpg0357	Major facilitator family transporter	lpg0721	lpg0721	RND efflux membrane fusion protein, acriflavin	[TP0840-TP0965 (0.8653204)]
COG0477	COG0845	lpg1404	lpg1404	Major facilitator family transporter	lpg2924	lpg2924	Lipoprotein {UniProtKB/TrEMBL:Q5ZRF8}	[TP0840-TP0965 (0.8653204)]
COG0477	COG0845	lpg1638	lpg1638	Drug:proton antiporter {UniProtKB/TrEMBL:Q5ZV04}	lpg2135	lpg2135	Chemiosmotic efflux system protein B	[TP0840-TP0965 (0.8653204)]
COG0477	COG0845	lpg0421	lpg0421	D-xylose (Galactose, arabinose)-proton symporter	lpg0658	lpg0658	HlyD family secretion protein	[TP0840-TP0965 (0.8653204)]
COG0477	COG0845	lpg2133	lpg2133	Proline/glycine betaine transporter	lpg1007	lpg1007	Cation efflux system HelB	[TP0840-TP0965 (0.8653204)]
COG0477	COG0845	lpg1163	lpg1163	MFS transporter {UniProtKB/TrEMBL:Q5ZWC2}	lpg1028	lpg1028	Chemiosmotic efflux system C protein B	[TP0840-TP0965 (0.8653204)]
COG0477	COG0845	lpg1063	lpg1063	Proline/betaine transporter ProP6	lpg2135	lpg2135	Chemiosmotic efflux system protein B	[TP0840-TP0965 (0.8653204)]
COG0477	COG0845	lpg0610	lpg0610	Major facilitator family transporter	lpg0681	lpg0681	Lipoprotein, putative {UniProtKB/TrEMBL:Q5ZXQ0}	[TP0840-TP0965 (0.8653204)]
COG0477	COG0845	lpg1163	lpg1163	MFS transporter {UniProtKB/TrEMBL:Q5ZWC2}	lpg0721	lpg0721	RND efflux membrane fusion protein, acriflavin	[TP0840-TP0965 (0.8653204)]
COG0477	COG0845	lpg0637	lpg0637	Major facilitator family transporter	lpg0681	lpg0681	Lipoprotein, putative {UniProtKB/TrEMBL:Q5ZXQ0}	[TP0840-TP0965 (0.8653204)]
COG0477	COG0845	lpg1893	lpg1893	Major facilitator family transporter	lpg0658	lpg0658	HlyD family secretion protein	[TP0840-TP0965 (0.8653204)]
COG0477	COG0845	lpg0792	lpg0792	Beta lactamase induction signal transducer AmpG	lpg1517	lpg1517	HlyD family secretion protein	[TP0840-TP0965 (0.8653204)]
COG0477	COG0845	lpg0653	lpg0653	Major facilitator family transporter	lpg1007	lpg1007	Cation efflux system HelB	[TP0840-TP0965 (0.8653204)]
COG0477	COG0845	lpg0610	lpg0610	Major facilitator family transporter	lpg1019	lpg1019	Chemiosmotic efflux system B protein B	[TP0840-TP0965 (0.8653204)]
COG0477	COG0845	lpg1335	lpg1335	Major facilitator family transporter	lpg0721	lpg0721	RND efflux membrane fusion protein, acriflavin	[TP0840-TP0965 (0.8653204)]
COG0477	COG0845	lpg2438	lpg2438	Florfenicol efflux pump	lpg0721	lpg0721	RND efflux membrane fusion protein, acriflavin	[TP0840-TP0965 (0.8653204)]
COG0477	COG0845	lpg0457	lpg0457	TphA {UniProtKB/TrEMBL:Q5ZYB5}	lpg2924	lpg2924	Lipoprotein {UniProtKB/TrEMBL:Q5ZRF8}	[TP0840-TP0965 (0.8653204)]
COG0477	COG0845	lpg1335	lpg1335	Major facilitator family transporter	lpg2135	lpg2135	Chemiosmotic efflux system protein B	[TP0840-TP0965 (0.8653204)]
COG0477	COG0845	lpg0637	lpg0637	Major facilitator family transporter	lpg0721	lpg0721	RND efflux membrane fusion protein, acriflavin	[TP0840-TP0965 (0.8653204)]
COG0477	COG0845	lpg0457	lpg0457	TphA {UniProtKB/TrEMBL:Q5ZYB5}	lpg1028	lpg1028	Chemiosmotic efflux system C protein B	[TP0840-TP0965 (0.8653204)]
COG0477	COG0845	lpg1214	lpg1214	2-acylglycerophosphoethanolamine acyltransferase	lpg1517	lpg1517	HlyD family secretion protein	[TP0840-TP0965 (0.8653204)]
COG0477	COG0845	lpg1323	lpg1323	Drug resistance transporter, Bcr/CflA	lpg1019	lpg1019	Chemiosmotic efflux system B protein B	[TP0840-TP0965 (0.8653204)]
COG0477	COG0845	lpg2516	lpg2516	Major facilitator family transporter	lpg2924	lpg2924	Lipoprotein {UniProtKB/TrEMBL:Q5ZRF8}	[TP0840-TP0965 (0.8653204)]
COG0477	COG0845	lpg2841	lpg2841	Major facilitator superfamily	lpg2513	lpg2513	RND multidrug efflux membrane fusion protein	[TP0840-TP0965 (0.8653204)]
COG0477	COG0845	lpg2390	lpg2390	Proline/betaine transporter	lpg0681	lpg0681	Lipoprotein, putative {UniProtKB/TrEMBL:Q5ZXQ0}	[TP0840-TP0965 (0.8653204)]
COG0477	COG0845	lpg1063	lpg1063	Proline/betaine transporter ProP6	lpg2924	lpg2924	Lipoprotein {UniProtKB/TrEMBL:Q5ZRF8}	[TP0840-TP0965 (0.8653204)]
COG0477	COG0845	lpg0792	lpg0792	Beta lactamase induction signal transducer AmpG	lpg2135	lpg2135	Chemiosmotic efflux system protein B	[TP0840-TP0965 (0.8653204)]
COG0477	COG0845	lpg0792	lpg0792	Beta lactamase induction signal transducer AmpG	lpg1019	lpg1019	Chemiosmotic efflux system B protein B	[TP0840-TP0965 (0.8653204)]
COG0477	COG0845	lpg1163	lpg1163	MFS transporter {UniProtKB/TrEMBL:Q5ZWC2}	lpg1517	lpg1517	HlyD family secretion protein	[TP0840-TP0965 (0.8653204)]
COG0477	COG0845	lpg1404	lpg1404	Major facilitator family transporter	lpg1028	lpg1028	Chemiosmotic efflux system C protein B	[TP0840-TP0965 (0.8653204)]
COG0477	COG0845	lpg0610	lpg0610	Major facilitator family transporter	lpg1095	lpg1095	Chemiosmotic efflux system B protein B	[TP0840-TP0965 (0.8653204)]
COG0477	COG0845	lpg1405	lpg1405	Multidrug translocase MdfA, chloramphenicol	lpg0721	lpg0721	RND efflux membrane fusion protein, acriflavin	[TP0840-TP0965 (0.8653204)]
COG0477	COG0845	lpg0653	lpg0653	Major facilitator family transporter	lpg0721	lpg0721	RND efflux membrane fusion protein, acriflavin	[TP0840-TP0965 (0.8653204)]
COG0477	COG0845	lpg2390	lpg2390	Proline/betaine transporter	lpg2135	lpg2135	Chemiosmotic efflux system protein B	[TP0840-TP0965 (0.8653204)]
COG0477	COG0845	lpg2390	lpg2390	Proline/betaine transporter	lpg2924	lpg2924	Lipoprotein {UniProtKB/TrEMBL:Q5ZRF8}	[TP0840-TP0965 (0.8653204)]
COG0477	COG0845	lpg0457	lpg0457	TphA {UniProtKB/TrEMBL:Q5ZYB5}	lpg0658	lpg0658	HlyD family secretion protein	[TP0840-TP0965 (0.8653204)]
COG0477	COG0845	lpg1893	lpg1893	Major facilitator family transporter	lpg1028	lpg1028	Chemiosmotic efflux system C protein B	[TP0840-TP0965 (0.8653204)]
COG0477	COG0845	lpg0792	lpg0792	Beta lactamase induction signal transducer AmpG	lpg0721	lpg0721	RND efflux membrane fusion protein, acriflavin	[TP0840-TP0965 (0.8653204)]
COG0477	COG0845	lpg2516	lpg2516	Major facilitator family transporter	lpg1019	lpg1019	Chemiosmotic efflux system B protein B	[TP0840-TP0965 (0.8653204)]
COG0477	COG0845	lpg1816	lpg1816	Major facilitator family transporter	lpg1028	lpg1028	Chemiosmotic efflux system C protein B	[TP0840-TP0965 (0.8653204)]
COG0477	COG0845	lpg1324	lpg1324	Multidrug resistance efflux pump	lpg0851	lpg0851	Membrane fusion protein	[TP0840-TP0965 (0.8653204)]
COG0477	COG0845	lpg0653	lpg0653	Major facilitator family transporter	lpg0851	lpg0851	Membrane fusion protein	[TP0840-TP0965 (0.8653204)]
COG0477	COG0845	lpg0638	lpg0638	Major facilitator family transporter	lpg1028	lpg1028	Chemiosmotic efflux system C protein B	[TP0840-TP0965 (0.8653204)]
COG0477	COG0845	lpg0457	lpg0457	TphA {UniProtKB/TrEMBL:Q5ZYB5}	lpg1007	lpg1007	Cation efflux system HelB	[TP0840-TP0965 (0.8653204)]
COG0477	COG0845	lpg1324	lpg1324	Multidrug resistance efflux pump	lpg0681	lpg0681	Lipoprotein, putative {UniProtKB/TrEMBL:Q5ZXQ0}	[TP0840-TP0965 (0.8653204)]
COG0477	COG0845	lpg2501	lpg2501	Multidrug resistance protein D	lpg2924	lpg2924	Lipoprotein {UniProtKB/TrEMBL:Q5ZRF8}	[TP0840-TP0965 (0.8653204)]
COG0477	COG0845	lpg1405	lpg1405	Multidrug translocase MdfA, chloramphenicol	lpg1095	lpg1095	Chemiosmotic efflux system B protein B	[TP0840-TP0965 (0.8653204)]
COG0477	COG0845	lpg0421	lpg0421	D-xylose (Galactose, arabinose)-proton symporter	lpg2924	lpg2924	Lipoprotein {UniProtKB/TrEMBL:Q5ZRF8}	[TP0840-TP0965 (0.8653204)]
COG0477	COG0845	lpg1404	lpg1404	Major facilitator family transporter	lpg2135	lpg2135	Chemiosmotic efflux system protein B	[TP0840-TP0965 (0.8653204)]
COG0477	COG0845	lpg1323	lpg1323	Drug resistance transporter, Bcr/CflA	lpg2924	lpg2924	Lipoprotein {UniProtKB/TrEMBL:Q5ZRF8}	[TP0840-TP0965 (0.8653204)]
COG0477	COG0845	lpg0457	lpg0457	TphA {UniProtKB/TrEMBL:Q5ZYB5}	lpg2177	lpg2177	HlyD family secretion protein	[TP0840-TP0965 (0.8653204)]
COG0477	COG0845	lpg1163	lpg1163	MFS transporter {UniProtKB/TrEMBL:Q5ZWC2}	lpg0851	lpg0851	Membrane fusion protein	[TP0840-TP0965 (0.8653204)]
COG0477	COG0845	lpg1893	lpg1893	Major facilitator family transporter	lpg1517	lpg1517	HlyD family secretion protein	[TP0840-TP0965 (0.8653204)]
COG0477	COG0845	lpg1653	lpg1653	D-xylose-proton symporter	lpg0851	lpg0851	Membrane fusion protein	[TP0840-TP0965 (0.8653204)]
COG0477	COG0845	lpg0653	lpg0653	Major facilitator family transporter	lpg2177	lpg2177	HlyD family secretion protein	[TP0840-TP0965 (0.8653204)]
COG0477	COG0845	lpg1063	lpg1063	Proline/betaine transporter ProP6	lpg2513	lpg2513	RND multidrug efflux membrane fusion protein	[TP0840-TP0965 (0.8653204)]
COG0477	COG0845	lpg0540	lpg0540	Major facilitator family transporter	lpg2135	lpg2135	Chemiosmotic efflux system protein B	[TP0840-TP0965 (0.8653204)]
COG0477	COG0845	lpg1454	lpg1454	Multidrug efflux protein	lpg0851	lpg0851	Membrane fusion protein	[TP0840-TP0965 (0.8653204)]
COG0477	COG0845	lpg0652	lpg0652	Major facilitator family transporter	lpg2924	lpg2924	Lipoprotein {UniProtKB/TrEMBL:Q5ZRF8}	[TP0840-TP0965 (0.8653204)]
COG0477	COG0845	lpg1638	lpg1638	Drug:proton antiporter {UniProtKB/TrEMBL:Q5ZV04}	lpg0721	lpg0721	RND efflux membrane fusion protein, acriflavin	[TP0840-TP0965 (0.8653204)]
COG0477	COG0845	lpg1454	lpg1454	Multidrug efflux protein	lpg1028	lpg1028	Chemiosmotic efflux system C protein B	[TP0840-TP0965 (0.8653204)]
COG0477	COG0845	lpg0610	lpg0610	Major facilitator family transporter	lpg0658	lpg0658	HlyD family secretion protein	[TP0840-TP0965 (0.8653204)]
COG0477	COG0845	lpg0638	lpg0638	Major facilitator family transporter	lpg1019	lpg1019	Chemiosmotic efflux system B protein B	[TP0840-TP0965 (0.8653204)]
COG0477	COG0845	lpg0610	lpg0610	Major facilitator family transporter	lpg1517	lpg1517	HlyD family secretion protein	[TP0840-TP0965 (0.8653204)]
COG0477	COG0845	lpg1893	lpg1893	Major facilitator family transporter	lpg1007	lpg1007	Cation efflux system HelB	[TP0840-TP0965 (0.8653204)]
COG0477	COG0845	lpg2234	lpg2234	Multidrug resistance protein D	lpg1095	lpg1095	Chemiosmotic efflux system B protein B	[TP0840-TP0965 (0.8653204)]
COG0477	COG0845	lpg2390	lpg2390	Proline/betaine transporter	lpg1028	lpg1028	Chemiosmotic efflux system C protein B	[TP0840-TP0965 (0.8653204)]
COG0477	COG0845	lpg0653	lpg0653	Major facilitator family transporter	lpg2513	lpg2513	RND multidrug efflux membrane fusion protein	[TP0840-TP0965 (0.8653204)]
COG0477	COG0845	lpg0273	lpg0273	Major facilitator superfamily transporter	lpg2924	lpg2924	Lipoprotein {UniProtKB/TrEMBL:Q5ZRF8}	[TP0840-TP0965 (0.8653204)]
COG0477	COG0845	lpg2438	lpg2438	Florfenicol efflux pump	lpg2135	lpg2135	Chemiosmotic efflux system protein B	[TP0840-TP0965 (0.8653204)]
COG0477	COG0845	lpg0457	lpg0457	TphA {UniProtKB/TrEMBL:Q5ZYB5}	lpg0721	lpg0721	RND efflux membrane fusion protein, acriflavin	[TP0840-TP0965 (0.8653204)]
COG0477	COG0845	lpg1324	lpg1324	Multidrug resistance efflux pump	lpg0721	lpg0721	RND efflux membrane fusion protein, acriflavin	[TP0840-TP0965 (0.8653204)]
COG0477	COG0845	lpg0638	lpg0638	Major facilitator family transporter	lpg0851	lpg0851	Membrane fusion protein	[TP0840-TP0965 (0.8653204)]
COG0477	COG0845	lpg0357	lpg0357	Major facilitator family transporter	lpg0851	lpg0851	Membrane fusion protein	[TP0840-TP0965 (0.8653204)]
COG0477	COG0845	lpg1214	lpg1214	2-acylglycerophosphoethanolamine acyltransferase	lpg0681	lpg0681	Lipoprotein, putative {UniProtKB/TrEMBL:Q5ZXQ0}	[TP0840-TP0965 (0.8653204)]
COG0477	COG0845	lpg2234	lpg2234	Multidrug resistance protein D	lpg2924	lpg2924	Lipoprotein {UniProtKB/TrEMBL:Q5ZRF8}	[TP0840-TP0965 (0.8653204)]
COG0477	COG0845	lpg1454	lpg1454	Multidrug efflux protein	lpg2135	lpg2135	Chemiosmotic efflux system protein B	[TP0840-TP0965 (0.8653204)]
COG0477	COG0845	lpg1653	lpg1653	D-xylose-proton symporter	lpg0658	lpg0658	HlyD family secretion protein	[TP0840-TP0965 (0.8653204)]
COG0477	COG0845	lpg1214	lpg1214	2-acylglycerophosphoethanolamine acyltransferase	lpg0851	lpg0851	Membrane fusion protein	[TP0840-TP0965 (0.8653204)]
COG0477	COG0845	lpg2234	lpg2234	Multidrug resistance protein D	lpg0721	lpg0721	RND efflux membrane fusion protein, acriflavin	[TP0840-TP0965 (0.8653204)]
COG0477	COG0845	lpg0637	lpg0637	Major facilitator family transporter	lpg1028	lpg1028	Chemiosmotic efflux system C protein B	[TP0840-TP0965 (0.8653204)]
COG0477	COG0845	lpg0421	lpg0421	D-xylose (Galactose, arabinose)-proton symporter	lpg1095	lpg1095	Chemiosmotic efflux system B protein B	[TP0840-TP0965 (0.8653204)]
COG0477	COG0845	lpg2133	lpg2133	Proline/glycine betaine transporter	lpg2135	lpg2135	Chemiosmotic efflux system protein B	[TP0840-TP0965 (0.8653204)]
COG0477	COG0845	lpg0653	lpg0653	Major facilitator family transporter	lpg1019	lpg1019	Chemiosmotic efflux system B protein B	[TP0840-TP0965 (0.8653204)]
COG0477	COG0845	lpg1335	lpg1335	Major facilitator family transporter	lpg0681	lpg0681	Lipoprotein, putative {UniProtKB/TrEMBL:Q5ZXQ0}	[TP0840-TP0965 (0.8653204)]
COG0477	COG0845	lpg2501	lpg2501	Multidrug resistance protein D	lpg2513	lpg2513	RND multidrug efflux membrane fusion protein	[TP0840-TP0965 (0.8653204)]
COG0477	COG0845	lpg0652	lpg0652	Major facilitator family transporter	lpg1095	lpg1095	Chemiosmotic efflux system B protein B	[TP0840-TP0965 (0.8653204)]
COG0477	COG0845	lpg0792	lpg0792	Beta lactamase induction signal transducer AmpG	lpg2177	lpg2177	HlyD family secretion protein	[TP0840-TP0965 (0.8653204)]
COG0477	COG0845	lpg1454	lpg1454	Multidrug efflux protein	lpg2924	lpg2924	Lipoprotein {UniProtKB/TrEMBL:Q5ZRF8}	[TP0840-TP0965 (0.8653204)]
COG0477	COG0845	lpg1454	lpg1454	Multidrug efflux protein	lpg1007	lpg1007	Cation efflux system HelB	[TP0840-TP0965 (0.8653204)]
COG0477	COG0845	lpg2516	lpg2516	Major facilitator family transporter	lpg0681	lpg0681	Lipoprotein, putative {UniProtKB/TrEMBL:Q5ZXQ0}	[TP0840-TP0965 (0.8653204)]
COG0477	COG0845	lpg1404	lpg1404	Major facilitator family transporter	lpg1007	lpg1007	Cation efflux system HelB	[TP0840-TP0965 (0.8653204)]
COG0477	COG0845	lpg1405	lpg1405	Multidrug translocase MdfA, chloramphenicol	lpg2513	lpg2513	RND multidrug efflux membrane fusion protein	[TP0840-TP0965 (0.8653204)]
COG0477	COG0845	lpg0273	lpg0273	Major facilitator superfamily transporter	lpg0851	lpg0851	Membrane fusion protein	[TP0840-TP0965 (0.8653204)]
COG0477	COG0845	lpg1324	lpg1324	Multidrug resistance efflux pump	lpg1007	lpg1007	Cation efflux system HelB	[TP0840-TP0965 (0.8653204)]
COG0477	COG0845	lpg1638	lpg1638	Drug:proton antiporter {UniProtKB/TrEMBL:Q5ZV04}	lpg1019	lpg1019	Chemiosmotic efflux system B protein B	[TP0840-TP0965 (0.8653204)]
COG0477	COG0845	lpg1816	lpg1816	Major facilitator family transporter	lpg1517	lpg1517	HlyD family secretion protein	[TP0840-TP0965 (0.8653204)]
COG0477	COG0845	lpg0357	lpg0357	Major facilitator family transporter	lpg1007	lpg1007	Cation efflux system HelB	[TP0840-TP0965 (0.8653204)]
COG0477	COG0845	lpg0457	lpg0457	TphA {UniProtKB/TrEMBL:Q5ZYB5}	lpg2135	lpg2135	Chemiosmotic efflux system protein B	[TP0840-TP0965 (0.8653204)]
COG0477	COG0845	lpg0421	lpg0421	D-xylose (Galactose, arabinose)-proton symporter	lpg2177	lpg2177	HlyD family secretion protein	[TP0840-TP0965 (0.8653204)]
COG0477	COG0845	lpg2516	lpg2516	Major facilitator family transporter	lpg0658	lpg0658	HlyD family secretion protein	[TP0840-TP0965 (0.8653204)]
COG0477	COG0845	lpg0457	lpg0457	TphA {UniProtKB/TrEMBL:Q5ZYB5}	lpg0851	lpg0851	Membrane fusion protein	[TP0840-TP0965 (0.8653204)]
COG0477	COG0845	lpg1214	lpg1214	2-acylglycerophosphoethanolamine acyltransferase	lpg2135	lpg2135	Chemiosmotic efflux system protein B	[TP0840-TP0965 (0.8653204)]
COG0477	COG0845	lpg2133	lpg2133	Proline/glycine betaine transporter	lpg0658	lpg0658	HlyD family secretion protein	[TP0840-TP0965 (0.8653204)]
COG0477	COG0845	lpg0273	lpg0273	Major facilitator superfamily transporter	lpg0658	lpg0658	HlyD family secretion protein	[TP0840-TP0965 (0.8653204)]
COG0477	COG0845	lpg0638	lpg0638	Major facilitator family transporter	lpg2513	lpg2513	RND multidrug efflux membrane fusion protein	[TP0840-TP0965 (0.8653204)]
COG0477	COG0845	lpg0357	lpg0357	Major facilitator family transporter	lpg0681	lpg0681	Lipoprotein, putative {UniProtKB/TrEMBL:Q5ZXQ0}	[TP0840-TP0965 (0.8653204)]
COG0477	COG0845	lpg1063	lpg1063	Proline/betaine transporter ProP6	lpg1517	lpg1517	HlyD family secretion protein	[TP0840-TP0965 (0.8653204)]
COG0477	COG0845	lpg2501	lpg2501	Multidrug resistance protein D	lpg1517	lpg1517	HlyD family secretion protein	[TP0840-TP0965 (0.8653204)]
COG0477	COG0845	lpg2841	lpg2841	Major facilitator superfamily	lpg0851	lpg0851	Membrane fusion protein	[TP0840-TP0965 (0.8653204)]
COG0477	COG0845	lpg1324	lpg1324	Multidrug resistance efflux pump	lpg2513	lpg2513	RND multidrug efflux membrane fusion protein	[TP0840-TP0965 (0.8653204)]
COG0305	COG2812	lpg0738	lpg0738	Replicative DNA helicase	lpg2754	lpg2754	DNA polymerase III subunits gamma and tau	[TP0058-TP1005 (0.7130585)]
COG0188	COG0526	lpg2980	lpg2980	DNA topoisomerase IV subunit A	lpg2935	lpg2935	RSc1188; probable thioredoxin 1	[TP0005-TP0100 (0.7885434)]
COG0188	COG0526	lpg1417	lpg1417	DNA gyrase, A subunit {UniProtKB/TrEMBL:Q5ZVM3}	lpg1412	lpg1412	Thioredoxin {UniProtKB/TrEMBL:Q5ZVM8}	[TP0005-TP0100 (0.7885434)]
COG0188	COG0526	lpg2980	lpg2980	DNA topoisomerase IV subunit A	lpg0862	lpg0862	Thiol:disulfide interchange protein DsbE	[TP0005-TP0100 (0.7885434)]
COG0188	COG0526	lpg1417	lpg1417	DNA gyrase, A subunit {UniProtKB/TrEMBL:Q5ZVM3}	lpg2935	lpg2935	RSc1188; probable thioredoxin 1	[TP0005-TP0100 (0.7885434)]
COG0188	COG0526	lpg1417	lpg1417	DNA gyrase, A subunit {UniProtKB/TrEMBL:Q5ZVM3}	lpg0862	lpg0862	Thiol:disulfide interchange protein DsbE	[TP0005-TP0100 (0.7885434)]
COG0188	COG0526	lpg1417	lpg1417	DNA gyrase, A subunit {UniProtKB/TrEMBL:Q5ZVM3}	lpg1587	lpg1587	Hypothetical thiol-disulfide isomerase and	[TP0005-TP0100 (0.7885434)]
COG0188	COG0526	lpg2980	lpg2980	DNA topoisomerase IV subunit A	lpg1412	lpg1412	Thioredoxin {UniProtKB/TrEMBL:Q5ZVM8}	[TP0005-TP0100 (0.7885434)]
COG0188	COG0526	lpg2980	lpg2980	DNA topoisomerase IV subunit A	lpg1587	lpg1587	Hypothetical thiol-disulfide isomerase and	[TP0005-TP0100 (0.7885434)]
COG0188	COG0526	lpg2980	lpg2980	DNA topoisomerase IV subunit A	lpg0011	lpg0011	Thiol-disulfide oxidoreductase ResA	[TP0005-TP0100 (0.7885434)]
COG0188	COG0526	lpg2980	lpg2980	DNA topoisomerase IV subunit A	lpg0123	dsbA	Thiol:disulfide interchange protein dsbA precursor	[TP0005-TP0100 (0.7885434)]
COG0188	COG0526	lpg1417	lpg1417	DNA gyrase, A subunit {UniProtKB/TrEMBL:Q5ZVM3}	lpg0123	dsbA	Thiol:disulfide interchange protein dsbA precursor	[TP0005-TP0100 (0.7885434)]
COG0188	COG0526	lpg1417	lpg1417	DNA gyrase, A subunit {UniProtKB/TrEMBL:Q5ZVM3}	lpg0011	lpg0011	Thiol-disulfide oxidoreductase ResA	[TP0005-TP0100 (0.7885434)]
COG0526	COG0771	lpg0862	lpg0862	Thiol:disulfide interchange protein DsbE	lpg2616	murD	UDP-N-acetylmuramoylalanine--D-glutamate ligase (EC 6.3.2.9) (UDP-N- acetylmuramoyl-L-alanyl-D-glutamate synthetase) (D-glutamic acid- adding enzyme)	[TP0100-TP0903 (0.59509045)]
COG0526	COG0771	lpg0123	dsbA	Thiol:disulfide interchange protein dsbA precursor	lpg2616	murD	UDP-N-acetylmuramoylalanine--D-glutamate ligase (EC 6.3.2.9) (UDP-N- acetylmuramoyl-L-alanyl-D-glutamate synthetase) (D-glutamic acid- adding enzyme)	[TP0100-TP0903 (0.59509045)]
COG0526	COG0771	lpg1587	lpg1587	Hypothetical thiol-disulfide isomerase and	lpg2616	murD	UDP-N-acetylmuramoylalanine--D-glutamate ligase (EC 6.3.2.9) (UDP-N- acetylmuramoyl-L-alanyl-D-glutamate synthetase) (D-glutamic acid- adding enzyme)	[TP0100-TP0903 (0.59509045)]
COG0526	COG0771	lpg1412	lpg1412	Thioredoxin {UniProtKB/TrEMBL:Q5ZVM8}	lpg2616	murD	UDP-N-acetylmuramoylalanine--D-glutamate ligase (EC 6.3.2.9) (UDP-N- acetylmuramoyl-L-alanyl-D-glutamate synthetase) (D-glutamic acid- adding enzyme)	[TP0100-TP0903 (0.59509045)]
COG0526	COG0771	lpg2935	lpg2935	RSc1188; probable thioredoxin 1	lpg2616	murD	UDP-N-acetylmuramoylalanine--D-glutamate ligase (EC 6.3.2.9) (UDP-N- acetylmuramoyl-L-alanyl-D-glutamate synthetase) (D-glutamic acid- adding enzyme)	[TP0100-TP0903 (0.59509045)]
COG0526	COG0771	lpg0011	lpg0011	Thiol-disulfide oxidoreductase ResA	lpg2616	murD	UDP-N-acetylmuramoylalanine--D-glutamate ligase (EC 6.3.2.9) (UDP-N- acetylmuramoyl-L-alanyl-D-glutamate synthetase) (D-glutamic acid- adding enzyme)	[TP0100-TP0903 (0.59509045)]
COG0143	COG0845	lpg2882	metG	Methionyl-tRNA synthetase (EC 6.1.1.10) (Methionine--tRNA ligase) (MetRS)	lpg0681	lpg0681	Lipoprotein, putative {UniProtKB/TrEMBL:Q5ZXQ0}	[TP0798-TP0965 (0.7246752)]
COG0143	COG0845	lpg2882	metG	Methionyl-tRNA synthetase (EC 6.1.1.10) (Methionine--tRNA ligase) (MetRS)	lpg1517	lpg1517	HlyD family secretion protein	[TP0798-TP0965 (0.7246752)]
COG0143	COG0845	lpg2882	metG	Methionyl-tRNA synthetase (EC 6.1.1.10) (Methionine--tRNA ligase) (MetRS)	lpg1019	lpg1019	Chemiosmotic efflux system B protein B	[TP0798-TP0965 (0.7246752)]
COG0143	COG0845	lpg2882	metG	Methionyl-tRNA synthetase (EC 6.1.1.10) (Methionine--tRNA ligase) (MetRS)	lpg0658	lpg0658	HlyD family secretion protein	[TP0798-TP0965 (0.7246752)]
COG0143	COG0845	lpg2882	metG	Methionyl-tRNA synthetase (EC 6.1.1.10) (Methionine--tRNA ligase) (MetRS)	lpg2177	lpg2177	HlyD family secretion protein	[TP0798-TP0965 (0.7246752)]
COG0143	COG0845	lpg2882	metG	Methionyl-tRNA synthetase (EC 6.1.1.10) (Methionine--tRNA ligase) (MetRS)	lpg1007	lpg1007	Cation efflux system HelB	[TP0798-TP0965 (0.7246752)]
COG0143	COG0845	lpg2882	metG	Methionyl-tRNA synthetase (EC 6.1.1.10) (Methionine--tRNA ligase) (MetRS)	lpg2513	lpg2513	RND multidrug efflux membrane fusion protein	[TP0798-TP0965 (0.7246752)]
COG0143	COG0845	lpg2882	metG	Methionyl-tRNA synthetase (EC 6.1.1.10) (Methionine--tRNA ligase) (MetRS)	lpg1028	lpg1028	Chemiosmotic efflux system C protein B	[TP0798-TP0965 (0.7246752)]
COG0143	COG0845	lpg2882	metG	Methionyl-tRNA synthetase (EC 6.1.1.10) (Methionine--tRNA ligase) (MetRS)	lpg2135	lpg2135	Chemiosmotic efflux system protein B	[TP0798-TP0965 (0.7246752)]
COG0143	COG0845	lpg2882	metG	Methionyl-tRNA synthetase (EC 6.1.1.10) (Methionine--tRNA ligase) (MetRS)	lpg2924	lpg2924	Lipoprotein {UniProtKB/TrEMBL:Q5ZRF8}	[TP0798-TP0965 (0.7246752)]
COG0143	COG0845	lpg2882	metG	Methionyl-tRNA synthetase (EC 6.1.1.10) (Methionine--tRNA ligase) (MetRS)	lpg1095	lpg1095	Chemiosmotic efflux system B protein B	[TP0798-TP0965 (0.7246752)]
COG0143	COG0845	lpg2882	metG	Methionyl-tRNA synthetase (EC 6.1.1.10) (Methionine--tRNA ligase) (MetRS)	lpg0721	lpg0721	RND efflux membrane fusion protein, acriflavin	[TP0798-TP0965 (0.7246752)]
COG0143	COG0845	lpg2882	metG	Methionyl-tRNA synthetase (EC 6.1.1.10) (Methionine--tRNA ligase) (MetRS)	lpg0851	lpg0851	Membrane fusion protein	[TP0798-TP0965 (0.7246752)]
COG1536	COG1868	lpg1759	lpg1759	Flagellar motor switch protein FliG	lpg1792	lpg1792	Flagellar protein {UniProtKB/TrEMBL:Q5ZUK6}	[TP0026-TP0721 (0.9539454)]
COG0504	COG1475	lpg1181	lpg1181	CTP synthase PyrG {UniProtKB/TrEMBL:Q5ZWA4}	lpg2590	lpg2590	Chromosome partitioning protein ParB	[TP0305-TP0271 (0.70252794)]
COG0504	COG1475	lpg1181	lpg1181	CTP synthase PyrG {UniProtKB/TrEMBL:Q5ZWA4}	lpg2892	lpg2892	Chromosome partitioning protein ParB	[TP0305-TP0271 (0.70252794)]
COG0250	COG0772	lpg0317	lpg0317	Transcription antitermination protein NusG	lpg2615	lpg2615	Cell division protein FtsW	[TP0236-TP0387 (0.7470728)]
COG0250	COG0772	lpg0317	lpg0317	Transcription antitermination protein NusG	lpg1374	lpg1374	Rod shape determining protein RodA	[TP0236-TP0387 (0.7470728)]
COG0227	COG0740	lpg0479	rpmB	50S ribosomal protein L28	lpg1861	clpP	ATP-dependent Clp protease proteolytic subunit (EC 3.4.21.92) (Endopeptidase Clp)	[TP0362-TP0507 (0.75048)]
COG0457	COG0457	lpg2485	lpg2485	TPR domain protein {UniProtKB/TrEMBL:Q5ZSN2}	lpg2485	lpg2485	TPR domain protein {UniProtKB/TrEMBL:Q5ZSN2}	[TP0067-TP0095 (0.6515529)]
COG0445	COG3839	lpg2889	gidA	tRNA uridine 5-carboxymethylaminomethyl modification enzyme gidA (Glucose-inhibited division protein A)	lpg1729	lpg1729	Sn-glycerol-3-phosphate transport, ATP binding	[TP0044-TP0804 (0.81002605)]
COG0103	COG0211	lpg2706	lpg2706	30S ribosomal protein S9	lpg2650	rpmA	50S ribosomal protein L27	[TP1024-TP0743 (0.87139803)]
COG0530	COG0741	lpg0897	lpg0897	Na/Ca antiporter {UniProtKB/TrEMBL:Q5ZX36}	lpg0663	lpg0663	Soluble lytic murein transglycosylase	[TP1034-TP0043 (0.7823198)]
COG0530	COG0741	lpg0897	lpg0897	Na/Ca antiporter {UniProtKB/TrEMBL:Q5ZX36}	lpg1122	lpg1122	Membrane bound lytic murein transglycosylase D	[TP1034-TP0043 (0.7823198)]
COG0530	COG0741	lpg0897	lpg0897	Na/Ca antiporter {UniProtKB/TrEMBL:Q5ZX36}	lpg1294	lpg1294	Membrane bound lytic murein transglycosylase D	[TP1034-TP0043 (0.7823198)]
COG0621	COG2812	lpg1334	lpg1334	TRNA thiotransferase {UniProtKB/TrEMBL:Q5ZVV6}	lpg2754	lpg2754	DNA polymerase III subunits gamma and tau	[TP0754-TP1005 (0.5550382)]
COG0621	COG2812	lpg0685	lpg0685	Fe-S oxidoreductase {UniProtKB/TrEMBL:Q5ZXP6}	lpg2754	lpg2754	DNA polymerase III subunits gamma and tau	[TP0754-TP1005 (0.5550382)]
COG0739	COG1344	lpg0825	lpg0825	Peptidase, M23/M37 family	lpg1340	lpg1340	Flagellin {UniProtKB/TrEMBL:Q5ZVV0}	[TP0702-TP0870 (0.64395046)]
COG0739	COG1344	lpg0825	lpg0825	Peptidase, M23/M37 family	lpg1226	lpg1226	Flagellar hook associated protein type 3 FlgL	[TP0702-TP0870 (0.64395046)]
COG0739	COG1344	lpg1283	lpg1283	Lipoprotein NlpD {UniProtKB/TrEMBL:Q5ZW05}	lpg1340	lpg1340	Flagellin {UniProtKB/TrEMBL:Q5ZVV0}	[TP0702-TP0870 (0.64395046)]
COG0739	COG1344	lpg0567	lpg0567	Peptidase, M23/M37 family	lpg1340	lpg1340	Flagellin {UniProtKB/TrEMBL:Q5ZVV0}	[TP0702-TP0870 (0.64395046)]
COG0739	COG1344	lpg1283	lpg1283	Lipoprotein NlpD {UniProtKB/TrEMBL:Q5ZW05}	lpg1226	lpg1226	Flagellar hook associated protein type 3 FlgL	[TP0702-TP0870 (0.64395046)]
COG0739	COG1344	lpg0567	lpg0567	Peptidase, M23/M37 family	lpg1226	lpg1226	Flagellar hook associated protein type 3 FlgL	[TP0702-TP0870 (0.64395046)]
COG0442	COG4591	lpg0694	lpg0694	Prolyl-tRNA synthase {UniProtKB/TrEMBL:Q5ZXN7}	lpg0850	lpg0850	ABC transporter, permease protein	[TP0160-TP0582 (0.74148)]
COG0442	COG4591	lpg0694	lpg0694	Prolyl-tRNA synthase {UniProtKB/TrEMBL:Q5ZXN7}	lpg2285	lpg2285	Lipoprotein ABC transporter	[TP0160-TP0582 (0.74148)]
COG1432	COG1488	lpg2067	lpg2067	Hypothetical protein {UniProtKB/TrEMBL:Q5ZTU4}	lpg0270	lpg0270	Nicotinate phosphoribosyltransferase	[TP0894-TP0628 (0.59059936)]
COG1536	COG4786	lpg1759	lpg1759	Flagellar motor switch protein FliG	lpg1221	lpg1221	Flagellar basal body rod protein FlgG	[TP0026-TP0961 (0.8107165)]
COG0465	COG4591	lpg2796	lpg2796	Cell division protein FtsH	lpg0850	lpg0850	ABC transporter, permease protein	[TP0765-TP0582 (0.6598422)]
COG0465	COG4591	lpg2796	lpg2796	Cell division protein FtsH	lpg2285	lpg2285	Lipoprotein ABC transporter	[TP0765-TP0582 (0.6598422)]
COG0773	COG0817	lpg1753	lpg1753	UDP-N-acetylmuramate:L-alanyl-gamma-D-glutamyl-me	lpg1287	ruvC	Crossover junction endodeoxyribonuclease ruvC (EC 3.1.22.4) (Holliday junction nuclease ruvC) (Holliday junction resolvase ruvC)	[TP0341-TP0517 (0.7285616)]
COG0773	COG0817	lpg2614	murC	UDP-N-acetylmuramate--L-alanine ligase (EC 6.3.2.8) (UDP-N- acetylmuramoyl-L-alanine synthetase)	lpg1287	ruvC	Crossover junction endodeoxyribonuclease ruvC (EC 3.1.22.4) (Holliday junction nuclease ruvC) (Holliday junction resolvase ruvC)	[TP0341-TP0517 (0.7285616)]
COG0272	COG0773	lpg0958	lpg0958	DNA ligase {UniProtKB/TrEMBL:Q5ZWX6}	lpg2614	murC	UDP-N-acetylmuramate--L-alanine ligase (EC 6.3.2.8) (UDP-N- acetylmuramoyl-L-alanine synthetase)	[TP0634-TP0341 (0.8201813)]
COG0272	COG0773	lpg0958	lpg0958	DNA ligase {UniProtKB/TrEMBL:Q5ZWX6}	lpg1753	lpg1753	UDP-N-acetylmuramate:L-alanyl-gamma-D-glutamyl-me	[TP0634-TP0341 (0.8201813)]
COG1652	COG1684	lpg2596	lpg2596	Signal peptide protein, LysM domain protein	lpg1787	lpg1787	Flagellar biosynthetic protein FliR	[TP0042-TP0716 (0.75048)]
COG0353	COG0514	lpg2756	recR	Recombination protein recR	lpg0867	lpg0867	ATP-dependent DNA helicase RecQ	[TP1004-TP0103 (0.6917512)]
COG0036	COG0249	lpg0664	lpg0664	D-ribulose-5-phosphate-3-epimerase	lpg1805	mutS	DNA mismatch repair protein mutS	[TP0945-TP0328 (0.6742458)]
COG0280	COG2204	lpg2261	lpg2261	Phosphate acetyl/butyryltransferase family	lpg0853	lpg0853	Transcriptional regulator FleQ	[TP0094-TP0519 (0.5559654)]
COG0280	COG2204	lpg2261	lpg2261	Phosphate acetyl/butyryltransferase family	lpg1174	lpg1174	Two component response regulator PilR	[TP0094-TP0519 (0.5559654)]
COG0280	COG2204	lpg2261	lpg2261	Phosphate acetyl/butyryltransferase family	lpg1762	lpg1762	Sigma 54-dependent response regulator	[TP0094-TP0519 (0.5559654)]
COG0124	COG0465	lpg1544	hisS	Histidyl-tRNA synthetase (EC 6.1.1.21) (Histidine--tRNA ligase) (HisRS)	lpg2796	lpg2796	Cell division protein FtsH	[TP0641-TP0330 (0.76316583)]
COG0250	COG3439	lpg0317	lpg0317	Transcription antitermination protein NusG	lpg1011	lpg1011	Hypothetical protein {UniProtKB/TrEMBL:Q5ZWS4}	[TP0236-TP0895 (0.72267145)]
COG0257	COG0719	lpg0350	lpg0350	50S ribosomal protein L36	lpg0601	lpg0601	ABC transporter, permease	[TP0209-TP0612 (0.6772987)]
COG0257	COG0719	lpg0350	lpg0350	50S ribosomal protein L36	lpg0603	lpg0603	ABC transporter, permease component	[TP0209-TP0612 (0.6772987)]
COG0564	COG1843	lpg2295	lpg2295	Pseudouridine synthase {UniProtKB/TrEMBL:Q5ZT70}	lpg1218	lpg1218	Flagellar basal body rod modification protein	[TP0339-TP0728 (0.7885255)]
COG0564	COG1843	lpg1333	lpg1333	Pseudouridine synthase {UniProtKB/TrEMBL:Q5ZVV7}	lpg1218	lpg1218	Flagellar basal body rod modification protein	[TP0339-TP0728 (0.7885255)]
COG0504	COG0728	lpg1181	lpg1181	CTP synthase PyrG {UniProtKB/TrEMBL:Q5ZWA4}	lpg2635	lpg2635	Integral membrane protein (Putative virulence	[TP0305-TP0516 (0.84299135)]
COG0504	COG0728	lpg1181	lpg1181	CTP synthase PyrG {UniProtKB/TrEMBL:Q5ZWA4}	lpg1087	lpg1087	Virulence factor MviN {UniProtKB/TrEMBL:Q5ZWJ8}	[TP0305-TP0516 (0.84299135)]
COG0275	COG0820	lpg0914	mraW	S-adenosyl-methyltransferase mraW (EC 2.1.1.-)	lpg1547	lpg1547	Radical SAM enzyme, Cfr family	[TP0384-TP0068 (0.79878455)]
COG0242	COG0360	lpg1064	lpg1064	Polypeptide deformylase	lpg1592	rpsF	30S ribosomal protein S6	[TP0757-TP0063 (0.54983324)]
COG0242	COG0360	lpg0615	lpg0615	Polypeptide deformylase	lpg1592	rpsF	30S ribosomal protein S6	[TP0757-TP0063 (0.54983324)]
COG0242	COG0360	lpg2595	lpg2595	Peptide deformylase {UniProtKB/TrEMBL:Q5ZSC4}	lpg1592	rpsF	30S ribosomal protein S6	[TP0757-TP0063 (0.54983324)]
COG0693	COG1653	lpg1192	lpg1192	ThiJ/PfpI family {UniProtKB/TrEMBL:Q5ZW94}	lpg2273	lpg2273	Glycerol-3-phosphate binding periplasmic protein	[TP0445-TP0074 (0.5751514)]
COG0693	COG1653	lpg1977	lpg1977	Intracellular protease, ThiJ/PfpI family	lpg2273	lpg2273	Glycerol-3-phosphate binding periplasmic protein	[TP0445-TP0074 (0.5751514)]
COG0267	COG0357	lpg0478	lpg0478	50S ribosomal protein L33	lpg2890	gidB	Methyltransferase gidB (EC 2.1.-.-) (Glucose-inhibited division protein B)	[TP0234-TP0946 (0.6249908)]
COG0234	COG0772	lpg0687	htpA	10 kDa chaperonin (Protein Cpn10) (groES protein) (Heat shock protein A)	lpg1374	lpg1374	Rod shape determining protein RodA	[TP1013-TP0387 (0.81326103)]
COG0234	COG0772	lpg0687	htpA	10 kDa chaperonin (Protein Cpn10) (groES protein) (Heat shock protein A)	lpg2615	lpg2615	Cell division protein FtsW	[TP1013-TP0387 (0.81326103)]
COG0445	COG0457	lpg2889	gidA	tRNA uridine 5-carboxymethylaminomethyl modification enzyme gidA (Glucose-inhibited division protein A)	lpg2485	lpg2485	TPR domain protein {UniProtKB/TrEMBL:Q5ZSN2}	[TP0044-TP0954 (0.8549597)]
COG0305	COG1595	lpg0738	lpg0738	Replicative DNA helicase	lpg1577	lpg1577	RNA polymerase sigma E factor RpoE	[TP0058-TP0092 (0.74082893)]
COG0290	COG1516	lpg2713	lpg2713	Translational initiation factor IF-3	lpg1337	lpg1337	Flagellar protein FliS {UniProtKB/TrEMBL:Q5ZVV3}	[TP0850-TP0943 (0.6225916)]
COG0228	COG0250	lpg0399	rpsP	30S ribosomal protein S16	lpg0317	lpg0317	Transcription antitermination protein NusG	[TP0905-TP0236 (0.7099409)]
COG1595	COG1868	lpg1577	lpg1577	RNA polymerase sigma E factor RpoE	lpg1792	lpg1792	Flagellar protein {UniProtKB/TrEMBL:Q5ZUK6}	[TP0092-TP0721 (0.802411)]
COG0465	COG0532	lpg2796	lpg2796	Cell division protein FtsH	lpg2772	infB	Translation initiation factor IF-2	[TP0330-TP0891 (0.8751731)]
COG1452	COG1488	lpg0297	lpg0297	Organic solvent tolerance protein	lpg0270	lpg0270	Nicotinate phosphoribosyltransferase	[TP0515-TP0628 (0.6658587)]
COG0234	COG0445	lpg0687	htpA	10 kDa chaperonin (Protein Cpn10) (groES protein) (Heat shock protein A)	lpg2889	gidA	tRNA uridine 5-carboxymethylaminomethyl modification enzyme gidA (Glucose-inhibited division protein A)	[TP1013-TP0044 (0.813164)]
COG0326	COG0353	lpg1369	htpG	Chaperone protein htpG (Heat shock protein htpG) (High temperature protein G)	lpg2756	recR	Recombination protein recR	[TP0984-TP1004 (0.5573069)]
COG0265	COG1381	lpg1331	lpg1331	Protease DO {UniProtKB/TrEMBL:Q5ZVV9}	lpg0943	lpg0943	DNA repair protein RecO	[TP0773-TP0636 (0.870009)]
COG0265	COG1381	lpg0903	lpg0903	DegP protease {UniProtKB/TrEMBL:Q5ZX30}	lpg0943	lpg0943	DNA repair protein RecO	[TP0773-TP0636 (0.870009)]
COG0457	COG0860	lpg2485	lpg2485	TPR domain protein {UniProtKB/TrEMBL:Q5ZSN2}	lpg2698	lpg2698	N-acetylmuramoyl-L-alanine amidase	[TP0820-TP0247 (0.74644035), TP0067-TP0247 (0.79531366)]
COG1653	COG2204	lpg2273	lpg2273	Glycerol-3-phosphate binding periplasmic protein	lpg0853	lpg0853	Transcriptional regulator FleQ	[TP0074-TP0519 (0.57840663)]
COG1653	COG2204	lpg2273	lpg2273	Glycerol-3-phosphate binding periplasmic protein	lpg1762	lpg1762	Sigma 54-dependent response regulator	[TP0074-TP0519 (0.57840663)]
COG1653	COG2204	lpg2273	lpg2273	Glycerol-3-phosphate binding periplasmic protein	lpg1174	lpg1174	Two component response regulator PilR	[TP0074-TP0519 (0.57840663)]
COG0652	COG1749	lpg1962	lpg1962	Peptidyl-prolyl cis-trans isomerase	lpg1219	lpg1219	Flagellar hook protein FlgE	[TP0947-TP0727 (0.6414869)]
COG0652	COG1749	lpg2726	lpg2726	Peptidyl-prolyl cis-trans isomerase	lpg1219	lpg1219	Flagellar hook protein FlgE	[TP0947-TP0727 (0.6414869)]
COG1186	COG1925	lpg1778	lpg1778	Peptide chain release factor 2	lpg0475	lpg0475	Sugar transport PTS system phosphocarrier HPr	[TP0576-TP0589 (0.79878455)]
COG1749	COG2885	lpg1219	lpg1219	Flagellar hook protein FlgE	lpg0447	lpg0447	LphA {UniProtKB/TrEMBL:Q5ZYC5}	[TP0727-TP0292 (0.89187646)]
COG1749	COG2885	lpg1219	lpg1219	Flagellar hook protein FlgE	lpg2043	pal	Peptidoglycan-associated lipoprotein precursor (19 kDa surface antigen) (PPL)	[TP0727-TP0292 (0.89187646)]
COG1749	COG2885	lpg1219	lpg1219	Flagellar hook protein FlgE	lpg2962	lpg2962	Sodium-type flagellar protein	[TP0727-TP0292 (0.89187646)]
COG1749	COG2885	lpg1219	lpg1219	Flagellar hook protein FlgE	lpg0657	lpg0657	Outer membrane protein, OmpA family protein	[TP0727-TP0292 (0.89187646)]
COG1177	COG1558	lpg1139	lpg1139	Spermidine/putrescine ABC transporter permease	lpg1217	lpg1217	Flagellar basal body rod protein FlgC	[TP0654-TP0397 (0.7022186)]
COG0319	COG0333	lpg1440	lpg1440	UPF0054 protein lpg1440	lpg1391	rpmF	50S ribosomal protein L32	[TP0650-TP0807 (0.80809164)]
COG0216	COG0457	lpg2336	prfA	Peptide chain release factor 1 (RF-1)	lpg2485	lpg2485	TPR domain protein {UniProtKB/TrEMBL:Q5ZSN2}	[TP0051-TP0067 (0.7097377)]
COG1360	COG4786	lpg1780	lpg1780	Flagellar motor protein MotB	lpg1221	lpg1221	Flagellar basal body rod protein FlgG	[TP0724-TP0961 (0.729456)]
COG1360	COG4786	lpg2319	lpg2319	Chemotaxis (Motility protein B) transmembrane	lpg1221	lpg1221	Flagellar basal body rod protein FlgG	[TP0724-TP0961 (0.729456)]
COG0687	COG0693	lpg1138	lpg1138	Spermidine/putrescine-binding periplasmic protein	lpg1192	lpg1192	ThiJ/PfpI family {UniProtKB/TrEMBL:Q5ZW94}	[TP0655-TP0445 (0.5706956)]
COG0687	COG0693	lpg1138	lpg1138	Spermidine/putrescine-binding periplasmic protein	lpg1977	lpg1977	Intracellular protease, ThiJ/PfpI family	[TP0655-TP0445 (0.5706956)]
COG1385	COG2204	lpg2936	lpg2936	Hypothetical protein {UniProtKB/TrEMBL:Q5ZRE6}	lpg1174	lpg1174	Two component response regulator PilR	[TP0032-TP0519 (0.67332727)]
COG1385	COG2204	lpg2936	lpg2936	Hypothetical protein {UniProtKB/TrEMBL:Q5ZRE6}	lpg0853	lpg0853	Transcriptional regulator FleQ	[TP0032-TP0519 (0.67332727)]
COG1385	COG2204	lpg2936	lpg2936	Hypothetical protein {UniProtKB/TrEMBL:Q5ZRE6}	lpg1762	lpg1762	Sigma 54-dependent response regulator	[TP0032-TP0519 (0.67332727)]
COG0542	COG2204	lpg0818	lpg0818	ATP binding protease component ClpA	lpg1174	lpg1174	Two component response regulator PilR	[TP0071-TP0519 (0.6908589)]
COG0542	COG2204	lpg0818	lpg0818	ATP binding protease component ClpA	lpg1762	lpg1762	Sigma 54-dependent response regulator	[TP0071-TP0519 (0.6908589)]
COG0542	COG2204	lpg0818	lpg0818	ATP binding protease component ClpA	lpg0853	lpg0853	Transcriptional regulator FleQ	[TP0071-TP0519 (0.6908589)]
COG0542	COG2204	lpg1750	lpg1750	ClpB protein {UniProtKB/TrEMBL:Q5ZUP3}	lpg1174	lpg1174	Two component response regulator PilR	[TP0071-TP0519 (0.6908589)]
COG0542	COG2204	lpg1750	lpg1750	ClpB protein {UniProtKB/TrEMBL:Q5ZUP3}	lpg0853	lpg0853	Transcriptional regulator FleQ	[TP0071-TP0519 (0.6908589)]
COG0542	COG2204	lpg1750	lpg1750	ClpB protein {UniProtKB/TrEMBL:Q5ZUP3}	lpg1762	lpg1762	Sigma 54-dependent response regulator	[TP0071-TP0519 (0.6908589)]
COG0705	COG1187	lpg0824	lpg0824	Rhomboid family protein	lpg1447	lpg1447	Pseudouridine synthase {UniProtKB/TrEMBL:Q5ZVJ3}	[TP0982-TP0459 (0.6079956)]
COG0705	COG1187	lpg0824	lpg0824	Rhomboid family protein	lpg0814	lpg0814	Pseudouridine synthase {UniProtKB/TrEMBL:Q5ZXB8}	[TP0982-TP0459 (0.6079956)]
COG0290	COG0457	lpg2713	lpg2713	Translational initiation factor IF-3	lpg2485	lpg2485	TPR domain protein {UniProtKB/TrEMBL:Q5ZSN2}	[TP0850-TP0095 (0.6947713)]
COG0782	COG0860	lpg2624	lpg2624	Transcription elongation factor GreA	lpg2698	lpg2698	N-acetylmuramoyl-L-alanine amidase	[TP0019-TP0247 (0.7668169)]
COG0255	COG1516	lpg0337	rpmC	50S ribosomal protein L29	lpg1337	lpg1337	Flagellar protein FliS {UniProtKB/TrEMBL:Q5ZVV3}	[TP0197-TP0943 (0.5311184)]
COG0024	COG0530	lpg1719	lpg1719	Methionine aminopeptidase	lpg0897	lpg0897	Na/Ca antiporter {UniProtKB/TrEMBL:Q5ZX36}	[TP0842-TP1034 (0.7696508)]
COG0024	COG0530	lpg0157	lpg0157	Methionine aminopeptidase	lpg0897	lpg0897	Na/Ca antiporter {UniProtKB/TrEMBL:Q5ZX36}	[TP0842-TP1034 (0.7696508)]
COG0103	COG1432	lpg2706	lpg2706	30S ribosomal protein S9	lpg2067	lpg2067	Hypothetical protein {UniProtKB/TrEMBL:Q5ZTU4}	[TP1024-TP0894 (0.64955014)]
COG0530	COG0771	lpg0897	lpg0897	Na/Ca antiporter {UniProtKB/TrEMBL:Q5ZX36}	lpg2616	murD	UDP-N-acetylmuramoylalanine--D-glutamate ligase (EC 6.3.2.9) (UDP-N- acetylmuramoyl-L-alanyl-D-glutamate synthetase) (D-glutamic acid- adding enzyme)	[TP1034-TP0903 (0.71912634)]
COG0220	COG0455	lpg0481	trmB	tRNA (guanine-N(7)-)-methyltransferase (EC 2.1.1.33) (tRNA(m7G46)- methyltransferase)	lpg1783	lpg1783	Flagellar biosynthesis MinD	[TP0464-TP0712 (0.7885255)]
COG0322	COG0353	lpg2645	uvrC	UvrABC system protein C (Protein uvrC) (Excinuclease ABC subunit C)	lpg2756	recR	Recombination protein recR	[TP0472-TP1004 (0.53674763)]
COG0771	COG1595	lpg2616	murD	UDP-N-acetylmuramoylalanine--D-glutamate ligase (EC 6.3.2.9) (UDP-N- acetylmuramoyl-L-alanyl-D-glutamate synthetase) (D-glutamic acid- adding enzyme)	lpg1577	lpg1577	RNA polymerase sigma E factor RpoE	[TP0903-TP0092 (0.6651206)]
COG1677	COG1815	lpg1761	lpg1761	Flagellar hook-basal body protein FliE	lpg1216	lpg1216	Flagellar basal body rod protein FlgB	[TP0398-TP0396 (0.79194725)]
COG0188	COG0305	lpg2980	lpg2980	DNA topoisomerase IV subunit A	lpg0738	lpg0738	Replicative DNA helicase	[TP0005-TP0058 (0.73312306)]
COG0188	COG0305	lpg1417	lpg1417	DNA gyrase, A subunit {UniProtKB/TrEMBL:Q5ZVM3}	lpg0738	lpg0738	Replicative DNA helicase	[TP0005-TP0058 (0.73312306)]
COG1825	COG2812	lpg2652	ctc	50S ribosomal protein L25 (General stress protein CTC)	lpg2754	lpg2754	DNA polymerase III subunits gamma and tau	[TP0372-TP1005 (0.6540257)]
COG0222	COG0530	lpg0321	rplL	50S ribosomal protein L7/L12	lpg0897	lpg0897	Na/Ca antiporter {UniProtKB/TrEMBL:Q5ZX36}	[TP0240-TP1034 (0.77472186)]
COG0361	COG1214	lpg1770	infA	Translation initiation factor IF-1	lpg1921	lpg1921	Glycoprotease {UniProtKB/TrEMBL:Q5ZU86}	[TP0097-TP0876 (0.56457245)]
COG1509	COG2812	lpg0288	lpg0288	L-lysine 2,3-aminomutase, radical SAM domain	lpg2754	lpg2754	DNA polymerase III subunits gamma and tau	[TP0121-TP1005 (0.5082704)]
COG2204	COG2204	lpg1174	lpg1174	Two component response regulator PilR	lpg0853	lpg0853	Transcriptional regulator FleQ	[TP0519-TP0519 (0.65939915)]
COG2204	COG2204	lpg1762	lpg1762	Sigma 54-dependent response regulator	lpg0853	lpg0853	Transcriptional regulator FleQ	[TP0519-TP0519 (0.65939915)]
COG2204	COG2204	lpg0853	lpg0853	Transcriptional regulator FleQ	lpg1174	lpg1174	Two component response regulator PilR	[TP0519-TP0519 (0.65939915)]
COG2204	COG2204	lpg0853	lpg0853	Transcriptional regulator FleQ	lpg1762	lpg1762	Sigma 54-dependent response regulator	[TP0519-TP0519 (0.65939915)]
COG2204	COG2204	lpg0853	lpg0853	Transcriptional regulator FleQ	lpg0853	lpg0853	Transcriptional regulator FleQ	[TP0519-TP0519 (0.65939915)]
COG2204	COG2204	lpg1174	lpg1174	Two component response regulator PilR	lpg1174	lpg1174	Two component response regulator PilR	[TP0519-TP0519 (0.65939915)]
COG2204	COG2204	lpg1762	lpg1762	Sigma 54-dependent response regulator	lpg1762	lpg1762	Sigma 54-dependent response regulator	[TP0519-TP0519 (0.65939915)]
COG2204	COG2204	lpg1174	lpg1174	Two component response regulator PilR	lpg1762	lpg1762	Sigma 54-dependent response regulator	[TP0519-TP0519 (0.65939915)]
COG2204	COG2204	lpg1762	lpg1762	Sigma 54-dependent response regulator	lpg1174	lpg1174	Two component response regulator PilR	[TP0519-TP0519 (0.65939915)]
COG0546	COG0739	lpg2294	lpg2294	Hydrolase {UniProtKB/TrEMBL:Q5ZT71}	lpg0567	lpg0567	Peptidase, M23/M37 family	[TP0554-TP0782 (0.73069036)]
COG0546	COG0739	lpg2294	lpg2294	Hydrolase {UniProtKB/TrEMBL:Q5ZT71}	lpg1283	lpg1283	Lipoprotein NlpD {UniProtKB/TrEMBL:Q5ZW05}	[TP0554-TP0782 (0.73069036)]
COG0546	COG0739	lpg2294	lpg2294	Hydrolase {UniProtKB/TrEMBL:Q5ZT71}	lpg0825	lpg0825	Peptidase, M23/M37 family	[TP0554-TP0782 (0.73069036)]
COG0242	COG1187	lpg1064	lpg1064	Polypeptide deformylase	lpg1447	lpg1447	Pseudouridine synthase {UniProtKB/TrEMBL:Q5ZVJ3}	[TP0757-TP0459 (0.5284328)]
COG0242	COG1187	lpg0615	lpg0615	Polypeptide deformylase	lpg0814	lpg0814	Pseudouridine synthase {UniProtKB/TrEMBL:Q5ZXB8}	[TP0757-TP0459 (0.5284328)]
COG0242	COG1187	lpg2595	lpg2595	Peptide deformylase {UniProtKB/TrEMBL:Q5ZSC4}	lpg0814	lpg0814	Pseudouridine synthase {UniProtKB/TrEMBL:Q5ZXB8}	[TP0757-TP0459 (0.5284328)]
COG0242	COG1187	lpg0615	lpg0615	Polypeptide deformylase	lpg1447	lpg1447	Pseudouridine synthase {UniProtKB/TrEMBL:Q5ZVJ3}	[TP0757-TP0459 (0.5284328)]
COG0242	COG1187	lpg2595	lpg2595	Peptide deformylase {UniProtKB/TrEMBL:Q5ZSC4}	lpg1447	lpg1447	Pseudouridine synthase {UniProtKB/TrEMBL:Q5ZVJ3}	[TP0757-TP0459 (0.5284328)]
COG0242	COG1187	lpg1064	lpg1064	Polypeptide deformylase	lpg0814	lpg0814	Pseudouridine synthase {UniProtKB/TrEMBL:Q5ZXB8}	[TP0757-TP0459 (0.5284328)]
COG0457	COG0558	lpg2485	lpg2485	TPR domain protein {UniProtKB/TrEMBL:Q5ZSN2}	lpg2293	lpg2293	CDP-diacylglycerol--glycerol-3-phosphate	[TP0067-TP0730 (0.86096925)]
COG0457	COG0558	lpg2485	lpg2485	TPR domain protein {UniProtKB/TrEMBL:Q5ZSN2}	lpg0105	lpg0105	Cytochrome oxidase-like	[TP0067-TP0730 (0.86096925)]
COG0457	COG0558	lpg2485	lpg2485	TPR domain protein {UniProtKB/TrEMBL:Q5ZSN2}	lpg2100	lpg2100	Predicted phosphatidoglycerophosphate synthase	[TP0067-TP0730 (0.86096925)]
COG0457	COG0558	lpg2485	lpg2485	TPR domain protein {UniProtKB/TrEMBL:Q5ZSN2}	lpg2801	lpg2801	Phosphatidylglycerophosphate synthase	[TP0067-TP0730 (0.86096925)]
COG0020	COG1508	lpg0503	uppS	Undecaprenyl pyrophosphate synthetase (EC 2.5.1.31) (UPP synthetase) (Di-trans,poly-cis-decaprenylcistransferase) (Undecaprenyl diphosphate synthase) (UDS)	lpg0477	lpg0477	RNA polymerase signma-54 factor RpoN	[TP0603-TP0111 (0.79878455)]
COG1385	COG2812	lpg2936	lpg2936	Hypothetical protein {UniProtKB/TrEMBL:Q5ZRE6}	lpg2754	lpg2754	DNA polymerase III subunits gamma and tau	[TP0276-TP1005 (0.66627616)]
COG0217	COG0739	lpg1286	lpg1286	Hypothetical UPF0082 protein lpg1286	lpg0567	lpg0567	Peptidase, M23/M37 family	[TP0474-TP0864 (0.82349855)]
COG0217	COG0739	lpg1286	lpg1286	Hypothetical UPF0082 protein lpg1286	lpg1283	lpg1283	Lipoprotein NlpD {UniProtKB/TrEMBL:Q5ZW05}	[TP0474-TP0864 (0.82349855)]
COG0217	COG0739	lpg1286	lpg1286	Hypothetical UPF0082 protein lpg1286	lpg0825	lpg0825	Peptidase, M23/M37 family	[TP0474-TP0864 (0.82349855)]
COG0242	COG0254	lpg1064	lpg1064	Polypeptide deformylase	lpg0650	rpmE	50S ribosomal protein L31	[TP0757-TP0255 (0.6434887)]
COG0242	COG0254	lpg2595	lpg2595	Peptide deformylase {UniProtKB/TrEMBL:Q5ZSC4}	lpg0650	rpmE	50S ribosomal protein L31	[TP0757-TP0255 (0.6434887)]
COG0242	COG0254	lpg0615	lpg0615	Polypeptide deformylase	lpg0650	rpmE	50S ribosomal protein L31	[TP0757-TP0255 (0.6434887)]
COG0442	COG1466	lpg0694	lpg0694	Prolyl-tRNA synthase {UniProtKB/TrEMBL:Q5ZXN7}	lpg1346	lpg1346	DNA polymerase III, delta subunit	[TP0160-TP0588 (0.66563916)]
COG0847	COG1558	lpg1384	lpg1384	DNA polymerase III, epsilon subunit	lpg1217	lpg1217	Flagellar basal body rod protein FlgC	[TP0643-TP0397 (0.7022186)]
COG0847	COG1558	lpg2964	lpg2964	Ribonuclease T {UniProtKB/TrEMBL:Q5ZRB8}	lpg1217	lpg1217	Flagellar basal body rod protein FlgC	[TP0643-TP0397 (0.7022186)]
COG0305	COG0593	lpg0738	lpg0738	Replicative DNA helicase	lpg0001	dnaA	Chromosomal replication initiator protein dnaA	[TP0058-TP0001 (0.9013428)]
COG0305	COG0593	lpg0738	lpg0738	Replicative DNA helicase	lpg2802	lpg2802	DnaA-like family protein	[TP0058-TP0001 (0.9013428)]
COG0178	COG1197	lpg0384	lpg0384	Excinuclease ABC A subunit	lpg0954	lpg0954	Transcription repair coupling factor	[TP0514-TP0344 (0.9414915)]
COG0264	COG0544	lpg1713	tsf	Elongation factor Ts (EF-Ts)	lpg1862	tig	Trigger factor {UniProtKB/Swiss-Prot:Q5ZUD8}	[TP0605-TP0506 (0.9100214)]
COG0495	COG1475	lpg1348	leuS	Leucyl-tRNA synthetase (EC 6.1.1.4) (Leucine--tRNA ligase) (LeuRS)	lpg2892	lpg2892	Chromosome partitioning protein ParB	[TP0586-TP0271 (0.63095015)]
COG0495	COG1475	lpg1348	leuS	Leucyl-tRNA synthetase (EC 6.1.1.4) (Leucine--tRNA ligase) (LeuRS)	lpg2590	lpg2590	Chromosome partitioning protein ParB	[TP0586-TP0271 (0.63095015)]
COG1344	COG1516	lpg1226	lpg1226	Flagellar hook associated protein type 3 FlgL	lpg1337	lpg1337	Flagellar protein FliS {UniProtKB/TrEMBL:Q5ZVV3}	[TP0870-TP0943 (0.723277)]
COG1344	COG1516	lpg1340	lpg1340	Flagellin {UniProtKB/TrEMBL:Q5ZVV0}	lpg1337	lpg1337	Flagellar protein FliS {UniProtKB/TrEMBL:Q5ZVV3}	[TP0870-TP0943 (0.723277)]
COG0099	COG0216	lpg0351	rpsM	30S ribosomal protein S13	lpg2336	prfA	Peptide chain release factor 1 (RF-1)	[TP0210-TP0051 (0.8775348)]
COG0442	COG0552	lpg0694	lpg0694	Prolyl-tRNA synthase {UniProtKB/TrEMBL:Q5ZXN7}	lpg2670	lpg2670	Cell division membrane protein FtsY	[TP0160-TP0578 (0.56216276)]
COG0242	COG0319	lpg1064	lpg1064	Polypeptide deformylase	lpg1440	lpg1440	UPF0054 protein lpg1440	[TP0757-TP0650 (0.630912)]
COG0242	COG0319	lpg2595	lpg2595	Peptide deformylase {UniProtKB/TrEMBL:Q5ZSC4}	lpg1440	lpg1440	UPF0054 protein lpg1440	[TP0757-TP0650 (0.630912)]
COG0242	COG0319	lpg0615	lpg0615	Polypeptide deformylase	lpg1440	lpg1440	UPF0054 protein lpg1440	[TP0757-TP0650 (0.630912)]
COG0178	COG0845	lpg0384	lpg0384	Excinuclease ABC A subunit	lpg1028	lpg1028	Chemiosmotic efflux system C protein B	[TP0514-TP0965 (0.87363523)]
COG0178	COG0845	lpg0384	lpg0384	Excinuclease ABC A subunit	lpg2135	lpg2135	Chemiosmotic efflux system protein B	[TP0514-TP0965 (0.87363523)]
COG0178	COG0845	lpg0384	lpg0384	Excinuclease ABC A subunit	lpg1007	lpg1007	Cation efflux system HelB	[TP0514-TP0965 (0.87363523)]
COG0178	COG0845	lpg0384	lpg0384	Excinuclease ABC A subunit	lpg0681	lpg0681	Lipoprotein, putative {UniProtKB/TrEMBL:Q5ZXQ0}	[TP0514-TP0965 (0.87363523)]
COG0178	COG0845	lpg0384	lpg0384	Excinuclease ABC A subunit	lpg1095	lpg1095	Chemiosmotic efflux system B protein B	[TP0514-TP0965 (0.87363523)]
COG0178	COG0845	lpg0384	lpg0384	Excinuclease ABC A subunit	lpg0658	lpg0658	HlyD family secretion protein	[TP0514-TP0965 (0.87363523)]
COG0178	COG0845	lpg0384	lpg0384	Excinuclease ABC A subunit	lpg1517	lpg1517	HlyD family secretion protein	[TP0514-TP0965 (0.87363523)]
COG0178	COG0845	lpg0384	lpg0384	Excinuclease ABC A subunit	lpg2924	lpg2924	Lipoprotein {UniProtKB/TrEMBL:Q5ZRF8}	[TP0514-TP0965 (0.87363523)]
COG0178	COG0845	lpg0384	lpg0384	Excinuclease ABC A subunit	lpg0851	lpg0851	Membrane fusion protein	[TP0514-TP0965 (0.87363523)]
COG0178	COG0845	lpg0384	lpg0384	Excinuclease ABC A subunit	lpg2177	lpg2177	HlyD family secretion protein	[TP0514-TP0965 (0.87363523)]
COG0178	COG0845	lpg0384	lpg0384	Excinuclease ABC A subunit	lpg1019	lpg1019	Chemiosmotic efflux system B protein B	[TP0514-TP0965 (0.87363523)]
COG0178	COG0845	lpg0384	lpg0384	Excinuclease ABC A subunit	lpg0721	lpg0721	RND efflux membrane fusion protein, acriflavin	[TP0514-TP0965 (0.87363523)]
COG0178	COG0845	lpg0384	lpg0384	Excinuclease ABC A subunit	lpg2513	lpg2513	RND multidrug efflux membrane fusion protein	[TP0514-TP0965 (0.87363523)]
COG0457	COG0566	lpg2485	lpg2485	TPR domain protein {UniProtKB/TrEMBL:Q5ZSN2}	lpg0093	lpg0093	TRNA/rRNA methyltransferase	[TP0095-TP0054 (0.73981166)]
COG0465	COG0558	lpg2796	lpg2796	Cell division protein FtsH	lpg0105	lpg0105	Cytochrome oxidase-like	[TP0765-TP0256 (0.8653493)]
COG0465	COG0558	lpg2796	lpg2796	Cell division protein FtsH	lpg2293	lpg2293	CDP-diacylglycerol--glycerol-3-phosphate	[TP0765-TP0256 (0.8653493)]
COG0465	COG0558	lpg2796	lpg2796	Cell division protein FtsH	lpg2100	lpg2100	Predicted phosphatidoglycerophosphate synthase	[TP0765-TP0256 (0.8653493)]
COG0465	COG0558	lpg2796	lpg2796	Cell division protein FtsH	lpg2801	lpg2801	Phosphatidylglycerophosphate synthase	[TP0765-TP0256 (0.8653493)]
COG0024	COG0462	lpg1719	lpg1719	Methionine aminopeptidase	lpg0543	lpg0543	Ribose-phosphate pyrophosphokinase	[TP0842-TP0294 (0.8762697)]
COG0024	COG0462	lpg0157	lpg0157	Methionine aminopeptidase	lpg0543	lpg0543	Ribose-phosphate pyrophosphokinase	[TP0842-TP0294 (0.8762697)]
COG0024	COG0462	lpg0157	lpg0157	Methionine aminopeptidase	lpg1023	lpg1023	Ribose-phosphate pyrophosphokinase	[TP0842-TP0294 (0.8762697)]
COG0024	COG0462	lpg1719	lpg1719	Methionine aminopeptidase	lpg1023	lpg1023	Ribose-phosphate pyrophosphokinase	[TP0842-TP0294 (0.8762697)]
COG0125	COG0361	lpg1399	tmk	Thymidylate kinase {UniProtKB/Swiss-Prot:Q5ZVP1}	lpg1770	infA	Translation initiation factor IF-1	[TP0354-TP0097 (0.8382038)]
COG1536	COG1766	lpg1759	lpg1759	Flagellar motor switch protein FliG	lpg1760	lpg1760	Flagellar basal body M-ring protein FliF	[TP0400-TP0399 (0.9198608), TP0026-TP0399 (0.9539454)]
COG0319	COG0787	lpg1440	lpg1440	UPF0054 protein lpg1440	lpg0739	lpg0739	Alanine racemase {UniProtKB/TrEMBL:Q5ZXJ2}	[TP0650-TP0681 (0.82058704)]
COG0215	COG1536	lpg1307	cysS	Cysteinyl-tRNA synthetase (EC 6.1.1.16) (Cysteine--tRNA ligase) (CysRS)	lpg1759	lpg1759	Flagellar motor switch protein FliG	[TP0091-TP0400 (0.6374247)]
COG0849	COG1595	lpg2610	lpg2610	Cell division protein FtsA	lpg1577	lpg1577	RNA polymerase sigma E factor RpoE	[TP0389-TP0092 (0.66770643)]
COG0739	COG2204	lpg1283	lpg1283	Lipoprotein NlpD {UniProtKB/TrEMBL:Q5ZW05}	lpg1174	lpg1174	Two component response regulator PilR	[TP0706-TP0519 (0.80130965)]
COG0739	COG2204	lpg1283	lpg1283	Lipoprotein NlpD {UniProtKB/TrEMBL:Q5ZW05}	lpg0853	lpg0853	Transcriptional regulator FleQ	[TP0706-TP0519 (0.80130965)]
COG0739	COG2204	lpg1283	lpg1283	Lipoprotein NlpD {UniProtKB/TrEMBL:Q5ZW05}	lpg1762	lpg1762	Sigma 54-dependent response regulator	[TP0706-TP0519 (0.80130965)]
COG0739	COG2204	lpg0567	lpg0567	Peptidase, M23/M37 family	lpg1174	lpg1174	Two component response regulator PilR	[TP0706-TP0519 (0.80130965)]
COG0739	COG2204	lpg0567	lpg0567	Peptidase, M23/M37 family	lpg0853	lpg0853	Transcriptional regulator FleQ	[TP0706-TP0519 (0.80130965)]
COG0739	COG2204	lpg0825	lpg0825	Peptidase, M23/M37 family	lpg1174	lpg1174	Two component response regulator PilR	[TP0706-TP0519 (0.80130965)]
COG0739	COG2204	lpg0825	lpg0825	Peptidase, M23/M37 family	lpg0853	lpg0853	Transcriptional regulator FleQ	[TP0706-TP0519 (0.80130965)]
COG0739	COG2204	lpg0567	lpg0567	Peptidase, M23/M37 family	lpg1762	lpg1762	Sigma 54-dependent response regulator	[TP0706-TP0519 (0.80130965)]
COG0739	COG2204	lpg0825	lpg0825	Peptidase, M23/M37 family	lpg1762	lpg1762	Sigma 54-dependent response regulator	[TP0706-TP0519 (0.80130965)]
COG0036	COG2001	lpg0664	lpg0664	D-ribulose-5-phosphate-3-epimerase	lpg0913	mraZ	Protein mraZ {UniProtKB/Swiss-Prot:Q5ZX20}	[TP0945-TP0383 (0.685165)]
COG0280	COG0457	lpg2261	lpg2261	Phosphate acetyl/butyryltransferase family	lpg2485	lpg2485	TPR domain protein {UniProtKB/TrEMBL:Q5ZSN2}	[TP0094-TP0067 (0.5068833)]
COG0457	COG0495	lpg2485	lpg2485	TPR domain protein {UniProtKB/TrEMBL:Q5ZSN2}	lpg1348	leuS	Leucyl-tRNA synthetase (EC 6.1.1.4) (Leucine--tRNA ligase) (LeuRS)	[TP0067-TP0586 (0.714839)]
COG0257	COG0472	lpg0350	lpg0350	50S ribosomal protein L36	lpg0762	lpg0762	O-antigen initiating glycosyl transferase group	[TP0209-TP0345 (0.64932555)]
COG0257	COG0472	lpg0350	lpg0350	50S ribosomal protein L36	lpg2617	mraY	Phospho-N-acetylmuramoyl-pentapeptide-transferase (EC 2.7.8.13) (UDP- MurNAc-pentapeptide phosphotransferase)	[TP0209-TP0345 (0.64932555)]
COG0358	COG0457	lpg2360	dnaG	DNA primase DnaG {UniProtKB/TrEMBL:Q5ZT05}	lpg2485	lpg2485	TPR domain protein {UniProtKB/TrEMBL:Q5ZSN2}	[TP0492-TP0648 (0.5111708)]
COG0687	COG1558	lpg1138	lpg1138	Spermidine/putrescine-binding periplasmic protein	lpg1217	lpg1217	Flagellar basal body rod protein FlgC	[TP0655-TP0397 (0.60331625)]
COG0766	COG1419	lpg0847	murA	UDP-N-acetylglucosamine 1-carboxyvinyltransferase (EC 2.5.1.7) (Enoylpyruvate transferase) (UDP-N-acetylglucosamine enolpyruvyl transferase) (EPT)	lpg1784	lpg1784	Flagellar GTP-binding protein FlhF	[TP0029-TP0713 (0.80866665)]
COG0795	COG1792	lpg2629	lpg2629	Permease {UniProtKB/TrEMBL:Q5ZS90}	lpg0812	lpg0812	Rod shape determining protein MreC	[TP0884-TP0498 (0.8374102)]
COG0795	COG1792	lpg2630	lpg2630	Permease {UniProtKB/TrEMBL:Q5ZS89}	lpg0812	lpg0812	Rod shape determining protein MreC	[TP0884-TP0498 (0.8374102)]
COG1317	COG1536	lpg1758	lpg1758	Flagellar assembly protein FliH	lpg1759	lpg1759	Flagellar motor switch protein FliG	[TP0401-TP0026 (0.96139234)]
COG1214	COG1516	lpg1921	lpg1921	Glycoprotease {UniProtKB/TrEMBL:Q5ZU86}	lpg1337	lpg1337	Flagellar protein FliS {UniProtKB/TrEMBL:Q5ZVV3}	[TP0876-TP0943 (0.57131183)]
COG0608	COG1234	lpg1461	lpg1461	Single stranded DNA specific exonuclease RecJ	lpg2969	lpg2969	Hypothetical protein {UniProtKB/TrEMBL:Q5ZRB3}	[TP0704-TP0819 (0.5844061)]
COG0024	COG0125	lpg0157	lpg0157	Methionine aminopeptidase	lpg1399	tmk	Thymidylate kinase {UniProtKB/Swiss-Prot:Q5ZVP1}	[TP0842-TP0354 (0.8096375)]
COG0024	COG0125	lpg1719	lpg1719	Methionine aminopeptidase	lpg1399	tmk	Thymidylate kinase {UniProtKB/Swiss-Prot:Q5ZVP1}	[TP0842-TP0354 (0.8096375)]
COG1077	COG1426	lpg0811	lpg0811	Rod shape determining protein MreB	lpg1545	lpg1545	DNA-binding protein, putative	[TP0497-TP0334 (0.739115)]
COG0257	COG0779	lpg0350	lpg0350	50S ribosomal protein L36	lpg2774	lpg2774	Hypothetical protein {UniProtKB/TrEMBL:Q5ZRV2}	[TP0209-TP0893 (0.7461857)]
COG1291	COG1291	lpg1781	lpg1781	Flagellar motor protein MotA	lpg2318	lpg2318	Chemotaxis (Motility protein A) transmembrane	[TP0725-TP0725 (0.8044664)]
COG1291	COG1291	lpg2318	lpg2318	Chemotaxis (Motility protein A) transmembrane	lpg1781	lpg1781	Flagellar motor protein MotA	[TP0725-TP0725 (0.8044664)]
COG1291	COG1291	lpg1781	lpg1781	Flagellar motor protein MotA	lpg1781	lpg1781	Flagellar motor protein MotA	[TP0725-TP0725 (0.8044664)]
COG1291	COG1291	lpg2318	lpg2318	Chemotaxis (Motility protein A) transmembrane	lpg2318	lpg2318	Chemotaxis (Motility protein A) transmembrane	[TP0725-TP0725 (0.8044664)]
COG0275	COG1815	lpg0914	mraW	S-adenosyl-methyltransferase mraW (EC 2.1.1.-)	lpg1216	lpg1216	Flagellar basal body rod protein FlgB	[TP0384-TP0396 (0.81050646)]
COG1536	COG1536	lpg1759	lpg1759	Flagellar motor switch protein FliG	lpg1759	lpg1759	Flagellar motor switch protein FliG	[TP0026-TP0400 (0.5928469)]
COG0457	COG0845	lpg2485	lpg2485	TPR domain protein {UniProtKB/TrEMBL:Q5ZSN2}	lpg2177	lpg2177	HlyD family secretion protein	[TP0648-TP0965 (0.54118866)]
COG0457	COG0845	lpg2485	lpg2485	TPR domain protein {UniProtKB/TrEMBL:Q5ZSN2}	lpg2135	lpg2135	Chemiosmotic efflux system protein B	[TP0648-TP0965 (0.54118866)]
COG0457	COG0845	lpg2485	lpg2485	TPR domain protein {UniProtKB/TrEMBL:Q5ZSN2}	lpg0681	lpg0681	Lipoprotein, putative {UniProtKB/TrEMBL:Q5ZXQ0}	[TP0648-TP0965 (0.54118866)]
COG0457	COG0845	lpg2485	lpg2485	TPR domain protein {UniProtKB/TrEMBL:Q5ZSN2}	lpg2513	lpg2513	RND multidrug efflux membrane fusion protein	[TP0648-TP0965 (0.54118866)]
COG0457	COG0845	lpg2485	lpg2485	TPR domain protein {UniProtKB/TrEMBL:Q5ZSN2}	lpg1028	lpg1028	Chemiosmotic efflux system C protein B	[TP0648-TP0965 (0.54118866)]
COG0457	COG0845	lpg2485	lpg2485	TPR domain protein {UniProtKB/TrEMBL:Q5ZSN2}	lpg1095	lpg1095	Chemiosmotic efflux system B protein B	[TP0648-TP0965 (0.54118866)]
COG0457	COG0845	lpg2485	lpg2485	TPR domain protein {UniProtKB/TrEMBL:Q5ZSN2}	lpg0658	lpg0658	HlyD family secretion protein	[TP0648-TP0965 (0.54118866)]
COG0457	COG0845	lpg2485	lpg2485	TPR domain protein {UniProtKB/TrEMBL:Q5ZSN2}	lpg0851	lpg0851	Membrane fusion protein	[TP0648-TP0965 (0.54118866)]
COG0457	COG0845	lpg2485	lpg2485	TPR domain protein {UniProtKB/TrEMBL:Q5ZSN2}	lpg2924	lpg2924	Lipoprotein {UniProtKB/TrEMBL:Q5ZRF8}	[TP0648-TP0965 (0.54118866)]
COG0457	COG0845	lpg2485	lpg2485	TPR domain protein {UniProtKB/TrEMBL:Q5ZSN2}	lpg1517	lpg1517	HlyD family secretion protein	[TP0648-TP0965 (0.54118866)]
COG0457	COG0845	lpg2485	lpg2485	TPR domain protein {UniProtKB/TrEMBL:Q5ZSN2}	lpg1019	lpg1019	Chemiosmotic efflux system B protein B	[TP0648-TP0965 (0.54118866)]
COG0457	COG0845	lpg2485	lpg2485	TPR domain protein {UniProtKB/TrEMBL:Q5ZSN2}	lpg0721	lpg0721	RND efflux membrane fusion protein, acriflavin	[TP0648-TP0965 (0.54118866)]
COG0457	COG0845	lpg2485	lpg2485	TPR domain protein {UniProtKB/TrEMBL:Q5ZSN2}	lpg1007	lpg1007	Cation efflux system HelB	[TP0648-TP0965 (0.54118866)]
COG1749	COG1843	lpg1219	lpg1219	Flagellar hook protein FlgE	lpg1218	lpg1218	Flagellar basal body rod modification protein	[TP0727-TP0728 (0.8651164)]
COG0782	COG1057	lpg2624	lpg2624	Transcription elongation factor GreA	lpg1345	lpg1345	Nicotinate-nucleotide adenylyltransferase	[TP0019-TP0741 (0.75909394)]
COG1516	COG1516	lpg1337	lpg1337	Flagellar protein FliS {UniProtKB/TrEMBL:Q5ZVV3}	lpg1337	lpg1337	Flagellar protein FliS {UniProtKB/TrEMBL:Q5ZVV3}	[TP0943-TP0943 (0.5311184)]
COG0817	COG1516	lpg1287	ruvC	Crossover junction endodeoxyribonuclease ruvC (EC 3.1.22.4) (Holliday junction nuclease ruvC) (Holliday junction resolvase ruvC)	lpg1337	lpg1337	Flagellar protein FliS {UniProtKB/TrEMBL:Q5ZVV3}	[TP0517-TP0943 (0.5294325)]
COG1109	COG1157	lpg2794	glmM	Phosphoglucosamine mutase (EC 5.4.2.10)	lpg1757	lpg1757	Nucleotide binding protein FliI	[TP0413-TP0402 (0.78400123)]
COG1109	COG1157	lpg2486	lpg2486	Phosphomannomutase {UniProtKB/TrEMBL:Q5ZSN1}	lpg1757	lpg1757	Nucleotide binding protein FliI	[TP0413-TP0402 (0.78400123)]
COG0012	COG0188	lpg2654	lpg2654	GTP binding protein {UniProtKB/TrEMBL:Q5ZS65}	lpg1417	lpg1417	DNA gyrase, A subunit {UniProtKB/TrEMBL:Q5ZVM3}	[TP0124-TP0005 (0.7149395)]
COG0012	COG0188	lpg2654	lpg2654	GTP binding protein {UniProtKB/TrEMBL:Q5ZS65}	lpg2980	lpg2980	DNA topoisomerase IV subunit A	[TP0124-TP0005 (0.7149395)]
COG0324	COG1558	lpg2696	miaA	tRNA delta(2)-isopentenylpyrophosphate transferase (EC 2.5.1.8) (IPP transferase) (Isopentenyl-diphosphate:tRNA isopentenyltransferase) (IPTase) (IPPT)	lpg1217	lpg1217	Flagellar basal body rod protein FlgC	[TP0637-TP0397 (0.66148543)]
COG0530	COG0621	lpg0897	lpg0897	Na/Ca antiporter {UniProtKB/TrEMBL:Q5ZX36}	lpg0685	lpg0685	Fe-S oxidoreductase {UniProtKB/TrEMBL:Q5ZXP6}	[TP1034-TP0269 (0.7081234)]
COG0530	COG0621	lpg0897	lpg0897	Na/Ca antiporter {UniProtKB/TrEMBL:Q5ZX36}	lpg1334	lpg1334	TRNA thiotransferase {UniProtKB/TrEMBL:Q5ZVV6}	[TP1034-TP0269 (0.7081234)]
COG0462	COG0492	lpg0543	lpg0543	Ribose-phosphate pyrophosphokinase	lpg1767	lpg1767	Thioredoxin reductase {UniProtKB/TrEMBL:Q5ZUM6}	[TP0294-TP0814 (0.8323514)]
COG0462	COG0492	lpg1023	lpg1023	Ribose-phosphate pyrophosphokinase	lpg1767	lpg1767	Thioredoxin reductase {UniProtKB/TrEMBL:Q5ZUM6}	[TP0294-TP0814 (0.8323514)]
COG0124	COG0254	lpg1544	hisS	Histidyl-tRNA synthetase (EC 6.1.1.21) (Histidine--tRNA ligase) (HisRS)	lpg0650	rpmE	50S ribosomal protein L31	[TP0641-TP0255 (0.65973145)]
COG0178	COG0272	lpg0384	lpg0384	Excinuclease ABC A subunit	lpg0958	lpg0958	DNA ligase {UniProtKB/TrEMBL:Q5ZWX6}	[TP0514-TP0634 (0.7537598)]
COG0257	COG2204	lpg0350	lpg0350	50S ribosomal protein L36	lpg0853	lpg0853	Transcriptional regulator FleQ	[TP0209-TP0519 (0.6010877)]
COG0257	COG2204	lpg0350	lpg0350	50S ribosomal protein L36	lpg1174	lpg1174	Two component response regulator PilR	[TP0209-TP0519 (0.6010877)]
COG0257	COG2204	lpg0350	lpg0350	50S ribosomal protein L36	lpg1762	lpg1762	Sigma 54-dependent response regulator	[TP0209-TP0519 (0.6010877)]
COG0495	COG1558	lpg1348	leuS	Leucyl-tRNA synthetase (EC 6.1.1.4) (Leucine--tRNA ligase) (LeuRS)	lpg1217	lpg1217	Flagellar basal body rod protein FlgC	[TP0586-TP0397 (0.60331625)]
COG1135	COG1466	lpg1833	lpg1833	D-methionine transport ATP binding protein MetN	lpg1346	lpg1346	DNA polymerase III, delta subunit	[TP0120-TP0588 (0.7896185)]
COG1192	COG2214	lpg2891	lpg2891	Sporulation initiation inhibitor protein Soj	lpg2263	lpg2263	Curved DNA binding protein DnaJ	[TP0272-TP0843 (0.8210422)]
COG0608	COG1159	lpg1461	lpg1461	Single stranded DNA specific exonuclease RecJ	lpg0942	lpg0942	GTP-binding protein Era	[TP0704-TP0541 (0.7586372)]
COG0242	COG0263	lpg1064	lpg1064	Polypeptide deformylase	lpg1610	lpg1610	Glutamate-5-kinase {UniProtKB/TrEMBL:Q5ZV32}	[TP0757-TP0351 (0.5771584)]
COG0242	COG0263	lpg0615	lpg0615	Polypeptide deformylase	lpg1610	lpg1610	Glutamate-5-kinase {UniProtKB/TrEMBL:Q5ZV32}	[TP0757-TP0351 (0.5771584)]
COG0242	COG0263	lpg2595	lpg2595	Peptide deformylase {UniProtKB/TrEMBL:Q5ZSC4}	lpg1610	lpg1610	Glutamate-5-kinase {UniProtKB/TrEMBL:Q5ZV32}	[TP0757-TP0351 (0.5771584)]
COG0566	COG1589	lpg0093	lpg0093	TRNA/rRNA methyltransferase	lpg2611	lpg2611	Cell division protein FtsQ	[TP0109-TP0388 (0.8512026)]
COG0739	COG4786	lpg1283	lpg1283	Lipoprotein NlpD {UniProtKB/TrEMBL:Q5ZW05}	lpg1221	lpg1221	Flagellar basal body rod protein FlgG	[TP0782-TP0961 (0.69582695)]
COG0739	COG4786	lpg0825	lpg0825	Peptidase, M23/M37 family	lpg1221	lpg1221	Flagellar basal body rod protein FlgG	[TP0782-TP0961 (0.69582695)]
COG0739	COG4786	lpg0567	lpg0567	Peptidase, M23/M37 family	lpg1221	lpg1221	Flagellar basal body rod protein FlgG	[TP0782-TP0961 (0.69582695)]
COG0124	COG0546	lpg1544	hisS	Histidyl-tRNA synthetase (EC 6.1.1.21) (Histidine--tRNA ligase) (HisRS)	lpg2294	lpg2294	Hydrolase {UniProtKB/TrEMBL:Q5ZT71}	[TP0641-TP0554 (0.5196431)]
COG0457	COG1234	lpg2485	lpg2485	TPR domain protein {UniProtKB/TrEMBL:Q5ZSN2}	lpg2969	lpg2969	Hypothetical protein {UniProtKB/TrEMBL:Q5ZRB3}	[TP0095-TP0819 (0.5178716)]
COG0257	COG0773	lpg0350	lpg0350	50S ribosomal protein L36	lpg1753	lpg1753	UDP-N-acetylmuramate:L-alanyl-gamma-D-glutamyl-me	[TP0209-TP0341 (0.6926446)]
COG0257	COG0773	lpg0350	lpg0350	50S ribosomal protein L36	lpg2614	murC	UDP-N-acetylmuramate--L-alanine ligase (EC 6.3.2.8) (UDP-N- acetylmuramoyl-L-alanine synthetase)	[TP0209-TP0341 (0.6926446)]
COG0457	COG2204	lpg2485	lpg2485	TPR domain protein {UniProtKB/TrEMBL:Q5ZSN2}	lpg1762	lpg1762	Sigma 54-dependent response regulator	[TP0067-TP0519 (0.7741208)]
COG0457	COG2204	lpg2485	lpg2485	TPR domain protein {UniProtKB/TrEMBL:Q5ZSN2}	lpg0853	lpg0853	Transcriptional regulator FleQ	[TP0067-TP0519 (0.7741208)]
COG0457	COG2204	lpg2485	lpg2485	TPR domain protein {UniProtKB/TrEMBL:Q5ZSN2}	lpg1174	lpg1174	Two component response regulator PilR	[TP0067-TP0519 (0.7741208)]
COG0272	COG1879	lpg0958	lpg0958	DNA ligase {UniProtKB/TrEMBL:Q5ZWX6}	lpg0184	lpg0184	ABC sugar transporter, periplasmic sugar binding	[TP0634-TP0684 (0.56216276)]
COG0257	COG0681	lpg0350	lpg0350	50S ribosomal protein L36	lpg1871	lpg1871	Signal peptidase I {UniProtKB/TrEMBL:Q5ZUD3}	[TP0209-TP0926 (0.69083804)]
COG0526	COG1843	lpg2935	lpg2935	RSc1188; probable thioredoxin 1	lpg1218	lpg1218	Flagellar basal body rod modification protein	[TP0100-TP0728 (0.58155864)]
COG0526	COG1843	lpg0011	lpg0011	Thiol-disulfide oxidoreductase ResA	lpg1218	lpg1218	Flagellar basal body rod modification protein	[TP0100-TP0728 (0.58155864)]
COG0526	COG1843	lpg1412	lpg1412	Thioredoxin {UniProtKB/TrEMBL:Q5ZVM8}	lpg1218	lpg1218	Flagellar basal body rod modification protein	[TP0100-TP0728 (0.58155864)]
COG0526	COG1843	lpg1587	lpg1587	Hypothetical thiol-disulfide isomerase and	lpg1218	lpg1218	Flagellar basal body rod modification protein	[TP0100-TP0728 (0.58155864)]
COG0526	COG1843	lpg0123	dsbA	Thiol:disulfide interchange protein dsbA precursor	lpg1218	lpg1218	Flagellar basal body rod modification protein	[TP0100-TP0728 (0.58155864)]
COG0526	COG1843	lpg0862	lpg0862	Thiol:disulfide interchange protein DsbE	lpg1218	lpg1218	Flagellar basal body rod modification protein	[TP0100-TP0728 (0.58155864)]
COG0768	COG1344	lpg0916	lpg0916	Penicillin binding protein 3	lpg1340	lpg1340	Flagellin {UniProtKB/TrEMBL:Q5ZVV0}	[TP0760-TP0870 (0.7190043)]
COG0768	COG1344	lpg1375	lpg1375	Penicillin binding protein 2	lpg1226	lpg1226	Flagellar hook associated protein type 3 FlgL	[TP0760-TP0870 (0.7190043)]
COG0768	COG1344	lpg0916	lpg0916	Penicillin binding protein 3	lpg1226	lpg1226	Flagellar hook associated protein type 3 FlgL	[TP0760-TP0870 (0.7190043)]
COG0768	COG1344	lpg1375	lpg1375	Penicillin binding protein 2	lpg1340	lpg1340	Flagellin {UniProtKB/TrEMBL:Q5ZVV0}	[TP0760-TP0870 (0.7190043)]
COG0528	COG4591	lpg1712	lpg1712	Uridylate kinase {UniProtKB/TrEMBL:Q5ZUT0}	lpg2285	lpg2285	Lipoprotein ABC transporter	[TP0099-TP0580 (0.8561369)]
COG0528	COG4591	lpg1712	lpg1712	Uridylate kinase {UniProtKB/TrEMBL:Q5ZUT0}	lpg0850	lpg0850	ABC transporter, permease protein	[TP0099-TP0580 (0.8561369)]
COG0228	COG0546	lpg0399	rpsP	30S ribosomal protein S16	lpg2294	lpg2294	Hydrolase {UniProtKB/TrEMBL:Q5ZT71}	[TP0905-TP0554 (0.5352583)]
COG0770	COG2001	lpg2618	lpg2618	UDP-N-acetylmuramoylalanyl-D-glutamyl-2,	lpg0913	mraZ	Protein mraZ {UniProtKB/Swiss-Prot:Q5ZX20}	[TP0386-TP0383 (0.8315325)]
COG0051	COG2204	lpg0328	rpsJ	30S ribosomal protein S10	lpg1174	lpg1174	Two component response regulator PilR	[TP0188-TP0519 (0.6307204)]
COG0051	COG2204	lpg0328	rpsJ	30S ribosomal protein S10	lpg1762	lpg1762	Sigma 54-dependent response regulator	[TP0188-TP0519 (0.6307204)]
COG0051	COG2204	lpg0328	rpsJ	30S ribosomal protein S10	lpg0853	lpg0853	Transcriptional regulator FleQ	[TP0188-TP0519 (0.6307204)]
COG0249	COG0546	lpg1805	mutS	DNA mismatch repair protein mutS	lpg2294	lpg2294	Hydrolase {UniProtKB/TrEMBL:Q5ZT71}	[TP0328-TP0554 (0.5196431)]
COG0162	COG2834	lpg0568	tyrS	Tyrosyl-tRNA synthetase (EC 6.1.1.1) (Tyrosine--tRNA ligase) (TyrRS)	lpg1765	lpg1765	Outer membrane lipoprotein carrier protein	[TP0834-TP0333 (0.5313641)]
COG0342	COG0546	lpg2001	lpg2001	Protein export protein SecD	lpg2294	lpg2294	Hydrolase {UniProtKB/TrEMBL:Q5ZT71}	[TP0410-TP0554 (0.6160348)]
COG0457	COG1536	lpg2485	lpg2485	TPR domain protein {UniProtKB/TrEMBL:Q5ZSN2}	lpg1759	lpg1759	Flagellar motor switch protein FliG	[TP0648-TP0400 (0.69805074)]
COG0227	COG0492	lpg0479	rpmB	50S ribosomal protein L28	lpg1767	lpg1767	Thioredoxin reductase {UniProtKB/TrEMBL:Q5ZUM6}	[TP0362-TP0814 (0.801083)]
COG0051	COG1192	lpg0328	rpsJ	30S ribosomal protein S10	lpg2891	lpg2891	Sporulation initiation inhibitor protein Soj	[TP0188-TP0272 (0.7732025)]
COG0249	COG0457	lpg1805	mutS	DNA mismatch repair protein mutS	lpg2485	lpg2485	TPR domain protein {UniProtKB/TrEMBL:Q5ZSN2}	[TP0328-TP0095 (0.63719666)]
COG0442	COG0459	lpg0694	lpg0694	Prolyl-tRNA synthase {UniProtKB/TrEMBL:Q5ZXN7}	lpg0688	groL	60 kDa chaperonin (Protein Cpn60) (groEL protein) (58 kDa common antigen) (Heat shock protein B)	[TP0160-TP0030 (0.7719589)]
COG0255	COG1354	lpg0337	rpmC	50S ribosomal protein L29	lpg1445	lpg1445	Hypothetical protein {UniProtKB/TrEMBL:Q5ZVJ5}	[TP0197-TP0691 (0.70609456)]
COG0036	COG1573	lpg0664	lpg0664	D-ribulose-5-phosphate-3-epimerase	lpg0262	lpg0262	Bacteriophage related DNA polymerase	[TP0945-TP0229 (0.685165)]
COG0217	COG0481	lpg1286	lpg1286	Hypothetical UPF0082 protein lpg1286	lpg1872	lepA	GTP binding elongation factor LepA	[TP0474-TP0510 (0.76600474)]
COG0178	COG0357	lpg0384	lpg0384	Excinuclease ABC A subunit	lpg2890	gidB	Methyltransferase gidB (EC 2.1.-.-) (Glucose-inhibited division protein B)	[TP0514-TP0946 (0.8569251)]
COG1815	COG1843	lpg1216	lpg1216	Flagellar basal body rod protein FlgB	lpg1218	lpg1218	Flagellar basal body rod modification protein	[TP0396-TP0728 (0.83050734)]
COG0330	COG0772	lpg0485	lpg0485	HflC protein {UniProtKB/TrEMBL:Q5ZY87}	lpg1374	lpg1374	Rod shape determining protein RodA	[TP0113-TP0501 (0.70068353)]
COG0330	COG0772	lpg0484	lpg0484	HflK protein {UniProtKB/TrEMBL:Q5ZY88}	lpg2615	lpg2615	Cell division protein FtsW	[TP0113-TP0501 (0.70068353)]
COG0330	COG0772	lpg2957	lpg2957	Stomatin like transmembrane protein	lpg2615	lpg2615	Cell division protein FtsW	[TP0113-TP0501 (0.70068353)]
COG0330	COG0772	lpg0484	lpg0484	HflK protein {UniProtKB/TrEMBL:Q5ZY88}	lpg1374	lpg1374	Rod shape determining protein RodA	[TP0113-TP0501 (0.70068353)]
COG0330	COG0772	lpg0485	lpg0485	HflC protein {UniProtKB/TrEMBL:Q5ZY87}	lpg2615	lpg2615	Cell division protein FtsW	[TP0113-TP0501 (0.70068353)]
COG0330	COG0772	lpg2957	lpg2957	Stomatin like transmembrane protein	lpg1374	lpg1374	Rod shape determining protein RodA	[TP0113-TP0501 (0.70068353)]
COG0442	COG1843	lpg0694	lpg0694	Prolyl-tRNA synthase {UniProtKB/TrEMBL:Q5ZXN7}	lpg1218	lpg1218	Flagellar basal body rod modification protein	[TP0160-TP0728 (0.50152636)]
COG0267	COG2137	lpg0478	lpg0478	50S ribosomal protein L33	lpg1800	recX	Regulatory protein recX	[TP0234-TP1023 (0.5769722)]
COG1109	COG1488	lpg2794	glmM	Phosphoglucosamine mutase (EC 5.4.2.10)	lpg0270	lpg0270	Nicotinate phosphoribosyltransferase	[TP0413-TP0628 (0.6598422)]
COG1109	COG1488	lpg2486	lpg2486	Phosphomannomutase {UniProtKB/TrEMBL:Q5ZSN1}	lpg0270	lpg0270	Nicotinate phosphoribosyltransferase	[TP0413-TP0628 (0.6598422)]
COG0477	COG1432	lpg0653	lpg0653	Major facilitator family transporter	lpg2067	lpg2067	Hypothetical protein {UniProtKB/TrEMBL:Q5ZTU4}	[TP0840-TP0894 (0.55999315)]
COG0477	COG1432	lpg2438	lpg2438	Florfenicol efflux pump	lpg2067	lpg2067	Hypothetical protein {UniProtKB/TrEMBL:Q5ZTU4}	[TP0840-TP0894 (0.55999315)]
COG0477	COG1432	lpg0638	lpg0638	Major facilitator family transporter	lpg2067	lpg2067	Hypothetical protein {UniProtKB/TrEMBL:Q5ZTU4}	[TP0840-TP0894 (0.55999315)]
COG0477	COG1432	lpg1163	lpg1163	MFS transporter {UniProtKB/TrEMBL:Q5ZWC2}	lpg2067	lpg2067	Hypothetical protein {UniProtKB/TrEMBL:Q5ZTU4}	[TP0840-TP0894 (0.55999315)]
COG0477	COG1432	lpg0421	lpg0421	D-xylose (Galactose, arabinose)-proton symporter	lpg2067	lpg2067	Hypothetical protein {UniProtKB/TrEMBL:Q5ZTU4}	[TP0840-TP0894 (0.55999315)]
COG0477	COG1432	lpg0457	lpg0457	TphA {UniProtKB/TrEMBL:Q5ZYB5}	lpg2067	lpg2067	Hypothetical protein {UniProtKB/TrEMBL:Q5ZTU4}	[TP0840-TP0894 (0.55999315)]
COG0477	COG1432	lpg0610	lpg0610	Major facilitator family transporter	lpg2067	lpg2067	Hypothetical protein {UniProtKB/TrEMBL:Q5ZTU4}	[TP0840-TP0894 (0.55999315)]
COG0477	COG1432	lpg2841	lpg2841	Major facilitator superfamily	lpg2067	lpg2067	Hypothetical protein {UniProtKB/TrEMBL:Q5ZTU4}	[TP0840-TP0894 (0.55999315)]
COG0477	COG1432	lpg1454	lpg1454	Multidrug efflux protein	lpg2067	lpg2067	Hypothetical protein {UniProtKB/TrEMBL:Q5ZTU4}	[TP0840-TP0894 (0.55999315)]
COG0477	COG1432	lpg1063	lpg1063	Proline/betaine transporter ProP6	lpg2067	lpg2067	Hypothetical protein {UniProtKB/TrEMBL:Q5ZTU4}	[TP0840-TP0894 (0.55999315)]
COG0477	COG1432	lpg2234	lpg2234	Multidrug resistance protein D	lpg2067	lpg2067	Hypothetical protein {UniProtKB/TrEMBL:Q5ZTU4}	[TP0840-TP0894 (0.55999315)]
COG0477	COG1432	lpg1214	lpg1214	2-acylglycerophosphoethanolamine acyltransferase	lpg2067	lpg2067	Hypothetical protein {UniProtKB/TrEMBL:Q5ZTU4}	[TP0840-TP0894 (0.55999315)]
COG0477	COG1432	lpg1816	lpg1816	Major facilitator family transporter	lpg2067	lpg2067	Hypothetical protein {UniProtKB/TrEMBL:Q5ZTU4}	[TP0840-TP0894 (0.55999315)]
COG0477	COG1432	lpg2501	lpg2501	Multidrug resistance protein D	lpg2067	lpg2067	Hypothetical protein {UniProtKB/TrEMBL:Q5ZTU4}	[TP0840-TP0894 (0.55999315)]
COG0477	COG1432	lpg2390	lpg2390	Proline/betaine transporter	lpg2067	lpg2067	Hypothetical protein {UniProtKB/TrEMBL:Q5ZTU4}	[TP0840-TP0894 (0.55999315)]
COG0477	COG1432	lpg0792	lpg0792	Beta lactamase induction signal transducer AmpG	lpg2067	lpg2067	Hypothetical protein {UniProtKB/TrEMBL:Q5ZTU4}	[TP0840-TP0894 (0.55999315)]
COG0477	COG1432	lpg0652	lpg0652	Major facilitator family transporter	lpg2067	lpg2067	Hypothetical protein {UniProtKB/TrEMBL:Q5ZTU4}	[TP0840-TP0894 (0.55999315)]
COG0477	COG1432	lpg1404	lpg1404	Major facilitator family transporter	lpg2067	lpg2067	Hypothetical protein {UniProtKB/TrEMBL:Q5ZTU4}	[TP0840-TP0894 (0.55999315)]
COG0477	COG1432	lpg1405	lpg1405	Multidrug translocase MdfA, chloramphenicol	lpg2067	lpg2067	Hypothetical protein {UniProtKB/TrEMBL:Q5ZTU4}	[TP0840-TP0894 (0.55999315)]
COG0477	COG1432	lpg1324	lpg1324	Multidrug resistance efflux pump	lpg2067	lpg2067	Hypothetical protein {UniProtKB/TrEMBL:Q5ZTU4}	[TP0840-TP0894 (0.55999315)]
COG0477	COG1432	lpg1893	lpg1893	Major facilitator family transporter	lpg2067	lpg2067	Hypothetical protein {UniProtKB/TrEMBL:Q5ZTU4}	[TP0840-TP0894 (0.55999315)]
COG0477	COG1432	lpg0273	lpg0273	Major facilitator superfamily transporter	lpg2067	lpg2067	Hypothetical protein {UniProtKB/TrEMBL:Q5ZTU4}	[TP0840-TP0894 (0.55999315)]
COG0477	COG1432	lpg2133	lpg2133	Proline/glycine betaine transporter	lpg2067	lpg2067	Hypothetical protein {UniProtKB/TrEMBL:Q5ZTU4}	[TP0840-TP0894 (0.55999315)]
COG0477	COG1432	lpg2516	lpg2516	Major facilitator family transporter	lpg2067	lpg2067	Hypothetical protein {UniProtKB/TrEMBL:Q5ZTU4}	[TP0840-TP0894 (0.55999315)]
COG0477	COG1432	lpg0540	lpg0540	Major facilitator family transporter	lpg2067	lpg2067	Hypothetical protein {UniProtKB/TrEMBL:Q5ZTU4}	[TP0840-TP0894 (0.55999315)]
COG0477	COG1432	lpg1335	lpg1335	Major facilitator family transporter	lpg2067	lpg2067	Hypothetical protein {UniProtKB/TrEMBL:Q5ZTU4}	[TP0840-TP0894 (0.55999315)]
COG0477	COG1432	lpg0637	lpg0637	Major facilitator family transporter	lpg2067	lpg2067	Hypothetical protein {UniProtKB/TrEMBL:Q5ZTU4}	[TP0840-TP0894 (0.55999315)]
COG0477	COG1432	lpg1323	lpg1323	Drug resistance transporter, Bcr/CflA	lpg2067	lpg2067	Hypothetical protein {UniProtKB/TrEMBL:Q5ZTU4}	[TP0840-TP0894 (0.55999315)]
COG0477	COG1432	lpg0357	lpg0357	Major facilitator family transporter	lpg2067	lpg2067	Hypothetical protein {UniProtKB/TrEMBL:Q5ZTU4}	[TP0840-TP0894 (0.55999315)]
COG0477	COG1432	lpg1638	lpg1638	Drug:proton antiporter {UniProtKB/TrEMBL:Q5ZV04}	lpg2067	lpg2067	Hypothetical protein {UniProtKB/TrEMBL:Q5ZTU4}	[TP0840-TP0894 (0.55999315)]
COG0477	COG1432	lpg1653	lpg1653	D-xylose-proton symporter	lpg2067	lpg2067	Hypothetical protein {UniProtKB/TrEMBL:Q5ZTU4}	[TP0840-TP0894 (0.55999315)]
COG1214	COG1509	lpg1921	lpg1921	Glycoprotease {UniProtKB/TrEMBL:Q5ZU86}	lpg0288	lpg0288	L-lysine 2,3-aminomutase, radical SAM domain	[TP0876-TP0121 (0.53793955)]
COG0465	COG2891	lpg2796	lpg2796	Cell division protein FtsH	lpg0813	lpg0813	Rod shape determining protein MreD	[TP0330-TP0499 (0.74372905)]
COG0143	COG0217	lpg2882	metG	Methionyl-tRNA synthetase (EC 6.1.1.10) (Methionine--tRNA ligase) (MetRS)	lpg1286	lpg1286	Hypothetical UPF0082 protein lpg1286	[TP0798-TP0474 (0.7790581)]
COG0357	COG0442	lpg2890	gidB	Methyltransferase gidB (EC 2.1.-.-) (Glucose-inhibited division protein B)	lpg0694	lpg0694	Prolyl-tRNA synthase {UniProtKB/TrEMBL:Q5ZXN7}	[TP0946-TP0160 (0.6515529)]
COG0566	COG2204	lpg0093	lpg0093	TRNA/rRNA methyltransferase	lpg0853	lpg0853	Transcriptional regulator FleQ	[TP0054-TP0519 (0.63495165)]
COG0566	COG2204	lpg0093	lpg0093	TRNA/rRNA methyltransferase	lpg1174	lpg1174	Two component response regulator PilR	[TP0054-TP0519 (0.63495165)]
COG0566	COG2204	lpg0093	lpg0093	TRNA/rRNA methyltransferase	lpg1762	lpg1762	Sigma 54-dependent response regulator	[TP0054-TP0519 (0.63495165)]
COG0290	COG0724	lpg2713	lpg2713	Translational initiation factor IF-3	lpg0251	lpg0251	RNA binding protein, cold-inducible rrm	[TP0850-TP0356 (0.81817394)]
COG1129	COG4591	lpg0185	lpg0185	ABC sugar transporter, ATP binding protein	lpg2285	lpg2285	Lipoprotein ABC transporter	[TP0685-TP0582 (0.6658587)]
COG1129	COG4591	lpg0185	lpg0185	ABC sugar transporter, ATP binding protein	lpg0850	lpg0850	ABC transporter, permease protein	[TP0685-TP0582 (0.6658587)]
COG0457	COG1256	lpg2485	lpg2485	TPR domain protein {UniProtKB/TrEMBL:Q5ZSN2}	lpg1225	lpg1225	Flagellar hook associated protein 1 FlgK	[TP0067-TP0660 (0.6278126)]
COG1752	COG2011	lpg1944	lpg1944	Hypothetical protein {UniProtKB/TrEMBL:Q5ZU64}	lpg1834	lpg1834	ATP binding protein, permease protein	[TP1033-TP0119 (0.6374247)]
COG1752	COG2011	lpg0952	lpg0952	Phosphoesterase {UniProtKB/TrEMBL:Q5ZWY2}	lpg1834	lpg1834	ATP binding protein, permease protein	[TP1033-TP0119 (0.6374247)]
COG1752	COG2011	lpg2317	lpg2317	Transmembrane protein {UniProtKB/TrEMBL:Q5ZT48}	lpg1834	lpg1834	ATP binding protein, permease protein	[TP1033-TP0119 (0.6374247)]
COG1752	COG2011	lpg2831	lpg2831	Hypothetical protein {UniProtKB/TrEMBL:Q5ZRP9}	lpg1834	lpg1834	ATP binding protein, permease protein	[TP1033-TP0119 (0.6374247)]
COG1752	COG2011	lpg2807	lpg2807	Patatin family protein {UniProtKB/TrEMBL:Q5ZRS3}	lpg1834	lpg1834	ATP binding protein, permease protein	[TP1033-TP0119 (0.6374247)]
COG1752	COG2011	lpg0670	lpg0670	Hypothetical protein {UniProtKB/TrEMBL:Q5ZXR1}	lpg1834	lpg1834	ATP binding protein, permease protein	[TP1033-TP0119 (0.6374247)]
COG1752	COG2011	lpg0014	lpg0014	Transmembrane protein {UniProtKB/TrEMBL:Q5ZZJ6}	lpg1834	lpg1834	ATP binding protein, permease protein	[TP1033-TP0119 (0.6374247)]
COG1752	COG2011	lpg1227	lpg1227	Hypothetical protein {UniProtKB/TrEMBL:Q5ZW60}	lpg1834	lpg1834	ATP binding protein, permease protein	[TP1033-TP0119 (0.6374247)]
COG1752	COG2011	lpg2410	lpg2410	Hypothetical, patatin-like phospholipase	lpg1834	lpg1834	ATP binding protein, permease protein	[TP1033-TP0119 (0.6374247)]
COG0564	COG1200	lpg1333	lpg1333	Pseudouridine synthase {UniProtKB/TrEMBL:Q5ZVV7}	lpg2033	lpg2033	ATP dependent DNA helicase RecG	[TP0339-TP0687 (0.85149276)]
COG0564	COG1200	lpg2295	lpg2295	Pseudouridine synthase {UniProtKB/TrEMBL:Q5ZT70}	lpg2033	lpg2033	ATP dependent DNA helicase RecG	[TP0339-TP0687 (0.85149276)]
COG0457	COG2812	lpg2485	lpg2485	TPR domain protein {UniProtKB/TrEMBL:Q5ZSN2}	lpg2754	lpg2754	DNA polymerase III subunits gamma and tau	[TP0067-TP1005 (0.5652097)]
COG0036	COG1516	lpg0664	lpg0664	D-ribulose-5-phosphate-3-epimerase	lpg1337	lpg1337	Flagellar protein FliS {UniProtKB/TrEMBL:Q5ZVV3}	[TP0945-TP0943 (0.573118)]
COG0322	COG1432	lpg2645	uvrC	UvrABC system protein C (Protein uvrC) (Excinuclease ABC subunit C)	lpg2067	lpg2067	Hypothetical protein {UniProtKB/TrEMBL:Q5ZTU4}	[TP0472-TP0894 (0.7171434)]
COG0124	COG0124	lpg1544	hisS	Histidyl-tRNA synthetase (EC 6.1.1.21) (Histidine--tRNA ligase) (HisRS)	lpg1544	hisS	Histidyl-tRNA synthetase (EC 6.1.1.21) (Histidine--tRNA ligase) (HisRS)	[TP0641-TP0641 (0.67365265)]
COG0768	COG0815	lpg1375	lpg1375	Penicillin binding protein 2	lpg1349	lpg1349	Apolipoprotein N-acyltransferase	[TP0500-TP0252 (0.87159187)]
COG0768	COG0815	lpg0916	lpg0916	Penicillin binding protein 3	lpg1349	lpg1349	Apolipoprotein N-acyltransferase	[TP0500-TP0252 (0.87159187)]
COG1214	COG3439	lpg1921	lpg1921	Glycoprotease {UniProtKB/TrEMBL:Q5ZU86}	lpg1011	lpg1011	Hypothetical protein {UniProtKB/TrEMBL:Q5ZWS4}	[TP0876-TP0895 (0.56457245)]
COG0442	COG1344	lpg0694	lpg0694	Prolyl-tRNA synthase {UniProtKB/TrEMBL:Q5ZXN7}	lpg1340	lpg1340	Flagellin {UniProtKB/TrEMBL:Q5ZVV0}	[TP0160-TP0792 (0.6929264), TP0160-TP0659 (0.5927278)]
COG0442	COG1344	lpg0694	lpg0694	Prolyl-tRNA synthase {UniProtKB/TrEMBL:Q5ZXN7}	lpg1226	lpg1226	Flagellar hook associated protein type 3 FlgL	[TP0160-TP0792 (0.6929264), TP0160-TP0659 (0.5927278)]
COG0211	COG1536	lpg2650	rpmA	50S ribosomal protein L27	lpg1759	lpg1759	Flagellar motor switch protein FliG	[TP0743-TP0400 (0.6311798)]
COG1558	COG4591	lpg1217	lpg1217	Flagellar basal body rod protein FlgC	lpg0850	lpg0850	ABC transporter, permease protein	[TP0397-TP0582 (0.5810855)]
COG1558	COG4591	lpg1217	lpg1217	Flagellar basal body rod protein FlgC	lpg2285	lpg2285	Lipoprotein ABC transporter	[TP0397-TP0582 (0.5810855)]
COG1536	COG1595	lpg1759	lpg1759	Flagellar motor switch protein FliG	lpg1577	lpg1577	RNA polymerase sigma E factor RpoE	[TP0400-TP0092 (0.64304686)]
COG0687	COG1057	lpg1138	lpg1138	Spermidine/putrescine-binding periplasmic protein	lpg1345	lpg1345	Nicotinate-nucleotide adenylyltransferase	[TP0655-TP0741 (0.7061969)]
COG1558	COG4786	lpg1217	lpg1217	Flagellar basal body rod protein FlgC	lpg1221	lpg1221	Flagellar basal body rod protein FlgG	[TP0397-TP0961 (0.74447966)]
COG0012	COG0608	lpg2654	lpg2654	GTP binding protein {UniProtKB/TrEMBL:Q5ZS65}	lpg1461	lpg1461	Single stranded DNA specific exonuclease RecJ	[TP0124-TP0704 (0.626838)]
COG1214	COG1773	lpg1921	lpg1921	Glycoprotease {UniProtKB/TrEMBL:Q5ZU86}	lpg1535	lpg1535	Rubredoxin {UniProtKB/TrEMBL:Q5ZVA5}	[TP0876-TP0991 (0.57776016)]
COG2257	COG4786	lpg2583	lpg2583	Flagellar protein FlhB {UniProtKB/TrEMBL:Q5ZSD6}	lpg1221	lpg1221	Flagellar basal body rod protein FlgG	[TP0911-TP0961 (0.5510204)]
COG0739	COG0773	lpg1283	lpg1283	Lipoprotein NlpD {UniProtKB/TrEMBL:Q5ZW05}	lpg2614	murC	UDP-N-acetylmuramate--L-alanine ligase (EC 6.3.2.8) (UDP-N- acetylmuramoyl-L-alanine synthetase)	[TP0782-TP0341 (0.8145237)]
COG0739	COG0773	lpg1283	lpg1283	Lipoprotein NlpD {UniProtKB/TrEMBL:Q5ZW05}	lpg1753	lpg1753	UDP-N-acetylmuramate:L-alanyl-gamma-D-glutamyl-me	[TP0782-TP0341 (0.8145237)]
COG0739	COG0773	lpg0567	lpg0567	Peptidase, M23/M37 family	lpg1753	lpg1753	UDP-N-acetylmuramate:L-alanyl-gamma-D-glutamyl-me	[TP0782-TP0341 (0.8145237)]
COG0739	COG0773	lpg0825	lpg0825	Peptidase, M23/M37 family	lpg2614	murC	UDP-N-acetylmuramate--L-alanine ligase (EC 6.3.2.8) (UDP-N- acetylmuramoyl-L-alanine synthetase)	[TP0782-TP0341 (0.8145237)]
COG0739	COG0773	lpg0825	lpg0825	Peptidase, M23/M37 family	lpg1753	lpg1753	UDP-N-acetylmuramate:L-alanyl-gamma-D-glutamyl-me	[TP0782-TP0341 (0.8145237)]
COG0739	COG0773	lpg0567	lpg0567	Peptidase, M23/M37 family	lpg2614	murC	UDP-N-acetylmuramate--L-alanine ligase (EC 6.3.2.8) (UDP-N- acetylmuramoyl-L-alanine synthetase)	[TP0782-TP0341 (0.8145237)]
COG0050	COG0457	lpg0327	lpg0327	Translation elongation factor Tu	lpg2485	lpg2485	TPR domain protein {UniProtKB/TrEMBL:Q5ZSN2}	[TP0187-TP0067 (0.7854602)]
COG0050	COG0457	lpg0314	lpg0314	Translation elongation factor Tu	lpg2485	lpg2485	TPR domain protein {UniProtKB/TrEMBL:Q5ZSN2}	[TP0187-TP0067 (0.7854602)]
COG0257	COG0564	lpg0350	lpg0350	50S ribosomal protein L36	lpg1333	lpg1333	Pseudouridine synthase {UniProtKB/TrEMBL:Q5ZVV7}	[TP0209-TP0154 (0.634929)]
COG0257	COG0564	lpg0350	lpg0350	50S ribosomal protein L36	lpg2295	lpg2295	Pseudouridine synthase {UniProtKB/TrEMBL:Q5ZT70}	[TP0209-TP0154 (0.634929)]
COG0457	COG1187	lpg2485	lpg2485	TPR domain protein {UniProtKB/TrEMBL:Q5ZSN2}	lpg1447	lpg1447	Pseudouridine synthase {UniProtKB/TrEMBL:Q5ZVJ3}	[TP0067-TP0459 (0.6360361)]
COG0457	COG1187	lpg2485	lpg2485	TPR domain protein {UniProtKB/TrEMBL:Q5ZSN2}	lpg0814	lpg0814	Pseudouridine synthase {UniProtKB/TrEMBL:Q5ZXB8}	[TP0067-TP0459 (0.6360361)]
COG0210	COG0305	lpg1842	lpg1842	DNA dependent ATPase I and helicase II	lpg0738	lpg0738	Replicative DNA helicase	[TP0102-TP0058 (0.8842861)]
COG0210	COG0305	lpg2816	lpg2816	ATP-dependent DNA helicase Rep	lpg0738	lpg0738	Replicative DNA helicase	[TP0102-TP0058 (0.8842861)]
COG0621	COG0739	lpg0685	lpg0685	Fe-S oxidoreductase {UniProtKB/TrEMBL:Q5ZXP6}	lpg0825	lpg0825	Peptidase, M23/M37 family	[TP0269-TP0702 (0.8475093)]
COG0621	COG0739	lpg1334	lpg1334	TRNA thiotransferase {UniProtKB/TrEMBL:Q5ZVV6}	lpg0567	lpg0567	Peptidase, M23/M37 family	[TP0269-TP0702 (0.8475093)]
COG0621	COG0739	lpg0685	lpg0685	Fe-S oxidoreductase {UniProtKB/TrEMBL:Q5ZXP6}	lpg0567	lpg0567	Peptidase, M23/M37 family	[TP0269-TP0702 (0.8475093)]
COG0621	COG0739	lpg1334	lpg1334	TRNA thiotransferase {UniProtKB/TrEMBL:Q5ZVV6}	lpg0825	lpg0825	Peptidase, M23/M37 family	[TP0269-TP0702 (0.8475093)]
COG0621	COG0739	lpg0685	lpg0685	Fe-S oxidoreductase {UniProtKB/TrEMBL:Q5ZXP6}	lpg1283	lpg1283	Lipoprotein NlpD {UniProtKB/TrEMBL:Q5ZW05}	[TP0269-TP0702 (0.8475093)]
COG0621	COG0739	lpg1334	lpg1334	TRNA thiotransferase {UniProtKB/TrEMBL:Q5ZVV6}	lpg1283	lpg1283	Lipoprotein NlpD {UniProtKB/TrEMBL:Q5ZW05}	[TP0269-TP0702 (0.8475093)]
COG1256	COG1516	lpg1225	lpg1225	Flagellar hook associated protein 1 FlgK	lpg1337	lpg1337	Flagellar protein FliS {UniProtKB/TrEMBL:Q5ZVV3}	[TP0660-TP0943 (0.90609026)]
COG0257	COG1057	lpg0350	lpg0350	50S ribosomal protein L36	lpg1345	lpg1345	Nicotinate-nucleotide adenylyltransferase	[TP0209-TP0741 (0.64932555)]
COG1426	COG1652	lpg1545	lpg1545	DNA-binding protein, putative	lpg2596	lpg2596	Signal peptide protein, LysM domain protein	[TP0334-TP0042 (0.73505175)]
