# Supplementary material for: The Binary Protein Interactome of Treponema pallidum – The Syphilis Spirochete
Source: PLoS One. 2008 May 28;3(5):e2292. doi: 10.1371/journal.pone.0002292 (PMC2386257; doi:10.1371/journal.pone.0002292)
Supplement: Data S1 — Predicted protein-protein interactions based on our Treponema pallidum data; zip archive containing 372 files with one file per species. (6.09 MB ZIP) [file pone.0002292.s006.zip › bacteria/Leifsonia_xyli.tab]

281090 Leifsonia xyli
COG A	COG B	Locus Id A	Preferred Name(s) A	Annotation A	Locus Id B	Preferred Name(s) B	Annotation B	T. pallidum interaction
COG0186	COG1475	Lxx20240	rpsQ	30S ribosomal protein S17	Lxx25247	Lxx25247	Chromosome partitioning protein	[TP0198-TP0271 (0.71912634)]
COG0201	COG0550	Lxx20140	Lxx20140	Preprotein translocase secY subunit	Lxx04060	Lxx04060	DNA topoisomerase I {UniProtKB/TrEMBL:Q6AGT6}	[TP0208-TP0394 (0.8044664)]
COG0768	COG2812	Lxx00230	Lxx00230	Penicillin binding protein, transpeptidase domain	Lxx03430	Lxx03430	DNA polymerase III, gamma and tau subunit	[TP0500-TP1005 (0.655462)]
COG0768	COG2812	Lxx15320	Lxx15320	Penicillin binding protein, transpeptidase domain	Lxx03430	Lxx03430	DNA polymerase III, gamma and tau subunit	[TP0500-TP1005 (0.655462)]
COG0180	COG0564	Lxx04450	trpS	Tryptophanyl-tRNA synthetase (EC 6.1.1.2) (Tryptophan--tRNA ligase) (TrpRS)	Lxx15170	Lxx15170	Pseudouridine synthase {UniProtKB/TrEMBL:Q6AE73}	[TP0632-TP0339 (0.7885255)]
COG0090	COG0223	Lxx20300	rplB	50S ribosomal protein L2	Lxx11170	fmt	Methionyl-tRNA formyltransferase (EC 2.1.2.9)	[TP0192-TP0756 (0.8610547)]
COG0632	COG2255	Lxx10780	ruvA	Holliday junction ATP-dependent DNA helicase ruvA (EC 3.6.1.-)	Lxx10770	ruvB	Holliday junction ATP-dependent DNA helicase ruvB (EC 3.6.1.-)	[TP0543-TP0162 (0.9659884)]
COG0462	COG0817	Lxx17420	Lxx17420	Ribose-phosphate pyrophosphokinase	Lxx10760	ruvC	Crossover junction endodeoxyribonuclease ruvC (EC 3.1.22.4) (Holliday junction nuclease ruvC) (Holliday junction resolvase ruvC)	[TP0294-TP0517 (0.54911256)]
COG0125	COG0586	Lxx04070	tmk	Thymidylate kinase {UniProtKB/Swiss-Prot:Q6AGT5}	Lxx13560	Lxx13560	Integral membrane protein	[TP0354-TP0779 (0.67954355)]
COG0257	COG0577	Lxx20595	Lxx20595	50S ribosomal protein L36 2	Lxx22040	Lxx22040	Hypothetical protein {UniProtKB/TrEMBL:Q6ACK4}	[TP0209-TP0962 (0.5903608)]
COG0257	COG0577	Lxx20105	Lxx20105	50S ribosomal protein L36 1	Lxx22040	Lxx22040	Hypothetical protein {UniProtKB/TrEMBL:Q6ACK4}	[TP0209-TP0962 (0.5903608)]
COG0457	COG1653	Lxx07840	Lxx07840	Hypothetical protein {UniProtKB/TrEMBL:Q6AFZ9}	Lxx17410	Lxx17410	Sugar ABC transporter, sugar-binding protein	[TP0067-TP0074 (0.6656524)]
COG0457	COG1653	Lxx07840	Lxx07840	Hypothetical protein {UniProtKB/TrEMBL:Q6AFZ9}	Lxx05830	Lxx05830	Glycerol-3-phosphate ABC transporter, receptor	[TP0067-TP0074 (0.6656524)]
COG0457	COG1653	Lxx07840	Lxx07840	Hypothetical protein {UniProtKB/TrEMBL:Q6AFZ9}	Lxx17090	Lxx17090	Sugar ABC transporter, sugar-binding protein	[TP0067-TP0074 (0.6656524)]
COG0457	COG1653	Lxx07840	Lxx07840	Hypothetical protein {UniProtKB/TrEMBL:Q6AFZ9}	Lxx23570	Lxx23570	ABC transporter, sugar binding protein	[TP0067-TP0074 (0.6656524)]
COG0457	COG1653	Lxx07840	Lxx07840	Hypothetical protein {UniProtKB/TrEMBL:Q6AFZ9}	Lxx23470	Lxx23470	Sugar ABC transporter, sugar-binding protein	[TP0067-TP0074 (0.6656524)]
COG0457	COG1653	Lxx07840	Lxx07840	Hypothetical protein {UniProtKB/TrEMBL:Q6AFZ9}	Lxx17590	Lxx17590	Sugar ABC transporter, sugar-binding protein	[TP0067-TP0074 (0.6656524)]
COG0457	COG1653	Lxx07840	Lxx07840	Hypothetical protein {UniProtKB/TrEMBL:Q6AFZ9}	Lxx02590	Lxx02590	Maltose/trehalose porter	[TP0067-TP0074 (0.6656524)]
COG1061	COG3391	Lxx17950	Lxx17950	DNA repair helicase {UniProtKB/TrEMBL:Q6ADK8}	Lxx22655	Lxx22655	Membrane protein {UniProtKB/TrEMBL:Q6ACG1}	[TP0380-TP0421 (0.5112116)]
COG1061	COG3391	Lxx11930	Lxx11930	Hypothetical protein {UniProtKB/TrEMBL:Q6AF06}	Lxx22655	Lxx22655	Membrane protein {UniProtKB/TrEMBL:Q6ACG1}	[TP0380-TP0421 (0.5112116)]
COG0222	COG0802	Lxx03160	rplL	50S ribosomal protein L7/L12	Lxx19940	Lxx19940	Hypothetical protein {UniProtKB/TrEMBL:Q6AD35}	[TP0240-TP0875 (0.8481433)]
COG0495	COG1214	Lxx12370	leuS	Leucyl-tRNA synthetase (EC 6.1.1.4) (Leucine--tRNA ligase) (LeuRS)	Lxx19930	Lxx19930	Hypothetical protein {UniProtKB/TrEMBL:Q6AD36}	[TP0586-TP0876 (0.5571989)]
COG0192	COG0592	Lxx11150	metK	S-adenosylmethionine synthetase (EC 2.5.1.6) (Methionine adenosyltransferase) (AdoMet synthetase) (MAT)	Lxx00020	Lxx00020	DNA polymerase III, beta subunit	[TP0794-TP0002 (0.8412751)]
COG0125	COG0457	Lxx04070	tmk	Thymidylate kinase {UniProtKB/Swiss-Prot:Q6AGT5}	Lxx07840	Lxx07840	Hypothetical protein {UniProtKB/TrEMBL:Q6AFZ9}	[TP0354-TP0648 (0.5206915)]
COG0495	COG0761	Lxx12370	leuS	Leucyl-tRNA synthetase (EC 6.1.1.4) (Leucine--tRNA ligase) (LeuRS)	Lxx16760	lytB	4-hydroxy-3-methylbut-2-enyl diphosphate reductase (EC 1.17.1.2)	[TP0586-TP0547 (0.63095015)]
COG1344	COG1582	Lxx06240	Lxx06240	Flagellin-like protein {UniProtKB/TrEMBL:Q6AGB4}	Lxx06430	Lxx06430	Motility protein {UniProtKB/TrEMBL:Q6AGA1}	[TP0659-TP0726 (0.7363138)]
COG1344	COG1582	Lxx06190	Lxx06190	Flagellar hook-associated protein 3	Lxx06430	Lxx06430	Motility protein {UniProtKB/TrEMBL:Q6AGA1}	[TP0659-TP0726 (0.7363138)]
COG0272	COG1396	Lxx14380	Lxx14380	DNA ligase {UniProtKB/TrEMBL:Q6AEE5}	Lxx10290	Lxx10290	Transcriptional regulator	[TP0634-TP0461 (0.7134334)]
COG0234	COG1200	Lxx19880	groS	10 kDa chaperonin (Protein Cpn10) (groES protein)	Lxx09750	Lxx09750	ATP-dependent DNA helicase RecG	[TP1013-TP0687 (0.84594196)]
COG0257	COG1253	Lxx20595	Lxx20595	50S ribosomal protein L36 2	Lxx19130	Lxx19130	Hemolysin containing CBS domains	[TP0209-TP0027 (0.74441797)]
COG0257	COG1253	Lxx20595	Lxx20595	50S ribosomal protein L36 2	Lxx14590	Lxx14590	Hemolysin containing CBS domains	[TP0209-TP0027 (0.74441797)]
COG0257	COG1253	Lxx20105	Lxx20105	50S ribosomal protein L36 1	Lxx14590	Lxx14590	Hemolysin containing CBS domains	[TP0209-TP0027 (0.74441797)]
COG0257	COG1253	Lxx20105	Lxx20105	50S ribosomal protein L36 1	Lxx19130	Lxx19130	Hemolysin containing CBS domains	[TP0209-TP0027 (0.74441797)]
COG0257	COG1253	Lxx20105	Lxx20105	50S ribosomal protein L36 1	Lxx19120	Lxx19120	Hemolysin containing CBS domains	[TP0209-TP0027 (0.74441797)]
COG0257	COG1253	Lxx20595	Lxx20595	50S ribosomal protein L36 2	Lxx19120	Lxx19120	Hemolysin containing CBS domains	[TP0209-TP0027 (0.74441797)]
COG0060	COG0681	Lxx07970	ileS	Isoleucyl-tRNA synthetase (EC 6.1.1.5) (Isoleucine--tRNA ligase) (IleRS)	Lxx18070	Lxx18070	Signal peptidase I {UniProtKB/TrEMBL:Q6ADJ5}	[TP0452-TP0185 (0.79878455)]
COG1344	COG2236	Lxx06240	Lxx06240	Flagellin-like protein {UniProtKB/TrEMBL:Q6AGB4}	Lxx18900	Lxx18900	Xanthine-guanine phosphoribosyltransferase	[TP0868-TP0050 (0.7570204)]
COG1344	COG2236	Lxx06190	Lxx06190	Flagellar hook-associated protein 3	Lxx18900	Lxx18900	Xanthine-guanine phosphoribosyltransferase	[TP0868-TP0050 (0.7570204)]
COG0558	COG2239	Lxx16070	Lxx16070	CDP-diacylglycerol--glycerol-3-phosphate	Lxx09130	Lxx09130	Protein containg CBS domains	[TP0256-TP0917 (0.6007029)]
COG0558	COG2239	Lxx15520	Lxx15520	CDP-diacylglycerol--glycerol-3-phosphate	Lxx09130	Lxx09130	Protein containg CBS domains	[TP0256-TP0917 (0.6007029)]
COG0242	COG1879	Lxx15450	Lxx15450	Polypeptide deformylase	Lxx22210	Lxx22210	Sugar ABC transporter, solute-binding protein	[TP0757-TP0684 (0.80039173)]
COG0242	COG1879	Lxx08610	Lxx08610	Polypeptide deformylase	Lxx22210	Lxx22210	Sugar ABC transporter, solute-binding protein	[TP0757-TP0684 (0.80039173)]
COG0257	COG1749	Lxx20105	Lxx20105	50S ribosomal protein L36 1	Lxx06420	Lxx06420	Flagellar hook protein {UniProtKB/TrEMBL:Q6AGA2}	[TP0209-TP0727 (0.6772987)]
COG0257	COG1749	Lxx20595	Lxx20595	50S ribosomal protein L36 2	Lxx06420	Lxx06420	Flagellar hook protein {UniProtKB/TrEMBL:Q6AGA2}	[TP0209-TP0727 (0.6772987)]
COG0652	COG1879	Lxx10860	Lxx10860	Peptidyl-prolyl cis-trans isomerase B	Lxx22210	Lxx22210	Sugar ABC transporter, solute-binding protein	[TP0947-TP0684 (0.5775195)]
COG0652	COG1879	Lxx00160	Lxx00160	Peptidyl-prolyl cis-trans isomerase	Lxx22210	Lxx22210	Sugar ABC transporter, solute-binding protein	[TP0947-TP0684 (0.5775195)]
COG0459	COG2236	Lxx18010	groL	60 kDa chaperonin (Protein Cpn60) (groEL protein)	Lxx18900	Lxx18900	Xanthine-guanine phosphoribosyltransferase	[TP0030-TP0050 (0.733236)]
COG0465	COG0465	Lxx21500	Lxx21500	Cell division protein {UniProtKB/TrEMBL:Q6ACQ0}	Lxx21500	Lxx21500	Cell division protein {UniProtKB/TrEMBL:Q6ACQ0}	[TP0330-TP0330 (0.73856413)]
COG0817	COG1558	Lxx10760	ruvC	Crossover junction endodeoxyribonuclease ruvC (EC 3.1.22.4) (Holliday junction nuclease ruvC) (Holliday junction resolvase ruvC)	Lxx06310	Lxx06310	Flagellar basal-body rod protein	[TP0517-TP0397 (0.53212774)]
COG0592	COG1344	Lxx00020	Lxx00020	DNA polymerase III, beta subunit	Lxx06240	Lxx06240	Flagellin-like protein {UniProtKB/TrEMBL:Q6AGB4}	[TP0002-TP0659 (0.6618167)]
COG0592	COG1344	Lxx00020	Lxx00020	DNA polymerase III, beta subunit	Lxx06190	Lxx06190	Flagellar hook-associated protein 3	[TP0002-TP0659 (0.6618167)]
COG0242	COG0272	Lxx15450	Lxx15450	Polypeptide deformylase	Lxx14380	Lxx14380	DNA ligase {UniProtKB/TrEMBL:Q6AEE5}	[TP0757-TP0634 (0.68197167)]
COG0242	COG0272	Lxx08610	Lxx08610	Polypeptide deformylase	Lxx14380	Lxx14380	DNA ligase {UniProtKB/TrEMBL:Q6AEE5}	[TP0757-TP0634 (0.68197167)]
COG0265	COG0817	Lxx00490	Lxx00490	Serine protease {UniProtKB/TrEMBL:Q6AHJ8}	Lxx10760	ruvC	Crossover junction endodeoxyribonuclease ruvC (EC 3.1.22.4) (Holliday junction nuclease ruvC) (Holliday junction resolvase ruvC)	[TP0773-TP0517 (0.5118523)]
COG0265	COG0817	Lxx13710	Lxx13710	Serine protease {UniProtKB/TrEMBL:Q6AEJ9}	Lxx10760	ruvC	Crossover junction endodeoxyribonuclease ruvC (EC 3.1.22.4) (Holliday junction nuclease ruvC) (Holliday junction resolvase ruvC)	[TP0773-TP0517 (0.5118523)]
COG0187	COG0358	Lxx10320	Lxx10320	DNA gyrase subunit B {UniProtKB/TrEMBL:Q6AFE6}	Lxx08520	Lxx08520	DNA primase {UniProtKB/TrEMBL:Q6AFU6}	[TP1006-TP0492 (0.55112576)]
COG0187	COG0358	Lxx00060	Lxx00060	DNA gyrase subunit B {UniProtKB/TrEMBL:Q6AHN1}	Lxx08520	Lxx08520	DNA primase {UniProtKB/TrEMBL:Q6AFU6}	[TP1006-TP0492 (0.55112576)]
COG1154	COG2812	Lxx10450	dxs	1-deoxy-D-xylulose-5-phosphate synthase (EC 2.2.1.7) (1-deoxyxylulose- 5-phosphate synthase) (DXP synthase) (DXPS)	Lxx03430	Lxx03430	DNA polymerase III, gamma and tau subunit	[TP0824-TP1005 (0.68180764)]
COG0223	COG1551	Lxx11170	fmt	Methionyl-tRNA formyltransferase (EC 2.1.2.9)	Lxx06470	csrA	Carbon storage regulator homolog	[TP0756-TP0657 (0.72355264)]
COG0237	COG0552	Lxx11440	coaE	Dephospho-CoA kinase (EC 2.7.1.24) (Dephosphocoenzyme A kinase)	Lxx14970	Lxx14970	Signal recognition particle receptor	[TP0296-TP0578 (0.7885255)]
COG0080	COG0265	Lxx02910	rplK	50S ribosomal protein L11	Lxx00490	Lxx00490	Serine protease {UniProtKB/TrEMBL:Q6AHJ8}	[TP0237-TP0773 (0.6164146)]
COG0080	COG0265	Lxx02910	rplK	50S ribosomal protein L11	Lxx13710	Lxx13710	Serine protease {UniProtKB/TrEMBL:Q6AEJ9}	[TP0237-TP0773 (0.6164146)]
COG0783	COG1079	Lxx08790	Lxx08790	Starvation-induced DNA-binding protein	Lxx04630	Lxx04630	ABC transporter, permease protein	[TP1038-TP0302 (0.79878455)]
COG2812	COG2812	Lxx03430	Lxx03430	DNA polymerase III, gamma and tau subunit	Lxx03430	Lxx03430	DNA polymerase III, gamma and tau subunit	[TP1005-TP1005 (0.52391654)]
COG1466	COG1847	Lxx14720	Lxx14720	DNA polymerase III, delta subunit	Lxx25260	Lxx25260	Hypothetical protein {UniProtKB/TrEMBL:Q6ABV6}	[TP0588-TP0948 (0.74372905)]
COG0223	COG0234	Lxx11170	fmt	Methionyl-tRNA formyltransferase (EC 2.1.2.9)	Lxx19880	groS	10 kDa chaperonin (Protein Cpn10) (groES protein)	[TP0756-TP1013 (0.64276713)]
COG0036	COG1653	Lxx11200	Lxx11200	Ribulose-phosphate 3-epimerase	Lxx17090	Lxx17090	Sugar ABC transporter, sugar-binding protein	[TP0945-TP0074 (0.654426)]
COG0036	COG1653	Lxx11200	Lxx11200	Ribulose-phosphate 3-epimerase	Lxx23570	Lxx23570	ABC transporter, sugar binding protein	[TP0945-TP0074 (0.654426)]
COG0036	COG1653	Lxx11200	Lxx11200	Ribulose-phosphate 3-epimerase	Lxx17410	Lxx17410	Sugar ABC transporter, sugar-binding protein	[TP0945-TP0074 (0.654426)]
COG0036	COG1653	Lxx11200	Lxx11200	Ribulose-phosphate 3-epimerase	Lxx05830	Lxx05830	Glycerol-3-phosphate ABC transporter, receptor	[TP0945-TP0074 (0.654426)]
COG0036	COG1653	Lxx11200	Lxx11200	Ribulose-phosphate 3-epimerase	Lxx17590	Lxx17590	Sugar ABC transporter, sugar-binding protein	[TP0945-TP0074 (0.654426)]
COG0036	COG1653	Lxx11200	Lxx11200	Ribulose-phosphate 3-epimerase	Lxx02590	Lxx02590	Maltose/trehalose porter	[TP0945-TP0074 (0.654426)]
COG0036	COG1653	Lxx11200	Lxx11200	Ribulose-phosphate 3-epimerase	Lxx23470	Lxx23470	Sugar ABC transporter, sugar-binding protein	[TP0945-TP0074 (0.654426)]
COG0357	COG0459	Lxx25255	gidB	Methyltransferase gidB (EC 2.1.-.-) (Glucose-inhibited division protein B)	Lxx18010	groL	60 kDa chaperonin (Protein Cpn60) (groEL protein)	[TP0946-TP0030 (0.68326145)]
COG0223	COG0242	Lxx11170	fmt	Methionyl-tRNA formyltransferase (EC 2.1.2.9)	Lxx15450	Lxx15450	Polypeptide deformylase	[TP0756-TP0757 (0.8300303)]
COG0223	COG0242	Lxx11170	fmt	Methionyl-tRNA formyltransferase (EC 2.1.2.9)	Lxx08610	Lxx08610	Polypeptide deformylase	[TP0756-TP0757 (0.8300303)]
COG0233	COG0359	Lxx12470	frr	Ribosome recycling factor (Ribosome-releasing factor) (RRF)	Lxx25150	rplI	50S ribosomal protein L9	[TP0604-TP0060 (0.5105792)]
COG0012	COG0457	Lxx16610	Lxx16610	Hypothetical protein {UniProtKB/TrEMBL:Q6ADV8}	Lxx07840	Lxx07840	Hypothetical protein {UniProtKB/TrEMBL:Q6AFZ9}	[TP0124-TP0067 (0.81355333)]
COG0552	COG1061	Lxx14970	Lxx14970	Signal recognition particle receptor	Lxx11930	Lxx11930	Hypothetical protein {UniProtKB/TrEMBL:Q6AF06}	[TP0578-TP0380 (0.62695336)]
COG0552	COG1061	Lxx14970	Lxx14970	Signal recognition particle receptor	Lxx17950	Lxx17950	DNA repair helicase {UniProtKB/TrEMBL:Q6ADK8}	[TP0578-TP0380 (0.62695336)]
COG0459	COG1582	Lxx18010	groL	60 kDa chaperonin (Protein Cpn60) (groEL protein)	Lxx06430	Lxx06430	Motility protein {UniProtKB/TrEMBL:Q6AGA1}	[TP0030-TP0726 (0.7487338)]
COG0265	COG0492	Lxx13710	Lxx13710	Serine protease {UniProtKB/TrEMBL:Q6AEJ9}	Lxx25220	Lxx25220	Thioredoxin-disulfide reductase	[TP0773-TP0814 (0.6926654)]
COG0265	COG0492	Lxx00490	Lxx00490	Serine protease {UniProtKB/TrEMBL:Q6AHJ8}	Lxx25220	Lxx25220	Thioredoxin-disulfide reductase	[TP0773-TP0814 (0.6926654)]
COG0265	COG0492	Lxx00490	Lxx00490	Serine protease {UniProtKB/TrEMBL:Q6AHJ8}	Lxx13070	Lxx13070	Pyridine nucleotide-disulfide oxidoreductase	[TP0773-TP0814 (0.6926654)]
COG0265	COG0492	Lxx13710	Lxx13710	Serine protease {UniProtKB/TrEMBL:Q6AEJ9}	Lxx13070	Lxx13070	Pyridine nucleotide-disulfide oxidoreductase	[TP0773-TP0814 (0.6926654)]
COG0465	COG0772	Lxx21500	Lxx21500	Cell division protein {UniProtKB/TrEMBL:Q6ACQ0}	Lxx15270	Lxx15270	Cell division protein {UniProtKB/TrEMBL:Q6AE63}	[TP0330-TP0387 (0.8016956)]
COG0465	COG0772	Lxx21500	Lxx21500	Cell division protein {UniProtKB/TrEMBL:Q6ACQ0}	Lxx16950	Lxx16950	Cell division protein {UniProtKB/TrEMBL:Q6ADT5}	[TP0330-TP0387 (0.8016956)]
COG0465	COG0772	Lxx21500	Lxx21500	Cell division protein {UniProtKB/TrEMBL:Q6ACQ0}	Lxx00240	Lxx00240	Cell division membrane protein	[TP0330-TP0387 (0.8016956)]
COG0234	COG0792	Lxx19880	groS	10 kDa chaperonin (Protein Cpn10) (groES protein)	Lxx14785	Lxx14785	UPF0102 protein Lxx14785	[TP1013-TP0913 (0.7815084)]
COG0192	COG0217	Lxx11150	metK	S-adenosylmethionine synthetase (EC 2.5.1.6) (Methionine adenosyltransferase) (AdoMet synthetase) (MAT)	Lxx10750	Lxx10750	Hypothetical UPF0082 protein Lxx10750	[TP0794-TP0474 (0.71912634)]
COG0201	COG2239	Lxx20140	Lxx20140	Preprotein translocase secY subunit	Lxx09130	Lxx09130	Protein containg CBS domains	[TP0208-TP0917 (0.5527395)]
COG0305	COG2812	Lxx25140	dnaB	Replicative DNA helicase (EC 3.6.1.-)	Lxx03430	Lxx03430	DNA polymerase III, gamma and tau subunit	[TP0058-TP1005 (0.7130585)]
COG0188	COG0526	Lxx10360	Lxx10360	DNA gyrase subunit A {UniProtKB/TrEMBL:Q6AFE5}	Lxx25230	Lxx25230	Thioredoxin {UniProtKB/TrEMBL:Q6ABW1}	[TP0005-TP0100 (0.7885434)]
COG0188	COG0526	Lxx10360	Lxx10360	DNA gyrase subunit A {UniProtKB/TrEMBL:Q6AFE5}	Lxx01340	Lxx01340	Thiol:disulfide interchange protein	[TP0005-TP0100 (0.7885434)]
COG0188	COG0526	Lxx00070	Lxx00070	DNA gyrase subunit A {UniProtKB/TrEMBL:Q6AHN0}	Lxx01340	Lxx01340	Thiol:disulfide interchange protein	[TP0005-TP0100 (0.7885434)]
COG0188	COG0526	Lxx00070	Lxx00070	DNA gyrase subunit A {UniProtKB/TrEMBL:Q6AHN0}	Lxx25230	Lxx25230	Thioredoxin {UniProtKB/TrEMBL:Q6ABW1}	[TP0005-TP0100 (0.7885434)]
COG0526	COG0771	Lxx25230	Lxx25230	Thioredoxin {UniProtKB/TrEMBL:Q6ABW1}	Lxx15280	murD	UDP-N-acetylmuramoylalanine--D-glutamate ligase (EC 6.3.2.9) (UDP-N- acetylmuramoyl-L-alanyl-D-glutamate synthetase) (D-glutamic acid- adding enzyme)	[TP0100-TP0903 (0.59509045)]
COG0526	COG0771	Lxx01340	Lxx01340	Thiol:disulfide interchange protein	Lxx15280	murD	UDP-N-acetylmuramoylalanine--D-glutamate ligase (EC 6.3.2.9) (UDP-N- acetylmuramoyl-L-alanyl-D-glutamate synthetase) (D-glutamic acid- adding enzyme)	[TP0100-TP0903 (0.59509045)]
COG0242	COG1744	Lxx08610	Lxx08610	Polypeptide deformylase	Lxx04600	Lxx04600	Surface lipoprotein {UniProtKB/TrEMBL:Q6AGP6}	[TP0757-TP0298 (0.51512045)]
COG0242	COG1744	Lxx15450	Lxx15450	Polypeptide deformylase	Lxx04600	Lxx04600	Surface lipoprotein {UniProtKB/TrEMBL:Q6AGP6}	[TP0757-TP0298 (0.51512045)]
COG0762	COG2239	Lxx15200	Lxx15200	Hypothetical protein {UniProtKB/TrEMBL:Q6AE70}	Lxx09130	Lxx09130	Protein containg CBS domains	[TP0668-TP0917 (0.5215956)]
COG0504	COG1475	Lxx05650	Lxx05650	CTP synthase {UniProtKB/TrEMBL:Q6AGG5}	Lxx25247	Lxx25247	Chromosome partitioning protein	[TP0305-TP0271 (0.70252794)]
COG0149	COG2239	Lxx11540	tpiA	Triosephosphate isomerase (EC 5.3.1.1) (TIM) (Triose-phosphate isomerase)	Lxx09130	Lxx09130	Protein containg CBS domains	[TP0537-TP0917 (0.5527395)]
COG0457	COG3391	Lxx07840	Lxx07840	Hypothetical protein {UniProtKB/TrEMBL:Q6AFZ9}	Lxx22655	Lxx22655	Membrane protein {UniProtKB/TrEMBL:Q6ACG1}	[TP0095-TP0421 (0.8119976)]
COG0250	COG0772	Lxx02900	Lxx02900	Transcription antitermination factor	Lxx00240	Lxx00240	Cell division membrane protein	[TP0236-TP0387 (0.7470728)]
COG0250	COG0772	Lxx02900	Lxx02900	Transcription antitermination factor	Lxx15270	Lxx15270	Cell division protein {UniProtKB/TrEMBL:Q6AE63}	[TP0236-TP0387 (0.7470728)]
COG0250	COG0772	Lxx02900	Lxx02900	Transcription antitermination factor	Lxx16950	Lxx16950	Cell division protein {UniProtKB/TrEMBL:Q6ADT5}	[TP0236-TP0387 (0.7470728)]
COG0227	COG0740	Lxx25000	rpmB	50S ribosomal protein L28	Lxx07860	clpP2	ATP-dependent Clp protease proteolytic subunit 2 (EC 3.4.21.92) (Endopeptidase Clp 2)	[TP0362-TP0507 (0.75048)]
COG0227	COG0740	Lxx25000	rpmB	50S ribosomal protein L28	Lxx07850	clpP1	ATP-dependent Clp protease proteolytic subunit 1 (EC 3.4.21.92) (Endopeptidase Clp 1)	[TP0362-TP0507 (0.75048)]
COG0457	COG0457	Lxx07840	Lxx07840	Hypothetical protein {UniProtKB/TrEMBL:Q6AFZ9}	Lxx07840	Lxx07840	Hypothetical protein {UniProtKB/TrEMBL:Q6AFZ9}	[TP0067-TP0095 (0.6515529)]
COG0103	COG0211	Lxx20020	Lxx20020	30S ribosomal protein S9	Lxx08050	rpmA	50S ribosomal protein L27	[TP1024-TP0743 (0.87139803)]
COG0457	COG0803	Lxx07840	Lxx07840	Hypothetical protein {UniProtKB/TrEMBL:Q6AFZ9}	Lxx25040	Lxx25040	ABC transporter, solute binding protein	[TP0469-TP0034 (0.86910707)]
COG0621	COG2812	Lxx15990	Lxx15990	Hypothetical protein {UniProtKB/TrEMBL:Q6AE03}	Lxx03430	Lxx03430	DNA polymerase III, gamma and tau subunit	[TP0754-TP1005 (0.5550382)]
COG1291	COG2239	Lxx06440	Lxx06440	Chemotaxis motility protein A	Lxx09130	Lxx09130	Protein containg CBS domains	[TP0725-TP0917 (0.53720385)]
COG0305	COG2236	Lxx25140	dnaB	Replicative DNA helicase (EC 3.6.1.-)	Lxx18900	Lxx18900	Xanthine-guanine phosphoribosyltransferase	[TP0058-TP0050 (0.53343445)]
COG0773	COG0817	Lxx15250	murC	UDP-N-acetylmuramate--L-alanine ligase (EC 6.3.2.8) (UDP-N- acetylmuramoyl-L-alanine synthetase)	Lxx10760	ruvC	Crossover junction endodeoxyribonuclease ruvC (EC 3.1.22.4) (Holliday junction nuclease ruvC) (Holliday junction resolvase ruvC)	[TP0341-TP0517 (0.7285616)]
COG0272	COG0773	Lxx14380	Lxx14380	DNA ligase {UniProtKB/TrEMBL:Q6AEE5}	Lxx15250	murC	UDP-N-acetylmuramate--L-alanine ligase (EC 6.3.2.8) (UDP-N- acetylmuramoyl-L-alanine synthetase)	[TP0634-TP0341 (0.8201813)]
COG0353	COG0514	Lxx03440	recR	Recombination protein recR	Lxx21830	Lxx21830	ATP-dependent DNA helicase	[TP1004-TP0103 (0.6917512)]
COG2011	COG2239	Lxx15760	Lxx15760	ABC transporter, permease protein	Lxx09130	Lxx09130	Protein containg CBS domains	[TP0119-TP0917 (0.63653934)]
COG0124	COG0465	Lxx17220	hisS	Histidyl-tRNA synthetase (EC 6.1.1.21) (Histidine--tRNA ligase) (HisRS)	Lxx21500	Lxx21500	Cell division protein {UniProtKB/TrEMBL:Q6ACQ0}	[TP0641-TP0330 (0.76316583)]
COG0257	COG0719	Lxx20105	Lxx20105	50S ribosomal protein L36 1	Lxx11660	Lxx11660	ABC transporter, membrane component	[TP0209-TP0612 (0.6772987)]
COG0257	COG0719	Lxx20595	Lxx20595	50S ribosomal protein L36 2	Lxx11650	Lxx11650	Iron-regulated ABC-type transporter	[TP0209-TP0612 (0.6772987)]
COG0257	COG0719	Lxx20595	Lxx20595	50S ribosomal protein L36 2	Lxx11660	Lxx11660	ABC transporter, membrane component	[TP0209-TP0612 (0.6772987)]
COG0257	COG0719	Lxx20105	Lxx20105	50S ribosomal protein L36 1	Lxx11650	Lxx11650	Iron-regulated ABC-type transporter	[TP0209-TP0612 (0.6772987)]
COG0493	COG1488	Lxx11330	Lxx11330	Glutamate synthase, beta subunit	Lxx13600	Lxx13600	Nicotinate phosphoribosyltransferase	[TP0735-TP0628 (0.6598422)]
COG0493	COG1488	Lxx01840	Lxx01840	Ferredoxin/ferredoxin-NADP reductase	Lxx13600	Lxx13600	Nicotinate phosphoribosyltransferase	[TP0735-TP0628 (0.6598422)]
COG0504	COG0728	Lxx05650	Lxx05650	CTP synthase {UniProtKB/TrEMBL:Q6AGG5}	Lxx25210	Lxx25210	Hypothetical protein mviN	[TP0305-TP0516 (0.84299135)]
COG0242	COG0360	Lxx08610	Lxx08610	Polypeptide deformylase	Lxx25180	rpsF	30S ribosomal protein S6	[TP0757-TP0063 (0.54983324)]
COG0242	COG0360	Lxx15450	Lxx15450	Polypeptide deformylase	Lxx25180	rpsF	30S ribosomal protein S6	[TP0757-TP0063 (0.54983324)]
COG0267	COG0357	Lxx24990	Lxx24990	50S ribosomal protein L33	Lxx25255	gidB	Methyltransferase gidB (EC 2.1.-.-) (Glucose-inhibited division protein B)	[TP0234-TP0946 (0.6249908)]
COG0234	COG0772	Lxx19880	groS	10 kDa chaperonin (Protein Cpn10) (groES protein)	Lxx15270	Lxx15270	Cell division protein {UniProtKB/TrEMBL:Q6AE63}	[TP1013-TP0387 (0.81326103)]
COG0234	COG0772	Lxx19880	groS	10 kDa chaperonin (Protein Cpn10) (groES protein)	Lxx16950	Lxx16950	Cell division protein {UniProtKB/TrEMBL:Q6ADT5}	[TP1013-TP0387 (0.81326103)]
COG0234	COG0772	Lxx19880	groS	10 kDa chaperonin (Protein Cpn10) (groES protein)	Lxx00240	Lxx00240	Cell division membrane protein	[TP1013-TP0387 (0.81326103)]
COG0305	COG1595	Lxx25140	dnaB	Replicative DNA helicase (EC 3.6.1.-)	Lxx19190	Lxx19190	RNA polymerase, sigma-70 factor, ECF subfamily	[TP0058-TP0092 (0.74082893)]
COG0305	COG1595	Lxx25140	dnaB	Replicative DNA helicase (EC 3.6.1.-)	Lxx18470	Lxx18470	RNA polymerase sigma factor	[TP0058-TP0092 (0.74082893)]
COG0228	COG0250	Lxx14900	rpsP	30S ribosomal protein S16	Lxx02900	Lxx02900	Transcription antitermination factor	[TP0905-TP0236 (0.7099409)]
COG0465	COG0532	Lxx21500	Lxx21500	Cell division protein {UniProtKB/TrEMBL:Q6ACQ0}	Lxx07150	infB	Translation initiation factor IF-2	[TP0330-TP0891 (0.8751731)]
COG0265	COG1381	Lxx13710	Lxx13710	Serine protease {UniProtKB/TrEMBL:Q6AEJ9}	Lxx14470	recO	DNA repair protein recO (Recombination protein O)	[TP0773-TP0636 (0.870009)]
COG0265	COG1381	Lxx00490	Lxx00490	Serine protease {UniProtKB/TrEMBL:Q6AHJ8}	Lxx14470	recO	DNA repair protein recO (Recombination protein O)	[TP0773-TP0636 (0.870009)]
COG0652	COG1749	Lxx00160	Lxx00160	Peptidyl-prolyl cis-trans isomerase	Lxx06420	Lxx06420	Flagellar hook protein {UniProtKB/TrEMBL:Q6AGA2}	[TP0947-TP0727 (0.6414869)]
COG0652	COG1749	Lxx10860	Lxx10860	Peptidyl-prolyl cis-trans isomerase B	Lxx06420	Lxx06420	Flagellar hook protein {UniProtKB/TrEMBL:Q6AGA2}	[TP0947-TP0727 (0.6414869)]
COG0216	COG0457	Lxx06910	prfA	Peptide chain release factor 1 (RF-1)	Lxx07840	Lxx07840	Hypothetical protein {UniProtKB/TrEMBL:Q6AFZ9}	[TP0051-TP0067 (0.7097377)]
COG0705	COG1187	Lxx00170	Lxx00170	Rhomboid family membrane protein	Lxx05710	Lxx05710	RNA pseudouridine synthase	[TP0982-TP0459 (0.6079956)]
COG1196	COG2236	Lxx14990	Lxx14990	Chromosome segregation protein	Lxx18900	Lxx18900	Xanthine-guanine phosphoribosyltransferase	[TP0367-TP0050 (0.68145895)]
COG0290	COG0457	Lxx18860	Lxx18860	Translation initiation factor IF-3	Lxx07840	Lxx07840	Hypothetical protein {UniProtKB/TrEMBL:Q6AFZ9}	[TP0850-TP0095 (0.6947713)]
COG0220	COG0455	Lxx08920	trmB	tRNA (guanine-N(7)-)-methyltransferase (EC 2.1.1.33) (tRNA(m7G46)- methyltransferase)	Lxx15460	Lxx15460	Hypothetical protein {UniProtKB/TrEMBL:Q6AE44}	[TP0464-TP0712 (0.7885255)]
COG0322	COG0353	Lxx11480	uvrC	UvrABC system protein C (Protein uvrC) (Excinuclease ABC subunit C)	Lxx03440	recR	Recombination protein recR	[TP0472-TP1004 (0.53674763)]
COG0771	COG1595	Lxx15280	murD	UDP-N-acetylmuramoylalanine--D-glutamate ligase (EC 6.3.2.9) (UDP-N- acetylmuramoyl-L-alanyl-D-glutamate synthetase) (D-glutamic acid- adding enzyme)	Lxx19190	Lxx19190	RNA polymerase, sigma-70 factor, ECF subfamily	[TP0903-TP0092 (0.6651206)]
COG0771	COG1595	Lxx15280	murD	UDP-N-acetylmuramoylalanine--D-glutamate ligase (EC 6.3.2.9) (UDP-N- acetylmuramoyl-L-alanyl-D-glutamate synthetase) (D-glutamic acid- adding enzyme)	Lxx18470	Lxx18470	RNA polymerase sigma factor	[TP0903-TP0092 (0.6651206)]
COG0188	COG0305	Lxx10360	Lxx10360	DNA gyrase subunit A {UniProtKB/TrEMBL:Q6AFE5}	Lxx25140	dnaB	Replicative DNA helicase (EC 3.6.1.-)	[TP0005-TP0058 (0.73312306)]
COG0188	COG0305	Lxx00070	Lxx00070	DNA gyrase subunit A {UniProtKB/TrEMBL:Q6AHN0}	Lxx25140	dnaB	Replicative DNA helicase (EC 3.6.1.-)	[TP0005-TP0058 (0.73312306)]
COG1825	COG2812	Lxx17300	ctc	50S ribosomal protein L25 (General stress protein CTC)	Lxx03430	Lxx03430	DNA polymerase III, gamma and tau subunit	[TP0372-TP1005 (0.6540257)]
COG0024	COG1121	Lxx09980	Lxx09980	Methionine aminopeptidase	Lxx25025	Lxx25025	ABC transporter, ATP-binding protein	[TP0842-TP0164 (0.77940726)]
COG0024	COG1121	Lxx20120	Lxx20120	Methionine aminopeptidase	Lxx25025	Lxx25025	ABC transporter, ATP-binding protein	[TP0842-TP0164 (0.77940726)]
COG0024	COG1121	Lxx14830	Lxx14830	Methionine aminopeptidase	Lxx25025	Lxx25025	ABC transporter, ATP-binding protein	[TP0842-TP0164 (0.77940726)]
COG0361	COG1214	Lxx20110	infA	Translation initiation factor IF-1	Lxx19930	Lxx19930	Hypothetical protein {UniProtKB/TrEMBL:Q6AD36}	[TP0097-TP0876 (0.56457245)]
COG0255	COG1011	Lxx20250	Lxx20250	50S ribosomal protein L29	Lxx19100	Lxx19100	Hypothetical protein {UniProtKB/TrEMBL:Q6ADB0}	[TP0197-TP0158 (0.6077605)]
COG1108	COG2239	Lxx20450	Lxx20450	ABC-type Mn2+/Zn2+ transport systems, permease	Lxx09130	Lxx09130	Protein containg CBS domains	[TP0165-TP0917 (0.5215956)]
COG1108	COG2239	Lxx25020	Lxx25020	ABC transporter, permease protein	Lxx09130	Lxx09130	Protein containg CBS domains	[TP0165-TP0917 (0.5215956)]
COG0242	COG1187	Lxx15450	Lxx15450	Polypeptide deformylase	Lxx05710	Lxx05710	RNA pseudouridine synthase	[TP0757-TP0459 (0.5284328)]
COG0242	COG1187	Lxx08610	Lxx08610	Polypeptide deformylase	Lxx05710	Lxx05710	RNA pseudouridine synthase	[TP0757-TP0459 (0.5284328)]
COG0457	COG0558	Lxx07840	Lxx07840	Hypothetical protein {UniProtKB/TrEMBL:Q6AFZ9}	Lxx15520	Lxx15520	CDP-diacylglycerol--glycerol-3-phosphate	[TP0067-TP0730 (0.86096925)]
COG0457	COG0558	Lxx07840	Lxx07840	Hypothetical protein {UniProtKB/TrEMBL:Q6AFZ9}	Lxx16070	Lxx16070	CDP-diacylglycerol--glycerol-3-phosphate	[TP0067-TP0730 (0.86096925)]
COG1385	COG2812	Lxx14630	Lxx14630	Hypothetical protein {UniProtKB/TrEMBL:Q6AEC1}	Lxx03430	Lxx03430	DNA polymerase III, gamma and tau subunit	[TP0276-TP1005 (0.66627616)]
COG0242	COG0254	Lxx08610	Lxx08610	Polypeptide deformylase	Lxx11800	rpmE	50S ribosomal protein L31 type B	[TP0757-TP0255 (0.6434887)]
COG0242	COG0254	Lxx15450	Lxx15450	Polypeptide deformylase	Lxx11800	rpmE	50S ribosomal protein L31 type B	[TP0757-TP0255 (0.6434887)]
COG0442	COG1466	Lxx12210	Lxx12210	Prolyl-tRNA synthetase {UniProtKB/TrEMBL:Q6AEX8}	Lxx14720	Lxx14720	DNA polymerase III, delta subunit	[TP0160-TP0588 (0.66563916)]
COG0785	COG2239	Lxx01350	Lxx01350	Cytochrome C-type biogenesis protein	Lxx09130	Lxx09130	Protein containg CBS domains	[TP0101-TP0917 (0.5215956)]
COG0705	COG2239	Lxx00170	Lxx00170	Rhomboid family membrane protein	Lxx09130	Lxx09130	Protein containg CBS domains	[TP0982-TP0917 (0.5527395)]
COG0847	COG1558	Lxx16640	Lxx16640	DNA polymerase III, epsilon subunit	Lxx06310	Lxx06310	Flagellar basal-body rod protein	[TP0643-TP0397 (0.7022186)]
COG0847	COG1558	Lxx11820	Lxx11820	DNA polymerase III, epsilon subunit	Lxx06310	Lxx06310	Flagellar basal-body rod protein	[TP0643-TP0397 (0.7022186)]
COG0305	COG0593	Lxx25140	dnaB	Replicative DNA helicase (EC 3.6.1.-)	Lxx00010	dnaA	Chromosomal replication initiator protein dnaA	[TP0058-TP0001 (0.9013428)]
COG0772	COG2239	Lxx16950	Lxx16950	Cell division protein {UniProtKB/TrEMBL:Q6ADT5}	Lxx09130	Lxx09130	Protein containg CBS domains	[TP0501-TP0917 (0.53388965), TP0387-TP0917 (0.61041105)]
COG0772	COG2239	Lxx15270	Lxx15270	Cell division protein {UniProtKB/TrEMBL:Q6AE63}	Lxx09130	Lxx09130	Protein containg CBS domains	[TP0501-TP0917 (0.53388965), TP0387-TP0917 (0.61041105)]
COG0772	COG2239	Lxx00240	Lxx00240	Cell division membrane protein	Lxx09130	Lxx09130	Protein containg CBS domains	[TP0501-TP0917 (0.53388965), TP0387-TP0917 (0.61041105)]
COG1766	COG2239	Lxx06320	Lxx06320	Flagellar M-ring protein	Lxx09130	Lxx09130	Protein containg CBS domains	[TP0399-TP0917 (0.5059451)]
COG0178	COG1197	Lxx11470	Lxx11470	UvrA-like protein {UniProtKB/TrEMBL:Q6AF50}	Lxx17280	Lxx17280	Transcription-repair coupling factor	[TP0514-TP0344 (0.9414915)]
COG0178	COG1197	Lxx11910	Lxx11910	UvrA-like protein {UniProtKB/TrEMBL:Q6AF09}	Lxx17280	Lxx17280	Transcription-repair coupling factor	[TP0514-TP0344 (0.9414915)]
COG0264	COG0544	Lxx12450	tsf	Elongation factor Ts (EF-Ts)	Lxx07830	tig	Trigger factor {UniProtKB/Swiss-Prot:Q6AG00}	[TP0605-TP0506 (0.9100214)]
COG0495	COG1475	Lxx12370	leuS	Leucyl-tRNA synthetase (EC 6.1.1.4) (Leucine--tRNA ligase) (LeuRS)	Lxx25247	Lxx25247	Chromosome partitioning protein	[TP0586-TP0271 (0.63095015)]
COG0099	COG0216	Lxx20100	rpsM	30S ribosomal protein S13	Lxx06910	prfA	Peptide chain release factor 1 (RF-1)	[TP0210-TP0051 (0.8775348)]
COG0803	COG1268	Lxx25040	Lxx25040	ABC transporter, solute binding protein	Lxx20880	Lxx20880	Biotin synthase {UniProtKB/TrEMBL:Q6ACV7}	[TP0034-TP0228 (0.8514437)]
COG0442	COG0552	Lxx12210	Lxx12210	Prolyl-tRNA synthetase {UniProtKB/TrEMBL:Q6AEX8}	Lxx14970	Lxx14970	Signal recognition particle receptor	[TP0160-TP0578 (0.56216276)]
COG0242	COG0319	Lxx08610	Lxx08610	Polypeptide deformylase	Lxx14600	Lxx14600	UPF0054 protein Lxx14600	[TP0757-TP0650 (0.630912)]
COG0242	COG0319	Lxx15450	Lxx15450	Polypeptide deformylase	Lxx14600	Lxx14600	UPF0054 protein Lxx14600	[TP0757-TP0650 (0.630912)]
COG0457	COG0566	Lxx07840	Lxx07840	Hypothetical protein {UniProtKB/TrEMBL:Q6AFZ9}	Lxx05970	Lxx05970	RRNA methyltransferase {UniProtKB/TrEMBL:Q6AGD8}	[TP0095-TP0054 (0.73981166)]
COG0457	COG0566	Lxx07840	Lxx07840	Hypothetical protein {UniProtKB/TrEMBL:Q6AFZ9}	Lxx23340	Lxx23340	TRNA/rRNA methyltransferase	[TP0095-TP0054 (0.73981166)]
COG0457	COG0566	Lxx07840	Lxx07840	Hypothetical protein {UniProtKB/TrEMBL:Q6AFZ9}	Lxx11880	Lxx11880	RRNA methyltransferase {UniProtKB/TrEMBL:Q6AF11}	[TP0095-TP0054 (0.73981166)]
COG0457	COG0566	Lxx07840	Lxx07840	Hypothetical protein {UniProtKB/TrEMBL:Q6AFZ9}	Lxx18230	Lxx18230	TRNA/rRNA methyltransferase protein	[TP0095-TP0054 (0.73981166)]
COG0465	COG0558	Lxx21500	Lxx21500	Cell division protein {UniProtKB/TrEMBL:Q6ACQ0}	Lxx15520	Lxx15520	CDP-diacylglycerol--glycerol-3-phosphate	[TP0765-TP0256 (0.8653493)]
COG0465	COG0558	Lxx21500	Lxx21500	Cell division protein {UniProtKB/TrEMBL:Q6ACQ0}	Lxx16070	Lxx16070	CDP-diacylglycerol--glycerol-3-phosphate	[TP0765-TP0256 (0.8653493)]
COG0024	COG0462	Lxx09980	Lxx09980	Methionine aminopeptidase	Lxx17420	Lxx17420	Ribose-phosphate pyrophosphokinase	[TP0842-TP0294 (0.8762697)]
COG0024	COG0462	Lxx14830	Lxx14830	Methionine aminopeptidase	Lxx17420	Lxx17420	Ribose-phosphate pyrophosphokinase	[TP0842-TP0294 (0.8762697)]
COG0024	COG0462	Lxx20120	Lxx20120	Methionine aminopeptidase	Lxx17420	Lxx17420	Ribose-phosphate pyrophosphokinase	[TP0842-TP0294 (0.8762697)]
COG0125	COG0361	Lxx04070	tmk	Thymidylate kinase {UniProtKB/Swiss-Prot:Q6AGT5}	Lxx20110	infA	Translation initiation factor IF-1	[TP0354-TP0097 (0.8382038)]
COG1536	COG1766	Lxx06340	Lxx06340	Flagellar motor switch protein	Lxx06320	Lxx06320	Flagellar M-ring protein	[TP0400-TP0399 (0.9198608), TP0026-TP0399 (0.9539454)]
COG0319	COG0787	Lxx14600	Lxx14600	UPF0054 protein Lxx14600	Lxx10340	Lxx10340	Alanine racemase {UniProtKB/TrEMBL:Q6AFE9}	[TP0650-TP0681 (0.82058704)]
COG0319	COG0787	Lxx14600	Lxx14600	UPF0054 protein Lxx14600	Lxx10330	Lxx10330	Alanine racemase {UniProtKB/TrEMBL:Q6AFE8}	[TP0650-TP0681 (0.82058704)]
COG0319	COG0787	Lxx14600	Lxx14600	UPF0054 protein Lxx14600	Lxx19950	Lxx19950	Alanine racemase {UniProtKB/TrEMBL:Q6AD34}	[TP0650-TP0681 (0.82058704)]
COG0215	COG1536	Lxx18240	cysS	Cysteinyl-tRNA synthetase (EC 6.1.1.16) (Cysteine--tRNA ligase) (CysRS)	Lxx06340	Lxx06340	Flagellar motor switch protein	[TP0091-TP0400 (0.6374247)]
COG0036	COG2001	Lxx11200	Lxx11200	Ribulose-phosphate 3-epimerase	Lxx15350	mraZ	Protein mraZ {UniProtKB/Swiss-Prot:Q6AE55}	[TP0945-TP0383 (0.685165)]
COG0457	COG0495	Lxx07840	Lxx07840	Hypothetical protein {UniProtKB/TrEMBL:Q6AFZ9}	Lxx12370	leuS	Leucyl-tRNA synthetase (EC 6.1.1.4) (Leucine--tRNA ligase) (LeuRS)	[TP0067-TP0586 (0.714839)]
COG0257	COG0472	Lxx20105	Lxx20105	50S ribosomal protein L36 1	Lxx06970	Lxx06970	Undecaprenyl-phosphate	[TP0209-TP0345 (0.64932555)]
COG0257	COG0472	Lxx20595	Lxx20595	50S ribosomal protein L36 2	Lxx15290	mraY	Phospho-N-acetylmuramoyl-pentapeptide-transferase (EC 2.7.8.13) (UDP- MurNAc-pentapeptide phosphotransferase)	[TP0209-TP0345 (0.64932555)]
COG0257	COG0472	Lxx20105	Lxx20105	50S ribosomal protein L36 1	Lxx15290	mraY	Phospho-N-acetylmuramoyl-pentapeptide-transferase (EC 2.7.8.13) (UDP- MurNAc-pentapeptide phosphotransferase)	[TP0209-TP0345 (0.64932555)]
COG0257	COG0472	Lxx20595	Lxx20595	50S ribosomal protein L36 2	Lxx06970	Lxx06970	Undecaprenyl-phosphate	[TP0209-TP0345 (0.64932555)]
COG0358	COG0457	Lxx08520	Lxx08520	DNA primase {UniProtKB/TrEMBL:Q6AFU6}	Lxx07840	Lxx07840	Hypothetical protein {UniProtKB/TrEMBL:Q6AFZ9}	[TP0492-TP0648 (0.5111708)]
COG0024	COG0125	Lxx20120	Lxx20120	Methionine aminopeptidase	Lxx04070	tmk	Thymidylate kinase {UniProtKB/Swiss-Prot:Q6AGT5}	[TP0842-TP0354 (0.8096375)]
COG0024	COG0125	Lxx09980	Lxx09980	Methionine aminopeptidase	Lxx04070	tmk	Thymidylate kinase {UniProtKB/Swiss-Prot:Q6AGT5}	[TP0842-TP0354 (0.8096375)]
COG0024	COG0125	Lxx14830	Lxx14830	Methionine aminopeptidase	Lxx04070	tmk	Thymidylate kinase {UniProtKB/Swiss-Prot:Q6AGT5}	[TP0842-TP0354 (0.8096375)]
COG1291	COG1291	Lxx06440	Lxx06440	Chemotaxis motility protein A	Lxx06440	Lxx06440	Chemotaxis motility protein A	[TP0725-TP0725 (0.8044664)]
COG1536	COG1536	Lxx06340	Lxx06340	Flagellar motor switch protein	Lxx06340	Lxx06340	Flagellar motor switch protein	[TP0026-TP0400 (0.5928469)]
COG0782	COG1057	Lxx16890	Lxx16890	Transcription elongation factor	Lxx08100	nadD	Probable nicotinate-nucleotide adenylyltransferase (EC 2.7.7.18) (Deamido-NAD(+) pyrophosphorylase) (Deamido-NAD(+) diphosphorylase) (Nicotinate mononucleotide adenylyltransferase) (NaMN adenylyltransferase)	[TP0019-TP0741 (0.75909394)]
COG1079	COG2239	Lxx04630	Lxx04630	ABC transporter, permease protein	Lxx09130	Lxx09130	Protein containg CBS domains	[TP0302-TP0917 (0.5527395)]
COG1109	COG1157	Lxx20010	glmM	Phosphoglucosamine mutase (EC 5.4.2.10)	Lxx06360	Lxx06360	Flagellum-like ATP synthase	[TP0413-TP0402 (0.78400123)]
COG1109	COG1157	Lxx05290	Lxx05290	Phosphoglucomutase {UniProtKB/TrEMBL:Q6AGJ1}	Lxx06360	Lxx06360	Flagellum-like ATP synthase	[TP0413-TP0402 (0.78400123)]
COG1109	COG1157	Lxx04690	Lxx04690	Phosphomannomutase {UniProtKB/TrEMBL:Q6AGN7}	Lxx06360	Lxx06360	Flagellum-like ATP synthase	[TP0413-TP0402 (0.78400123)]
COG0012	COG0188	Lxx16610	Lxx16610	Hypothetical protein {UniProtKB/TrEMBL:Q6ADV8}	Lxx10360	Lxx10360	DNA gyrase subunit A {UniProtKB/TrEMBL:Q6AFE5}	[TP0124-TP0005 (0.7149395)]
COG0012	COG0188	Lxx16610	Lxx16610	Hypothetical protein {UniProtKB/TrEMBL:Q6ADV8}	Lxx00070	Lxx00070	DNA gyrase subunit A {UniProtKB/TrEMBL:Q6AHN0}	[TP0124-TP0005 (0.7149395)]
COG0324	COG1558	Lxx15980	Lxx15980	TRNA isopentenyltransferase	Lxx06310	Lxx06310	Flagellar basal-body rod protein	[TP0637-TP0397 (0.66148543)]
COG0462	COG0492	Lxx17420	Lxx17420	Ribose-phosphate pyrophosphokinase	Lxx25220	Lxx25220	Thioredoxin-disulfide reductase	[TP0294-TP0814 (0.8323514)]
COG0462	COG0492	Lxx17420	Lxx17420	Ribose-phosphate pyrophosphokinase	Lxx13070	Lxx13070	Pyridine nucleotide-disulfide oxidoreductase	[TP0294-TP0814 (0.8323514)]
COG0124	COG0254	Lxx17220	hisS	Histidyl-tRNA synthetase (EC 6.1.1.21) (Histidine--tRNA ligase) (HisRS)	Lxx11800	rpmE	50S ribosomal protein L31 type B	[TP0641-TP0255 (0.65973145)]
COG0178	COG0272	Lxx11470	Lxx11470	UvrA-like protein {UniProtKB/TrEMBL:Q6AF50}	Lxx14380	Lxx14380	DNA ligase {UniProtKB/TrEMBL:Q6AEE5}	[TP0514-TP0634 (0.7537598)]
COG0178	COG0272	Lxx11910	Lxx11910	UvrA-like protein {UniProtKB/TrEMBL:Q6AF09}	Lxx14380	Lxx14380	DNA ligase {UniProtKB/TrEMBL:Q6AEE5}	[TP0514-TP0634 (0.7537598)]
COG0495	COG1558	Lxx12370	leuS	Leucyl-tRNA synthetase (EC 6.1.1.4) (Leucine--tRNA ligase) (LeuRS)	Lxx06310	Lxx06310	Flagellar basal-body rod protein	[TP0586-TP0397 (0.60331625)]
COG1135	COG1466	Lxx15770	Lxx15770	Glycine betaine/proline porter	Lxx14720	Lxx14720	DNA polymerase III, delta subunit	[TP0120-TP0588 (0.7896185)]
COG0242	COG0263	Lxx15450	Lxx15450	Polypeptide deformylase	Lxx08070	proB	Glutamate 5-kinase (EC 2.7.2.11) (Gamma-glutamyl kinase) (GK)	[TP0757-TP0351 (0.5771584)]
COG0242	COG0263	Lxx08610	Lxx08610	Polypeptide deformylase	Lxx08070	proB	Glutamate 5-kinase (EC 2.7.2.11) (Gamma-glutamyl kinase) (GK)	[TP0757-TP0351 (0.5771584)]
COG0566	COG1589	Lxx05970	Lxx05970	RRNA methyltransferase {UniProtKB/TrEMBL:Q6AGD8}	Lxx15240	Lxx15240	Cell division protein {UniProtKB/TrEMBL:Q6AE66}	[TP0109-TP0388 (0.8512026)]
COG0566	COG1589	Lxx23340	Lxx23340	TRNA/rRNA methyltransferase	Lxx15240	Lxx15240	Cell division protein {UniProtKB/TrEMBL:Q6AE66}	[TP0109-TP0388 (0.8512026)]
COG0566	COG1589	Lxx18230	Lxx18230	TRNA/rRNA methyltransferase protein	Lxx15240	Lxx15240	Cell division protein {UniProtKB/TrEMBL:Q6AE66}	[TP0109-TP0388 (0.8512026)]
COG0566	COG1589	Lxx11880	Lxx11880	RRNA methyltransferase {UniProtKB/TrEMBL:Q6AF11}	Lxx15240	Lxx15240	Cell division protein {UniProtKB/TrEMBL:Q6AE66}	[TP0109-TP0388 (0.8512026)]
COG0124	COG0546	Lxx17220	hisS	Histidyl-tRNA synthetase (EC 6.1.1.21) (Histidine--tRNA ligase) (HisRS)	Lxx07220	Lxx07220	Phosphonoacetaldehyde hydrolase	[TP0641-TP0554 (0.5196431)]
COG0124	COG0546	Lxx17220	hisS	Histidyl-tRNA synthetase (EC 6.1.1.21) (Histidine--tRNA ligase) (HisRS)	Lxx00910	Lxx00910	Hydrolase, haloacid dehalogenase-like family	[TP0641-TP0554 (0.5196431)]
COG0257	COG0773	Lxx20105	Lxx20105	50S ribosomal protein L36 1	Lxx15250	murC	UDP-N-acetylmuramate--L-alanine ligase (EC 6.3.2.8) (UDP-N- acetylmuramoyl-L-alanine synthetase)	[TP0209-TP0341 (0.6926446)]
COG0257	COG0773	Lxx20595	Lxx20595	50S ribosomal protein L36 2	Lxx15250	murC	UDP-N-acetylmuramate--L-alanine ligase (EC 6.3.2.8) (UDP-N- acetylmuramoyl-L-alanine synthetase)	[TP0209-TP0341 (0.6926446)]
COG0272	COG1879	Lxx14380	Lxx14380	DNA ligase {UniProtKB/TrEMBL:Q6AEE5}	Lxx22210	Lxx22210	Sugar ABC transporter, solute-binding protein	[TP0634-TP0684 (0.56216276)]
COG0257	COG0681	Lxx20595	Lxx20595	50S ribosomal protein L36 2	Lxx18070	Lxx18070	Signal peptidase I {UniProtKB/TrEMBL:Q6ADJ5}	[TP0209-TP0926 (0.69083804)]
COG0257	COG0681	Lxx20105	Lxx20105	50S ribosomal protein L36 1	Lxx18070	Lxx18070	Signal peptidase I {UniProtKB/TrEMBL:Q6ADJ5}	[TP0209-TP0926 (0.69083804)]
COG0768	COG1344	Lxx00230	Lxx00230	Penicillin binding protein, transpeptidase domain	Lxx06240	Lxx06240	Flagellin-like protein {UniProtKB/TrEMBL:Q6AGB4}	[TP0760-TP0870 (0.7190043)]
COG0768	COG1344	Lxx15320	Lxx15320	Penicillin binding protein, transpeptidase domain	Lxx06190	Lxx06190	Flagellar hook-associated protein 3	[TP0760-TP0870 (0.7190043)]
COG0768	COG1344	Lxx15320	Lxx15320	Penicillin binding protein, transpeptidase domain	Lxx06240	Lxx06240	Flagellin-like protein {UniProtKB/TrEMBL:Q6AGB4}	[TP0760-TP0870 (0.7190043)]
COG0768	COG1344	Lxx00230	Lxx00230	Penicillin binding protein, transpeptidase domain	Lxx06190	Lxx06190	Flagellar hook-associated protein 3	[TP0760-TP0870 (0.7190043)]
COG0228	COG0546	Lxx14900	rpsP	30S ribosomal protein S16	Lxx00910	Lxx00910	Hydrolase, haloacid dehalogenase-like family	[TP0905-TP0554 (0.5352583)]
COG0228	COG0546	Lxx14900	rpsP	30S ribosomal protein S16	Lxx07220	Lxx07220	Phosphonoacetaldehyde hydrolase	[TP0905-TP0554 (0.5352583)]
COG0770	COG2001	Lxx15300	Lxx15300	UDP-N-acetylmuramoylalanyl-D-glutamyl-2,	Lxx15350	mraZ	Protein mraZ {UniProtKB/Swiss-Prot:Q6AE55}	[TP0386-TP0383 (0.8315325)]
COG0234	COG0803	Lxx19880	groS	10 kDa chaperonin (Protein Cpn10) (groES protein)	Lxx25040	Lxx25040	ABC transporter, solute binding protein	[TP1013-TP0163 (0.67160416)]
COG0457	COG1061	Lxx07840	Lxx07840	Hypothetical protein {UniProtKB/TrEMBL:Q6AFZ9}	Lxx17950	Lxx17950	DNA repair helicase {UniProtKB/TrEMBL:Q6ADK8}	[TP0095-TP0380 (0.51337665)]
COG0457	COG1061	Lxx07840	Lxx07840	Hypothetical protein {UniProtKB/TrEMBL:Q6AFZ9}	Lxx11930	Lxx11930	Hypothetical protein {UniProtKB/TrEMBL:Q6AF06}	[TP0095-TP0380 (0.51337665)]
COG0342	COG0546	Lxx10800	Lxx10800	SecD {UniProtKB/TrEMBL:Q6AFB2}	Lxx07220	Lxx07220	Phosphonoacetaldehyde hydrolase	[TP0410-TP0554 (0.6160348)]
COG0342	COG0546	Lxx10800	Lxx10800	SecD {UniProtKB/TrEMBL:Q6AFB2}	Lxx00910	Lxx00910	Hydrolase, haloacid dehalogenase-like family	[TP0410-TP0554 (0.6160348)]
COG0457	COG1536	Lxx07840	Lxx07840	Hypothetical protein {UniProtKB/TrEMBL:Q6AFZ9}	Lxx06340	Lxx06340	Flagellar motor switch protein	[TP0648-TP0400 (0.69805074)]
COG0227	COG0492	Lxx25000	rpmB	50S ribosomal protein L28	Lxx13070	Lxx13070	Pyridine nucleotide-disulfide oxidoreductase	[TP0362-TP0814 (0.801083)]
COG0227	COG0492	Lxx25000	rpmB	50S ribosomal protein L28	Lxx25220	Lxx25220	Thioredoxin-disulfide reductase	[TP0362-TP0814 (0.801083)]
COG0051	COG1192	Lxx20340	rpsJ	30S ribosomal protein S10	Lxx15480	Lxx15480	Plasmid partitioning protein	[TP0188-TP0272 (0.7732025)]
COG0051	COG1192	Lxx20340	rpsJ	30S ribosomal protein S10	Lxx25250	Lxx25250	Chromosome partitioning protein	[TP0188-TP0272 (0.7732025)]
COG0051	COG1192	Lxx20340	rpsJ	30S ribosomal protein S10	Lxx05680	Lxx05680	Chromosome partitioning protein	[TP0188-TP0272 (0.7732025)]
COG0098	COG0803	Lxx20170	rpsE	30S ribosomal protein S5	Lxx25040	Lxx25040	ABC transporter, solute binding protein	[TP0206-TP0163 (0.74372905)]
COG0442	COG0459	Lxx12210	Lxx12210	Prolyl-tRNA synthetase {UniProtKB/TrEMBL:Q6AEX8}	Lxx18010	groL	60 kDa chaperonin (Protein Cpn60) (groEL protein)	[TP0160-TP0030 (0.7719589)]
COG0255	COG1354	Lxx20250	Lxx20250	50S ribosomal protein L29	Lxx05690	Lxx05690	Hypothetical protein {UniProtKB/TrEMBL:Q6AGG1}	[TP0197-TP0691 (0.70609456)]
COG0341	COG2239	Lxx10810	Lxx10810	SecF {UniProtKB/TrEMBL:Q6AFB1}	Lxx09130	Lxx09130	Protein containg CBS domains	[TP0411-TP0917 (0.6093018)]
COG0217	COG0481	Lxx10750	Lxx10750	Hypothetical UPF0082 protein Lxx10750	Lxx14690	lepA	GTP-binding protein lepA	[TP0474-TP0510 (0.76600474)]
COG0178	COG0357	Lxx11470	Lxx11470	UvrA-like protein {UniProtKB/TrEMBL:Q6AF50}	Lxx25255	gidB	Methyltransferase gidB (EC 2.1.-.-) (Glucose-inhibited division protein B)	[TP0514-TP0946 (0.8569251)]
COG0178	COG0357	Lxx11910	Lxx11910	UvrA-like protein {UniProtKB/TrEMBL:Q6AF09}	Lxx25255	gidB	Methyltransferase gidB (EC 2.1.-.-) (Glucose-inhibited division protein B)	[TP0514-TP0946 (0.8569251)]
COG0472	COG2239	Lxx06970	Lxx06970	Undecaprenyl-phosphate	Lxx09130	Lxx09130	Protein containg CBS domains	[TP0345-TP0917 (0.5059451)]
COG0472	COG2239	Lxx15290	mraY	Phospho-N-acetylmuramoyl-pentapeptide-transferase (EC 2.7.8.13) (UDP- MurNAc-pentapeptide phosphotransferase)	Lxx09130	Lxx09130	Protein containg CBS domains	[TP0345-TP0917 (0.5059451)]
COG0330	COG0772	Lxx08370	Lxx08370	Secreted protein {UniProtKB/TrEMBL:Q6AFV6}	Lxx00240	Lxx00240	Cell division membrane protein	[TP0113-TP0501 (0.70068353)]
COG0330	COG0772	Lxx08370	Lxx08370	Secreted protein {UniProtKB/TrEMBL:Q6AFV6}	Lxx15270	Lxx15270	Cell division protein {UniProtKB/TrEMBL:Q6AE63}	[TP0113-TP0501 (0.70068353)]
COG0330	COG0772	Lxx08370	Lxx08370	Secreted protein {UniProtKB/TrEMBL:Q6AFV6}	Lxx16950	Lxx16950	Cell division protein {UniProtKB/TrEMBL:Q6ADT5}	[TP0113-TP0501 (0.70068353)]
COG1109	COG1488	Lxx20010	glmM	Phosphoglucosamine mutase (EC 5.4.2.10)	Lxx13600	Lxx13600	Nicotinate phosphoribosyltransferase	[TP0413-TP0628 (0.6598422)]
COG1109	COG1488	Lxx05290	Lxx05290	Phosphoglucomutase {UniProtKB/TrEMBL:Q6AGJ1}	Lxx13600	Lxx13600	Nicotinate phosphoribosyltransferase	[TP0413-TP0628 (0.6598422)]
COG1109	COG1488	Lxx04690	Lxx04690	Phosphomannomutase {UniProtKB/TrEMBL:Q6AGN7}	Lxx13600	Lxx13600	Nicotinate phosphoribosyltransferase	[TP0413-TP0628 (0.6598422)]
COG0143	COG0217	Lxx06770	Lxx06770	Methionyl-tRNA synthetase	Lxx10750	Lxx10750	Hypothetical UPF0082 protein Lxx10750	[TP0798-TP0474 (0.7790581)]
COG0143	COG0217	Lxx17520	Lxx17520	Methionyl-tRNA synthetase	Lxx10750	Lxx10750	Hypothetical UPF0082 protein Lxx10750	[TP0798-TP0474 (0.7790581)]
COG0357	COG0442	Lxx25255	gidB	Methyltransferase gidB (EC 2.1.-.-) (Glucose-inhibited division protein B)	Lxx12210	Lxx12210	Prolyl-tRNA synthetase {UniProtKB/TrEMBL:Q6AEX8}	[TP0946-TP0160 (0.6515529)]
COG0586	COG1061	Lxx13560	Lxx13560	Integral membrane protein	Lxx11930	Lxx11930	Hypothetical protein {UniProtKB/TrEMBL:Q6AF06}	[TP0779-TP0380 (0.6968711)]
COG0586	COG1061	Lxx13560	Lxx13560	Integral membrane protein	Lxx17950	Lxx17950	DNA repair helicase {UniProtKB/TrEMBL:Q6ADK8}	[TP0779-TP0380 (0.6968711)]
COG0564	COG1200	Lxx15170	Lxx15170	Pseudouridine synthase {UniProtKB/TrEMBL:Q6AE73}	Lxx09750	Lxx09750	ATP-dependent DNA helicase RecG	[TP0339-TP0687 (0.85149276)]
COG0457	COG2812	Lxx07840	Lxx07840	Hypothetical protein {UniProtKB/TrEMBL:Q6AFZ9}	Lxx03430	Lxx03430	DNA polymerase III, gamma and tau subunit	[TP0067-TP1005 (0.5652097)]
COG0457	COG1396	Lxx07840	Lxx07840	Hypothetical protein {UniProtKB/TrEMBL:Q6AFZ9}	Lxx10290	Lxx10290	Transcriptional regulator	[TP0648-TP0461 (0.6214171)]
COG0124	COG0124	Lxx17220	hisS	Histidyl-tRNA synthetase (EC 6.1.1.21) (Histidine--tRNA ligase) (HisRS)	Lxx17220	hisS	Histidyl-tRNA synthetase (EC 6.1.1.21) (Histidine--tRNA ligase) (HisRS)	[TP0641-TP0641 (0.67365265)]
COG0290	COG1837	Lxx18860	Lxx18860	Translation initiation factor IF-3	Lxx14890	Lxx14890	UPF0109 protein Lxx14890	[TP0850-TP0906 (0.70629925)]
COG0768	COG0815	Lxx15320	Lxx15320	Penicillin binding protein, transpeptidase domain	Lxx08350	Lxx08350	Apolipoprotein N-acyltransferase	[TP0500-TP0252 (0.87159187)]
COG0768	COG0815	Lxx00230	Lxx00230	Penicillin binding protein, transpeptidase domain	Lxx08350	Lxx08350	Apolipoprotein N-acyltransferase	[TP0500-TP0252 (0.87159187)]
COG0586	COG2236	Lxx13560	Lxx13560	Integral membrane protein	Lxx18900	Lxx18900	Xanthine-guanine phosphoribosyltransferase	[TP0779-TP0050 (0.66770643)]
COG2239	COG4603	Lxx09130	Lxx09130	Protein containg CBS domains	Lxx04620	Lxx04620	ABC transporter, permease protein	[TP0917-TP0301 (0.53720385)]
COG0442	COG1344	Lxx12210	Lxx12210	Prolyl-tRNA synthetase {UniProtKB/TrEMBL:Q6AEX8}	Lxx06240	Lxx06240	Flagellin-like protein {UniProtKB/TrEMBL:Q6AGB4}	[TP0160-TP0792 (0.6929264), TP0160-TP0659 (0.5927278)]
COG0442	COG1344	Lxx12210	Lxx12210	Prolyl-tRNA synthetase {UniProtKB/TrEMBL:Q6AEX8}	Lxx06190	Lxx06190	Flagellar hook-associated protein 3	[TP0160-TP0792 (0.6929264), TP0160-TP0659 (0.5927278)]
COG0211	COG1536	Lxx08050	rpmA	50S ribosomal protein L27	Lxx06340	Lxx06340	Flagellar motor switch protein	[TP0743-TP0400 (0.6311798)]
COG1536	COG1595	Lxx06340	Lxx06340	Flagellar motor switch protein	Lxx19190	Lxx19190	RNA polymerase, sigma-70 factor, ECF subfamily	[TP0400-TP0092 (0.64304686)]
COG1536	COG1595	Lxx06340	Lxx06340	Flagellar motor switch protein	Lxx18470	Lxx18470	RNA polymerase sigma factor	[TP0400-TP0092 (0.64304686)]
COG0050	COG0457	Lxx20390	tuf	Elongation factor Tu (EF-Tu)	Lxx07840	Lxx07840	Hypothetical protein {UniProtKB/TrEMBL:Q6AFZ9}	[TP0187-TP0067 (0.7854602)]
COG0220	COG1316	Lxx08920	trmB	tRNA (guanine-N(7)-)-methyltransferase (EC 2.1.1.33) (tRNA(m7G46)- methyltransferase)	Lxx20960	Lxx20960	Transcriptional regulator, LytR family	[TP0464-TP0739 (0.7885255)]
COG0220	COG1316	Lxx08920	trmB	tRNA (guanine-N(7)-)-methyltransferase (EC 2.1.1.33) (tRNA(m7G46)- methyltransferase)	Lxx20850	Lxx20850	Transcriptional regulator, LytR family	[TP0464-TP0739 (0.7885255)]
COG0220	COG1316	Lxx08920	trmB	tRNA (guanine-N(7)-)-methyltransferase (EC 2.1.1.33) (tRNA(m7G46)- methyltransferase)	Lxx08150	Lxx08150	Transcriptional regulator, LytR family	[TP0464-TP0739 (0.7885255)]
COG0220	COG1316	Lxx08920	trmB	tRNA (guanine-N(7)-)-methyltransferase (EC 2.1.1.33) (tRNA(m7G46)- methyltransferase)	Lxx02350	Lxx02350	Membrane protein {UniProtKB/TrEMBL:Q6AH63}	[TP0464-TP0739 (0.7885255)]
COG0257	COG0564	Lxx20595	Lxx20595	50S ribosomal protein L36 2	Lxx15170	Lxx15170	Pseudouridine synthase {UniProtKB/TrEMBL:Q6AE73}	[TP0209-TP0154 (0.634929)]
COG0257	COG0564	Lxx20105	Lxx20105	50S ribosomal protein L36 1	Lxx15170	Lxx15170	Pseudouridine synthase {UniProtKB/TrEMBL:Q6AE73}	[TP0209-TP0154 (0.634929)]
COG0446	COG1582	Lxx10230	Lxx10230	Hypothetical protein {UniProtKB/TrEMBL:Q6AFF5}	Lxx06430	Lxx06430	Motility protein {UniProtKB/TrEMBL:Q6AGA1}	[TP0921-TP0726 (0.78242165)]
COG0446	COG1582	Lxx10220	Lxx10220	Opine oxidase subunit A	Lxx06430	Lxx06430	Motility protein {UniProtKB/TrEMBL:Q6AGA1}	[TP0921-TP0726 (0.78242165)]
COG0457	COG1187	Lxx07840	Lxx07840	Hypothetical protein {UniProtKB/TrEMBL:Q6AFZ9}	Lxx05710	Lxx05710	RNA pseudouridine synthase	[TP0067-TP0459 (0.6360361)]
COG0210	COG0305	Lxx09220	Lxx09220	ATP-dependent DNA helicase	Lxx25140	dnaB	Replicative DNA helicase (EC 3.6.1.-)	[TP0102-TP0058 (0.8842861)]
COG0210	COG0305	Lxx09260	Lxx09260	ATP-dependent DNA helicase II	Lxx25140	dnaB	Replicative DNA helicase (EC 3.6.1.-)	[TP0102-TP0058 (0.8842861)]
COG0210	COG0305	Lxx09230	Lxx09230	ATP-dependent DNA helicase	Lxx25140	dnaB	Replicative DNA helicase (EC 3.6.1.-)	[TP0102-TP0058 (0.8842861)]
COG0210	COG0305	Lxx19740	Lxx19740	ATP-dependent DNA helicase II	Lxx25140	dnaB	Replicative DNA helicase (EC 3.6.1.-)	[TP0102-TP0058 (0.8842861)]
COG0257	COG1057	Lxx20105	Lxx20105	50S ribosomal protein L36 1	Lxx08100	nadD	Probable nicotinate-nucleotide adenylyltransferase (EC 2.7.7.18) (Deamido-NAD(+) pyrophosphorylase) (Deamido-NAD(+) diphosphorylase) (Nicotinate mononucleotide adenylyltransferase) (NaMN adenylyltransferase)	[TP0209-TP0741 (0.64932555)]
COG0257	COG1057	Lxx20595	Lxx20595	50S ribosomal protein L36 2	Lxx08100	nadD	Probable nicotinate-nucleotide adenylyltransferase (EC 2.7.7.18) (Deamido-NAD(+) pyrophosphorylase) (Deamido-NAD(+) diphosphorylase) (Nicotinate mononucleotide adenylyltransferase) (NaMN adenylyltransferase)	[TP0209-TP0741 (0.64932555)]
