# Supplementary material for: The Binary Protein Interactome of Treponema pallidum – The Syphilis Spirochete
Source: PLoS One. 2008 May 28;3(5):e2292. doi: 10.1371/journal.pone.0002292 (PMC2386257; doi:10.1371/journal.pone.0002292)
Supplement: Data S1 — Predicted protein-protein interactions based on our Treponema pallidum data; zip archive containing 372 files with one file per species. (6.09 MB ZIP) [file pone.0002292.s006.zip › bacteria/Leptospira_interrogans_Copenh_.tab]

267671 Leptospira interrogans Copenh.
COG A	COG B	Locus Id A	Preferred Name(s) A	Annotation A	Locus Id B	Preferred Name(s) B	Annotation B	T. pallidum interaction
COG0186	COG1475	LIC12864	rpsQ	30S ribosomal protein S17	LIC20021	LIC20021	ParB {UniProtKB/TrEMBL:Q75G28}	[TP0198-TP0271 (0.71912634)]
COG0186	COG1475	LIC12864	rpsQ	30S ribosomal protein S17	LIC11353	LIC11353	ParB family protein {UniProtKB/TrEMBL:Q72SM6}	[TP0198-TP0271 (0.71912634)]
COG0186	COG1475	LIC12864	rpsQ	30S ribosomal protein S17	LIC20275	LIC20275	ParB {UniProtKB/TrEMBL:Q75FB9}	[TP0198-TP0271 (0.71912634)]
COG0186	COG1475	LIC12864	rpsQ	30S ribosomal protein S17	LIC13488	LIC13488	ParB {UniProtKB/TrEMBL:Q72LR5}	[TP0198-TP0271 (0.71912634)]
COG2812	NOG22441	LIC13474	LIC13474	DNA polymerase III gamma subunit	LIC11436	LIC11436	Hypothetical protein {UniProtKB/TrEMBL:Q72SE7}	[TP1005-TP0484 (0.52391654)]
COG0608	COG0817	LIC11066	LIC11066	Single-stranded DNA exonuclease	LIC12885	LIC12885	Putative holliday junction endodeoxyribonuclease	[TP0704-TP0517 (0.81382185)]
COG0845	COG4591	LIC10492	LIC10492	Heavy metal efflux pump	LIC10232	LIC10232	Lipoprotein releasing system transmembrane	[TP0965-TP0582 (0.8143851)]
COG0845	COG4591	LIC12306	LIC12306	Heavy metal efflux pump	LIC10232	LIC10232	Lipoprotein releasing system transmembrane	[TP0965-TP0582 (0.8143851)]
COG0845	COG4591	LIC12306	LIC12306	Heavy metal efflux pump	LIC12429	LIC12429	Lipoprotein releasing system, permease component	[TP0965-TP0582 (0.8143851)]
COG0845	COG4591	LIC10492	LIC10492	Heavy metal efflux pump	LIC12429	LIC12429	Lipoprotein releasing system, permease component	[TP0965-TP0582 (0.8143851)]
COG0617	COG0860	LIC11065	LIC11065	Polynucleotide adenyltransferase	LIC10739	LIC10739	N-acetylmuramoyl-L-alanine amidase	[TP0270-TP0247 (0.76828843)]
COG0617	COG0860	LIC11934	LIC11934	Polynucleotide adenyltransferase-like protein	LIC10739	LIC10739	N-acetylmuramoyl-L-alanine amidase	[TP0270-TP0247 (0.76828843)]
COG0201	COG0550	LIC12853	LIC12853	SecY {UniProtKB/TrEMBL:Q72NI1}	LIC12080	LIC12080	DNA topoisomerase I protein	[TP0208-TP0394 (0.8044664)]
COG0693	COG1922	LIC12354	LIC12354	Putative transcriptional regulator	LIC11914	LIC11914	Udp-n-acetyl-d-mannosamine transferase	[TP0445-TP0275 (0.6010877)]
COG0693	COG1922	LIC13026	LIC13026	ThiJ/PfpI family protein	LIC11914	LIC11914	Udp-n-acetyl-d-mannosamine transferase	[TP0445-TP0275 (0.6010877)]
COG0693	COG1922	LIC11685	LIC11685	Hypothetical protein {UniProtKB/TrEMBL:Q72RQ9}	LIC11914	LIC11914	Udp-n-acetyl-d-mannosamine transferase	[TP0445-TP0275 (0.6010877)]
COG0768	COG2812	LIC10528	LIC10528	Penicillin-binding protein 3	LIC13474	LIC13474	DNA polymerase III gamma subunit	[TP0500-TP1005 (0.655462)]
COG0768	COG2812	LIC11261	LIC11261	Penicillin-binding protein	LIC13474	LIC13474	DNA polymerase III gamma subunit	[TP0500-TP1005 (0.655462)]
COG0051	COG0693	LIC12874	rpsJ	30S ribosomal protein S10	LIC13026	LIC13026	ThiJ/PfpI family protein	[TP0188-TP0445 (0.6307204)]
COG0051	COG0693	LIC12874	rpsJ	30S ribosomal protein S10	LIC11685	LIC11685	Hypothetical protein {UniProtKB/TrEMBL:Q72RQ9}	[TP0188-TP0445 (0.6307204)]
COG0051	COG0693	LIC12874	rpsJ	30S ribosomal protein S10	LIC12354	LIC12354	Putative transcriptional regulator	[TP0188-TP0445 (0.6307204)]
COG0180	COG0564	LIC10357	LIC10357	Tryptophanyl-tRNA synthetase	LIC10192	LIC10192	Hypothetical protein {UniProtKB/TrEMBL:Q72VV4}	[TP0632-TP0339 (0.7885255)]
COG0180	COG0564	LIC10357	LIC10357	Tryptophanyl-tRNA synthetase	LIC11152	LIC11152	Pseudouridylate synthase, 23S RNA-specific	[TP0632-TP0339 (0.7885255)]
COG0180	COG0564	LIC10357	LIC10357	Tryptophanyl-tRNA synthetase	LIC12267	LIC12267	Ribosomal large subunit pseudouridine synthase C	[TP0632-TP0339 (0.7885255)]
COG1580	COG2239	LIC10624	LIC10624	Flagellar protein {UniProtKB/TrEMBL:Q72UN3}	LIC11712	LIC11712	Magnesium transporter {UniProtKB/TrEMBL:Q72RN3}	[TP0378-TP0917 (0.53720385)]
COG0090	COG0223	LIC12870	rplB	50S ribosomal protein L2	LIC11552	fmt	Methionyl-tRNA formyltransferase (EC 2.1.2.9)	[TP0192-TP0756 (0.8610547)]
COG0090	COG0223	LIC12870	rplB	50S ribosomal protein L2	LIC12186	LIC12186	Methionyl-tRNA(Fmet) n-formyltransferase	[TP0192-TP0756 (0.8610547)]
COG0632	COG2255	LIC11148	LIC11148	DNA helicase subunit A {UniProtKB/TrEMBL:Q72T73}	LIC12811	ruvB	Holliday junction ATP-dependent DNA helicase ruvB (EC 3.6.1.-)	[TP0543-TP0162 (0.9659884)]
COG0462	COG0817	LIC10429	prs	Ribose-phosphate pyrophosphokinase (EC 2.7.6.1) (RPPK) (Phosphoribosyl pyrophosphate synthetase) (P-Rib-PP synthetase) (PRPP synthetase)	LIC12885	LIC12885	Putative holliday junction endodeoxyribonuclease	[TP0294-TP0517 (0.54911256)]
COG0125	COG0586	LIC12814	tmk	Thymidylate kinase {UniProtKB/Swiss-Prot:Q72NL9}	LIC11594	LIC11594	Hypothetical protein {UniProtKB/TrEMBL:Q72RZ4}	[TP0354-TP0779 (0.67954355)]
COG0125	COG0586	LIC12814	tmk	Thymidylate kinase {UniProtKB/Swiss-Prot:Q72NL9}	LIC11662	LIC11662	Cytoplasmic membrane protein	[TP0354-TP0779 (0.67954355)]
COG0125	COG0586	LIC12814	tmk	Thymidylate kinase {UniProtKB/Swiss-Prot:Q72NL9}	LIC12996	LIC12996	Cytoplasmic membrane protein	[TP0354-TP0779 (0.67954355)]
COG0257	COG0577	LIC12850	LIC12850	50S ribosomal protein L36	LIC11080	LIC11080	ABC transporter integral membrane protein	[TP0209-TP0962 (0.5903608)]
COG1752	COG2604	LIC20192	LIC20192	Hypothetical protein {UniProtKB/TrEMBL:Q75FJ0}	LIC12413	LIC12413	Hypothetical protein {UniProtKB/TrEMBL:Q72PQ5}	[TP1033-TP0175 (0.6374247)]
COG1752	COG2604	LIC10590	LIC10590	Hypothetical protein {UniProtKB/TrEMBL:Q72UR7}	LIC12413	LIC12413	Hypothetical protein {UniProtKB/TrEMBL:Q72PQ5}	[TP1033-TP0175 (0.6374247)]
COG1752	COG2604	LIC10590	LIC10590	Hypothetical protein {UniProtKB/TrEMBL:Q72UR7}	LIC10529	LIC10529	Hypothetical protein {UniProtKB/TrEMBL:Q72UX8}	[TP1033-TP0175 (0.6374247)]
COG1752	COG2604	LIC20192	LIC20192	Hypothetical protein {UniProtKB/TrEMBL:Q75FJ0}	LIC10529	LIC10529	Hypothetical protein {UniProtKB/TrEMBL:Q72UX8}	[TP1033-TP0175 (0.6374247)]
COG1291	COG1684	LIC12931	LIC12931	Chemotaxis motility protein A	LIC11374	LIC11374	Flagellar biosynthetic protein	[TP0725-TP0716 (0.9601814)]
COG1291	COG1684	LIC10622	LIC10622	Motility protein A {UniProtKB/TrEMBL:Q72UN5}	LIC11374	LIC11374	Flagellar biosynthetic protein	[TP0725-TP0716 (0.9601814)]
COG1061	COG3391	LIC11791	LIC11791	ATP-dependent DNA helicase	LIC12730	LIC12730	Hypothetical protein {UniProtKB/TrEMBL:Q72NU9}	[TP0380-TP0421 (0.5112116)]
COG0222	COG0802	LIC10752	LA_3421	50S ribosomal protein L7/L12	LIC10033	LIC10033	Hypothetical protein {UniProtKB/TrEMBL:Q72WA4}	[TP0240-TP0875 (0.8481433)]
COG0192	COG0592	LIC11354	metK	S-adenosylmethionine synthetase (EC 2.5.1.6) (Methionine adenosyltransferase) (AdoMet synthetase) (MAT)	LIC10002	LIC10002	DNA polymerase III beta subunit	[TP0794-TP0002 (0.8412751)]
COG0125	COG0457	LIC12814	tmk	Thymidylate kinase {UniProtKB/Swiss-Prot:Q72NL9}	LIC11670	LIC11670	Hypothetical protein {UniProtKB/TrEMBL:Q72RS2}	[TP0354-TP0648 (0.5206915)]
COG0125	COG0457	LIC12814	tmk	Thymidylate kinase {UniProtKB/Swiss-Prot:Q72NL9}	LIC13095	LIC13095	Hypothetical protein {UniProtKB/TrEMBL:Q72MU4}	[TP0354-TP0648 (0.5206915)]
COG0125	COG0457	LIC12814	tmk	Thymidylate kinase {UniProtKB/Swiss-Prot:Q72NL9}	LIC12501	LIC12501	Hypothetical protein {UniProtKB/TrEMBL:Q72PH0}	[TP0354-TP0648 (0.5206915)]
COG0125	COG0457	LIC12814	tmk	Thymidylate kinase {UniProtKB/Swiss-Prot:Q72NL9}	LIC10125	LIC10125	Hypothetical protein {UniProtKB/TrEMBL:Q72W16}	[TP0354-TP0648 (0.5206915)]
COG0125	COG0457	LIC12814	tmk	Thymidylate kinase {UniProtKB/Swiss-Prot:Q72NL9}	LIC10053	LIC10053	Hypothetical protein {UniProtKB/TrEMBL:Q72W84}	[TP0354-TP0648 (0.5206915)]
COG0125	COG0457	LIC12814	tmk	Thymidylate kinase {UniProtKB/Swiss-Prot:Q72NL9}	LIC11408	LIC11408	Hypothetical protein {UniProtKB/TrEMBL:Q72SH4}	[TP0354-TP0648 (0.5206915)]
COG0125	COG0457	LIC12814	tmk	Thymidylate kinase {UniProtKB/Swiss-Prot:Q72NL9}	LIC11222	LIC11222	Hypothetical protein {UniProtKB/TrEMBL:Q72T00}	[TP0354-TP0648 (0.5206915)]
COG0125	COG0457	LIC12814	tmk	Thymidylate kinase {UniProtKB/Swiss-Prot:Q72NL9}	LIC10302	LIC10302	Hypothetical protein {UniProtKB/TrEMBL:Q72VJ5}	[TP0354-TP0648 (0.5206915)]
COG0125	COG0457	LIC12814	tmk	Thymidylate kinase {UniProtKB/Swiss-Prot:Q72NL9}	LIC10038	LIC10038	Hypothetical protein {UniProtKB/TrEMBL:Q72W99}	[TP0354-TP0648 (0.5206915)]
COG0860	COG1396	LIC10739	LIC10739	N-acetylmuramoyl-L-alanine amidase	LIC11154	LIC11154	Transcriptional regulator	[TP0247-TP0461 (0.8100859)]
COG0265	COG0333	LIC20143	LIC20143	HtrA1 {UniProtKB/TrEMBL:Q75FN9}	LIC12444	rpmF	50S ribosomal protein L32	[TP0773-TP0807 (0.5060325)]
COG0265	COG0333	LIC12812	LIC12812	Serine protease MucD {UniProtKB/TrEMBL:Q72NM1}	LIC12444	rpmF	50S ribosomal protein L32	[TP0773-TP0807 (0.5060325)]
COG0265	COG0333	LIC11037	LIC11037	Periplasmic trypsin-like serine protease	LIC12444	rpmF	50S ribosomal protein L32	[TP0773-TP0807 (0.5060325)]
COG0802	COG0860	LIC10033	LIC10033	Hypothetical protein {UniProtKB/TrEMBL:Q72WA4}	LIC10739	LIC10739	N-acetylmuramoyl-L-alanine amidase	[TP0875-TP0247 (0.90700364)]
COG0495	COG0761	LIC10517	leuS	Leucyl-tRNA synthetase (EC 6.1.1.4) (Leucine--tRNA ligase) (LeuRS)	LIC11529	lytB	4-hydroxy-3-methylbut-2-enyl diphosphate reductase (EC 1.17.1.2)	[TP0586-TP0547 (0.63095015)]
COG1344	COG1582	LIC11889	flaB	Flagellar filament 35 kDa core protein (Flagellin class B) (35 kDa antigen)	LIC10621	LIC10621	Flagellar protein {UniProtKB/TrEMBL:Q72UN6}	[TP0659-TP0726 (0.7363138)]
COG1344	COG1582	LIC11532	LIC11532	Flagellin protein {UniProtKB/TrEMBL:Q72S54}	LIC10621	LIC10621	Flagellar protein {UniProtKB/TrEMBL:Q72UN6}	[TP0659-TP0726 (0.7363138)]
COG1344	COG1582	LIC11890	LIC11890	Flagellin protein {UniProtKB/TrEMBL:Q72R58}	LIC10621	LIC10621	Flagellar protein {UniProtKB/TrEMBL:Q72UN6}	[TP0659-TP0726 (0.7363138)]
COG1344	COG1582	LIC12947	LIC12947	Flagellin protein {UniProtKB/TrEMBL:Q72N89}	LIC10621	LIC10621	Flagellar protein {UniProtKB/TrEMBL:Q72UN6}	[TP0659-TP0726 (0.7363138)]
COG1344	COG1582	LIC11531	LIC11531	Flagellin protein {UniProtKB/TrEMBL:Q72S55}	LIC10621	LIC10621	Flagellar protein {UniProtKB/TrEMBL:Q72UN6}	[TP0659-TP0726 (0.7363138)]
COG1344	COG1582	LIC13450	LIC13450	Flagellar hook-associated protein 2	LIC10621	LIC10621	Flagellar protein {UniProtKB/TrEMBL:Q72UN6}	[TP0659-TP0726 (0.7363138)]
COG0820	COG2812	LIC12785	LIC12785	Hypothetical protein {UniProtKB/TrEMBL:Q72NP7}	LIC13474	LIC13474	DNA polymerase III gamma subunit	[TP0068-TP1005 (0.60435057)]
COG0771	COG1815	LIC12788	murD	UDP-N-acetylmuramoylalanine--D-glutamate ligase (EC 6.3.2.9) (UDP-N- acetylmuramoyl-L-alanyl-D-glutamate synthetase) (D-glutamic acid- adding enzyme)	LIC10299	LIC10299	Flagellar basal-body rod protein	[TP0903-TP0396 (0.6336193)]
COG1684	COG2239	LIC11374	LIC11374	Flagellar biosynthetic protein	LIC11712	LIC11712	Magnesium transporter {UniProtKB/TrEMBL:Q72RN3}	[TP0716-TP0917 (0.5059451)]
COG0272	COG1396	LIC13282	LIC13282	NAD dependent DNA ligase	LIC11154	LIC11154	Transcriptional regulator	[TP0634-TP0461 (0.7134334)]
COG1509	COG1509	LIC11303	LIC11303	L-lysine 2,3-aminomutase	LIC11303	LIC11303	L-lysine 2,3-aminomutase	[TP0121-TP0121 (0.7367639)]
COG1509	COG1509	LIC20230	LIC20230	L-lysine 2, 3-aminomutase	LIC20230	LIC20230	L-lysine 2, 3-aminomutase	[TP0121-TP0121 (0.7367639)]
COG1509	COG1509	LIC11303	LIC11303	L-lysine 2,3-aminomutase	LIC20230	LIC20230	L-lysine 2, 3-aminomutase	[TP0121-TP0121 (0.7367639)]
COG1509	COG1509	LIC20230	LIC20230	L-lysine 2, 3-aminomutase	LIC11303	LIC11303	L-lysine 2,3-aminomutase	[TP0121-TP0121 (0.7367639)]
COG0577	COG0845	LIC11080	LIC11080	ABC transporter integral membrane protein	LIC12306	LIC12306	Heavy metal efflux pump	[TP0963-TP0965 (0.93032813)]
COG0577	COG0845	LIC11080	LIC11080	ABC transporter integral membrane protein	LIC10492	LIC10492	Heavy metal efflux pump	[TP0963-TP0965 (0.93032813)]
COG0333	COG1077	LIC12444	rpmF	50S ribosomal protein L32	LIC11258	LIC11258	MreB {UniProtKB/TrEMBL:Q72SW4}	[TP0807-TP0497 (0.61855906)]
COG0234	COG1200	LIC11336	groS	10 kDa chaperonin (Protein Cpn10) (groES protein) (Heat shock 10 kDa protein)	LIC13150	LIC13150	ATP-dependent DNA helicase protein	[TP1013-TP0687 (0.84594196)]
COG0084	COG2201	LIC13481	LIC13481	Hypothetical protein {UniProtKB/TrEMBL:Q72LS0}	LIC12455	cheB1	Chemotaxis response regulator protein-glutamate methylesterase of group 1 operon (EC 3.1.1.61)	[TP0994-TP0631 (0.71912634)]
COG0084	COG2201	LIC13481	LIC13481	Hypothetical protein {UniProtKB/TrEMBL:Q72LS0}	LIC11520	cheB3	Chemotaxis response regulator protein-glutamate methylesterase of group 3 operon (EC 3.1.1.61)	[TP0994-TP0631 (0.71912634)]
COG0084	COG2201	LIC13481	LIC13481	Hypothetical protein {UniProtKB/TrEMBL:Q72LS0}	LIC12061	cheB2	Putative chemotaxis protein-glutamate methylesterase (EC 3.1.1.61)	[TP0994-TP0631 (0.71912634)]
COG0569	COG1306	LIC13175	LIC13175	Potassium uptake system protein	LIC12726	LIC12726	Hypothetical protein {UniProtKB/TrEMBL:Q72NV3}	[TP0024-TP0083 (0.6871683)]
COG0257	COG1253	LIC12850	LIC12850	50S ribosomal protein L36	LIC13143	LIC13143	Hemolysin {UniProtKB/TrEMBL:Q72MQ0}	[TP0209-TP0027 (0.74441797)]
COG0608	COG2206	LIC11066	LIC11066	Single-stranded DNA exonuclease	LIC11189	LIC11189	Hypothetical protein {UniProtKB/TrEMBL:Q72T32}	[TP0704-TP0912 (0.7469796)]
COG0608	COG2206	LIC11066	LIC11066	Single-stranded DNA exonuclease	LIC11563	LIC11563	Hypothetical protein {UniProtKB/TrEMBL:Q72S24}	[TP0704-TP0912 (0.7469796)]
COG0060	COG0681	LIC12400	ileS	Isoleucyl-tRNA synthetase (EC 6.1.1.5) (Isoleucine--tRNA ligase) (IleRS)	LIC10478	LIC10478	Signal peptidase I {UniProtKB/TrEMBL:Q72V25}	[TP0452-TP0185 (0.79878455)]
COG0060	COG0681	LIC12400	ileS	Isoleucyl-tRNA synthetase (EC 6.1.1.5) (Isoleucine--tRNA ligase) (IleRS)	LIC12086	LIC12086	Signal peptidase I {UniProtKB/TrEMBL:Q72QM7}	[TP0452-TP0185 (0.79878455)]
COG0060	COG0681	LIC12400	ileS	Isoleucyl-tRNA synthetase (EC 6.1.1.5) (Isoleucine--tRNA ligase) (IleRS)	LIC11233	LIC11233	Signal peptidase I {UniProtKB/TrEMBL:Q72SY9}	[TP0452-TP0185 (0.79878455)]
COG0558	COG2239	LIC11906	LIC11906	Phosphatidylglycerophosphate synthase related	LIC11712	LIC11712	Magnesium transporter {UniProtKB/TrEMBL:Q72RN3}	[TP0256-TP0917 (0.6007029)]
COG0558	COG2239	LIC12542	LIC12542	Phosphatidylglycerophosphate synthase	LIC11712	LIC11712	Magnesium transporter {UniProtKB/TrEMBL:Q72RN3}	[TP0256-TP0917 (0.6007029)]
COG1344	COG1815	LIC11890	LIC11890	Flagellin protein {UniProtKB/TrEMBL:Q72R58}	LIC10299	LIC10299	Flagellar basal-body rod protein	[TP0870-TP0396 (0.7209834)]
COG1344	COG1815	LIC12947	LIC12947	Flagellin protein {UniProtKB/TrEMBL:Q72N89}	LIC10299	LIC10299	Flagellar basal-body rod protein	[TP0870-TP0396 (0.7209834)]
COG1344	COG1815	LIC11531	LIC11531	Flagellin protein {UniProtKB/TrEMBL:Q72S55}	LIC10299	LIC10299	Flagellar basal-body rod protein	[TP0870-TP0396 (0.7209834)]
COG1344	COG1815	LIC11889	flaB	Flagellar filament 35 kDa core protein (Flagellin class B) (35 kDa antigen)	LIC10299	LIC10299	Flagellar basal-body rod protein	[TP0870-TP0396 (0.7209834)]
COG1344	COG1815	LIC13450	LIC13450	Flagellar hook-associated protein 2	LIC10299	LIC10299	Flagellar basal-body rod protein	[TP0870-TP0396 (0.7209834)]
COG1344	COG1815	LIC11532	LIC11532	Flagellin protein {UniProtKB/TrEMBL:Q72S54}	LIC10299	LIC10299	Flagellar basal-body rod protein	[TP0870-TP0396 (0.7209834)]
COG0257	COG1749	LIC12850	LIC12850	50S ribosomal protein L36	LIC11188	LIC11188	FlgE {UniProtKB/TrEMBL:Q72T33}	[TP0209-TP0727 (0.6772987)]
COG1352	COG1815	LIC11871	LIC11871	Chemotaxis protein methyltransferase	LIC10299	LIC10299	Flagellar basal-body rod protein	[TP0630-TP0396 (0.7590469)]
COG1352	COG1815	LIC12062	LIC12062	Chemotaxis protein {UniProtKB/TrEMBL:Q72QQ1}	LIC10299	LIC10299	Flagellar basal-body rod protein	[TP0630-TP0396 (0.7590469)]
COG1352	COG1595	LIC11871	LIC11871	Chemotaxis protein methyltransferase	LIC10644	LIC10644	RNA polymerase ECF-type sigma factor	[TP0630-TP0092 (0.6191048)]
COG1352	COG1595	LIC12062	LIC12062	Chemotaxis protein {UniProtKB/TrEMBL:Q72QQ1}	LIC12757	LIC12757	RNA polymerase ECF-type sigma factor	[TP0630-TP0092 (0.6191048)]
COG1352	COG1595	LIC12062	LIC12062	Chemotaxis protein {UniProtKB/TrEMBL:Q72QQ1}	LIC13266	LIC13266	RNA polymerase ECF-type sigma factor	[TP0630-TP0092 (0.6191048)]
COG1352	COG1595	LIC11871	LIC11871	Chemotaxis protein methyltransferase	LIC12757	LIC12757	RNA polymerase ECF-type sigma factor	[TP0630-TP0092 (0.6191048)]
COG1352	COG1595	LIC12062	LIC12062	Chemotaxis protein {UniProtKB/TrEMBL:Q72QQ1}	LIC11817	LIC11817	RNA polymerase ECF-type sigma factor	[TP0630-TP0092 (0.6191048)]
COG1352	COG1595	LIC12062	LIC12062	Chemotaxis protein {UniProtKB/TrEMBL:Q72QQ1}	LIC20115	LIC20115	RNA polymerase ECF-type sigma factor	[TP0630-TP0092 (0.6191048)]
COG1352	COG1595	LIC11871	LIC11871	Chemotaxis protein methyltransferase	LIC10559	LIC10559	RNA polymerase ECF-type sigma factor	[TP0630-TP0092 (0.6191048)]
COG1352	COG1595	LIC11871	LIC11871	Chemotaxis protein methyltransferase	LIC13266	LIC13266	RNA polymerase ECF-type sigma factor	[TP0630-TP0092 (0.6191048)]
COG1352	COG1595	LIC11871	LIC11871	Chemotaxis protein methyltransferase	LIC10144	LIC10144	RNA polymerase ECF-type sigma factor	[TP0630-TP0092 (0.6191048)]
COG1352	COG1595	LIC12062	LIC12062	Chemotaxis protein {UniProtKB/TrEMBL:Q72QQ1}	LIC10644	LIC10644	RNA polymerase ECF-type sigma factor	[TP0630-TP0092 (0.6191048)]
COG1352	COG1595	LIC12062	LIC12062	Chemotaxis protein {UniProtKB/TrEMBL:Q72QQ1}	LIC12490	LIC12490	RNA polymerase ECF-type sigma factor	[TP0630-TP0092 (0.6191048)]
COG1352	COG1595	LIC11871	LIC11871	Chemotaxis protein methyltransferase	LIC13285	LIC13285	RNA polymerase ECF-type sigma factor	[TP0630-TP0092 (0.6191048)]
COG1352	COG1595	LIC12062	LIC12062	Chemotaxis protein {UniProtKB/TrEMBL:Q72QQ1}	LIC10559	LIC10559	RNA polymerase ECF-type sigma factor	[TP0630-TP0092 (0.6191048)]
COG1352	COG1595	LIC11871	LIC11871	Chemotaxis protein methyltransferase	LIC20115	LIC20115	RNA polymerase ECF-type sigma factor	[TP0630-TP0092 (0.6191048)]
COG1352	COG1595	LIC11871	LIC11871	Chemotaxis protein methyltransferase	LIC11817	LIC11817	RNA polymerase ECF-type sigma factor	[TP0630-TP0092 (0.6191048)]
COG1352	COG1595	LIC12062	LIC12062	Chemotaxis protein {UniProtKB/TrEMBL:Q72QQ1}	LIC13285	LIC13285	RNA polymerase ECF-type sigma factor	[TP0630-TP0092 (0.6191048)]
COG1352	COG1595	LIC11871	LIC11871	Chemotaxis protein methyltransferase	LIC12490	LIC12490	RNA polymerase ECF-type sigma factor	[TP0630-TP0092 (0.6191048)]
COG1352	COG1595	LIC11871	LIC11871	Chemotaxis protein methyltransferase	LIC10386	LIC10386	RNA polymerase ECF-type sigma factor	[TP0630-TP0092 (0.6191048)]
COG1352	COG1595	LIC12062	LIC12062	Chemotaxis protein {UniProtKB/TrEMBL:Q72QQ1}	LIC10386	LIC10386	RNA polymerase ECF-type sigma factor	[TP0630-TP0092 (0.6191048)]
COG1352	COG1595	LIC12062	LIC12062	Chemotaxis protein {UniProtKB/TrEMBL:Q72QQ1}	LIC10144	LIC10144	RNA polymerase ECF-type sigma factor	[TP0630-TP0092 (0.6191048)]
COG0018	COG1699	LIC12102	argS	Arginyl-tRNA synthetase (EC 6.1.1.19) (Arginine--tRNA ligase) (ArgRS)	LIC13449	LIC13449	Hypothetical protein {UniProtKB/TrEMBL:Q72MJ5}	[TP0831-TP0658 (0.7668753)]
COG1558	COG1776	LIC10298	LIC10298	Flagellar basal-body rod protein	LIC11370	LIC11370	Flagellar motor switch protein	[TP0397-TP0720 (0.6910892)]
COG1344	COG4786	LIC13450	LIC13450	Flagellar hook-associated protein 2	LIC11324	LIC11324	FlgG {UniProtKB/TrEMBL:Q72SQ1}	[TP0792-TP0961 (0.7009321), TP0659-TP0961 (0.6018447)]
COG1344	COG4786	LIC11531	LIC11531	Flagellin protein {UniProtKB/TrEMBL:Q72S55}	LIC12035	LIC12035	Hook protein {UniProtKB/TrEMBL:Q72QS4}	[TP0792-TP0961 (0.7009321), TP0659-TP0961 (0.6018447)]
COG1344	COG4786	LIC11890	LIC11890	Flagellin protein {UniProtKB/TrEMBL:Q72R58}	LIC11324	LIC11324	FlgG {UniProtKB/TrEMBL:Q72SQ1}	[TP0792-TP0961 (0.7009321), TP0659-TP0961 (0.6018447)]
COG1344	COG4786	LIC11532	LIC11532	Flagellin protein {UniProtKB/TrEMBL:Q72S54}	LIC11324	LIC11324	FlgG {UniProtKB/TrEMBL:Q72SQ1}	[TP0792-TP0961 (0.7009321), TP0659-TP0961 (0.6018447)]
COG1344	COG4786	LIC11890	LIC11890	Flagellin protein {UniProtKB/TrEMBL:Q72R58}	LIC12035	LIC12035	Hook protein {UniProtKB/TrEMBL:Q72QS4}	[TP0792-TP0961 (0.7009321), TP0659-TP0961 (0.6018447)]
COG1344	COG4786	LIC13450	LIC13450	Flagellar hook-associated protein 2	LIC12035	LIC12035	Hook protein {UniProtKB/TrEMBL:Q72QS4}	[TP0792-TP0961 (0.7009321), TP0659-TP0961 (0.6018447)]
COG1344	COG4786	LIC11889	flaB	Flagellar filament 35 kDa core protein (Flagellin class B) (35 kDa antigen)	LIC11324	LIC11324	FlgG {UniProtKB/TrEMBL:Q72SQ1}	[TP0792-TP0961 (0.7009321), TP0659-TP0961 (0.6018447)]
COG1344	COG4786	LIC11532	LIC11532	Flagellin protein {UniProtKB/TrEMBL:Q72S54}	LIC12035	LIC12035	Hook protein {UniProtKB/TrEMBL:Q72QS4}	[TP0792-TP0961 (0.7009321), TP0659-TP0961 (0.6018447)]
COG1344	COG4786	LIC12947	LIC12947	Flagellin protein {UniProtKB/TrEMBL:Q72N89}	LIC11324	LIC11324	FlgG {UniProtKB/TrEMBL:Q72SQ1}	[TP0792-TP0961 (0.7009321), TP0659-TP0961 (0.6018447)]
COG1344	COG4786	LIC12947	LIC12947	Flagellin protein {UniProtKB/TrEMBL:Q72N89}	LIC12035	LIC12035	Hook protein {UniProtKB/TrEMBL:Q72QS4}	[TP0792-TP0961 (0.7009321), TP0659-TP0961 (0.6018447)]
COG1344	COG4786	LIC11889	flaB	Flagellar filament 35 kDa core protein (Flagellin class B) (35 kDa antigen)	LIC12035	LIC12035	Hook protein {UniProtKB/TrEMBL:Q72QS4}	[TP0792-TP0961 (0.7009321), TP0659-TP0961 (0.6018447)]
COG1344	COG4786	LIC11531	LIC11531	Flagellin protein {UniProtKB/TrEMBL:Q72S55}	LIC11324	LIC11324	FlgG {UniProtKB/TrEMBL:Q72SQ1}	[TP0792-TP0961 (0.7009321), TP0659-TP0961 (0.6018447)]
COG0593	COG1077	LIC10001	dnaA	Chromosomal replication initiator protein dnaA	LIC11258	LIC11258	MreB {UniProtKB/TrEMBL:Q72SW4}	[TP0001-TP0497 (0.678435)]
COG0465	COG0465	LIC10432	LIC10432	Cell division protein {UniProtKB/TrEMBL:Q72V70}	LIC10432	LIC10432	Cell division protein {UniProtKB/TrEMBL:Q72V70}	[TP0330-TP0330 (0.73856413)]
COG1558	COG1792	LIC10298	LIC10298	Flagellar basal-body rod protein	LIC11259	LIC11259	MreC {UniProtKB/TrEMBL:Q72SW3}	[TP0397-TP0498 (0.58822864)]
COG0817	COG1558	LIC12885	LIC12885	Putative holliday junction endodeoxyribonuclease	LIC10298	LIC10298	Flagellar basal-body rod protein	[TP0517-TP0397 (0.53212774)]
COG0592	COG1344	LIC10002	LIC10002	DNA polymerase III beta subunit	LIC12947	LIC12947	Flagellin protein {UniProtKB/TrEMBL:Q72N89}	[TP0002-TP0659 (0.6618167)]
COG0592	COG1344	LIC10002	LIC10002	DNA polymerase III beta subunit	LIC13450	LIC13450	Flagellar hook-associated protein 2	[TP0002-TP0659 (0.6618167)]
COG0592	COG1344	LIC10002	LIC10002	DNA polymerase III beta subunit	LIC11890	LIC11890	Flagellin protein {UniProtKB/TrEMBL:Q72R58}	[TP0002-TP0659 (0.6618167)]
COG0592	COG1344	LIC10002	LIC10002	DNA polymerase III beta subunit	LIC11532	LIC11532	Flagellin protein {UniProtKB/TrEMBL:Q72S54}	[TP0002-TP0659 (0.6618167)]
COG0592	COG1344	LIC10002	LIC10002	DNA polymerase III beta subunit	LIC11889	flaB	Flagellar filament 35 kDa core protein (Flagellin class B) (35 kDa antigen)	[TP0002-TP0659 (0.6618167)]
COG0592	COG1344	LIC10002	LIC10002	DNA polymerase III beta subunit	LIC11531	LIC11531	Flagellin protein {UniProtKB/TrEMBL:Q72S55}	[TP0002-TP0659 (0.6618167)]
COG0860	COG1192	LIC10739	LIC10739	N-acetylmuramoyl-L-alanine amidase	LIC20274	LIC20274	ParA {UniProtKB/TrEMBL:Q75FC0}	[TP0247-TP0272 (0.7527567)]
COG0860	COG1192	LIC10739	LIC10739	N-acetylmuramoyl-L-alanine amidase	LIC13489	LIC13489	ParA {UniProtKB/TrEMBL:Q72LR4}	[TP0247-TP0272 (0.7527567)]
COG0860	COG1192	LIC10739	LIC10739	N-acetylmuramoyl-L-alanine amidase	LIC10220	LIC10220	ParA {UniProtKB/TrEMBL:Q72VS6}	[TP0247-TP0272 (0.7527567)]
COG0860	COG1192	LIC10739	LIC10739	N-acetylmuramoyl-L-alanine amidase	LIC20020	LIC20020	ParA {UniProtKB/TrEMBL:Q75FZ5}	[TP0247-TP0272 (0.7527567)]
COG0242	COG0272	LIC11511	pdf	Peptide deformylase (EC 3.5.1.88) (PDF) (Polypeptide deformylase)	LIC13282	LIC13282	NAD dependent DNA ligase	[TP0757-TP0634 (0.68197167)]
COG0265	COG0817	LIC20143	LIC20143	HtrA1 {UniProtKB/TrEMBL:Q75FN9}	LIC12885	LIC12885	Putative holliday junction endodeoxyribonuclease	[TP0773-TP0517 (0.5118523)]
COG0265	COG0817	LIC12812	LIC12812	Serine protease MucD {UniProtKB/TrEMBL:Q72NM1}	LIC12885	LIC12885	Putative holliday junction endodeoxyribonuclease	[TP0773-TP0517 (0.5118523)]
COG0265	COG0817	LIC11037	LIC11037	Periplasmic trypsin-like serine protease	LIC12885	LIC12885	Putative holliday junction endodeoxyribonuclease	[TP0773-TP0517 (0.5118523)]
COG0187	COG0358	LIC10005	LIC10005	DNA gyrase subunit B {UniProtKB/TrEMBL:Q72WD2}	LIC11702	LIC11702	DNA primase {UniProtKB/TrEMBL:Q72RP3}	[TP1006-TP0492 (0.55112576)]
COG0187	COG0358	LIC13348	LIC13348	DNA gyrase subunit B {UniProtKB/TrEMBL:Q72M43}	LIC11702	LIC11702	DNA primase {UniProtKB/TrEMBL:Q72RP3}	[TP1006-TP0492 (0.55112576)]
COG1154	COG2812	LIC10863	dxs	1-deoxy-D-xylulose-5-phosphate synthase (EC 2.2.1.7) (1-deoxyxylulose- 5-phosphate synthase) (DXP synthase) (DXPS)	LIC13474	LIC13474	DNA polymerase III gamma subunit	[TP0824-TP1005 (0.68180764)]
COG0223	COG1551	LIC12186	LIC12186	Methionyl-tRNA(Fmet) n-formyltransferase	LIC13448	csrA	Carbon storage regulator homolog	[TP0756-TP0657 (0.72355264)]
COG0223	COG1551	LIC11552	fmt	Methionyl-tRNA formyltransferase (EC 2.1.2.9)	LIC13448	csrA	Carbon storage regulator homolog	[TP0756-TP0657 (0.72355264)]
COG0080	COG0265	LIC10749	rplK	50S ribosomal protein L11	LIC12812	LIC12812	Serine protease MucD {UniProtKB/TrEMBL:Q72NM1}	[TP0237-TP0773 (0.6164146)]
COG0080	COG0265	LIC10749	rplK	50S ribosomal protein L11	LIC20143	LIC20143	HtrA1 {UniProtKB/TrEMBL:Q75FN9}	[TP0237-TP0773 (0.6164146)]
COG0080	COG0265	LIC10749	rplK	50S ribosomal protein L11	LIC11037	LIC11037	Periplasmic trypsin-like serine protease	[TP0237-TP0773 (0.6164146)]
COG2812	COG2812	LIC13474	LIC13474	DNA polymerase III gamma subunit	LIC13474	LIC13474	DNA polymerase III gamma subunit	[TP1005-TP1005 (0.52391654)]
COG0223	COG0234	LIC12186	LIC12186	Methionyl-tRNA(Fmet) n-formyltransferase	LIC11336	groS	10 kDa chaperonin (Protein Cpn10) (groES protein) (Heat shock 10 kDa protein)	[TP0756-TP1013 (0.64276713)]
COG0223	COG0234	LIC11552	fmt	Methionyl-tRNA formyltransferase (EC 2.1.2.9)	LIC11336	groS	10 kDa chaperonin (Protein Cpn10) (groES protein) (Heat shock 10 kDa protein)	[TP0756-TP1013 (0.64276713)]
COG0664	COG1074	LIC11484	LIC11484	Transcriptional regulator	LIC12686	LIC12686	Exodeoxyribonuclease V beta chain	[TP0089-TP0898 (0.8304331)]
COG0664	COG1074	LIC20025	LIC20025	Cyclic nucleotide binding protein	LIC12686	LIC12686	Exodeoxyribonuclease V beta chain	[TP0089-TP0898 (0.8304331)]
COG0664	COG1074	LIC10237	LIC10237	Cyclic nucleotide binding protein	LIC12686	LIC12686	Exodeoxyribonuclease V beta chain	[TP0089-TP0898 (0.8304331)]
COG0664	COG1074	LIC10791	LIC10791	Cyclic nucleotide binding protein	LIC12686	LIC12686	Exodeoxyribonuclease V beta chain	[TP0089-TP0898 (0.8304331)]
COG0664	COG1074	LIC10268	LIC10268	Cyclic nucleotide binding protein	LIC12686	LIC12686	Exodeoxyribonuclease V beta chain	[TP0089-TP0898 (0.8304331)]
COG0664	COG1074	LIC12388	LIC12388	Cyclic nucleotide binding protein	LIC12686	LIC12686	Exodeoxyribonuclease V beta chain	[TP0089-TP0898 (0.8304331)]
COG0223	COG0242	LIC12186	LIC12186	Methionyl-tRNA(Fmet) n-formyltransferase	LIC11511	pdf	Peptide deformylase (EC 3.5.1.88) (PDF) (Polypeptide deformylase)	[TP0756-TP0757 (0.8300303)]
COG0223	COG0242	LIC11552	fmt	Methionyl-tRNA formyltransferase (EC 2.1.2.9)	LIC11511	pdf	Peptide deformylase (EC 3.5.1.88) (PDF) (Polypeptide deformylase)	[TP0756-TP0757 (0.8300303)]
COG0233	COG0359	LIC10853	frr	Ribosome recycling factor (Ribosome-releasing factor) (RRF)	LIC12110	rplI	50S ribosomal protein L9	[TP0604-TP0060 (0.5105792)]
COG0012	COG0457	LIC11613	LIC11613	GTP-binding protein {UniProtKB/TrEMBL:Q72RX5}	LIC11408	LIC11408	Hypothetical protein {UniProtKB/TrEMBL:Q72SH4}	[TP0124-TP0067 (0.81355333)]
COG0012	COG0457	LIC11613	LIC11613	GTP-binding protein {UniProtKB/TrEMBL:Q72RX5}	LIC11670	LIC11670	Hypothetical protein {UniProtKB/TrEMBL:Q72RS2}	[TP0124-TP0067 (0.81355333)]
COG0012	COG0457	LIC11613	LIC11613	GTP-binding protein {UniProtKB/TrEMBL:Q72RX5}	LIC10038	LIC10038	Hypothetical protein {UniProtKB/TrEMBL:Q72W99}	[TP0124-TP0067 (0.81355333)]
COG0012	COG0457	LIC11613	LIC11613	GTP-binding protein {UniProtKB/TrEMBL:Q72RX5}	LIC10302	LIC10302	Hypothetical protein {UniProtKB/TrEMBL:Q72VJ5}	[TP0124-TP0067 (0.81355333)]
COG0012	COG0457	LIC11613	LIC11613	GTP-binding protein {UniProtKB/TrEMBL:Q72RX5}	LIC13095	LIC13095	Hypothetical protein {UniProtKB/TrEMBL:Q72MU4}	[TP0124-TP0067 (0.81355333)]
COG0012	COG0457	LIC11613	LIC11613	GTP-binding protein {UniProtKB/TrEMBL:Q72RX5}	LIC10053	LIC10053	Hypothetical protein {UniProtKB/TrEMBL:Q72W84}	[TP0124-TP0067 (0.81355333)]
COG0012	COG0457	LIC11613	LIC11613	GTP-binding protein {UniProtKB/TrEMBL:Q72RX5}	LIC11222	LIC11222	Hypothetical protein {UniProtKB/TrEMBL:Q72T00}	[TP0124-TP0067 (0.81355333)]
COG0012	COG0457	LIC11613	LIC11613	GTP-binding protein {UniProtKB/TrEMBL:Q72RX5}	LIC10125	LIC10125	Hypothetical protein {UniProtKB/TrEMBL:Q72W16}	[TP0124-TP0067 (0.81355333)]
COG0012	COG0457	LIC11613	LIC11613	GTP-binding protein {UniProtKB/TrEMBL:Q72RX5}	LIC12501	LIC12501	Hypothetical protein {UniProtKB/TrEMBL:Q72PH0}	[TP0124-TP0067 (0.81355333)]
COG0459	COG1582	LIC11335	groL	60 kDa chaperonin (Protein Cpn60) (groEL protein) (Heat shock 58 kDa protein)	LIC10621	LIC10621	Flagellar protein {UniProtKB/TrEMBL:Q72UN6}	[TP0030-TP0726 (0.7487338)]
COG0265	COG0492	LIC20143	LIC20143	HtrA1 {UniProtKB/TrEMBL:Q75FN9}	LIC11470	LIC11470	Thioredoxin reductase {UniProtKB/TrEMBL:Q72SB4}	[TP0773-TP0814 (0.6926654)]
COG0265	COG0492	LIC12812	LIC12812	Serine protease MucD {UniProtKB/TrEMBL:Q72NM1}	LIC11470	LIC11470	Thioredoxin reductase {UniProtKB/TrEMBL:Q72SB4}	[TP0773-TP0814 (0.6926654)]
COG0265	COG0492	LIC11037	LIC11037	Periplasmic trypsin-like serine protease	LIC11470	LIC11470	Thioredoxin reductase {UniProtKB/TrEMBL:Q72SB4}	[TP0773-TP0814 (0.6926654)]
COG0495	COG1480	LIC10517	leuS	Leucyl-tRNA synthetase (EC 6.1.1.4) (Leucine--tRNA ligase) (LeuRS)	LIC12106	LIC12106	Hypothetical protein {UniProtKB/TrEMBL:Q72QK7}	[TP0586-TP0651 (0.5087635)]
COG1377	COG2239	LIC11375	LIC11375	Flagellar protein {UniProtKB/TrEMBL:Q72SK6}	LIC11712	LIC11712	Magnesium transporter {UniProtKB/TrEMBL:Q72RN3}	[TP0715-TP0917 (0.53720385)]
COG0124	COG0608	LIC10048	hisS	Histidyl-tRNA synthetase (EC 6.1.1.21) (Histidine--tRNA ligase) (HisRS)	LIC11066	LIC11066	Single-stranded DNA exonuclease	[TP0641-TP0704 (0.75894904)]
COG0153	COG0242	LIC13104	LIC13104	Galactokinase {UniProtKB/TrEMBL:Q72MT8}	LIC11511	pdf	Peptide deformylase (EC 3.5.1.88) (PDF) (Polypeptide deformylase)	[TP0418-TP0757 (0.51512045)]
COG0465	COG0772	LIC10432	LIC10432	Cell division protein {UniProtKB/TrEMBL:Q72V70}	LIC11865	LIC11865	Cell division protein {UniProtKB/TrEMBL:Q72R83}	[TP0330-TP0387 (0.8016956)]
COG0465	COG0772	LIC10432	LIC10432	Cell division protein {UniProtKB/TrEMBL:Q72V70}	LIC11262	LIC11262	RodA {UniProtKB/TrEMBL:Q72SW0}	[TP0330-TP0387 (0.8016956)]
COG0192	COG0217	LIC11354	metK	S-adenosylmethionine synthetase (EC 2.5.1.6) (Methionine adenosyltransferase) (AdoMet synthetase) (MAT)	LIC12886	LA_0720	Hypothetical UPF0082 protein LIC12886	[TP0794-TP0474 (0.71912634)]
COG0201	COG2239	LIC12853	LIC12853	SecY {UniProtKB/TrEMBL:Q72NI1}	LIC11712	LIC11712	Magnesium transporter {UniProtKB/TrEMBL:Q72RN3}	[TP0208-TP0917 (0.5527395)]
COG0477	COG0845	LIC12717	LIC12717	Putative 4-hydroxybenzoate transporter	LIC10492	LIC10492	Heavy metal efflux pump	[TP0840-TP0965 (0.8653204)]
COG0477	COG0845	LIC12590	LIC12590	Drug proton antiporter {UniProtKB/TrEMBL:Q72P85}	LIC10492	LIC10492	Heavy metal efflux pump	[TP0840-TP0965 (0.8653204)]
COG0477	COG0845	LIC10658	LIC10658	Proton antiporter efflux pump	LIC12306	LIC12306	Heavy metal efflux pump	[TP0840-TP0965 (0.8653204)]
COG0477	COG0845	LIC10658	LIC10658	Proton antiporter efflux pump	LIC10492	LIC10492	Heavy metal efflux pump	[TP0840-TP0965 (0.8653204)]
COG0477	COG0845	LIC12361	LIC12361	Permease {UniProtKB/TrEMBL:Q72PV6}	LIC12306	LIC12306	Heavy metal efflux pump	[TP0840-TP0965 (0.8653204)]
COG0477	COG0845	LIC11973	LIC11973	Tetracycline resistance protein	LIC10492	LIC10492	Heavy metal efflux pump	[TP0840-TP0965 (0.8653204)]
COG0477	COG0845	LIC12717	LIC12717	Putative 4-hydroxybenzoate transporter	LIC12306	LIC12306	Heavy metal efflux pump	[TP0840-TP0965 (0.8653204)]
COG0477	COG0845	LIC12590	LIC12590	Drug proton antiporter {UniProtKB/TrEMBL:Q72P85}	LIC12306	LIC12306	Heavy metal efflux pump	[TP0840-TP0965 (0.8653204)]
COG0477	COG0845	LIC12361	LIC12361	Permease {UniProtKB/TrEMBL:Q72PV6}	LIC10492	LIC10492	Heavy metal efflux pump	[TP0840-TP0965 (0.8653204)]
COG0477	COG0845	LIC11973	LIC11973	Tetracycline resistance protein	LIC12306	LIC12306	Heavy metal efflux pump	[TP0840-TP0965 (0.8653204)]
COG0305	COG2812	LIC12109	LIC12109	Replicative DNA helicase	LIC13474	LIC13474	DNA polymerase III gamma subunit	[TP0058-TP1005 (0.7130585)]
COG0188	COG0526	LIC10006	LIC10006	DNA gyrase subunit A {UniProtKB/TrEMBL:Q72WD1}	LIC12878	LIC12878	Hypothetical protein {UniProtKB/TrEMBL:Q72NF6}	[TP0005-TP0100 (0.7885434)]
COG0188	COG0526	LIC13347	LIC13347	DNA gyrase subunit A {UniProtKB/TrEMBL:Q72M44}	LIC12878	LIC12878	Hypothetical protein {UniProtKB/TrEMBL:Q72NF6}	[TP0005-TP0100 (0.7885434)]
COG0188	COG0526	LIC13347	LIC13347	DNA gyrase subunit A {UniProtKB/TrEMBL:Q72M44}	LIC11978	LIC11978	Thioredoxin {UniProtKB/TrEMBL:Q72QY0}	[TP0005-TP0100 (0.7885434)]
COG0188	COG0526	LIC10006	LIC10006	DNA gyrase subunit A {UniProtKB/TrEMBL:Q72WD1}	LIC11629	LIC11629	Thiol:disulfide interchange protein	[TP0005-TP0100 (0.7885434)]
COG0188	COG0526	LIC13347	LIC13347	DNA gyrase subunit A {UniProtKB/TrEMBL:Q72M44}	LIC11629	LIC11629	Thiol:disulfide interchange protein	[TP0005-TP0100 (0.7885434)]
COG0188	COG0526	LIC10006	LIC10006	DNA gyrase subunit A {UniProtKB/TrEMBL:Q72WD1}	LIC11978	LIC11978	Thioredoxin {UniProtKB/TrEMBL:Q72QY0}	[TP0005-TP0100 (0.7885434)]
COG0526	COG0771	LIC11978	LIC11978	Thioredoxin {UniProtKB/TrEMBL:Q72QY0}	LIC12788	murD	UDP-N-acetylmuramoylalanine--D-glutamate ligase (EC 6.3.2.9) (UDP-N- acetylmuramoyl-L-alanyl-D-glutamate synthetase) (D-glutamic acid- adding enzyme)	[TP0100-TP0903 (0.59509045)]
COG0526	COG0771	LIC11629	LIC11629	Thiol:disulfide interchange protein	LIC12788	murD	UDP-N-acetylmuramoylalanine--D-glutamate ligase (EC 6.3.2.9) (UDP-N- acetylmuramoyl-L-alanyl-D-glutamate synthetase) (D-glutamic acid- adding enzyme)	[TP0100-TP0903 (0.59509045)]
COG0526	COG0771	LIC12878	LIC12878	Hypothetical protein {UniProtKB/TrEMBL:Q72NF6}	LIC12788	murD	UDP-N-acetylmuramoylalanine--D-glutamate ligase (EC 6.3.2.9) (UDP-N- acetylmuramoyl-L-alanyl-D-glutamate synthetase) (D-glutamic acid- adding enzyme)	[TP0100-TP0903 (0.59509045)]
COG0143	COG0845	LIC13129	metG	Methionyl-tRNA synthetase (EC 6.1.1.10) (Methionine--tRNA ligase) (MetRS)	LIC12306	LIC12306	Heavy metal efflux pump	[TP0798-TP0965 (0.7246752)]
COG0143	COG0845	LIC13129	metG	Methionyl-tRNA synthetase (EC 6.1.1.10) (Methionine--tRNA ligase) (MetRS)	LIC10492	LIC10492	Heavy metal efflux pump	[TP0798-TP0965 (0.7246752)]
COG1536	COG1868	LIC10023	LIC10023	FliG {UniProtKB/TrEMBL:Q72WB4}	LIC11836	LIC11836	FliM {UniProtKB/TrEMBL:Q72RB2}	[TP0026-TP0721 (0.9539454)]
COG1536	COG1868	LIC11900	LIC11900	Flagellar motor switch protein	LIC11836	LIC11836	FliM {UniProtKB/TrEMBL:Q72RB2}	[TP0026-TP0721 (0.9539454)]
COG1536	COG1868	LIC11393	LIC11393	Flagellar motor switch protein	LIC11836	LIC11836	FliM {UniProtKB/TrEMBL:Q72RB2}	[TP0026-TP0721 (0.9539454)]
COG1366	COG1536	LIC11025	LIC11025	Anti-sigma factor antagonist	LIC11900	LIC11900	Flagellar motor switch protein	[TP0233-TP0400 (0.68778783)]
COG1366	COG1536	LIC20108	LIC20108	Anti-sigma factor antagonist	LIC11900	LIC11900	Flagellar motor switch protein	[TP0233-TP0400 (0.68778783)]
COG1366	COG1536	LIC11004	LIC11004	Anti-sigma factor antagonist	LIC11900	LIC11900	Flagellar motor switch protein	[TP0233-TP0400 (0.68778783)]
COG1366	COG1536	LIC12787	LIC12787	Anti-sigma factor antagonist	LIC11900	LIC11900	Flagellar motor switch protein	[TP0233-TP0400 (0.68778783)]
COG1366	COG1536	LIC12787	LIC12787	Anti-sigma factor antagonist	LIC10023	LIC10023	FliG {UniProtKB/TrEMBL:Q72WB4}	[TP0233-TP0400 (0.68778783)]
COG1366	COG1536	LIC20108	LIC20108	Anti-sigma factor antagonist	LIC10023	LIC10023	FliG {UniProtKB/TrEMBL:Q72WB4}	[TP0233-TP0400 (0.68778783)]
COG1366	COG1536	LIC11025	LIC11025	Anti-sigma factor antagonist	LIC10023	LIC10023	FliG {UniProtKB/TrEMBL:Q72WB4}	[TP0233-TP0400 (0.68778783)]
COG1366	COG1536	LIC12937	LIC12937	Anti-sigma factor antagonist	LIC10023	LIC10023	FliG {UniProtKB/TrEMBL:Q72WB4}	[TP0233-TP0400 (0.68778783)]
COG1366	COG1536	LIC11004	LIC11004	Anti-sigma factor antagonist	LIC11393	LIC11393	Flagellar motor switch protein	[TP0233-TP0400 (0.68778783)]
COG1366	COG1536	LIC11025	LIC11025	Anti-sigma factor antagonist	LIC11393	LIC11393	Flagellar motor switch protein	[TP0233-TP0400 (0.68778783)]
COG1366	COG1536	LIC11004	LIC11004	Anti-sigma factor antagonist	LIC10023	LIC10023	FliG {UniProtKB/TrEMBL:Q72WB4}	[TP0233-TP0400 (0.68778783)]
COG1366	COG1536	LIC11516	LIC11516	Anti-sigma factor antagonist	LIC10023	LIC10023	FliG {UniProtKB/TrEMBL:Q72WB4}	[TP0233-TP0400 (0.68778783)]
COG1366	COG1536	LIC12937	LIC12937	Anti-sigma factor antagonist	LIC11393	LIC11393	Flagellar motor switch protein	[TP0233-TP0400 (0.68778783)]
COG1366	COG1536	LIC12937	LIC12937	Anti-sigma factor antagonist	LIC11900	LIC11900	Flagellar motor switch protein	[TP0233-TP0400 (0.68778783)]
COG1366	COG1536	LIC11516	LIC11516	Anti-sigma factor antagonist	LIC11393	LIC11393	Flagellar motor switch protein	[TP0233-TP0400 (0.68778783)]
COG1366	COG1536	LIC12787	LIC12787	Anti-sigma factor antagonist	LIC11393	LIC11393	Flagellar motor switch protein	[TP0233-TP0400 (0.68778783)]
COG1366	COG1536	LIC11516	LIC11516	Anti-sigma factor antagonist	LIC11900	LIC11900	Flagellar motor switch protein	[TP0233-TP0400 (0.68778783)]
COG1366	COG1536	LIC20108	LIC20108	Anti-sigma factor antagonist	LIC11393	LIC11393	Flagellar motor switch protein	[TP0233-TP0400 (0.68778783)]
COG0504	COG1475	LIC11540	pyrG	CTP synthase (EC 6.3.4.2) (UTP--ammonia ligase) (CTP synthetase)	LIC11353	LIC11353	ParB family protein {UniProtKB/TrEMBL:Q72SM6}	[TP0305-TP0271 (0.70252794)]
COG0504	COG1475	LIC11540	pyrG	CTP synthase (EC 6.3.4.2) (UTP--ammonia ligase) (CTP synthetase)	LIC20275	LIC20275	ParB {UniProtKB/TrEMBL:Q75FB9}	[TP0305-TP0271 (0.70252794)]
COG0504	COG1475	LIC11540	pyrG	CTP synthase (EC 6.3.4.2) (UTP--ammonia ligase) (CTP synthetase)	LIC13488	LIC13488	ParB {UniProtKB/TrEMBL:Q72LR5}	[TP0305-TP0271 (0.70252794)]
COG0504	COG1475	LIC11540	pyrG	CTP synthase (EC 6.3.4.2) (UTP--ammonia ligase) (CTP synthetase)	LIC20021	LIC20021	ParB {UniProtKB/TrEMBL:Q75G28}	[TP0305-TP0271 (0.70252794)]
COG2206	COG4786	LIC11189	LIC11189	Hypothetical protein {UniProtKB/TrEMBL:Q72T32}	LIC12035	LIC12035	Hook protein {UniProtKB/TrEMBL:Q72QS4}	[TP0877-TP0961 (0.57706213)]
COG2206	COG4786	LIC11189	LIC11189	Hypothetical protein {UniProtKB/TrEMBL:Q72T32}	LIC11324	LIC11324	FlgG {UniProtKB/TrEMBL:Q72SQ1}	[TP0877-TP0961 (0.57706213)]
COG2206	COG4786	LIC11563	LIC11563	Hypothetical protein {UniProtKB/TrEMBL:Q72S24}	LIC12035	LIC12035	Hook protein {UniProtKB/TrEMBL:Q72QS4}	[TP0877-TP0961 (0.57706213)]
COG2206	COG4786	LIC11563	LIC11563	Hypothetical protein {UniProtKB/TrEMBL:Q72S24}	LIC11324	LIC11324	FlgG {UniProtKB/TrEMBL:Q72SQ1}	[TP0877-TP0961 (0.57706213)]
COG0149	COG2239	LIC12094	tpiA	Triosephosphate isomerase (EC 5.3.1.1) (TIM) (Triose-phosphate isomerase)	LIC11712	LIC11712	Magnesium transporter {UniProtKB/TrEMBL:Q72RN3}	[TP0537-TP0917 (0.5527395)]
COG0457	COG3391	LIC10038	LIC10038	Hypothetical protein {UniProtKB/TrEMBL:Q72W99}	LIC12730	LIC12730	Hypothetical protein {UniProtKB/TrEMBL:Q72NU9}	[TP0095-TP0421 (0.8119976)]
COG0457	COG3391	LIC10125	LIC10125	Hypothetical protein {UniProtKB/TrEMBL:Q72W16}	LIC12730	LIC12730	Hypothetical protein {UniProtKB/TrEMBL:Q72NU9}	[TP0095-TP0421 (0.8119976)]
COG0457	COG3391	LIC13095	LIC13095	Hypothetical protein {UniProtKB/TrEMBL:Q72MU4}	LIC12730	LIC12730	Hypothetical protein {UniProtKB/TrEMBL:Q72NU9}	[TP0095-TP0421 (0.8119976)]
COG0457	COG3391	LIC10053	LIC10053	Hypothetical protein {UniProtKB/TrEMBL:Q72W84}	LIC12730	LIC12730	Hypothetical protein {UniProtKB/TrEMBL:Q72NU9}	[TP0095-TP0421 (0.8119976)]
COG0457	COG3391	LIC11222	LIC11222	Hypothetical protein {UniProtKB/TrEMBL:Q72T00}	LIC12730	LIC12730	Hypothetical protein {UniProtKB/TrEMBL:Q72NU9}	[TP0095-TP0421 (0.8119976)]
COG0457	COG3391	LIC12501	LIC12501	Hypothetical protein {UniProtKB/TrEMBL:Q72PH0}	LIC12730	LIC12730	Hypothetical protein {UniProtKB/TrEMBL:Q72NU9}	[TP0095-TP0421 (0.8119976)]
COG0457	COG3391	LIC11408	LIC11408	Hypothetical protein {UniProtKB/TrEMBL:Q72SH4}	LIC12730	LIC12730	Hypothetical protein {UniProtKB/TrEMBL:Q72NU9}	[TP0095-TP0421 (0.8119976)]
COG0457	COG3391	LIC10302	LIC10302	Hypothetical protein {UniProtKB/TrEMBL:Q72VJ5}	LIC12730	LIC12730	Hypothetical protein {UniProtKB/TrEMBL:Q72NU9}	[TP0095-TP0421 (0.8119976)]
COG0457	COG3391	LIC11670	LIC11670	Hypothetical protein {UniProtKB/TrEMBL:Q72RS2}	LIC12730	LIC12730	Hypothetical protein {UniProtKB/TrEMBL:Q72NU9}	[TP0095-TP0421 (0.8119976)]
COG0250	COG0772	LIC10748	LIC10748	Transcription antitermination protein	LIC11262	LIC11262	RodA {UniProtKB/TrEMBL:Q72SW0}	[TP0236-TP0387 (0.7470728)]
COG0250	COG0772	LIC10748	LIC10748	Transcription antitermination protein	LIC11865	LIC11865	Cell division protein {UniProtKB/TrEMBL:Q72R83}	[TP0236-TP0387 (0.7470728)]
COG0227	COG0740	LIC11760	rpmB	50S ribosomal protein L28	LIC11951	clpP2	ATP-dependent Clp protease proteolytic subunit 2 (EC 3.4.21.92) (Endopeptidase Clp 2)	[TP0362-TP0507 (0.75048)]
COG0227	COG0740	LIC11760	rpmB	50S ribosomal protein L28	LIC11417	clpP	ATP-dependent Clp protease proteolytic subunit (EC 3.4.21.92) (Endopeptidase Clp)	[TP0362-TP0507 (0.75048)]
COG0457	COG0457	LIC11670	LIC11670	Hypothetical protein {UniProtKB/TrEMBL:Q72RS2}	LIC10302	LIC10302	Hypothetical protein {UniProtKB/TrEMBL:Q72VJ5}	[TP0067-TP0095 (0.6515529)]
COG0457	COG0457	LIC10302	LIC10302	Hypothetical protein {UniProtKB/TrEMBL:Q72VJ5}	LIC11670	LIC11670	Hypothetical protein {UniProtKB/TrEMBL:Q72RS2}	[TP0067-TP0095 (0.6515529)]
COG0457	COG0457	LIC12501	LIC12501	Hypothetical protein {UniProtKB/TrEMBL:Q72PH0}	LIC12501	LIC12501	Hypothetical protein {UniProtKB/TrEMBL:Q72PH0}	[TP0067-TP0095 (0.6515529)]
COG0457	COG0457	LIC11670	LIC11670	Hypothetical protein {UniProtKB/TrEMBL:Q72RS2}	LIC12501	LIC12501	Hypothetical protein {UniProtKB/TrEMBL:Q72PH0}	[TP0067-TP0095 (0.6515529)]
COG0457	COG0457	LIC12501	LIC12501	Hypothetical protein {UniProtKB/TrEMBL:Q72PH0}	LIC11670	LIC11670	Hypothetical protein {UniProtKB/TrEMBL:Q72RS2}	[TP0067-TP0095 (0.6515529)]
COG0457	COG0457	LIC10302	LIC10302	Hypothetical protein {UniProtKB/TrEMBL:Q72VJ5}	LIC11408	LIC11408	Hypothetical protein {UniProtKB/TrEMBL:Q72SH4}	[TP0067-TP0095 (0.6515529)]
COG0457	COG0457	LIC11408	LIC11408	Hypothetical protein {UniProtKB/TrEMBL:Q72SH4}	LIC10302	LIC10302	Hypothetical protein {UniProtKB/TrEMBL:Q72VJ5}	[TP0067-TP0095 (0.6515529)]
COG0457	COG0457	LIC13095	LIC13095	Hypothetical protein {UniProtKB/TrEMBL:Q72MU4}	LIC11222	LIC11222	Hypothetical protein {UniProtKB/TrEMBL:Q72T00}	[TP0067-TP0095 (0.6515529)]
COG0457	COG0457	LIC11222	LIC11222	Hypothetical protein {UniProtKB/TrEMBL:Q72T00}	LIC13095	LIC13095	Hypothetical protein {UniProtKB/TrEMBL:Q72MU4}	[TP0067-TP0095 (0.6515529)]
COG0457	COG0457	LIC10038	LIC10038	Hypothetical protein {UniProtKB/TrEMBL:Q72W99}	LIC10038	LIC10038	Hypothetical protein {UniProtKB/TrEMBL:Q72W99}	[TP0067-TP0095 (0.6515529)]
COG0457	COG0457	LIC10302	LIC10302	Hypothetical protein {UniProtKB/TrEMBL:Q72VJ5}	LIC11222	LIC11222	Hypothetical protein {UniProtKB/TrEMBL:Q72T00}	[TP0067-TP0095 (0.6515529)]
COG0457	COG0457	LIC11222	LIC11222	Hypothetical protein {UniProtKB/TrEMBL:Q72T00}	LIC10302	LIC10302	Hypothetical protein {UniProtKB/TrEMBL:Q72VJ5}	[TP0067-TP0095 (0.6515529)]
COG0457	COG0457	LIC13095	LIC13095	Hypothetical protein {UniProtKB/TrEMBL:Q72MU4}	LIC11670	LIC11670	Hypothetical protein {UniProtKB/TrEMBL:Q72RS2}	[TP0067-TP0095 (0.6515529)]
COG0457	COG0457	LIC11670	LIC11670	Hypothetical protein {UniProtKB/TrEMBL:Q72RS2}	LIC13095	LIC13095	Hypothetical protein {UniProtKB/TrEMBL:Q72MU4}	[TP0067-TP0095 (0.6515529)]
COG0457	COG0457	LIC10053	LIC10053	Hypothetical protein {UniProtKB/TrEMBL:Q72W84}	LIC10053	LIC10053	Hypothetical protein {UniProtKB/TrEMBL:Q72W84}	[TP0067-TP0095 (0.6515529)]
COG0457	COG0457	LIC13095	LIC13095	Hypothetical protein {UniProtKB/TrEMBL:Q72MU4}	LIC13095	LIC13095	Hypothetical protein {UniProtKB/TrEMBL:Q72MU4}	[TP0067-TP0095 (0.6515529)]
COG0457	COG0457	LIC10302	LIC10302	Hypothetical protein {UniProtKB/TrEMBL:Q72VJ5}	LIC12501	LIC12501	Hypothetical protein {UniProtKB/TrEMBL:Q72PH0}	[TP0067-TP0095 (0.6515529)]
COG0457	COG0457	LIC12501	LIC12501	Hypothetical protein {UniProtKB/TrEMBL:Q72PH0}	LIC10302	LIC10302	Hypothetical protein {UniProtKB/TrEMBL:Q72VJ5}	[TP0067-TP0095 (0.6515529)]
COG0457	COG0457	LIC10038	LIC10038	Hypothetical protein {UniProtKB/TrEMBL:Q72W99}	LIC11222	LIC11222	Hypothetical protein {UniProtKB/TrEMBL:Q72T00}	[TP0067-TP0095 (0.6515529)]
COG0457	COG0457	LIC11222	LIC11222	Hypothetical protein {UniProtKB/TrEMBL:Q72T00}	LIC10038	LIC10038	Hypothetical protein {UniProtKB/TrEMBL:Q72W99}	[TP0067-TP0095 (0.6515529)]
COG0457	COG0457	LIC10125	LIC10125	Hypothetical protein {UniProtKB/TrEMBL:Q72W16}	LIC10125	LIC10125	Hypothetical protein {UniProtKB/TrEMBL:Q72W16}	[TP0067-TP0095 (0.6515529)]
COG0457	COG0457	LIC11670	LIC11670	Hypothetical protein {UniProtKB/TrEMBL:Q72RS2}	LIC11222	LIC11222	Hypothetical protein {UniProtKB/TrEMBL:Q72T00}	[TP0067-TP0095 (0.6515529)]
COG0457	COG0457	LIC11408	LIC11408	Hypothetical protein {UniProtKB/TrEMBL:Q72SH4}	LIC10038	LIC10038	Hypothetical protein {UniProtKB/TrEMBL:Q72W99}	[TP0067-TP0095 (0.6515529)]
COG0457	COG0457	LIC10038	LIC10038	Hypothetical protein {UniProtKB/TrEMBL:Q72W99}	LIC11408	LIC11408	Hypothetical protein {UniProtKB/TrEMBL:Q72SH4}	[TP0067-TP0095 (0.6515529)]
COG0457	COG0457	LIC11222	LIC11222	Hypothetical protein {UniProtKB/TrEMBL:Q72T00}	LIC11670	LIC11670	Hypothetical protein {UniProtKB/TrEMBL:Q72RS2}	[TP0067-TP0095 (0.6515529)]
COG0457	COG0457	LIC10125	LIC10125	Hypothetical protein {UniProtKB/TrEMBL:Q72W16}	LIC11408	LIC11408	Hypothetical protein {UniProtKB/TrEMBL:Q72SH4}	[TP0067-TP0095 (0.6515529)]
COG0457	COG0457	LIC11408	LIC11408	Hypothetical protein {UniProtKB/TrEMBL:Q72SH4}	LIC10125	LIC10125	Hypothetical protein {UniProtKB/TrEMBL:Q72W16}	[TP0067-TP0095 (0.6515529)]
COG0457	COG0457	LIC11222	LIC11222	Hypothetical protein {UniProtKB/TrEMBL:Q72T00}	LIC11222	LIC11222	Hypothetical protein {UniProtKB/TrEMBL:Q72T00}	[TP0067-TP0095 (0.6515529)]
COG0457	COG0457	LIC13095	LIC13095	Hypothetical protein {UniProtKB/TrEMBL:Q72MU4}	LIC12501	LIC12501	Hypothetical protein {UniProtKB/TrEMBL:Q72PH0}	[TP0067-TP0095 (0.6515529)]
COG0457	COG0457	LIC12501	LIC12501	Hypothetical protein {UniProtKB/TrEMBL:Q72PH0}	LIC13095	LIC13095	Hypothetical protein {UniProtKB/TrEMBL:Q72MU4}	[TP0067-TP0095 (0.6515529)]
COG0457	COG0457	LIC11408	LIC11408	Hypothetical protein {UniProtKB/TrEMBL:Q72SH4}	LIC12501	LIC12501	Hypothetical protein {UniProtKB/TrEMBL:Q72PH0}	[TP0067-TP0095 (0.6515529)]
COG0457	COG0457	LIC12501	LIC12501	Hypothetical protein {UniProtKB/TrEMBL:Q72PH0}	LIC11408	LIC11408	Hypothetical protein {UniProtKB/TrEMBL:Q72SH4}	[TP0067-TP0095 (0.6515529)]
COG0457	COG0457	LIC10125	LIC10125	Hypothetical protein {UniProtKB/TrEMBL:Q72W16}	LIC10302	LIC10302	Hypothetical protein {UniProtKB/TrEMBL:Q72VJ5}	[TP0067-TP0095 (0.6515529)]
COG0457	COG0457	LIC10302	LIC10302	Hypothetical protein {UniProtKB/TrEMBL:Q72VJ5}	LIC10125	LIC10125	Hypothetical protein {UniProtKB/TrEMBL:Q72W16}	[TP0067-TP0095 (0.6515529)]
COG0457	COG0457	LIC10053	LIC10053	Hypothetical protein {UniProtKB/TrEMBL:Q72W84}	LIC11222	LIC11222	Hypothetical protein {UniProtKB/TrEMBL:Q72T00}	[TP0067-TP0095 (0.6515529)]
COG0457	COG0457	LIC11222	LIC11222	Hypothetical protein {UniProtKB/TrEMBL:Q72T00}	LIC10053	LIC10053	Hypothetical protein {UniProtKB/TrEMBL:Q72W84}	[TP0067-TP0095 (0.6515529)]
COG0457	COG0457	LIC13095	LIC13095	Hypothetical protein {UniProtKB/TrEMBL:Q72MU4}	LIC11408	LIC11408	Hypothetical protein {UniProtKB/TrEMBL:Q72SH4}	[TP0067-TP0095 (0.6515529)]
COG0457	COG0457	LIC11408	LIC11408	Hypothetical protein {UniProtKB/TrEMBL:Q72SH4}	LIC13095	LIC13095	Hypothetical protein {UniProtKB/TrEMBL:Q72MU4}	[TP0067-TP0095 (0.6515529)]
COG0457	COG0457	LIC11670	LIC11670	Hypothetical protein {UniProtKB/TrEMBL:Q72RS2}	LIC10038	LIC10038	Hypothetical protein {UniProtKB/TrEMBL:Q72W99}	[TP0067-TP0095 (0.6515529)]
COG0457	COG0457	LIC10038	LIC10038	Hypothetical protein {UniProtKB/TrEMBL:Q72W99}	LIC11670	LIC11670	Hypothetical protein {UniProtKB/TrEMBL:Q72RS2}	[TP0067-TP0095 (0.6515529)]
COG0457	COG0457	LIC10125	LIC10125	Hypothetical protein {UniProtKB/TrEMBL:Q72W16}	LIC12501	LIC12501	Hypothetical protein {UniProtKB/TrEMBL:Q72PH0}	[TP0067-TP0095 (0.6515529)]
COG0457	COG0457	LIC10125	LIC10125	Hypothetical protein {UniProtKB/TrEMBL:Q72W16}	LIC11222	LIC11222	Hypothetical protein {UniProtKB/TrEMBL:Q72T00}	[TP0067-TP0095 (0.6515529)]
COG0457	COG0457	LIC11222	LIC11222	Hypothetical protein {UniProtKB/TrEMBL:Q72T00}	LIC10125	LIC10125	Hypothetical protein {UniProtKB/TrEMBL:Q72W16}	[TP0067-TP0095 (0.6515529)]
COG0457	COG0457	LIC12501	LIC12501	Hypothetical protein {UniProtKB/TrEMBL:Q72PH0}	LIC10125	LIC10125	Hypothetical protein {UniProtKB/TrEMBL:Q72W16}	[TP0067-TP0095 (0.6515529)]
COG0457	COG0457	LIC13095	LIC13095	Hypothetical protein {UniProtKB/TrEMBL:Q72MU4}	LIC10302	LIC10302	Hypothetical protein {UniProtKB/TrEMBL:Q72VJ5}	[TP0067-TP0095 (0.6515529)]
COG0457	COG0457	LIC10053	LIC10053	Hypothetical protein {UniProtKB/TrEMBL:Q72W84}	LIC11670	LIC11670	Hypothetical protein {UniProtKB/TrEMBL:Q72RS2}	[TP0067-TP0095 (0.6515529)]
COG0457	COG0457	LIC11670	LIC11670	Hypothetical protein {UniProtKB/TrEMBL:Q72RS2}	LIC10053	LIC10053	Hypothetical protein {UniProtKB/TrEMBL:Q72W84}	[TP0067-TP0095 (0.6515529)]
COG0457	COG0457	LIC10302	LIC10302	Hypothetical protein {UniProtKB/TrEMBL:Q72VJ5}	LIC13095	LIC13095	Hypothetical protein {UniProtKB/TrEMBL:Q72MU4}	[TP0067-TP0095 (0.6515529)]
COG0457	COG0457	LIC13095	LIC13095	Hypothetical protein {UniProtKB/TrEMBL:Q72MU4}	LIC10038	LIC10038	Hypothetical protein {UniProtKB/TrEMBL:Q72W99}	[TP0067-TP0095 (0.6515529)]
COG0457	COG0457	LIC10038	LIC10038	Hypothetical protein {UniProtKB/TrEMBL:Q72W99}	LIC13095	LIC13095	Hypothetical protein {UniProtKB/TrEMBL:Q72MU4}	[TP0067-TP0095 (0.6515529)]
COG0457	COG0457	LIC11670	LIC11670	Hypothetical protein {UniProtKB/TrEMBL:Q72RS2}	LIC11670	LIC11670	Hypothetical protein {UniProtKB/TrEMBL:Q72RS2}	[TP0067-TP0095 (0.6515529)]
COG0457	COG0457	LIC12501	LIC12501	Hypothetical protein {UniProtKB/TrEMBL:Q72PH0}	LIC11222	LIC11222	Hypothetical protein {UniProtKB/TrEMBL:Q72T00}	[TP0067-TP0095 (0.6515529)]
COG0457	COG0457	LIC11222	LIC11222	Hypothetical protein {UniProtKB/TrEMBL:Q72T00}	LIC12501	LIC12501	Hypothetical protein {UniProtKB/TrEMBL:Q72PH0}	[TP0067-TP0095 (0.6515529)]
COG0457	COG0457	LIC13095	LIC13095	Hypothetical protein {UniProtKB/TrEMBL:Q72MU4}	LIC10125	LIC10125	Hypothetical protein {UniProtKB/TrEMBL:Q72W16}	[TP0067-TP0095 (0.6515529)]
COG0457	COG0457	LIC10125	LIC10125	Hypothetical protein {UniProtKB/TrEMBL:Q72W16}	LIC13095	LIC13095	Hypothetical protein {UniProtKB/TrEMBL:Q72MU4}	[TP0067-TP0095 (0.6515529)]
COG0457	COG0457	LIC10053	LIC10053	Hypothetical protein {UniProtKB/TrEMBL:Q72W84}	LIC10038	LIC10038	Hypothetical protein {UniProtKB/TrEMBL:Q72W99}	[TP0067-TP0095 (0.6515529)]
COG0457	COG0457	LIC10038	LIC10038	Hypothetical protein {UniProtKB/TrEMBL:Q72W99}	LIC10053	LIC10053	Hypothetical protein {UniProtKB/TrEMBL:Q72W84}	[TP0067-TP0095 (0.6515529)]
COG0457	COG0457	LIC10038	LIC10038	Hypothetical protein {UniProtKB/TrEMBL:Q72W99}	LIC12501	LIC12501	Hypothetical protein {UniProtKB/TrEMBL:Q72PH0}	[TP0067-TP0095 (0.6515529)]
COG0457	COG0457	LIC12501	LIC12501	Hypothetical protein {UniProtKB/TrEMBL:Q72PH0}	LIC10038	LIC10038	Hypothetical protein {UniProtKB/TrEMBL:Q72W99}	[TP0067-TP0095 (0.6515529)]
COG0457	COG0457	LIC10053	LIC10053	Hypothetical protein {UniProtKB/TrEMBL:Q72W84}	LIC10302	LIC10302	Hypothetical protein {UniProtKB/TrEMBL:Q72VJ5}	[TP0067-TP0095 (0.6515529)]
COG0457	COG0457	LIC11408	LIC11408	Hypothetical protein {UniProtKB/TrEMBL:Q72SH4}	LIC11222	LIC11222	Hypothetical protein {UniProtKB/TrEMBL:Q72T00}	[TP0067-TP0095 (0.6515529)]
COG0457	COG0457	LIC10302	LIC10302	Hypothetical protein {UniProtKB/TrEMBL:Q72VJ5}	LIC10053	LIC10053	Hypothetical protein {UniProtKB/TrEMBL:Q72W84}	[TP0067-TP0095 (0.6515529)]
COG0457	COG0457	LIC11222	LIC11222	Hypothetical protein {UniProtKB/TrEMBL:Q72T00}	LIC11408	LIC11408	Hypothetical protein {UniProtKB/TrEMBL:Q72SH4}	[TP0067-TP0095 (0.6515529)]
COG0457	COG0457	LIC10302	LIC10302	Hypothetical protein {UniProtKB/TrEMBL:Q72VJ5}	LIC10038	LIC10038	Hypothetical protein {UniProtKB/TrEMBL:Q72W99}	[TP0067-TP0095 (0.6515529)]
COG0457	COG0457	LIC10038	LIC10038	Hypothetical protein {UniProtKB/TrEMBL:Q72W99}	LIC10302	LIC10302	Hypothetical protein {UniProtKB/TrEMBL:Q72VJ5}	[TP0067-TP0095 (0.6515529)]
COG0457	COG0457	LIC10053	LIC10053	Hypothetical protein {UniProtKB/TrEMBL:Q72W84}	LIC11408	LIC11408	Hypothetical protein {UniProtKB/TrEMBL:Q72SH4}	[TP0067-TP0095 (0.6515529)]
COG0457	COG0457	LIC11408	LIC11408	Hypothetical protein {UniProtKB/TrEMBL:Q72SH4}	LIC10053	LIC10053	Hypothetical protein {UniProtKB/TrEMBL:Q72W84}	[TP0067-TP0095 (0.6515529)]
COG0457	COG0457	LIC11670	LIC11670	Hypothetical protein {UniProtKB/TrEMBL:Q72RS2}	LIC10125	LIC10125	Hypothetical protein {UniProtKB/TrEMBL:Q72W16}	[TP0067-TP0095 (0.6515529)]
COG0457	COG0457	LIC10125	LIC10125	Hypothetical protein {UniProtKB/TrEMBL:Q72W16}	LIC11670	LIC11670	Hypothetical protein {UniProtKB/TrEMBL:Q72RS2}	[TP0067-TP0095 (0.6515529)]
COG0457	COG0457	LIC13095	LIC13095	Hypothetical protein {UniProtKB/TrEMBL:Q72MU4}	LIC10053	LIC10053	Hypothetical protein {UniProtKB/TrEMBL:Q72W84}	[TP0067-TP0095 (0.6515529)]
COG0457	COG0457	LIC10053	LIC10053	Hypothetical protein {UniProtKB/TrEMBL:Q72W84}	LIC13095	LIC13095	Hypothetical protein {UniProtKB/TrEMBL:Q72MU4}	[TP0067-TP0095 (0.6515529)]
COG0457	COG0457	LIC10302	LIC10302	Hypothetical protein {UniProtKB/TrEMBL:Q72VJ5}	LIC10302	LIC10302	Hypothetical protein {UniProtKB/TrEMBL:Q72VJ5}	[TP0067-TP0095 (0.6515529)]
COG0457	COG0457	LIC10053	LIC10053	Hypothetical protein {UniProtKB/TrEMBL:Q72W84}	LIC12501	LIC12501	Hypothetical protein {UniProtKB/TrEMBL:Q72PH0}	[TP0067-TP0095 (0.6515529)]
COG0457	COG0457	LIC12501	LIC12501	Hypothetical protein {UniProtKB/TrEMBL:Q72PH0}	LIC10053	LIC10053	Hypothetical protein {UniProtKB/TrEMBL:Q72W84}	[TP0067-TP0095 (0.6515529)]
COG0457	COG0457	LIC11670	LIC11670	Hypothetical protein {UniProtKB/TrEMBL:Q72RS2}	LIC11408	LIC11408	Hypothetical protein {UniProtKB/TrEMBL:Q72SH4}	[TP0067-TP0095 (0.6515529)]
COG0457	COG0457	LIC11408	LIC11408	Hypothetical protein {UniProtKB/TrEMBL:Q72SH4}	LIC11670	LIC11670	Hypothetical protein {UniProtKB/TrEMBL:Q72RS2}	[TP0067-TP0095 (0.6515529)]
COG0457	COG0457	LIC10125	LIC10125	Hypothetical protein {UniProtKB/TrEMBL:Q72W16}	LIC10038	LIC10038	Hypothetical protein {UniProtKB/TrEMBL:Q72W99}	[TP0067-TP0095 (0.6515529)]
COG0457	COG0457	LIC11408	LIC11408	Hypothetical protein {UniProtKB/TrEMBL:Q72SH4}	LIC11408	LIC11408	Hypothetical protein {UniProtKB/TrEMBL:Q72SH4}	[TP0067-TP0095 (0.6515529)]
COG0457	COG0457	LIC10038	LIC10038	Hypothetical protein {UniProtKB/TrEMBL:Q72W99}	LIC10125	LIC10125	Hypothetical protein {UniProtKB/TrEMBL:Q72W16}	[TP0067-TP0095 (0.6515529)]
COG0457	COG0457	LIC10053	LIC10053	Hypothetical protein {UniProtKB/TrEMBL:Q72W84}	LIC10125	LIC10125	Hypothetical protein {UniProtKB/TrEMBL:Q72W16}	[TP0067-TP0095 (0.6515529)]
COG0457	COG0457	LIC10125	LIC10125	Hypothetical protein {UniProtKB/TrEMBL:Q72W16}	LIC10053	LIC10053	Hypothetical protein {UniProtKB/TrEMBL:Q72W84}	[TP0067-TP0095 (0.6515529)]
COG0103	COG0211	LIC10762	rpsI	30S ribosomal protein S9	LIC12774	rpmA	50S ribosomal protein L27	[TP1024-TP0743 (0.87139803)]
COG0621	COG2812	LIC12543	LIC12543	Hypothetical protein {UniProtKB/TrEMBL:Q72PC8}	LIC13474	LIC13474	DNA polymerase III gamma subunit	[TP0754-TP1005 (0.5550382)]
COG0621	COG2812	LIC12570	LIC12570	Hypothetical protein {UniProtKB/TrEMBL:Q72PA4}	LIC13474	LIC13474	DNA polymerase III gamma subunit	[TP0754-TP1005 (0.5550382)]
COG0621	COG2812	LIC10336	LIC10336	Hypothetical protein {UniProtKB/TrEMBL:Q72VG1}	LIC13474	LIC13474	DNA polymerase III gamma subunit	[TP0754-TP1005 (0.5550382)]
COG0739	COG1344	LIC12622	LIC12622	Membrane metalloendopeptidase	LIC11532	LIC11532	Flagellin protein {UniProtKB/TrEMBL:Q72S54}	[TP0702-TP0870 (0.64395046)]
COG0739	COG1344	LIC13365	LIC13365	Hypothetical protein {UniProtKB/TrEMBL:Q72M26}	LIC13450	LIC13450	Flagellar hook-associated protein 2	[TP0702-TP0870 (0.64395046)]
COG0739	COG1344	LIC11568	LIC11568	Membrane peptidase {UniProtKB/TrEMBL:Q72S19}	LIC11890	LIC11890	Flagellin protein {UniProtKB/TrEMBL:Q72R58}	[TP0702-TP0870 (0.64395046)]
COG0739	COG1344	LIC12265	LIC12265	Hypothetical protein {UniProtKB/TrEMBL:Q72Q48}	LIC13450	LIC13450	Flagellar hook-associated protein 2	[TP0702-TP0870 (0.64395046)]
COG0739	COG1344	LIC12265	LIC12265	Hypothetical protein {UniProtKB/TrEMBL:Q72Q48}	LIC12947	LIC12947	Flagellin protein {UniProtKB/TrEMBL:Q72N89}	[TP0702-TP0870 (0.64395046)]
COG0739	COG1344	LIC13365	LIC13365	Hypothetical protein {UniProtKB/TrEMBL:Q72M26}	LIC12947	LIC12947	Flagellin protein {UniProtKB/TrEMBL:Q72N89}	[TP0702-TP0870 (0.64395046)]
COG0739	COG1344	LIC11568	LIC11568	Membrane peptidase {UniProtKB/TrEMBL:Q72S19}	LIC11889	flaB	Flagellar filament 35 kDa core protein (Flagellin class B) (35 kDa antigen)	[TP0702-TP0870 (0.64395046)]
COG0739	COG1344	LIC12622	LIC12622	Membrane metalloendopeptidase	LIC11890	LIC11890	Flagellin protein {UniProtKB/TrEMBL:Q72R58}	[TP0702-TP0870 (0.64395046)]
COG0739	COG1344	LIC12265	LIC12265	Hypothetical protein {UniProtKB/TrEMBL:Q72Q48}	LIC11532	LIC11532	Flagellin protein {UniProtKB/TrEMBL:Q72S54}	[TP0702-TP0870 (0.64395046)]
COG0739	COG1344	LIC13365	LIC13365	Hypothetical protein {UniProtKB/TrEMBL:Q72M26}	LIC11890	LIC11890	Flagellin protein {UniProtKB/TrEMBL:Q72R58}	[TP0702-TP0870 (0.64395046)]
COG0739	COG1344	LIC11568	LIC11568	Membrane peptidase {UniProtKB/TrEMBL:Q72S19}	LIC12947	LIC12947	Flagellin protein {UniProtKB/TrEMBL:Q72N89}	[TP0702-TP0870 (0.64395046)]
COG0739	COG1344	LIC12622	LIC12622	Membrane metalloendopeptidase	LIC13450	LIC13450	Flagellar hook-associated protein 2	[TP0702-TP0870 (0.64395046)]
COG0739	COG1344	LIC13365	LIC13365	Hypothetical protein {UniProtKB/TrEMBL:Q72M26}	LIC11531	LIC11531	Flagellin protein {UniProtKB/TrEMBL:Q72S55}	[TP0702-TP0870 (0.64395046)]
COG0739	COG1344	LIC12265	LIC12265	Hypothetical protein {UniProtKB/TrEMBL:Q72Q48}	LIC11531	LIC11531	Flagellin protein {UniProtKB/TrEMBL:Q72S55}	[TP0702-TP0870 (0.64395046)]
COG0739	COG1344	LIC11568	LIC11568	Membrane peptidase {UniProtKB/TrEMBL:Q72S19}	LIC11532	LIC11532	Flagellin protein {UniProtKB/TrEMBL:Q72S54}	[TP0702-TP0870 (0.64395046)]
COG0739	COG1344	LIC13365	LIC13365	Hypothetical protein {UniProtKB/TrEMBL:Q72M26}	LIC11889	flaB	Flagellar filament 35 kDa core protein (Flagellin class B) (35 kDa antigen)	[TP0702-TP0870 (0.64395046)]
COG0739	COG1344	LIC12622	LIC12622	Membrane metalloendopeptidase	LIC11889	flaB	Flagellar filament 35 kDa core protein (Flagellin class B) (35 kDa antigen)	[TP0702-TP0870 (0.64395046)]
COG0739	COG1344	LIC13365	LIC13365	Hypothetical protein {UniProtKB/TrEMBL:Q72M26}	LIC11532	LIC11532	Flagellin protein {UniProtKB/TrEMBL:Q72S54}	[TP0702-TP0870 (0.64395046)]
COG0739	COG1344	LIC11568	LIC11568	Membrane peptidase {UniProtKB/TrEMBL:Q72S19}	LIC13450	LIC13450	Flagellar hook-associated protein 2	[TP0702-TP0870 (0.64395046)]
COG0739	COG1344	LIC12265	LIC12265	Hypothetical protein {UniProtKB/TrEMBL:Q72Q48}	LIC11889	flaB	Flagellar filament 35 kDa core protein (Flagellin class B) (35 kDa antigen)	[TP0702-TP0870 (0.64395046)]
COG0739	COG1344	LIC12622	LIC12622	Membrane metalloendopeptidase	LIC11531	LIC11531	Flagellin protein {UniProtKB/TrEMBL:Q72S55}	[TP0702-TP0870 (0.64395046)]
COG0739	COG1344	LIC11568	LIC11568	Membrane peptidase {UniProtKB/TrEMBL:Q72S19}	LIC11531	LIC11531	Flagellin protein {UniProtKB/TrEMBL:Q72S55}	[TP0702-TP0870 (0.64395046)]
COG0739	COG1344	LIC12622	LIC12622	Membrane metalloendopeptidase	LIC12947	LIC12947	Flagellin protein {UniProtKB/TrEMBL:Q72N89}	[TP0702-TP0870 (0.64395046)]
COG0739	COG1344	LIC12265	LIC12265	Hypothetical protein {UniProtKB/TrEMBL:Q72Q48}	LIC11890	LIC11890	Flagellin protein {UniProtKB/TrEMBL:Q72R58}	[TP0702-TP0870 (0.64395046)]
COG0442	COG4591	LIC10858	LIC10858	Prolyl-tRNA synthetase {UniProtKB/TrEMBL:Q72U06}	LIC12429	LIC12429	Lipoprotein releasing system, permease component	[TP0160-TP0582 (0.74148)]
COG0442	COG4591	LIC10858	LIC10858	Prolyl-tRNA synthetase {UniProtKB/TrEMBL:Q72U06}	LIC10232	LIC10232	Lipoprotein releasing system transmembrane	[TP0160-TP0582 (0.74148)]
COG0693	COG0761	LIC13026	LIC13026	ThiJ/PfpI family protein	LIC11529	lytB	4-hydroxy-3-methylbut-2-enyl diphosphate reductase (EC 1.17.1.2)	[TP0445-TP0547 (0.53976095)]
COG0693	COG0761	LIC12354	LIC12354	Putative transcriptional regulator	LIC11529	lytB	4-hydroxy-3-methylbut-2-enyl diphosphate reductase (EC 1.17.1.2)	[TP0445-TP0547 (0.53976095)]
COG0693	COG0761	LIC11685	LIC11685	Hypothetical protein {UniProtKB/TrEMBL:Q72RQ9}	LIC11529	lytB	4-hydroxy-3-methylbut-2-enyl diphosphate reductase (EC 1.17.1.2)	[TP0445-TP0547 (0.53976095)]
COG1291	COG2239	LIC10622	LIC10622	Motility protein A {UniProtKB/TrEMBL:Q72UN5}	LIC11712	LIC11712	Magnesium transporter {UniProtKB/TrEMBL:Q72RN3}	[TP0725-TP0917 (0.53720385)]
COG1291	COG2239	LIC12931	LIC12931	Chemotaxis motility protein A	LIC11712	LIC11712	Magnesium transporter {UniProtKB/TrEMBL:Q72RN3}	[TP0725-TP0917 (0.53720385)]
COG0584	COG1493	LIC10293	LIC10293	Glycerophosphoryl diester phosphodiesterase	LIC11546	hprK	HPr kinase/phosphorylase (EC 2.7.11.-) (EC 2.7.4.-) (HPrK/P) (HPr(Ser) kinase/phosphorylase)	[TP0257-TP0591 (0.75711113)]
COG0584	COG1493	LIC13182	LIC13182	Glycerophosphoryl diester phosphodiesterase	LIC11546	hprK	HPr kinase/phosphorylase (EC 2.7.11.-) (EC 2.7.4.-) (HPrK/P) (HPr(Ser) kinase/phosphorylase)	[TP0257-TP0591 (0.75711113)]
COG1536	COG4786	LIC11900	LIC11900	Flagellar motor switch protein	LIC11324	LIC11324	FlgG {UniProtKB/TrEMBL:Q72SQ1}	[TP0026-TP0961 (0.8107165)]
COG1536	COG4786	LIC11393	LIC11393	Flagellar motor switch protein	LIC12035	LIC12035	Hook protein {UniProtKB/TrEMBL:Q72QS4}	[TP0026-TP0961 (0.8107165)]
COG1536	COG4786	LIC10023	LIC10023	FliG {UniProtKB/TrEMBL:Q72WB4}	LIC12035	LIC12035	Hook protein {UniProtKB/TrEMBL:Q72QS4}	[TP0026-TP0961 (0.8107165)]
COG1536	COG4786	LIC10023	LIC10023	FliG {UniProtKB/TrEMBL:Q72WB4}	LIC11324	LIC11324	FlgG {UniProtKB/TrEMBL:Q72SQ1}	[TP0026-TP0961 (0.8107165)]
COG1536	COG4786	LIC11900	LIC11900	Flagellar motor switch protein	LIC12035	LIC12035	Hook protein {UniProtKB/TrEMBL:Q72QS4}	[TP0026-TP0961 (0.8107165)]
COG1536	COG4786	LIC11393	LIC11393	Flagellar motor switch protein	LIC11324	LIC11324	FlgG {UniProtKB/TrEMBL:Q72SQ1}	[TP0026-TP0961 (0.8107165)]
COG0223	COG0664	LIC11552	fmt	Methionyl-tRNA formyltransferase (EC 2.1.2.9)	LIC11484	LIC11484	Transcriptional regulator	[TP0756-TP0995 (0.69102824)]
COG0223	COG0664	LIC11552	fmt	Methionyl-tRNA formyltransferase (EC 2.1.2.9)	LIC12388	LIC12388	Cyclic nucleotide binding protein	[TP0756-TP0995 (0.69102824)]
COG0223	COG0664	LIC11552	fmt	Methionyl-tRNA formyltransferase (EC 2.1.2.9)	LIC10791	LIC10791	Cyclic nucleotide binding protein	[TP0756-TP0995 (0.69102824)]
COG0223	COG0664	LIC12186	LIC12186	Methionyl-tRNA(Fmet) n-formyltransferase	LIC12388	LIC12388	Cyclic nucleotide binding protein	[TP0756-TP0995 (0.69102824)]
COG0223	COG0664	LIC11552	fmt	Methionyl-tRNA formyltransferase (EC 2.1.2.9)	LIC20025	LIC20025	Cyclic nucleotide binding protein	[TP0756-TP0995 (0.69102824)]
COG0223	COG0664	LIC12186	LIC12186	Methionyl-tRNA(Fmet) n-formyltransferase	LIC10791	LIC10791	Cyclic nucleotide binding protein	[TP0756-TP0995 (0.69102824)]
COG0223	COG0664	LIC11552	fmt	Methionyl-tRNA formyltransferase (EC 2.1.2.9)	LIC10237	LIC10237	Cyclic nucleotide binding protein	[TP0756-TP0995 (0.69102824)]
COG0223	COG0664	LIC12186	LIC12186	Methionyl-tRNA(Fmet) n-formyltransferase	LIC20025	LIC20025	Cyclic nucleotide binding protein	[TP0756-TP0995 (0.69102824)]
COG0223	COG0664	LIC12186	LIC12186	Methionyl-tRNA(Fmet) n-formyltransferase	LIC11484	LIC11484	Transcriptional regulator	[TP0756-TP0995 (0.69102824)]
COG0223	COG0664	LIC12186	LIC12186	Methionyl-tRNA(Fmet) n-formyltransferase	LIC10268	LIC10268	Cyclic nucleotide binding protein	[TP0756-TP0995 (0.69102824)]
COG0223	COG0664	LIC12186	LIC12186	Methionyl-tRNA(Fmet) n-formyltransferase	LIC10237	LIC10237	Cyclic nucleotide binding protein	[TP0756-TP0995 (0.69102824)]
COG0223	COG0664	LIC11552	fmt	Methionyl-tRNA formyltransferase (EC 2.1.2.9)	LIC10268	LIC10268	Cyclic nucleotide binding protein	[TP0756-TP0995 (0.69102824)]
COG0465	COG4591	LIC10432	LIC10432	Cell division protein {UniProtKB/TrEMBL:Q72V70}	LIC10232	LIC10232	Lipoprotein releasing system transmembrane	[TP0765-TP0582 (0.6598422)]
COG0465	COG4591	LIC10432	LIC10432	Cell division protein {UniProtKB/TrEMBL:Q72V70}	LIC12429	LIC12429	Lipoprotein releasing system, permease component	[TP0765-TP0582 (0.6598422)]
COG0773	COG0817	LIC13311	LIC13311	UDP-n-acetylmuramate:l-alanyl-gamma-d-glutamyl-me	LIC12885	LIC12885	Putative holliday junction endodeoxyribonuclease	[TP0341-TP0517 (0.7285616)]
COG0773	COG0817	LIC11863	LIC11863	UDP-N-acetylmuramate-alanine ligase	LIC12885	LIC12885	Putative holliday junction endodeoxyribonuclease	[TP0341-TP0517 (0.7285616)]
COG0272	COG0773	LIC13282	LIC13282	NAD dependent DNA ligase	LIC13311	LIC13311	UDP-n-acetylmuramate:l-alanyl-gamma-d-glutamyl-me	[TP0634-TP0341 (0.8201813)]
COG0272	COG0773	LIC13282	LIC13282	NAD dependent DNA ligase	LIC11863	LIC11863	UDP-N-acetylmuramate-alanine ligase	[TP0634-TP0341 (0.8201813)]
COG1366	NOG19606	LIC12937	LIC12937	Anti-sigma factor antagonist	LIC10787	LIC10787	Flagellar filament sheath protein	[TP0233-TP0664 (0.704263)]
COG1366	NOG19606	LIC11004	LIC11004	Anti-sigma factor antagonist	LIC10787	LIC10787	Flagellar filament sheath protein	[TP0233-TP0664 (0.704263)]
COG1366	NOG19606	LIC12787	LIC12787	Anti-sigma factor antagonist	LIC10787	LIC10787	Flagellar filament sheath protein	[TP0233-TP0664 (0.704263)]
COG1366	NOG19606	LIC11516	LIC11516	Anti-sigma factor antagonist	LIC10787	LIC10787	Flagellar filament sheath protein	[TP0233-TP0664 (0.704263)]
COG1366	NOG19606	LIC11025	LIC11025	Anti-sigma factor antagonist	LIC10787	LIC10787	Flagellar filament sheath protein	[TP0233-TP0664 (0.704263)]
COG1366	NOG19606	LIC20108	LIC20108	Anti-sigma factor antagonist	LIC10787	LIC10787	Flagellar filament sheath protein	[TP0233-TP0664 (0.704263)]
COG0353	COG0514	LIC13476	recR	Recombination protein recR	LIC12961	LIC12961	ATP-dependent DNA helicase	[TP1004-TP0103 (0.6917512)]
COG0353	COG0514	LIC13476	recR	Recombination protein recR	LIC12689	LIC12689	ATP-dependent DNA helicase	[TP1004-TP0103 (0.6917512)]
COG0036	COG0249	LIC11554	LIC11554	Ribulose-5-phosphate 3-epimerase	LIC13389	LIC13389	DNA mismatch repair protein	[TP0945-TP0328 (0.6742458)]
COG0036	COG0249	LIC11554	LIC11554	Ribulose-5-phosphate 3-epimerase	LIC11774	mutS	DNA mismatch repair protein mutS	[TP0945-TP0328 (0.6742458)]
COG0124	COG0465	LIC10048	hisS	Histidyl-tRNA synthetase (EC 6.1.1.21) (Histidine--tRNA ligase) (HisRS)	LIC10432	LIC10432	Cell division protein {UniProtKB/TrEMBL:Q72V70}	[TP0641-TP0330 (0.76316583)]
COG1396	COG2206	LIC11154	LIC11154	Transcriptional regulator	LIC11563	LIC11563	Hypothetical protein {UniProtKB/TrEMBL:Q72S24}	[TP0461-TP0877 (0.81002605)]
COG1396	COG2206	LIC11154	LIC11154	Transcriptional regulator	LIC11189	LIC11189	Hypothetical protein {UniProtKB/TrEMBL:Q72T32}	[TP0461-TP0877 (0.81002605)]
COG0257	COG0719	LIC12850	LIC12850	50S ribosomal protein L36	LIC10632	LIC10632	Hypothetical protein {UniProtKB/TrEMBL:Q72UM5}	[TP0209-TP0612 (0.6772987)]
COG0257	COG0719	LIC12850	LIC12850	50S ribosomal protein L36	LIC11220	LIC11220	ABC transporter permease protein	[TP0209-TP0612 (0.6772987)]
COG0504	COG0728	LIC11540	pyrG	CTP synthase (EC 6.3.4.2) (UTP--ammonia ligase) (CTP synthetase)	LIC12069	LIC12069	Cytoplasmic membrane protein	[TP0305-TP0516 (0.84299135)]
COG1396	NOG19604	LIC11154	LIC11154	Transcriptional regulator	LIC11979	LIC11979	Hypothetical protein {UniProtKB/TrEMBL:Q72QX9}	[TP0461-TP0443 (0.7537648)]
COG0275	COG0820	LIC11869	mraW	S-adenosyl-methyltransferase mraW (EC 2.1.1.-)	LIC12785	LIC12785	Hypothetical protein {UniProtKB/TrEMBL:Q72NP7}	[TP0384-TP0068 (0.79878455)]
COG0445	COG1366	LIC13495	gidA	tRNA uridine 5-carboxymethylaminomethyl modification enzyme gidA (Glucose-inhibited division protein A)	LIC20108	LIC20108	Anti-sigma factor antagonist	[TP0044-TP0233 (0.74185747)]
COG0445	COG1366	LIC13495	gidA	tRNA uridine 5-carboxymethylaminomethyl modification enzyme gidA (Glucose-inhibited division protein A)	LIC11516	LIC11516	Anti-sigma factor antagonist	[TP0044-TP0233 (0.74185747)]
COG0445	COG1366	LIC13495	gidA	tRNA uridine 5-carboxymethylaminomethyl modification enzyme gidA (Glucose-inhibited division protein A)	LIC12937	LIC12937	Anti-sigma factor antagonist	[TP0044-TP0233 (0.74185747)]
COG0445	COG1366	LIC13495	gidA	tRNA uridine 5-carboxymethylaminomethyl modification enzyme gidA (Glucose-inhibited division protein A)	LIC11025	LIC11025	Anti-sigma factor antagonist	[TP0044-TP0233 (0.74185747)]
COG0445	COG1366	LIC13495	gidA	tRNA uridine 5-carboxymethylaminomethyl modification enzyme gidA (Glucose-inhibited division protein A)	LIC11004	LIC11004	Anti-sigma factor antagonist	[TP0044-TP0233 (0.74185747)]
COG0445	COG1366	LIC13495	gidA	tRNA uridine 5-carboxymethylaminomethyl modification enzyme gidA (Glucose-inhibited division protein A)	LIC12787	LIC12787	Anti-sigma factor antagonist	[TP0044-TP0233 (0.74185747)]
COG0234	COG0772	LIC11336	groS	10 kDa chaperonin (Protein Cpn10) (groES protein) (Heat shock 10 kDa protein)	LIC11865	LIC11865	Cell division protein {UniProtKB/TrEMBL:Q72R83}	[TP1013-TP0387 (0.81326103)]
COG0234	COG0772	LIC11336	groS	10 kDa chaperonin (Protein Cpn10) (groES protein) (Heat shock 10 kDa protein)	LIC11262	LIC11262	RodA {UniProtKB/TrEMBL:Q72SW0}	[TP1013-TP0387 (0.81326103)]
COG0445	COG0457	LIC13495	gidA	tRNA uridine 5-carboxymethylaminomethyl modification enzyme gidA (Glucose-inhibited division protein A)	LIC10053	LIC10053	Hypothetical protein {UniProtKB/TrEMBL:Q72W84}	[TP0044-TP0954 (0.8549597)]
COG0445	COG0457	LIC13495	gidA	tRNA uridine 5-carboxymethylaminomethyl modification enzyme gidA (Glucose-inhibited division protein A)	LIC11408	LIC11408	Hypothetical protein {UniProtKB/TrEMBL:Q72SH4}	[TP0044-TP0954 (0.8549597)]
COG0445	COG0457	LIC13495	gidA	tRNA uridine 5-carboxymethylaminomethyl modification enzyme gidA (Glucose-inhibited division protein A)	LIC13095	LIC13095	Hypothetical protein {UniProtKB/TrEMBL:Q72MU4}	[TP0044-TP0954 (0.8549597)]
COG0445	COG0457	LIC13495	gidA	tRNA uridine 5-carboxymethylaminomethyl modification enzyme gidA (Glucose-inhibited division protein A)	LIC10125	LIC10125	Hypothetical protein {UniProtKB/TrEMBL:Q72W16}	[TP0044-TP0954 (0.8549597)]
COG0445	COG0457	LIC13495	gidA	tRNA uridine 5-carboxymethylaminomethyl modification enzyme gidA (Glucose-inhibited division protein A)	LIC11670	LIC11670	Hypothetical protein {UniProtKB/TrEMBL:Q72RS2}	[TP0044-TP0954 (0.8549597)]
COG0445	COG0457	LIC13495	gidA	tRNA uridine 5-carboxymethylaminomethyl modification enzyme gidA (Glucose-inhibited division protein A)	LIC10038	LIC10038	Hypothetical protein {UniProtKB/TrEMBL:Q72W99}	[TP0044-TP0954 (0.8549597)]
COG0445	COG0457	LIC13495	gidA	tRNA uridine 5-carboxymethylaminomethyl modification enzyme gidA (Glucose-inhibited division protein A)	LIC12501	LIC12501	Hypothetical protein {UniProtKB/TrEMBL:Q72PH0}	[TP0044-TP0954 (0.8549597)]
COG0445	COG0457	LIC13495	gidA	tRNA uridine 5-carboxymethylaminomethyl modification enzyme gidA (Glucose-inhibited division protein A)	LIC11222	LIC11222	Hypothetical protein {UniProtKB/TrEMBL:Q72T00}	[TP0044-TP0954 (0.8549597)]
COG0445	COG0457	LIC13495	gidA	tRNA uridine 5-carboxymethylaminomethyl modification enzyme gidA (Glucose-inhibited division protein A)	LIC10302	LIC10302	Hypothetical protein {UniProtKB/TrEMBL:Q72VJ5}	[TP0044-TP0954 (0.8549597)]
COG0305	COG1595	LIC12109	LIC12109	Replicative DNA helicase	LIC13285	LIC13285	RNA polymerase ECF-type sigma factor	[TP0058-TP0092 (0.74082893)]
COG0305	COG1595	LIC12109	LIC12109	Replicative DNA helicase	LIC13266	LIC13266	RNA polymerase ECF-type sigma factor	[TP0058-TP0092 (0.74082893)]
COG0305	COG1595	LIC12109	LIC12109	Replicative DNA helicase	LIC10644	LIC10644	RNA polymerase ECF-type sigma factor	[TP0058-TP0092 (0.74082893)]
COG0305	COG1595	LIC12109	LIC12109	Replicative DNA helicase	LIC12757	LIC12757	RNA polymerase ECF-type sigma factor	[TP0058-TP0092 (0.74082893)]
COG0305	COG1595	LIC12109	LIC12109	Replicative DNA helicase	LIC10386	LIC10386	RNA polymerase ECF-type sigma factor	[TP0058-TP0092 (0.74082893)]
COG0305	COG1595	LIC12109	LIC12109	Replicative DNA helicase	LIC12490	LIC12490	RNA polymerase ECF-type sigma factor	[TP0058-TP0092 (0.74082893)]
COG0305	COG1595	LIC12109	LIC12109	Replicative DNA helicase	LIC20115	LIC20115	RNA polymerase ECF-type sigma factor	[TP0058-TP0092 (0.74082893)]
COG0305	COG1595	LIC12109	LIC12109	Replicative DNA helicase	LIC10559	LIC10559	RNA polymerase ECF-type sigma factor	[TP0058-TP0092 (0.74082893)]
COG0305	COG1595	LIC12109	LIC12109	Replicative DNA helicase	LIC10144	LIC10144	RNA polymerase ECF-type sigma factor	[TP0058-TP0092 (0.74082893)]
COG0305	COG1595	LIC12109	LIC12109	Replicative DNA helicase	LIC11817	LIC11817	RNA polymerase ECF-type sigma factor	[TP0058-TP0092 (0.74082893)]
COG0290	COG1516	LIC12463	infC	Translation initiation factor IF-3	LIC11657	LIC11657	FliS {UniProtKB/TrEMBL:Q72RT3}	[TP0850-TP0943 (0.6225916)]
COG0228	COG0250	LIC11555	rpsP	30S ribosomal protein S16	LIC10748	LIC10748	Transcription antitermination protein	[TP0905-TP0236 (0.7099409)]
COG1595	COG1868	LIC10559	LIC10559	RNA polymerase ECF-type sigma factor	LIC11836	LIC11836	FliM {UniProtKB/TrEMBL:Q72RB2}	[TP0092-TP0721 (0.802411)]
COG1595	COG1868	LIC13266	LIC13266	RNA polymerase ECF-type sigma factor	LIC11836	LIC11836	FliM {UniProtKB/TrEMBL:Q72RB2}	[TP0092-TP0721 (0.802411)]
COG1595	COG1868	LIC12490	LIC12490	RNA polymerase ECF-type sigma factor	LIC11836	LIC11836	FliM {UniProtKB/TrEMBL:Q72RB2}	[TP0092-TP0721 (0.802411)]
COG1595	COG1868	LIC20115	LIC20115	RNA polymerase ECF-type sigma factor	LIC11836	LIC11836	FliM {UniProtKB/TrEMBL:Q72RB2}	[TP0092-TP0721 (0.802411)]
COG1595	COG1868	LIC10386	LIC10386	RNA polymerase ECF-type sigma factor	LIC11836	LIC11836	FliM {UniProtKB/TrEMBL:Q72RB2}	[TP0092-TP0721 (0.802411)]
COG1595	COG1868	LIC11817	LIC11817	RNA polymerase ECF-type sigma factor	LIC11836	LIC11836	FliM {UniProtKB/TrEMBL:Q72RB2}	[TP0092-TP0721 (0.802411)]
COG1595	COG1868	LIC13285	LIC13285	RNA polymerase ECF-type sigma factor	LIC11836	LIC11836	FliM {UniProtKB/TrEMBL:Q72RB2}	[TP0092-TP0721 (0.802411)]
COG1595	COG1868	LIC10144	LIC10144	RNA polymerase ECF-type sigma factor	LIC11836	LIC11836	FliM {UniProtKB/TrEMBL:Q72RB2}	[TP0092-TP0721 (0.802411)]
COG1595	COG1868	LIC10644	LIC10644	RNA polymerase ECF-type sigma factor	LIC11836	LIC11836	FliM {UniProtKB/TrEMBL:Q72RB2}	[TP0092-TP0721 (0.802411)]
COG1595	COG1868	LIC12757	LIC12757	RNA polymerase ECF-type sigma factor	LIC11836	LIC11836	FliM {UniProtKB/TrEMBL:Q72RB2}	[TP0092-TP0721 (0.802411)]
COG0465	COG0532	LIC10432	LIC10432	Cell division protein {UniProtKB/TrEMBL:Q72V70}	LIC12705	infB	Translation initiation factor IF-2	[TP0330-TP0891 (0.8751731)]
COG0234	COG0445	LIC11336	groS	10 kDa chaperonin (Protein Cpn10) (groES protein) (Heat shock 10 kDa protein)	LIC13495	gidA	tRNA uridine 5-carboxymethylaminomethyl modification enzyme gidA (Glucose-inhibited division protein A)	[TP1013-TP0044 (0.813164)]
COG0326	COG0353	LIC12469	LIC12469	HtpG {UniProtKB/TrEMBL:Q72PK2}	LIC13476	recR	Recombination protein recR	[TP0984-TP1004 (0.5573069)]
COG0326	COG0353	LIC20044	LIC20044	HtpG {UniProtKB/TrEMBL:Q75FY7}	LIC13476	recR	Recombination protein recR	[TP0984-TP1004 (0.5573069)]
COG0457	COG0860	LIC10125	LIC10125	Hypothetical protein {UniProtKB/TrEMBL:Q72W16}	LIC10739	LIC10739	N-acetylmuramoyl-L-alanine amidase	[TP0820-TP0247 (0.74644035), TP0067-TP0247 (0.79531366)]
COG0457	COG0860	LIC10302	LIC10302	Hypothetical protein {UniProtKB/TrEMBL:Q72VJ5}	LIC10739	LIC10739	N-acetylmuramoyl-L-alanine amidase	[TP0820-TP0247 (0.74644035), TP0067-TP0247 (0.79531366)]
COG0457	COG0860	LIC11222	LIC11222	Hypothetical protein {UniProtKB/TrEMBL:Q72T00}	LIC10739	LIC10739	N-acetylmuramoyl-L-alanine amidase	[TP0820-TP0247 (0.74644035), TP0067-TP0247 (0.79531366)]
COG0457	COG0860	LIC11670	LIC11670	Hypothetical protein {UniProtKB/TrEMBL:Q72RS2}	LIC10739	LIC10739	N-acetylmuramoyl-L-alanine amidase	[TP0820-TP0247 (0.74644035), TP0067-TP0247 (0.79531366)]
COG0457	COG0860	LIC12501	LIC12501	Hypothetical protein {UniProtKB/TrEMBL:Q72PH0}	LIC10739	LIC10739	N-acetylmuramoyl-L-alanine amidase	[TP0820-TP0247 (0.74644035), TP0067-TP0247 (0.79531366)]
COG0457	COG0860	LIC10038	LIC10038	Hypothetical protein {UniProtKB/TrEMBL:Q72W99}	LIC10739	LIC10739	N-acetylmuramoyl-L-alanine amidase	[TP0820-TP0247 (0.74644035), TP0067-TP0247 (0.79531366)]
COG0457	COG0860	LIC13095	LIC13095	Hypothetical protein {UniProtKB/TrEMBL:Q72MU4}	LIC10739	LIC10739	N-acetylmuramoyl-L-alanine amidase	[TP0820-TP0247 (0.74644035), TP0067-TP0247 (0.79531366)]
COG0457	COG0860	LIC10053	LIC10053	Hypothetical protein {UniProtKB/TrEMBL:Q72W84}	LIC10739	LIC10739	N-acetylmuramoyl-L-alanine amidase	[TP0820-TP0247 (0.74644035), TP0067-TP0247 (0.79531366)]
COG0457	COG0860	LIC11408	LIC11408	Hypothetical protein {UniProtKB/TrEMBL:Q72SH4}	LIC10739	LIC10739	N-acetylmuramoyl-L-alanine amidase	[TP0820-TP0247 (0.74644035), TP0067-TP0247 (0.79531366)]
COG2201	COG4786	LIC12455	cheB1	Chemotaxis response regulator protein-glutamate methylesterase of group 1 operon (EC 3.1.1.61)	LIC11324	LIC11324	FlgG {UniProtKB/TrEMBL:Q72SQ1}	[TP0631-TP0961 (0.5728655)]
COG2201	COG4786	LIC11520	cheB3	Chemotaxis response regulator protein-glutamate methylesterase of group 3 operon (EC 3.1.1.61)	LIC12035	LIC12035	Hook protein {UniProtKB/TrEMBL:Q72QS4}	[TP0631-TP0961 (0.5728655)]
COG2201	COG4786	LIC12455	cheB1	Chemotaxis response regulator protein-glutamate methylesterase of group 1 operon (EC 3.1.1.61)	LIC12035	LIC12035	Hook protein {UniProtKB/TrEMBL:Q72QS4}	[TP0631-TP0961 (0.5728655)]
COG2201	COG4786	LIC12061	cheB2	Putative chemotaxis protein-glutamate methylesterase (EC 3.1.1.61)	LIC11324	LIC11324	FlgG {UniProtKB/TrEMBL:Q72SQ1}	[TP0631-TP0961 (0.5728655)]
COG2201	COG4786	LIC12061	cheB2	Putative chemotaxis protein-glutamate methylesterase (EC 3.1.1.61)	LIC12035	LIC12035	Hook protein {UniProtKB/TrEMBL:Q72QS4}	[TP0631-TP0961 (0.5728655)]
COG2201	COG4786	LIC11520	cheB3	Chemotaxis response regulator protein-glutamate methylesterase of group 3 operon (EC 3.1.1.61)	LIC11324	LIC11324	FlgG {UniProtKB/TrEMBL:Q72SQ1}	[TP0631-TP0961 (0.5728655)]
COG0652	COG1749	LIC11438	LIC11438	Peptidyl-prolyl cis-trans isomerase	LIC11188	LIC11188	FlgE {UniProtKB/TrEMBL:Q72T33}	[TP0947-TP0727 (0.6414869)]
COG0652	COG1749	LIC11839	LIC11839	Peptidyl-prolyl cis-trans isomerase	LIC11188	LIC11188	FlgE {UniProtKB/TrEMBL:Q72T33}	[TP0947-TP0727 (0.6414869)]
COG1186	COG1925	LIC10470	prfB	Peptide chain release factor 2 (RF-2)	LIC11547	LIC11547	Phosphocarrier protein hpr	[TP0576-TP0589 (0.79878455)]
COG1749	COG2885	LIC11188	LIC11188	FlgE {UniProtKB/TrEMBL:Q72T33}	LIC10592	LIC10592	Peptidoglycan-associated cytoplasmic membrane	[TP0727-TP0292 (0.89187646)]
COG0766	NOG19604	LIC13251	LIC13251	Udp-n-acetylglucosamine 1-carboxyvinyltransferase	LIC11979	LIC11979	Hypothetical protein {UniProtKB/TrEMBL:Q72QX9}	[TP0029-TP0443 (0.62282336)]
COG0860	NOG19606	LIC10739	LIC10739	N-acetylmuramoyl-L-alanine amidase	LIC10787	LIC10787	Flagellar filament sheath protein	[TP0247-TP0664 (0.66356546)]
COG0319	COG0333	LIC12105	LA_1684	UPF0054 protein LIC12105	LIC12444	rpmF	50S ribosomal protein L32	[TP0650-TP0807 (0.80809164)]
COG0216	COG0457	LIC11757	LIC11757	Peptide chain release factor 2-like protein	LIC11408	LIC11408	Hypothetical protein {UniProtKB/TrEMBL:Q72SH4}	[TP0051-TP0067 (0.7097377)]
COG0216	COG0457	LIC10102	prfA	Peptide chain release factor 1 (RF-1)	LIC10038	LIC10038	Hypothetical protein {UniProtKB/TrEMBL:Q72W99}	[TP0051-TP0067 (0.7097377)]
COG0216	COG0457	LIC11757	LIC11757	Peptide chain release factor 2-like protein	LIC10038	LIC10038	Hypothetical protein {UniProtKB/TrEMBL:Q72W99}	[TP0051-TP0067 (0.7097377)]
COG0216	COG0457	LIC11757	LIC11757	Peptide chain release factor 2-like protein	LIC11670	LIC11670	Hypothetical protein {UniProtKB/TrEMBL:Q72RS2}	[TP0051-TP0067 (0.7097377)]
COG0216	COG0457	LIC11757	LIC11757	Peptide chain release factor 2-like protein	LIC13095	LIC13095	Hypothetical protein {UniProtKB/TrEMBL:Q72MU4}	[TP0051-TP0067 (0.7097377)]
COG0216	COG0457	LIC11757	LIC11757	Peptide chain release factor 2-like protein	LIC12501	LIC12501	Hypothetical protein {UniProtKB/TrEMBL:Q72PH0}	[TP0051-TP0067 (0.7097377)]
COG0216	COG0457	LIC11757	LIC11757	Peptide chain release factor 2-like protein	LIC10053	LIC10053	Hypothetical protein {UniProtKB/TrEMBL:Q72W84}	[TP0051-TP0067 (0.7097377)]
COG0216	COG0457	LIC10102	prfA	Peptide chain release factor 1 (RF-1)	LIC13095	LIC13095	Hypothetical protein {UniProtKB/TrEMBL:Q72MU4}	[TP0051-TP0067 (0.7097377)]
COG0216	COG0457	LIC10102	prfA	Peptide chain release factor 1 (RF-1)	LIC10302	LIC10302	Hypothetical protein {UniProtKB/TrEMBL:Q72VJ5}	[TP0051-TP0067 (0.7097377)]
COG0216	COG0457	LIC11757	LIC11757	Peptide chain release factor 2-like protein	LIC10125	LIC10125	Hypothetical protein {UniProtKB/TrEMBL:Q72W16}	[TP0051-TP0067 (0.7097377)]
COG0216	COG0457	LIC11757	LIC11757	Peptide chain release factor 2-like protein	LIC11222	LIC11222	Hypothetical protein {UniProtKB/TrEMBL:Q72T00}	[TP0051-TP0067 (0.7097377)]
COG0216	COG0457	LIC10102	prfA	Peptide chain release factor 1 (RF-1)	LIC11222	LIC11222	Hypothetical protein {UniProtKB/TrEMBL:Q72T00}	[TP0051-TP0067 (0.7097377)]
COG0216	COG0457	LIC11757	LIC11757	Peptide chain release factor 2-like protein	LIC10302	LIC10302	Hypothetical protein {UniProtKB/TrEMBL:Q72VJ5}	[TP0051-TP0067 (0.7097377)]
COG0216	COG0457	LIC10102	prfA	Peptide chain release factor 1 (RF-1)	LIC11408	LIC11408	Hypothetical protein {UniProtKB/TrEMBL:Q72SH4}	[TP0051-TP0067 (0.7097377)]
COG0216	COG0457	LIC10102	prfA	Peptide chain release factor 1 (RF-1)	LIC12501	LIC12501	Hypothetical protein {UniProtKB/TrEMBL:Q72PH0}	[TP0051-TP0067 (0.7097377)]
COG0216	COG0457	LIC10102	prfA	Peptide chain release factor 1 (RF-1)	LIC10053	LIC10053	Hypothetical protein {UniProtKB/TrEMBL:Q72W84}	[TP0051-TP0067 (0.7097377)]
COG0216	COG0457	LIC10102	prfA	Peptide chain release factor 1 (RF-1)	LIC10125	LIC10125	Hypothetical protein {UniProtKB/TrEMBL:Q72W16}	[TP0051-TP0067 (0.7097377)]
COG0216	COG0457	LIC10102	prfA	Peptide chain release factor 1 (RF-1)	LIC11670	LIC11670	Hypothetical protein {UniProtKB/TrEMBL:Q72RS2}	[TP0051-TP0067 (0.7097377)]
COG1360	COG4786	LIC11713	LIC11713	Motility protein B {UniProtKB/TrEMBL:Q72RN2}	LIC12035	LIC12035	Hook protein {UniProtKB/TrEMBL:Q72QS4}	[TP0724-TP0961 (0.729456)]
COG1360	COG4786	LIC10623	LIC10623	Sodium translocating Bacterial Flagellar Motor	LIC12035	LIC12035	Hook protein {UniProtKB/TrEMBL:Q72QS4}	[TP0724-TP0961 (0.729456)]
COG1360	COG4786	LIC13339	LIC13339	MotB {UniProtKB/TrEMBL:Q72M52}	LIC12035	LIC12035	Hook protein {UniProtKB/TrEMBL:Q72QS4}	[TP0724-TP0961 (0.729456)]
COG1360	COG4786	LIC13339	LIC13339	MotB {UniProtKB/TrEMBL:Q72M52}	LIC11324	LIC11324	FlgG {UniProtKB/TrEMBL:Q72SQ1}	[TP0724-TP0961 (0.729456)]
COG1360	COG4786	LIC10623	LIC10623	Sodium translocating Bacterial Flagellar Motor	LIC11324	LIC11324	FlgG {UniProtKB/TrEMBL:Q72SQ1}	[TP0724-TP0961 (0.729456)]
COG1360	COG4786	LIC11713	LIC11713	Motility protein B {UniProtKB/TrEMBL:Q72RN2}	LIC11324	LIC11324	FlgG {UniProtKB/TrEMBL:Q72SQ1}	[TP0724-TP0961 (0.729456)]
COG1360	COG4786	LIC13056	LIC13056	Flagellar motor protein	LIC12035	LIC12035	Hook protein {UniProtKB/TrEMBL:Q72QS4}	[TP0724-TP0961 (0.729456)]
COG1360	COG4786	LIC13056	LIC13056	Flagellar motor protein	LIC11324	LIC11324	FlgG {UniProtKB/TrEMBL:Q72SQ1}	[TP0724-TP0961 (0.729456)]
COG1352	COG2206	LIC11871	LIC11871	Chemotaxis protein methyltransferase	LIC11563	LIC11563	Hypothetical protein {UniProtKB/TrEMBL:Q72S24}	[TP0630-TP0877 (0.67253613)]
COG1352	COG2206	LIC11871	LIC11871	Chemotaxis protein methyltransferase	LIC11189	LIC11189	Hypothetical protein {UniProtKB/TrEMBL:Q72T32}	[TP0630-TP0877 (0.67253613)]
COG1352	COG2206	LIC12062	LIC12062	Chemotaxis protein {UniProtKB/TrEMBL:Q72QQ1}	LIC11189	LIC11189	Hypothetical protein {UniProtKB/TrEMBL:Q72T32}	[TP0630-TP0877 (0.67253613)]
COG1352	COG2206	LIC12062	LIC12062	Chemotaxis protein {UniProtKB/TrEMBL:Q72QQ1}	LIC11563	LIC11563	Hypothetical protein {UniProtKB/TrEMBL:Q72S24}	[TP0630-TP0877 (0.67253613)]
COG1385	COG2204	LIC11850	LIC11850	Hypothetical protein {UniProtKB/TrEMBL:Q72R98}	LIC20273	LIC20273	Putative transcriptional regulator	[TP0032-TP0519 (0.67332727)]
COG1385	COG2204	LIC11917	LIC11917	Hypothetical protein {UniProtKB/TrEMBL:Q72R34}	LIC20273	LIC20273	Putative transcriptional regulator	[TP0032-TP0519 (0.67332727)]
COG1385	COG2204	LIC11850	LIC11850	Hypothetical protein {UniProtKB/TrEMBL:Q72R98}	LIC11549	LIC11549	Response regulator {UniProtKB/TrEMBL:Q72S37}	[TP0032-TP0519 (0.67332727)]
COG1385	COG2204	LIC11917	LIC11917	Hypothetical protein {UniProtKB/TrEMBL:Q72R34}	LIC11549	LIC11549	Response regulator {UniProtKB/TrEMBL:Q72S37}	[TP0032-TP0519 (0.67332727)]
COG0542	COG2204	LIC10339	LIC10339	Hemolysin B {UniProtKB/TrEMBL:Q72VF8}	LIC20273	LIC20273	Putative transcriptional regulator	[TP0071-TP0519 (0.6908589)]
COG0542	COG2204	LIC10339	LIC10339	Hemolysin B {UniProtKB/TrEMBL:Q72VF8}	LIC11549	LIC11549	Response regulator {UniProtKB/TrEMBL:Q72S37}	[TP0071-TP0519 (0.6908589)]
COG0542	COG2204	LIC12017	clpB	Chaperone clpB {UniProtKB/Swiss-Prot:Q72QU2}	LIC11549	LIC11549	Response regulator {UniProtKB/TrEMBL:Q72S37}	[TP0071-TP0519 (0.6908589)]
COG0542	COG2204	LIC12017	clpB	Chaperone clpB {UniProtKB/Swiss-Prot:Q72QU2}	LIC20273	LIC20273	Putative transcriptional regulator	[TP0071-TP0519 (0.6908589)]
COG0542	COG2204	LIC11814	LIC11814	ATP-dependent Clp protease, ATP-binding subunit	LIC20273	LIC20273	Putative transcriptional regulator	[TP0071-TP0519 (0.6908589)]
COG0542	COG2204	LIC11814	LIC11814	ATP-dependent Clp protease, ATP-binding subunit	LIC11549	LIC11549	Response regulator {UniProtKB/TrEMBL:Q72S37}	[TP0071-TP0519 (0.6908589)]
COG0608	COG1366	LIC11066	LIC11066	Single-stranded DNA exonuclease	LIC12787	LIC12787	Anti-sigma factor antagonist	[TP0704-TP0540 (0.7098393)]
COG0608	COG1366	LIC11066	LIC11066	Single-stranded DNA exonuclease	LIC11516	LIC11516	Anti-sigma factor antagonist	[TP0704-TP0540 (0.7098393)]
COG0608	COG1366	LIC11066	LIC11066	Single-stranded DNA exonuclease	LIC20108	LIC20108	Anti-sigma factor antagonist	[TP0704-TP0540 (0.7098393)]
COG0608	COG1366	LIC11066	LIC11066	Single-stranded DNA exonuclease	LIC12937	LIC12937	Anti-sigma factor antagonist	[TP0704-TP0540 (0.7098393)]
COG0608	COG1366	LIC11066	LIC11066	Single-stranded DNA exonuclease	LIC11004	LIC11004	Anti-sigma factor antagonist	[TP0704-TP0540 (0.7098393)]
COG0608	COG1366	LIC11066	LIC11066	Single-stranded DNA exonuclease	LIC11025	LIC11025	Anti-sigma factor antagonist	[TP0704-TP0540 (0.7098393)]
COG0705	COG1187	LIC12696	LIC12696	Hypothetical protein {UniProtKB/TrEMBL:Q72NY2}	LIC11647	LIC11647	Pseudouridylate synthase	[TP0982-TP0459 (0.6079956)]
COG0705	COG1187	LIC12479	LIC12479	Cytoplasmic membrane protein	LIC11647	LIC11647	Pseudouridylate synthase	[TP0982-TP0459 (0.6079956)]
COG0705	COG1187	LIC12940	LIC12940	Cytoplasmic membrane protein	LIC11647	LIC11647	Pseudouridylate synthase	[TP0982-TP0459 (0.6079956)]
COG0705	COG1187	LIC10107	LIC10107	Hypothetical protein {UniProtKB/TrEMBL:Q72W33}	LIC11647	LIC11647	Pseudouridylate synthase	[TP0982-TP0459 (0.6079956)]
COG0569	COG1256	LIC13175	LIC13175	Potassium uptake system protein	LIC13451	LIC13451	Flagellar hook-associated protein 1	[TP0024-TP0660 (0.58621275)]
COG0290	COG0457	LIC12463	infC	Translation initiation factor IF-3	LIC10053	LIC10053	Hypothetical protein {UniProtKB/TrEMBL:Q72W84}	[TP0850-TP0095 (0.6947713)]
COG0290	COG0457	LIC12463	infC	Translation initiation factor IF-3	LIC11408	LIC11408	Hypothetical protein {UniProtKB/TrEMBL:Q72SH4}	[TP0850-TP0095 (0.6947713)]
COG0290	COG0457	LIC12463	infC	Translation initiation factor IF-3	LIC13095	LIC13095	Hypothetical protein {UniProtKB/TrEMBL:Q72MU4}	[TP0850-TP0095 (0.6947713)]
COG0290	COG0457	LIC12463	infC	Translation initiation factor IF-3	LIC10125	LIC10125	Hypothetical protein {UniProtKB/TrEMBL:Q72W16}	[TP0850-TP0095 (0.6947713)]
COG0290	COG0457	LIC12463	infC	Translation initiation factor IF-3	LIC10302	LIC10302	Hypothetical protein {UniProtKB/TrEMBL:Q72VJ5}	[TP0850-TP0095 (0.6947713)]
COG0290	COG0457	LIC12463	infC	Translation initiation factor IF-3	LIC11222	LIC11222	Hypothetical protein {UniProtKB/TrEMBL:Q72T00}	[TP0850-TP0095 (0.6947713)]
COG0290	COG0457	LIC12463	infC	Translation initiation factor IF-3	LIC11670	LIC11670	Hypothetical protein {UniProtKB/TrEMBL:Q72RS2}	[TP0850-TP0095 (0.6947713)]
COG0290	COG0457	LIC12463	infC	Translation initiation factor IF-3	LIC12501	LIC12501	Hypothetical protein {UniProtKB/TrEMBL:Q72PH0}	[TP0850-TP0095 (0.6947713)]
COG0290	COG0457	LIC12463	infC	Translation initiation factor IF-3	LIC10038	LIC10038	Hypothetical protein {UniProtKB/TrEMBL:Q72W99}	[TP0850-TP0095 (0.6947713)]
COG1344	COG1699	LIC13450	LIC13450	Flagellar hook-associated protein 2	LIC13449	LIC13449	Hypothetical protein {UniProtKB/TrEMBL:Q72MJ5}	[TP0792-TP0658 (0.94066244), TP0868-TP0658 (0.9503252), TP0870-TP0658 (0.7328265)]
COG1344	COG1699	LIC11531	LIC11531	Flagellin protein {UniProtKB/TrEMBL:Q72S55}	LIC13449	LIC13449	Hypothetical protein {UniProtKB/TrEMBL:Q72MJ5}	[TP0792-TP0658 (0.94066244), TP0868-TP0658 (0.9503252), TP0870-TP0658 (0.7328265)]
COG1344	COG1699	LIC11890	LIC11890	Flagellin protein {UniProtKB/TrEMBL:Q72R58}	LIC13449	LIC13449	Hypothetical protein {UniProtKB/TrEMBL:Q72MJ5}	[TP0792-TP0658 (0.94066244), TP0868-TP0658 (0.9503252), TP0870-TP0658 (0.7328265)]
COG1344	COG1699	LIC12947	LIC12947	Flagellin protein {UniProtKB/TrEMBL:Q72N89}	LIC13449	LIC13449	Hypothetical protein {UniProtKB/TrEMBL:Q72MJ5}	[TP0792-TP0658 (0.94066244), TP0868-TP0658 (0.9503252), TP0870-TP0658 (0.7328265)]
COG1344	COG1699	LIC11532	LIC11532	Flagellin protein {UniProtKB/TrEMBL:Q72S54}	LIC13449	LIC13449	Hypothetical protein {UniProtKB/TrEMBL:Q72MJ5}	[TP0792-TP0658 (0.94066244), TP0868-TP0658 (0.9503252), TP0870-TP0658 (0.7328265)]
COG1344	COG1699	LIC11889	flaB	Flagellar filament 35 kDa core protein (Flagellin class B) (35 kDa antigen)	LIC13449	LIC13449	Hypothetical protein {UniProtKB/TrEMBL:Q72MJ5}	[TP0792-TP0658 (0.94066244), TP0868-TP0658 (0.9503252), TP0870-TP0658 (0.7328265)]
COG0824	COG1480	LIC13309	LIC13309	4-hydroxybenzoyl-CoA thioesterase	LIC12106	LIC12106	Hypothetical protein {UniProtKB/TrEMBL:Q72QK7}	[TP0156-TP0651 (0.6079956)]
COG0824	COG1480	LIC12488	LIC12488	Hypothetical protein {UniProtKB/TrEMBL:Q72PI3}	LIC12106	LIC12106	Hypothetical protein {UniProtKB/TrEMBL:Q72QK7}	[TP0156-TP0651 (0.6079956)]
COG0849	COG1061	LIC12970	LIC12970	FtsA {UniProtKB/TrEMBL:Q72N67}	LIC11791	LIC11791	ATP-dependent DNA helicase	[TP0389-TP0380 (0.6968711)]
COG0220	COG0455	LIC10126	trmB	tRNA (guanine-N(7)-)-methyltransferase (EC 2.1.1.33) (tRNA(m7G46)- methyltransferase)	LIC11378	LIC11378	Septum site-determining protein	[TP0464-TP0712 (0.7885255)]
COG0322	COG0353	LIC11756	uvrC	UvrABC system protein C (Protein uvrC) (Excinuclease ABC subunit C)	LIC13476	recR	Recombination protein recR	[TP0472-TP1004 (0.53674763)]
COG0771	COG1595	LIC12788	murD	UDP-N-acetylmuramoylalanine--D-glutamate ligase (EC 6.3.2.9) (UDP-N- acetylmuramoyl-L-alanyl-D-glutamate synthetase) (D-glutamic acid- adding enzyme)	LIC10644	LIC10644	RNA polymerase ECF-type sigma factor	[TP0903-TP0092 (0.6651206)]
COG0771	COG1595	LIC12788	murD	UDP-N-acetylmuramoylalanine--D-glutamate ligase (EC 6.3.2.9) (UDP-N- acetylmuramoyl-L-alanyl-D-glutamate synthetase) (D-glutamic acid- adding enzyme)	LIC10559	LIC10559	RNA polymerase ECF-type sigma factor	[TP0903-TP0092 (0.6651206)]
COG0771	COG1595	LIC12788	murD	UDP-N-acetylmuramoylalanine--D-glutamate ligase (EC 6.3.2.9) (UDP-N- acetylmuramoyl-L-alanyl-D-glutamate synthetase) (D-glutamic acid- adding enzyme)	LIC20115	LIC20115	RNA polymerase ECF-type sigma factor	[TP0903-TP0092 (0.6651206)]
COG0771	COG1595	LIC12788	murD	UDP-N-acetylmuramoylalanine--D-glutamate ligase (EC 6.3.2.9) (UDP-N- acetylmuramoyl-L-alanyl-D-glutamate synthetase) (D-glutamic acid- adding enzyme)	LIC10386	LIC10386	RNA polymerase ECF-type sigma factor	[TP0903-TP0092 (0.6651206)]
COG0771	COG1595	LIC12788	murD	UDP-N-acetylmuramoylalanine--D-glutamate ligase (EC 6.3.2.9) (UDP-N- acetylmuramoyl-L-alanyl-D-glutamate synthetase) (D-glutamic acid- adding enzyme)	LIC13266	LIC13266	RNA polymerase ECF-type sigma factor	[TP0903-TP0092 (0.6651206)]
COG0771	COG1595	LIC12788	murD	UDP-N-acetylmuramoylalanine--D-glutamate ligase (EC 6.3.2.9) (UDP-N- acetylmuramoyl-L-alanyl-D-glutamate synthetase) (D-glutamic acid- adding enzyme)	LIC12757	LIC12757	RNA polymerase ECF-type sigma factor	[TP0903-TP0092 (0.6651206)]
COG0771	COG1595	LIC12788	murD	UDP-N-acetylmuramoylalanine--D-glutamate ligase (EC 6.3.2.9) (UDP-N- acetylmuramoyl-L-alanyl-D-glutamate synthetase) (D-glutamic acid- adding enzyme)	LIC10144	LIC10144	RNA polymerase ECF-type sigma factor	[TP0903-TP0092 (0.6651206)]
COG0771	COG1595	LIC12788	murD	UDP-N-acetylmuramoylalanine--D-glutamate ligase (EC 6.3.2.9) (UDP-N- acetylmuramoyl-L-alanyl-D-glutamate synthetase) (D-glutamic acid- adding enzyme)	LIC11817	LIC11817	RNA polymerase ECF-type sigma factor	[TP0903-TP0092 (0.6651206)]
COG0771	COG1595	LIC12788	murD	UDP-N-acetylmuramoylalanine--D-glutamate ligase (EC 6.3.2.9) (UDP-N- acetylmuramoyl-L-alanyl-D-glutamate synthetase) (D-glutamic acid- adding enzyme)	LIC12490	LIC12490	RNA polymerase ECF-type sigma factor	[TP0903-TP0092 (0.6651206)]
COG0771	COG1595	LIC12788	murD	UDP-N-acetylmuramoylalanine--D-glutamate ligase (EC 6.3.2.9) (UDP-N- acetylmuramoyl-L-alanyl-D-glutamate synthetase) (D-glutamic acid- adding enzyme)	LIC13285	LIC13285	RNA polymerase ECF-type sigma factor	[TP0903-TP0092 (0.6651206)]
COG0188	COG0305	LIC13347	LIC13347	DNA gyrase subunit A {UniProtKB/TrEMBL:Q72M44}	LIC12109	LIC12109	Replicative DNA helicase	[TP0005-TP0058 (0.73312306)]
COG0188	COG0305	LIC10006	LIC10006	DNA gyrase subunit A {UniProtKB/TrEMBL:Q72WD1}	LIC12109	LIC12109	Replicative DNA helicase	[TP0005-TP0058 (0.73312306)]
COG0840	COG1344	LIC10685	LIC10685	Methyl-accepting chemotaxis transducer	LIC11889	flaB	Flagellar filament 35 kDa core protein (Flagellin class B) (35 kDa antigen)	[TP0640-TP0870 (0.6975479)]
COG0840	COG1344	LIC10043	LIC10043	Aer {UniProtKB/TrEMBL:Q72W94}	LIC11890	LIC11890	Flagellin protein {UniProtKB/TrEMBL:Q72R58}	[TP0640-TP0870 (0.6975479)]
COG0840	COG1344	LIC13401	LIC13401	Methyl-accepting chemotaxis protein	LIC11531	LIC11531	Flagellin protein {UniProtKB/TrEMBL:Q72S55}	[TP0640-TP0870 (0.6975479)]
COG0840	COG1344	LIC12921	LIC12921	Methyl-accepting chemotaxis protein	LIC11531	LIC11531	Flagellin protein {UniProtKB/TrEMBL:Q72S55}	[TP0640-TP0870 (0.6975479)]
COG0840	COG1344	LIC11407	LIC11407	Putative methyl-accepting chemotaxis	LIC12947	LIC12947	Flagellin protein {UniProtKB/TrEMBL:Q72N89}	[TP0640-TP0870 (0.6975479)]
COG0840	COG1344	LIC12500	LIC12500	Chemoreceptor (Methyl-accepting chemotaxis)	LIC11532	LIC11532	Flagellin protein {UniProtKB/TrEMBL:Q72S54}	[TP0640-TP0870 (0.6975479)]
COG0840	COG1344	LIC11216	LIC11216	Methyl-accepting chemotaxis transducer	LIC11531	LIC11531	Flagellin protein {UniProtKB/TrEMBL:Q72S55}	[TP0640-TP0870 (0.6975479)]
COG0840	COG1344	LIC13394	LIC13394	Methyl-accepting chemotaxis transmembrane protein	LIC11890	LIC11890	Flagellin protein {UniProtKB/TrEMBL:Q72R58}	[TP0640-TP0870 (0.6975479)]
COG0840	COG1344	LIC13394	LIC13394	Methyl-accepting chemotaxis transmembrane protein	LIC13450	LIC13450	Flagellar hook-associated protein 2	[TP0640-TP0870 (0.6975479)]
COG0840	COG1344	LIC10043	LIC10043	Aer {UniProtKB/TrEMBL:Q72W94}	LIC11532	LIC11532	Flagellin protein {UniProtKB/TrEMBL:Q72S54}	[TP0640-TP0870 (0.6975479)]
COG0840	COG1344	LIC13401	LIC13401	Methyl-accepting chemotaxis protein	LIC11532	LIC11532	Flagellin protein {UniProtKB/TrEMBL:Q72S54}	[TP0640-TP0870 (0.6975479)]
COG0840	COG1344	LIC13394	LIC13394	Methyl-accepting chemotaxis transmembrane protein	LIC11889	flaB	Flagellar filament 35 kDa core protein (Flagellin class B) (35 kDa antigen)	[TP0640-TP0870 (0.6975479)]
COG0840	COG1344	LIC12921	LIC12921	Methyl-accepting chemotaxis protein	LIC11889	flaB	Flagellar filament 35 kDa core protein (Flagellin class B) (35 kDa antigen)	[TP0640-TP0870 (0.6975479)]
COG0840	COG1344	LIC11691	LIC11691	Methyl-accepting chemotaxis protein	LIC11889	flaB	Flagellar filament 35 kDa core protein (Flagellin class B) (35 kDa antigen)	[TP0640-TP0870 (0.6975479)]
COG0840	COG1344	LIC12500	LIC12500	Chemoreceptor (Methyl-accepting chemotaxis)	LIC13450	LIC13450	Flagellar hook-associated protein 2	[TP0640-TP0870 (0.6975479)]
COG0840	COG1344	LIC12482	LIC12482	Putative methyl-accepting chemotaxis I	LIC12947	LIC12947	Flagellin protein {UniProtKB/TrEMBL:Q72N89}	[TP0640-TP0870 (0.6975479)]
COG0840	COG1344	LIC11216	LIC11216	Methyl-accepting chemotaxis transducer	LIC11890	LIC11890	Flagellin protein {UniProtKB/TrEMBL:Q72R58}	[TP0640-TP0870 (0.6975479)]
COG0840	COG1344	LIC12482	LIC12482	Putative methyl-accepting chemotaxis I	LIC11889	flaB	Flagellar filament 35 kDa core protein (Flagellin class B) (35 kDa antigen)	[TP0640-TP0870 (0.6975479)]
COG0840	COG1344	LIC11407	LIC11407	Putative methyl-accepting chemotaxis	LIC13450	LIC13450	Flagellar hook-associated protein 2	[TP0640-TP0870 (0.6975479)]
COG0840	COG1344	LIC10685	LIC10685	Methyl-accepting chemotaxis transducer	LIC13450	LIC13450	Flagellar hook-associated protein 2	[TP0640-TP0870 (0.6975479)]
COG0840	COG1344	LIC12921	LIC12921	Methyl-accepting chemotaxis protein	LIC12947	LIC12947	Flagellin protein {UniProtKB/TrEMBL:Q72N89}	[TP0640-TP0870 (0.6975479)]
COG0840	COG1344	LIC11691	LIC11691	Methyl-accepting chemotaxis protein	LIC11532	LIC11532	Flagellin protein {UniProtKB/TrEMBL:Q72S54}	[TP0640-TP0870 (0.6975479)]
COG0840	COG1344	LIC11216	LIC11216	Methyl-accepting chemotaxis transducer	LIC13450	LIC13450	Flagellar hook-associated protein 2	[TP0640-TP0870 (0.6975479)]
COG0840	COG1344	LIC11691	LIC11691	Methyl-accepting chemotaxis protein	LIC11531	LIC11531	Flagellin protein {UniProtKB/TrEMBL:Q72S55}	[TP0640-TP0870 (0.6975479)]
COG0840	COG1344	LIC12500	LIC12500	Chemoreceptor (Methyl-accepting chemotaxis)	LIC11531	LIC11531	Flagellin protein {UniProtKB/TrEMBL:Q72S55}	[TP0640-TP0870 (0.6975479)]
COG0840	COG1344	LIC12921	LIC12921	Methyl-accepting chemotaxis protein	LIC13450	LIC13450	Flagellar hook-associated protein 2	[TP0640-TP0870 (0.6975479)]
COG0840	COG1344	LIC10043	LIC10043	Aer {UniProtKB/TrEMBL:Q72W94}	LIC11531	LIC11531	Flagellin protein {UniProtKB/TrEMBL:Q72S55}	[TP0640-TP0870 (0.6975479)]
COG0840	COG1344	LIC11216	LIC11216	Methyl-accepting chemotaxis transducer	LIC12947	LIC12947	Flagellin protein {UniProtKB/TrEMBL:Q72N89}	[TP0640-TP0870 (0.6975479)]
COG0840	COG1344	LIC12482	LIC12482	Putative methyl-accepting chemotaxis I	LIC11531	LIC11531	Flagellin protein {UniProtKB/TrEMBL:Q72S55}	[TP0640-TP0870 (0.6975479)]
COG0840	COG1344	LIC13394	LIC13394	Methyl-accepting chemotaxis transmembrane protein	LIC11532	LIC11532	Flagellin protein {UniProtKB/TrEMBL:Q72S54}	[TP0640-TP0870 (0.6975479)]
COG0840	COG1344	LIC13394	LIC13394	Methyl-accepting chemotaxis transmembrane protein	LIC12947	LIC12947	Flagellin protein {UniProtKB/TrEMBL:Q72N89}	[TP0640-TP0870 (0.6975479)]
COG0840	COG1344	LIC12500	LIC12500	Chemoreceptor (Methyl-accepting chemotaxis)	LIC12947	LIC12947	Flagellin protein {UniProtKB/TrEMBL:Q72N89}	[TP0640-TP0870 (0.6975479)]
COG0840	COG1344	LIC12482	LIC12482	Putative methyl-accepting chemotaxis I	LIC11532	LIC11532	Flagellin protein {UniProtKB/TrEMBL:Q72S54}	[TP0640-TP0870 (0.6975479)]
COG0840	COG1344	LIC11407	LIC11407	Putative methyl-accepting chemotaxis	LIC11531	LIC11531	Flagellin protein {UniProtKB/TrEMBL:Q72S55}	[TP0640-TP0870 (0.6975479)]
COG0840	COG1344	LIC10685	LIC10685	Methyl-accepting chemotaxis transducer	LIC11531	LIC11531	Flagellin protein {UniProtKB/TrEMBL:Q72S55}	[TP0640-TP0870 (0.6975479)]
COG0840	COG1344	LIC10043	LIC10043	Aer {UniProtKB/TrEMBL:Q72W94}	LIC13450	LIC13450	Flagellar hook-associated protein 2	[TP0640-TP0870 (0.6975479)]
COG0840	COG1344	LIC12500	LIC12500	Chemoreceptor (Methyl-accepting chemotaxis)	LIC11889	flaB	Flagellar filament 35 kDa core protein (Flagellin class B) (35 kDa antigen)	[TP0640-TP0870 (0.6975479)]
COG0840	COG1344	LIC11407	LIC11407	Putative methyl-accepting chemotaxis	LIC11890	LIC11890	Flagellin protein {UniProtKB/TrEMBL:Q72R58}	[TP0640-TP0870 (0.6975479)]
COG0840	COG1344	LIC13401	LIC13401	Methyl-accepting chemotaxis protein	LIC12947	LIC12947	Flagellin protein {UniProtKB/TrEMBL:Q72N89}	[TP0640-TP0870 (0.6975479)]
COG0840	COG1344	LIC11691	LIC11691	Methyl-accepting chemotaxis protein	LIC11890	LIC11890	Flagellin protein {UniProtKB/TrEMBL:Q72R58}	[TP0640-TP0870 (0.6975479)]
COG0840	COG1344	LIC10685	LIC10685	Methyl-accepting chemotaxis transducer	LIC11532	LIC11532	Flagellin protein {UniProtKB/TrEMBL:Q72S54}	[TP0640-TP0870 (0.6975479)]
COG0840	COG1344	LIC11407	LIC11407	Putative methyl-accepting chemotaxis	LIC11889	flaB	Flagellar filament 35 kDa core protein (Flagellin class B) (35 kDa antigen)	[TP0640-TP0870 (0.6975479)]
COG0840	COG1344	LIC10685	LIC10685	Methyl-accepting chemotaxis transducer	LIC11890	LIC11890	Flagellin protein {UniProtKB/TrEMBL:Q72R58}	[TP0640-TP0870 (0.6975479)]
COG0840	COG1344	LIC12482	LIC12482	Putative methyl-accepting chemotaxis I	LIC13450	LIC13450	Flagellar hook-associated protein 2	[TP0640-TP0870 (0.6975479)]
COG0840	COG1344	LIC13394	LIC13394	Methyl-accepting chemotaxis transmembrane protein	LIC11531	LIC11531	Flagellin protein {UniProtKB/TrEMBL:Q72S55}	[TP0640-TP0870 (0.6975479)]
COG0840	COG1344	LIC11216	LIC11216	Methyl-accepting chemotaxis transducer	LIC11532	LIC11532	Flagellin protein {UniProtKB/TrEMBL:Q72S54}	[TP0640-TP0870 (0.6975479)]
COG0840	COG1344	LIC13401	LIC13401	Methyl-accepting chemotaxis protein	LIC13450	LIC13450	Flagellar hook-associated protein 2	[TP0640-TP0870 (0.6975479)]
COG0840	COG1344	LIC10043	LIC10043	Aer {UniProtKB/TrEMBL:Q72W94}	LIC12947	LIC12947	Flagellin protein {UniProtKB/TrEMBL:Q72N89}	[TP0640-TP0870 (0.6975479)]
COG0840	COG1344	LIC12500	LIC12500	Chemoreceptor (Methyl-accepting chemotaxis)	LIC11890	LIC11890	Flagellin protein {UniProtKB/TrEMBL:Q72R58}	[TP0640-TP0870 (0.6975479)]
COG0840	COG1344	LIC13401	LIC13401	Methyl-accepting chemotaxis protein	LIC11890	LIC11890	Flagellin protein {UniProtKB/TrEMBL:Q72R58}	[TP0640-TP0870 (0.6975479)]
COG0840	COG1344	LIC10043	LIC10043	Aer {UniProtKB/TrEMBL:Q72W94}	LIC11889	flaB	Flagellar filament 35 kDa core protein (Flagellin class B) (35 kDa antigen)	[TP0640-TP0870 (0.6975479)]
COG0840	COG1344	LIC12921	LIC12921	Methyl-accepting chemotaxis protein	LIC11532	LIC11532	Flagellin protein {UniProtKB/TrEMBL:Q72S54}	[TP0640-TP0870 (0.6975479)]
COG0840	COG1344	LIC13401	LIC13401	Methyl-accepting chemotaxis protein	LIC11889	flaB	Flagellar filament 35 kDa core protein (Flagellin class B) (35 kDa antigen)	[TP0640-TP0870 (0.6975479)]
COG0840	COG1344	LIC11691	LIC11691	Methyl-accepting chemotaxis protein	LIC12947	LIC12947	Flagellin protein {UniProtKB/TrEMBL:Q72N89}	[TP0640-TP0870 (0.6975479)]
COG0840	COG1344	LIC12482	LIC12482	Putative methyl-accepting chemotaxis I	LIC11890	LIC11890	Flagellin protein {UniProtKB/TrEMBL:Q72R58}	[TP0640-TP0870 (0.6975479)]
COG0840	COG1344	LIC11216	LIC11216	Methyl-accepting chemotaxis transducer	LIC11889	flaB	Flagellar filament 35 kDa core protein (Flagellin class B) (35 kDa antigen)	[TP0640-TP0870 (0.6975479)]
COG0840	COG1344	LIC12921	LIC12921	Methyl-accepting chemotaxis protein	LIC11890	LIC11890	Flagellin protein {UniProtKB/TrEMBL:Q72R58}	[TP0640-TP0870 (0.6975479)]
COG0840	COG1344	LIC11407	LIC11407	Putative methyl-accepting chemotaxis	LIC11532	LIC11532	Flagellin protein {UniProtKB/TrEMBL:Q72S54}	[TP0640-TP0870 (0.6975479)]
COG0840	COG1344	LIC11691	LIC11691	Methyl-accepting chemotaxis protein	LIC13450	LIC13450	Flagellar hook-associated protein 2	[TP0640-TP0870 (0.6975479)]
COG0840	COG1344	LIC10685	LIC10685	Methyl-accepting chemotaxis transducer	LIC12947	LIC12947	Flagellin protein {UniProtKB/TrEMBL:Q72N89}	[TP0640-TP0870 (0.6975479)]
COG1825	COG2812	LIC10430	ctc	50S ribosomal protein L25 (General stress protein CTC)	LIC13474	LIC13474	DNA polymerase III gamma subunit	[TP0372-TP1005 (0.6540257)]
COG1509	COG2812	LIC11303	LIC11303	L-lysine 2,3-aminomutase	LIC13474	LIC13474	DNA polymerase III gamma subunit	[TP0121-TP1005 (0.5082704)]
COG1509	COG2812	LIC20230	LIC20230	L-lysine 2, 3-aminomutase	LIC13474	LIC13474	DNA polymerase III gamma subunit	[TP0121-TP1005 (0.5082704)]
COG2204	COG2204	LIC11549	LIC11549	Response regulator {UniProtKB/TrEMBL:Q72S37}	LIC11549	LIC11549	Response regulator {UniProtKB/TrEMBL:Q72S37}	[TP0519-TP0519 (0.65939915)]
COG2204	COG2204	LIC11549	LIC11549	Response regulator {UniProtKB/TrEMBL:Q72S37}	LIC20273	LIC20273	Putative transcriptional regulator	[TP0519-TP0519 (0.65939915)]
COG2204	COG2204	LIC20273	LIC20273	Putative transcriptional regulator	LIC11549	LIC11549	Response regulator {UniProtKB/TrEMBL:Q72S37}	[TP0519-TP0519 (0.65939915)]
COG2204	COG2204	LIC20273	LIC20273	Putative transcriptional regulator	LIC20273	LIC20273	Putative transcriptional regulator	[TP0519-TP0519 (0.65939915)]
COG0546	COG0739	LIC11302	LIC11302	Phosphoglycolate phosphatase	LIC11568	LIC11568	Membrane peptidase {UniProtKB/TrEMBL:Q72S19}	[TP0554-TP0782 (0.73069036)]
COG0546	COG0739	LIC11302	LIC11302	Phosphoglycolate phosphatase	LIC13365	LIC13365	Hypothetical protein {UniProtKB/TrEMBL:Q72M26}	[TP0554-TP0782 (0.73069036)]
COG0546	COG0739	LIC11302	LIC11302	Phosphoglycolate phosphatase	LIC12622	LIC12622	Membrane metalloendopeptidase	[TP0554-TP0782 (0.73069036)]
COG0546	COG0739	LIC11302	LIC11302	Phosphoglycolate phosphatase	LIC12265	LIC12265	Hypothetical protein {UniProtKB/TrEMBL:Q72Q48}	[TP0554-TP0782 (0.73069036)]
COG0242	COG1187	LIC11511	pdf	Peptide deformylase (EC 3.5.1.88) (PDF) (Polypeptide deformylase)	LIC11647	LIC11647	Pseudouridylate synthase	[TP0757-TP0459 (0.5284328)]
COG0457	COG0558	LIC13095	LIC13095	Hypothetical protein {UniProtKB/TrEMBL:Q72MU4}	LIC11906	LIC11906	Phosphatidylglycerophosphate synthase related	[TP0067-TP0730 (0.86096925)]
COG0457	COG0558	LIC12501	LIC12501	Hypothetical protein {UniProtKB/TrEMBL:Q72PH0}	LIC11906	LIC11906	Phosphatidylglycerophosphate synthase related	[TP0067-TP0730 (0.86096925)]
COG0457	COG0558	LIC10125	LIC10125	Hypothetical protein {UniProtKB/TrEMBL:Q72W16}	LIC11906	LIC11906	Phosphatidylglycerophosphate synthase related	[TP0067-TP0730 (0.86096925)]
COG0457	COG0558	LIC11222	LIC11222	Hypothetical protein {UniProtKB/TrEMBL:Q72T00}	LIC12542	LIC12542	Phosphatidylglycerophosphate synthase	[TP0067-TP0730 (0.86096925)]
COG0457	COG0558	LIC11670	LIC11670	Hypothetical protein {UniProtKB/TrEMBL:Q72RS2}	LIC11906	LIC11906	Phosphatidylglycerophosphate synthase related	[TP0067-TP0730 (0.86096925)]
COG0457	COG0558	LIC10053	LIC10053	Hypothetical protein {UniProtKB/TrEMBL:Q72W84}	LIC12542	LIC12542	Phosphatidylglycerophosphate synthase	[TP0067-TP0730 (0.86096925)]
COG0457	COG0558	LIC11408	LIC11408	Hypothetical protein {UniProtKB/TrEMBL:Q72SH4}	LIC11906	LIC11906	Phosphatidylglycerophosphate synthase related	[TP0067-TP0730 (0.86096925)]
COG0457	COG0558	LIC12501	LIC12501	Hypothetical protein {UniProtKB/TrEMBL:Q72PH0}	LIC12542	LIC12542	Phosphatidylglycerophosphate synthase	[TP0067-TP0730 (0.86096925)]
COG0457	COG0558	LIC11408	LIC11408	Hypothetical protein {UniProtKB/TrEMBL:Q72SH4}	LIC12542	LIC12542	Phosphatidylglycerophosphate synthase	[TP0067-TP0730 (0.86096925)]
COG0457	COG0558	LIC10038	LIC10038	Hypothetical protein {UniProtKB/TrEMBL:Q72W99}	LIC12542	LIC12542	Phosphatidylglycerophosphate synthase	[TP0067-TP0730 (0.86096925)]
COG0457	COG0558	LIC11670	LIC11670	Hypothetical protein {UniProtKB/TrEMBL:Q72RS2}	LIC12542	LIC12542	Phosphatidylglycerophosphate synthase	[TP0067-TP0730 (0.86096925)]
COG0457	COG0558	LIC13095	LIC13095	Hypothetical protein {UniProtKB/TrEMBL:Q72MU4}	LIC12542	LIC12542	Phosphatidylglycerophosphate synthase	[TP0067-TP0730 (0.86096925)]
COG0457	COG0558	LIC10125	LIC10125	Hypothetical protein {UniProtKB/TrEMBL:Q72W16}	LIC12542	LIC12542	Phosphatidylglycerophosphate synthase	[TP0067-TP0730 (0.86096925)]
COG0457	COG0558	LIC10038	LIC10038	Hypothetical protein {UniProtKB/TrEMBL:Q72W99}	LIC11906	LIC11906	Phosphatidylglycerophosphate synthase related	[TP0067-TP0730 (0.86096925)]
COG0457	COG0558	LIC10053	LIC10053	Hypothetical protein {UniProtKB/TrEMBL:Q72W84}	LIC11906	LIC11906	Phosphatidylglycerophosphate synthase related	[TP0067-TP0730 (0.86096925)]
COG0457	COG0558	LIC10302	LIC10302	Hypothetical protein {UniProtKB/TrEMBL:Q72VJ5}	LIC12542	LIC12542	Phosphatidylglycerophosphate synthase	[TP0067-TP0730 (0.86096925)]
COG0457	COG0558	LIC11222	LIC11222	Hypothetical protein {UniProtKB/TrEMBL:Q72T00}	LIC11906	LIC11906	Phosphatidylglycerophosphate synthase related	[TP0067-TP0730 (0.86096925)]
COG0457	COG0558	LIC10302	LIC10302	Hypothetical protein {UniProtKB/TrEMBL:Q72VJ5}	LIC11906	LIC11906	Phosphatidylglycerophosphate synthase related	[TP0067-TP0730 (0.86096925)]
COG0020	COG1508	LIC10854	uppS	Undecaprenyl pyrophosphate synthetase (EC 2.5.1.31) (UPP synthetase) (Di-trans,poly-cis-decaprenylcistransferase) (Undecaprenyl diphosphate synthase) (UDS)	LIC11545	LIC11545	RNA polymerase sigma-54 factor	[TP0603-TP0111 (0.79878455)]
COG1194	NOG19606	LIC11614	LIC11614	A/G specific adenine glycosylase	LIC10787	LIC10787	Flagellar filament sheath protein	[TP0343-TP0664 (0.5441348)]
COG1385	COG2812	LIC11850	LIC11850	Hypothetical protein {UniProtKB/TrEMBL:Q72R98}	LIC13474	LIC13474	DNA polymerase III gamma subunit	[TP0276-TP1005 (0.66627616)]
COG1385	COG2812	LIC11917	LIC11917	Hypothetical protein {UniProtKB/TrEMBL:Q72R34}	LIC13474	LIC13474	DNA polymerase III gamma subunit	[TP0276-TP1005 (0.66627616)]
COG0217	COG0739	LIC12886	LA_0720	Hypothetical UPF0082 protein LIC12886	LIC12622	LIC12622	Membrane metalloendopeptidase	[TP0474-TP0864 (0.82349855)]
COG0217	COG0739	LIC12886	LA_0720	Hypothetical UPF0082 protein LIC12886	LIC13365	LIC13365	Hypothetical protein {UniProtKB/TrEMBL:Q72M26}	[TP0474-TP0864 (0.82349855)]
COG0217	COG0739	LIC12886	LA_0720	Hypothetical UPF0082 protein LIC12886	LIC12265	LIC12265	Hypothetical protein {UniProtKB/TrEMBL:Q72Q48}	[TP0474-TP0864 (0.82349855)]
COG0217	COG0739	LIC12886	LA_0720	Hypothetical UPF0082 protein LIC12886	LIC11568	LIC11568	Membrane peptidase {UniProtKB/TrEMBL:Q72S19}	[TP0474-TP0864 (0.82349855)]
COG0242	COG0254	LIC11511	pdf	Peptide deformylase (EC 3.5.1.88) (PDF) (Polypeptide deformylase)	LIC12637	rpmE	50S ribosomal protein L31	[TP0757-TP0255 (0.6434887)]
COG0705	COG2239	LIC12940	LIC12940	Cytoplasmic membrane protein	LIC11712	LIC11712	Magnesium transporter {UniProtKB/TrEMBL:Q72RN3}	[TP0982-TP0917 (0.5527395)]
COG0705	COG2239	LIC12696	LIC12696	Hypothetical protein {UniProtKB/TrEMBL:Q72NY2}	LIC11712	LIC11712	Magnesium transporter {UniProtKB/TrEMBL:Q72RN3}	[TP0982-TP0917 (0.5527395)]
COG0705	COG2239	LIC12479	LIC12479	Cytoplasmic membrane protein	LIC11712	LIC11712	Magnesium transporter {UniProtKB/TrEMBL:Q72RN3}	[TP0982-TP0917 (0.5527395)]
COG0705	COG2239	LIC10107	LIC10107	Hypothetical protein {UniProtKB/TrEMBL:Q72W33}	LIC11712	LIC11712	Magnesium transporter {UniProtKB/TrEMBL:Q72RN3}	[TP0982-TP0917 (0.5527395)]
COG0305	COG0593	LIC12109	LIC12109	Replicative DNA helicase	LIC10001	dnaA	Chromosomal replication initiator protein dnaA	[TP0058-TP0001 (0.9013428)]
COG0772	COG2239	LIC11262	LIC11262	RodA {UniProtKB/TrEMBL:Q72SW0}	LIC11712	LIC11712	Magnesium transporter {UniProtKB/TrEMBL:Q72RN3}	[TP0501-TP0917 (0.53388965), TP0387-TP0917 (0.61041105)]
COG0772	COG2239	LIC11865	LIC11865	Cell division protein {UniProtKB/TrEMBL:Q72R83}	LIC11712	LIC11712	Magnesium transporter {UniProtKB/TrEMBL:Q72RN3}	[TP0501-TP0917 (0.53388965), TP0387-TP0917 (0.61041105)]
COG1766	COG2239	LIC11392	LIC11392	FliF {UniProtKB/TrEMBL:Q72SJ0}	LIC11712	LIC11712	Magnesium transporter {UniProtKB/TrEMBL:Q72RN3}	[TP0399-TP0917 (0.5059451)]
COG1582	COG4786	LIC10621	LIC10621	Flagellar protein {UniProtKB/TrEMBL:Q72UN6}	LIC12035	LIC12035	Hook protein {UniProtKB/TrEMBL:Q72QS4}	[TP0726-TP0961 (0.6446794)]
COG1582	COG4786	LIC10621	LIC10621	Flagellar protein {UniProtKB/TrEMBL:Q72UN6}	LIC11324	LIC11324	FlgG {UniProtKB/TrEMBL:Q72SQ1}	[TP0726-TP0961 (0.6446794)]
COG0178	COG1197	LIC11717	uvrA	UvrABC system protein A (UvrA protein) (Excinuclease ABC subunit A)	LIC11455	LIC11455	Transcription-repair coupling factor	[TP0514-TP0344 (0.9414915)]
COG0264	COG0544	LIC10851	tsf	Elongation factor Ts (EF-Ts)	LIC11416	tig	Trigger factor {UniProtKB/Swiss-Prot:Q72SG7}	[TP0605-TP0506 (0.9100214)]
COG1344	COG1352	LIC11531	LIC11531	Flagellin protein {UniProtKB/TrEMBL:Q72S55}	LIC12062	LIC12062	Chemotaxis protein {UniProtKB/TrEMBL:Q72QQ1}	[TP0870-TP0630 (0.7476691)]
COG1344	COG1352	LIC11532	LIC11532	Flagellin protein {UniProtKB/TrEMBL:Q72S54}	LIC11871	LIC11871	Chemotaxis protein methyltransferase	[TP0870-TP0630 (0.7476691)]
COG1344	COG1352	LIC11889	flaB	Flagellar filament 35 kDa core protein (Flagellin class B) (35 kDa antigen)	LIC12062	LIC12062	Chemotaxis protein {UniProtKB/TrEMBL:Q72QQ1}	[TP0870-TP0630 (0.7476691)]
COG1344	COG1352	LIC11889	flaB	Flagellar filament 35 kDa core protein (Flagellin class B) (35 kDa antigen)	LIC11871	LIC11871	Chemotaxis protein methyltransferase	[TP0870-TP0630 (0.7476691)]
COG1344	COG1352	LIC12947	LIC12947	Flagellin protein {UniProtKB/TrEMBL:Q72N89}	LIC12062	LIC12062	Chemotaxis protein {UniProtKB/TrEMBL:Q72QQ1}	[TP0870-TP0630 (0.7476691)]
COG1344	COG1352	LIC11531	LIC11531	Flagellin protein {UniProtKB/TrEMBL:Q72S55}	LIC11871	LIC11871	Chemotaxis protein methyltransferase	[TP0870-TP0630 (0.7476691)]
COG1344	COG1352	LIC12947	LIC12947	Flagellin protein {UniProtKB/TrEMBL:Q72N89}	LIC11871	LIC11871	Chemotaxis protein methyltransferase	[TP0870-TP0630 (0.7476691)]
COG1344	COG1352	LIC11890	LIC11890	Flagellin protein {UniProtKB/TrEMBL:Q72R58}	LIC11871	LIC11871	Chemotaxis protein methyltransferase	[TP0870-TP0630 (0.7476691)]
COG1344	COG1352	LIC11532	LIC11532	Flagellin protein {UniProtKB/TrEMBL:Q72S54}	LIC12062	LIC12062	Chemotaxis protein {UniProtKB/TrEMBL:Q72QQ1}	[TP0870-TP0630 (0.7476691)]
COG1344	COG1352	LIC11890	LIC11890	Flagellin protein {UniProtKB/TrEMBL:Q72R58}	LIC12062	LIC12062	Chemotaxis protein {UniProtKB/TrEMBL:Q72QQ1}	[TP0870-TP0630 (0.7476691)]
COG1344	COG1352	LIC13450	LIC13450	Flagellar hook-associated protein 2	LIC11871	LIC11871	Chemotaxis protein methyltransferase	[TP0870-TP0630 (0.7476691)]
COG1344	COG1352	LIC13450	LIC13450	Flagellar hook-associated protein 2	LIC12062	LIC12062	Chemotaxis protein {UniProtKB/TrEMBL:Q72QQ1}	[TP0870-TP0630 (0.7476691)]
COG0495	COG1475	LIC10517	leuS	Leucyl-tRNA synthetase (EC 6.1.1.4) (Leucine--tRNA ligase) (LeuRS)	LIC11353	LIC11353	ParB family protein {UniProtKB/TrEMBL:Q72SM6}	[TP0586-TP0271 (0.63095015)]
COG0495	COG1475	LIC10517	leuS	Leucyl-tRNA synthetase (EC 6.1.1.4) (Leucine--tRNA ligase) (LeuRS)	LIC20275	LIC20275	ParB {UniProtKB/TrEMBL:Q75FB9}	[TP0586-TP0271 (0.63095015)]
COG0495	COG1475	LIC10517	leuS	Leucyl-tRNA synthetase (EC 6.1.1.4) (Leucine--tRNA ligase) (LeuRS)	LIC13488	LIC13488	ParB {UniProtKB/TrEMBL:Q72LR5}	[TP0586-TP0271 (0.63095015)]
COG0495	COG1475	LIC10517	leuS	Leucyl-tRNA synthetase (EC 6.1.1.4) (Leucine--tRNA ligase) (LeuRS)	LIC20021	LIC20021	ParB {UniProtKB/TrEMBL:Q75G28}	[TP0586-TP0271 (0.63095015)]
COG1352	COG1536	LIC12062	LIC12062	Chemotaxis protein {UniProtKB/TrEMBL:Q72QQ1}	LIC11393	LIC11393	Flagellar motor switch protein	[TP0630-TP0026 (0.7604114)]
COG1352	COG1536	LIC12062	LIC12062	Chemotaxis protein {UniProtKB/TrEMBL:Q72QQ1}	LIC11900	LIC11900	Flagellar motor switch protein	[TP0630-TP0026 (0.7604114)]
COG1352	COG1536	LIC11871	LIC11871	Chemotaxis protein methyltransferase	LIC11393	LIC11393	Flagellar motor switch protein	[TP0630-TP0026 (0.7604114)]
COG1352	COG1536	LIC11871	LIC11871	Chemotaxis protein methyltransferase	LIC10023	LIC10023	FliG {UniProtKB/TrEMBL:Q72WB4}	[TP0630-TP0026 (0.7604114)]
COG1352	COG1536	LIC12062	LIC12062	Chemotaxis protein {UniProtKB/TrEMBL:Q72QQ1}	LIC10023	LIC10023	FliG {UniProtKB/TrEMBL:Q72WB4}	[TP0630-TP0026 (0.7604114)]
COG1352	COG1536	LIC11871	LIC11871	Chemotaxis protein methyltransferase	LIC11900	LIC11900	Flagellar motor switch protein	[TP0630-TP0026 (0.7604114)]
COG1344	COG1516	LIC11890	LIC11890	Flagellin protein {UniProtKB/TrEMBL:Q72R58}	LIC11657	LIC11657	FliS {UniProtKB/TrEMBL:Q72RT3}	[TP0870-TP0943 (0.723277)]
COG1344	COG1516	LIC11889	flaB	Flagellar filament 35 kDa core protein (Flagellin class B) (35 kDa antigen)	LIC11657	LIC11657	FliS {UniProtKB/TrEMBL:Q72RT3}	[TP0870-TP0943 (0.723277)]
COG1344	COG1516	LIC11532	LIC11532	Flagellin protein {UniProtKB/TrEMBL:Q72S54}	LIC11657	LIC11657	FliS {UniProtKB/TrEMBL:Q72RT3}	[TP0870-TP0943 (0.723277)]
COG1344	COG1516	LIC12947	LIC12947	Flagellin protein {UniProtKB/TrEMBL:Q72N89}	LIC11657	LIC11657	FliS {UniProtKB/TrEMBL:Q72RT3}	[TP0870-TP0943 (0.723277)]
COG1344	COG1516	LIC13450	LIC13450	Flagellar hook-associated protein 2	LIC11657	LIC11657	FliS {UniProtKB/TrEMBL:Q72RT3}	[TP0870-TP0943 (0.723277)]
COG1344	COG1516	LIC11531	LIC11531	Flagellin protein {UniProtKB/TrEMBL:Q72S55}	LIC11657	LIC11657	FliS {UniProtKB/TrEMBL:Q72RT3}	[TP0870-TP0943 (0.723277)]
COG0099	COG0216	LIC12849	rpsM	30S ribosomal protein S13	LIC10102	prfA	Peptide chain release factor 1 (RF-1)	[TP0210-TP0051 (0.8775348)]
COG0099	COG0216	LIC12849	rpsM	30S ribosomal protein S13	LIC11757	LIC11757	Peptide chain release factor 2-like protein	[TP0210-TP0051 (0.8775348)]
COG0242	COG0319	LIC11511	pdf	Peptide deformylase (EC 3.5.1.88) (PDF) (Polypeptide deformylase)	LIC12105	LA_1684	UPF0054 protein LIC12105	[TP0757-TP0650 (0.630912)]
COG0178	COG0845	LIC11717	uvrA	UvrABC system protein A (UvrA protein) (Excinuclease ABC subunit A)	LIC12306	LIC12306	Heavy metal efflux pump	[TP0514-TP0965 (0.87363523)]
COG0178	COG0845	LIC11717	uvrA	UvrABC system protein A (UvrA protein) (Excinuclease ABC subunit A)	LIC10492	LIC10492	Heavy metal efflux pump	[TP0514-TP0965 (0.87363523)]
COG0457	COG0566	LIC11222	LIC11222	Hypothetical protein {UniProtKB/TrEMBL:Q72T00}	LIC12029	LIC12029	TRNA/rRNA methyltransferase	[TP0095-TP0054 (0.73981166)]
COG0457	COG0566	LIC11222	LIC11222	Hypothetical protein {UniProtKB/TrEMBL:Q72T00}	LIC12832	LIC12832	RRNA methylase {UniProtKB/TrEMBL:Q72NK2}	[TP0095-TP0054 (0.73981166)]
COG0457	COG0566	LIC10125	LIC10125	Hypothetical protein {UniProtKB/TrEMBL:Q72W16}	LIC12029	LIC12029	TRNA/rRNA methyltransferase	[TP0095-TP0054 (0.73981166)]
COG0457	COG0566	LIC10302	LIC10302	Hypothetical protein {UniProtKB/TrEMBL:Q72VJ5}	LIC12832	LIC12832	RRNA methylase {UniProtKB/TrEMBL:Q72NK2}	[TP0095-TP0054 (0.73981166)]
COG0457	COG0566	LIC10038	LIC10038	Hypothetical protein {UniProtKB/TrEMBL:Q72W99}	LIC12832	LIC12832	RRNA methylase {UniProtKB/TrEMBL:Q72NK2}	[TP0095-TP0054 (0.73981166)]
COG0457	COG0566	LIC13095	LIC13095	Hypothetical protein {UniProtKB/TrEMBL:Q72MU4}	LIC12832	LIC12832	RRNA methylase {UniProtKB/TrEMBL:Q72NK2}	[TP0095-TP0054 (0.73981166)]
COG0457	COG0566	LIC11670	LIC11670	Hypothetical protein {UniProtKB/TrEMBL:Q72RS2}	LIC12832	LIC12832	RRNA methylase {UniProtKB/TrEMBL:Q72NK2}	[TP0095-TP0054 (0.73981166)]
COG0457	COG0566	LIC11408	LIC11408	Hypothetical protein {UniProtKB/TrEMBL:Q72SH4}	LIC12832	LIC12832	RRNA methylase {UniProtKB/TrEMBL:Q72NK2}	[TP0095-TP0054 (0.73981166)]
COG0457	COG0566	LIC10053	LIC10053	Hypothetical protein {UniProtKB/TrEMBL:Q72W84}	LIC12029	LIC12029	TRNA/rRNA methyltransferase	[TP0095-TP0054 (0.73981166)]
COG0457	COG0566	LIC12501	LIC12501	Hypothetical protein {UniProtKB/TrEMBL:Q72PH0}	LIC12029	LIC12029	TRNA/rRNA methyltransferase	[TP0095-TP0054 (0.73981166)]
COG0457	COG0566	LIC10038	LIC10038	Hypothetical protein {UniProtKB/TrEMBL:Q72W99}	LIC12029	LIC12029	TRNA/rRNA methyltransferase	[TP0095-TP0054 (0.73981166)]
COG0457	COG0566	LIC13095	LIC13095	Hypothetical protein {UniProtKB/TrEMBL:Q72MU4}	LIC12029	LIC12029	TRNA/rRNA methyltransferase	[TP0095-TP0054 (0.73981166)]
COG0457	COG0566	LIC10302	LIC10302	Hypothetical protein {UniProtKB/TrEMBL:Q72VJ5}	LIC12029	LIC12029	TRNA/rRNA methyltransferase	[TP0095-TP0054 (0.73981166)]
COG0457	COG0566	LIC10125	LIC10125	Hypothetical protein {UniProtKB/TrEMBL:Q72W16}	LIC12832	LIC12832	RRNA methylase {UniProtKB/TrEMBL:Q72NK2}	[TP0095-TP0054 (0.73981166)]
COG0457	COG0566	LIC12501	LIC12501	Hypothetical protein {UniProtKB/TrEMBL:Q72PH0}	LIC12832	LIC12832	RRNA methylase {UniProtKB/TrEMBL:Q72NK2}	[TP0095-TP0054 (0.73981166)]
COG0457	COG0566	LIC10053	LIC10053	Hypothetical protein {UniProtKB/TrEMBL:Q72W84}	LIC12832	LIC12832	RRNA methylase {UniProtKB/TrEMBL:Q72NK2}	[TP0095-TP0054 (0.73981166)]
COG0457	COG0566	LIC11670	LIC11670	Hypothetical protein {UniProtKB/TrEMBL:Q72RS2}	LIC12029	LIC12029	TRNA/rRNA methyltransferase	[TP0095-TP0054 (0.73981166)]
COG0457	COG0566	LIC11408	LIC11408	Hypothetical protein {UniProtKB/TrEMBL:Q72SH4}	LIC12029	LIC12029	TRNA/rRNA methyltransferase	[TP0095-TP0054 (0.73981166)]
COG0465	COG0558	LIC10432	LIC10432	Cell division protein {UniProtKB/TrEMBL:Q72V70}	LIC12542	LIC12542	Phosphatidylglycerophosphate synthase	[TP0765-TP0256 (0.8653493)]
COG0465	COG0558	LIC10432	LIC10432	Cell division protein {UniProtKB/TrEMBL:Q72V70}	LIC11906	LIC11906	Phosphatidylglycerophosphate synthase related	[TP0765-TP0256 (0.8653493)]
COG0024	COG0462	LIC11500	LIC11500	Methionine aminopeptidase	LIC10429	prs	Ribose-phosphate pyrophosphokinase (EC 2.7.6.1) (RPPK) (Phosphoribosyl pyrophosphate synthetase) (P-Rib-PP synthetase) (PRPP synthetase)	[TP0842-TP0294 (0.8762697)]
COG0125	COG0361	LIC12814	tmk	Thymidylate kinase {UniProtKB/Swiss-Prot:Q72NL9}	LIC12851	infA	Translation initiation factor IF-1	[TP0354-TP0097 (0.8382038)]
COG1536	COG1766	LIC11900	LIC11900	Flagellar motor switch protein	LIC11392	LIC11392	FliF {UniProtKB/TrEMBL:Q72SJ0}	[TP0400-TP0399 (0.9198608), TP0026-TP0399 (0.9539454)]
COG1536	COG1766	LIC11393	LIC11393	Flagellar motor switch protein	LIC11392	LIC11392	FliF {UniProtKB/TrEMBL:Q72SJ0}	[TP0400-TP0399 (0.9198608), TP0026-TP0399 (0.9539454)]
COG1536	COG1766	LIC10023	LIC10023	FliG {UniProtKB/TrEMBL:Q72WB4}	LIC11392	LIC11392	FliF {UniProtKB/TrEMBL:Q72SJ0}	[TP0400-TP0399 (0.9198608), TP0026-TP0399 (0.9539454)]
COG0319	COG0787	LIC12105	LA_1684	UPF0054 protein LIC12105	LIC20241	alr	Alanine racemase {UniProtKB/Swiss-Prot:Q75FF2}	[TP0650-TP0681 (0.82058704)]
COG0215	COG1536	LIC12028	cysS	Cysteinyl-tRNA synthetase (EC 6.1.1.16) (Cysteine--tRNA ligase) (CysRS)	LIC11900	LIC11900	Flagellar motor switch protein	[TP0091-TP0400 (0.6374247)]
COG0215	COG1536	LIC12028	cysS	Cysteinyl-tRNA synthetase (EC 6.1.1.16) (Cysteine--tRNA ligase) (CysRS)	LIC11393	LIC11393	Flagellar motor switch protein	[TP0091-TP0400 (0.6374247)]
COG0215	COG1536	LIC12028	cysS	Cysteinyl-tRNA synthetase (EC 6.1.1.16) (Cysteine--tRNA ligase) (CysRS)	LIC10023	LIC10023	FliG {UniProtKB/TrEMBL:Q72WB4}	[TP0091-TP0400 (0.6374247)]
COG0849	COG1595	LIC12970	LIC12970	FtsA {UniProtKB/TrEMBL:Q72N67}	LIC10644	LIC10644	RNA polymerase ECF-type sigma factor	[TP0389-TP0092 (0.66770643)]
COG0849	COG1595	LIC12970	LIC12970	FtsA {UniProtKB/TrEMBL:Q72N67}	LIC11817	LIC11817	RNA polymerase ECF-type sigma factor	[TP0389-TP0092 (0.66770643)]
COG0849	COG1595	LIC12970	LIC12970	FtsA {UniProtKB/TrEMBL:Q72N67}	LIC12757	LIC12757	RNA polymerase ECF-type sigma factor	[TP0389-TP0092 (0.66770643)]
COG0849	COG1595	LIC12970	LIC12970	FtsA {UniProtKB/TrEMBL:Q72N67}	LIC10559	LIC10559	RNA polymerase ECF-type sigma factor	[TP0389-TP0092 (0.66770643)]
COG0849	COG1595	LIC12970	LIC12970	FtsA {UniProtKB/TrEMBL:Q72N67}	LIC12490	LIC12490	RNA polymerase ECF-type sigma factor	[TP0389-TP0092 (0.66770643)]
COG0849	COG1595	LIC12970	LIC12970	FtsA {UniProtKB/TrEMBL:Q72N67}	LIC20115	LIC20115	RNA polymerase ECF-type sigma factor	[TP0389-TP0092 (0.66770643)]
COG0849	COG1595	LIC12970	LIC12970	FtsA {UniProtKB/TrEMBL:Q72N67}	LIC13266	LIC13266	RNA polymerase ECF-type sigma factor	[TP0389-TP0092 (0.66770643)]
COG0849	COG1595	LIC12970	LIC12970	FtsA {UniProtKB/TrEMBL:Q72N67}	LIC13285	LIC13285	RNA polymerase ECF-type sigma factor	[TP0389-TP0092 (0.66770643)]
COG0849	COG1595	LIC12970	LIC12970	FtsA {UniProtKB/TrEMBL:Q72N67}	LIC10144	LIC10144	RNA polymerase ECF-type sigma factor	[TP0389-TP0092 (0.66770643)]
COG0849	COG1595	LIC12970	LIC12970	FtsA {UniProtKB/TrEMBL:Q72N67}	LIC10386	LIC10386	RNA polymerase ECF-type sigma factor	[TP0389-TP0092 (0.66770643)]
COG0739	COG2204	LIC11568	LIC11568	Membrane peptidase {UniProtKB/TrEMBL:Q72S19}	LIC20273	LIC20273	Putative transcriptional regulator	[TP0706-TP0519 (0.80130965)]
COG0739	COG2204	LIC12622	LIC12622	Membrane metalloendopeptidase	LIC11549	LIC11549	Response regulator {UniProtKB/TrEMBL:Q72S37}	[TP0706-TP0519 (0.80130965)]
COG0739	COG2204	LIC12622	LIC12622	Membrane metalloendopeptidase	LIC20273	LIC20273	Putative transcriptional regulator	[TP0706-TP0519 (0.80130965)]
COG0739	COG2204	LIC11568	LIC11568	Membrane peptidase {UniProtKB/TrEMBL:Q72S19}	LIC11549	LIC11549	Response regulator {UniProtKB/TrEMBL:Q72S37}	[TP0706-TP0519 (0.80130965)]
COG0739	COG2204	LIC13365	LIC13365	Hypothetical protein {UniProtKB/TrEMBL:Q72M26}	LIC11549	LIC11549	Response regulator {UniProtKB/TrEMBL:Q72S37}	[TP0706-TP0519 (0.80130965)]
COG0739	COG2204	LIC12265	LIC12265	Hypothetical protein {UniProtKB/TrEMBL:Q72Q48}	LIC20273	LIC20273	Putative transcriptional regulator	[TP0706-TP0519 (0.80130965)]
COG0739	COG2204	LIC13365	LIC13365	Hypothetical protein {UniProtKB/TrEMBL:Q72M26}	LIC20273	LIC20273	Putative transcriptional regulator	[TP0706-TP0519 (0.80130965)]
COG0739	COG2204	LIC12265	LIC12265	Hypothetical protein {UniProtKB/TrEMBL:Q72Q48}	LIC11549	LIC11549	Response regulator {UniProtKB/TrEMBL:Q72S37}	[TP0706-TP0519 (0.80130965)]
COG1306	COG1516	LIC12726	LIC12726	Hypothetical protein {UniProtKB/TrEMBL:Q72NV3}	LIC11657	LIC11657	FliS {UniProtKB/TrEMBL:Q72RT3}	[TP0083-TP0943 (0.6929264)]
COG0457	COG0495	LIC12501	LIC12501	Hypothetical protein {UniProtKB/TrEMBL:Q72PH0}	LIC10517	leuS	Leucyl-tRNA synthetase (EC 6.1.1.4) (Leucine--tRNA ligase) (LeuRS)	[TP0067-TP0586 (0.714839)]
COG0457	COG0495	LIC11408	LIC11408	Hypothetical protein {UniProtKB/TrEMBL:Q72SH4}	LIC10517	leuS	Leucyl-tRNA synthetase (EC 6.1.1.4) (Leucine--tRNA ligase) (LeuRS)	[TP0067-TP0586 (0.714839)]
COG0457	COG0495	LIC11670	LIC11670	Hypothetical protein {UniProtKB/TrEMBL:Q72RS2}	LIC10517	leuS	Leucyl-tRNA synthetase (EC 6.1.1.4) (Leucine--tRNA ligase) (LeuRS)	[TP0067-TP0586 (0.714839)]
COG0457	COG0495	LIC10302	LIC10302	Hypothetical protein {UniProtKB/TrEMBL:Q72VJ5}	LIC10517	leuS	Leucyl-tRNA synthetase (EC 6.1.1.4) (Leucine--tRNA ligase) (LeuRS)	[TP0067-TP0586 (0.714839)]
COG0457	COG0495	LIC10125	LIC10125	Hypothetical protein {UniProtKB/TrEMBL:Q72W16}	LIC10517	leuS	Leucyl-tRNA synthetase (EC 6.1.1.4) (Leucine--tRNA ligase) (LeuRS)	[TP0067-TP0586 (0.714839)]
COG0457	COG0495	LIC10053	LIC10053	Hypothetical protein {UniProtKB/TrEMBL:Q72W84}	LIC10517	leuS	Leucyl-tRNA synthetase (EC 6.1.1.4) (Leucine--tRNA ligase) (LeuRS)	[TP0067-TP0586 (0.714839)]
COG0457	COG0495	LIC11222	LIC11222	Hypothetical protein {UniProtKB/TrEMBL:Q72T00}	LIC10517	leuS	Leucyl-tRNA synthetase (EC 6.1.1.4) (Leucine--tRNA ligase) (LeuRS)	[TP0067-TP0586 (0.714839)]
COG0457	COG0495	LIC13095	LIC13095	Hypothetical protein {UniProtKB/TrEMBL:Q72MU4}	LIC10517	leuS	Leucyl-tRNA synthetase (EC 6.1.1.4) (Leucine--tRNA ligase) (LeuRS)	[TP0067-TP0586 (0.714839)]
COG0457	COG0495	LIC10038	LIC10038	Hypothetical protein {UniProtKB/TrEMBL:Q72W99}	LIC10517	leuS	Leucyl-tRNA synthetase (EC 6.1.1.4) (Leucine--tRNA ligase) (LeuRS)	[TP0067-TP0586 (0.714839)]
COG0257	COG0472	LIC12850	LIC12850	50S ribosomal protein L36	LIC10841	LIC10841	Undecaprenyl-phosphate	[TP0209-TP0345 (0.64932555)]
COG0257	COG0472	LIC12850	LIC12850	50S ribosomal protein L36	LIC11866	mraY	Phospho-N-acetylmuramoyl-pentapeptide-transferase (EC 2.7.8.13) (UDP- MurNAc-pentapeptide phosphotransferase)	[TP0209-TP0345 (0.64932555)]
COG0358	COG0457	LIC11702	LIC11702	DNA primase {UniProtKB/TrEMBL:Q72RP3}	LIC10053	LIC10053	Hypothetical protein {UniProtKB/TrEMBL:Q72W84}	[TP0492-TP0648 (0.5111708)]
COG0358	COG0457	LIC11702	LIC11702	DNA primase {UniProtKB/TrEMBL:Q72RP3}	LIC12501	LIC12501	Hypothetical protein {UniProtKB/TrEMBL:Q72PH0}	[TP0492-TP0648 (0.5111708)]
COG0358	COG0457	LIC11702	LIC11702	DNA primase {UniProtKB/TrEMBL:Q72RP3}	LIC11408	LIC11408	Hypothetical protein {UniProtKB/TrEMBL:Q72SH4}	[TP0492-TP0648 (0.5111708)]
COG0358	COG0457	LIC11702	LIC11702	DNA primase {UniProtKB/TrEMBL:Q72RP3}	LIC10302	LIC10302	Hypothetical protein {UniProtKB/TrEMBL:Q72VJ5}	[TP0492-TP0648 (0.5111708)]
COG0358	COG0457	LIC11702	LIC11702	DNA primase {UniProtKB/TrEMBL:Q72RP3}	LIC11222	LIC11222	Hypothetical protein {UniProtKB/TrEMBL:Q72T00}	[TP0492-TP0648 (0.5111708)]
COG0358	COG0457	LIC11702	LIC11702	DNA primase {UniProtKB/TrEMBL:Q72RP3}	LIC10125	LIC10125	Hypothetical protein {UniProtKB/TrEMBL:Q72W16}	[TP0492-TP0648 (0.5111708)]
COG0358	COG0457	LIC11702	LIC11702	DNA primase {UniProtKB/TrEMBL:Q72RP3}	LIC11670	LIC11670	Hypothetical protein {UniProtKB/TrEMBL:Q72RS2}	[TP0492-TP0648 (0.5111708)]
COG0358	COG0457	LIC11702	LIC11702	DNA primase {UniProtKB/TrEMBL:Q72RP3}	LIC13095	LIC13095	Hypothetical protein {UniProtKB/TrEMBL:Q72MU4}	[TP0492-TP0648 (0.5111708)]
COG0358	COG0457	LIC11702	LIC11702	DNA primase {UniProtKB/TrEMBL:Q72RP3}	LIC10038	LIC10038	Hypothetical protein {UniProtKB/TrEMBL:Q72W99}	[TP0492-TP0648 (0.5111708)]
COG0766	COG1419	LIC13251	LIC13251	Udp-n-acetylglucosamine 1-carboxyvinyltransferase	LIC11377	LIC11377	Flagellar GTP-binding protein	[TP0029-TP0713 (0.80866665)]
COG0795	COG1792	LIC12569	LIC12569	Hypothetical protein {UniProtKB/TrEMBL:Q72PA5}	LIC11259	LIC11259	MreC {UniProtKB/TrEMBL:Q72SW3}	[TP0884-TP0498 (0.8374102)]
COG0795	COG1792	LIC10413	LIC10413	Hypothetical protein {UniProtKB/TrEMBL:Q72V88}	LIC11259	LIC11259	MreC {UniProtKB/TrEMBL:Q72SW3}	[TP0884-TP0498 (0.8374102)]
COG1317	COG1536	LIC11394	LIC11394	Flagellar assembly protein	LIC11393	LIC11393	Flagellar motor switch protein	[TP0401-TP0026 (0.96139234)]
COG1317	COG1536	LIC11394	LIC11394	Flagellar assembly protein	LIC10023	LIC10023	FliG {UniProtKB/TrEMBL:Q72WB4}	[TP0401-TP0026 (0.96139234)]
COG1317	COG1536	LIC11394	LIC11394	Flagellar assembly protein	LIC11900	LIC11900	Flagellar motor switch protein	[TP0401-TP0026 (0.96139234)]
COG0569	COG1430	LIC13175	LIC13175	Potassium uptake system protein	LIC12494	LIC12494	Hypothetical protein {UniProtKB/TrEMBL:Q72PH7}	[TP0024-TP0087 (0.61624503)]
COG0608	COG1234	LIC11066	LIC11066	Single-stranded DNA exonuclease	LIC10770	LIC10770	Hypothetical protein {UniProtKB/TrEMBL:Q72U91}	[TP0704-TP0819 (0.5844061)]
COG0024	COG0125	LIC11500	LIC11500	Methionine aminopeptidase	LIC12814	tmk	Thymidylate kinase {UniProtKB/Swiss-Prot:Q72NL9}	[TP0842-TP0354 (0.8096375)]
COG0265	COG1430	LIC11037	LIC11037	Periplasmic trypsin-like serine protease	LIC12494	LIC12494	Hypothetical protein {UniProtKB/TrEMBL:Q72PH7}	[TP0773-TP0087 (0.5241626)]
COG0265	COG1430	LIC20143	LIC20143	HtrA1 {UniProtKB/TrEMBL:Q75FN9}	LIC12494	LIC12494	Hypothetical protein {UniProtKB/TrEMBL:Q72PH7}	[TP0773-TP0087 (0.5241626)]
COG0265	COG1430	LIC12812	LIC12812	Serine protease MucD {UniProtKB/TrEMBL:Q72NM1}	LIC12494	LIC12494	Hypothetical protein {UniProtKB/TrEMBL:Q72PH7}	[TP0773-TP0087 (0.5241626)]
COG1291	COG1291	LIC12931	LIC12931	Chemotaxis motility protein A	LIC12931	LIC12931	Chemotaxis motility protein A	[TP0725-TP0725 (0.8044664)]
COG1291	COG1291	LIC10622	LIC10622	Motility protein A {UniProtKB/TrEMBL:Q72UN5}	LIC12931	LIC12931	Chemotaxis motility protein A	[TP0725-TP0725 (0.8044664)]
COG1291	COG1291	LIC12931	LIC12931	Chemotaxis motility protein A	LIC10622	LIC10622	Motility protein A {UniProtKB/TrEMBL:Q72UN5}	[TP0725-TP0725 (0.8044664)]
COG1291	COG1291	LIC10622	LIC10622	Motility protein A {UniProtKB/TrEMBL:Q72UN5}	LIC10622	LIC10622	Motility protein A {UniProtKB/TrEMBL:Q72UN5}	[TP0725-TP0725 (0.8044664)]
COG0275	COG1815	LIC11869	mraW	S-adenosyl-methyltransferase mraW (EC 2.1.1.-)	LIC10299	LIC10299	Flagellar basal-body rod protein	[TP0384-TP0396 (0.81050646)]
COG1536	COG1536	LIC11900	LIC11900	Flagellar motor switch protein	LIC11393	LIC11393	Flagellar motor switch protein	[TP0026-TP0400 (0.5928469)]
COG1536	COG1536	LIC11393	LIC11393	Flagellar motor switch protein	LIC11900	LIC11900	Flagellar motor switch protein	[TP0026-TP0400 (0.5928469)]
COG1536	COG1536	LIC10023	LIC10023	FliG {UniProtKB/TrEMBL:Q72WB4}	LIC11393	LIC11393	Flagellar motor switch protein	[TP0026-TP0400 (0.5928469)]
COG1536	COG1536	LIC11393	LIC11393	Flagellar motor switch protein	LIC10023	LIC10023	FliG {UniProtKB/TrEMBL:Q72WB4}	[TP0026-TP0400 (0.5928469)]
COG1536	COG1536	LIC11900	LIC11900	Flagellar motor switch protein	LIC11900	LIC11900	Flagellar motor switch protein	[TP0026-TP0400 (0.5928469)]
COG1536	COG1536	LIC11900	LIC11900	Flagellar motor switch protein	LIC10023	LIC10023	FliG {UniProtKB/TrEMBL:Q72WB4}	[TP0026-TP0400 (0.5928469)]
COG1536	COG1536	LIC10023	LIC10023	FliG {UniProtKB/TrEMBL:Q72WB4}	LIC11900	LIC11900	Flagellar motor switch protein	[TP0026-TP0400 (0.5928469)]
COG1536	COG1536	LIC10023	LIC10023	FliG {UniProtKB/TrEMBL:Q72WB4}	LIC10023	LIC10023	FliG {UniProtKB/TrEMBL:Q72WB4}	[TP0026-TP0400 (0.5928469)]
COG1536	COG1536	LIC11393	LIC11393	Flagellar motor switch protein	LIC11393	LIC11393	Flagellar motor switch protein	[TP0026-TP0400 (0.5928469)]
COG0457	COG0845	LIC11670	LIC11670	Hypothetical protein {UniProtKB/TrEMBL:Q72RS2}	LIC10492	LIC10492	Heavy metal efflux pump	[TP0648-TP0965 (0.54118866)]
COG0457	COG0845	LIC10302	LIC10302	Hypothetical protein {UniProtKB/TrEMBL:Q72VJ5}	LIC10492	LIC10492	Heavy metal efflux pump	[TP0648-TP0965 (0.54118866)]
COG0457	COG0845	LIC10125	LIC10125	Hypothetical protein {UniProtKB/TrEMBL:Q72W16}	LIC12306	LIC12306	Heavy metal efflux pump	[TP0648-TP0965 (0.54118866)]
COG0457	COG0845	LIC12501	LIC12501	Hypothetical protein {UniProtKB/TrEMBL:Q72PH0}	LIC10492	LIC10492	Heavy metal efflux pump	[TP0648-TP0965 (0.54118866)]
COG0457	COG0845	LIC10053	LIC10053	Hypothetical protein {UniProtKB/TrEMBL:Q72W84}	LIC10492	LIC10492	Heavy metal efflux pump	[TP0648-TP0965 (0.54118866)]
COG0457	COG0845	LIC11408	LIC11408	Hypothetical protein {UniProtKB/TrEMBL:Q72SH4}	LIC10492	LIC10492	Heavy metal efflux pump	[TP0648-TP0965 (0.54118866)]
COG0457	COG0845	LIC11222	LIC11222	Hypothetical protein {UniProtKB/TrEMBL:Q72T00}	LIC10492	LIC10492	Heavy metal efflux pump	[TP0648-TP0965 (0.54118866)]
COG0457	COG0845	LIC10125	LIC10125	Hypothetical protein {UniProtKB/TrEMBL:Q72W16}	LIC10492	LIC10492	Heavy metal efflux pump	[TP0648-TP0965 (0.54118866)]
COG0457	COG0845	LIC10038	LIC10038	Hypothetical protein {UniProtKB/TrEMBL:Q72W99}	LIC12306	LIC12306	Heavy metal efflux pump	[TP0648-TP0965 (0.54118866)]
COG0457	COG0845	LIC10038	LIC10038	Hypothetical protein {UniProtKB/TrEMBL:Q72W99}	LIC10492	LIC10492	Heavy metal efflux pump	[TP0648-TP0965 (0.54118866)]
COG0457	COG0845	LIC12501	LIC12501	Hypothetical protein {UniProtKB/TrEMBL:Q72PH0}	LIC12306	LIC12306	Heavy metal efflux pump	[TP0648-TP0965 (0.54118866)]
COG0457	COG0845	LIC13095	LIC13095	Hypothetical protein {UniProtKB/TrEMBL:Q72MU4}	LIC12306	LIC12306	Heavy metal efflux pump	[TP0648-TP0965 (0.54118866)]
COG0457	COG0845	LIC13095	LIC13095	Hypothetical protein {UniProtKB/TrEMBL:Q72MU4}	LIC10492	LIC10492	Heavy metal efflux pump	[TP0648-TP0965 (0.54118866)]
COG0457	COG0845	LIC11670	LIC11670	Hypothetical protein {UniProtKB/TrEMBL:Q72RS2}	LIC12306	LIC12306	Heavy metal efflux pump	[TP0648-TP0965 (0.54118866)]
COG0457	COG0845	LIC10053	LIC10053	Hypothetical protein {UniProtKB/TrEMBL:Q72W84}	LIC12306	LIC12306	Heavy metal efflux pump	[TP0648-TP0965 (0.54118866)]
COG0457	COG0845	LIC11408	LIC11408	Hypothetical protein {UniProtKB/TrEMBL:Q72SH4}	LIC12306	LIC12306	Heavy metal efflux pump	[TP0648-TP0965 (0.54118866)]
COG0457	COG0845	LIC11222	LIC11222	Hypothetical protein {UniProtKB/TrEMBL:Q72T00}	LIC12306	LIC12306	Heavy metal efflux pump	[TP0648-TP0965 (0.54118866)]
COG0457	COG0845	LIC10302	LIC10302	Hypothetical protein {UniProtKB/TrEMBL:Q72VJ5}	LIC12306	LIC12306	Heavy metal efflux pump	[TP0648-TP0965 (0.54118866)]
COG1536	COG1776	LIC11393	LIC11393	Flagellar motor switch protein	LIC11370	LIC11370	Flagellar motor switch protein	[TP0026-TP0720 (0.7923422)]
COG1536	COG1776	LIC11900	LIC11900	Flagellar motor switch protein	LIC11370	LIC11370	Flagellar motor switch protein	[TP0026-TP0720 (0.7923422)]
COG1536	COG1776	LIC10023	LIC10023	FliG {UniProtKB/TrEMBL:Q72WB4}	LIC11370	LIC11370	Flagellar motor switch protein	[TP0026-TP0720 (0.7923422)]
COG1516	COG1516	LIC11657	LIC11657	FliS {UniProtKB/TrEMBL:Q72RT3}	LIC11657	LIC11657	FliS {UniProtKB/TrEMBL:Q72RT3}	[TP0943-TP0943 (0.5311184)]
COG0265	COG1306	LIC12812	LIC12812	Serine protease MucD {UniProtKB/TrEMBL:Q72NM1}	LIC12726	LIC12726	Hypothetical protein {UniProtKB/TrEMBL:Q72NV3}	[TP0773-TP0083 (0.6010877)]
COG0265	COG1306	LIC11037	LIC11037	Periplasmic trypsin-like serine protease	LIC12726	LIC12726	Hypothetical protein {UniProtKB/TrEMBL:Q72NV3}	[TP0773-TP0083 (0.6010877)]
COG0265	COG1306	LIC20143	LIC20143	HtrA1 {UniProtKB/TrEMBL:Q75FN9}	LIC12726	LIC12726	Hypothetical protein {UniProtKB/TrEMBL:Q72NV3}	[TP0773-TP0083 (0.6010877)]
COG0817	COG1516	LIC12885	LIC12885	Putative holliday junction endodeoxyribonuclease	LIC11657	LIC11657	FliS {UniProtKB/TrEMBL:Q72RT3}	[TP0517-TP0943 (0.5294325)]
COG1109	COG1157	LIC11766	LIC11766	Phosphomannomutase {UniProtKB/TrEMBL:Q72RH9}	LIC11391	LIC11391	FliI {UniProtKB/TrEMBL:Q72SJ1}	[TP0413-TP0402 (0.78400123)]
COG1109	COG1157	LIC10446	LIC10446	Phosphomannomutase {UniProtKB/TrEMBL:Q72V56}	LIC11391	LIC11391	FliI {UniProtKB/TrEMBL:Q72SJ1}	[TP0413-TP0402 (0.78400123)]
COG1987	COG2239	LIC11373	LIC11373	Flagellar biosynthetic protein fliQ	LIC11712	LIC11712	Magnesium transporter {UniProtKB/TrEMBL:Q72RN3}	[TP0717-TP0917 (0.53720385)]
COG0217	COG1235	LIC12886	LA_0720	Hypothetical UPF0082 protein LIC12886	LIC12478	LIC12478	Hypothetical protein {UniProtKB/TrEMBL:Q72PJ3}	[TP0474-TP0489 (0.71912634)]
COG0217	COG1235	LIC12886	LA_0720	Hypothetical UPF0082 protein LIC12886	LIC10127	LIC10127	Hypothetical protein {UniProtKB/TrEMBL:Q72W14}	[TP0474-TP0489 (0.71912634)]
COG0217	COG1235	LIC12886	LA_0720	Hypothetical UPF0082 protein LIC12886	LIC11800	LIC11800	Hypothetical protein {UniProtKB/TrEMBL:Q72RE5}	[TP0474-TP0489 (0.71912634)]
COG1256	COG1776	LIC13451	LIC13451	Flagellar hook-associated protein 1	LIC11370	LIC11370	Flagellar motor switch protein	[TP0660-TP0720 (0.80235356)]
COG0012	COG0188	LIC11613	LIC11613	GTP-binding protein {UniProtKB/TrEMBL:Q72RX5}	LIC13347	LIC13347	DNA gyrase subunit A {UniProtKB/TrEMBL:Q72M44}	[TP0124-TP0005 (0.7149395)]
COG0012	COG0188	LIC11613	LIC11613	GTP-binding protein {UniProtKB/TrEMBL:Q72RX5}	LIC10006	LIC10006	DNA gyrase subunit A {UniProtKB/TrEMBL:Q72WD1}	[TP0124-TP0005 (0.7149395)]
COG0324	COG1558	LIC12246	LIC12246	TRNA delta(2)-isopentenylpyrophosphate	LIC10298	LIC10298	Flagellar basal-body rod protein	[TP0637-TP0397 (0.66148543)]
COG0840	COG1157	LIC11407	LIC11407	Putative methyl-accepting chemotaxis	LIC11391	LIC11391	FliI {UniProtKB/TrEMBL:Q72SJ1}	[TP0640-TP0402 (0.9180537)]
COG0840	COG1157	LIC11216	LIC11216	Methyl-accepting chemotaxis transducer	LIC11391	LIC11391	FliI {UniProtKB/TrEMBL:Q72SJ1}	[TP0640-TP0402 (0.9180537)]
COG0840	COG1157	LIC10043	LIC10043	Aer {UniProtKB/TrEMBL:Q72W94}	LIC11391	LIC11391	FliI {UniProtKB/TrEMBL:Q72SJ1}	[TP0640-TP0402 (0.9180537)]
COG0840	COG1157	LIC12482	LIC12482	Putative methyl-accepting chemotaxis I	LIC11391	LIC11391	FliI {UniProtKB/TrEMBL:Q72SJ1}	[TP0640-TP0402 (0.9180537)]
COG0840	COG1157	LIC12500	LIC12500	Chemoreceptor (Methyl-accepting chemotaxis)	LIC11391	LIC11391	FliI {UniProtKB/TrEMBL:Q72SJ1}	[TP0640-TP0402 (0.9180537)]
COG0840	COG1157	LIC13401	LIC13401	Methyl-accepting chemotaxis protein	LIC11391	LIC11391	FliI {UniProtKB/TrEMBL:Q72SJ1}	[TP0640-TP0402 (0.9180537)]
COG0840	COG1157	LIC10685	LIC10685	Methyl-accepting chemotaxis transducer	LIC11391	LIC11391	FliI {UniProtKB/TrEMBL:Q72SJ1}	[TP0640-TP0402 (0.9180537)]
COG0840	COG1157	LIC12921	LIC12921	Methyl-accepting chemotaxis protein	LIC11391	LIC11391	FliI {UniProtKB/TrEMBL:Q72SJ1}	[TP0640-TP0402 (0.9180537)]
COG0840	COG1157	LIC11691	LIC11691	Methyl-accepting chemotaxis protein	LIC11391	LIC11391	FliI {UniProtKB/TrEMBL:Q72SJ1}	[TP0640-TP0402 (0.9180537)]
COG0840	COG1157	LIC13394	LIC13394	Methyl-accepting chemotaxis transmembrane protein	LIC11391	LIC11391	FliI {UniProtKB/TrEMBL:Q72SJ1}	[TP0640-TP0402 (0.9180537)]
COG0462	COG0492	LIC10429	prs	Ribose-phosphate pyrophosphokinase (EC 2.7.6.1) (RPPK) (Phosphoribosyl pyrophosphate synthetase) (P-Rib-PP synthetase) (PRPP synthetase)	LIC11470	LIC11470	Thioredoxin reductase {UniProtKB/TrEMBL:Q72SB4}	[TP0294-TP0814 (0.8323514)]
COG0124	COG0254	LIC10048	hisS	Histidyl-tRNA synthetase (EC 6.1.1.21) (Histidine--tRNA ligase) (HisRS)	LIC12637	rpmE	50S ribosomal protein L31	[TP0641-TP0255 (0.65973145)]
COG0178	COG0272	LIC11717	uvrA	UvrABC system protein A (UvrA protein) (Excinuclease ABC subunit A)	LIC13282	LIC13282	NAD dependent DNA ligase	[TP0514-TP0634 (0.7537598)]
COG0257	COG2204	LIC12850	LIC12850	50S ribosomal protein L36	LIC20273	LIC20273	Putative transcriptional regulator	[TP0209-TP0519 (0.6010877)]
COG0257	COG2204	LIC12850	LIC12850	50S ribosomal protein L36	LIC11549	LIC11549	Response regulator {UniProtKB/TrEMBL:Q72S37}	[TP0209-TP0519 (0.6010877)]
COG0495	COG1558	LIC10517	leuS	Leucyl-tRNA synthetase (EC 6.1.1.4) (Leucine--tRNA ligase) (LeuRS)	LIC10298	LIC10298	Flagellar basal-body rod protein	[TP0586-TP0397 (0.60331625)]
COG0242	COG0263	LIC11511	pdf	Peptide deformylase (EC 3.5.1.88) (PDF) (Polypeptide deformylase)	LIC12772	proB	Glutamate 5-kinase (EC 2.7.2.11) (Gamma-glutamyl kinase) (GK)	[TP0757-TP0351 (0.5771584)]
COG1115	COG2239	LIC11368	LIC11368	Sodium:alanine symporter	LIC11712	LIC11712	Magnesium transporter {UniProtKB/TrEMBL:Q72RN3}	[TP0414-TP0917 (0.53720385)]
COG1366	COG1776	LIC20108	LIC20108	Anti-sigma factor antagonist	LIC11370	LIC11370	Flagellar motor switch protein	[TP0233-TP0720 (0.5310372)]
COG1366	COG1776	LIC12937	LIC12937	Anti-sigma factor antagonist	LIC11370	LIC11370	Flagellar motor switch protein	[TP0233-TP0720 (0.5310372)]
COG1366	COG1776	LIC11516	LIC11516	Anti-sigma factor antagonist	LIC11370	LIC11370	Flagellar motor switch protein	[TP0233-TP0720 (0.5310372)]
COG1366	COG1776	LIC11025	LIC11025	Anti-sigma factor antagonist	LIC11370	LIC11370	Flagellar motor switch protein	[TP0233-TP0720 (0.5310372)]
COG1366	COG1776	LIC12787	LIC12787	Anti-sigma factor antagonist	LIC11370	LIC11370	Flagellar motor switch protein	[TP0233-TP0720 (0.5310372)]
COG1366	COG1776	LIC11004	LIC11004	Anti-sigma factor antagonist	LIC11370	LIC11370	Flagellar motor switch protein	[TP0233-TP0720 (0.5310372)]
COG0739	COG4786	LIC12622	LIC12622	Membrane metalloendopeptidase	LIC11324	LIC11324	FlgG {UniProtKB/TrEMBL:Q72SQ1}	[TP0782-TP0961 (0.69582695)]
COG0739	COG4786	LIC11568	LIC11568	Membrane peptidase {UniProtKB/TrEMBL:Q72S19}	LIC11324	LIC11324	FlgG {UniProtKB/TrEMBL:Q72SQ1}	[TP0782-TP0961 (0.69582695)]
COG0739	COG4786	LIC12265	LIC12265	Hypothetical protein {UniProtKB/TrEMBL:Q72Q48}	LIC11324	LIC11324	FlgG {UniProtKB/TrEMBL:Q72SQ1}	[TP0782-TP0961 (0.69582695)]
COG0739	COG4786	LIC12622	LIC12622	Membrane metalloendopeptidase	LIC12035	LIC12035	Hook protein {UniProtKB/TrEMBL:Q72QS4}	[TP0782-TP0961 (0.69582695)]
COG0739	COG4786	LIC11568	LIC11568	Membrane peptidase {UniProtKB/TrEMBL:Q72S19}	LIC12035	LIC12035	Hook protein {UniProtKB/TrEMBL:Q72QS4}	[TP0782-TP0961 (0.69582695)]
COG0739	COG4786	LIC13365	LIC13365	Hypothetical protein {UniProtKB/TrEMBL:Q72M26}	LIC11324	LIC11324	FlgG {UniProtKB/TrEMBL:Q72SQ1}	[TP0782-TP0961 (0.69582695)]
COG0739	COG4786	LIC12265	LIC12265	Hypothetical protein {UniProtKB/TrEMBL:Q72Q48}	LIC12035	LIC12035	Hook protein {UniProtKB/TrEMBL:Q72QS4}	[TP0782-TP0961 (0.69582695)]
COG0739	COG4786	LIC13365	LIC13365	Hypothetical protein {UniProtKB/TrEMBL:Q72M26}	LIC12035	LIC12035	Hook protein {UniProtKB/TrEMBL:Q72QS4}	[TP0782-TP0961 (0.69582695)]
COG0124	COG0546	LIC10048	hisS	Histidyl-tRNA synthetase (EC 6.1.1.21) (Histidine--tRNA ligase) (HisRS)	LIC11302	LIC11302	Phosphoglycolate phosphatase	[TP0641-TP0554 (0.5196431)]
COG0457	COG1234	LIC11408	LIC11408	Hypothetical protein {UniProtKB/TrEMBL:Q72SH4}	LIC10770	LIC10770	Hypothetical protein {UniProtKB/TrEMBL:Q72U91}	[TP0095-TP0819 (0.5178716)]
COG0457	COG1234	LIC10038	LIC10038	Hypothetical protein {UniProtKB/TrEMBL:Q72W99}	LIC10770	LIC10770	Hypothetical protein {UniProtKB/TrEMBL:Q72U91}	[TP0095-TP0819 (0.5178716)]
COG0457	COG1234	LIC13095	LIC13095	Hypothetical protein {UniProtKB/TrEMBL:Q72MU4}	LIC10770	LIC10770	Hypothetical protein {UniProtKB/TrEMBL:Q72U91}	[TP0095-TP0819 (0.5178716)]
COG0457	COG1234	LIC10053	LIC10053	Hypothetical protein {UniProtKB/TrEMBL:Q72W84}	LIC10770	LIC10770	Hypothetical protein {UniProtKB/TrEMBL:Q72U91}	[TP0095-TP0819 (0.5178716)]
COG0457	COG1234	LIC11222	LIC11222	Hypothetical protein {UniProtKB/TrEMBL:Q72T00}	LIC10770	LIC10770	Hypothetical protein {UniProtKB/TrEMBL:Q72U91}	[TP0095-TP0819 (0.5178716)]
COG0457	COG1234	LIC11670	LIC11670	Hypothetical protein {UniProtKB/TrEMBL:Q72RS2}	LIC10770	LIC10770	Hypothetical protein {UniProtKB/TrEMBL:Q72U91}	[TP0095-TP0819 (0.5178716)]
COG0457	COG1234	LIC10302	LIC10302	Hypothetical protein {UniProtKB/TrEMBL:Q72VJ5}	LIC10770	LIC10770	Hypothetical protein {UniProtKB/TrEMBL:Q72U91}	[TP0095-TP0819 (0.5178716)]
COG0457	COG1234	LIC12501	LIC12501	Hypothetical protein {UniProtKB/TrEMBL:Q72PH0}	LIC10770	LIC10770	Hypothetical protein {UniProtKB/TrEMBL:Q72U91}	[TP0095-TP0819 (0.5178716)]
COG0457	COG1234	LIC10125	LIC10125	Hypothetical protein {UniProtKB/TrEMBL:Q72W16}	LIC10770	LIC10770	Hypothetical protein {UniProtKB/TrEMBL:Q72U91}	[TP0095-TP0819 (0.5178716)]
COG0257	COG0773	LIC12850	LIC12850	50S ribosomal protein L36	LIC11863	LIC11863	UDP-N-acetylmuramate-alanine ligase	[TP0209-TP0341 (0.6926446)]
COG0257	COG0773	LIC12850	LIC12850	50S ribosomal protein L36	LIC13311	LIC13311	UDP-n-acetylmuramate:l-alanyl-gamma-d-glutamyl-me	[TP0209-TP0341 (0.6926446)]
COG0457	COG2204	LIC11408	LIC11408	Hypothetical protein {UniProtKB/TrEMBL:Q72SH4}	LIC20273	LIC20273	Putative transcriptional regulator	[TP0067-TP0519 (0.7741208)]
COG0457	COG2204	LIC10125	LIC10125	Hypothetical protein {UniProtKB/TrEMBL:Q72W16}	LIC20273	LIC20273	Putative transcriptional regulator	[TP0067-TP0519 (0.7741208)]
COG0457	COG2204	LIC11222	LIC11222	Hypothetical protein {UniProtKB/TrEMBL:Q72T00}	LIC20273	LIC20273	Putative transcriptional regulator	[TP0067-TP0519 (0.7741208)]
COG0457	COG2204	LIC10053	LIC10053	Hypothetical protein {UniProtKB/TrEMBL:Q72W84}	LIC20273	LIC20273	Putative transcriptional regulator	[TP0067-TP0519 (0.7741208)]
COG0457	COG2204	LIC11670	LIC11670	Hypothetical protein {UniProtKB/TrEMBL:Q72RS2}	LIC11549	LIC11549	Response regulator {UniProtKB/TrEMBL:Q72S37}	[TP0067-TP0519 (0.7741208)]
COG0457	COG2204	LIC10302	LIC10302	Hypothetical protein {UniProtKB/TrEMBL:Q72VJ5}	LIC11549	LIC11549	Response regulator {UniProtKB/TrEMBL:Q72S37}	[TP0067-TP0519 (0.7741208)]
COG0457	COG2204	LIC11670	LIC11670	Hypothetical protein {UniProtKB/TrEMBL:Q72RS2}	LIC20273	LIC20273	Putative transcriptional regulator	[TP0067-TP0519 (0.7741208)]
COG0457	COG2204	LIC10302	LIC10302	Hypothetical protein {UniProtKB/TrEMBL:Q72VJ5}	LIC20273	LIC20273	Putative transcriptional regulator	[TP0067-TP0519 (0.7741208)]
COG0457	COG2204	LIC11408	LIC11408	Hypothetical protein {UniProtKB/TrEMBL:Q72SH4}	LIC11549	LIC11549	Response regulator {UniProtKB/TrEMBL:Q72S37}	[TP0067-TP0519 (0.7741208)]
COG0457	COG2204	LIC11222	LIC11222	Hypothetical protein {UniProtKB/TrEMBL:Q72T00}	LIC11549	LIC11549	Response regulator {UniProtKB/TrEMBL:Q72S37}	[TP0067-TP0519 (0.7741208)]
COG0457	COG2204	LIC10053	LIC10053	Hypothetical protein {UniProtKB/TrEMBL:Q72W84}	LIC11549	LIC11549	Response regulator {UniProtKB/TrEMBL:Q72S37}	[TP0067-TP0519 (0.7741208)]
COG0457	COG2204	LIC12501	LIC12501	Hypothetical protein {UniProtKB/TrEMBL:Q72PH0}	LIC20273	LIC20273	Putative transcriptional regulator	[TP0067-TP0519 (0.7741208)]
COG0457	COG2204	LIC12501	LIC12501	Hypothetical protein {UniProtKB/TrEMBL:Q72PH0}	LIC11549	LIC11549	Response regulator {UniProtKB/TrEMBL:Q72S37}	[TP0067-TP0519 (0.7741208)]
COG0457	COG2204	LIC13095	LIC13095	Hypothetical protein {UniProtKB/TrEMBL:Q72MU4}	LIC11549	LIC11549	Response regulator {UniProtKB/TrEMBL:Q72S37}	[TP0067-TP0519 (0.7741208)]
COG0457	COG2204	LIC10125	LIC10125	Hypothetical protein {UniProtKB/TrEMBL:Q72W16}	LIC11549	LIC11549	Response regulator {UniProtKB/TrEMBL:Q72S37}	[TP0067-TP0519 (0.7741208)]
COG0457	COG2204	LIC10038	LIC10038	Hypothetical protein {UniProtKB/TrEMBL:Q72W99}	LIC11549	LIC11549	Response regulator {UniProtKB/TrEMBL:Q72S37}	[TP0067-TP0519 (0.7741208)]
COG0457	COG2204	LIC13095	LIC13095	Hypothetical protein {UniProtKB/TrEMBL:Q72MU4}	LIC20273	LIC20273	Putative transcriptional regulator	[TP0067-TP0519 (0.7741208)]
COG0457	COG2204	LIC10038	LIC10038	Hypothetical protein {UniProtKB/TrEMBL:Q72W99}	LIC20273	LIC20273	Putative transcriptional regulator	[TP0067-TP0519 (0.7741208)]
COG2208	COG2239	LIC20089	LIC20089	Sigma factor regulatory protein	LIC11712	LIC11712	Magnesium transporter {UniProtKB/TrEMBL:Q72RN3}	[TP0218-TP0917 (0.6618409)]
COG2208	COG2239	LIC10950	LIC10950	Sigma factor regulatory protein	LIC11712	LIC11712	Magnesium transporter {UniProtKB/TrEMBL:Q72RN3}	[TP0218-TP0917 (0.6618409)]
COG2208	COG2239	LIC12496	LIC12496	Sigma factor regulatory protein	LIC11712	LIC11712	Magnesium transporter {UniProtKB/TrEMBL:Q72RN3}	[TP0218-TP0917 (0.6618409)]
COG2208	COG2239	LIC11796	LIC11796	Sigma factor regulatory protein	LIC11712	LIC11712	Magnesium transporter {UniProtKB/TrEMBL:Q72RN3}	[TP0218-TP0917 (0.6618409)]
COG2208	COG2239	LIC11426	LIC11426	Sigma factor regulatory protein	LIC11712	LIC11712	Magnesium transporter {UniProtKB/TrEMBL:Q72RN3}	[TP0218-TP0917 (0.6618409)]
COG0217	COG1480	LIC12886	LA_0720	Hypothetical UPF0082 protein LIC12886	LIC12106	LIC12106	Hypothetical protein {UniProtKB/TrEMBL:Q72QK7}	[TP0474-TP0651 (0.71912634)]
COG0257	COG0681	LIC12850	LIC12850	50S ribosomal protein L36	LIC12086	LIC12086	Signal peptidase I {UniProtKB/TrEMBL:Q72QM7}	[TP0209-TP0926 (0.69083804)]
COG0257	COG0681	LIC12850	LIC12850	50S ribosomal protein L36	LIC11233	LIC11233	Signal peptidase I {UniProtKB/TrEMBL:Q72SY9}	[TP0209-TP0926 (0.69083804)]
COG0257	COG0681	LIC12850	LIC12850	50S ribosomal protein L36	LIC10478	LIC10478	Signal peptidase I {UniProtKB/TrEMBL:Q72V25}	[TP0209-TP0926 (0.69083804)]
COG0768	COG1344	LIC11261	LIC11261	Penicillin-binding protein	LIC11532	LIC11532	Flagellin protein {UniProtKB/TrEMBL:Q72S54}	[TP0760-TP0870 (0.7190043)]
COG0768	COG1344	LIC11261	LIC11261	Penicillin-binding protein	LIC13450	LIC13450	Flagellar hook-associated protein 2	[TP0760-TP0870 (0.7190043)]
COG0768	COG1344	LIC10528	LIC10528	Penicillin-binding protein 3	LIC13450	LIC13450	Flagellar hook-associated protein 2	[TP0760-TP0870 (0.7190043)]
COG0768	COG1344	LIC10528	LIC10528	Penicillin-binding protein 3	LIC11531	LIC11531	Flagellin protein {UniProtKB/TrEMBL:Q72S55}	[TP0760-TP0870 (0.7190043)]
COG0768	COG1344	LIC11261	LIC11261	Penicillin-binding protein	LIC11890	LIC11890	Flagellin protein {UniProtKB/TrEMBL:Q72R58}	[TP0760-TP0870 (0.7190043)]
COG0768	COG1344	LIC10528	LIC10528	Penicillin-binding protein 3	LIC11889	flaB	Flagellar filament 35 kDa core protein (Flagellin class B) (35 kDa antigen)	[TP0760-TP0870 (0.7190043)]
COG0768	COG1344	LIC10528	LIC10528	Penicillin-binding protein 3	LIC11532	LIC11532	Flagellin protein {UniProtKB/TrEMBL:Q72S54}	[TP0760-TP0870 (0.7190043)]
COG0768	COG1344	LIC11261	LIC11261	Penicillin-binding protein	LIC12947	LIC12947	Flagellin protein {UniProtKB/TrEMBL:Q72N89}	[TP0760-TP0870 (0.7190043)]
COG0768	COG1344	LIC11261	LIC11261	Penicillin-binding protein	LIC11889	flaB	Flagellar filament 35 kDa core protein (Flagellin class B) (35 kDa antigen)	[TP0760-TP0870 (0.7190043)]
COG0768	COG1344	LIC10528	LIC10528	Penicillin-binding protein 3	LIC12947	LIC12947	Flagellin protein {UniProtKB/TrEMBL:Q72N89}	[TP0760-TP0870 (0.7190043)]
COG0768	COG1344	LIC10528	LIC10528	Penicillin-binding protein 3	LIC11890	LIC11890	Flagellin protein {UniProtKB/TrEMBL:Q72R58}	[TP0760-TP0870 (0.7190043)]
COG0768	COG1344	LIC11261	LIC11261	Penicillin-binding protein	LIC11531	LIC11531	Flagellin protein {UniProtKB/TrEMBL:Q72S55}	[TP0760-TP0870 (0.7190043)]
COG0739	NOG19606	LIC12622	LIC12622	Membrane metalloendopeptidase	LIC10787	LIC10787	Flagellar filament sheath protein	[TP0706-TP0664 (0.6053049)]
COG0739	NOG19606	LIC12265	LIC12265	Hypothetical protein {UniProtKB/TrEMBL:Q72Q48}	LIC10787	LIC10787	Flagellar filament sheath protein	[TP0706-TP0664 (0.6053049)]
COG0739	NOG19606	LIC13365	LIC13365	Hypothetical protein {UniProtKB/TrEMBL:Q72M26}	LIC10787	LIC10787	Flagellar filament sheath protein	[TP0706-TP0664 (0.6053049)]
COG0739	NOG19606	LIC11568	LIC11568	Membrane peptidase {UniProtKB/TrEMBL:Q72S19}	LIC10787	LIC10787	Flagellar filament sheath protein	[TP0706-TP0664 (0.6053049)]
COG0528	COG4591	LIC10852	pyrH	Uridylate kinase (EC 2.7.4.-) (UK) (Uridine monophosphate kinase) (UMP kinase)	LIC12429	LIC12429	Lipoprotein releasing system, permease component	[TP0099-TP0580 (0.8561369)]
COG0528	COG4591	LIC10852	pyrH	Uridylate kinase (EC 2.7.4.-) (UK) (Uridine monophosphate kinase) (UMP kinase)	LIC10232	LIC10232	Lipoprotein releasing system transmembrane	[TP0099-TP0580 (0.8561369)]
COG0228	COG0546	LIC11555	rpsP	30S ribosomal protein S16	LIC11302	LIC11302	Phosphoglycolate phosphatase	[TP0905-TP0554 (0.5352583)]
COG0051	COG2204	LIC12874	rpsJ	30S ribosomal protein S10	LIC20273	LIC20273	Putative transcriptional regulator	[TP0188-TP0519 (0.6307204)]
COG0051	COG2204	LIC12874	rpsJ	30S ribosomal protein S10	LIC11549	LIC11549	Response regulator {UniProtKB/TrEMBL:Q72S37}	[TP0188-TP0519 (0.6307204)]
COG0249	COG0546	LIC13389	LIC13389	DNA mismatch repair protein	LIC11302	LIC11302	Phosphoglycolate phosphatase	[TP0328-TP0554 (0.5196431)]
COG0249	COG0546	LIC11774	mutS	DNA mismatch repair protein mutS	LIC11302	LIC11302	Phosphoglycolate phosphatase	[TP0328-TP0554 (0.5196431)]
COG0162	COG2834	LIC11698	tyrS	Tyrosyl-tRNA synthetase (EC 6.1.1.1) (Tyrosine--tRNA ligase) (TyrRS)	LIC12545	LIC12545	Outer membrane lipoprotein carrier protein	[TP0834-TP0333 (0.5313641)]
COG0457	COG1061	LIC11670	LIC11670	Hypothetical protein {UniProtKB/TrEMBL:Q72RS2}	LIC11791	LIC11791	ATP-dependent DNA helicase	[TP0095-TP0380 (0.51337665)]
COG0457	COG1061	LIC12501	LIC12501	Hypothetical protein {UniProtKB/TrEMBL:Q72PH0}	LIC11791	LIC11791	ATP-dependent DNA helicase	[TP0095-TP0380 (0.51337665)]
COG0457	COG1061	LIC11222	LIC11222	Hypothetical protein {UniProtKB/TrEMBL:Q72T00}	LIC11791	LIC11791	ATP-dependent DNA helicase	[TP0095-TP0380 (0.51337665)]
COG0457	COG1061	LIC13095	LIC13095	Hypothetical protein {UniProtKB/TrEMBL:Q72MU4}	LIC11791	LIC11791	ATP-dependent DNA helicase	[TP0095-TP0380 (0.51337665)]
COG0457	COG1061	LIC10125	LIC10125	Hypothetical protein {UniProtKB/TrEMBL:Q72W16}	LIC11791	LIC11791	ATP-dependent DNA helicase	[TP0095-TP0380 (0.51337665)]
COG0457	COG1061	LIC10302	LIC10302	Hypothetical protein {UniProtKB/TrEMBL:Q72VJ5}	LIC11791	LIC11791	ATP-dependent DNA helicase	[TP0095-TP0380 (0.51337665)]
COG0457	COG1061	LIC10053	LIC10053	Hypothetical protein {UniProtKB/TrEMBL:Q72W84}	LIC11791	LIC11791	ATP-dependent DNA helicase	[TP0095-TP0380 (0.51337665)]
COG0457	COG1061	LIC10038	LIC10038	Hypothetical protein {UniProtKB/TrEMBL:Q72W99}	LIC11791	LIC11791	ATP-dependent DNA helicase	[TP0095-TP0380 (0.51337665)]
COG0457	COG1061	LIC11408	LIC11408	Hypothetical protein {UniProtKB/TrEMBL:Q72SH4}	LIC11791	LIC11791	ATP-dependent DNA helicase	[TP0095-TP0380 (0.51337665)]
COG0342	COG0546	LIC12538	LIC12538	SecD {UniProtKB/TrEMBL:Q72PD3}	LIC11302	LIC11302	Phosphoglycolate phosphatase	[TP0410-TP0554 (0.6160348)]
COG0457	COG1536	LIC11670	LIC11670	Hypothetical protein {UniProtKB/TrEMBL:Q72RS2}	LIC10023	LIC10023	FliG {UniProtKB/TrEMBL:Q72WB4}	[TP0648-TP0400 (0.69805074)]
COG0457	COG1536	LIC10125	LIC10125	Hypothetical protein {UniProtKB/TrEMBL:Q72W16}	LIC11393	LIC11393	Flagellar motor switch protein	[TP0648-TP0400 (0.69805074)]
COG0457	COG1536	LIC13095	LIC13095	Hypothetical protein {UniProtKB/TrEMBL:Q72MU4}	LIC11900	LIC11900	Flagellar motor switch protein	[TP0648-TP0400 (0.69805074)]
COG0457	COG1536	LIC10125	LIC10125	Hypothetical protein {UniProtKB/TrEMBL:Q72W16}	LIC11900	LIC11900	Flagellar motor switch protein	[TP0648-TP0400 (0.69805074)]
COG0457	COG1536	LIC11408	LIC11408	Hypothetical protein {UniProtKB/TrEMBL:Q72SH4}	LIC10023	LIC10023	FliG {UniProtKB/TrEMBL:Q72WB4}	[TP0648-TP0400 (0.69805074)]
COG0457	COG1536	LIC10038	LIC10038	Hypothetical protein {UniProtKB/TrEMBL:Q72W99}	LIC11900	LIC11900	Flagellar motor switch protein	[TP0648-TP0400 (0.69805074)]
COG0457	COG1536	LIC10038	LIC10038	Hypothetical protein {UniProtKB/TrEMBL:Q72W99}	LIC11393	LIC11393	Flagellar motor switch protein	[TP0648-TP0400 (0.69805074)]
COG0457	COG1536	LIC11222	LIC11222	Hypothetical protein {UniProtKB/TrEMBL:Q72T00}	LIC10023	LIC10023	FliG {UniProtKB/TrEMBL:Q72WB4}	[TP0648-TP0400 (0.69805074)]
COG0457	COG1536	LIC11222	LIC11222	Hypothetical protein {UniProtKB/TrEMBL:Q72T00}	LIC11393	LIC11393	Flagellar motor switch protein	[TP0648-TP0400 (0.69805074)]
COG0457	COG1536	LIC10038	LIC10038	Hypothetical protein {UniProtKB/TrEMBL:Q72W99}	LIC10023	LIC10023	FliG {UniProtKB/TrEMBL:Q72WB4}	[TP0648-TP0400 (0.69805074)]
COG0457	COG1536	LIC11670	LIC11670	Hypothetical protein {UniProtKB/TrEMBL:Q72RS2}	LIC11900	LIC11900	Flagellar motor switch protein	[TP0648-TP0400 (0.69805074)]
COG0457	COG1536	LIC11408	LIC11408	Hypothetical protein {UniProtKB/TrEMBL:Q72SH4}	LIC11393	LIC11393	Flagellar motor switch protein	[TP0648-TP0400 (0.69805074)]
COG0457	COG1536	LIC12501	LIC12501	Hypothetical protein {UniProtKB/TrEMBL:Q72PH0}	LIC11393	LIC11393	Flagellar motor switch protein	[TP0648-TP0400 (0.69805074)]
COG0457	COG1536	LIC10302	LIC10302	Hypothetical protein {UniProtKB/TrEMBL:Q72VJ5}	LIC11900	LIC11900	Flagellar motor switch protein	[TP0648-TP0400 (0.69805074)]
COG0457	COG1536	LIC10302	LIC10302	Hypothetical protein {UniProtKB/TrEMBL:Q72VJ5}	LIC10023	LIC10023	FliG {UniProtKB/TrEMBL:Q72WB4}	[TP0648-TP0400 (0.69805074)]
COG0457	COG1536	LIC13095	LIC13095	Hypothetical protein {UniProtKB/TrEMBL:Q72MU4}	LIC11393	LIC11393	Flagellar motor switch protein	[TP0648-TP0400 (0.69805074)]
COG0457	COG1536	LIC13095	LIC13095	Hypothetical protein {UniProtKB/TrEMBL:Q72MU4}	LIC10023	LIC10023	FliG {UniProtKB/TrEMBL:Q72WB4}	[TP0648-TP0400 (0.69805074)]
COG0457	COG1536	LIC12501	LIC12501	Hypothetical protein {UniProtKB/TrEMBL:Q72PH0}	LIC11900	LIC11900	Flagellar motor switch protein	[TP0648-TP0400 (0.69805074)]
COG0457	COG1536	LIC10053	LIC10053	Hypothetical protein {UniProtKB/TrEMBL:Q72W84}	LIC11393	LIC11393	Flagellar motor switch protein	[TP0648-TP0400 (0.69805074)]
COG0457	COG1536	LIC10302	LIC10302	Hypothetical protein {UniProtKB/TrEMBL:Q72VJ5}	LIC11393	LIC11393	Flagellar motor switch protein	[TP0648-TP0400 (0.69805074)]
COG0457	COG1536	LIC10125	LIC10125	Hypothetical protein {UniProtKB/TrEMBL:Q72W16}	LIC10023	LIC10023	FliG {UniProtKB/TrEMBL:Q72WB4}	[TP0648-TP0400 (0.69805074)]
COG0457	COG1536	LIC11670	LIC11670	Hypothetical protein {UniProtKB/TrEMBL:Q72RS2}	LIC11393	LIC11393	Flagellar motor switch protein	[TP0648-TP0400 (0.69805074)]
COG0457	COG1536	LIC10053	LIC10053	Hypothetical protein {UniProtKB/TrEMBL:Q72W84}	LIC11900	LIC11900	Flagellar motor switch protein	[TP0648-TP0400 (0.69805074)]
COG0457	COG1536	LIC11222	LIC11222	Hypothetical protein {UniProtKB/TrEMBL:Q72T00}	LIC11900	LIC11900	Flagellar motor switch protein	[TP0648-TP0400 (0.69805074)]
COG0457	COG1536	LIC11408	LIC11408	Hypothetical protein {UniProtKB/TrEMBL:Q72SH4}	LIC11900	LIC11900	Flagellar motor switch protein	[TP0648-TP0400 (0.69805074)]
COG0457	COG1536	LIC12501	LIC12501	Hypothetical protein {UniProtKB/TrEMBL:Q72PH0}	LIC10023	LIC10023	FliG {UniProtKB/TrEMBL:Q72WB4}	[TP0648-TP0400 (0.69805074)]
COG0457	COG1536	LIC10053	LIC10053	Hypothetical protein {UniProtKB/TrEMBL:Q72W84}	LIC10023	LIC10023	FliG {UniProtKB/TrEMBL:Q72WB4}	[TP0648-TP0400 (0.69805074)]
COG0227	COG0492	LIC11760	rpmB	50S ribosomal protein L28	LIC11470	LIC11470	Thioredoxin reductase {UniProtKB/TrEMBL:Q72SB4}	[TP0362-TP0814 (0.801083)]
COG0051	COG1192	LIC12874	rpsJ	30S ribosomal protein S10	LIC20020	LIC20020	ParA {UniProtKB/TrEMBL:Q75FZ5}	[TP0188-TP0272 (0.7732025)]
COG0051	COG1192	LIC12874	rpsJ	30S ribosomal protein S10	LIC10220	LIC10220	ParA {UniProtKB/TrEMBL:Q72VS6}	[TP0188-TP0272 (0.7732025)]
COG0051	COG1192	LIC12874	rpsJ	30S ribosomal protein S10	LIC13489	LIC13489	ParA {UniProtKB/TrEMBL:Q72LR4}	[TP0188-TP0272 (0.7732025)]
COG0051	COG1192	LIC12874	rpsJ	30S ribosomal protein S10	LIC20274	LIC20274	ParA {UniProtKB/TrEMBL:Q75FC0}	[TP0188-TP0272 (0.7732025)]
COG0249	COG0457	LIC13389	LIC13389	DNA mismatch repair protein	LIC10125	LIC10125	Hypothetical protein {UniProtKB/TrEMBL:Q72W16}	[TP0328-TP0095 (0.63719666)]
COG0249	COG0457	LIC11774	mutS	DNA mismatch repair protein mutS	LIC10302	LIC10302	Hypothetical protein {UniProtKB/TrEMBL:Q72VJ5}	[TP0328-TP0095 (0.63719666)]
COG0249	COG0457	LIC11774	mutS	DNA mismatch repair protein mutS	LIC11222	LIC11222	Hypothetical protein {UniProtKB/TrEMBL:Q72T00}	[TP0328-TP0095 (0.63719666)]
COG0249	COG0457	LIC11774	mutS	DNA mismatch repair protein mutS	LIC10125	LIC10125	Hypothetical protein {UniProtKB/TrEMBL:Q72W16}	[TP0328-TP0095 (0.63719666)]
COG0249	COG0457	LIC11774	mutS	DNA mismatch repair protein mutS	LIC11408	LIC11408	Hypothetical protein {UniProtKB/TrEMBL:Q72SH4}	[TP0328-TP0095 (0.63719666)]
COG0249	COG0457	LIC11774	mutS	DNA mismatch repair protein mutS	LIC10053	LIC10053	Hypothetical protein {UniProtKB/TrEMBL:Q72W84}	[TP0328-TP0095 (0.63719666)]
COG0249	COG0457	LIC13389	LIC13389	DNA mismatch repair protein	LIC13095	LIC13095	Hypothetical protein {UniProtKB/TrEMBL:Q72MU4}	[TP0328-TP0095 (0.63719666)]
COG0249	COG0457	LIC11774	mutS	DNA mismatch repair protein mutS	LIC11670	LIC11670	Hypothetical protein {UniProtKB/TrEMBL:Q72RS2}	[TP0328-TP0095 (0.63719666)]
COG0249	COG0457	LIC11774	mutS	DNA mismatch repair protein mutS	LIC12501	LIC12501	Hypothetical protein {UniProtKB/TrEMBL:Q72PH0}	[TP0328-TP0095 (0.63719666)]
COG0249	COG0457	LIC13389	LIC13389	DNA mismatch repair protein	LIC11222	LIC11222	Hypothetical protein {UniProtKB/TrEMBL:Q72T00}	[TP0328-TP0095 (0.63719666)]
COG0249	COG0457	LIC13389	LIC13389	DNA mismatch repair protein	LIC12501	LIC12501	Hypothetical protein {UniProtKB/TrEMBL:Q72PH0}	[TP0328-TP0095 (0.63719666)]
COG0249	COG0457	LIC11774	mutS	DNA mismatch repair protein mutS	LIC13095	LIC13095	Hypothetical protein {UniProtKB/TrEMBL:Q72MU4}	[TP0328-TP0095 (0.63719666)]
COG0249	COG0457	LIC13389	LIC13389	DNA mismatch repair protein	LIC10302	LIC10302	Hypothetical protein {UniProtKB/TrEMBL:Q72VJ5}	[TP0328-TP0095 (0.63719666)]
COG0249	COG0457	LIC13389	LIC13389	DNA mismatch repair protein	LIC10038	LIC10038	Hypothetical protein {UniProtKB/TrEMBL:Q72W99}	[TP0328-TP0095 (0.63719666)]
COG0249	COG0457	LIC13389	LIC13389	DNA mismatch repair protein	LIC11670	LIC11670	Hypothetical protein {UniProtKB/TrEMBL:Q72RS2}	[TP0328-TP0095 (0.63719666)]
COG0249	COG0457	LIC13389	LIC13389	DNA mismatch repair protein	LIC11408	LIC11408	Hypothetical protein {UniProtKB/TrEMBL:Q72SH4}	[TP0328-TP0095 (0.63719666)]
COG0249	COG0457	LIC13389	LIC13389	DNA mismatch repair protein	LIC10053	LIC10053	Hypothetical protein {UniProtKB/TrEMBL:Q72W84}	[TP0328-TP0095 (0.63719666)]
COG0249	COG0457	LIC11774	mutS	DNA mismatch repair protein mutS	LIC10038	LIC10038	Hypothetical protein {UniProtKB/TrEMBL:Q72W99}	[TP0328-TP0095 (0.63719666)]
COG0442	COG0459	LIC10858	LIC10858	Prolyl-tRNA synthetase {UniProtKB/TrEMBL:Q72U06}	LIC11335	groL	60 kDa chaperonin (Protein Cpn60) (groEL protein) (Heat shock 58 kDa protein)	[TP0160-TP0030 (0.7719589)]
COG0341	COG2239	LIC12537	LIC12537	SecF {UniProtKB/TrEMBL:Q72PD4}	LIC11712	LIC11712	Magnesium transporter {UniProtKB/TrEMBL:Q72RN3}	[TP0411-TP0917 (0.6093018)]
COG0036	COG1573	LIC11554	LIC11554	Ribulose-5-phosphate 3-epimerase	LIC13102	LIC13102	Uracil DNA glycosylase {UniProtKB/TrEMBL:Q72MU0}	[TP0945-TP0229 (0.685165)]
COG0036	COG1573	LIC11554	LIC11554	Ribulose-5-phosphate 3-epimerase	LIC10548	LIC10548	Uracil-DNA glycosylase {UniProtKB/TrEMBL:Q72UV9}	[TP0945-TP0229 (0.685165)]
COG0217	COG0481	LIC12886	LA_0720	Hypothetical UPF0082 protein LIC12886	LIC12010	lepA	GTP-binding protein lepA	[TP0474-TP0510 (0.76600474)]
COG1516	COG1655	LIC11657	LIC11657	FliS {UniProtKB/TrEMBL:Q72RT3}	LIC11273	LIC11273	Hypothetical protein {UniProtKB/TrEMBL:Q72SV0}	[TP0943-TP0829 (0.6471694)]
COG0592	COG1580	LIC10002	LIC10002	DNA polymerase III beta subunit	LIC10624	LIC10624	Flagellar protein {UniProtKB/TrEMBL:Q72UN3}	[TP0002-TP0378 (0.79585755)]
COG0472	COG2239	LIC10841	LIC10841	Undecaprenyl-phosphate	LIC11712	LIC11712	Magnesium transporter {UniProtKB/TrEMBL:Q72RN3}	[TP0345-TP0917 (0.5059451)]
COG0472	COG2239	LIC11866	mraY	Phospho-N-acetylmuramoyl-pentapeptide-transferase (EC 2.7.8.13) (UDP- MurNAc-pentapeptide phosphotransferase)	LIC11712	LIC11712	Magnesium transporter {UniProtKB/TrEMBL:Q72RN3}	[TP0345-TP0917 (0.5059451)]
COG0330	COG0772	LIC11844	LIC11844	Hypothetical protein {UniProtKB/TrEMBL:Q72RA4}	LIC11865	LIC11865	Cell division protein {UniProtKB/TrEMBL:Q72R83}	[TP0113-TP0501 (0.70068353)]
COG0330	COG0772	LIC11844	LIC11844	Hypothetical protein {UniProtKB/TrEMBL:Q72RA4}	LIC11262	LIC11262	RodA {UniProtKB/TrEMBL:Q72SW0}	[TP0113-TP0501 (0.70068353)]
COG0330	COG0772	LIC10692	LIC10692	Hypothetical protein {UniProtKB/TrEMBL:Q72UG5}	LIC11262	LIC11262	RodA {UniProtKB/TrEMBL:Q72SW0}	[TP0113-TP0501 (0.70068353)]
COG0330	COG0772	LIC11845	LIC11845	Hypothetical protein {UniProtKB/TrEMBL:Q72RA3}	LIC11262	LIC11262	RodA {UniProtKB/TrEMBL:Q72SW0}	[TP0113-TP0501 (0.70068353)]
COG0330	COG0772	LIC11845	LIC11845	Hypothetical protein {UniProtKB/TrEMBL:Q72RA3}	LIC11865	LIC11865	Cell division protein {UniProtKB/TrEMBL:Q72R83}	[TP0113-TP0501 (0.70068353)]
COG0330	COG0772	LIC11881	LIC11881	Hypothetical protein {UniProtKB/TrEMBL:Q72R67}	LIC11865	LIC11865	Cell division protein {UniProtKB/TrEMBL:Q72R83}	[TP0113-TP0501 (0.70068353)]
COG0330	COG0772	LIC11881	LIC11881	Hypothetical protein {UniProtKB/TrEMBL:Q72R67}	LIC11262	LIC11262	RodA {UniProtKB/TrEMBL:Q72SW0}	[TP0113-TP0501 (0.70068353)]
COG0330	COG0772	LIC10692	LIC10692	Hypothetical protein {UniProtKB/TrEMBL:Q72UG5}	LIC11865	LIC11865	Cell division protein {UniProtKB/TrEMBL:Q72R83}	[TP0113-TP0501 (0.70068353)]
COG0154	COG1624	LIC12392	LIC12392	6-aminohexanoate-cyclic-dimer hydrolase	LIC10844	LIC10844	Hypothetical protein {UniProtKB/TrEMBL:Q72U20}	[TP1020-TP0826 (0.7964557)]
COG0154	COG1624	LIC11461	gatA	Glutamyl-tRNA(Gln) amidotransferase subunit A (EC 6.3.5.-) (Glu-ADT subunit A)	LIC10844	LIC10844	Hypothetical protein {UniProtKB/TrEMBL:Q72U20}	[TP1020-TP0826 (0.7964557)]
COG0840	COG1558	LIC10043	LIC10043	Aer {UniProtKB/TrEMBL:Q72W94}	LIC10298	LIC10298	Flagellar basal-body rod protein	[TP0640-TP0397 (0.8569927)]
COG0840	COG1558	LIC13401	LIC13401	Methyl-accepting chemotaxis protein	LIC10298	LIC10298	Flagellar basal-body rod protein	[TP0640-TP0397 (0.8569927)]
COG0840	COG1558	LIC11691	LIC11691	Methyl-accepting chemotaxis protein	LIC10298	LIC10298	Flagellar basal-body rod protein	[TP0640-TP0397 (0.8569927)]
COG0840	COG1558	LIC11407	LIC11407	Putative methyl-accepting chemotaxis	LIC10298	LIC10298	Flagellar basal-body rod protein	[TP0640-TP0397 (0.8569927)]
COG0840	COG1558	LIC12500	LIC12500	Chemoreceptor (Methyl-accepting chemotaxis)	LIC10298	LIC10298	Flagellar basal-body rod protein	[TP0640-TP0397 (0.8569927)]
COG0840	COG1558	LIC11216	LIC11216	Methyl-accepting chemotaxis transducer	LIC10298	LIC10298	Flagellar basal-body rod protein	[TP0640-TP0397 (0.8569927)]
COG0840	COG1558	LIC10685	LIC10685	Methyl-accepting chemotaxis transducer	LIC10298	LIC10298	Flagellar basal-body rod protein	[TP0640-TP0397 (0.8569927)]
COG0840	COG1558	LIC12482	LIC12482	Putative methyl-accepting chemotaxis I	LIC10298	LIC10298	Flagellar basal-body rod protein	[TP0640-TP0397 (0.8569927)]
COG0840	COG1558	LIC13394	LIC13394	Methyl-accepting chemotaxis transmembrane protein	LIC10298	LIC10298	Flagellar basal-body rod protein	[TP0640-TP0397 (0.8569927)]
COG0840	COG1558	LIC12921	LIC12921	Methyl-accepting chemotaxis protein	LIC10298	LIC10298	Flagellar basal-body rod protein	[TP0640-TP0397 (0.8569927)]
COG0143	COG0217	LIC13129	metG	Methionyl-tRNA synthetase (EC 6.1.1.10) (Methionine--tRNA ligase) (MetRS)	LIC12886	LA_0720	Hypothetical UPF0082 protein LIC12886	[TP0798-TP0474 (0.7790581)]
COG0566	COG2204	LIC12029	LIC12029	TRNA/rRNA methyltransferase	LIC20273	LIC20273	Putative transcriptional regulator	[TP0054-TP0519 (0.63495165)]
COG0566	COG2204	LIC12029	LIC12029	TRNA/rRNA methyltransferase	LIC11549	LIC11549	Response regulator {UniProtKB/TrEMBL:Q72S37}	[TP0054-TP0519 (0.63495165)]
COG0566	COG2204	LIC12832	LIC12832	RRNA methylase {UniProtKB/TrEMBL:Q72NK2}	LIC20273	LIC20273	Putative transcriptional regulator	[TP0054-TP0519 (0.63495165)]
COG0566	COG2204	LIC12832	LIC12832	RRNA methylase {UniProtKB/TrEMBL:Q72NK2}	LIC11549	LIC11549	Response regulator {UniProtKB/TrEMBL:Q72S37}	[TP0054-TP0519 (0.63495165)]
COG0290	COG0724	LIC12463	infC	Translation initiation factor IF-3	LIC11985	LIC11985	RNA-binding protein {UniProtKB/TrEMBL:Q72QX3}	[TP0850-TP0356 (0.81817394)]
COG0290	COG0724	LIC12463	infC	Translation initiation factor IF-3	LIC10475	LIC10475	RNA-binding protein {UniProtKB/TrEMBL:Q72V28}	[TP0850-TP0356 (0.81817394)]
COG0586	COG1061	LIC12996	LIC12996	Cytoplasmic membrane protein	LIC11791	LIC11791	ATP-dependent DNA helicase	[TP0779-TP0380 (0.6968711)]
COG0586	COG1061	LIC11662	LIC11662	Cytoplasmic membrane protein	LIC11791	LIC11791	ATP-dependent DNA helicase	[TP0779-TP0380 (0.6968711)]
COG0586	COG1061	LIC11594	LIC11594	Hypothetical protein {UniProtKB/TrEMBL:Q72RZ4}	LIC11791	LIC11791	ATP-dependent DNA helicase	[TP0779-TP0380 (0.6968711)]
COG0457	COG1256	LIC10125	LIC10125	Hypothetical protein {UniProtKB/TrEMBL:Q72W16}	LIC13451	LIC13451	Flagellar hook-associated protein 1	[TP0067-TP0660 (0.6278126)]
COG0457	COG1256	LIC10053	LIC10053	Hypothetical protein {UniProtKB/TrEMBL:Q72W84}	LIC13451	LIC13451	Flagellar hook-associated protein 1	[TP0067-TP0660 (0.6278126)]
COG0457	COG1256	LIC12501	LIC12501	Hypothetical protein {UniProtKB/TrEMBL:Q72PH0}	LIC13451	LIC13451	Flagellar hook-associated protein 1	[TP0067-TP0660 (0.6278126)]
COG0457	COG1256	LIC10038	LIC10038	Hypothetical protein {UniProtKB/TrEMBL:Q72W99}	LIC13451	LIC13451	Flagellar hook-associated protein 1	[TP0067-TP0660 (0.6278126)]
COG0457	COG1256	LIC11408	LIC11408	Hypothetical protein {UniProtKB/TrEMBL:Q72SH4}	LIC13451	LIC13451	Flagellar hook-associated protein 1	[TP0067-TP0660 (0.6278126)]
COG0457	COG1256	LIC13095	LIC13095	Hypothetical protein {UniProtKB/TrEMBL:Q72MU4}	LIC13451	LIC13451	Flagellar hook-associated protein 1	[TP0067-TP0660 (0.6278126)]
COG0457	COG1256	LIC10302	LIC10302	Hypothetical protein {UniProtKB/TrEMBL:Q72VJ5}	LIC13451	LIC13451	Flagellar hook-associated protein 1	[TP0067-TP0660 (0.6278126)]
COG0457	COG1256	LIC11222	LIC11222	Hypothetical protein {UniProtKB/TrEMBL:Q72T00}	LIC13451	LIC13451	Flagellar hook-associated protein 1	[TP0067-TP0660 (0.6278126)]
COG0457	COG1256	LIC11670	LIC11670	Hypothetical protein {UniProtKB/TrEMBL:Q72RS2}	LIC13451	LIC13451	Flagellar hook-associated protein 1	[TP0067-TP0660 (0.6278126)]
COG0564	COG1200	LIC10192	LIC10192	Hypothetical protein {UniProtKB/TrEMBL:Q72VV4}	LIC13150	LIC13150	ATP-dependent DNA helicase protein	[TP0339-TP0687 (0.85149276)]
COG0564	COG1200	LIC11152	LIC11152	Pseudouridylate synthase, 23S RNA-specific	LIC13150	LIC13150	ATP-dependent DNA helicase protein	[TP0339-TP0687 (0.85149276)]
COG0564	COG1200	LIC12267	LIC12267	Ribosomal large subunit pseudouridine synthase C	LIC13150	LIC13150	ATP-dependent DNA helicase protein	[TP0339-TP0687 (0.85149276)]
COG0772	COG1115	LIC11865	LIC11865	Cell division protein {UniProtKB/TrEMBL:Q72R83}	LIC11368	LIC11368	Sodium:alanine symporter	[TP0501-TP0998 (0.70629925)]
COG0772	COG1115	LIC11262	LIC11262	RodA {UniProtKB/TrEMBL:Q72SW0}	LIC11368	LIC11368	Sodium:alanine symporter	[TP0501-TP0998 (0.70629925)]
COG0457	COG2812	LIC11222	LIC11222	Hypothetical protein {UniProtKB/TrEMBL:Q72T00}	LIC13474	LIC13474	DNA polymerase III gamma subunit	[TP0067-TP1005 (0.5652097)]
COG0457	COG2812	LIC11670	LIC11670	Hypothetical protein {UniProtKB/TrEMBL:Q72RS2}	LIC13474	LIC13474	DNA polymerase III gamma subunit	[TP0067-TP1005 (0.5652097)]
COG0457	COG2812	LIC11408	LIC11408	Hypothetical protein {UniProtKB/TrEMBL:Q72SH4}	LIC13474	LIC13474	DNA polymerase III gamma subunit	[TP0067-TP1005 (0.5652097)]
COG0457	COG2812	LIC10302	LIC10302	Hypothetical protein {UniProtKB/TrEMBL:Q72VJ5}	LIC13474	LIC13474	DNA polymerase III gamma subunit	[TP0067-TP1005 (0.5652097)]
COG0457	COG2812	LIC10125	LIC10125	Hypothetical protein {UniProtKB/TrEMBL:Q72W16}	LIC13474	LIC13474	DNA polymerase III gamma subunit	[TP0067-TP1005 (0.5652097)]
COG0457	COG2812	LIC12501	LIC12501	Hypothetical protein {UniProtKB/TrEMBL:Q72PH0}	LIC13474	LIC13474	DNA polymerase III gamma subunit	[TP0067-TP1005 (0.5652097)]
COG0457	COG2812	LIC10038	LIC10038	Hypothetical protein {UniProtKB/TrEMBL:Q72W99}	LIC13474	LIC13474	DNA polymerase III gamma subunit	[TP0067-TP1005 (0.5652097)]
COG0457	COG2812	LIC13095	LIC13095	Hypothetical protein {UniProtKB/TrEMBL:Q72MU4}	LIC13474	LIC13474	DNA polymerase III gamma subunit	[TP0067-TP1005 (0.5652097)]
COG0457	COG2812	LIC10053	LIC10053	Hypothetical protein {UniProtKB/TrEMBL:Q72W84}	LIC13474	LIC13474	DNA polymerase III gamma subunit	[TP0067-TP1005 (0.5652097)]
COG0457	COG1396	LIC13095	LIC13095	Hypothetical protein {UniProtKB/TrEMBL:Q72MU4}	LIC11154	LIC11154	Transcriptional regulator	[TP0648-TP0461 (0.6214171)]
COG0457	COG1396	LIC10038	LIC10038	Hypothetical protein {UniProtKB/TrEMBL:Q72W99}	LIC11154	LIC11154	Transcriptional regulator	[TP0648-TP0461 (0.6214171)]
COG0457	COG1396	LIC12501	LIC12501	Hypothetical protein {UniProtKB/TrEMBL:Q72PH0}	LIC11154	LIC11154	Transcriptional regulator	[TP0648-TP0461 (0.6214171)]
COG0457	COG1396	LIC10125	LIC10125	Hypothetical protein {UniProtKB/TrEMBL:Q72W16}	LIC11154	LIC11154	Transcriptional regulator	[TP0648-TP0461 (0.6214171)]
COG0457	COG1396	LIC10302	LIC10302	Hypothetical protein {UniProtKB/TrEMBL:Q72VJ5}	LIC11154	LIC11154	Transcriptional regulator	[TP0648-TP0461 (0.6214171)]
COG0457	COG1396	LIC11408	LIC11408	Hypothetical protein {UniProtKB/TrEMBL:Q72SH4}	LIC11154	LIC11154	Transcriptional regulator	[TP0648-TP0461 (0.6214171)]
COG0457	COG1396	LIC10053	LIC10053	Hypothetical protein {UniProtKB/TrEMBL:Q72W84}	LIC11154	LIC11154	Transcriptional regulator	[TP0648-TP0461 (0.6214171)]
COG0457	COG1396	LIC11670	LIC11670	Hypothetical protein {UniProtKB/TrEMBL:Q72RS2}	LIC11154	LIC11154	Transcriptional regulator	[TP0648-TP0461 (0.6214171)]
COG0457	COG1396	LIC11222	LIC11222	Hypothetical protein {UniProtKB/TrEMBL:Q72T00}	LIC11154	LIC11154	Transcriptional regulator	[TP0648-TP0461 (0.6214171)]
COG0036	COG1516	LIC11554	LIC11554	Ribulose-5-phosphate 3-epimerase	LIC11657	LIC11657	FliS {UniProtKB/TrEMBL:Q72RT3}	[TP0945-TP0943 (0.573118)]
COG0153	COG0457	LIC13104	LIC13104	Galactokinase {UniProtKB/TrEMBL:Q72MT8}	LIC11670	LIC11670	Hypothetical protein {UniProtKB/TrEMBL:Q72RS2}	[TP0418-TP0095 (0.6515529), TP0418-TP0067 (0.62672263)]
COG0153	COG0457	LIC13104	LIC13104	Galactokinase {UniProtKB/TrEMBL:Q72MT8}	LIC10125	LIC10125	Hypothetical protein {UniProtKB/TrEMBL:Q72W16}	[TP0418-TP0095 (0.6515529), TP0418-TP0067 (0.62672263)]
COG0153	COG0457	LIC13104	LIC13104	Galactokinase {UniProtKB/TrEMBL:Q72MT8}	LIC10038	LIC10038	Hypothetical protein {UniProtKB/TrEMBL:Q72W99}	[TP0418-TP0095 (0.6515529), TP0418-TP0067 (0.62672263)]
COG0153	COG0457	LIC13104	LIC13104	Galactokinase {UniProtKB/TrEMBL:Q72MT8}	LIC10302	LIC10302	Hypothetical protein {UniProtKB/TrEMBL:Q72VJ5}	[TP0418-TP0095 (0.6515529), TP0418-TP0067 (0.62672263)]
COG0153	COG0457	LIC13104	LIC13104	Galactokinase {UniProtKB/TrEMBL:Q72MT8}	LIC13095	LIC13095	Hypothetical protein {UniProtKB/TrEMBL:Q72MU4}	[TP0418-TP0095 (0.6515529), TP0418-TP0067 (0.62672263)]
COG0153	COG0457	LIC13104	LIC13104	Galactokinase {UniProtKB/TrEMBL:Q72MT8}	LIC12501	LIC12501	Hypothetical protein {UniProtKB/TrEMBL:Q72PH0}	[TP0418-TP0095 (0.6515529), TP0418-TP0067 (0.62672263)]
COG0153	COG0457	LIC13104	LIC13104	Galactokinase {UniProtKB/TrEMBL:Q72MT8}	LIC11222	LIC11222	Hypothetical protein {UniProtKB/TrEMBL:Q72T00}	[TP0418-TP0095 (0.6515529), TP0418-TP0067 (0.62672263)]
COG0153	COG0457	LIC13104	LIC13104	Galactokinase {UniProtKB/TrEMBL:Q72MT8}	LIC10053	LIC10053	Hypothetical protein {UniProtKB/TrEMBL:Q72W84}	[TP0418-TP0095 (0.6515529), TP0418-TP0067 (0.62672263)]
COG0153	COG0457	LIC13104	LIC13104	Galactokinase {UniProtKB/TrEMBL:Q72MT8}	LIC11408	LIC11408	Hypothetical protein {UniProtKB/TrEMBL:Q72SH4}	[TP0418-TP0095 (0.6515529), TP0418-TP0067 (0.62672263)]
COG0237	COG1493	LIC13085	coaE	Dephospho-CoA kinase (EC 2.7.1.24) (Dephosphocoenzyme A kinase)	LIC11546	hprK	HPr kinase/phosphorylase (EC 2.7.11.-) (EC 2.7.4.-) (HPrK/P) (HPr(Ser) kinase/phosphorylase)	[TP0296-TP0591 (0.7885255)]
COG0124	COG0124	LIC10048	hisS	Histidyl-tRNA synthetase (EC 6.1.1.21) (Histidine--tRNA ligase) (HisRS)	LIC10048	hisS	Histidyl-tRNA synthetase (EC 6.1.1.21) (Histidine--tRNA ligase) (HisRS)	[TP0641-TP0641 (0.67365265)]
COG0290	COG1837	LIC12463	infC	Translation initiation factor IF-3	LIC11556	LA_2390	UPF0109 protein LIC11556	[TP0850-TP0906 (0.70629925)]
COG0768	COG0815	LIC11261	LIC11261	Penicillin-binding protein	LIC13250	lnt2	Apolipoprotein N-acyltransferase 2 (EC 2.3.1.-) (ALP N-acyltransferase 2)	[TP0500-TP0252 (0.87159187)]
COG0768	COG0815	LIC10528	LIC10528	Penicillin-binding protein 3	LIC13250	lnt2	Apolipoprotein N-acyltransferase 2 (EC 2.3.1.-) (ALP N-acyltransferase 2)	[TP0500-TP0252 (0.87159187)]
COG0768	COG0815	LIC10528	LIC10528	Penicillin-binding protein 3	LIC12556	lnt1	Apolipoprotein N-acyltransferase 1 (EC 2.3.1.-) (ALP N-acyltransferase 1)	[TP0500-TP0252 (0.87159187)]
COG0768	COG0815	LIC11261	LIC11261	Penicillin-binding protein	LIC12556	lnt1	Apolipoprotein N-acyltransferase 1 (EC 2.3.1.-) (ALP N-acyltransferase 1)	[TP0500-TP0252 (0.87159187)]
COG1536	NOG19604	LIC11900	LIC11900	Flagellar motor switch protein	LIC11979	LIC11979	Hypothetical protein {UniProtKB/TrEMBL:Q72QX9}	[TP0400-TP0443 (0.7038825)]
COG1536	NOG19604	LIC10023	LIC10023	FliG {UniProtKB/TrEMBL:Q72WB4}	LIC11979	LIC11979	Hypothetical protein {UniProtKB/TrEMBL:Q72QX9}	[TP0400-TP0443 (0.7038825)]
COG1536	NOG19604	LIC11393	LIC11393	Flagellar motor switch protein	LIC11979	LIC11979	Hypothetical protein {UniProtKB/TrEMBL:Q72QX9}	[TP0400-TP0443 (0.7038825)]
COG0442	COG1344	LIC10858	LIC10858	Prolyl-tRNA synthetase {UniProtKB/TrEMBL:Q72U06}	LIC13450	LIC13450	Flagellar hook-associated protein 2	[TP0160-TP0792 (0.6929264), TP0160-TP0659 (0.5927278)]
COG0442	COG1344	LIC10858	LIC10858	Prolyl-tRNA synthetase {UniProtKB/TrEMBL:Q72U06}	LIC11532	LIC11532	Flagellin protein {UniProtKB/TrEMBL:Q72S54}	[TP0160-TP0792 (0.6929264), TP0160-TP0659 (0.5927278)]
COG0442	COG1344	LIC10858	LIC10858	Prolyl-tRNA synthetase {UniProtKB/TrEMBL:Q72U06}	LIC12947	LIC12947	Flagellin protein {UniProtKB/TrEMBL:Q72N89}	[TP0160-TP0792 (0.6929264), TP0160-TP0659 (0.5927278)]
COG0442	COG1344	LIC10858	LIC10858	Prolyl-tRNA synthetase {UniProtKB/TrEMBL:Q72U06}	LIC11889	flaB	Flagellar filament 35 kDa core protein (Flagellin class B) (35 kDa antigen)	[TP0160-TP0792 (0.6929264), TP0160-TP0659 (0.5927278)]
COG0442	COG1344	LIC10858	LIC10858	Prolyl-tRNA synthetase {UniProtKB/TrEMBL:Q72U06}	LIC11890	LIC11890	Flagellin protein {UniProtKB/TrEMBL:Q72R58}	[TP0160-TP0792 (0.6929264), TP0160-TP0659 (0.5927278)]
COG0442	COG1344	LIC10858	LIC10858	Prolyl-tRNA synthetase {UniProtKB/TrEMBL:Q72U06}	LIC11531	LIC11531	Flagellin protein {UniProtKB/TrEMBL:Q72S55}	[TP0160-TP0792 (0.6929264), TP0160-TP0659 (0.5927278)]
COG0211	COG1536	LIC12774	rpmA	50S ribosomal protein L27	LIC10023	LIC10023	FliG {UniProtKB/TrEMBL:Q72WB4}	[TP0743-TP0400 (0.6311798)]
COG0211	COG1536	LIC12774	rpmA	50S ribosomal protein L27	LIC11900	LIC11900	Flagellar motor switch protein	[TP0743-TP0400 (0.6311798)]
COG0211	COG1536	LIC12774	rpmA	50S ribosomal protein L27	LIC11393	LIC11393	Flagellar motor switch protein	[TP0743-TP0400 (0.6311798)]
COG1558	COG4591	LIC10298	LIC10298	Flagellar basal-body rod protein	LIC12429	LIC12429	Lipoprotein releasing system, permease component	[TP0397-TP0582 (0.5810855)]
COG1558	COG4591	LIC10298	LIC10298	Flagellar basal-body rod protein	LIC10232	LIC10232	Lipoprotein releasing system transmembrane	[TP0397-TP0582 (0.5810855)]
COG1536	COG1595	LIC11900	LIC11900	Flagellar motor switch protein	LIC10144	LIC10144	RNA polymerase ECF-type sigma factor	[TP0400-TP0092 (0.64304686)]
COG1536	COG1595	LIC11900	LIC11900	Flagellar motor switch protein	LIC11817	LIC11817	RNA polymerase ECF-type sigma factor	[TP0400-TP0092 (0.64304686)]
COG1536	COG1595	LIC11393	LIC11393	Flagellar motor switch protein	LIC10559	LIC10559	RNA polymerase ECF-type sigma factor	[TP0400-TP0092 (0.64304686)]
COG1536	COG1595	LIC11900	LIC11900	Flagellar motor switch protein	LIC12490	LIC12490	RNA polymerase ECF-type sigma factor	[TP0400-TP0092 (0.64304686)]
COG1536	COG1595	LIC11393	LIC11393	Flagellar motor switch protein	LIC10144	LIC10144	RNA polymerase ECF-type sigma factor	[TP0400-TP0092 (0.64304686)]
COG1536	COG1595	LIC11900	LIC11900	Flagellar motor switch protein	LIC10559	LIC10559	RNA polymerase ECF-type sigma factor	[TP0400-TP0092 (0.64304686)]
COG1536	COG1595	LIC11900	LIC11900	Flagellar motor switch protein	LIC13285	LIC13285	RNA polymerase ECF-type sigma factor	[TP0400-TP0092 (0.64304686)]
COG1536	COG1595	LIC11393	LIC11393	Flagellar motor switch protein	LIC13285	LIC13285	RNA polymerase ECF-type sigma factor	[TP0400-TP0092 (0.64304686)]
COG1536	COG1595	LIC11900	LIC11900	Flagellar motor switch protein	LIC10386	LIC10386	RNA polymerase ECF-type sigma factor	[TP0400-TP0092 (0.64304686)]
COG1536	COG1595	LIC10023	LIC10023	FliG {UniProtKB/TrEMBL:Q72WB4}	LIC10144	LIC10144	RNA polymerase ECF-type sigma factor	[TP0400-TP0092 (0.64304686)]
COG1536	COG1595	LIC10023	LIC10023	FliG {UniProtKB/TrEMBL:Q72WB4}	LIC13285	LIC13285	RNA polymerase ECF-type sigma factor	[TP0400-TP0092 (0.64304686)]
COG1536	COG1595	LIC10023	LIC10023	FliG {UniProtKB/TrEMBL:Q72WB4}	LIC10559	LIC10559	RNA polymerase ECF-type sigma factor	[TP0400-TP0092 (0.64304686)]
COG1536	COG1595	LIC11900	LIC11900	Flagellar motor switch protein	LIC13266	LIC13266	RNA polymerase ECF-type sigma factor	[TP0400-TP0092 (0.64304686)]
COG1536	COG1595	LIC10023	LIC10023	FliG {UniProtKB/TrEMBL:Q72WB4}	LIC10644	LIC10644	RNA polymerase ECF-type sigma factor	[TP0400-TP0092 (0.64304686)]
COG1536	COG1595	LIC11393	LIC11393	Flagellar motor switch protein	LIC20115	LIC20115	RNA polymerase ECF-type sigma factor	[TP0400-TP0092 (0.64304686)]
COG1536	COG1595	LIC11393	LIC11393	Flagellar motor switch protein	LIC10644	LIC10644	RNA polymerase ECF-type sigma factor	[TP0400-TP0092 (0.64304686)]
COG1536	COG1595	LIC11393	LIC11393	Flagellar motor switch protein	LIC12490	LIC12490	RNA polymerase ECF-type sigma factor	[TP0400-TP0092 (0.64304686)]
COG1536	COG1595	LIC11393	LIC11393	Flagellar motor switch protein	LIC11817	LIC11817	RNA polymerase ECF-type sigma factor	[TP0400-TP0092 (0.64304686)]
COG1536	COG1595	LIC11900	LIC11900	Flagellar motor switch protein	LIC20115	LIC20115	RNA polymerase ECF-type sigma factor	[TP0400-TP0092 (0.64304686)]
COG1536	COG1595	LIC10023	LIC10023	FliG {UniProtKB/TrEMBL:Q72WB4}	LIC10386	LIC10386	RNA polymerase ECF-type sigma factor	[TP0400-TP0092 (0.64304686)]
COG1536	COG1595	LIC11393	LIC11393	Flagellar motor switch protein	LIC10386	LIC10386	RNA polymerase ECF-type sigma factor	[TP0400-TP0092 (0.64304686)]
COG1536	COG1595	LIC11393	LIC11393	Flagellar motor switch protein	LIC12757	LIC12757	RNA polymerase ECF-type sigma factor	[TP0400-TP0092 (0.64304686)]
COG1536	COG1595	LIC11393	LIC11393	Flagellar motor switch protein	LIC13266	LIC13266	RNA polymerase ECF-type sigma factor	[TP0400-TP0092 (0.64304686)]
COG1536	COG1595	LIC11900	LIC11900	Flagellar motor switch protein	LIC10644	LIC10644	RNA polymerase ECF-type sigma factor	[TP0400-TP0092 (0.64304686)]
COG1536	COG1595	LIC10023	LIC10023	FliG {UniProtKB/TrEMBL:Q72WB4}	LIC12757	LIC12757	RNA polymerase ECF-type sigma factor	[TP0400-TP0092 (0.64304686)]
COG1536	COG1595	LIC10023	LIC10023	FliG {UniProtKB/TrEMBL:Q72WB4}	LIC13266	LIC13266	RNA polymerase ECF-type sigma factor	[TP0400-TP0092 (0.64304686)]
COG1536	COG1595	LIC11900	LIC11900	Flagellar motor switch protein	LIC12757	LIC12757	RNA polymerase ECF-type sigma factor	[TP0400-TP0092 (0.64304686)]
COG1536	COG1595	LIC10023	LIC10023	FliG {UniProtKB/TrEMBL:Q72WB4}	LIC12490	LIC12490	RNA polymerase ECF-type sigma factor	[TP0400-TP0092 (0.64304686)]
COG1536	COG1595	LIC10023	LIC10023	FliG {UniProtKB/TrEMBL:Q72WB4}	LIC11817	LIC11817	RNA polymerase ECF-type sigma factor	[TP0400-TP0092 (0.64304686)]
COG1536	COG1595	LIC10023	LIC10023	FliG {UniProtKB/TrEMBL:Q72WB4}	LIC20115	LIC20115	RNA polymerase ECF-type sigma factor	[TP0400-TP0092 (0.64304686)]
COG1558	COG4786	LIC10298	LIC10298	Flagellar basal-body rod protein	LIC11324	LIC11324	FlgG {UniProtKB/TrEMBL:Q72SQ1}	[TP0397-TP0961 (0.74447966)]
COG1558	COG4786	LIC10298	LIC10298	Flagellar basal-body rod protein	LIC12035	LIC12035	Hook protein {UniProtKB/TrEMBL:Q72QS4}	[TP0397-TP0961 (0.74447966)]
COG0012	COG0608	LIC11613	LIC11613	GTP-binding protein {UniProtKB/TrEMBL:Q72RX5}	LIC11066	LIC11066	Single-stranded DNA exonuclease	[TP0124-TP0704 (0.626838)]
COG2257	COG4786	LIC11562	LIC11562	Flagellar biosynthetic transmembrane protein	LIC12035	LIC12035	Hook protein {UniProtKB/TrEMBL:Q72QS4}	[TP0911-TP0961 (0.5510204)]
COG2257	COG4786	LIC11562	LIC11562	Flagellar biosynthetic transmembrane protein	LIC11324	LIC11324	FlgG {UniProtKB/TrEMBL:Q72SQ1}	[TP0911-TP0961 (0.5510204)]
COG0739	COG0773	LIC13365	LIC13365	Hypothetical protein {UniProtKB/TrEMBL:Q72M26}	LIC11863	LIC11863	UDP-N-acetylmuramate-alanine ligase	[TP0782-TP0341 (0.8145237)]
COG0739	COG0773	LIC12622	LIC12622	Membrane metalloendopeptidase	LIC11863	LIC11863	UDP-N-acetylmuramate-alanine ligase	[TP0782-TP0341 (0.8145237)]
COG0739	COG0773	LIC12622	LIC12622	Membrane metalloendopeptidase	LIC13311	LIC13311	UDP-n-acetylmuramate:l-alanyl-gamma-d-glutamyl-me	[TP0782-TP0341 (0.8145237)]
COG0739	COG0773	LIC11568	LIC11568	Membrane peptidase {UniProtKB/TrEMBL:Q72S19}	LIC11863	LIC11863	UDP-N-acetylmuramate-alanine ligase	[TP0782-TP0341 (0.8145237)]
COG0739	COG0773	LIC12265	LIC12265	Hypothetical protein {UniProtKB/TrEMBL:Q72Q48}	LIC11863	LIC11863	UDP-N-acetylmuramate-alanine ligase	[TP0782-TP0341 (0.8145237)]
COG0739	COG0773	LIC11568	LIC11568	Membrane peptidase {UniProtKB/TrEMBL:Q72S19}	LIC13311	LIC13311	UDP-n-acetylmuramate:l-alanyl-gamma-d-glutamyl-me	[TP0782-TP0341 (0.8145237)]
COG0739	COG0773	LIC12265	LIC12265	Hypothetical protein {UniProtKB/TrEMBL:Q72Q48}	LIC13311	LIC13311	UDP-n-acetylmuramate:l-alanyl-gamma-d-glutamyl-me	[TP0782-TP0341 (0.8145237)]
COG0739	COG0773	LIC13365	LIC13365	Hypothetical protein {UniProtKB/TrEMBL:Q72M26}	LIC13311	LIC13311	UDP-n-acetylmuramate:l-alanyl-gamma-d-glutamyl-me	[TP0782-TP0341 (0.8145237)]
COG0050	COG0457	LIC12875	tuf	Elongation factor Tu (EF-Tu)	LIC10053	LIC10053	Hypothetical protein {UniProtKB/TrEMBL:Q72W84}	[TP0187-TP0067 (0.7854602)]
COG0050	COG0457	LIC12875	tuf	Elongation factor Tu (EF-Tu)	LIC11408	LIC11408	Hypothetical protein {UniProtKB/TrEMBL:Q72SH4}	[TP0187-TP0067 (0.7854602)]
COG0050	COG0457	LIC12875	tuf	Elongation factor Tu (EF-Tu)	LIC12501	LIC12501	Hypothetical protein {UniProtKB/TrEMBL:Q72PH0}	[TP0187-TP0067 (0.7854602)]
COG0050	COG0457	LIC12875	tuf	Elongation factor Tu (EF-Tu)	LIC10302	LIC10302	Hypothetical protein {UniProtKB/TrEMBL:Q72VJ5}	[TP0187-TP0067 (0.7854602)]
COG0050	COG0457	LIC12875	tuf	Elongation factor Tu (EF-Tu)	LIC11670	LIC11670	Hypothetical protein {UniProtKB/TrEMBL:Q72RS2}	[TP0187-TP0067 (0.7854602)]
COG0050	COG0457	LIC12875	tuf	Elongation factor Tu (EF-Tu)	LIC11222	LIC11222	Hypothetical protein {UniProtKB/TrEMBL:Q72T00}	[TP0187-TP0067 (0.7854602)]
COG0050	COG0457	LIC12875	tuf	Elongation factor Tu (EF-Tu)	LIC10125	LIC10125	Hypothetical protein {UniProtKB/TrEMBL:Q72W16}	[TP0187-TP0067 (0.7854602)]
COG0050	COG0457	LIC12875	tuf	Elongation factor Tu (EF-Tu)	LIC13095	LIC13095	Hypothetical protein {UniProtKB/TrEMBL:Q72MU4}	[TP0187-TP0067 (0.7854602)]
COG0050	COG0457	LIC12875	tuf	Elongation factor Tu (EF-Tu)	LIC10038	LIC10038	Hypothetical protein {UniProtKB/TrEMBL:Q72W99}	[TP0187-TP0067 (0.7854602)]
COG0220	COG1316	LIC10126	trmB	tRNA (guanine-N(7)-)-methyltransferase (EC 2.1.1.33) (tRNA(m7G46)- methyltransferase)	LIC12368	LIC12368	Hypothetical protein {UniProtKB/TrEMBL:Q72PU9}	[TP0464-TP0739 (0.7885255)]
COG0257	COG0564	LIC12850	LIC12850	50S ribosomal protein L36	LIC10192	LIC10192	Hypothetical protein {UniProtKB/TrEMBL:Q72VV4}	[TP0209-TP0154 (0.634929)]
COG0257	COG0564	LIC12850	LIC12850	50S ribosomal protein L36	LIC12267	LIC12267	Ribosomal large subunit pseudouridine synthase C	[TP0209-TP0154 (0.634929)]
COG0257	COG0564	LIC12850	LIC12850	50S ribosomal protein L36	LIC11152	LIC11152	Pseudouridylate synthase, 23S RNA-specific	[TP0209-TP0154 (0.634929)]
COG0621	COG2208	LIC12543	LIC12543	Hypothetical protein {UniProtKB/TrEMBL:Q72PC8}	LIC11426	LIC11426	Sigma factor regulatory protein	[TP0269-TP0218 (0.77940726)]
COG0621	COG2208	LIC12570	LIC12570	Hypothetical protein {UniProtKB/TrEMBL:Q72PA4}	LIC10950	LIC10950	Sigma factor regulatory protein	[TP0269-TP0218 (0.77940726)]
COG0621	COG2208	LIC10336	LIC10336	Hypothetical protein {UniProtKB/TrEMBL:Q72VG1}	LIC10950	LIC10950	Sigma factor regulatory protein	[TP0269-TP0218 (0.77940726)]
COG0621	COG2208	LIC10336	LIC10336	Hypothetical protein {UniProtKB/TrEMBL:Q72VG1}	LIC11796	LIC11796	Sigma factor regulatory protein	[TP0269-TP0218 (0.77940726)]
COG0621	COG2208	LIC12570	LIC12570	Hypothetical protein {UniProtKB/TrEMBL:Q72PA4}	LIC11426	LIC11426	Sigma factor regulatory protein	[TP0269-TP0218 (0.77940726)]
COG0621	COG2208	LIC12543	LIC12543	Hypothetical protein {UniProtKB/TrEMBL:Q72PC8}	LIC10950	LIC10950	Sigma factor regulatory protein	[TP0269-TP0218 (0.77940726)]
COG0621	COG2208	LIC10336	LIC10336	Hypothetical protein {UniProtKB/TrEMBL:Q72VG1}	LIC12496	LIC12496	Sigma factor regulatory protein	[TP0269-TP0218 (0.77940726)]
COG0621	COG2208	LIC12543	LIC12543	Hypothetical protein {UniProtKB/TrEMBL:Q72PC8}	LIC12496	LIC12496	Sigma factor regulatory protein	[TP0269-TP0218 (0.77940726)]
COG0621	COG2208	LIC12543	LIC12543	Hypothetical protein {UniProtKB/TrEMBL:Q72PC8}	LIC20089	LIC20089	Sigma factor regulatory protein	[TP0269-TP0218 (0.77940726)]
COG0621	COG2208	LIC12570	LIC12570	Hypothetical protein {UniProtKB/TrEMBL:Q72PA4}	LIC12496	LIC12496	Sigma factor regulatory protein	[TP0269-TP0218 (0.77940726)]
COG0621	COG2208	LIC10336	LIC10336	Hypothetical protein {UniProtKB/TrEMBL:Q72VG1}	LIC20089	LIC20089	Sigma factor regulatory protein	[TP0269-TP0218 (0.77940726)]
COG0621	COG2208	LIC12543	LIC12543	Hypothetical protein {UniProtKB/TrEMBL:Q72PC8}	LIC11796	LIC11796	Sigma factor regulatory protein	[TP0269-TP0218 (0.77940726)]
COG0621	COG2208	LIC10336	LIC10336	Hypothetical protein {UniProtKB/TrEMBL:Q72VG1}	LIC11426	LIC11426	Sigma factor regulatory protein	[TP0269-TP0218 (0.77940726)]
COG0621	COG2208	LIC12570	LIC12570	Hypothetical protein {UniProtKB/TrEMBL:Q72PA4}	LIC20089	LIC20089	Sigma factor regulatory protein	[TP0269-TP0218 (0.77940726)]
COG0621	COG2208	LIC12570	LIC12570	Hypothetical protein {UniProtKB/TrEMBL:Q72PA4}	LIC11796	LIC11796	Sigma factor regulatory protein	[TP0269-TP0218 (0.77940726)]
COG0739	COG2239	LIC12622	LIC12622	Membrane metalloendopeptidase	LIC11712	LIC11712	Magnesium transporter {UniProtKB/TrEMBL:Q72RN3}	[TP0155-TP0917 (0.6343327)]
COG0739	COG2239	LIC13365	LIC13365	Hypothetical protein {UniProtKB/TrEMBL:Q72M26}	LIC11712	LIC11712	Magnesium transporter {UniProtKB/TrEMBL:Q72RN3}	[TP0155-TP0917 (0.6343327)]
COG0739	COG2239	LIC11568	LIC11568	Membrane peptidase {UniProtKB/TrEMBL:Q72S19}	LIC11712	LIC11712	Magnesium transporter {UniProtKB/TrEMBL:Q72RN3}	[TP0155-TP0917 (0.6343327)]
COG0739	COG2239	LIC12265	LIC12265	Hypothetical protein {UniProtKB/TrEMBL:Q72Q48}	LIC11712	LIC11712	Magnesium transporter {UniProtKB/TrEMBL:Q72RN3}	[TP0155-TP0917 (0.6343327)]
COG0457	COG1187	LIC10038	LIC10038	Hypothetical protein {UniProtKB/TrEMBL:Q72W99}	LIC11647	LIC11647	Pseudouridylate synthase	[TP0067-TP0459 (0.6360361)]
COG0457	COG1187	LIC12501	LIC12501	Hypothetical protein {UniProtKB/TrEMBL:Q72PH0}	LIC11647	LIC11647	Pseudouridylate synthase	[TP0067-TP0459 (0.6360361)]
COG0457	COG1187	LIC11408	LIC11408	Hypothetical protein {UniProtKB/TrEMBL:Q72SH4}	LIC11647	LIC11647	Pseudouridylate synthase	[TP0067-TP0459 (0.6360361)]
COG0457	COG1187	LIC10053	LIC10053	Hypothetical protein {UniProtKB/TrEMBL:Q72W84}	LIC11647	LIC11647	Pseudouridylate synthase	[TP0067-TP0459 (0.6360361)]
COG0457	COG1187	LIC11222	LIC11222	Hypothetical protein {UniProtKB/TrEMBL:Q72T00}	LIC11647	LIC11647	Pseudouridylate synthase	[TP0067-TP0459 (0.6360361)]
COG0457	COG1187	LIC11670	LIC11670	Hypothetical protein {UniProtKB/TrEMBL:Q72RS2}	LIC11647	LIC11647	Pseudouridylate synthase	[TP0067-TP0459 (0.6360361)]
COG0457	COG1187	LIC10125	LIC10125	Hypothetical protein {UniProtKB/TrEMBL:Q72W16}	LIC11647	LIC11647	Pseudouridylate synthase	[TP0067-TP0459 (0.6360361)]
COG0457	COG1187	LIC10302	LIC10302	Hypothetical protein {UniProtKB/TrEMBL:Q72VJ5}	LIC11647	LIC11647	Pseudouridylate synthase	[TP0067-TP0459 (0.6360361)]
COG0457	COG1187	LIC13095	LIC13095	Hypothetical protein {UniProtKB/TrEMBL:Q72MU4}	LIC11647	LIC11647	Pseudouridylate synthase	[TP0067-TP0459 (0.6360361)]
COG0210	COG0305	LIC10420	LIC10420	DNA helicase II {UniProtKB/TrEMBL:Q72V81}	LIC12109	LIC12109	Replicative DNA helicase	[TP0102-TP0058 (0.8842861)]
COG0210	COG0305	LIC11732	LIC11732	Atp-dependent DNA helicase	LIC12109	LIC12109	Replicative DNA helicase	[TP0102-TP0058 (0.8842861)]
COG0210	COG0305	LIC11624	LIC11624	ATP-dependent DNA helicase	LIC12109	LIC12109	Replicative DNA helicase	[TP0102-TP0058 (0.8842861)]
COG0210	COG0305	LIC12588	LIC12588	ATP-dependent DNA helicase	LIC12109	LIC12109	Replicative DNA helicase	[TP0102-TP0058 (0.8842861)]
COG0621	COG0739	LIC12570	LIC12570	Hypothetical protein {UniProtKB/TrEMBL:Q72PA4}	LIC13365	LIC13365	Hypothetical protein {UniProtKB/TrEMBL:Q72M26}	[TP0269-TP0702 (0.8475093)]
COG0621	COG0739	LIC10336	LIC10336	Hypothetical protein {UniProtKB/TrEMBL:Q72VG1}	LIC12622	LIC12622	Membrane metalloendopeptidase	[TP0269-TP0702 (0.8475093)]
COG0621	COG0739	LIC12570	LIC12570	Hypothetical protein {UniProtKB/TrEMBL:Q72PA4}	LIC12622	LIC12622	Membrane metalloendopeptidase	[TP0269-TP0702 (0.8475093)]
COG0621	COG0739	LIC10336	LIC10336	Hypothetical protein {UniProtKB/TrEMBL:Q72VG1}	LIC11568	LIC11568	Membrane peptidase {UniProtKB/TrEMBL:Q72S19}	[TP0269-TP0702 (0.8475093)]
COG0621	COG0739	LIC12543	LIC12543	Hypothetical protein {UniProtKB/TrEMBL:Q72PC8}	LIC13365	LIC13365	Hypothetical protein {UniProtKB/TrEMBL:Q72M26}	[TP0269-TP0702 (0.8475093)]
COG0621	COG0739	LIC12570	LIC12570	Hypothetical protein {UniProtKB/TrEMBL:Q72PA4}	LIC12265	LIC12265	Hypothetical protein {UniProtKB/TrEMBL:Q72Q48}	[TP0269-TP0702 (0.8475093)]
COG0621	COG0739	LIC12543	LIC12543	Hypothetical protein {UniProtKB/TrEMBL:Q72PC8}	LIC11568	LIC11568	Membrane peptidase {UniProtKB/TrEMBL:Q72S19}	[TP0269-TP0702 (0.8475093)]
COG0621	COG0739	LIC12570	LIC12570	Hypothetical protein {UniProtKB/TrEMBL:Q72PA4}	LIC11568	LIC11568	Membrane peptidase {UniProtKB/TrEMBL:Q72S19}	[TP0269-TP0702 (0.8475093)]
COG0621	COG0739	LIC10336	LIC10336	Hypothetical protein {UniProtKB/TrEMBL:Q72VG1}	LIC13365	LIC13365	Hypothetical protein {UniProtKB/TrEMBL:Q72M26}	[TP0269-TP0702 (0.8475093)]
COG0621	COG0739	LIC10336	LIC10336	Hypothetical protein {UniProtKB/TrEMBL:Q72VG1}	LIC12265	LIC12265	Hypothetical protein {UniProtKB/TrEMBL:Q72Q48}	[TP0269-TP0702 (0.8475093)]
COG0621	COG0739	LIC12543	LIC12543	Hypothetical protein {UniProtKB/TrEMBL:Q72PC8}	LIC12265	LIC12265	Hypothetical protein {UniProtKB/TrEMBL:Q72Q48}	[TP0269-TP0702 (0.8475093)]
COG0621	COG0739	LIC12543	LIC12543	Hypothetical protein {UniProtKB/TrEMBL:Q72PC8}	LIC12622	LIC12622	Membrane metalloendopeptidase	[TP0269-TP0702 (0.8475093)]
COG1256	COG1516	LIC13451	LIC13451	Flagellar hook-associated protein 1	LIC11657	LIC11657	FliS {UniProtKB/TrEMBL:Q72RT3}	[TP0660-TP0943 (0.90609026)]
COG0257	COG1057	LIC12850	LIC12850	50S ribosomal protein L36	LIC12770	nadD	Probable nicotinate-nucleotide adenylyltransferase (EC 2.7.7.18) (Deamido-NAD(+) pyrophosphorylase) (Deamido-NAD(+) diphosphorylase) (Nicotinate mononucleotide adenylyltransferase) (NaMN adenylyltransferase)	[TP0209-TP0741 (0.64932555)]
