# Supplementary material for: The Binary Protein Interactome of Treponema pallidum – The Syphilis Spirochete
Source: PLoS One. 2008 May 28;3(5):e2292. doi: 10.1371/journal.pone.0002292 (PMC2386257; doi:10.1371/journal.pone.0002292)
Supplement: Data S1 — Predicted protein-protein interactions based on our Treponema pallidum data; zip archive containing 372 files with one file per species. (6.09 MB ZIP) [file pone.0002292.s006.zip › bacteria/Leptospira_interrogans_Lai.tab]

189518 Leptospira interrogans Lai
COG A	COG B	Locus Id A	Preferred Name(s) A	Annotation A	Locus Id B	Preferred Name(s) B	Annotation B	T. pallidum interaction
COG0186	COG1475	LA0748	rpsQ	30S ribosomal protein S17	LA2634	LA2634	Probable chromosome partitioning protein parB	[TP0198-TP0271 (0.71912634)]
COG0186	COG1475	LA0748	rpsQ	30S ribosomal protein S17	LA4346	LA4346	ParB-like nuclease domain	[TP0198-TP0271 (0.71912634)]
COG0186	COG1475	LA0748	rpsQ	30S ribosomal protein S17	LB027	LB027	ParB protein {UniProtKB/TrEMBL:Q8EY30}	[TP0198-TP0271 (0.71912634)]
COG0186	COG1475	LA0748	rpsQ	30S ribosomal protein S17	LB366	LB366	ParB family protein {UniProtKB/TrEMBL:Q8EX51}	[TP0198-TP0271 (0.71912634)]
COG0186	COG1475	LA0748	rpsQ	30S ribosomal protein S17	LA1838	LA1838	Probable chromosome partitioning protein parB	[TP0198-TP0271 (0.71912634)]
COG2812	NOG22441	LA4331	LA4331	DNA polymerase III subunit gamma	LA2537	LA2537	Hypothetical protein {UniProtKB/TrEMBL:Q8F374}	[TP1005-TP0484 (0.52391654)]
COG0608	COG0817	LA2999	LA2999	Single-stranded-DNA-specific exonuclease recJ	LA0723	LA0723	Holliday junction resolvasome endonuclease	[TP0704-TP0517 (0.81382185)]
COG0845	COG4591	LA1964	LA1964	Cation efflux system membrane protein	LA1284	LA1284	Lipoprotein releasing system transmembrane	[TP0965-TP0582 (0.8143851)]
COG0845	COG4591	LA1446	LA1446	Cobalt-zinc-cadmium resistance protein CZCB	LA0273	LA0273	Lipoprotein releasing system transmembrane	[TP0965-TP0582 (0.8143851)]
COG0845	COG4591	LA1446	LA1446	Cobalt-zinc-cadmium resistance protein CZCB	LA1284	LA1284	Lipoprotein releasing system transmembrane	[TP0965-TP0582 (0.8143851)]
COG0845	COG4591	LA3737	LA3737	HlyD family secretion protein	LA1284	LA1284	Lipoprotein releasing system transmembrane	[TP0965-TP0582 (0.8143851)]
COG0845	COG4591	LA3737	LA3737	HlyD family secretion protein	LA0273	LA0273	Lipoprotein releasing system transmembrane	[TP0965-TP0582 (0.8143851)]
COG0845	COG4591	LA1964	LA1964	Cation efflux system membrane protein	LA0273	LA0273	Lipoprotein releasing system transmembrane	[TP0965-TP0582 (0.8143851)]
COG0617	COG0860	LA3002	LA3002	Probable poly(A) polymerase	LA3434	LA3434	N-acetylmuramoyl-L-alanine amidase	[TP0270-TP0247 (0.76828843)]
COG0617	COG0860	LA1970	LA1970	Poly(A) polymerase {UniProtKB/TrEMBL:Q8F4S0}	LA3434	LA3434	N-acetylmuramoyl-L-alanine amidase	[TP0270-TP0247 (0.76828843)]
COG0201	COG0550	LA0759	LA0759	Preprotein translocase SecY	LA1721	LA1721	DNA topoisomerase I {UniProtKB/TrEMBL:Q8F5G0}	[TP0208-TP0394 (0.8044664)]
COG0693	COG1922	LA2252	LA2252	4-methyl-5(B-hydroxyethyl)-thiazole monophosphate	LA1992	LA1992	Putative UDP-N-acetyl-D-mannosamine transferase	[TP0445-TP0275 (0.6010877)]
COG0693	COG1922	LA1383	LA1383	ThiJ/PfpI family protein	LA1992	LA1992	Putative UDP-N-acetyl-D-mannosamine transferase	[TP0445-TP0275 (0.6010877)]
COG0693	COG1922	LA0538	LA0538	ThiJ/PfpI family protein	LA1992	LA1992	Putative UDP-N-acetyl-D-mannosamine transferase	[TP0445-TP0275 (0.6010877)]
COG0768	COG2812	LA2755	LA2755	Probable penicillin-binding protein	LA4331	LA4331	DNA polymerase III subunit gamma	[TP0500-TP1005 (0.655462)]
COG0768	COG2812	LA3698	LA3698	Penicillin-binding protein	LA4331	LA4331	DNA polymerase III subunit gamma	[TP0500-TP1005 (0.655462)]
COG0051	COG0693	LA0738	rpsJ	30S ribosomal protein S10	LA0538	LA0538	ThiJ/PfpI family protein	[TP0188-TP0445 (0.6307204)]
COG0051	COG0693	LA0738	rpsJ	30S ribosomal protein S10	LA1383	LA1383	ThiJ/PfpI family protein	[TP0188-TP0445 (0.6307204)]
COG0051	COG0693	LA0738	rpsJ	30S ribosomal protein S10	LA2252	LA2252	4-methyl-5(B-hydroxyethyl)-thiazole monophosphate	[TP0188-TP0445 (0.6307204)]
COG0180	COG0564	LA0408	LA0408	Tryptophanyl-tRNA synthetase	LA2896	LA2896	Ribosomal large subunit pseudouridine synthase C	[TP0632-TP0339 (0.7885255)]
COG0180	COG0564	LA0408	LA0408	Tryptophanyl-tRNA synthetase	LA1490	LA1490	Ribosomal large subunit pseudouridine synthase C	[TP0632-TP0339 (0.7885255)]
COG0180	COG0564	LA0408	LA0408	Tryptophanyl-tRNA synthetase	LA0223	LA0223	Ribosomal large subunit pseudouridine synthase D	[TP0632-TP0339 (0.7885255)]
COG1580	COG2239	LA3575	LA3575	Flagellar protein FliL {UniProtKB/TrEMBL:Q8F0C1}	LA2217	LA2217	Magnesium transporter {UniProtKB/TrEMBL:Q8F430}	[TP0378-TP0917 (0.53720385)]
COG0090	COG0223	LA0742	rplB	50S ribosomal protein L2	LA1596	LA1596	Methionyl-tRNA(FMet) N-formyltransferase protein	[TP0192-TP0756 (0.8610547)]
COG0090	COG0223	LA0742	rplB	50S ribosomal protein L2	LA2396	fmt	Methionyl-tRNA formyltransferase (EC 2.1.2.9)	[TP0192-TP0756 (0.8610547)]
COG0632	COG2255	LA2903	LA2903	Holliday junction DNA helicase ruvA	LA0810	ruvB	Holliday junction ATP-dependent DNA helicase ruvB (EC 3.6.1.-)	[TP0543-TP0162 (0.9659884)]
COG0462	COG0817	LA3822	prs	Ribose-phosphate pyrophosphokinase (EC 2.7.6.1) (RPPK) (Phosphoribosyl pyrophosphate synthetase) (P-Rib-PP synthetase) (PRPP synthetase)	LA0723	LA0723	Holliday junction resolvasome endonuclease	[TP0294-TP0517 (0.54911256)]
COG0125	COG0586	LA0806	tmk	Thymidylate kinase {UniProtKB/Swiss-Prot:Q8F7Y6}	LA2275	LA2275	DedA protein {UniProtKB/TrEMBL:Q8F3X4}	[TP0354-TP0779 (0.67954355)]
COG0125	COG0586	LA0806	tmk	Thymidylate kinase {UniProtKB/Swiss-Prot:Q8F7Y6}	LA2354	LA2354	DedA protein {UniProtKB/TrEMBL:Q8F3P8}	[TP0354-TP0779 (0.67954355)]
COG0125	COG0586	LA0806	tmk	Thymidylate kinase {UniProtKB/Swiss-Prot:Q8F7Y6}	LA0574	LA0574	DedA protein {UniProtKB/TrEMBL:Q8F8I2}	[TP0354-TP0779 (0.67954355)]
COG0257	COG0577	LA0761.1	LA0761.1	annotation not available	LA2983	LA2983	Hypothetical protein {UniProtKB/TrEMBL:Q8F1Z5}	[TP0209-TP0962 (0.5903608)]
COG1752	COG2604	LB252	LB252	Hypothetical protein {UniProtKB/TrEMBL:Q8EXG0}	LA3697	LA3697	Hypothetical protein {UniProtKB/TrEMBL:Q8F000}	[TP1033-TP0175 (0.6374247)]
COG1752	COG2604	LB252	LB252	Hypothetical protein {UniProtKB/TrEMBL:Q8EXG0}	LA1307	LA1307	Hypothetical protein {UniProtKB/TrEMBL:Q8F6J8}	[TP1033-TP0175 (0.6374247)]
COG1291	COG1684	LA3577	LA3577	Motility protein A {UniProtKB/TrEMBL:Q8F0B9}	LA2609	LA2609	Flagellar biosynthetic protein fliR	[TP0725-TP0716 (0.9601814)]
COG1291	COG1684	LA0662	LA0662	Chemotaxis motA protein	LA2609	LA2609	Flagellar biosynthetic protein fliR	[TP0725-TP0716 (0.9601814)]
COG1061	COG3391	LA2129	LA2129	DNA repair helicase {UniProtKB/TrEMBL:Q8F4B2}	LA0913	LA0913	NHL repeat protein {UniProtKB/TrEMBL:Q8F7N1}	[TP0380-TP0421 (0.5112116)]
COG0222	COG0802	LA3421	LA_3421	50S ribosomal protein L7/L12	LA0038	LA0038	Hypothetical protein {UniProtKB/TrEMBL:Q8F9Z9}	[TP0240-TP0875 (0.8481433)]
COG0192	COG0592	LA2633	metK	S-adenosylmethionine synthetase (EC 2.5.1.6) (Methionine adenosyltransferase) (AdoMet synthetase) (MAT)	LA0002	LA0002	DNA polymerase III beta subunit	[TP0794-TP0002 (0.8412751)]
COG0125	COG0457	LA0806	tmk	Thymidylate kinase {UniProtKB/Swiss-Prot:Q8F7Y6}	LA2267	LA2267	Putative outermembrane protein	[TP0354-TP0648 (0.5206915)]
COG0125	COG0457	LA0806	tmk	Thymidylate kinase {UniProtKB/Swiss-Prot:Q8F7Y6}	LA0351	LA0351	TPR-repeat-containing protein	[TP0354-TP0648 (0.5206915)]
COG0125	COG0457	LA0806	tmk	Thymidylate kinase {UniProtKB/Swiss-Prot:Q8F7Y6}	LA3876	LA3876	TPR-repeat-containing proteins	[TP0354-TP0648 (0.5206915)]
COG0125	COG0457	LA0806	tmk	Thymidylate kinase {UniProtKB/Swiss-Prot:Q8F7Y6}	LA2572	LA2572	TPR-repeat-containing protein	[TP0354-TP0648 (0.5206915)]
COG0125	COG0457	LA0806	tmk	Thymidylate kinase {UniProtKB/Swiss-Prot:Q8F7Y6}	LA0138	LA0138	TPR-repeat-containing proteins	[TP0354-TP0648 (0.5206915)]
COG0125	COG0457	LA0806	tmk	Thymidylate kinase {UniProtKB/Swiss-Prot:Q8F7Y6}	LA0043	LA0043	TPR-repeat-containing proteins	[TP0354-TP0648 (0.5206915)]
COG0125	COG0457	LA0806	tmk	Thymidylate kinase {UniProtKB/Swiss-Prot:Q8F7Y6}	LA0060	LA0060	TPR-repeat-containing protein	[TP0354-TP0648 (0.5206915)]
COG0125	COG0457	LA0806	tmk	Thymidylate kinase {UniProtKB/Swiss-Prot:Q8F7Y6}	LA1190	LA1190	Hypothetical protein {UniProtKB/TrEMBL:Q8F6W0}	[TP0354-TP0648 (0.5206915)]
COG0125	COG0457	LA0806	tmk	Thymidylate kinase {UniProtKB/Swiss-Prot:Q8F7Y6}	LA2803	LA2803	TPR-repeat-containing proteins	[TP0354-TP0648 (0.5206915)]
COG0860	COG1396	LA3434	LA3434	N-acetylmuramoyl-L-alanine amidase	LA2894	LA2894	Predicted transcriptional regulator	[TP0247-TP0461 (0.8100859)]
COG0265	COG0333	LA3054	LA3054	Serine protease DO {UniProtKB/TrEMBL:Q8F1S5}	LA1263	rpmF	50S ribosomal protein L32	[TP0773-TP0807 (0.5060325)]
COG0265	COG0333	LA0809	LA0809	Serine protease DO {UniProtKB/TrEMBL:Q8F7Y3}	LA1263	rpmF	50S ribosomal protein L32	[TP0773-TP0807 (0.5060325)]
COG0265	COG0333	LB177	LB177	Putative serine protease	LA1263	rpmF	50S ribosomal protein L32	[TP0773-TP0807 (0.5060325)]
COG0802	COG0860	LA0038	LA0038	Hypothetical protein {UniProtKB/TrEMBL:Q8F9Z9}	LA3434	LA3434	N-acetylmuramoyl-L-alanine amidase	[TP0875-TP0247 (0.90700364)]
COG0495	COG0761	LA3714	leuS	Leucyl-tRNA synthetase (EC 6.1.1.4) (Leucine--tRNA ligase) (LeuRS)	LA2420	ispH	4-hydroxy-3-methylbut-2-enyl diphosphate reductase (EC 1.17.1.2)	[TP0586-TP0547 (0.63095015)]
COG1344	COG1582	LA2417	LA2417	Possible hook-associated protein, flagellin	LA3578	LA3578	Flagellar protein D {UniProtKB/TrEMBL:Q8F0B8}	[TP0659-TP0726 (0.7363138)]
COG1344	COG1582	LA2019	flaB	Flagellar filament 35 kDa core protein (Flagellin class B) (35 kDa antigen)	LA3578	LA3578	Flagellar protein D {UniProtKB/TrEMBL:Q8F0B8}	[TP0659-TP0726 (0.7363138)]
COG1344	COG1582	LA2017	LA2017	Periplasmic flagellin {UniProtKB/TrEMBL:Q8F4M3}	LA3578	LA3578	Flagellar protein D {UniProtKB/TrEMBL:Q8F0B8}	[TP0659-TP0726 (0.7363138)]
COG1344	COG1582	LA2418	LA2418	Possible hook-associated protein, flagellin	LA3578	LA3578	Flagellar protein D {UniProtKB/TrEMBL:Q8F0B8}	[TP0659-TP0726 (0.7363138)]
COG1344	COG1582	LA4308	LA4308	Flagellin and related hook-associated proteins	LA3578	LA3578	Flagellar protein D {UniProtKB/TrEMBL:Q8F0B8}	[TP0659-TP0726 (0.7363138)]
COG0820	COG2812	LA0841	LA0841	Hypothetical protein {UniProtKB/TrEMBL:Q8F7V1}	LA4331	LA4331	DNA polymerase III subunit gamma	[TP0068-TP1005 (0.60435057)]
COG0771	COG1815	LA0838	murD	UDP-N-acetylmuramoylalanine--D-glutamate ligase (EC 6.3.2.9) (UDP-N- acetylmuramoyl-L-alanyl-D-glutamate synthetase) (D-glutamic acid- adding enzyme)	LA0347	LA0347	Flagellar basal body protein	[TP0903-TP0396 (0.6336193)]
COG1684	COG2239	LA2609	LA2609	Flagellar biosynthetic protein fliR	LA2217	LA2217	Magnesium transporter {UniProtKB/TrEMBL:Q8F430}	[TP0716-TP0917 (0.5059451)]
COG0272	COG1396	LA4119	LA4119	DNA ligase {UniProtKB/TrEMBL:Q8EYU4}	LA2894	LA2894	Predicted transcriptional regulator	[TP0634-TP0461 (0.7134334)]
COG1509	COG1509	LB298	LB298	L-lysine 2,3-aminomutase	LB298	LB298	L-lysine 2,3-aminomutase	[TP0121-TP0121 (0.7367639)]
COG1509	COG1509	LA2701	LA2701	L-lysine 2,3-aminomutase	LA2701	LA2701	L-lysine 2,3-aminomutase	[TP0121-TP0121 (0.7367639)]
COG1509	COG1509	LA2701	LA2701	L-lysine 2,3-aminomutase	LB298	LB298	L-lysine 2,3-aminomutase	[TP0121-TP0121 (0.7367639)]
COG1509	COG1509	LB298	LB298	L-lysine 2,3-aminomutase	LA2701	LA2701	L-lysine 2,3-aminomutase	[TP0121-TP0121 (0.7367639)]
COG0577	COG0845	LA2983	LA2983	Hypothetical protein {UniProtKB/TrEMBL:Q8F1Z5}	LA1446	LA1446	Cobalt-zinc-cadmium resistance protein CZCB	[TP0963-TP0965 (0.93032813)]
COG0577	COG0845	LA2983	LA2983	Hypothetical protein {UniProtKB/TrEMBL:Q8F1Z5}	LA1964	LA1964	Cation efflux system membrane protein	[TP0963-TP0965 (0.93032813)]
COG0577	COG0845	LA2983	LA2983	Hypothetical protein {UniProtKB/TrEMBL:Q8F1Z5}	LA3737	LA3737	HlyD family secretion protein	[TP0963-TP0965 (0.93032813)]
COG0333	COG1077	LA1263	rpmF	50S ribosomal protein L32	LA2759	LA2759	Rod shape-determining protein mreB	[TP0807-TP0497 (0.61855906)]
COG0234	COG1200	LA2654	groS	10 kDa chaperonin (Protein Cpn10) (groES protein) (Heat shock 10 kDa protein)	LA3945	LA3945	ATP-dependent DNA helicase recG	[TP1013-TP0687 (0.84594196)]
COG0084	COG2201	LA4340	LA4340	Putative deoxyribonuclease, tatD family	LA2429	cheB3	Chemotaxis response regulator protein-glutamate methylesterase of group 3 operon (EC 3.1.1.61)	[TP0994-TP0631 (0.71912634)]
COG0084	COG2201	LA4340	LA4340	Putative deoxyribonuclease, tatD family	LA1252	cheB1	Chemotaxis response regulator protein-glutamate methylesterase of group 1 operon (EC 3.1.1.61)	[TP0994-TP0631 (0.71912634)]
COG0084	COG2201	LA4340	LA4340	Putative deoxyribonuclease, tatD family	LA1744	cheB2	Putative chemotaxis protein-glutamate methylesterase (EC 3.1.1.61)	[TP0994-TP0631 (0.71912634)]
COG0569	COG1306	LA3972	LA3972	K+ transport systems, NAD-binding component	LA0916	LA0916	Hypothetical protein {UniProtKB/TrEMBL:Q8F7M8}	[TP0024-TP0083 (0.6871683)]
COG0257	COG1253	LA0761.1	LA0761.1	annotation not available	LA3937	LA3937	Hemolysin-like protein {UniProtKB/TrEMBL:Q8EZB8}	[TP0209-TP0027 (0.74441797)]
COG0608	COG2206	LA2999	LA2999	Single-stranded-DNA-specific exonuclease recJ	LA2383	LA2383	HD-GYP domain {UniProtKB/TrEMBL:Q8F3L8}	[TP0704-TP0912 (0.7469796)]
COG0608	COG2206	LA2999	LA2999	Single-stranded-DNA-specific exonuclease recJ	LA2847	LA2847	CGMP-dependent 3',5'-cyclic phosphodiesterase	[TP0704-TP0912 (0.7469796)]
COG0060	COG0681	LA1325	ileS	Isoleucyl-tRNA synthetase (EC 6.1.1.5) (Isoleucine--tRNA ligase) (IleRS)	LA2788	LA2788	Signal peptidase I {UniProtKB/TrEMBL:Q8F2I3}	[TP0452-TP0185 (0.79878455)]
COG0060	COG0681	LA1325	ileS	Isoleucyl-tRNA synthetase (EC 6.1.1.5) (Isoleucine--tRNA ligase) (IleRS)	LA1712	LA1712	Signal peptidase I {UniProtKB/TrEMBL:Q8F5G9}	[TP0452-TP0185 (0.79878455)]
COG0060	COG0681	LA1325	ileS	Isoleucyl-tRNA synthetase (EC 6.1.1.5) (Isoleucine--tRNA ligase) (IleRS)	LA3754	LA3754	Signal peptidase I {UniProtKB/TrEMBL:Q8EZU7}	[TP0452-TP0185 (0.79878455)]
COG0558	COG2239	LA2001	LA2001	Phosphatidylglycerophosphate synthase	LA2217	LA2217	Magnesium transporter {UniProtKB/TrEMBL:Q8F430}	[TP0256-TP0917 (0.6007029)]
COG0558	COG2239	LA1139	LA1139	Phosphatidylglycerophosphate synthase	LA2217	LA2217	Magnesium transporter {UniProtKB/TrEMBL:Q8F430}	[TP0256-TP0917 (0.6007029)]
COG1344	COG1815	LA2418	LA2418	Possible hook-associated protein, flagellin	LA0347	LA0347	Flagellar basal body protein	[TP0870-TP0396 (0.7209834)]
COG1344	COG1815	LA2417	LA2417	Possible hook-associated protein, flagellin	LA0347	LA0347	Flagellar basal body protein	[TP0870-TP0396 (0.7209834)]
COG1344	COG1815	LA2017	LA2017	Periplasmic flagellin {UniProtKB/TrEMBL:Q8F4M3}	LA0347	LA0347	Flagellar basal body protein	[TP0870-TP0396 (0.7209834)]
COG1344	COG1815	LA2019	flaB	Flagellar filament 35 kDa core protein (Flagellin class B) (35 kDa antigen)	LA0347	LA0347	Flagellar basal body protein	[TP0870-TP0396 (0.7209834)]
COG1344	COG1815	LA4308	LA4308	Flagellin and related hook-associated proteins	LA0347	LA0347	Flagellar basal body protein	[TP0870-TP0396 (0.7209834)]
COG0257	COG1749	LA0761.1	LA0761.1	annotation not available	LA2848	LA2848	Flagellar hook protein {UniProtKB/TrEMBL:Q8F2C6}	[TP0209-TP0727 (0.6772987)]
COG1352	COG1815	LA2042	LA2042	Methylase of chemotaxis methyl-accepting proteins	LA0347	LA0347	Flagellar basal body protein	[TP0630-TP0396 (0.7590469)]
COG1352	COG1815	LA1743	LA1743	Chemotaxis protein methyltransferase	LA0347	LA0347	Flagellar basal body protein	[TP0630-TP0396 (0.7590469)]
COG1352	COG1595	LA1743	LA1743	Chemotaxis protein methyltransferase	LA4122	LA4122	Probable RNA polymerase ECF-type sigma factor	[TP0630-TP0092 (0.6191048)]
COG1352	COG1595	LA2042	LA2042	Methylase of chemotaxis methyl-accepting proteins	LA3652	LA3652	Probable RNA polymerase ECF-type sigma factor	[TP0630-TP0092 (0.6191048)]
COG1352	COG1595	LA2042	LA2042	Methylase of chemotaxis methyl-accepting proteins	LA4122	LA4122	Probable RNA polymerase ECF-type sigma factor	[TP0630-TP0092 (0.6191048)]
COG1352	COG1595	LA1743	LA1743	Chemotaxis protein methyltransferase	LA3652	LA3652	Probable RNA polymerase ECF-type sigma factor	[TP0630-TP0092 (0.6191048)]
COG1352	COG1595	LA2042	LA2042	Methylase of chemotaxis methyl-accepting proteins	LA0443	LA0443	Probable RNA polymerase ECF-type sigma factor	[TP0630-TP0092 (0.6191048)]
COG1352	COG1595	LA2042	LA2042	Methylase of chemotaxis methyl-accepting proteins	LB144	LB144	RNA polymerase ECF-type sigma factor	[TP0630-TP0092 (0.6191048)]
COG1352	COG1595	LA2042	LA2042	Methylase of chemotaxis methyl-accepting proteins	LA4098	LA4098	Probable RNA polymerase ECF-type sigma factor	[TP0630-TP0092 (0.6191048)]
COG1352	COG1595	LA2042	LA2042	Methylase of chemotaxis methyl-accepting proteins	LA1205	LA1205	Probable RNA polymerase ECF-type sigma factor	[TP0630-TP0092 (0.6191048)]
COG1352	COG1595	LA1743	LA1743	Chemotaxis protein methyltransferase	LA0165	LA0165	Probable RNA polymerase ECF-type sigma factor	[TP0630-TP0092 (0.6191048)]
COG1352	COG1595	LA2042	LA2042	Methylase of chemotaxis methyl-accepting proteins	LA0876	LA0876	Probable RNA polymerase ECF-type sigma factor	[TP0630-TP0092 (0.6191048)]
COG1352	COG1595	LA1743	LA1743	Chemotaxis protein methyltransferase	LA0876	LA0876	Probable RNA polymerase ECF-type sigma factor	[TP0630-TP0092 (0.6191048)]
COG1352	COG1595	LA1743	LA1743	Chemotaxis protein methyltransferase	LB144	LB144	RNA polymerase ECF-type sigma factor	[TP0630-TP0092 (0.6191048)]
COG1352	COG1595	LA2042	LA2042	Methylase of chemotaxis methyl-accepting proteins	LA0165	LA0165	Probable RNA polymerase ECF-type sigma factor	[TP0630-TP0092 (0.6191048)]
COG1352	COG1595	LA1743	LA1743	Chemotaxis protein methyltransferase	LA2101	LA2101	RNA polymerase sigma-70 factor, ECF subfamily	[TP0630-TP0092 (0.6191048)]
COG1352	COG1595	LA1743	LA1743	Chemotaxis protein methyltransferase	LA0443	LA0443	Probable RNA polymerase ECF-type sigma factor	[TP0630-TP0092 (0.6191048)]
COG1352	COG1595	LA1743	LA1743	Chemotaxis protein methyltransferase	LA1205	LA1205	Probable RNA polymerase ECF-type sigma factor	[TP0630-TP0092 (0.6191048)]
COG1352	COG1595	LA2042	LA2042	Methylase of chemotaxis methyl-accepting proteins	LA2101	LA2101	RNA polymerase sigma-70 factor, ECF subfamily	[TP0630-TP0092 (0.6191048)]
COG1352	COG1595	LA1743	LA1743	Chemotaxis protein methyltransferase	LA4098	LA4098	Probable RNA polymerase ECF-type sigma factor	[TP0630-TP0092 (0.6191048)]
COG0018	COG1699	LA1688	argS	Arginyl-tRNA synthetase (EC 6.1.1.19) (Arginine--tRNA ligase) (ArgRS)	LA4307	LA4307	Hypothetical protein {UniProtKB/TrEMBL:Q8EYA9}	[TP0831-TP0658 (0.7668753)]
COG1558	COG1776	LA0346	LA0346	Flagellar basal body rod protein	LA2613	LA2613	Flagellar motor switch protein fliY	[TP0397-TP0720 (0.6910892)]
COG1344	COG4786	LA2418	LA2418	Possible hook-associated protein, flagellin	LA2667	LA2667	Flagellar hook protein {UniProtKB/TrEMBL:Q8F2V1}	[TP0792-TP0961 (0.7009321), TP0659-TP0961 (0.6018447)]
COG1344	COG4786	LA2019	flaB	Flagellar filament 35 kDa core protein (Flagellin class B) (35 kDa antigen)	LA1855	LA1855	Flagellar hook protein {UniProtKB/TrEMBL:Q8F532}	[TP0792-TP0961 (0.7009321), TP0659-TP0961 (0.6018447)]
COG1344	COG4786	LA2019	flaB	Flagellar filament 35 kDa core protein (Flagellin class B) (35 kDa antigen)	LA2667	LA2667	Flagellar hook protein {UniProtKB/TrEMBL:Q8F2V1}	[TP0792-TP0961 (0.7009321), TP0659-TP0961 (0.6018447)]
COG1344	COG4786	LA2017	LA2017	Periplasmic flagellin {UniProtKB/TrEMBL:Q8F4M3}	LA2667	LA2667	Flagellar hook protein {UniProtKB/TrEMBL:Q8F2V1}	[TP0792-TP0961 (0.7009321), TP0659-TP0961 (0.6018447)]
COG1344	COG4786	LA2417	LA2417	Possible hook-associated protein, flagellin	LA1855	LA1855	Flagellar hook protein {UniProtKB/TrEMBL:Q8F532}	[TP0792-TP0961 (0.7009321), TP0659-TP0961 (0.6018447)]
COG1344	COG4786	LA4308	LA4308	Flagellin and related hook-associated proteins	LA1855	LA1855	Flagellar hook protein {UniProtKB/TrEMBL:Q8F532}	[TP0792-TP0961 (0.7009321), TP0659-TP0961 (0.6018447)]
COG1344	COG4786	LA2417	LA2417	Possible hook-associated protein, flagellin	LA2667	LA2667	Flagellar hook protein {UniProtKB/TrEMBL:Q8F2V1}	[TP0792-TP0961 (0.7009321), TP0659-TP0961 (0.6018447)]
COG1344	COG4786	LA2017	LA2017	Periplasmic flagellin {UniProtKB/TrEMBL:Q8F4M3}	LA1855	LA1855	Flagellar hook protein {UniProtKB/TrEMBL:Q8F532}	[TP0792-TP0961 (0.7009321), TP0659-TP0961 (0.6018447)]
COG1344	COG4786	LA4308	LA4308	Flagellin and related hook-associated proteins	LA2667	LA2667	Flagellar hook protein {UniProtKB/TrEMBL:Q8F2V1}	[TP0792-TP0961 (0.7009321), TP0659-TP0961 (0.6018447)]
COG1344	COG4786	LA2418	LA2418	Possible hook-associated protein, flagellin	LA1855	LA1855	Flagellar hook protein {UniProtKB/TrEMBL:Q8F532}	[TP0792-TP0961 (0.7009321), TP0659-TP0961 (0.6018447)]
COG0593	COG1077	LA0001	dnaA	Chromosomal replication initiator protein dnaA	LA2759	LA2759	Rod shape-determining protein mreB	[TP0001-TP0497 (0.678435)]
COG0465	COG0465	LA3819	LA3819	Cell division protein ftsH	LA3819	LA3819	Cell division protein ftsH	[TP0330-TP0330 (0.73856413)]
COG1558	COG1792	LA0346	LA0346	Flagellar basal body rod protein	LA2757	LA2757	Rod shape-determining protein mreC	[TP0397-TP0498 (0.58822864)]
COG0817	COG1558	LA0723	LA0723	Holliday junction resolvasome endonuclease	LA0346	LA0346	Flagellar basal body rod protein	[TP0517-TP0397 (0.53212774)]
COG0592	COG1344	LA0002	LA0002	DNA polymerase III beta subunit	LA2418	LA2418	Possible hook-associated protein, flagellin	[TP0002-TP0659 (0.6618167)]
COG0592	COG1344	LA0002	LA0002	DNA polymerase III beta subunit	LA4308	LA4308	Flagellin and related hook-associated proteins	[TP0002-TP0659 (0.6618167)]
COG0592	COG1344	LA0002	LA0002	DNA polymerase III beta subunit	LA2417	LA2417	Possible hook-associated protein, flagellin	[TP0002-TP0659 (0.6618167)]
COG0592	COG1344	LA0002	LA0002	DNA polymerase III beta subunit	LA2019	flaB	Flagellar filament 35 kDa core protein (Flagellin class B) (35 kDa antigen)	[TP0002-TP0659 (0.6618167)]
COG0592	COG1344	LA0002	LA0002	DNA polymerase III beta subunit	LA2017	LA2017	Periplasmic flagellin {UniProtKB/TrEMBL:Q8F4M3}	[TP0002-TP0659 (0.6618167)]
COG0860	COG1192	LA3434	LA3434	N-acetylmuramoyl-L-alanine amidase	LA4347	LA4347	ParA protein {UniProtKB/TrEMBL:Q8EY70}	[TP0247-TP0272 (0.7527567)]
COG0860	COG1192	LA3434	LA3434	N-acetylmuramoyl-L-alanine amidase	LB026	LB026	ParA protein {UniProtKB/TrEMBL:Q8EY31}	[TP0247-TP0272 (0.7527567)]
COG0860	COG1192	LA3434	LA3434	N-acetylmuramoyl-L-alanine amidase	LA0255	LA0255	ParA family protein {UniProtKB/TrEMBL:Q8F9E0}	[TP0247-TP0272 (0.7527567)]
COG0860	COG1192	LA3434	LA3434	N-acetylmuramoyl-L-alanine amidase	LA1837	LA1837	ParA family protein {UniProtKB/TrEMBL:Q8F549}	[TP0247-TP0272 (0.7527567)]
COG0860	COG1192	LA3434	LA3434	N-acetylmuramoyl-L-alanine amidase	LB365	LB365	ParA protein {UniProtKB/TrEMBL:Q8EX52}	[TP0247-TP0272 (0.7527567)]
COG0242	COG0272	LA2438	def	Peptide deformylase (EC 3.5.1.88) (PDF) (Polypeptide deformylase)	LA4119	LA4119	DNA ligase {UniProtKB/TrEMBL:Q8EYU4}	[TP0757-TP0634 (0.68197167)]
COG0265	COG0817	LB177	LB177	Putative serine protease	LA0723	LA0723	Holliday junction resolvasome endonuclease	[TP0773-TP0517 (0.5118523)]
COG0265	COG0817	LA3054	LA3054	Serine protease DO {UniProtKB/TrEMBL:Q8F1S5}	LA0723	LA0723	Holliday junction resolvasome endonuclease	[TP0773-TP0517 (0.5118523)]
COG0265	COG0817	LA0809	LA0809	Serine protease DO {UniProtKB/TrEMBL:Q8F7Y3}	LA0723	LA0723	Holliday junction resolvasome endonuclease	[TP0773-TP0517 (0.5118523)]
COG0187	COG0358	LA4194	LA4194	DNA gyrase B subunit {UniProtKB/TrEMBL:Q8EYL9}	LA2231	LA2231	DNA primase {UniProtKB/TrEMBL:Q8F416}	[TP1006-TP0492 (0.55112576)]
COG0187	COG0358	LA0005	LA0005	DNA gyrase subunit B {UniProtKB/TrEMBL:Q8FA30}	LA2231	LA2231	DNA primase {UniProtKB/TrEMBL:Q8F416}	[TP1006-TP0492 (0.55112576)]
COG1154	COG2812	LA3285	dxs	1-deoxy-D-xylulose-5-phosphate synthase (EC 2.2.1.7) (1-deoxyxylulose- 5-phosphate synthase) (DXP synthase) (DXPS)	LA4331	LA4331	DNA polymerase III subunit gamma	[TP0824-TP1005 (0.68180764)]
COG0223	COG1551	LA2396	fmt	Methionyl-tRNA formyltransferase (EC 2.1.2.9)	LA4306	csrA	Carbon storage regulator homolog	[TP0756-TP0657 (0.72355264)]
COG0223	COG1551	LA1596	LA1596	Methionyl-tRNA(FMet) N-formyltransferase protein	LA4306	csrA	Carbon storage regulator homolog	[TP0756-TP0657 (0.72355264)]
COG0080	COG0265	LA3424	rplK	50S ribosomal protein L11	LB177	LB177	Putative serine protease	[TP0237-TP0773 (0.6164146)]
COG0080	COG0265	LA3424	rplK	50S ribosomal protein L11	LA3054	LA3054	Serine protease DO {UniProtKB/TrEMBL:Q8F1S5}	[TP0237-TP0773 (0.6164146)]
COG0080	COG0265	LA3424	rplK	50S ribosomal protein L11	LA0809	LA0809	Serine protease DO {UniProtKB/TrEMBL:Q8F7Y3}	[TP0237-TP0773 (0.6164146)]
COG2812	COG2812	LA4331	LA4331	DNA polymerase III subunit gamma	LA4331	LA4331	DNA polymerase III subunit gamma	[TP1005-TP1005 (0.52391654)]
COG0223	COG0234	LA1596	LA1596	Methionyl-tRNA(FMet) N-formyltransferase protein	LA2654	groS	10 kDa chaperonin (Protein Cpn10) (groES protein) (Heat shock 10 kDa protein)	[TP0756-TP1013 (0.64276713)]
COG0223	COG0234	LA2396	fmt	Methionyl-tRNA formyltransferase (EC 2.1.2.9)	LA2654	groS	10 kDa chaperonin (Protein Cpn10) (groES protein) (Heat shock 10 kDa protein)	[TP0756-TP1013 (0.64276713)]
COG0664	COG1074	LA3372	LA3372	Probable cyclic nucleotide binding protein	LA0966	LA0966	Exodeoxyribonuclease V, beta chain	[TP0089-TP0898 (0.8304331)]
COG0664	COG1074	LA0309	LA0309	CAMP-dependent protein kinase regulatory chain	LA0966	LA0966	Exodeoxyribonuclease V, beta chain	[TP0089-TP0898 (0.8304331)]
COG0664	COG1074	LB031	LB031	Cyclic nucleotide dependent protein kinase	LA0966	LA0966	Exodeoxyribonuclease V, beta chain	[TP0089-TP0898 (0.8304331)]
COG0664	COG1074	LA1337	LA1337	Probable cyclic nucleotide binding protein	LA0966	LA0966	Exodeoxyribonuclease V, beta chain	[TP0089-TP0898 (0.8304331)]
COG0664	COG1074	LA0280	LA0280	Probable cyclic nucleotide binding protein	LA0966	LA0966	Exodeoxyribonuclease V, beta chain	[TP0089-TP0898 (0.8304331)]
COG0664	COG1074	LA2473	LA2473	Fumarate and nitrate reduction regulatory protein	LA0966	LA0966	Exodeoxyribonuclease V, beta chain	[TP0089-TP0898 (0.8304331)]
COG0223	COG0242	LA1596	LA1596	Methionyl-tRNA(FMet) N-formyltransferase protein	LA2438	def	Peptide deformylase (EC 3.5.1.88) (PDF) (Polypeptide deformylase)	[TP0756-TP0757 (0.8300303)]
COG0223	COG0242	LA2396	fmt	Methionyl-tRNA formyltransferase (EC 2.1.2.9)	LA2438	def	Peptide deformylase (EC 3.5.1.88) (PDF) (Polypeptide deformylase)	[TP0756-TP0757 (0.8300303)]
COG0233	COG0359	LA3295	frr	Ribosome recycling factor (Ribosome-releasing factor) (RRF)	LA1678	rplI	50S ribosomal protein L9	[TP0604-TP0060 (0.5105792)]
COG0012	COG0457	LA2329	LA2329	GTP-binding protein {UniProtKB/TrEMBL:Q8F3S1}	LA2803	LA2803	TPR-repeat-containing proteins	[TP0124-TP0067 (0.81355333)]
COG0012	COG0457	LA2329	LA2329	GTP-binding protein {UniProtKB/TrEMBL:Q8F3S1}	LA2267	LA2267	Putative outermembrane protein	[TP0124-TP0067 (0.81355333)]
COG0012	COG0457	LA2329	LA2329	GTP-binding protein {UniProtKB/TrEMBL:Q8F3S1}	LA3876	LA3876	TPR-repeat-containing proteins	[TP0124-TP0067 (0.81355333)]
COG0012	COG0457	LA2329	LA2329	GTP-binding protein {UniProtKB/TrEMBL:Q8F3S1}	LA0060	LA0060	TPR-repeat-containing protein	[TP0124-TP0067 (0.81355333)]
COG0012	COG0457	LA2329	LA2329	GTP-binding protein {UniProtKB/TrEMBL:Q8F3S1}	LA0351	LA0351	TPR-repeat-containing protein	[TP0124-TP0067 (0.81355333)]
COG0012	COG0457	LA2329	LA2329	GTP-binding protein {UniProtKB/TrEMBL:Q8F3S1}	LA0043	LA0043	TPR-repeat-containing proteins	[TP0124-TP0067 (0.81355333)]
COG0012	COG0457	LA2329	LA2329	GTP-binding protein {UniProtKB/TrEMBL:Q8F3S1}	LA2572	LA2572	TPR-repeat-containing protein	[TP0124-TP0067 (0.81355333)]
COG0012	COG0457	LA2329	LA2329	GTP-binding protein {UniProtKB/TrEMBL:Q8F3S1}	LA0138	LA0138	TPR-repeat-containing proteins	[TP0124-TP0067 (0.81355333)]
COG0012	COG0457	LA2329	LA2329	GTP-binding protein {UniProtKB/TrEMBL:Q8F3S1}	LA1190	LA1190	Hypothetical protein {UniProtKB/TrEMBL:Q8F6W0}	[TP0124-TP0067 (0.81355333)]
COG0459	COG1582	LA2655	groL	60 kDa chaperonin (Protein Cpn60) (groEL protein) (Heat shock 58 kDa protein)	LA3578	LA3578	Flagellar protein D {UniProtKB/TrEMBL:Q8F0B8}	[TP0030-TP0726 (0.7487338)]
COG0265	COG0492	LA0809	LA0809	Serine protease DO {UniProtKB/TrEMBL:Q8F7Y3}	LA2494	LA2494	Thioredoxin reductase 1	[TP0773-TP0814 (0.6926654)]
COG0265	COG0492	LB177	LB177	Putative serine protease	LA2494	LA2494	Thioredoxin reductase 1	[TP0773-TP0814 (0.6926654)]
COG0265	COG0492	LA3054	LA3054	Serine protease DO {UniProtKB/TrEMBL:Q8F1S5}	LA2494	LA2494	Thioredoxin reductase 1	[TP0773-TP0814 (0.6926654)]
COG0495	COG1480	LA3714	leuS	Leucyl-tRNA synthetase (EC 6.1.1.4) (Leucine--tRNA ligase) (LeuRS)	LA1683	LA1683	Predicted HD family protein	[TP0586-TP0651 (0.5087635)]
COG1377	COG2239	LA2608	LA2608	Flagellar protein FlhB {UniProtKB/TrEMBL:Q8F303}	LA2217	LA2217	Magnesium transporter {UniProtKB/TrEMBL:Q8F430}	[TP0715-TP0917 (0.53720385)]
COG0124	COG0608	LA0054	hisS	Histidyl-tRNA synthetase (EC 6.1.1.21) (Histidine--tRNA ligase) (HisRS)	LA2999	LA2999	Single-stranded-DNA-specific exonuclease recJ	[TP0641-TP0704 (0.75894904)]
COG0153	COG0242	LA3885	LA3885	Galactokinase {UniProtKB/TrEMBL:Q8EZG9}	LA2438	def	Peptide deformylase (EC 3.5.1.88) (PDF) (Polypeptide deformylase)	[TP0418-TP0757 (0.51512045)]
COG0465	COG0772	LA3819	LA3819	Cell division protein ftsH	LA2754	LA2754	Rod shape-determining protein rodA	[TP0330-TP0387 (0.8016956)]
COG0465	COG0772	LA3819	LA3819	Cell division protein ftsH	LA2049	LA2049	Cell division protein FtsW	[TP0330-TP0387 (0.8016956)]
COG0192	COG0217	LA2633	metK	S-adenosylmethionine synthetase (EC 2.5.1.6) (Methionine adenosyltransferase) (AdoMet synthetase) (MAT)	LA0720	LA_0720	Hypothetical UPF0082 protein LA0720	[TP0794-TP0474 (0.71912634)]
COG0201	COG2239	LA0759	LA0759	Preprotein translocase SecY	LA2217	LA2217	Magnesium transporter {UniProtKB/TrEMBL:Q8F430}	[TP0208-TP0917 (0.5527395)]
COG0477	COG0845	LA3539	LA3539	Possible transmembrane-transport protein	LA1446	LA1446	Cobalt-zinc-cadmium resistance protein CZCB	[TP0840-TP0965 (0.8653204)]
COG0477	COG0845	LA0930	LA0930	Sugar and other transporter	LA1446	LA1446	Cobalt-zinc-cadmium resistance protein CZCB	[TP0840-TP0965 (0.8653204)]
COG0477	COG0845	LA1081	LA1081	MFS permease {UniProtKB/TrEMBL:Q8F767}	LA1446	LA1446	Cobalt-zinc-cadmium resistance protein CZCB	[TP0840-TP0965 (0.8653204)]
COG0477	COG0845	LA1081	LA1081	MFS permease {UniProtKB/TrEMBL:Q8F767}	LA3737	LA3737	HlyD family secretion protein	[TP0840-TP0965 (0.8653204)]
COG0477	COG0845	LA1933	LA1933	Tetracycline resistance protein	LA1446	LA1446	Cobalt-zinc-cadmium resistance protein CZCB	[TP0840-TP0965 (0.8653204)]
COG0477	COG0845	LA0930	LA0930	Sugar and other transporter	LA1964	LA1964	Cation efflux system membrane protein	[TP0840-TP0965 (0.8653204)]
COG0477	COG0845	LA1372	LA1372	Tetracycline resistance protein, class A	LA1964	LA1964	Cation efflux system membrane protein	[TP0840-TP0965 (0.8653204)]
COG0477	COG0845	LA1933	LA1933	Tetracycline resistance protein	LA3737	LA3737	HlyD family secretion protein	[TP0840-TP0965 (0.8653204)]
COG0477	COG0845	LA1933	LA1933	Tetracycline resistance protein	LA1964	LA1964	Cation efflux system membrane protein	[TP0840-TP0965 (0.8653204)]
COG0477	COG0845	LA1081	LA1081	MFS permease {UniProtKB/TrEMBL:Q8F767}	LA1964	LA1964	Cation efflux system membrane protein	[TP0840-TP0965 (0.8653204)]
COG0477	COG0845	LA3539	LA3539	Possible transmembrane-transport protein	LA3737	LA3737	HlyD family secretion protein	[TP0840-TP0965 (0.8653204)]
COG0477	COG0845	LA1372	LA1372	Tetracycline resistance protein, class A	LA3737	LA3737	HlyD family secretion protein	[TP0840-TP0965 (0.8653204)]
COG0477	COG0845	LA3539	LA3539	Possible transmembrane-transport protein	LA1964	LA1964	Cation efflux system membrane protein	[TP0840-TP0965 (0.8653204)]
COG0477	COG0845	LA0930	LA0930	Sugar and other transporter	LA3737	LA3737	HlyD family secretion protein	[TP0840-TP0965 (0.8653204)]
COG0477	COG0845	LA1372	LA1372	Tetracycline resistance protein, class A	LA1446	LA1446	Cobalt-zinc-cadmium resistance protein CZCB	[TP0840-TP0965 (0.8653204)]
COG0305	COG2812	LA1679	LA1679	Replicative DNA helicase B	LA4331	LA4331	DNA polymerase III subunit gamma	[TP0058-TP1005 (0.7130585)]
COG0188	COG0526	LA0006	LA0006	DNA gyrase subunit A {UniProtKB/TrEMBL:Q8CM44}	LA0320	LA0320	Thiol-disulfide isomerase and thioredoxins	[TP0005-TP0100 (0.7885434)]
COG0188	COG0526	LA0006	LA0006	DNA gyrase subunit A {UniProtKB/TrEMBL:Q8CM44}	LA0734	LA0734	Hypothetical protein {UniProtKB/TrEMBL:Q8F825}	[TP0005-TP0100 (0.7885434)]
COG0188	COG0526	LA4193	LA4193	DNA gyrase subunit A {UniProtKB/TrEMBL:Q8EYM0}	LA0734	LA0734	Hypothetical protein {UniProtKB/TrEMBL:Q8F825}	[TP0005-TP0100 (0.7885434)]
COG0188	COG0526	LA4193	LA4193	DNA gyrase subunit A {UniProtKB/TrEMBL:Q8EYM0}	LA2312	LA2312	Thioredoxin {UniProtKB/TrEMBL:Q8F3T9}	[TP0005-TP0100 (0.7885434)]
COG0188	COG0526	LA4193	LA4193	DNA gyrase subunit A {UniProtKB/TrEMBL:Q8EYM0}	LA1928	LA1928	Thioredoxin {UniProtKB/TrEMBL:Q8F4W0}	[TP0005-TP0100 (0.7885434)]
COG0188	COG0526	LA0006	LA0006	DNA gyrase subunit A {UniProtKB/TrEMBL:Q8CM44}	LA1928	LA1928	Thioredoxin {UniProtKB/TrEMBL:Q8F4W0}	[TP0005-TP0100 (0.7885434)]
COG0188	COG0526	LA4193	LA4193	DNA gyrase subunit A {UniProtKB/TrEMBL:Q8EYM0}	LA0320	LA0320	Thiol-disulfide isomerase and thioredoxins	[TP0005-TP0100 (0.7885434)]
COG0188	COG0526	LA0006	LA0006	DNA gyrase subunit A {UniProtKB/TrEMBL:Q8CM44}	LA2312	LA2312	Thioredoxin {UniProtKB/TrEMBL:Q8F3T9}	[TP0005-TP0100 (0.7885434)]
COG0526	COG0771	LA2312	LA2312	Thioredoxin {UniProtKB/TrEMBL:Q8F3T9}	LA0838	murD	UDP-N-acetylmuramoylalanine--D-glutamate ligase (EC 6.3.2.9) (UDP-N- acetylmuramoyl-L-alanyl-D-glutamate synthetase) (D-glutamic acid- adding enzyme)	[TP0100-TP0903 (0.59509045)]
COG0526	COG0771	LA0320	LA0320	Thiol-disulfide isomerase and thioredoxins	LA0838	murD	UDP-N-acetylmuramoylalanine--D-glutamate ligase (EC 6.3.2.9) (UDP-N- acetylmuramoyl-L-alanyl-D-glutamate synthetase) (D-glutamic acid- adding enzyme)	[TP0100-TP0903 (0.59509045)]
COG0526	COG0771	LA0734	LA0734	Hypothetical protein {UniProtKB/TrEMBL:Q8F825}	LA0838	murD	UDP-N-acetylmuramoylalanine--D-glutamate ligase (EC 6.3.2.9) (UDP-N- acetylmuramoyl-L-alanyl-D-glutamate synthetase) (D-glutamic acid- adding enzyme)	[TP0100-TP0903 (0.59509045)]
COG0526	COG0771	LA1928	LA1928	Thioredoxin {UniProtKB/TrEMBL:Q8F4W0}	LA0838	murD	UDP-N-acetylmuramoylalanine--D-glutamate ligase (EC 6.3.2.9) (UDP-N- acetylmuramoyl-L-alanyl-D-glutamate synthetase) (D-glutamic acid- adding enzyme)	[TP0100-TP0903 (0.59509045)]
COG0143	COG0845	LA3918	metG	Methionyl-tRNA synthetase (EC 6.1.1.10) (Methionine--tRNA ligase) (MetRS)	LA1446	LA1446	Cobalt-zinc-cadmium resistance protein CZCB	[TP0798-TP0965 (0.7246752)]
COG0143	COG0845	LA3918	metG	Methionyl-tRNA synthetase (EC 6.1.1.10) (Methionine--tRNA ligase) (MetRS)	LA1964	LA1964	Cation efflux system membrane protein	[TP0798-TP0965 (0.7246752)]
COG0143	COG0845	LA3918	metG	Methionyl-tRNA synthetase (EC 6.1.1.10) (Methionine--tRNA ligase) (MetRS)	LA3737	LA3737	HlyD family secretion protein	[TP0798-TP0965 (0.7246752)]
COG1536	COG1868	LA2007	LA2007	Flagellar motor switch protein	LA2081	LA2081	Flagellar motor switch protein fliM	[TP0026-TP0721 (0.9539454)]
COG1536	COG1868	LA0025	LA0025	Flagellar motor switch protein FliG	LA2081	LA2081	Flagellar motor switch protein fliM	[TP0026-TP0721 (0.9539454)]
COG1536	COG1868	LA2590	LA2590	Flagellar motor switch protein fliG	LA2081	LA2081	Flagellar motor switch protein fliM	[TP0026-TP0721 (0.9539454)]
COG1366	COG1536	LA3096	LA3096	Probable anti-sigma factor antagonist	LA0025	LA0025	Flagellar motor switch protein FliG	[TP0233-TP0400 (0.68778783)]
COG1366	COG1536	LA3096	LA3096	Probable anti-sigma factor antagonist	LA2590	LA2590	Flagellar motor switch protein fliG	[TP0233-TP0400 (0.68778783)]
COG1366	COG1536	LA0839	LA0839	Probable anti-sigma factor antagonist	LA2590	LA2590	Flagellar motor switch protein fliG	[TP0233-TP0400 (0.68778783)]
COG1366	COG1536	LA0839	LA0839	Probable anti-sigma factor antagonist	LA2007	LA2007	Flagellar motor switch protein	[TP0233-TP0400 (0.68778783)]
COG1366	COG1536	LA0653	LA0653	Probable anti-sigma factor antagonist	LA2007	LA2007	Flagellar motor switch protein	[TP0233-TP0400 (0.68778783)]
COG1366	COG1536	LA3070	LA3070	Probable anti-sigma factor antagonist	LA2007	LA2007	Flagellar motor switch protein	[TP0233-TP0400 (0.68778783)]
COG1366	COG1536	LA3070	LA3070	Probable anti-sigma factor antagonist	LA0025	LA0025	Flagellar motor switch protein FliG	[TP0233-TP0400 (0.68778783)]
COG1366	COG1536	LA2434	LA2434	Probable anti-sigma factor antagonist	LA0025	LA0025	Flagellar motor switch protein FliG	[TP0233-TP0400 (0.68778783)]
COG1366	COG1536	LA0653	LA0653	Probable anti-sigma factor antagonist	LA2590	LA2590	Flagellar motor switch protein fliG	[TP0233-TP0400 (0.68778783)]
COG1366	COG1536	LA0653	LA0653	Probable anti-sigma factor antagonist	LA0025	LA0025	Flagellar motor switch protein FliG	[TP0233-TP0400 (0.68778783)]
COG1366	COG1536	LA2434	LA2434	Probable anti-sigma factor antagonist	LA2590	LA2590	Flagellar motor switch protein fliG	[TP0233-TP0400 (0.68778783)]
COG1366	COG1536	LA2434	LA2434	Probable anti-sigma factor antagonist	LA2007	LA2007	Flagellar motor switch protein	[TP0233-TP0400 (0.68778783)]
COG1366	COG1536	LB136	LB136	Anti-sigma factor antagonist	LA2590	LA2590	Flagellar motor switch protein fliG	[TP0233-TP0400 (0.68778783)]
COG1366	COG1536	LA3070	LA3070	Probable anti-sigma factor antagonist	LA2590	LA2590	Flagellar motor switch protein fliG	[TP0233-TP0400 (0.68778783)]
COG1366	COG1536	LA0839	LA0839	Probable anti-sigma factor antagonist	LA0025	LA0025	Flagellar motor switch protein FliG	[TP0233-TP0400 (0.68778783)]
COG1366	COG1536	LA3096	LA3096	Probable anti-sigma factor antagonist	LA2007	LA2007	Flagellar motor switch protein	[TP0233-TP0400 (0.68778783)]
COG1366	COG1536	LB136	LB136	Anti-sigma factor antagonist	LA0025	LA0025	Flagellar motor switch protein FliG	[TP0233-TP0400 (0.68778783)]
COG1366	COG1536	LB136	LB136	Anti-sigma factor antagonist	LA2007	LA2007	Flagellar motor switch protein	[TP0233-TP0400 (0.68778783)]
COG0504	COG1475	LA2409	pyrG	CTP synthase (EC 6.3.4.2) (UTP--ammonia ligase) (CTP synthetase)	LB027	LB027	ParB protein {UniProtKB/TrEMBL:Q8EY30}	[TP0305-TP0271 (0.70252794)]
COG0504	COG1475	LA2409	pyrG	CTP synthase (EC 6.3.4.2) (UTP--ammonia ligase) (CTP synthetase)	LB366	LB366	ParB family protein {UniProtKB/TrEMBL:Q8EX51}	[TP0305-TP0271 (0.70252794)]
COG0504	COG1475	LA2409	pyrG	CTP synthase (EC 6.3.4.2) (UTP--ammonia ligase) (CTP synthetase)	LA2634	LA2634	Probable chromosome partitioning protein parB	[TP0305-TP0271 (0.70252794)]
COG0504	COG1475	LA2409	pyrG	CTP synthase (EC 6.3.4.2) (UTP--ammonia ligase) (CTP synthetase)	LA1838	LA1838	Probable chromosome partitioning protein parB	[TP0305-TP0271 (0.70252794)]
COG0504	COG1475	LA2409	pyrG	CTP synthase (EC 6.3.4.2) (UTP--ammonia ligase) (CTP synthetase)	LA4346	LA4346	ParB-like nuclease domain	[TP0305-TP0271 (0.70252794)]
COG2206	COG4786	LA2383	LA2383	HD-GYP domain {UniProtKB/TrEMBL:Q8F3L8}	LA2667	LA2667	Flagellar hook protein {UniProtKB/TrEMBL:Q8F2V1}	[TP0877-TP0961 (0.57706213)]
COG2206	COG4786	LA2847	LA2847	CGMP-dependent 3',5'-cyclic phosphodiesterase	LA2667	LA2667	Flagellar hook protein {UniProtKB/TrEMBL:Q8F2V1}	[TP0877-TP0961 (0.57706213)]
COG2206	COG4786	LA2847	LA2847	CGMP-dependent 3',5'-cyclic phosphodiesterase	LA1855	LA1855	Flagellar hook protein {UniProtKB/TrEMBL:Q8F532}	[TP0877-TP0961 (0.57706213)]
COG2206	COG4786	LA2383	LA2383	HD-GYP domain {UniProtKB/TrEMBL:Q8F3L8}	LA1855	LA1855	Flagellar hook protein {UniProtKB/TrEMBL:Q8F532}	[TP0877-TP0961 (0.57706213)]
COG0149	COG2239	LA1696	tpiA	Triosephosphate isomerase (EC 5.3.1.1) (TIM) (Triose-phosphate isomerase)	LA2217	LA2217	Magnesium transporter {UniProtKB/TrEMBL:Q8F430}	[TP0537-TP0917 (0.5527395)]
COG0457	COG3391	LA0060	LA0060	TPR-repeat-containing protein	LA0913	LA0913	NHL repeat protein {UniProtKB/TrEMBL:Q8F7N1}	[TP0095-TP0421 (0.8119976)]
COG0457	COG3391	LA3876	LA3876	TPR-repeat-containing proteins	LA0913	LA0913	NHL repeat protein {UniProtKB/TrEMBL:Q8F7N1}	[TP0095-TP0421 (0.8119976)]
COG0457	COG3391	LA0138	LA0138	TPR-repeat-containing proteins	LA0913	LA0913	NHL repeat protein {UniProtKB/TrEMBL:Q8F7N1}	[TP0095-TP0421 (0.8119976)]
COG0457	COG3391	LA0043	LA0043	TPR-repeat-containing proteins	LA0913	LA0913	NHL repeat protein {UniProtKB/TrEMBL:Q8F7N1}	[TP0095-TP0421 (0.8119976)]
COG0457	COG3391	LA2803	LA2803	TPR-repeat-containing proteins	LA0913	LA0913	NHL repeat protein {UniProtKB/TrEMBL:Q8F7N1}	[TP0095-TP0421 (0.8119976)]
COG0457	COG3391	LA2572	LA2572	TPR-repeat-containing protein	LA0913	LA0913	NHL repeat protein {UniProtKB/TrEMBL:Q8F7N1}	[TP0095-TP0421 (0.8119976)]
COG0457	COG3391	LA0351	LA0351	TPR-repeat-containing protein	LA0913	LA0913	NHL repeat protein {UniProtKB/TrEMBL:Q8F7N1}	[TP0095-TP0421 (0.8119976)]
COG0457	COG3391	LA2267	LA2267	Putative outermembrane protein	LA0913	LA0913	NHL repeat protein {UniProtKB/TrEMBL:Q8F7N1}	[TP0095-TP0421 (0.8119976)]
COG0457	COG3391	LA1190	LA1190	Hypothetical protein {UniProtKB/TrEMBL:Q8F6W0}	LA0913	LA0913	NHL repeat protein {UniProtKB/TrEMBL:Q8F7N1}	[TP0095-TP0421 (0.8119976)]
COG0250	COG0772	LA3425	LA3425	Hypothetical protein {UniProtKB/TrEMBL:Q8F0R7}	LA2049	LA2049	Cell division protein FtsW	[TP0236-TP0387 (0.7470728)]
COG0250	COG0772	LA3425	LA3425	Hypothetical protein {UniProtKB/TrEMBL:Q8F0R7}	LA2754	LA2754	Rod shape-determining protein rodA	[TP0236-TP0387 (0.7470728)]
COG0227	COG0740	LA2162	rpmB	50S ribosomal protein L28	LA2559	clpP	ATP-dependent Clp protease proteolytic subunit (EC 3.4.21.92) (Endopeptidase Clp)	[TP0362-TP0507 (0.75048)]
COG0227	COG0740	LA2162	rpmB	50S ribosomal protein L28	LA1953	LA1953	ATP-dependent Clp protease, proteolytic subunit	[TP0362-TP0507 (0.75048)]
COG0457	COG0457	LA2803	LA2803	TPR-repeat-containing proteins	LA0138	LA0138	TPR-repeat-containing proteins	[TP0067-TP0095 (0.6515529)]
COG0457	COG0457	LA0138	LA0138	TPR-repeat-containing proteins	LA2803	LA2803	TPR-repeat-containing proteins	[TP0067-TP0095 (0.6515529)]
COG0457	COG0457	LA3876	LA3876	TPR-repeat-containing proteins	LA0351	LA0351	TPR-repeat-containing protein	[TP0067-TP0095 (0.6515529)]
COG0457	COG0457	LA0351	LA0351	TPR-repeat-containing protein	LA3876	LA3876	TPR-repeat-containing proteins	[TP0067-TP0095 (0.6515529)]
COG0457	COG0457	LA0043	LA0043	TPR-repeat-containing proteins	LA0060	LA0060	TPR-repeat-containing protein	[TP0067-TP0095 (0.6515529)]
COG0457	COG0457	LA0060	LA0060	TPR-repeat-containing protein	LA0043	LA0043	TPR-repeat-containing proteins	[TP0067-TP0095 (0.6515529)]
COG0457	COG0457	LA3876	LA3876	TPR-repeat-containing proteins	LA0060	LA0060	TPR-repeat-containing protein	[TP0067-TP0095 (0.6515529)]
COG0457	COG0457	LA0060	LA0060	TPR-repeat-containing protein	LA3876	LA3876	TPR-repeat-containing proteins	[TP0067-TP0095 (0.6515529)]
COG0457	COG0457	LA2267	LA2267	Putative outermembrane protein	LA0138	LA0138	TPR-repeat-containing proteins	[TP0067-TP0095 (0.6515529)]
COG0457	COG0457	LA0138	LA0138	TPR-repeat-containing proteins	LA2267	LA2267	Putative outermembrane protein	[TP0067-TP0095 (0.6515529)]
COG0457	COG0457	LA2572	LA2572	TPR-repeat-containing protein	LA0138	LA0138	TPR-repeat-containing proteins	[TP0067-TP0095 (0.6515529)]
COG0457	COG0457	LA0138	LA0138	TPR-repeat-containing proteins	LA2572	LA2572	TPR-repeat-containing protein	[TP0067-TP0095 (0.6515529)]
COG0457	COG0457	LA0043	LA0043	TPR-repeat-containing proteins	LA0043	LA0043	TPR-repeat-containing proteins	[TP0067-TP0095 (0.6515529)]
COG0457	COG0457	LA3876	LA3876	TPR-repeat-containing proteins	LA0138	LA0138	TPR-repeat-containing proteins	[TP0067-TP0095 (0.6515529)]
COG0457	COG0457	LA0138	LA0138	TPR-repeat-containing proteins	LA3876	LA3876	TPR-repeat-containing proteins	[TP0067-TP0095 (0.6515529)]
COG0457	COG0457	LA1190	LA1190	Hypothetical protein {UniProtKB/TrEMBL:Q8F6W0}	LA1190	LA1190	Hypothetical protein {UniProtKB/TrEMBL:Q8F6W0}	[TP0067-TP0095 (0.6515529)]
COG0457	COG0457	LA3876	LA3876	TPR-repeat-containing proteins	LA0043	LA0043	TPR-repeat-containing proteins	[TP0067-TP0095 (0.6515529)]
COG0457	COG0457	LA0043	LA0043	TPR-repeat-containing proteins	LA3876	LA3876	TPR-repeat-containing proteins	[TP0067-TP0095 (0.6515529)]
COG0457	COG0457	LA2572	LA2572	TPR-repeat-containing protein	LA0351	LA0351	TPR-repeat-containing protein	[TP0067-TP0095 (0.6515529)]
COG0457	COG0457	LA0351	LA0351	TPR-repeat-containing protein	LA2572	LA2572	TPR-repeat-containing protein	[TP0067-TP0095 (0.6515529)]
COG0457	COG0457	LA2803	LA2803	TPR-repeat-containing proteins	LA0351	LA0351	TPR-repeat-containing protein	[TP0067-TP0095 (0.6515529)]
COG0457	COG0457	LA0351	LA0351	TPR-repeat-containing protein	LA2803	LA2803	TPR-repeat-containing proteins	[TP0067-TP0095 (0.6515529)]
COG0457	COG0457	LA2267	LA2267	Putative outermembrane protein	LA2267	LA2267	Putative outermembrane protein	[TP0067-TP0095 (0.6515529)]
COG0457	COG0457	LA2803	LA2803	TPR-repeat-containing proteins	LA0060	LA0060	TPR-repeat-containing protein	[TP0067-TP0095 (0.6515529)]
COG0457	COG0457	LA0060	LA0060	TPR-repeat-containing protein	LA2803	LA2803	TPR-repeat-containing proteins	[TP0067-TP0095 (0.6515529)]
COG0457	COG0457	LA2267	LA2267	Putative outermembrane protein	LA0060	LA0060	TPR-repeat-containing protein	[TP0067-TP0095 (0.6515529)]
COG0457	COG0457	LA0060	LA0060	TPR-repeat-containing protein	LA2267	LA2267	Putative outermembrane protein	[TP0067-TP0095 (0.6515529)]
COG0457	COG0457	LA3876	LA3876	TPR-repeat-containing proteins	LA1190	LA1190	Hypothetical protein {UniProtKB/TrEMBL:Q8F6W0}	[TP0067-TP0095 (0.6515529)]
COG0457	COG0457	LA0060	LA0060	TPR-repeat-containing protein	LA0060	LA0060	TPR-repeat-containing protein	[TP0067-TP0095 (0.6515529)]
COG0457	COG0457	LA1190	LA1190	Hypothetical protein {UniProtKB/TrEMBL:Q8F6W0}	LA3876	LA3876	TPR-repeat-containing proteins	[TP0067-TP0095 (0.6515529)]
COG0457	COG0457	LA2572	LA2572	TPR-repeat-containing protein	LA2267	LA2267	Putative outermembrane protein	[TP0067-TP0095 (0.6515529)]
COG0457	COG0457	LA2267	LA2267	Putative outermembrane protein	LA2572	LA2572	TPR-repeat-containing protein	[TP0067-TP0095 (0.6515529)]
COG0457	COG0457	LA2803	LA2803	TPR-repeat-containing proteins	LA2267	LA2267	Putative outermembrane protein	[TP0067-TP0095 (0.6515529)]
COG0457	COG0457	LA2267	LA2267	Putative outermembrane protein	LA2803	LA2803	TPR-repeat-containing proteins	[TP0067-TP0095 (0.6515529)]
COG0457	COG0457	LA2803	LA2803	TPR-repeat-containing proteins	LA1190	LA1190	Hypothetical protein {UniProtKB/TrEMBL:Q8F6W0}	[TP0067-TP0095 (0.6515529)]
COG0457	COG0457	LA1190	LA1190	Hypothetical protein {UniProtKB/TrEMBL:Q8F6W0}	LA2803	LA2803	TPR-repeat-containing proteins	[TP0067-TP0095 (0.6515529)]
COG0457	COG0457	LA2572	LA2572	TPR-repeat-containing protein	LA0043	LA0043	TPR-repeat-containing proteins	[TP0067-TP0095 (0.6515529)]
COG0457	COG0457	LA0043	LA0043	TPR-repeat-containing proteins	LA2572	LA2572	TPR-repeat-containing protein	[TP0067-TP0095 (0.6515529)]
COG0457	COG0457	LA2267	LA2267	Putative outermembrane protein	LA1190	LA1190	Hypothetical protein {UniProtKB/TrEMBL:Q8F6W0}	[TP0067-TP0095 (0.6515529)]
COG0457	COG0457	LA1190	LA1190	Hypothetical protein {UniProtKB/TrEMBL:Q8F6W0}	LA2267	LA2267	Putative outermembrane protein	[TP0067-TP0095 (0.6515529)]
COG0457	COG0457	LA0138	LA0138	TPR-repeat-containing proteins	LA0138	LA0138	TPR-repeat-containing proteins	[TP0067-TP0095 (0.6515529)]
COG0457	COG0457	LA0043	LA0043	TPR-repeat-containing proteins	LA1190	LA1190	Hypothetical protein {UniProtKB/TrEMBL:Q8F6W0}	[TP0067-TP0095 (0.6515529)]
COG0457	COG0457	LA1190	LA1190	Hypothetical protein {UniProtKB/TrEMBL:Q8F6W0}	LA0043	LA0043	TPR-repeat-containing proteins	[TP0067-TP0095 (0.6515529)]
COG0457	COG0457	LA2572	LA2572	TPR-repeat-containing protein	LA1190	LA1190	Hypothetical protein {UniProtKB/TrEMBL:Q8F6W0}	[TP0067-TP0095 (0.6515529)]
COG0457	COG0457	LA1190	LA1190	Hypothetical protein {UniProtKB/TrEMBL:Q8F6W0}	LA2572	LA2572	TPR-repeat-containing protein	[TP0067-TP0095 (0.6515529)]
COG0457	COG0457	LA2267	LA2267	Putative outermembrane protein	LA0043	LA0043	TPR-repeat-containing proteins	[TP0067-TP0095 (0.6515529)]
COG0457	COG0457	LA0043	LA0043	TPR-repeat-containing proteins	LA2267	LA2267	Putative outermembrane protein	[TP0067-TP0095 (0.6515529)]
COG0457	COG0457	LA0351	LA0351	TPR-repeat-containing protein	LA0138	LA0138	TPR-repeat-containing proteins	[TP0067-TP0095 (0.6515529)]
COG0457	COG0457	LA0138	LA0138	TPR-repeat-containing proteins	LA0351	LA0351	TPR-repeat-containing protein	[TP0067-TP0095 (0.6515529)]
COG0457	COG0457	LA3876	LA3876	TPR-repeat-containing proteins	LA3876	LA3876	TPR-repeat-containing proteins	[TP0067-TP0095 (0.6515529)]
COG0457	COG0457	LA0138	LA0138	TPR-repeat-containing proteins	LA1190	LA1190	Hypothetical protein {UniProtKB/TrEMBL:Q8F6W0}	[TP0067-TP0095 (0.6515529)]
COG0457	COG0457	LA1190	LA1190	Hypothetical protein {UniProtKB/TrEMBL:Q8F6W0}	LA0138	LA0138	TPR-repeat-containing proteins	[TP0067-TP0095 (0.6515529)]
COG0457	COG0457	LA0351	LA0351	TPR-repeat-containing protein	LA0043	LA0043	TPR-repeat-containing proteins	[TP0067-TP0095 (0.6515529)]
COG0457	COG0457	LA0043	LA0043	TPR-repeat-containing proteins	LA0351	LA0351	TPR-repeat-containing protein	[TP0067-TP0095 (0.6515529)]
COG0457	COG0457	LA0351	LA0351	TPR-repeat-containing protein	LA1190	LA1190	Hypothetical protein {UniProtKB/TrEMBL:Q8F6W0}	[TP0067-TP0095 (0.6515529)]
COG0457	COG0457	LA0043	LA0043	TPR-repeat-containing proteins	LA0138	LA0138	TPR-repeat-containing proteins	[TP0067-TP0095 (0.6515529)]
COG0457	COG0457	LA0138	LA0138	TPR-repeat-containing proteins	LA0043	LA0043	TPR-repeat-containing proteins	[TP0067-TP0095 (0.6515529)]
COG0457	COG0457	LA1190	LA1190	Hypothetical protein {UniProtKB/TrEMBL:Q8F6W0}	LA0351	LA0351	TPR-repeat-containing protein	[TP0067-TP0095 (0.6515529)]
COG0457	COG0457	LA0351	LA0351	TPR-repeat-containing protein	LA0351	LA0351	TPR-repeat-containing protein	[TP0067-TP0095 (0.6515529)]
COG0457	COG0457	LA0351	LA0351	TPR-repeat-containing protein	LA2267	LA2267	Putative outermembrane protein	[TP0067-TP0095 (0.6515529)]
COG0457	COG0457	LA2267	LA2267	Putative outermembrane protein	LA0351	LA0351	TPR-repeat-containing protein	[TP0067-TP0095 (0.6515529)]
COG0457	COG0457	LA2572	LA2572	TPR-repeat-containing protein	LA2572	LA2572	TPR-repeat-containing protein	[TP0067-TP0095 (0.6515529)]
COG0457	COG0457	LA2572	LA2572	TPR-repeat-containing protein	LA3876	LA3876	TPR-repeat-containing proteins	[TP0067-TP0095 (0.6515529)]
COG0457	COG0457	LA3876	LA3876	TPR-repeat-containing proteins	LA2572	LA2572	TPR-repeat-containing protein	[TP0067-TP0095 (0.6515529)]
COG0457	COG0457	LA0060	LA0060	TPR-repeat-containing protein	LA1190	LA1190	Hypothetical protein {UniProtKB/TrEMBL:Q8F6W0}	[TP0067-TP0095 (0.6515529)]
COG0457	COG0457	LA1190	LA1190	Hypothetical protein {UniProtKB/TrEMBL:Q8F6W0}	LA0060	LA0060	TPR-repeat-containing protein	[TP0067-TP0095 (0.6515529)]
COG0457	COG0457	LA0138	LA0138	TPR-repeat-containing proteins	LA0060	LA0060	TPR-repeat-containing protein	[TP0067-TP0095 (0.6515529)]
COG0457	COG0457	LA0060	LA0060	TPR-repeat-containing protein	LA0138	LA0138	TPR-repeat-containing proteins	[TP0067-TP0095 (0.6515529)]
COG0457	COG0457	LA2572	LA2572	TPR-repeat-containing protein	LA2803	LA2803	TPR-repeat-containing proteins	[TP0067-TP0095 (0.6515529)]
COG0457	COG0457	LA2803	LA2803	TPR-repeat-containing proteins	LA2572	LA2572	TPR-repeat-containing protein	[TP0067-TP0095 (0.6515529)]
COG0457	COG0457	LA2803	LA2803	TPR-repeat-containing proteins	LA2803	LA2803	TPR-repeat-containing proteins	[TP0067-TP0095 (0.6515529)]
COG0457	COG0457	LA0351	LA0351	TPR-repeat-containing protein	LA0060	LA0060	TPR-repeat-containing protein	[TP0067-TP0095 (0.6515529)]
COG0457	COG0457	LA0060	LA0060	TPR-repeat-containing protein	LA0351	LA0351	TPR-repeat-containing protein	[TP0067-TP0095 (0.6515529)]
COG0457	COG0457	LA2803	LA2803	TPR-repeat-containing proteins	LA3876	LA3876	TPR-repeat-containing proteins	[TP0067-TP0095 (0.6515529)]
COG0457	COG0457	LA3876	LA3876	TPR-repeat-containing proteins	LA2803	LA2803	TPR-repeat-containing proteins	[TP0067-TP0095 (0.6515529)]
COG0457	COG0457	LA2572	LA2572	TPR-repeat-containing protein	LA0060	LA0060	TPR-repeat-containing protein	[TP0067-TP0095 (0.6515529)]
COG0457	COG0457	LA0060	LA0060	TPR-repeat-containing protein	LA2572	LA2572	TPR-repeat-containing protein	[TP0067-TP0095 (0.6515529)]
COG0457	COG0457	LA2803	LA2803	TPR-repeat-containing proteins	LA0043	LA0043	TPR-repeat-containing proteins	[TP0067-TP0095 (0.6515529)]
COG0457	COG0457	LA0043	LA0043	TPR-repeat-containing proteins	LA2803	LA2803	TPR-repeat-containing proteins	[TP0067-TP0095 (0.6515529)]
COG0457	COG0457	LA3876	LA3876	TPR-repeat-containing proteins	LA2267	LA2267	Putative outermembrane protein	[TP0067-TP0095 (0.6515529)]
COG0457	COG0457	LA2267	LA2267	Putative outermembrane protein	LA3876	LA3876	TPR-repeat-containing proteins	[TP0067-TP0095 (0.6515529)]
COG0103	COG0211	LA3408	rpsI	30S ribosomal protein S9	LA0851	rpmA	50S ribosomal protein L27	[TP1024-TP0743 (0.87139803)]
COG0621	COG2812	LA1105	LA1105	Putative epimerase {UniProtKB/TrEMBL:Q8F743}	LA4331	LA4331	DNA polymerase III subunit gamma	[TP0754-TP1005 (0.5550382)]
COG0621	COG2812	LA1138	LA1138	Hypothetical protein {UniProtKB/TrEMBL:Q8F710}	LA4331	LA4331	DNA polymerase III subunit gamma	[TP0754-TP1005 (0.5550382)]
COG0621	COG2812	LA0388	LA0388	Hypothetical protein {UniProtKB/TrEMBL:Q8F909}	LA4331	LA4331	DNA polymerase III subunit gamma	[TP0754-TP1005 (0.5550382)]
COG0739	COG1344	LA1043	LA1043	Peptidase, M23/M37 family protein	LA2418	LA2418	Possible hook-associated protein, flagellin	[TP0702-TP0870 (0.64395046)]
COG0739	COG1344	LA4213	LA4213	Peptidase, M23/M37 family protein	LA4308	LA4308	Flagellin and related hook-associated proteins	[TP0702-TP0870 (0.64395046)]
COG0739	COG1344	LA1493	LA1493	Peptidase family M23/M37	LA2017	LA2017	Periplasmic flagellin {UniProtKB/TrEMBL:Q8F4M3}	[TP0702-TP0870 (0.64395046)]
COG0739	COG1344	LA2377	LA2377	Peptidase, M23/M37 family protein	LA4308	LA4308	Flagellin and related hook-associated proteins	[TP0702-TP0870 (0.64395046)]
COG0739	COG1344	LA4213	LA4213	Peptidase, M23/M37 family protein	LA2418	LA2418	Possible hook-associated protein, flagellin	[TP0702-TP0870 (0.64395046)]
COG0739	COG1344	LA1493	LA1493	Peptidase family M23/M37	LA2418	LA2418	Possible hook-associated protein, flagellin	[TP0702-TP0870 (0.64395046)]
COG0739	COG1344	LA1043	LA1043	Peptidase, M23/M37 family protein	LA4308	LA4308	Flagellin and related hook-associated proteins	[TP0702-TP0870 (0.64395046)]
COG0739	COG1344	LA1043	LA1043	Peptidase, M23/M37 family protein	LA2019	flaB	Flagellar filament 35 kDa core protein (Flagellin class B) (35 kDa antigen)	[TP0702-TP0870 (0.64395046)]
COG0739	COG1344	LA4213	LA4213	Peptidase, M23/M37 family protein	LA2017	LA2017	Periplasmic flagellin {UniProtKB/TrEMBL:Q8F4M3}	[TP0702-TP0870 (0.64395046)]
COG0739	COG1344	LA2377	LA2377	Peptidase, M23/M37 family protein	LA2019	flaB	Flagellar filament 35 kDa core protein (Flagellin class B) (35 kDa antigen)	[TP0702-TP0870 (0.64395046)]
COG0739	COG1344	LA1493	LA1493	Peptidase family M23/M37	LA2417	LA2417	Possible hook-associated protein, flagellin	[TP0702-TP0870 (0.64395046)]
COG0739	COG1344	LA1493	LA1493	Peptidase family M23/M37	LA2019	flaB	Flagellar filament 35 kDa core protein (Flagellin class B) (35 kDa antigen)	[TP0702-TP0870 (0.64395046)]
COG0739	COG1344	LA2377	LA2377	Peptidase, M23/M37 family protein	LA2418	LA2418	Possible hook-associated protein, flagellin	[TP0702-TP0870 (0.64395046)]
COG0739	COG1344	LA4213	LA4213	Peptidase, M23/M37 family protein	LA2417	LA2417	Possible hook-associated protein, flagellin	[TP0702-TP0870 (0.64395046)]
COG0739	COG1344	LA1493	LA1493	Peptidase family M23/M37	LA4308	LA4308	Flagellin and related hook-associated proteins	[TP0702-TP0870 (0.64395046)]
COG0739	COG1344	LA2377	LA2377	Peptidase, M23/M37 family protein	LA2417	LA2417	Possible hook-associated protein, flagellin	[TP0702-TP0870 (0.64395046)]
COG0739	COG1344	LA4213	LA4213	Peptidase, M23/M37 family protein	LA2019	flaB	Flagellar filament 35 kDa core protein (Flagellin class B) (35 kDa antigen)	[TP0702-TP0870 (0.64395046)]
COG0739	COG1344	LA1043	LA1043	Peptidase, M23/M37 family protein	LA2417	LA2417	Possible hook-associated protein, flagellin	[TP0702-TP0870 (0.64395046)]
COG0739	COG1344	LA1043	LA1043	Peptidase, M23/M37 family protein	LA2017	LA2017	Periplasmic flagellin {UniProtKB/TrEMBL:Q8F4M3}	[TP0702-TP0870 (0.64395046)]
COG0739	COG1344	LA2377	LA2377	Peptidase, M23/M37 family protein	LA2017	LA2017	Periplasmic flagellin {UniProtKB/TrEMBL:Q8F4M3}	[TP0702-TP0870 (0.64395046)]
COG0442	COG4591	LA3290	LA3290	Prolyl-tRNA synthetase {UniProtKB/TrEMBL:Q8F148}	LA1284	LA1284	Lipoprotein releasing system transmembrane	[TP0160-TP0582 (0.74148)]
COG0442	COG4591	LA3290	LA3290	Prolyl-tRNA synthetase {UniProtKB/TrEMBL:Q8F148}	LA0273	LA0273	Lipoprotein releasing system transmembrane	[TP0160-TP0582 (0.74148)]
COG0693	COG0761	LA2252	LA2252	4-methyl-5(B-hydroxyethyl)-thiazole monophosphate	LA2420	ispH	4-hydroxy-3-methylbut-2-enyl diphosphate reductase (EC 1.17.1.2)	[TP0445-TP0547 (0.53976095)]
COG0693	COG0761	LA1383	LA1383	ThiJ/PfpI family protein	LA2420	ispH	4-hydroxy-3-methylbut-2-enyl diphosphate reductase (EC 1.17.1.2)	[TP0445-TP0547 (0.53976095)]
COG0693	COG0761	LA0538	LA0538	ThiJ/PfpI family protein	LA2420	ispH	4-hydroxy-3-methylbut-2-enyl diphosphate reductase (EC 1.17.1.2)	[TP0445-TP0547 (0.53976095)]
COG1291	COG2239	LA0662	LA0662	Chemotaxis motA protein	LA2217	LA2217	Magnesium transporter {UniProtKB/TrEMBL:Q8F430}	[TP0725-TP0917 (0.53720385)]
COG1291	COG2239	LA3577	LA3577	Motility protein A {UniProtKB/TrEMBL:Q8F0B9}	LA2217	LA2217	Magnesium transporter {UniProtKB/TrEMBL:Q8F430}	[TP0725-TP0917 (0.53720385)]
COG0584	COG1493	LA0339	LA0339	Glycerophosphoryl diester phosphodiesterase	LA2403	hprK	HPr kinase/phosphorylase (EC 2.7.11.-) (EC 2.7.4.-) (HPrK/P) (HPr(Ser) kinase/phosphorylase)	[TP0257-TP0591 (0.75711113)]
COG0584	COG1493	LA3980	LA3980	Glycerophosphoryl diester phosphodiesterase	LA2403	hprK	HPr kinase/phosphorylase (EC 2.7.11.-) (EC 2.7.4.-) (HPrK/P) (HPr(Ser) kinase/phosphorylase)	[TP0257-TP0591 (0.75711113)]
COG1536	COG4786	LA2590	LA2590	Flagellar motor switch protein fliG	LA1855	LA1855	Flagellar hook protein {UniProtKB/TrEMBL:Q8F532}	[TP0026-TP0961 (0.8107165)]
COG1536	COG4786	LA0025	LA0025	Flagellar motor switch protein FliG	LA2667	LA2667	Flagellar hook protein {UniProtKB/TrEMBL:Q8F2V1}	[TP0026-TP0961 (0.8107165)]
COG1536	COG4786	LA2007	LA2007	Flagellar motor switch protein	LA1855	LA1855	Flagellar hook protein {UniProtKB/TrEMBL:Q8F532}	[TP0026-TP0961 (0.8107165)]
COG1536	COG4786	LA2007	LA2007	Flagellar motor switch protein	LA2667	LA2667	Flagellar hook protein {UniProtKB/TrEMBL:Q8F2V1}	[TP0026-TP0961 (0.8107165)]
COG1536	COG4786	LA2590	LA2590	Flagellar motor switch protein fliG	LA2667	LA2667	Flagellar hook protein {UniProtKB/TrEMBL:Q8F2V1}	[TP0026-TP0961 (0.8107165)]
COG1536	COG4786	LA0025	LA0025	Flagellar motor switch protein FliG	LA1855	LA1855	Flagellar hook protein {UniProtKB/TrEMBL:Q8F532}	[TP0026-TP0961 (0.8107165)]
COG0223	COG0664	LA2396	fmt	Methionyl-tRNA formyltransferase (EC 2.1.2.9)	LA0280	LA0280	Probable cyclic nucleotide binding protein	[TP0756-TP0995 (0.69102824)]
COG0223	COG0664	LA1596	LA1596	Methionyl-tRNA(FMet) N-formyltransferase protein	LB031	LB031	Cyclic nucleotide dependent protein kinase	[TP0756-TP0995 (0.69102824)]
COG0223	COG0664	LA1596	LA1596	Methionyl-tRNA(FMet) N-formyltransferase protein	LA3372	LA3372	Probable cyclic nucleotide binding protein	[TP0756-TP0995 (0.69102824)]
COG0223	COG0664	LA1596	LA1596	Methionyl-tRNA(FMet) N-formyltransferase protein	LA1337	LA1337	Probable cyclic nucleotide binding protein	[TP0756-TP0995 (0.69102824)]
COG0223	COG0664	LA2396	fmt	Methionyl-tRNA formyltransferase (EC 2.1.2.9)	LA0309	LA0309	CAMP-dependent protein kinase regulatory chain	[TP0756-TP0995 (0.69102824)]
COG0223	COG0664	LA2396	fmt	Methionyl-tRNA formyltransferase (EC 2.1.2.9)	LB031	LB031	Cyclic nucleotide dependent protein kinase	[TP0756-TP0995 (0.69102824)]
COG0223	COG0664	LA1596	LA1596	Methionyl-tRNA(FMet) N-formyltransferase protein	LA0309	LA0309	CAMP-dependent protein kinase regulatory chain	[TP0756-TP0995 (0.69102824)]
COG0223	COG0664	LA1596	LA1596	Methionyl-tRNA(FMet) N-formyltransferase protein	LA2473	LA2473	Fumarate and nitrate reduction regulatory protein	[TP0756-TP0995 (0.69102824)]
COG0223	COG0664	LA1596	LA1596	Methionyl-tRNA(FMet) N-formyltransferase protein	LA0280	LA0280	Probable cyclic nucleotide binding protein	[TP0756-TP0995 (0.69102824)]
COG0223	COG0664	LA2396	fmt	Methionyl-tRNA formyltransferase (EC 2.1.2.9)	LA1337	LA1337	Probable cyclic nucleotide binding protein	[TP0756-TP0995 (0.69102824)]
COG0223	COG0664	LA2396	fmt	Methionyl-tRNA formyltransferase (EC 2.1.2.9)	LA2473	LA2473	Fumarate and nitrate reduction regulatory protein	[TP0756-TP0995 (0.69102824)]
COG0223	COG0664	LA2396	fmt	Methionyl-tRNA formyltransferase (EC 2.1.2.9)	LA3372	LA3372	Probable cyclic nucleotide binding protein	[TP0756-TP0995 (0.69102824)]
COG0465	COG4591	LA3819	LA3819	Cell division protein ftsH	LA1284	LA1284	Lipoprotein releasing system transmembrane	[TP0765-TP0582 (0.6598422)]
COG0465	COG4591	LA3819	LA3819	Cell division protein ftsH	LA0273	LA0273	Lipoprotein releasing system transmembrane	[TP0765-TP0582 (0.6598422)]
COG0773	COG0817	LA2051	LA2051	UDP-N-acetylmuramate--alanine ligase	LA0723	LA0723	Holliday junction resolvasome endonuclease	[TP0341-TP0517 (0.7285616)]
COG0773	COG0817	LA4151	LA4151	UDP-N-acetylmuramate:L-alanyl-gamma-D-glutamyl-me	LA0723	LA0723	Holliday junction resolvasome endonuclease	[TP0341-TP0517 (0.7285616)]
COG0272	COG0773	LA4119	LA4119	DNA ligase {UniProtKB/TrEMBL:Q8EYU4}	LA2051	LA2051	UDP-N-acetylmuramate--alanine ligase	[TP0634-TP0341 (0.8201813)]
COG0272	COG0773	LA4119	LA4119	DNA ligase {UniProtKB/TrEMBL:Q8EYU4}	LA4151	LA4151	UDP-N-acetylmuramate:L-alanyl-gamma-D-glutamyl-me	[TP0634-TP0341 (0.8201813)]
COG1366	NOG19606	LA3096	LA3096	Probable anti-sigma factor antagonist	LA3380	LA3380	Flagellar filament outer layer protein A	[TP0233-TP0664 (0.704263)]
COG1366	NOG19606	LB136	LB136	Anti-sigma factor antagonist	LA3380	LA3380	Flagellar filament outer layer protein A	[TP0233-TP0664 (0.704263)]
COG1366	NOG19606	LA2434	LA2434	Probable anti-sigma factor antagonist	LA3380	LA3380	Flagellar filament outer layer protein A	[TP0233-TP0664 (0.704263)]
COG1366	NOG19606	LA0653	LA0653	Probable anti-sigma factor antagonist	LA3380	LA3380	Flagellar filament outer layer protein A	[TP0233-TP0664 (0.704263)]
COG1366	NOG19606	LA0839	LA0839	Probable anti-sigma factor antagonist	LA3380	LA3380	Flagellar filament outer layer protein A	[TP0233-TP0664 (0.704263)]
COG1366	NOG19606	LA3070	LA3070	Probable anti-sigma factor antagonist	LA3380	LA3380	Flagellar filament outer layer protein A	[TP0233-TP0664 (0.704263)]
COG0353	COG0514	LA4333	recR	Recombination protein recR	LA0625	LA0625	DNA helicase RecQ {UniProtKB/TrEMBL:Q8F8D2}	[TP1004-TP0103 (0.6917512)]
COG0353	COG0514	LA4333	recR	Recombination protein recR	LA0964	LA0964	DNA helicase RecQ {UniProtKB/TrEMBL:Q8F7I1}	[TP1004-TP0103 (0.6917512)]
COG0036	COG0249	LA2394	LA2394	Ribulose-phosphate 3-epimerase	LA4236	LA4236	MutS-like mismatch repair protein, ATPases	[TP0945-TP0328 (0.6742458)]
COG0036	COG0249	LA2394	LA2394	Ribulose-phosphate 3-epimerase	LA2146	mutS	DNA mismatch repair protein mutS	[TP0945-TP0328 (0.6742458)]
COG0124	COG0465	LA0054	hisS	Histidyl-tRNA synthetase (EC 6.1.1.21) (Histidine--tRNA ligase) (HisRS)	LA3819	LA3819	Cell division protein ftsH	[TP0641-TP0330 (0.76316583)]
COG1396	COG2206	LA2894	LA2894	Predicted transcriptional regulator	LA2847	LA2847	CGMP-dependent 3',5'-cyclic phosphodiesterase	[TP0461-TP0877 (0.81002605)]
COG1396	COG2206	LA2894	LA2894	Predicted transcriptional regulator	LA2383	LA2383	HD-GYP domain {UniProtKB/TrEMBL:Q8F3L8}	[TP0461-TP0877 (0.81002605)]
COG0257	COG0719	LA0761.1	LA0761.1	annotation not available	LA2808	LA2808	Hypothetical protein {UniProtKB/TrEMBL:Q8F2G3}	[TP0209-TP0612 (0.6772987)]
COG0257	COG0719	LA0761.1	LA0761.1	annotation not available	LA3562	LA3562	Hypothetical protein {UniProtKB/TrEMBL:Q8F0D4}	[TP0209-TP0612 (0.6772987)]
COG3391	NOG18915	LA0913	LA0913	NHL repeat protein {UniProtKB/TrEMBL:Q8F7N1}	LA2594	LA2594	Flagellar protein B {UniProtKB/TrEMBL:Q8F317}	[TP0421-TP0567 (0.7154534)]
COG0504	COG0728	LA2409	pyrG	CTP synthase (EC 6.3.4.2) (UTP--ammonia ligase) (CTP synthetase)	LA1735	LA1735	Virulence factor mviN {UniProtKB/TrEMBL:Q8F5E7}	[TP0305-TP0516 (0.84299135)]
COG1396	NOG19604	LA2894	LA2894	Predicted transcriptional regulator	LA1927	LA1927	Hypothetical protein {UniProtKB/TrEMBL:Q8F4W1}	[TP0461-TP0443 (0.7537648)]
COG0275	COG0820	LA2045	mraW	S-adenosyl-methyltransferase mraW (EC 2.1.1.-)	LA0841	LA0841	Hypothetical protein {UniProtKB/TrEMBL:Q8F7V1}	[TP0384-TP0068 (0.79878455)]
COG0445	COG1366	LA4359	gidA	tRNA uridine 5-carboxymethylaminomethyl modification enzyme gidA (Glucose-inhibited division protein A)	LA0839	LA0839	Probable anti-sigma factor antagonist	[TP0044-TP0233 (0.74185747)]
COG0445	COG1366	LA4359	gidA	tRNA uridine 5-carboxymethylaminomethyl modification enzyme gidA (Glucose-inhibited division protein A)	LA2434	LA2434	Probable anti-sigma factor antagonist	[TP0044-TP0233 (0.74185747)]
COG0445	COG1366	LA4359	gidA	tRNA uridine 5-carboxymethylaminomethyl modification enzyme gidA (Glucose-inhibited division protein A)	LA3070	LA3070	Probable anti-sigma factor antagonist	[TP0044-TP0233 (0.74185747)]
COG0445	COG1366	LA4359	gidA	tRNA uridine 5-carboxymethylaminomethyl modification enzyme gidA (Glucose-inhibited division protein A)	LA3096	LA3096	Probable anti-sigma factor antagonist	[TP0044-TP0233 (0.74185747)]
COG0445	COG1366	LA4359	gidA	tRNA uridine 5-carboxymethylaminomethyl modification enzyme gidA (Glucose-inhibited division protein A)	LA0653	LA0653	Probable anti-sigma factor antagonist	[TP0044-TP0233 (0.74185747)]
COG0445	COG1366	LA4359	gidA	tRNA uridine 5-carboxymethylaminomethyl modification enzyme gidA (Glucose-inhibited division protein A)	LB136	LB136	Anti-sigma factor antagonist	[TP0044-TP0233 (0.74185747)]
COG0234	COG0772	LA2654	groS	10 kDa chaperonin (Protein Cpn10) (groES protein) (Heat shock 10 kDa protein)	LA2049	LA2049	Cell division protein FtsW	[TP1013-TP0387 (0.81326103)]
COG0234	COG0772	LA2654	groS	10 kDa chaperonin (Protein Cpn10) (groES protein) (Heat shock 10 kDa protein)	LA2754	LA2754	Rod shape-determining protein rodA	[TP1013-TP0387 (0.81326103)]
COG0445	COG0457	LA4359	gidA	tRNA uridine 5-carboxymethylaminomethyl modification enzyme gidA (Glucose-inhibited division protein A)	LA2267	LA2267	Putative outermembrane protein	[TP0044-TP0954 (0.8549597)]
COG0445	COG0457	LA4359	gidA	tRNA uridine 5-carboxymethylaminomethyl modification enzyme gidA (Glucose-inhibited division protein A)	LA2803	LA2803	TPR-repeat-containing proteins	[TP0044-TP0954 (0.8549597)]
COG0445	COG0457	LA4359	gidA	tRNA uridine 5-carboxymethylaminomethyl modification enzyme gidA (Glucose-inhibited division protein A)	LA0351	LA0351	TPR-repeat-containing protein	[TP0044-TP0954 (0.8549597)]
COG0445	COG0457	LA4359	gidA	tRNA uridine 5-carboxymethylaminomethyl modification enzyme gidA (Glucose-inhibited division protein A)	LA0043	LA0043	TPR-repeat-containing proteins	[TP0044-TP0954 (0.8549597)]
COG0445	COG0457	LA4359	gidA	tRNA uridine 5-carboxymethylaminomethyl modification enzyme gidA (Glucose-inhibited division protein A)	LA2572	LA2572	TPR-repeat-containing protein	[TP0044-TP0954 (0.8549597)]
COG0445	COG0457	LA4359	gidA	tRNA uridine 5-carboxymethylaminomethyl modification enzyme gidA (Glucose-inhibited division protein A)	LA0138	LA0138	TPR-repeat-containing proteins	[TP0044-TP0954 (0.8549597)]
COG0445	COG0457	LA4359	gidA	tRNA uridine 5-carboxymethylaminomethyl modification enzyme gidA (Glucose-inhibited division protein A)	LA0060	LA0060	TPR-repeat-containing protein	[TP0044-TP0954 (0.8549597)]
COG0445	COG0457	LA4359	gidA	tRNA uridine 5-carboxymethylaminomethyl modification enzyme gidA (Glucose-inhibited division protein A)	LA1190	LA1190	Hypothetical protein {UniProtKB/TrEMBL:Q8F6W0}	[TP0044-TP0954 (0.8549597)]
COG0445	COG0457	LA4359	gidA	tRNA uridine 5-carboxymethylaminomethyl modification enzyme gidA (Glucose-inhibited division protein A)	LA3876	LA3876	TPR-repeat-containing proteins	[TP0044-TP0954 (0.8549597)]
COG0305	COG1595	LA1679	LA1679	Replicative DNA helicase B	LA0443	LA0443	Probable RNA polymerase ECF-type sigma factor	[TP0058-TP0092 (0.74082893)]
COG0305	COG1595	LA1679	LA1679	Replicative DNA helicase B	LA0165	LA0165	Probable RNA polymerase ECF-type sigma factor	[TP0058-TP0092 (0.74082893)]
COG0305	COG1595	LA1679	LA1679	Replicative DNA helicase B	LA0876	LA0876	Probable RNA polymerase ECF-type sigma factor	[TP0058-TP0092 (0.74082893)]
COG0305	COG1595	LA1679	LA1679	Replicative DNA helicase B	LB144	LB144	RNA polymerase ECF-type sigma factor	[TP0058-TP0092 (0.74082893)]
COG0305	COG1595	LA1679	LA1679	Replicative DNA helicase B	LA4098	LA4098	Probable RNA polymerase ECF-type sigma factor	[TP0058-TP0092 (0.74082893)]
COG0305	COG1595	LA1679	LA1679	Replicative DNA helicase B	LA4122	LA4122	Probable RNA polymerase ECF-type sigma factor	[TP0058-TP0092 (0.74082893)]
COG0305	COG1595	LA1679	LA1679	Replicative DNA helicase B	LA1205	LA1205	Probable RNA polymerase ECF-type sigma factor	[TP0058-TP0092 (0.74082893)]
COG0305	COG1595	LA1679	LA1679	Replicative DNA helicase B	LA2101	LA2101	RNA polymerase sigma-70 factor, ECF subfamily	[TP0058-TP0092 (0.74082893)]
COG0305	COG1595	LA1679	LA1679	Replicative DNA helicase B	LA3652	LA3652	Probable RNA polymerase ECF-type sigma factor	[TP0058-TP0092 (0.74082893)]
COG0290	COG1516	LA1242	infC	Translation initiation factor IF-3	LA2280	LA2280	Flagellar protein FliS {UniProtKB/TrEMBL:Q8F3W9}	[TP0850-TP0943 (0.6225916)]
COG0228	COG0250	LA2391	rpsP	30S ribosomal protein S16	LA3425	LA3425	Hypothetical protein {UniProtKB/TrEMBL:Q8F0R7}	[TP0905-TP0236 (0.7099409)]
COG1595	COG1868	LA1205	LA1205	Probable RNA polymerase ECF-type sigma factor	LA2081	LA2081	Flagellar motor switch protein fliM	[TP0092-TP0721 (0.802411)]
COG1595	COG1868	LA4098	LA4098	Probable RNA polymerase ECF-type sigma factor	LA2081	LA2081	Flagellar motor switch protein fliM	[TP0092-TP0721 (0.802411)]
COG1595	COG1868	LA3652	LA3652	Probable RNA polymerase ECF-type sigma factor	LA2081	LA2081	Flagellar motor switch protein fliM	[TP0092-TP0721 (0.802411)]
COG1595	COG1868	LA0876	LA0876	Probable RNA polymerase ECF-type sigma factor	LA2081	LA2081	Flagellar motor switch protein fliM	[TP0092-TP0721 (0.802411)]
COG1595	COG1868	LB144	LB144	RNA polymerase ECF-type sigma factor	LA2081	LA2081	Flagellar motor switch protein fliM	[TP0092-TP0721 (0.802411)]
COG1595	COG1868	LA0443	LA0443	Probable RNA polymerase ECF-type sigma factor	LA2081	LA2081	Flagellar motor switch protein fliM	[TP0092-TP0721 (0.802411)]
COG1595	COG1868	LA2101	LA2101	RNA polymerase sigma-70 factor, ECF subfamily	LA2081	LA2081	Flagellar motor switch protein fliM	[TP0092-TP0721 (0.802411)]
COG1595	COG1868	LA4122	LA4122	Probable RNA polymerase ECF-type sigma factor	LA2081	LA2081	Flagellar motor switch protein fliM	[TP0092-TP0721 (0.802411)]
COG1595	COG1868	LA0165	LA0165	Probable RNA polymerase ECF-type sigma factor	LA2081	LA2081	Flagellar motor switch protein fliM	[TP0092-TP0721 (0.802411)]
COG0465	COG0532	LA3819	LA3819	Cell division protein ftsH	LA0943	infB	Translation initiation factor IF-2	[TP0330-TP0891 (0.8751731)]
COG0234	COG0445	LA2654	groS	10 kDa chaperonin (Protein Cpn10) (groES protein) (Heat shock 10 kDa protein)	LA4359	gidA	tRNA uridine 5-carboxymethylaminomethyl modification enzyme gidA (Glucose-inhibited division protein A)	[TP1013-TP0044 (0.813164)]
COG0326	COG0353	LA1231	LA1231	Heat shock protein htpG	LA4333	recR	Recombination protein recR	[TP0984-TP1004 (0.5573069)]
COG0326	COG0353	LB058	LB058	Heat shock protein HtpG	LA4333	recR	Recombination protein recR	[TP0984-TP1004 (0.5573069)]
COG0457	COG0860	LA2267	LA2267	Putative outermembrane protein	LA3434	LA3434	N-acetylmuramoyl-L-alanine amidase	[TP0820-TP0247 (0.74644035), TP0067-TP0247 (0.79531366)]
COG0457	COG0860	LA2572	LA2572	TPR-repeat-containing protein	LA3434	LA3434	N-acetylmuramoyl-L-alanine amidase	[TP0820-TP0247 (0.74644035), TP0067-TP0247 (0.79531366)]
COG0457	COG0860	LA3876	LA3876	TPR-repeat-containing proteins	LA3434	LA3434	N-acetylmuramoyl-L-alanine amidase	[TP0820-TP0247 (0.74644035), TP0067-TP0247 (0.79531366)]
COG0457	COG0860	LA1190	LA1190	Hypothetical protein {UniProtKB/TrEMBL:Q8F6W0}	LA3434	LA3434	N-acetylmuramoyl-L-alanine amidase	[TP0820-TP0247 (0.74644035), TP0067-TP0247 (0.79531366)]
COG0457	COG0860	LA0138	LA0138	TPR-repeat-containing proteins	LA3434	LA3434	N-acetylmuramoyl-L-alanine amidase	[TP0820-TP0247 (0.74644035), TP0067-TP0247 (0.79531366)]
COG0457	COG0860	LA0060	LA0060	TPR-repeat-containing protein	LA3434	LA3434	N-acetylmuramoyl-L-alanine amidase	[TP0820-TP0247 (0.74644035), TP0067-TP0247 (0.79531366)]
COG0457	COG0860	LA0351	LA0351	TPR-repeat-containing protein	LA3434	LA3434	N-acetylmuramoyl-L-alanine amidase	[TP0820-TP0247 (0.74644035), TP0067-TP0247 (0.79531366)]
COG0457	COG0860	LA0043	LA0043	TPR-repeat-containing proteins	LA3434	LA3434	N-acetylmuramoyl-L-alanine amidase	[TP0820-TP0247 (0.74644035), TP0067-TP0247 (0.79531366)]
COG0457	COG0860	LA2803	LA2803	TPR-repeat-containing proteins	LA3434	LA3434	N-acetylmuramoyl-L-alanine amidase	[TP0820-TP0247 (0.74644035), TP0067-TP0247 (0.79531366)]
COG2201	COG4786	LA1252	cheB1	Chemotaxis response regulator protein-glutamate methylesterase of group 1 operon (EC 3.1.1.61)	LA2667	LA2667	Flagellar hook protein {UniProtKB/TrEMBL:Q8F2V1}	[TP0631-TP0961 (0.5728655)]
COG2201	COG4786	LA1252	cheB1	Chemotaxis response regulator protein-glutamate methylesterase of group 1 operon (EC 3.1.1.61)	LA1855	LA1855	Flagellar hook protein {UniProtKB/TrEMBL:Q8F532}	[TP0631-TP0961 (0.5728655)]
COG2201	COG4786	LA1744	cheB2	Putative chemotaxis protein-glutamate methylesterase (EC 3.1.1.61)	LA1855	LA1855	Flagellar hook protein {UniProtKB/TrEMBL:Q8F532}	[TP0631-TP0961 (0.5728655)]
COG2201	COG4786	LA1744	cheB2	Putative chemotaxis protein-glutamate methylesterase (EC 3.1.1.61)	LA2667	LA2667	Flagellar hook protein {UniProtKB/TrEMBL:Q8F2V1}	[TP0631-TP0961 (0.5728655)]
COG2201	COG4786	LA2429	cheB3	Chemotaxis response regulator protein-glutamate methylesterase of group 3 operon (EC 3.1.1.61)	LA2667	LA2667	Flagellar hook protein {UniProtKB/TrEMBL:Q8F2V1}	[TP0631-TP0961 (0.5728655)]
COG2201	COG4786	LA2429	cheB3	Chemotaxis response regulator protein-glutamate methylesterase of group 3 operon (EC 3.1.1.61)	LA1855	LA1855	Flagellar hook protein {UniProtKB/TrEMBL:Q8F532}	[TP0631-TP0961 (0.5728655)]
COG0652	COG1749	LA2077	LA2077	Peptidyl-prolyl cis-trans isomerase	LA2848	LA2848	Flagellar hook protein {UniProtKB/TrEMBL:Q8F2C6}	[TP0947-TP0727 (0.6414869)]
COG0652	COG1749	LA2535	LA2535	Probable peptidyl-prolyl cis-trans isomerase A	LA2848	LA2848	Flagellar hook protein {UniProtKB/TrEMBL:Q8F2C6}	[TP0947-TP0727 (0.6414869)]
COG1186	COG1925	LA3767	prfB	Peptide chain release factor 2 (RF-2)	LA2402	LA2402	Phosphocarrier protein HPr	[TP0576-TP0589 (0.79878455)]
COG1749	COG2885	LA2848	LA2848	Flagellar hook protein {UniProtKB/TrEMBL:Q8F2C6}	LA3615	LA3615	Outer membrane protein OmpA family	[TP0727-TP0292 (0.89187646)]
COG0766	NOG19604	LA4079	LA4079	UDP-GlcNAc 1-carboxyvinyl transferase MurA	LA1927	LA1927	Hypothetical protein {UniProtKB/TrEMBL:Q8F4W1}	[TP0029-TP0443 (0.62282336)]
COG0860	NOG19606	LA3434	LA3434	N-acetylmuramoyl-L-alanine amidase	LA3380	LA3380	Flagellar filament outer layer protein A	[TP0247-TP0664 (0.66356546)]
COG0319	COG0333	LA1684	LA_1684	UPF0054 protein LA_1684	LA1263	rpmF	50S ribosomal protein L32	[TP0650-TP0807 (0.80809164)]
COG0216	COG0457	LA0114	prfA	Peptide chain release factor 1 (RF-1)	LA0043	LA0043	TPR-repeat-containing proteins	[TP0051-TP0067 (0.7097377)]
COG0216	COG0457	LA0114	prfA	Peptide chain release factor 1 (RF-1)	LA1190	LA1190	Hypothetical protein {UniProtKB/TrEMBL:Q8F6W0}	[TP0051-TP0067 (0.7097377)]
COG0216	COG0457	LA2165	LA2165	Peptide chain release factor	LA3876	LA3876	TPR-repeat-containing proteins	[TP0051-TP0067 (0.7097377)]
COG0216	COG0457	LA0114	prfA	Peptide chain release factor 1 (RF-1)	LA3876	LA3876	TPR-repeat-containing proteins	[TP0051-TP0067 (0.7097377)]
COG0216	COG0457	LA2165	LA2165	Peptide chain release factor	LA0043	LA0043	TPR-repeat-containing proteins	[TP0051-TP0067 (0.7097377)]
COG0216	COG0457	LA0114	prfA	Peptide chain release factor 1 (RF-1)	LA2572	LA2572	TPR-repeat-containing protein	[TP0051-TP0067 (0.7097377)]
COG0216	COG0457	LA0114	prfA	Peptide chain release factor 1 (RF-1)	LA0060	LA0060	TPR-repeat-containing protein	[TP0051-TP0067 (0.7097377)]
COG0216	COG0457	LA0114	prfA	Peptide chain release factor 1 (RF-1)	LA2803	LA2803	TPR-repeat-containing proteins	[TP0051-TP0067 (0.7097377)]
COG0216	COG0457	LA2165	LA2165	Peptide chain release factor	LA1190	LA1190	Hypothetical protein {UniProtKB/TrEMBL:Q8F6W0}	[TP0051-TP0067 (0.7097377)]
COG0216	COG0457	LA2165	LA2165	Peptide chain release factor	LA2267	LA2267	Putative outermembrane protein	[TP0051-TP0067 (0.7097377)]
COG0216	COG0457	LA2165	LA2165	Peptide chain release factor	LA0138	LA0138	TPR-repeat-containing proteins	[TP0051-TP0067 (0.7097377)]
COG0216	COG0457	LA0114	prfA	Peptide chain release factor 1 (RF-1)	LA0351	LA0351	TPR-repeat-containing protein	[TP0051-TP0067 (0.7097377)]
COG0216	COG0457	LA0114	prfA	Peptide chain release factor 1 (RF-1)	LA0138	LA0138	TPR-repeat-containing proteins	[TP0051-TP0067 (0.7097377)]
COG0216	COG0457	LA0114	prfA	Peptide chain release factor 1 (RF-1)	LA2267	LA2267	Putative outermembrane protein	[TP0051-TP0067 (0.7097377)]
COG0216	COG0457	LA2165	LA2165	Peptide chain release factor	LA0351	LA0351	TPR-repeat-containing protein	[TP0051-TP0067 (0.7097377)]
COG0216	COG0457	LA2165	LA2165	Peptide chain release factor	LA2572	LA2572	TPR-repeat-containing protein	[TP0051-TP0067 (0.7097377)]
COG0216	COG0457	LA2165	LA2165	Peptide chain release factor	LA0060	LA0060	TPR-repeat-containing protein	[TP0051-TP0067 (0.7097377)]
COG0216	COG0457	LA2165	LA2165	Peptide chain release factor	LA2803	LA2803	TPR-repeat-containing proteins	[TP0051-TP0067 (0.7097377)]
COG1360	COG4786	LA3576	LA3576	Chemotaxis motB protein	LA2667	LA2667	Flagellar hook protein {UniProtKB/TrEMBL:Q8F2V1}	[TP0724-TP0961 (0.729456)]
COG1360	COG4786	LA3576	LA3576	Chemotaxis motB protein	LA1855	LA1855	Flagellar hook protein {UniProtKB/TrEMBL:Q8F532}	[TP0724-TP0961 (0.729456)]
COG1360	COG4786	LA0498	LA0498	Chemotaxis motB protein	LA1855	LA1855	Flagellar hook protein {UniProtKB/TrEMBL:Q8F532}	[TP0724-TP0961 (0.729456)]
COG1360	COG4786	LA4183	LA4183	Flagellar motor protein MotB	LA2667	LA2667	Flagellar hook protein {UniProtKB/TrEMBL:Q8F2V1}	[TP0724-TP0961 (0.729456)]
COG1360	COG4786	LA0498	LA0498	Chemotaxis motB protein	LA2667	LA2667	Flagellar hook protein {UniProtKB/TrEMBL:Q8F2V1}	[TP0724-TP0961 (0.729456)]
COG1360	COG4786	LA4183	LA4183	Flagellar motor protein MotB	LA1855	LA1855	Flagellar hook protein {UniProtKB/TrEMBL:Q8F532}	[TP0724-TP0961 (0.729456)]
COG1352	COG2206	LA2042	LA2042	Methylase of chemotaxis methyl-accepting proteins	LA2383	LA2383	HD-GYP domain {UniProtKB/TrEMBL:Q8F3L8}	[TP0630-TP0877 (0.67253613)]
COG1352	COG2206	LA2042	LA2042	Methylase of chemotaxis methyl-accepting proteins	LA2847	LA2847	CGMP-dependent 3',5'-cyclic phosphodiesterase	[TP0630-TP0877 (0.67253613)]
COG1352	COG2206	LA1743	LA1743	Chemotaxis protein methyltransferase	LA2383	LA2383	HD-GYP domain {UniProtKB/TrEMBL:Q8F3L8}	[TP0630-TP0877 (0.67253613)]
COG1352	COG2206	LA1743	LA1743	Chemotaxis protein methyltransferase	LA2847	LA2847	CGMP-dependent 3',5'-cyclic phosphodiesterase	[TP0630-TP0877 (0.67253613)]
COG1385	COG2204	LA1988	LA1988	Hypothetical protein {UniProtKB/TrEMBL:Q8F4Q2}	LA2400	LA2400	Nitrogen assimilation regulatory protein Ntrx	[TP0032-TP0519 (0.67332727)]
COG1385	COG2204	LA1988	LA1988	Hypothetical protein {UniProtKB/TrEMBL:Q8F4Q2}	LB364	LB364	Transcriptional regulator	[TP0032-TP0519 (0.67332727)]
COG1385	COG2204	LA2064	LA2064	Hypothetical protein {UniProtKB/TrEMBL:Q8F4H7}	LB364	LB364	Transcriptional regulator	[TP0032-TP0519 (0.67332727)]
COG1385	COG2204	LA2064	LA2064	Hypothetical protein {UniProtKB/TrEMBL:Q8F4H7}	LA2400	LA2400	Nitrogen assimilation regulatory protein Ntrx	[TP0032-TP0519 (0.67332727)]
COG0542	COG2204	LA1879	clpB	Chaperone clpB {UniProtKB/Swiss-Prot:Q8F509}	LA2400	LA2400	Nitrogen assimilation regulatory protein Ntrx	[TP0071-TP0519 (0.6908589)]
COG0542	COG2204	LA0391	LA0391	ATPase {UniProtKB/TrEMBL:Q8F906}	LA2400	LA2400	Nitrogen assimilation regulatory protein Ntrx	[TP0071-TP0519 (0.6908589)]
COG0542	COG2204	LA2104	LA2104	ATPases with chaperone activity, ATP-binding	LA2400	LA2400	Nitrogen assimilation regulatory protein Ntrx	[TP0071-TP0519 (0.6908589)]
COG0542	COG2204	LA2104	LA2104	ATPases with chaperone activity, ATP-binding	LB364	LB364	Transcriptional regulator	[TP0071-TP0519 (0.6908589)]
COG0542	COG2204	LA1879	clpB	Chaperone clpB {UniProtKB/Swiss-Prot:Q8F509}	LB364	LB364	Transcriptional regulator	[TP0071-TP0519 (0.6908589)]
COG0542	COG2204	LA0391	LA0391	ATPase {UniProtKB/TrEMBL:Q8F906}	LB364	LB364	Transcriptional regulator	[TP0071-TP0519 (0.6908589)]
COG0608	COG1366	LA2999	LA2999	Single-stranded-DNA-specific exonuclease recJ	LA0653	LA0653	Probable anti-sigma factor antagonist	[TP0704-TP0540 (0.7098393)]
COG0608	COG1366	LA2999	LA2999	Single-stranded-DNA-specific exonuclease recJ	LA3096	LA3096	Probable anti-sigma factor antagonist	[TP0704-TP0540 (0.7098393)]
COG0608	COG1366	LA2999	LA2999	Single-stranded-DNA-specific exonuclease recJ	LA3070	LA3070	Probable anti-sigma factor antagonist	[TP0704-TP0540 (0.7098393)]
COG0608	COG1366	LA2999	LA2999	Single-stranded-DNA-specific exonuclease recJ	LB136	LB136	Anti-sigma factor antagonist	[TP0704-TP0540 (0.7098393)]
COG0608	COG1366	LA2999	LA2999	Single-stranded-DNA-specific exonuclease recJ	LA2434	LA2434	Probable anti-sigma factor antagonist	[TP0704-TP0540 (0.7098393)]
COG0608	COG1366	LA2999	LA2999	Single-stranded-DNA-specific exonuclease recJ	LA0839	LA0839	Probable anti-sigma factor antagonist	[TP0704-TP0540 (0.7098393)]
COG0705	COG1187	LA0120	LA0120	Rhomboid family protein	LA2291	LA2291	Ribosomal large subunit pseudouridine synthase B	[TP0982-TP0459 (0.6079956)]
COG0705	COG1187	LA0952	LA0952	Rhomboid family protein	LA2291	LA2291	Ribosomal large subunit pseudouridine synthase B	[TP0982-TP0459 (0.6079956)]
COG0705	COG1187	LA1219	LA1219	Rhomboid family protein	LA2291	LA2291	Ribosomal large subunit pseudouridine synthase B	[TP0982-TP0459 (0.6079956)]
COG0705	COG1187	LA0650	LA0650	Rhomboid family protein	LA2291	LA2291	Ribosomal large subunit pseudouridine synthase B	[TP0982-TP0459 (0.6079956)]
COG0569	COG1256	LA3972	LA3972	K+ transport systems, NAD-binding component	LA4309	LA4309	Probable flagellar hook-associated protein 1	[TP0024-TP0660 (0.58621275)]
COG0290	COG0457	LA1242	infC	Translation initiation factor IF-3	LA2572	LA2572	TPR-repeat-containing protein	[TP0850-TP0095 (0.6947713)]
COG0290	COG0457	LA1242	infC	Translation initiation factor IF-3	LA0043	LA0043	TPR-repeat-containing proteins	[TP0850-TP0095 (0.6947713)]
COG0290	COG0457	LA1242	infC	Translation initiation factor IF-3	LA2267	LA2267	Putative outermembrane protein	[TP0850-TP0095 (0.6947713)]
COG0290	COG0457	LA1242	infC	Translation initiation factor IF-3	LA3876	LA3876	TPR-repeat-containing proteins	[TP0850-TP0095 (0.6947713)]
COG0290	COG0457	LA1242	infC	Translation initiation factor IF-3	LA0060	LA0060	TPR-repeat-containing protein	[TP0850-TP0095 (0.6947713)]
COG0290	COG0457	LA1242	infC	Translation initiation factor IF-3	LA0351	LA0351	TPR-repeat-containing protein	[TP0850-TP0095 (0.6947713)]
COG0290	COG0457	LA1242	infC	Translation initiation factor IF-3	LA1190	LA1190	Hypothetical protein {UniProtKB/TrEMBL:Q8F6W0}	[TP0850-TP0095 (0.6947713)]
COG0290	COG0457	LA1242	infC	Translation initiation factor IF-3	LA2803	LA2803	TPR-repeat-containing proteins	[TP0850-TP0095 (0.6947713)]
COG0290	COG0457	LA1242	infC	Translation initiation factor IF-3	LA0138	LA0138	TPR-repeat-containing proteins	[TP0850-TP0095 (0.6947713)]
COG1344	COG1699	LA2417	LA2417	Possible hook-associated protein, flagellin	LA4307	LA4307	Hypothetical protein {UniProtKB/TrEMBL:Q8EYA9}	[TP0792-TP0658 (0.94066244), TP0868-TP0658 (0.9503252), TP0870-TP0658 (0.7328265)]
COG1344	COG1699	LA4308	LA4308	Flagellin and related hook-associated proteins	LA4307	LA4307	Hypothetical protein {UniProtKB/TrEMBL:Q8EYA9}	[TP0792-TP0658 (0.94066244), TP0868-TP0658 (0.9503252), TP0870-TP0658 (0.7328265)]
COG1344	COG1699	LA2019	flaB	Flagellar filament 35 kDa core protein (Flagellin class B) (35 kDa antigen)	LA4307	LA4307	Hypothetical protein {UniProtKB/TrEMBL:Q8EYA9}	[TP0792-TP0658 (0.94066244), TP0868-TP0658 (0.9503252), TP0870-TP0658 (0.7328265)]
COG1344	COG1699	LA2418	LA2418	Possible hook-associated protein, flagellin	LA4307	LA4307	Hypothetical protein {UniProtKB/TrEMBL:Q8EYA9}	[TP0792-TP0658 (0.94066244), TP0868-TP0658 (0.9503252), TP0870-TP0658 (0.7328265)]
COG1344	COG1699	LA2017	LA2017	Periplasmic flagellin {UniProtKB/TrEMBL:Q8F4M3}	LA4307	LA4307	Hypothetical protein {UniProtKB/TrEMBL:Q8EYA9}	[TP0792-TP0658 (0.94066244), TP0868-TP0658 (0.9503252), TP0870-TP0658 (0.7328265)]
COG0824	COG1480	LA4149	LA4149	4-hydroxybenzoyl-CoA thioesterase	LA1683	LA1683	Predicted HD family protein	[TP0156-TP0651 (0.6079956)]
COG0824	COG1480	LA1207	LA1207	4-hydroxybenzoyl-CoA thioesterase	LA1683	LA1683	Predicted HD family protein	[TP0156-TP0651 (0.6079956)]
COG0849	COG1061	LA0611	LA0611	Cell division protein ftsA	LA2129	LA2129	DNA repair helicase {UniProtKB/TrEMBL:Q8F4B2}	[TP0389-TP0380 (0.6968711)]
COG0220	COG0455	LA0140	trmB	tRNA (guanine-N(7)-)-methyltransferase (EC 2.1.1.33) (tRNA(m7G46)- methyltransferase)	LA2605	LA2605	ParA protein {UniProtKB/TrEMBL:Q8F306}	[TP0464-TP0712 (0.7885255)]
COG0322	COG0353	LA2166	uvrC	UvrABC system protein C (Protein uvrC) (Excinuclease ABC subunit C)	LA4333	recR	Recombination protein recR	[TP0472-TP1004 (0.53674763)]
COG0771	COG1595	LA0838	murD	UDP-N-acetylmuramoylalanine--D-glutamate ligase (EC 6.3.2.9) (UDP-N- acetylmuramoyl-L-alanyl-D-glutamate synthetase) (D-glutamic acid- adding enzyme)	LA4098	LA4098	Probable RNA polymerase ECF-type sigma factor	[TP0903-TP0092 (0.6651206)]
COG0771	COG1595	LA0838	murD	UDP-N-acetylmuramoylalanine--D-glutamate ligase (EC 6.3.2.9) (UDP-N- acetylmuramoyl-L-alanyl-D-glutamate synthetase) (D-glutamic acid- adding enzyme)	LB144	LB144	RNA polymerase ECF-type sigma factor	[TP0903-TP0092 (0.6651206)]
COG0771	COG1595	LA0838	murD	UDP-N-acetylmuramoylalanine--D-glutamate ligase (EC 6.3.2.9) (UDP-N- acetylmuramoyl-L-alanyl-D-glutamate synthetase) (D-glutamic acid- adding enzyme)	LA1205	LA1205	Probable RNA polymerase ECF-type sigma factor	[TP0903-TP0092 (0.6651206)]
COG0771	COG1595	LA0838	murD	UDP-N-acetylmuramoylalanine--D-glutamate ligase (EC 6.3.2.9) (UDP-N- acetylmuramoyl-L-alanyl-D-glutamate synthetase) (D-glutamic acid- adding enzyme)	LA2101	LA2101	RNA polymerase sigma-70 factor, ECF subfamily	[TP0903-TP0092 (0.6651206)]
COG0771	COG1595	LA0838	murD	UDP-N-acetylmuramoylalanine--D-glutamate ligase (EC 6.3.2.9) (UDP-N- acetylmuramoyl-L-alanyl-D-glutamate synthetase) (D-glutamic acid- adding enzyme)	LA0876	LA0876	Probable RNA polymerase ECF-type sigma factor	[TP0903-TP0092 (0.6651206)]
COG0771	COG1595	LA0838	murD	UDP-N-acetylmuramoylalanine--D-glutamate ligase (EC 6.3.2.9) (UDP-N- acetylmuramoyl-L-alanyl-D-glutamate synthetase) (D-glutamic acid- adding enzyme)	LA3652	LA3652	Probable RNA polymerase ECF-type sigma factor	[TP0903-TP0092 (0.6651206)]
COG0771	COG1595	LA0838	murD	UDP-N-acetylmuramoylalanine--D-glutamate ligase (EC 6.3.2.9) (UDP-N- acetylmuramoyl-L-alanyl-D-glutamate synthetase) (D-glutamic acid- adding enzyme)	LA4122	LA4122	Probable RNA polymerase ECF-type sigma factor	[TP0903-TP0092 (0.6651206)]
COG0771	COG1595	LA0838	murD	UDP-N-acetylmuramoylalanine--D-glutamate ligase (EC 6.3.2.9) (UDP-N- acetylmuramoyl-L-alanyl-D-glutamate synthetase) (D-glutamic acid- adding enzyme)	LA0443	LA0443	Probable RNA polymerase ECF-type sigma factor	[TP0903-TP0092 (0.6651206)]
COG0771	COG1595	LA0838	murD	UDP-N-acetylmuramoylalanine--D-glutamate ligase (EC 6.3.2.9) (UDP-N- acetylmuramoyl-L-alanyl-D-glutamate synthetase) (D-glutamic acid- adding enzyme)	LA0165	LA0165	Probable RNA polymerase ECF-type sigma factor	[TP0903-TP0092 (0.6651206)]
COG0188	COG0305	LA0006	LA0006	DNA gyrase subunit A {UniProtKB/TrEMBL:Q8CM44}	LA1679	LA1679	Replicative DNA helicase B	[TP0005-TP0058 (0.73312306)]
COG0188	COG0305	LA4193	LA4193	DNA gyrase subunit A {UniProtKB/TrEMBL:Q8EYM0}	LA1679	LA1679	Replicative DNA helicase B	[TP0005-TP0058 (0.73312306)]
COG0840	COG1344	LA1191	LA1191	Methyl-accepting chemotaxis protein	LA2417	LA2417	Possible hook-associated protein, flagellin	[TP0640-TP0870 (0.6975479)]
COG0840	COG1344	LA2574	LA2574	Methyl-accepting chemotaxis protein tlpA	LA2418	LA2418	Possible hook-associated protein, flagellin	[TP0640-TP0870 (0.6975479)]
COG0840	COG1344	LA0678	LA0678	Methyl-accepting chemotaxis protein mcpB	LA2418	LA2418	Possible hook-associated protein, flagellin	[TP0640-TP0870 (0.6975479)]
COG0840	COG1344	LA2574	LA2574	Methyl-accepting chemotaxis protein tlpA	LA2417	LA2417	Possible hook-associated protein, flagellin	[TP0640-TP0870 (0.6975479)]
COG0840	COG1344	LA2813	LA2813	Methyl-accepting chemotaxis protein mcpB	LA2417	LA2417	Possible hook-associated protein, flagellin	[TP0640-TP0870 (0.6975479)]
COG0840	COG1344	LA4243	LA4243	Methyl-accepting chemotaxis protein	LA2017	LA2017	Periplasmic flagellin {UniProtKB/TrEMBL:Q8F4M3}	[TP0640-TP0870 (0.6975479)]
COG0840	COG1344	LA4249	LA4249	Methyl-accepting chemotaxis protein	LA2017	LA2017	Periplasmic flagellin {UniProtKB/TrEMBL:Q8F4M3}	[TP0640-TP0870 (0.6975479)]
COG0840	COG1344	LA0678	LA0678	Methyl-accepting chemotaxis protein mcpB	LA2417	LA2417	Possible hook-associated protein, flagellin	[TP0640-TP0870 (0.6975479)]
COG0840	COG1344	LA1191	LA1191	Methyl-accepting chemotaxis protein	LA4308	LA4308	Flagellin and related hook-associated proteins	[TP0640-TP0870 (0.6975479)]
COG0840	COG1344	LA2813	LA2813	Methyl-accepting chemotaxis protein mcpB	LA2017	LA2017	Periplasmic flagellin {UniProtKB/TrEMBL:Q8F4M3}	[TP0640-TP0870 (0.6975479)]
COG0840	COG1344	LA2813	LA2813	Methyl-accepting chemotaxis protein mcpB	LA4308	LA4308	Flagellin and related hook-associated proteins	[TP0640-TP0870 (0.6975479)]
COG0840	COG1344	LA2246	LA2246	Methyl-accepting chemotaxis protein	LA4308	LA4308	Flagellin and related hook-associated proteins	[TP0640-TP0870 (0.6975479)]
COG0840	COG1344	LA3506	LA3506	Methyl-accepting chemotaxis protein	LA2418	LA2418	Possible hook-associated protein, flagellin	[TP0640-TP0870 (0.6975479)]
COG0840	COG1344	LA0678	LA0678	Methyl-accepting chemotaxis protein mcpB	LA2019	flaB	Flagellar filament 35 kDa core protein (Flagellin class B) (35 kDa antigen)	[TP0640-TP0870 (0.6975479)]
COG0840	COG1344	LA4243	LA4243	Methyl-accepting chemotaxis protein	LA2417	LA2417	Possible hook-associated protein, flagellin	[TP0640-TP0870 (0.6975479)]
COG0840	COG1344	LA4249	LA4249	Methyl-accepting chemotaxis protein	LA2418	LA2418	Possible hook-associated protein, flagellin	[TP0640-TP0870 (0.6975479)]
COG0840	COG1344	LA2246	LA2246	Methyl-accepting chemotaxis protein	LA2417	LA2417	Possible hook-associated protein, flagellin	[TP0640-TP0870 (0.6975479)]
COG0840	COG1344	LA0049	LA0049	Aerotaxis sensor receptor, flavoprotein	LA2019	flaB	Flagellar filament 35 kDa core protein (Flagellin class B) (35 kDa antigen)	[TP0640-TP0870 (0.6975479)]
COG0840	COG1344	LA0676	LA0676	Methyl-accepting chemotaxis protein mcpC	LA4308	LA4308	Flagellin and related hook-associated proteins	[TP0640-TP0870 (0.6975479)]
COG0840	COG1344	LA4249	LA4249	Methyl-accepting chemotaxis protein	LA4308	LA4308	Flagellin and related hook-associated proteins	[TP0640-TP0870 (0.6975479)]
COG0840	COG1344	LA1214	LA1214	Methyl-accepting chemotaxis protein tlpB	LA2418	LA2418	Possible hook-associated protein, flagellin	[TP0640-TP0870 (0.6975479)]
COG0840	COG1344	LA0676	LA0676	Methyl-accepting chemotaxis protein mcpC	LA2019	flaB	Flagellar filament 35 kDa core protein (Flagellin class B) (35 kDa antigen)	[TP0640-TP0870 (0.6975479)]
COG0840	COG1344	LA0678	LA0678	Methyl-accepting chemotaxis protein mcpB	LA2017	LA2017	Periplasmic flagellin {UniProtKB/TrEMBL:Q8F4M3}	[TP0640-TP0870 (0.6975479)]
COG0840	COG1344	LA4243	LA4243	Methyl-accepting chemotaxis protein	LA2418	LA2418	Possible hook-associated protein, flagellin	[TP0640-TP0870 (0.6975479)]
COG0840	COG1344	LA1191	LA1191	Methyl-accepting chemotaxis protein	LA2418	LA2418	Possible hook-associated protein, flagellin	[TP0640-TP0870 (0.6975479)]
COG0840	COG1344	LA0678	LA0678	Methyl-accepting chemotaxis protein mcpB	LA4308	LA4308	Flagellin and related hook-associated proteins	[TP0640-TP0870 (0.6975479)]
COG0840	COG1344	LA3506	LA3506	Methyl-accepting chemotaxis protein	LA2417	LA2417	Possible hook-associated protein, flagellin	[TP0640-TP0870 (0.6975479)]
COG0840	COG1344	LA1214	LA1214	Methyl-accepting chemotaxis protein tlpB	LA2017	LA2017	Periplasmic flagellin {UniProtKB/TrEMBL:Q8F4M3}	[TP0640-TP0870 (0.6975479)]
COG0840	COG1344	LA3506	LA3506	Methyl-accepting chemotaxis protein	LA4308	LA4308	Flagellin and related hook-associated proteins	[TP0640-TP0870 (0.6975479)]
COG0840	COG1344	LA0676	LA0676	Methyl-accepting chemotaxis protein mcpC	LA2417	LA2417	Possible hook-associated protein, flagellin	[TP0640-TP0870 (0.6975479)]
COG0840	COG1344	LA1191	LA1191	Methyl-accepting chemotaxis protein	LA2019	flaB	Flagellar filament 35 kDa core protein (Flagellin class B) (35 kDa antigen)	[TP0640-TP0870 (0.6975479)]
COG0840	COG1344	LA0049	LA0049	Aerotaxis sensor receptor, flavoprotein	LA4308	LA4308	Flagellin and related hook-associated proteins	[TP0640-TP0870 (0.6975479)]
COG0840	COG1344	LA2246	LA2246	Methyl-accepting chemotaxis protein	LA2019	flaB	Flagellar filament 35 kDa core protein (Flagellin class B) (35 kDa antigen)	[TP0640-TP0870 (0.6975479)]
COG0840	COG1344	LA0676	LA0676	Methyl-accepting chemotaxis protein mcpC	LA2418	LA2418	Possible hook-associated protein, flagellin	[TP0640-TP0870 (0.6975479)]
COG0840	COG1344	LA4243	LA4243	Methyl-accepting chemotaxis protein	LA2019	flaB	Flagellar filament 35 kDa core protein (Flagellin class B) (35 kDa antigen)	[TP0640-TP0870 (0.6975479)]
COG0840	COG1344	LA2246	LA2246	Methyl-accepting chemotaxis protein	LA2418	LA2418	Possible hook-associated protein, flagellin	[TP0640-TP0870 (0.6975479)]
COG0840	COG1344	LA2246	LA2246	Methyl-accepting chemotaxis protein	LA2017	LA2017	Periplasmic flagellin {UniProtKB/TrEMBL:Q8F4M3}	[TP0640-TP0870 (0.6975479)]
COG0840	COG1344	LA4249	LA4249	Methyl-accepting chemotaxis protein	LA2019	flaB	Flagellar filament 35 kDa core protein (Flagellin class B) (35 kDa antigen)	[TP0640-TP0870 (0.6975479)]
COG0840	COG1344	LA3506	LA3506	Methyl-accepting chemotaxis protein	LA2017	LA2017	Periplasmic flagellin {UniProtKB/TrEMBL:Q8F4M3}	[TP0640-TP0870 (0.6975479)]
COG0840	COG1344	LA0049	LA0049	Aerotaxis sensor receptor, flavoprotein	LA2418	LA2418	Possible hook-associated protein, flagellin	[TP0640-TP0870 (0.6975479)]
COG0840	COG1344	LA2574	LA2574	Methyl-accepting chemotaxis protein tlpA	LA4308	LA4308	Flagellin and related hook-associated proteins	[TP0640-TP0870 (0.6975479)]
COG0840	COG1344	LA1214	LA1214	Methyl-accepting chemotaxis protein tlpB	LA4308	LA4308	Flagellin and related hook-associated proteins	[TP0640-TP0870 (0.6975479)]
COG0840	COG1344	LA0676	LA0676	Methyl-accepting chemotaxis protein mcpC	LA2017	LA2017	Periplasmic flagellin {UniProtKB/TrEMBL:Q8F4M3}	[TP0640-TP0870 (0.6975479)]
COG0840	COG1344	LA0049	LA0049	Aerotaxis sensor receptor, flavoprotein	LA2417	LA2417	Possible hook-associated protein, flagellin	[TP0640-TP0870 (0.6975479)]
COG0840	COG1344	LA2574	LA2574	Methyl-accepting chemotaxis protein tlpA	LA2019	flaB	Flagellar filament 35 kDa core protein (Flagellin class B) (35 kDa antigen)	[TP0640-TP0870 (0.6975479)]
COG0840	COG1344	LA1214	LA1214	Methyl-accepting chemotaxis protein tlpB	LA2417	LA2417	Possible hook-associated protein, flagellin	[TP0640-TP0870 (0.6975479)]
COG0840	COG1344	LA0049	LA0049	Aerotaxis sensor receptor, flavoprotein	LA2017	LA2017	Periplasmic flagellin {UniProtKB/TrEMBL:Q8F4M3}	[TP0640-TP0870 (0.6975479)]
COG0840	COG1344	LA4249	LA4249	Methyl-accepting chemotaxis protein	LA2417	LA2417	Possible hook-associated protein, flagellin	[TP0640-TP0870 (0.6975479)]
COG0840	COG1344	LA3506	LA3506	Methyl-accepting chemotaxis protein	LA2019	flaB	Flagellar filament 35 kDa core protein (Flagellin class B) (35 kDa antigen)	[TP0640-TP0870 (0.6975479)]
COG0840	COG1344	LA1191	LA1191	Methyl-accepting chemotaxis protein	LA2017	LA2017	Periplasmic flagellin {UniProtKB/TrEMBL:Q8F4M3}	[TP0640-TP0870 (0.6975479)]
COG0840	COG1344	LA1214	LA1214	Methyl-accepting chemotaxis protein tlpB	LA2019	flaB	Flagellar filament 35 kDa core protein (Flagellin class B) (35 kDa antigen)	[TP0640-TP0870 (0.6975479)]
COG0840	COG1344	LA2574	LA2574	Methyl-accepting chemotaxis protein tlpA	LA2017	LA2017	Periplasmic flagellin {UniProtKB/TrEMBL:Q8F4M3}	[TP0640-TP0870 (0.6975479)]
COG0840	COG1344	LA4243	LA4243	Methyl-accepting chemotaxis protein	LA4308	LA4308	Flagellin and related hook-associated proteins	[TP0640-TP0870 (0.6975479)]
COG0840	COG1344	LA2813	LA2813	Methyl-accepting chemotaxis protein mcpB	LA2418	LA2418	Possible hook-associated protein, flagellin	[TP0640-TP0870 (0.6975479)]
COG0840	COG1344	LA2813	LA2813	Methyl-accepting chemotaxis protein mcpB	LA2019	flaB	Flagellar filament 35 kDa core protein (Flagellin class B) (35 kDa antigen)	[TP0640-TP0870 (0.6975479)]
COG1825	COG2812	LA3821	rplY	50S ribosomal protein L25 (General stress protein CTC)	LA4331	LA4331	DNA polymerase III subunit gamma	[TP0372-TP1005 (0.6540257)]
COG1509	COG2812	LA2701	LA2701	L-lysine 2,3-aminomutase	LA4331	LA4331	DNA polymerase III subunit gamma	[TP0121-TP1005 (0.5082704)]
COG1509	COG2812	LB298	LB298	L-lysine 2,3-aminomutase	LA4331	LA4331	DNA polymerase III subunit gamma	[TP0121-TP1005 (0.5082704)]
COG2204	COG2204	LA2400	LA2400	Nitrogen assimilation regulatory protein Ntrx	LB364	LB364	Transcriptional regulator	[TP0519-TP0519 (0.65939915)]
COG2204	COG2204	LB364	LB364	Transcriptional regulator	LA2400	LA2400	Nitrogen assimilation regulatory protein Ntrx	[TP0519-TP0519 (0.65939915)]
COG2204	COG2204	LA2400	LA2400	Nitrogen assimilation regulatory protein Ntrx	LA2400	LA2400	Nitrogen assimilation regulatory protein Ntrx	[TP0519-TP0519 (0.65939915)]
COG2204	COG2204	LB364	LB364	Transcriptional regulator	LB364	LB364	Transcriptional regulator	[TP0519-TP0519 (0.65939915)]
COG0546	COG0739	LA2702	LA2702	Phosphoglycolate phosphatase	LA4213	LA4213	Peptidase, M23/M37 family protein	[TP0554-TP0782 (0.73069036)]
COG0546	COG0739	LA2702	LA2702	Phosphoglycolate phosphatase	LA2377	LA2377	Peptidase, M23/M37 family protein	[TP0554-TP0782 (0.73069036)]
COG0546	COG0739	LA2702	LA2702	Phosphoglycolate phosphatase	LA1493	LA1493	Peptidase family M23/M37	[TP0554-TP0782 (0.73069036)]
COG0546	COG0739	LA2702	LA2702	Phosphoglycolate phosphatase	LA1043	LA1043	Peptidase, M23/M37 family protein	[TP0554-TP0782 (0.73069036)]
COG0242	COG1187	LA2438	def	Peptide deformylase (EC 3.5.1.88) (PDF) (Polypeptide deformylase)	LA2291	LA2291	Ribosomal large subunit pseudouridine synthase B	[TP0757-TP0459 (0.5284328)]
COG0457	COG0558	LA0138	LA0138	TPR-repeat-containing proteins	LA2001	LA2001	Phosphatidylglycerophosphate synthase	[TP0067-TP0730 (0.86096925)]
COG0457	COG0558	LA2803	LA2803	TPR-repeat-containing proteins	LA2001	LA2001	Phosphatidylglycerophosphate synthase	[TP0067-TP0730 (0.86096925)]
COG0457	COG0558	LA0043	LA0043	TPR-repeat-containing proteins	LA1139	LA1139	Phosphatidylglycerophosphate synthase	[TP0067-TP0730 (0.86096925)]
COG0457	COG0558	LA0351	LA0351	TPR-repeat-containing protein	LA1139	LA1139	Phosphatidylglycerophosphate synthase	[TP0067-TP0730 (0.86096925)]
COG0457	COG0558	LA3876	LA3876	TPR-repeat-containing proteins	LA2001	LA2001	Phosphatidylglycerophosphate synthase	[TP0067-TP0730 (0.86096925)]
COG0457	COG0558	LA0351	LA0351	TPR-repeat-containing protein	LA2001	LA2001	Phosphatidylglycerophosphate synthase	[TP0067-TP0730 (0.86096925)]
COG0457	COG0558	LA2267	LA2267	Putative outermembrane protein	LA2001	LA2001	Phosphatidylglycerophosphate synthase	[TP0067-TP0730 (0.86096925)]
COG0457	COG0558	LA1190	LA1190	Hypothetical protein {UniProtKB/TrEMBL:Q8F6W0}	LA1139	LA1139	Phosphatidylglycerophosphate synthase	[TP0067-TP0730 (0.86096925)]
COG0457	COG0558	LA2803	LA2803	TPR-repeat-containing proteins	LA1139	LA1139	Phosphatidylglycerophosphate synthase	[TP0067-TP0730 (0.86096925)]
COG0457	COG0558	LA2572	LA2572	TPR-repeat-containing protein	LA1139	LA1139	Phosphatidylglycerophosphate synthase	[TP0067-TP0730 (0.86096925)]
COG0457	COG0558	LA0060	LA0060	TPR-repeat-containing protein	LA1139	LA1139	Phosphatidylglycerophosphate synthase	[TP0067-TP0730 (0.86096925)]
COG0457	COG0558	LA2267	LA2267	Putative outermembrane protein	LA1139	LA1139	Phosphatidylglycerophosphate synthase	[TP0067-TP0730 (0.86096925)]
COG0457	COG0558	LA1190	LA1190	Hypothetical protein {UniProtKB/TrEMBL:Q8F6W0}	LA2001	LA2001	Phosphatidylglycerophosphate synthase	[TP0067-TP0730 (0.86096925)]
COG0457	COG0558	LA2572	LA2572	TPR-repeat-containing protein	LA2001	LA2001	Phosphatidylglycerophosphate synthase	[TP0067-TP0730 (0.86096925)]
COG0457	COG0558	LA0043	LA0043	TPR-repeat-containing proteins	LA2001	LA2001	Phosphatidylglycerophosphate synthase	[TP0067-TP0730 (0.86096925)]
COG0457	COG0558	LA0060	LA0060	TPR-repeat-containing protein	LA2001	LA2001	Phosphatidylglycerophosphate synthase	[TP0067-TP0730 (0.86096925)]
COG0457	COG0558	LA0138	LA0138	TPR-repeat-containing proteins	LA1139	LA1139	Phosphatidylglycerophosphate synthase	[TP0067-TP0730 (0.86096925)]
COG0457	COG0558	LA3876	LA3876	TPR-repeat-containing proteins	LA1139	LA1139	Phosphatidylglycerophosphate synthase	[TP0067-TP0730 (0.86096925)]
COG0020	COG1508	LA3294	uppS	Undecaprenyl pyrophosphate synthetase (EC 2.5.1.31) (UPP synthetase) (Di-trans,poly-cis-decaprenylcistransferase) (Undecaprenyl diphosphate synthase) (UDS)	LA2404	LA2404	Transcription initiation factor sigma 54	[TP0603-TP0111 (0.79878455)]
COG1194	NOG19606	LA2328	LA2328	A/G-specific DNA glycosylase	LA3380	LA3380	Flagellar filament outer layer protein A	[TP0343-TP0664 (0.5441348)]
COG1385	COG2812	LA2064	LA2064	Hypothetical protein {UniProtKB/TrEMBL:Q8F4H7}	LA4331	LA4331	DNA polymerase III subunit gamma	[TP0276-TP1005 (0.66627616)]
COG1385	COG2812	LA1988	LA1988	Hypothetical protein {UniProtKB/TrEMBL:Q8F4Q2}	LA4331	LA4331	DNA polymerase III subunit gamma	[TP0276-TP1005 (0.66627616)]
COG0217	COG0739	LA0720	LA_0720	Hypothetical UPF0082 protein LA0720	LA1493	LA1493	Peptidase family M23/M37	[TP0474-TP0864 (0.82349855)]
COG0217	COG0739	LA0720	LA_0720	Hypothetical UPF0082 protein LA0720	LA1043	LA1043	Peptidase, M23/M37 family protein	[TP0474-TP0864 (0.82349855)]
COG0217	COG0739	LA0720	LA_0720	Hypothetical UPF0082 protein LA0720	LA2377	LA2377	Peptidase, M23/M37 family protein	[TP0474-TP0864 (0.82349855)]
COG0217	COG0739	LA0720	LA_0720	Hypothetical UPF0082 protein LA0720	LA4213	LA4213	Peptidase, M23/M37 family protein	[TP0474-TP0864 (0.82349855)]
COG0242	COG0254	LA2438	def	Peptide deformylase (EC 3.5.1.88) (PDF) (Polypeptide deformylase)	LA1020	rpmE	50S ribosomal protein L31	[TP0757-TP0255 (0.6434887)]
COG0705	COG2239	LA1219	LA1219	Rhomboid family protein	LA2217	LA2217	Magnesium transporter {UniProtKB/TrEMBL:Q8F430}	[TP0982-TP0917 (0.5527395)]
COG0705	COG2239	LA0952	LA0952	Rhomboid family protein	LA2217	LA2217	Magnesium transporter {UniProtKB/TrEMBL:Q8F430}	[TP0982-TP0917 (0.5527395)]
COG0705	COG2239	LA0650	LA0650	Rhomboid family protein	LA2217	LA2217	Magnesium transporter {UniProtKB/TrEMBL:Q8F430}	[TP0982-TP0917 (0.5527395)]
COG0705	COG2239	LA0120	LA0120	Rhomboid family protein	LA2217	LA2217	Magnesium transporter {UniProtKB/TrEMBL:Q8F430}	[TP0982-TP0917 (0.5527395)]
COG0305	COG0593	LA1679	LA1679	Replicative DNA helicase B	LA0001	dnaA	Chromosomal replication initiator protein dnaA	[TP0058-TP0001 (0.9013428)]
COG0772	COG2239	LA2049	LA2049	Cell division protein FtsW	LA2217	LA2217	Magnesium transporter {UniProtKB/TrEMBL:Q8F430}	[TP0501-TP0917 (0.53388965), TP0387-TP0917 (0.61041105)]
COG0772	COG2239	LA2754	LA2754	Rod shape-determining protein rodA	LA2217	LA2217	Magnesium transporter {UniProtKB/TrEMBL:Q8F430}	[TP0501-TP0917 (0.53388965), TP0387-TP0917 (0.61041105)]
COG1766	COG2239	LA2591	LA2591	Flagellar MS-ring protein	LA2217	LA2217	Magnesium transporter {UniProtKB/TrEMBL:Q8F430}	[TP0399-TP0917 (0.5059451)]
COG1582	COG4786	LA3578	LA3578	Flagellar protein D {UniProtKB/TrEMBL:Q8F0B8}	LA2667	LA2667	Flagellar hook protein {UniProtKB/TrEMBL:Q8F2V1}	[TP0726-TP0961 (0.6446794)]
COG1582	COG4786	LA3578	LA3578	Flagellar protein D {UniProtKB/TrEMBL:Q8F0B8}	LA1855	LA1855	Flagellar hook protein {UniProtKB/TrEMBL:Q8F532}	[TP0726-TP0961 (0.6446794)]
COG0178	COG1197	LA2212	uvrA	UvrABC system protein A (UvrA protein) (Excinuclease ABC subunit A)	LA2513	LA2513	Transcription-repair coupling factor	[TP0514-TP0344 (0.9414915)]
COG0264	COG0544	LA3297	tsf	Elongation factor Ts (EF-Ts)	LA2560	tig	Trigger factor {UniProtKB/Swiss-Prot:Q8F351}	[TP0605-TP0506 (0.9100214)]
COG1344	COG1352	LA2019	flaB	Flagellar filament 35 kDa core protein (Flagellin class B) (35 kDa antigen)	LA2042	LA2042	Methylase of chemotaxis methyl-accepting proteins	[TP0870-TP0630 (0.7476691)]
COG1344	COG1352	LA2418	LA2418	Possible hook-associated protein, flagellin	LA1743	LA1743	Chemotaxis protein methyltransferase	[TP0870-TP0630 (0.7476691)]
COG1344	COG1352	LA4308	LA4308	Flagellin and related hook-associated proteins	LA2042	LA2042	Methylase of chemotaxis methyl-accepting proteins	[TP0870-TP0630 (0.7476691)]
COG1344	COG1352	LA4308	LA4308	Flagellin and related hook-associated proteins	LA1743	LA1743	Chemotaxis protein methyltransferase	[TP0870-TP0630 (0.7476691)]
COG1344	COG1352	LA2417	LA2417	Possible hook-associated protein, flagellin	LA1743	LA1743	Chemotaxis protein methyltransferase	[TP0870-TP0630 (0.7476691)]
COG1344	COG1352	LA2417	LA2417	Possible hook-associated protein, flagellin	LA2042	LA2042	Methylase of chemotaxis methyl-accepting proteins	[TP0870-TP0630 (0.7476691)]
COG1344	COG1352	LA2019	flaB	Flagellar filament 35 kDa core protein (Flagellin class B) (35 kDa antigen)	LA1743	LA1743	Chemotaxis protein methyltransferase	[TP0870-TP0630 (0.7476691)]
COG1344	COG1352	LA2418	LA2418	Possible hook-associated protein, flagellin	LA2042	LA2042	Methylase of chemotaxis methyl-accepting proteins	[TP0870-TP0630 (0.7476691)]
COG1344	COG1352	LA2017	LA2017	Periplasmic flagellin {UniProtKB/TrEMBL:Q8F4M3}	LA1743	LA1743	Chemotaxis protein methyltransferase	[TP0870-TP0630 (0.7476691)]
COG1344	COG1352	LA2017	LA2017	Periplasmic flagellin {UniProtKB/TrEMBL:Q8F4M3}	LA2042	LA2042	Methylase of chemotaxis methyl-accepting proteins	[TP0870-TP0630 (0.7476691)]
COG0495	COG1475	LA3714	leuS	Leucyl-tRNA synthetase (EC 6.1.1.4) (Leucine--tRNA ligase) (LeuRS)	LB366	LB366	ParB family protein {UniProtKB/TrEMBL:Q8EX51}	[TP0586-TP0271 (0.63095015)]
COG0495	COG1475	LA3714	leuS	Leucyl-tRNA synthetase (EC 6.1.1.4) (Leucine--tRNA ligase) (LeuRS)	LA2634	LA2634	Probable chromosome partitioning protein parB	[TP0586-TP0271 (0.63095015)]
COG0495	COG1475	LA3714	leuS	Leucyl-tRNA synthetase (EC 6.1.1.4) (Leucine--tRNA ligase) (LeuRS)	LA4346	LA4346	ParB-like nuclease domain	[TP0586-TP0271 (0.63095015)]
COG0495	COG1475	LA3714	leuS	Leucyl-tRNA synthetase (EC 6.1.1.4) (Leucine--tRNA ligase) (LeuRS)	LB027	LB027	ParB protein {UniProtKB/TrEMBL:Q8EY30}	[TP0586-TP0271 (0.63095015)]
COG0495	COG1475	LA3714	leuS	Leucyl-tRNA synthetase (EC 6.1.1.4) (Leucine--tRNA ligase) (LeuRS)	LA1838	LA1838	Probable chromosome partitioning protein parB	[TP0586-TP0271 (0.63095015)]
COG1352	COG1536	LA1743	LA1743	Chemotaxis protein methyltransferase	LA2590	LA2590	Flagellar motor switch protein fliG	[TP0630-TP0026 (0.7604114)]
COG1352	COG1536	LA2042	LA2042	Methylase of chemotaxis methyl-accepting proteins	LA2007	LA2007	Flagellar motor switch protein	[TP0630-TP0026 (0.7604114)]
COG1352	COG1536	LA1743	LA1743	Chemotaxis protein methyltransferase	LA0025	LA0025	Flagellar motor switch protein FliG	[TP0630-TP0026 (0.7604114)]
COG1352	COG1536	LA1743	LA1743	Chemotaxis protein methyltransferase	LA2007	LA2007	Flagellar motor switch protein	[TP0630-TP0026 (0.7604114)]
COG1352	COG1536	LA2042	LA2042	Methylase of chemotaxis methyl-accepting proteins	LA2590	LA2590	Flagellar motor switch protein fliG	[TP0630-TP0026 (0.7604114)]
COG1352	COG1536	LA2042	LA2042	Methylase of chemotaxis methyl-accepting proteins	LA0025	LA0025	Flagellar motor switch protein FliG	[TP0630-TP0026 (0.7604114)]
COG1344	COG1516	LA2418	LA2418	Possible hook-associated protein, flagellin	LA2280	LA2280	Flagellar protein FliS {UniProtKB/TrEMBL:Q8F3W9}	[TP0870-TP0943 (0.723277)]
COG1344	COG1516	LA2017	LA2017	Periplasmic flagellin {UniProtKB/TrEMBL:Q8F4M3}	LA2280	LA2280	Flagellar protein FliS {UniProtKB/TrEMBL:Q8F3W9}	[TP0870-TP0943 (0.723277)]
COG1344	COG1516	LA2417	LA2417	Possible hook-associated protein, flagellin	LA2280	LA2280	Flagellar protein FliS {UniProtKB/TrEMBL:Q8F3W9}	[TP0870-TP0943 (0.723277)]
COG1344	COG1516	LA2019	flaB	Flagellar filament 35 kDa core protein (Flagellin class B) (35 kDa antigen)	LA2280	LA2280	Flagellar protein FliS {UniProtKB/TrEMBL:Q8F3W9}	[TP0870-TP0943 (0.723277)]
COG1344	COG1516	LA4308	LA4308	Flagellin and related hook-associated proteins	LA2280	LA2280	Flagellar protein FliS {UniProtKB/TrEMBL:Q8F3W9}	[TP0870-TP0943 (0.723277)]
COG0099	COG0216	LA0762	rpsM	30S ribosomal protein S13	LA2165	LA2165	Peptide chain release factor	[TP0210-TP0051 (0.8775348)]
COG0099	COG0216	LA0762	rpsM	30S ribosomal protein S13	LA0114	prfA	Peptide chain release factor 1 (RF-1)	[TP0210-TP0051 (0.8775348)]
COG0242	COG0319	LA2438	def	Peptide deformylase (EC 3.5.1.88) (PDF) (Polypeptide deformylase)	LA1684	LA_1684	UPF0054 protein LA_1684	[TP0757-TP0650 (0.630912)]
COG0178	COG0845	LA2212	uvrA	UvrABC system protein A (UvrA protein) (Excinuclease ABC subunit A)	LA1446	LA1446	Cobalt-zinc-cadmium resistance protein CZCB	[TP0514-TP0965 (0.87363523)]
COG0178	COG0845	LA2212	uvrA	UvrABC system protein A (UvrA protein) (Excinuclease ABC subunit A)	LA3737	LA3737	HlyD family secretion protein	[TP0514-TP0965 (0.87363523)]
COG0178	COG0845	LA2212	uvrA	UvrABC system protein A (UvrA protein) (Excinuclease ABC subunit A)	LA1964	LA1964	Cation efflux system membrane protein	[TP0514-TP0965 (0.87363523)]
COG0457	COG0566	LA2267	LA2267	Putative outermembrane protein	LA0787	LA0787	SpoU rRNA Methylase family protein	[TP0095-TP0054 (0.73981166)]
COG0457	COG0566	LA0060	LA0060	TPR-repeat-containing protein	LA0787	LA0787	SpoU rRNA Methylase family protein	[TP0095-TP0054 (0.73981166)]
COG0457	COG0566	LA0138	LA0138	TPR-repeat-containing proteins	LA0787	LA0787	SpoU rRNA Methylase family protein	[TP0095-TP0054 (0.73981166)]
COG0457	COG0566	LA3876	LA3876	TPR-repeat-containing proteins	LA0787	LA0787	SpoU rRNA Methylase family protein	[TP0095-TP0054 (0.73981166)]
COG0457	COG0566	LA0043	LA0043	TPR-repeat-containing proteins	LA1862	LA1862	TRNA/rRNA methyltransferase	[TP0095-TP0054 (0.73981166)]
COG0457	COG0566	LA0351	LA0351	TPR-repeat-containing protein	LA0787	LA0787	SpoU rRNA Methylase family protein	[TP0095-TP0054 (0.73981166)]
COG0457	COG0566	LA2803	LA2803	TPR-repeat-containing proteins	LA1862	LA1862	TRNA/rRNA methyltransferase	[TP0095-TP0054 (0.73981166)]
COG0457	COG0566	LA2572	LA2572	TPR-repeat-containing protein	LA1862	LA1862	TRNA/rRNA methyltransferase	[TP0095-TP0054 (0.73981166)]
COG0457	COG0566	LA2267	LA2267	Putative outermembrane protein	LA1862	LA1862	TRNA/rRNA methyltransferase	[TP0095-TP0054 (0.73981166)]
COG0457	COG0566	LA0043	LA0043	TPR-repeat-containing proteins	LA0787	LA0787	SpoU rRNA Methylase family protein	[TP0095-TP0054 (0.73981166)]
COG0457	COG0566	LA1190	LA1190	Hypothetical protein {UniProtKB/TrEMBL:Q8F6W0}	LA0787	LA0787	SpoU rRNA Methylase family protein	[TP0095-TP0054 (0.73981166)]
COG0457	COG0566	LA0138	LA0138	TPR-repeat-containing proteins	LA1862	LA1862	TRNA/rRNA methyltransferase	[TP0095-TP0054 (0.73981166)]
COG0457	COG0566	LA0351	LA0351	TPR-repeat-containing protein	LA1862	LA1862	TRNA/rRNA methyltransferase	[TP0095-TP0054 (0.73981166)]
COG0457	COG0566	LA2572	LA2572	TPR-repeat-containing protein	LA0787	LA0787	SpoU rRNA Methylase family protein	[TP0095-TP0054 (0.73981166)]
COG0457	COG0566	LA0060	LA0060	TPR-repeat-containing protein	LA1862	LA1862	TRNA/rRNA methyltransferase	[TP0095-TP0054 (0.73981166)]
COG0457	COG0566	LA1190	LA1190	Hypothetical protein {UniProtKB/TrEMBL:Q8F6W0}	LA1862	LA1862	TRNA/rRNA methyltransferase	[TP0095-TP0054 (0.73981166)]
COG0457	COG0566	LA2803	LA2803	TPR-repeat-containing proteins	LA0787	LA0787	SpoU rRNA Methylase family protein	[TP0095-TP0054 (0.73981166)]
COG0457	COG0566	LA3876	LA3876	TPR-repeat-containing proteins	LA1862	LA1862	TRNA/rRNA methyltransferase	[TP0095-TP0054 (0.73981166)]
COG0465	COG0558	LA3819	LA3819	Cell division protein ftsH	LA1139	LA1139	Phosphatidylglycerophosphate synthase	[TP0765-TP0256 (0.8653493)]
COG0465	COG0558	LA3819	LA3819	Cell division protein ftsH	LA2001	LA2001	Phosphatidylglycerophosphate synthase	[TP0765-TP0256 (0.8653493)]
COG0024	COG0462	LA2457	LA2457	Methionine aminopeptidase	LA3822	prs	Ribose-phosphate pyrophosphokinase (EC 2.7.6.1) (RPPK) (Phosphoribosyl pyrophosphate synthetase) (P-Rib-PP synthetase) (PRPP synthetase)	[TP0842-TP0294 (0.8762697)]
COG0125	COG0361	LA0806	tmk	Thymidylate kinase {UniProtKB/Swiss-Prot:Q8F7Y6}	LA0761	infA	Translation initiation factor IF-1	[TP0354-TP0097 (0.8382038)]
COG1536	COG1766	LA0025	LA0025	Flagellar motor switch protein FliG	LA2591	LA2591	Flagellar MS-ring protein	[TP0400-TP0399 (0.9198608), TP0026-TP0399 (0.9539454)]
COG1536	COG1766	LA2007	LA2007	Flagellar motor switch protein	LA2591	LA2591	Flagellar MS-ring protein	[TP0400-TP0399 (0.9198608), TP0026-TP0399 (0.9539454)]
COG1536	COG1766	LA2590	LA2590	Flagellar motor switch protein fliG	LA2591	LA2591	Flagellar MS-ring protein	[TP0400-TP0399 (0.9198608), TP0026-TP0399 (0.9539454)]
COG0319	COG0787	LA1684	LA_1684	UPF0054 protein LA_1684	LB317	alr	Alanine racemase {UniProtKB/Swiss-Prot:Q8EX97}	[TP0650-TP0681 (0.82058704)]
COG0215	COG1536	LA1863	cysS	Cysteinyl-tRNA synthetase (EC 6.1.1.16) (Cysteine--tRNA ligase) (CysRS)	LA2590	LA2590	Flagellar motor switch protein fliG	[TP0091-TP0400 (0.6374247)]
COG0215	COG1536	LA1863	cysS	Cysteinyl-tRNA synthetase (EC 6.1.1.16) (Cysteine--tRNA ligase) (CysRS)	LA0025	LA0025	Flagellar motor switch protein FliG	[TP0091-TP0400 (0.6374247)]
COG0215	COG1536	LA1863	cysS	Cysteinyl-tRNA synthetase (EC 6.1.1.16) (Cysteine--tRNA ligase) (CysRS)	LA2007	LA2007	Flagellar motor switch protein	[TP0091-TP0400 (0.6374247)]
COG0849	COG1595	LA0611	LA0611	Cell division protein ftsA	LA0876	LA0876	Probable RNA polymerase ECF-type sigma factor	[TP0389-TP0092 (0.66770643)]
COG0849	COG1595	LA0611	LA0611	Cell division protein ftsA	LA4098	LA4098	Probable RNA polymerase ECF-type sigma factor	[TP0389-TP0092 (0.66770643)]
COG0849	COG1595	LA0611	LA0611	Cell division protein ftsA	LA3652	LA3652	Probable RNA polymerase ECF-type sigma factor	[TP0389-TP0092 (0.66770643)]
COG0849	COG1595	LA0611	LA0611	Cell division protein ftsA	LA0443	LA0443	Probable RNA polymerase ECF-type sigma factor	[TP0389-TP0092 (0.66770643)]
COG0849	COG1595	LA0611	LA0611	Cell division protein ftsA	LA0165	LA0165	Probable RNA polymerase ECF-type sigma factor	[TP0389-TP0092 (0.66770643)]
COG0849	COG1595	LA0611	LA0611	Cell division protein ftsA	LA4122	LA4122	Probable RNA polymerase ECF-type sigma factor	[TP0389-TP0092 (0.66770643)]
COG0849	COG1595	LA0611	LA0611	Cell division protein ftsA	LA1205	LA1205	Probable RNA polymerase ECF-type sigma factor	[TP0389-TP0092 (0.66770643)]
COG0849	COG1595	LA0611	LA0611	Cell division protein ftsA	LA2101	LA2101	RNA polymerase sigma-70 factor, ECF subfamily	[TP0389-TP0092 (0.66770643)]
COG0849	COG1595	LA0611	LA0611	Cell division protein ftsA	LB144	LB144	RNA polymerase ECF-type sigma factor	[TP0389-TP0092 (0.66770643)]
COG0739	COG2204	LA1493	LA1493	Peptidase family M23/M37	LB364	LB364	Transcriptional regulator	[TP0706-TP0519 (0.80130965)]
COG0739	COG2204	LA4213	LA4213	Peptidase, M23/M37 family protein	LB364	LB364	Transcriptional regulator	[TP0706-TP0519 (0.80130965)]
COG0739	COG2204	LA2377	LA2377	Peptidase, M23/M37 family protein	LB364	LB364	Transcriptional regulator	[TP0706-TP0519 (0.80130965)]
COG0739	COG2204	LA1493	LA1493	Peptidase family M23/M37	LA2400	LA2400	Nitrogen assimilation regulatory protein Ntrx	[TP0706-TP0519 (0.80130965)]
COG0739	COG2204	LA4213	LA4213	Peptidase, M23/M37 family protein	LA2400	LA2400	Nitrogen assimilation regulatory protein Ntrx	[TP0706-TP0519 (0.80130965)]
COG0739	COG2204	LA1043	LA1043	Peptidase, M23/M37 family protein	LA2400	LA2400	Nitrogen assimilation regulatory protein Ntrx	[TP0706-TP0519 (0.80130965)]
COG0739	COG2204	LA2377	LA2377	Peptidase, M23/M37 family protein	LA2400	LA2400	Nitrogen assimilation regulatory protein Ntrx	[TP0706-TP0519 (0.80130965)]
COG0739	COG2204	LA1043	LA1043	Peptidase, M23/M37 family protein	LB364	LB364	Transcriptional regulator	[TP0706-TP0519 (0.80130965)]
COG1306	COG1516	LA0916	LA0916	Hypothetical protein {UniProtKB/TrEMBL:Q8F7M8}	LA2280	LA2280	Flagellar protein FliS {UniProtKB/TrEMBL:Q8F3W9}	[TP0083-TP0943 (0.6929264)]
COG0457	COG0495	LA0060	LA0060	TPR-repeat-containing protein	LA3714	leuS	Leucyl-tRNA synthetase (EC 6.1.1.4) (Leucine--tRNA ligase) (LeuRS)	[TP0067-TP0586 (0.714839)]
COG0457	COG0495	LA0351	LA0351	TPR-repeat-containing protein	LA3714	leuS	Leucyl-tRNA synthetase (EC 6.1.1.4) (Leucine--tRNA ligase) (LeuRS)	[TP0067-TP0586 (0.714839)]
COG0457	COG0495	LA2267	LA2267	Putative outermembrane protein	LA3714	leuS	Leucyl-tRNA synthetase (EC 6.1.1.4) (Leucine--tRNA ligase) (LeuRS)	[TP0067-TP0586 (0.714839)]
COG0457	COG0495	LA1190	LA1190	Hypothetical protein {UniProtKB/TrEMBL:Q8F6W0}	LA3714	leuS	Leucyl-tRNA synthetase (EC 6.1.1.4) (Leucine--tRNA ligase) (LeuRS)	[TP0067-TP0586 (0.714839)]
COG0457	COG0495	LA3876	LA3876	TPR-repeat-containing proteins	LA3714	leuS	Leucyl-tRNA synthetase (EC 6.1.1.4) (Leucine--tRNA ligase) (LeuRS)	[TP0067-TP0586 (0.714839)]
COG0457	COG0495	LA0043	LA0043	TPR-repeat-containing proteins	LA3714	leuS	Leucyl-tRNA synthetase (EC 6.1.1.4) (Leucine--tRNA ligase) (LeuRS)	[TP0067-TP0586 (0.714839)]
COG0457	COG0495	LA2572	LA2572	TPR-repeat-containing protein	LA3714	leuS	Leucyl-tRNA synthetase (EC 6.1.1.4) (Leucine--tRNA ligase) (LeuRS)	[TP0067-TP0586 (0.714839)]
COG0457	COG0495	LA2803	LA2803	TPR-repeat-containing proteins	LA3714	leuS	Leucyl-tRNA synthetase (EC 6.1.1.4) (Leucine--tRNA ligase) (LeuRS)	[TP0067-TP0586 (0.714839)]
COG0457	COG0495	LA0138	LA0138	TPR-repeat-containing proteins	LA3714	leuS	Leucyl-tRNA synthetase (EC 6.1.1.4) (Leucine--tRNA ligase) (LeuRS)	[TP0067-TP0586 (0.714839)]
COG0257	COG0472	LA0761.1	LA0761.1	annotation not available	LA3307	LA3307	UDP-N-acetylglucosamine-1-phosphate transferase	[TP0209-TP0345 (0.64932555)]
COG0257	COG0472	LA0761.1	LA0761.1	annotation not available	LA2048	mraY	Phospho-N-acetylmuramoyl-pentapeptide-transferase (EC 2.7.8.13) (UDP- MurNAc-pentapeptide phosphotransferase)	[TP0209-TP0345 (0.64932555)]
COG0358	COG0457	LA2231	LA2231	DNA primase {UniProtKB/TrEMBL:Q8F416}	LA0351	LA0351	TPR-repeat-containing protein	[TP0492-TP0648 (0.5111708)]
COG0358	COG0457	LA2231	LA2231	DNA primase {UniProtKB/TrEMBL:Q8F416}	LA0138	LA0138	TPR-repeat-containing proteins	[TP0492-TP0648 (0.5111708)]
COG0358	COG0457	LA2231	LA2231	DNA primase {UniProtKB/TrEMBL:Q8F416}	LA0043	LA0043	TPR-repeat-containing proteins	[TP0492-TP0648 (0.5111708)]
COG0358	COG0457	LA2231	LA2231	DNA primase {UniProtKB/TrEMBL:Q8F416}	LA2267	LA2267	Putative outermembrane protein	[TP0492-TP0648 (0.5111708)]
COG0358	COG0457	LA2231	LA2231	DNA primase {UniProtKB/TrEMBL:Q8F416}	LA2572	LA2572	TPR-repeat-containing protein	[TP0492-TP0648 (0.5111708)]
COG0358	COG0457	LA2231	LA2231	DNA primase {UniProtKB/TrEMBL:Q8F416}	LA2803	LA2803	TPR-repeat-containing proteins	[TP0492-TP0648 (0.5111708)]
COG0358	COG0457	LA2231	LA2231	DNA primase {UniProtKB/TrEMBL:Q8F416}	LA0060	LA0060	TPR-repeat-containing protein	[TP0492-TP0648 (0.5111708)]
COG0358	COG0457	LA2231	LA2231	DNA primase {UniProtKB/TrEMBL:Q8F416}	LA1190	LA1190	Hypothetical protein {UniProtKB/TrEMBL:Q8F6W0}	[TP0492-TP0648 (0.5111708)]
COG0358	COG0457	LA2231	LA2231	DNA primase {UniProtKB/TrEMBL:Q8F416}	LA3876	LA3876	TPR-repeat-containing proteins	[TP0492-TP0648 (0.5111708)]
COG0766	COG1419	LA4079	LA4079	UDP-GlcNAc 1-carboxyvinyl transferase MurA	LA2606	LA2606	Flagellar GTP-binding protein, FlhF	[TP0029-TP0713 (0.80866665)]
COG0795	COG1792	LA1106	LA1106	Hypothetical protein {UniProtKB/TrEMBL:Q8F742}	LA2757	LA2757	Rod shape-determining protein mreC	[TP0884-TP0498 (0.8374102)]
COG0795	COG1792	LA0474	LA0474	Hypothetical protein {UniProtKB/TrEMBL:Q8F8T0}	LA2757	LA2757	Rod shape-determining protein mreC	[TP0884-TP0498 (0.8374102)]
COG1317	COG1536	LA2589	LA2589	Flagellar biosynthesis/type III secretory pathway	LA2007	LA2007	Flagellar motor switch protein	[TP0401-TP0026 (0.96139234)]
COG1317	COG1536	LA2589	LA2589	Flagellar biosynthesis/type III secretory pathway	LA2590	LA2590	Flagellar motor switch protein fliG	[TP0401-TP0026 (0.96139234)]
COG1317	COG1536	LA2589	LA2589	Flagellar biosynthesis/type III secretory pathway	LA0025	LA0025	Flagellar motor switch protein FliG	[TP0401-TP0026 (0.96139234)]
COG0569	COG1430	LA3972	LA3972	K+ transport systems, NAD-binding component	LA1200	LA1200	Hypothetical protein {UniProtKB/TrEMBL:Q8F6V0}	[TP0024-TP0087 (0.61624503)]
COG0608	COG1234	LA2999	LA2999	Single-stranded-DNA-specific exonuclease recJ	LA3399	LA3399	Probable metallo-beta-lactamase superfamily	[TP0704-TP0819 (0.5844061)]
COG0024	COG0125	LA2457	LA2457	Methionine aminopeptidase	LA0806	tmk	Thymidylate kinase {UniProtKB/Swiss-Prot:Q8F7Y6}	[TP0842-TP0354 (0.8096375)]
COG0265	COG1430	LA0809	LA0809	Serine protease DO {UniProtKB/TrEMBL:Q8F7Y3}	LA1200	LA1200	Hypothetical protein {UniProtKB/TrEMBL:Q8F6V0}	[TP0773-TP0087 (0.5241626)]
COG0265	COG1430	LB177	LB177	Putative serine protease	LA1200	LA1200	Hypothetical protein {UniProtKB/TrEMBL:Q8F6V0}	[TP0773-TP0087 (0.5241626)]
COG0265	COG1430	LA3054	LA3054	Serine protease DO {UniProtKB/TrEMBL:Q8F1S5}	LA1200	LA1200	Hypothetical protein {UniProtKB/TrEMBL:Q8F6V0}	[TP0773-TP0087 (0.5241626)]
COG1291	COG1291	LA3577	LA3577	Motility protein A {UniProtKB/TrEMBL:Q8F0B9}	LA3577	LA3577	Motility protein A {UniProtKB/TrEMBL:Q8F0B9}	[TP0725-TP0725 (0.8044664)]
COG1291	COG1291	LA3577	LA3577	Motility protein A {UniProtKB/TrEMBL:Q8F0B9}	LA0662	LA0662	Chemotaxis motA protein	[TP0725-TP0725 (0.8044664)]
COG1291	COG1291	LA0662	LA0662	Chemotaxis motA protein	LA3577	LA3577	Motility protein A {UniProtKB/TrEMBL:Q8F0B9}	[TP0725-TP0725 (0.8044664)]
COG1291	COG1291	LA0662	LA0662	Chemotaxis motA protein	LA0662	LA0662	Chemotaxis motA protein	[TP0725-TP0725 (0.8044664)]
COG0275	COG1815	LA2045	mraW	S-adenosyl-methyltransferase mraW (EC 2.1.1.-)	LA0347	LA0347	Flagellar basal body protein	[TP0384-TP0396 (0.81050646)]
COG1536	COG1536	LA2590	LA2590	Flagellar motor switch protein fliG	LA2590	LA2590	Flagellar motor switch protein fliG	[TP0026-TP0400 (0.5928469)]
COG1536	COG1536	LA0025	LA0025	Flagellar motor switch protein FliG	LA0025	LA0025	Flagellar motor switch protein FliG	[TP0026-TP0400 (0.5928469)]
COG1536	COG1536	LA2007	LA2007	Flagellar motor switch protein	LA2590	LA2590	Flagellar motor switch protein fliG	[TP0026-TP0400 (0.5928469)]
COG1536	COG1536	LA2590	LA2590	Flagellar motor switch protein fliG	LA2007	LA2007	Flagellar motor switch protein	[TP0026-TP0400 (0.5928469)]
COG1536	COG1536	LA0025	LA0025	Flagellar motor switch protein FliG	LA2007	LA2007	Flagellar motor switch protein	[TP0026-TP0400 (0.5928469)]
COG1536	COG1536	LA2007	LA2007	Flagellar motor switch protein	LA0025	LA0025	Flagellar motor switch protein FliG	[TP0026-TP0400 (0.5928469)]
COG1536	COG1536	LA2007	LA2007	Flagellar motor switch protein	LA2007	LA2007	Flagellar motor switch protein	[TP0026-TP0400 (0.5928469)]
COG1536	COG1536	LA0025	LA0025	Flagellar motor switch protein FliG	LA2590	LA2590	Flagellar motor switch protein fliG	[TP0026-TP0400 (0.5928469)]
COG1536	COG1536	LA2590	LA2590	Flagellar motor switch protein fliG	LA0025	LA0025	Flagellar motor switch protein FliG	[TP0026-TP0400 (0.5928469)]
COG0457	COG0845	LA2572	LA2572	TPR-repeat-containing protein	LA1446	LA1446	Cobalt-zinc-cadmium resistance protein CZCB	[TP0648-TP0965 (0.54118866)]
COG0457	COG0845	LA0043	LA0043	TPR-repeat-containing proteins	LA3737	LA3737	HlyD family secretion protein	[TP0648-TP0965 (0.54118866)]
COG0457	COG0845	LA0060	LA0060	TPR-repeat-containing protein	LA1446	LA1446	Cobalt-zinc-cadmium resistance protein CZCB	[TP0648-TP0965 (0.54118866)]
COG0457	COG0845	LA1190	LA1190	Hypothetical protein {UniProtKB/TrEMBL:Q8F6W0}	LA1446	LA1446	Cobalt-zinc-cadmium resistance protein CZCB	[TP0648-TP0965 (0.54118866)]
COG0457	COG0845	LA2572	LA2572	TPR-repeat-containing protein	LA1964	LA1964	Cation efflux system membrane protein	[TP0648-TP0965 (0.54118866)]
COG0457	COG0845	LA3876	LA3876	TPR-repeat-containing proteins	LA1446	LA1446	Cobalt-zinc-cadmium resistance protein CZCB	[TP0648-TP0965 (0.54118866)]
COG0457	COG0845	LA0043	LA0043	TPR-repeat-containing proteins	LA1446	LA1446	Cobalt-zinc-cadmium resistance protein CZCB	[TP0648-TP0965 (0.54118866)]
COG0457	COG0845	LA1190	LA1190	Hypothetical protein {UniProtKB/TrEMBL:Q8F6W0}	LA3737	LA3737	HlyD family secretion protein	[TP0648-TP0965 (0.54118866)]
COG0457	COG0845	LA2572	LA2572	TPR-repeat-containing protein	LA3737	LA3737	HlyD family secretion protein	[TP0648-TP0965 (0.54118866)]
COG0457	COG0845	LA2803	LA2803	TPR-repeat-containing proteins	LA1446	LA1446	Cobalt-zinc-cadmium resistance protein CZCB	[TP0648-TP0965 (0.54118866)]
COG0457	COG0845	LA0138	LA0138	TPR-repeat-containing proteins	LA1964	LA1964	Cation efflux system membrane protein	[TP0648-TP0965 (0.54118866)]
COG0457	COG0845	LA3876	LA3876	TPR-repeat-containing proteins	LA1964	LA1964	Cation efflux system membrane protein	[TP0648-TP0965 (0.54118866)]
COG0457	COG0845	LA2803	LA2803	TPR-repeat-containing proteins	LA3737	LA3737	HlyD family secretion protein	[TP0648-TP0965 (0.54118866)]
COG0457	COG0845	LA0351	LA0351	TPR-repeat-containing protein	LA3737	LA3737	HlyD family secretion protein	[TP0648-TP0965 (0.54118866)]
COG0457	COG0845	LA1190	LA1190	Hypothetical protein {UniProtKB/TrEMBL:Q8F6W0}	LA1964	LA1964	Cation efflux system membrane protein	[TP0648-TP0965 (0.54118866)]
COG0457	COG0845	LA2267	LA2267	Putative outermembrane protein	LA3737	LA3737	HlyD family secretion protein	[TP0648-TP0965 (0.54118866)]
COG0457	COG0845	LA0060	LA0060	TPR-repeat-containing protein	LA3737	LA3737	HlyD family secretion protein	[TP0648-TP0965 (0.54118866)]
COG0457	COG0845	LA0060	LA0060	TPR-repeat-containing protein	LA1964	LA1964	Cation efflux system membrane protein	[TP0648-TP0965 (0.54118866)]
COG0457	COG0845	LA0138	LA0138	TPR-repeat-containing proteins	LA1446	LA1446	Cobalt-zinc-cadmium resistance protein CZCB	[TP0648-TP0965 (0.54118866)]
COG0457	COG0845	LA0351	LA0351	TPR-repeat-containing protein	LA1446	LA1446	Cobalt-zinc-cadmium resistance protein CZCB	[TP0648-TP0965 (0.54118866)]
COG0457	COG0845	LA0138	LA0138	TPR-repeat-containing proteins	LA3737	LA3737	HlyD family secretion protein	[TP0648-TP0965 (0.54118866)]
COG0457	COG0845	LA2267	LA2267	Putative outermembrane protein	LA1446	LA1446	Cobalt-zinc-cadmium resistance protein CZCB	[TP0648-TP0965 (0.54118866)]
COG0457	COG0845	LA0351	LA0351	TPR-repeat-containing protein	LA1964	LA1964	Cation efflux system membrane protein	[TP0648-TP0965 (0.54118866)]
COG0457	COG0845	LA2267	LA2267	Putative outermembrane protein	LA1964	LA1964	Cation efflux system membrane protein	[TP0648-TP0965 (0.54118866)]
COG0457	COG0845	LA2803	LA2803	TPR-repeat-containing proteins	LA1964	LA1964	Cation efflux system membrane protein	[TP0648-TP0965 (0.54118866)]
COG0457	COG0845	LA3876	LA3876	TPR-repeat-containing proteins	LA3737	LA3737	HlyD family secretion protein	[TP0648-TP0965 (0.54118866)]
COG0457	COG0845	LA0043	LA0043	TPR-repeat-containing proteins	LA1964	LA1964	Cation efflux system membrane protein	[TP0648-TP0965 (0.54118866)]
COG1536	COG1776	LA2590	LA2590	Flagellar motor switch protein fliG	LA2613	LA2613	Flagellar motor switch protein fliY	[TP0026-TP0720 (0.7923422)]
COG1536	COG1776	LA2007	LA2007	Flagellar motor switch protein	LA2613	LA2613	Flagellar motor switch protein fliY	[TP0026-TP0720 (0.7923422)]
COG1536	COG1776	LA0025	LA0025	Flagellar motor switch protein FliG	LA2613	LA2613	Flagellar motor switch protein fliY	[TP0026-TP0720 (0.7923422)]
COG1516	COG1516	LA2280	LA2280	Flagellar protein FliS {UniProtKB/TrEMBL:Q8F3W9}	LA2280	LA2280	Flagellar protein FliS {UniProtKB/TrEMBL:Q8F3W9}	[TP0943-TP0943 (0.5311184)]
COG0265	COG1306	LA0809	LA0809	Serine protease DO {UniProtKB/TrEMBL:Q8F7Y3}	LA0916	LA0916	Hypothetical protein {UniProtKB/TrEMBL:Q8F7M8}	[TP0773-TP0083 (0.6010877)]
COG0265	COG1306	LA3054	LA3054	Serine protease DO {UniProtKB/TrEMBL:Q8F1S5}	LA0916	LA0916	Hypothetical protein {UniProtKB/TrEMBL:Q8F7M8}	[TP0773-TP0083 (0.6010877)]
COG0265	COG1306	LB177	LB177	Putative serine protease	LA0916	LA0916	Hypothetical protein {UniProtKB/TrEMBL:Q8F7M8}	[TP0773-TP0083 (0.6010877)]
COG0817	COG1516	LA0723	LA0723	Holliday junction resolvasome endonuclease	LA2280	LA2280	Flagellar protein FliS {UniProtKB/TrEMBL:Q8F3W9}	[TP0517-TP0943 (0.5294325)]
COG1109	COG1157	LA2154	LA2154	Phosphomannomutase {UniProtKB/TrEMBL:Q8F491}	LA2592	LA2592	Flagellum-specific ATP synthase fliI	[TP0413-TP0402 (0.78400123)]
COG1109	COG1157	LA3800	LA3800	Phosphoglucosamine mutase	LA2592	LA2592	Flagellum-specific ATP synthase fliI	[TP0413-TP0402 (0.78400123)]
COG1987	COG2239	LA2610	LA2610	Flagellar biosynthetic protein FliQ	LA2217	LA2217	Magnesium transporter {UniProtKB/TrEMBL:Q8F430}	[TP0717-TP0917 (0.53720385)]
COG0217	COG1235	LA0720	LA_0720	Hypothetical UPF0082 protein LA0720	LA1220	LA1220	Metallo-beta-lactamase superfamily protein	[TP0474-TP0489 (0.71912634)]
COG0217	COG1235	LA0720	LA_0720	Hypothetical UPF0082 protein LA0720	LA0141	LA0141	Metallo-beta-lactamase superfamily protein	[TP0474-TP0489 (0.71912634)]
COG0217	COG1235	LA0720	LA_0720	Hypothetical UPF0082 protein LA0720	LA2118	LA2118	Metallo-beta-lactamase superfamily protein	[TP0474-TP0489 (0.71912634)]
COG1256	COG1776	LA4309	LA4309	Probable flagellar hook-associated protein 1	LA2613	LA2613	Flagellar motor switch protein fliY	[TP0660-TP0720 (0.80235356)]
COG0012	COG0188	LA2329	LA2329	GTP-binding protein {UniProtKB/TrEMBL:Q8F3S1}	LA0006	LA0006	DNA gyrase subunit A {UniProtKB/TrEMBL:Q8CM44}	[TP0124-TP0005 (0.7149395)]
COG0012	COG0188	LA2329	LA2329	GTP-binding protein {UniProtKB/TrEMBL:Q8F3S1}	LA4193	LA4193	DNA gyrase subunit A {UniProtKB/TrEMBL:Q8EYM0}	[TP0124-TP0005 (0.7149395)]
COG0324	COG1558	LA1516	LA1516	TRNA delta(2)-isopentenylpyrophosphate	LA0346	LA0346	Flagellar basal body rod protein	[TP0637-TP0397 (0.66148543)]
COG0840	COG1157	LA2246	LA2246	Methyl-accepting chemotaxis protein	LA2592	LA2592	Flagellum-specific ATP synthase fliI	[TP0640-TP0402 (0.9180537)]
COG0840	COG1157	LA0049	LA0049	Aerotaxis sensor receptor, flavoprotein	LA2592	LA2592	Flagellum-specific ATP synthase fliI	[TP0640-TP0402 (0.9180537)]
COG0840	COG1157	LA4249	LA4249	Methyl-accepting chemotaxis protein	LA2592	LA2592	Flagellum-specific ATP synthase fliI	[TP0640-TP0402 (0.9180537)]
COG0840	COG1157	LA1191	LA1191	Methyl-accepting chemotaxis protein	LA2592	LA2592	Flagellum-specific ATP synthase fliI	[TP0640-TP0402 (0.9180537)]
COG0840	COG1157	LA2813	LA2813	Methyl-accepting chemotaxis protein mcpB	LA2592	LA2592	Flagellum-specific ATP synthase fliI	[TP0640-TP0402 (0.9180537)]
COG0840	COG1157	LA0678	LA0678	Methyl-accepting chemotaxis protein mcpB	LA2592	LA2592	Flagellum-specific ATP synthase fliI	[TP0640-TP0402 (0.9180537)]
COG0840	COG1157	LA0676	LA0676	Methyl-accepting chemotaxis protein mcpC	LA2592	LA2592	Flagellum-specific ATP synthase fliI	[TP0640-TP0402 (0.9180537)]
COG0840	COG1157	LA3506	LA3506	Methyl-accepting chemotaxis protein	LA2592	LA2592	Flagellum-specific ATP synthase fliI	[TP0640-TP0402 (0.9180537)]
COG0840	COG1157	LA1214	LA1214	Methyl-accepting chemotaxis protein tlpB	LA2592	LA2592	Flagellum-specific ATP synthase fliI	[TP0640-TP0402 (0.9180537)]
COG0840	COG1157	LA4243	LA4243	Methyl-accepting chemotaxis protein	LA2592	LA2592	Flagellum-specific ATP synthase fliI	[TP0640-TP0402 (0.9180537)]
COG0840	COG1157	LA2574	LA2574	Methyl-accepting chemotaxis protein tlpA	LA2592	LA2592	Flagellum-specific ATP synthase fliI	[TP0640-TP0402 (0.9180537)]
COG0462	COG0492	LA3822	prs	Ribose-phosphate pyrophosphokinase (EC 2.7.6.1) (RPPK) (Phosphoribosyl pyrophosphate synthetase) (P-Rib-PP synthetase) (PRPP synthetase)	LA2494	LA2494	Thioredoxin reductase 1	[TP0294-TP0814 (0.8323514)]
COG0124	COG0254	LA0054	hisS	Histidyl-tRNA synthetase (EC 6.1.1.21) (Histidine--tRNA ligase) (HisRS)	LA1020	rpmE	50S ribosomal protein L31	[TP0641-TP0255 (0.65973145)]
COG0178	COG0272	LA2212	uvrA	UvrABC system protein A (UvrA protein) (Excinuclease ABC subunit A)	LA4119	LA4119	DNA ligase {UniProtKB/TrEMBL:Q8EYU4}	[TP0514-TP0634 (0.7537598)]
COG0257	COG2204	LA0761.1	LA0761.1	annotation not available	LB364	LB364	Transcriptional regulator	[TP0209-TP0519 (0.6010877)]
COG0257	COG2204	LA0761.1	LA0761.1	annotation not available	LA2400	LA2400	Nitrogen assimilation regulatory protein Ntrx	[TP0209-TP0519 (0.6010877)]
COG0495	COG1558	LA3714	leuS	Leucyl-tRNA synthetase (EC 6.1.1.4) (Leucine--tRNA ligase) (LeuRS)	LA0346	LA0346	Flagellar basal body rod protein	[TP0586-TP0397 (0.60331625)]
COG0242	COG0263	LA2438	def	Peptide deformylase (EC 3.5.1.88) (PDF) (Polypeptide deformylase)	LA0853	proB	Glutamate 5-kinase (EC 2.7.2.11) (Gamma-glutamyl kinase) (GK)	[TP0757-TP0351 (0.5771584)]
COG1115	COG2239	LA2616	LA2616	Phosphatidylserine decarboxylase proenzyme	LA2217	LA2217	Magnesium transporter {UniProtKB/TrEMBL:Q8F430}	[TP0414-TP0917 (0.53720385)]
COG1366	COG1776	LB136	LB136	Anti-sigma factor antagonist	LA2613	LA2613	Flagellar motor switch protein fliY	[TP0233-TP0720 (0.5310372)]
COG1366	COG1776	LA0839	LA0839	Probable anti-sigma factor antagonist	LA2613	LA2613	Flagellar motor switch protein fliY	[TP0233-TP0720 (0.5310372)]
COG1366	COG1776	LA2434	LA2434	Probable anti-sigma factor antagonist	LA2613	LA2613	Flagellar motor switch protein fliY	[TP0233-TP0720 (0.5310372)]
COG1366	COG1776	LA3070	LA3070	Probable anti-sigma factor antagonist	LA2613	LA2613	Flagellar motor switch protein fliY	[TP0233-TP0720 (0.5310372)]
COG1366	COG1776	LA3096	LA3096	Probable anti-sigma factor antagonist	LA2613	LA2613	Flagellar motor switch protein fliY	[TP0233-TP0720 (0.5310372)]
COG1366	COG1776	LA0653	LA0653	Probable anti-sigma factor antagonist	LA2613	LA2613	Flagellar motor switch protein fliY	[TP0233-TP0720 (0.5310372)]
COG0739	COG4786	LA4213	LA4213	Peptidase, M23/M37 family protein	LA1855	LA1855	Flagellar hook protein {UniProtKB/TrEMBL:Q8F532}	[TP0782-TP0961 (0.69582695)]
COG0739	COG4786	LA4213	LA4213	Peptidase, M23/M37 family protein	LA2667	LA2667	Flagellar hook protein {UniProtKB/TrEMBL:Q8F2V1}	[TP0782-TP0961 (0.69582695)]
COG0739	COG4786	LA1043	LA1043	Peptidase, M23/M37 family protein	LA1855	LA1855	Flagellar hook protein {UniProtKB/TrEMBL:Q8F532}	[TP0782-TP0961 (0.69582695)]
COG0739	COG4786	LA2377	LA2377	Peptidase, M23/M37 family protein	LA2667	LA2667	Flagellar hook protein {UniProtKB/TrEMBL:Q8F2V1}	[TP0782-TP0961 (0.69582695)]
COG0739	COG4786	LA1493	LA1493	Peptidase family M23/M37	LA2667	LA2667	Flagellar hook protein {UniProtKB/TrEMBL:Q8F2V1}	[TP0782-TP0961 (0.69582695)]
COG0739	COG4786	LA1493	LA1493	Peptidase family M23/M37	LA1855	LA1855	Flagellar hook protein {UniProtKB/TrEMBL:Q8F532}	[TP0782-TP0961 (0.69582695)]
COG0739	COG4786	LA1043	LA1043	Peptidase, M23/M37 family protein	LA2667	LA2667	Flagellar hook protein {UniProtKB/TrEMBL:Q8F2V1}	[TP0782-TP0961 (0.69582695)]
COG0739	COG4786	LA2377	LA2377	Peptidase, M23/M37 family protein	LA1855	LA1855	Flagellar hook protein {UniProtKB/TrEMBL:Q8F532}	[TP0782-TP0961 (0.69582695)]
COG0124	COG0546	LA0054	hisS	Histidyl-tRNA synthetase (EC 6.1.1.21) (Histidine--tRNA ligase) (HisRS)	LA2702	LA2702	Phosphoglycolate phosphatase	[TP0641-TP0554 (0.5196431)]
COG0457	COG1234	LA0043	LA0043	TPR-repeat-containing proteins	LA3399	LA3399	Probable metallo-beta-lactamase superfamily	[TP0095-TP0819 (0.5178716)]
COG0457	COG1234	LA3876	LA3876	TPR-repeat-containing proteins	LA3399	LA3399	Probable metallo-beta-lactamase superfamily	[TP0095-TP0819 (0.5178716)]
COG0457	COG1234	LA0351	LA0351	TPR-repeat-containing protein	LA3399	LA3399	Probable metallo-beta-lactamase superfamily	[TP0095-TP0819 (0.5178716)]
COG0457	COG1234	LA2803	LA2803	TPR-repeat-containing proteins	LA3399	LA3399	Probable metallo-beta-lactamase superfamily	[TP0095-TP0819 (0.5178716)]
COG0457	COG1234	LA1190	LA1190	Hypothetical protein {UniProtKB/TrEMBL:Q8F6W0}	LA3399	LA3399	Probable metallo-beta-lactamase superfamily	[TP0095-TP0819 (0.5178716)]
COG0457	COG1234	LA2572	LA2572	TPR-repeat-containing protein	LA3399	LA3399	Probable metallo-beta-lactamase superfamily	[TP0095-TP0819 (0.5178716)]
COG0457	COG1234	LA2267	LA2267	Putative outermembrane protein	LA3399	LA3399	Probable metallo-beta-lactamase superfamily	[TP0095-TP0819 (0.5178716)]
COG0457	COG1234	LA0060	LA0060	TPR-repeat-containing protein	LA3399	LA3399	Probable metallo-beta-lactamase superfamily	[TP0095-TP0819 (0.5178716)]
COG0457	COG1234	LA0138	LA0138	TPR-repeat-containing proteins	LA3399	LA3399	Probable metallo-beta-lactamase superfamily	[TP0095-TP0819 (0.5178716)]
COG0257	COG0773	LA0761.1	LA0761.1	annotation not available	LA4151	LA4151	UDP-N-acetylmuramate:L-alanyl-gamma-D-glutamyl-me	[TP0209-TP0341 (0.6926446)]
COG0257	COG0773	LA0761.1	LA0761.1	annotation not available	LA2051	LA2051	UDP-N-acetylmuramate--alanine ligase	[TP0209-TP0341 (0.6926446)]
COG0457	COG2204	LA0043	LA0043	TPR-repeat-containing proteins	LA2400	LA2400	Nitrogen assimilation regulatory protein Ntrx	[TP0067-TP0519 (0.7741208)]
COG0457	COG2204	LA0060	LA0060	TPR-repeat-containing protein	LA2400	LA2400	Nitrogen assimilation regulatory protein Ntrx	[TP0067-TP0519 (0.7741208)]
COG0457	COG2204	LA2803	LA2803	TPR-repeat-containing proteins	LA2400	LA2400	Nitrogen assimilation regulatory protein Ntrx	[TP0067-TP0519 (0.7741208)]
COG0457	COG2204	LA0138	LA0138	TPR-repeat-containing proteins	LA2400	LA2400	Nitrogen assimilation regulatory protein Ntrx	[TP0067-TP0519 (0.7741208)]
COG0457	COG2204	LA3876	LA3876	TPR-repeat-containing proteins	LB364	LB364	Transcriptional regulator	[TP0067-TP0519 (0.7741208)]
COG0457	COG2204	LA2803	LA2803	TPR-repeat-containing proteins	LB364	LB364	Transcriptional regulator	[TP0067-TP0519 (0.7741208)]
COG0457	COG2204	LA2572	LA2572	TPR-repeat-containing protein	LB364	LB364	Transcriptional regulator	[TP0067-TP0519 (0.7741208)]
COG0457	COG2204	LA2267	LA2267	Putative outermembrane protein	LB364	LB364	Transcriptional regulator	[TP0067-TP0519 (0.7741208)]
COG0457	COG2204	LA0351	LA0351	TPR-repeat-containing protein	LA2400	LA2400	Nitrogen assimilation regulatory protein Ntrx	[TP0067-TP0519 (0.7741208)]
COG0457	COG2204	LA2267	LA2267	Putative outermembrane protein	LA2400	LA2400	Nitrogen assimilation regulatory protein Ntrx	[TP0067-TP0519 (0.7741208)]
COG0457	COG2204	LA0351	LA0351	TPR-repeat-containing protein	LB364	LB364	Transcriptional regulator	[TP0067-TP0519 (0.7741208)]
COG0457	COG2204	LA0060	LA0060	TPR-repeat-containing protein	LB364	LB364	Transcriptional regulator	[TP0067-TP0519 (0.7741208)]
COG0457	COG2204	LA0043	LA0043	TPR-repeat-containing proteins	LB364	LB364	Transcriptional regulator	[TP0067-TP0519 (0.7741208)]
COG0457	COG2204	LA1190	LA1190	Hypothetical protein {UniProtKB/TrEMBL:Q8F6W0}	LB364	LB364	Transcriptional regulator	[TP0067-TP0519 (0.7741208)]
COG0457	COG2204	LA2572	LA2572	TPR-repeat-containing protein	LA2400	LA2400	Nitrogen assimilation regulatory protein Ntrx	[TP0067-TP0519 (0.7741208)]
COG0457	COG2204	LA3876	LA3876	TPR-repeat-containing proteins	LA2400	LA2400	Nitrogen assimilation regulatory protein Ntrx	[TP0067-TP0519 (0.7741208)]
COG0457	COG2204	LA0138	LA0138	TPR-repeat-containing proteins	LB364	LB364	Transcriptional regulator	[TP0067-TP0519 (0.7741208)]
COG0457	COG2204	LA1190	LA1190	Hypothetical protein {UniProtKB/TrEMBL:Q8F6W0}	LA2400	LA2400	Nitrogen assimilation regulatory protein Ntrx	[TP0067-TP0519 (0.7741208)]
COG2208	COG2239	LA2548	LA2548	Two-component response regulator	LA2217	LA2217	Magnesium transporter {UniProtKB/TrEMBL:Q8F430}	[TP0218-TP0917 (0.6618409)]
COG2208	COG2239	LA3514	LA3514	Two-component response regulator	LA2217	LA2217	Magnesium transporter {UniProtKB/TrEMBL:Q8F430}	[TP0218-TP0917 (0.6618409)]
COG2208	COG2239	LA3170	LA3170	Sigma factor sigB regulation protein rsbU	LA2217	LA2217	Magnesium transporter {UniProtKB/TrEMBL:Q8F430}	[TP0218-TP0917 (0.6618409)]
COG2208	COG2239	LA2122	LA2122	Putative sigma-B regulator	LA2217	LA2217	Magnesium transporter {UniProtKB/TrEMBL:Q8F430}	[TP0218-TP0917 (0.6618409)]
COG2208	COG2239	LA3451	LA3451	Putative regulation protein	LA2217	LA2217	Magnesium transporter {UniProtKB/TrEMBL:Q8F430}	[TP0218-TP0917 (0.6618409)]
COG2208	COG2239	LB112	LB112	Putative regulatory protein contains GAF domain	LA2217	LA2217	Magnesium transporter {UniProtKB/TrEMBL:Q8F430}	[TP0218-TP0917 (0.6618409)]
COG2208	COG2239	LA1197	LA1197	Putative regulation protein	LA2217	LA2217	Magnesium transporter {UniProtKB/TrEMBL:Q8F430}	[TP0218-TP0917 (0.6618409)]
COG0217	COG1480	LA0720	LA_0720	Hypothetical UPF0082 protein LA0720	LA1683	LA1683	Predicted HD family protein	[TP0474-TP0651 (0.71912634)]
COG0257	COG0681	LA0761.1	LA0761.1	annotation not available	LA2788	LA2788	Signal peptidase I {UniProtKB/TrEMBL:Q8F2I3}	[TP0209-TP0926 (0.69083804)]
COG0257	COG0681	LA0761.1	LA0761.1	annotation not available	LA1712	LA1712	Signal peptidase I {UniProtKB/TrEMBL:Q8F5G9}	[TP0209-TP0926 (0.69083804)]
COG0257	COG0681	LA0761.1	LA0761.1	annotation not available	LA3754	LA3754	Signal peptidase I {UniProtKB/TrEMBL:Q8EZU7}	[TP0209-TP0926 (0.69083804)]
COG0768	COG1344	LA3698	LA3698	Penicillin-binding protein	LA2417	LA2417	Possible hook-associated protein, flagellin	[TP0760-TP0870 (0.7190043)]
COG0768	COG1344	LA2755	LA2755	Probable penicillin-binding protein	LA2418	LA2418	Possible hook-associated protein, flagellin	[TP0760-TP0870 (0.7190043)]
COG0768	COG1344	LA2755	LA2755	Probable penicillin-binding protein	LA4308	LA4308	Flagellin and related hook-associated proteins	[TP0760-TP0870 (0.7190043)]
COG0768	COG1344	LA3698	LA3698	Penicillin-binding protein	LA4308	LA4308	Flagellin and related hook-associated proteins	[TP0760-TP0870 (0.7190043)]
COG0768	COG1344	LA3698	LA3698	Penicillin-binding protein	LA2017	LA2017	Periplasmic flagellin {UniProtKB/TrEMBL:Q8F4M3}	[TP0760-TP0870 (0.7190043)]
COG0768	COG1344	LA3698	LA3698	Penicillin-binding protein	LA2019	flaB	Flagellar filament 35 kDa core protein (Flagellin class B) (35 kDa antigen)	[TP0760-TP0870 (0.7190043)]
COG0768	COG1344	LA3698	LA3698	Penicillin-binding protein	LA2418	LA2418	Possible hook-associated protein, flagellin	[TP0760-TP0870 (0.7190043)]
COG0768	COG1344	LA2755	LA2755	Probable penicillin-binding protein	LA2417	LA2417	Possible hook-associated protein, flagellin	[TP0760-TP0870 (0.7190043)]
COG0768	COG1344	LA2755	LA2755	Probable penicillin-binding protein	LA2017	LA2017	Periplasmic flagellin {UniProtKB/TrEMBL:Q8F4M3}	[TP0760-TP0870 (0.7190043)]
COG0768	COG1344	LA2755	LA2755	Probable penicillin-binding protein	LA2019	flaB	Flagellar filament 35 kDa core protein (Flagellin class B) (35 kDa antigen)	[TP0760-TP0870 (0.7190043)]
COG0739	NOG19606	LA4213	LA4213	Peptidase, M23/M37 family protein	LA3380	LA3380	Flagellar filament outer layer protein A	[TP0706-TP0664 (0.6053049)]
COG0739	NOG19606	LA2377	LA2377	Peptidase, M23/M37 family protein	LA3380	LA3380	Flagellar filament outer layer protein A	[TP0706-TP0664 (0.6053049)]
COG0739	NOG19606	LA1493	LA1493	Peptidase family M23/M37	LA3380	LA3380	Flagellar filament outer layer protein A	[TP0706-TP0664 (0.6053049)]
COG0739	NOG19606	LA1043	LA1043	Peptidase, M23/M37 family protein	LA3380	LA3380	Flagellar filament outer layer protein A	[TP0706-TP0664 (0.6053049)]
COG0528	COG4591	LA3296	pyrH	Uridylate kinase (EC 2.7.4.-) (UK) (Uridine monophosphate kinase) (UMP kinase)	LA1284	LA1284	Lipoprotein releasing system transmembrane	[TP0099-TP0580 (0.8561369)]
COG0528	COG4591	LA3296	pyrH	Uridylate kinase (EC 2.7.4.-) (UK) (Uridine monophosphate kinase) (UMP kinase)	LA0273	LA0273	Lipoprotein releasing system transmembrane	[TP0099-TP0580 (0.8561369)]
COG0228	COG0546	LA2391	rpsP	30S ribosomal protein S16	LA2702	LA2702	Phosphoglycolate phosphatase	[TP0905-TP0554 (0.5352583)]
COG0051	COG2204	LA0738	rpsJ	30S ribosomal protein S10	LB364	LB364	Transcriptional regulator	[TP0188-TP0519 (0.6307204)]
COG0051	COG2204	LA0738	rpsJ	30S ribosomal protein S10	LA2400	LA2400	Nitrogen assimilation regulatory protein Ntrx	[TP0188-TP0519 (0.6307204)]
COG0249	COG0546	LA2146	mutS	DNA mismatch repair protein mutS	LA2702	LA2702	Phosphoglycolate phosphatase	[TP0328-TP0554 (0.5196431)]
COG0249	COG0546	LA4236	LA4236	MutS-like mismatch repair protein, ATPases	LA2702	LA2702	Phosphoglycolate phosphatase	[TP0328-TP0554 (0.5196431)]
COG0162	COG2834	LA2237	tyrS	Tyrosyl-tRNA synthetase (EC 6.1.1.1) (Tyrosine--tRNA ligase) (TyrRS)	LA1136	LA1136	Hypothetical protein {UniProtKB/TrEMBL:Q8F712}	[TP0834-TP0333 (0.5313641)]
COG0457	COG1061	LA0138	LA0138	TPR-repeat-containing proteins	LA2129	LA2129	DNA repair helicase {UniProtKB/TrEMBL:Q8F4B2}	[TP0095-TP0380 (0.51337665)]
COG0457	COG1061	LA0043	LA0043	TPR-repeat-containing proteins	LA2129	LA2129	DNA repair helicase {UniProtKB/TrEMBL:Q8F4B2}	[TP0095-TP0380 (0.51337665)]
COG0457	COG1061	LA2803	LA2803	TPR-repeat-containing proteins	LA2129	LA2129	DNA repair helicase {UniProtKB/TrEMBL:Q8F4B2}	[TP0095-TP0380 (0.51337665)]
COG0457	COG1061	LA1190	LA1190	Hypothetical protein {UniProtKB/TrEMBL:Q8F6W0}	LA2129	LA2129	DNA repair helicase {UniProtKB/TrEMBL:Q8F4B2}	[TP0095-TP0380 (0.51337665)]
COG0457	COG1061	LA0060	LA0060	TPR-repeat-containing protein	LA2129	LA2129	DNA repair helicase {UniProtKB/TrEMBL:Q8F4B2}	[TP0095-TP0380 (0.51337665)]
COG0457	COG1061	LA3876	LA3876	TPR-repeat-containing proteins	LA2129	LA2129	DNA repair helicase {UniProtKB/TrEMBL:Q8F4B2}	[TP0095-TP0380 (0.51337665)]
COG0457	COG1061	LA0351	LA0351	TPR-repeat-containing protein	LA2129	LA2129	DNA repair helicase {UniProtKB/TrEMBL:Q8F4B2}	[TP0095-TP0380 (0.51337665)]
COG0457	COG1061	LA2572	LA2572	TPR-repeat-containing protein	LA2129	LA2129	DNA repair helicase {UniProtKB/TrEMBL:Q8F4B2}	[TP0095-TP0380 (0.51337665)]
COG0457	COG1061	LA2267	LA2267	Putative outermembrane protein	LA2129	LA2129	DNA repair helicase {UniProtKB/TrEMBL:Q8F4B2}	[TP0095-TP0380 (0.51337665)]
COG0342	COG0546	LA1142	LA1142	Preprotein translocase subunit SecD	LA2702	LA2702	Phosphoglycolate phosphatase	[TP0410-TP0554 (0.6160348)]
COG0457	COG1536	LA0043	LA0043	TPR-repeat-containing proteins	LA0025	LA0025	Flagellar motor switch protein FliG	[TP0648-TP0400 (0.69805074)]
COG0457	COG1536	LA3876	LA3876	TPR-repeat-containing proteins	LA2007	LA2007	Flagellar motor switch protein	[TP0648-TP0400 (0.69805074)]
COG0457	COG1536	LA2803	LA2803	TPR-repeat-containing proteins	LA2590	LA2590	Flagellar motor switch protein fliG	[TP0648-TP0400 (0.69805074)]
COG0457	COG1536	LA1190	LA1190	Hypothetical protein {UniProtKB/TrEMBL:Q8F6W0}	LA2590	LA2590	Flagellar motor switch protein fliG	[TP0648-TP0400 (0.69805074)]
COG0457	COG1536	LA3876	LA3876	TPR-repeat-containing proteins	LA2590	LA2590	Flagellar motor switch protein fliG	[TP0648-TP0400 (0.69805074)]
COG0457	COG1536	LA0351	LA0351	TPR-repeat-containing protein	LA0025	LA0025	Flagellar motor switch protein FliG	[TP0648-TP0400 (0.69805074)]
COG0457	COG1536	LA3876	LA3876	TPR-repeat-containing proteins	LA0025	LA0025	Flagellar motor switch protein FliG	[TP0648-TP0400 (0.69805074)]
COG0457	COG1536	LA2803	LA2803	TPR-repeat-containing proteins	LA0025	LA0025	Flagellar motor switch protein FliG	[TP0648-TP0400 (0.69805074)]
COG0457	COG1536	LA2572	LA2572	TPR-repeat-containing protein	LA2007	LA2007	Flagellar motor switch protein	[TP0648-TP0400 (0.69805074)]
COG0457	COG1536	LA1190	LA1190	Hypothetical protein {UniProtKB/TrEMBL:Q8F6W0}	LA0025	LA0025	Flagellar motor switch protein FliG	[TP0648-TP0400 (0.69805074)]
COG0457	COG1536	LA2572	LA2572	TPR-repeat-containing protein	LA2590	LA2590	Flagellar motor switch protein fliG	[TP0648-TP0400 (0.69805074)]
COG0457	COG1536	LA2572	LA2572	TPR-repeat-containing protein	LA0025	LA0025	Flagellar motor switch protein FliG	[TP0648-TP0400 (0.69805074)]
COG0457	COG1536	LA0351	LA0351	TPR-repeat-containing protein	LA2007	LA2007	Flagellar motor switch protein	[TP0648-TP0400 (0.69805074)]
COG0457	COG1536	LA0060	LA0060	TPR-repeat-containing protein	LA0025	LA0025	Flagellar motor switch protein FliG	[TP0648-TP0400 (0.69805074)]
COG0457	COG1536	LA0138	LA0138	TPR-repeat-containing proteins	LA2590	LA2590	Flagellar motor switch protein fliG	[TP0648-TP0400 (0.69805074)]
COG0457	COG1536	LA2267	LA2267	Putative outermembrane protein	LA2007	LA2007	Flagellar motor switch protein	[TP0648-TP0400 (0.69805074)]
COG0457	COG1536	LA0351	LA0351	TPR-repeat-containing protein	LA2590	LA2590	Flagellar motor switch protein fliG	[TP0648-TP0400 (0.69805074)]
COG0457	COG1536	LA0060	LA0060	TPR-repeat-containing protein	LA2007	LA2007	Flagellar motor switch protein	[TP0648-TP0400 (0.69805074)]
COG0457	COG1536	LA2267	LA2267	Putative outermembrane protein	LA2590	LA2590	Flagellar motor switch protein fliG	[TP0648-TP0400 (0.69805074)]
COG0457	COG1536	LA0043	LA0043	TPR-repeat-containing proteins	LA2007	LA2007	Flagellar motor switch protein	[TP0648-TP0400 (0.69805074)]
COG0457	COG1536	LA0043	LA0043	TPR-repeat-containing proteins	LA2590	LA2590	Flagellar motor switch protein fliG	[TP0648-TP0400 (0.69805074)]
COG0457	COG1536	LA2267	LA2267	Putative outermembrane protein	LA0025	LA0025	Flagellar motor switch protein FliG	[TP0648-TP0400 (0.69805074)]
COG0457	COG1536	LA0060	LA0060	TPR-repeat-containing protein	LA2590	LA2590	Flagellar motor switch protein fliG	[TP0648-TP0400 (0.69805074)]
COG0457	COG1536	LA0138	LA0138	TPR-repeat-containing proteins	LA2007	LA2007	Flagellar motor switch protein	[TP0648-TP0400 (0.69805074)]
COG0457	COG1536	LA0138	LA0138	TPR-repeat-containing proteins	LA0025	LA0025	Flagellar motor switch protein FliG	[TP0648-TP0400 (0.69805074)]
COG0457	COG1536	LA2803	LA2803	TPR-repeat-containing proteins	LA2007	LA2007	Flagellar motor switch protein	[TP0648-TP0400 (0.69805074)]
COG0457	COG1536	LA1190	LA1190	Hypothetical protein {UniProtKB/TrEMBL:Q8F6W0}	LA2007	LA2007	Flagellar motor switch protein	[TP0648-TP0400 (0.69805074)]
COG0227	COG0492	LA2162	rpmB	50S ribosomal protein L28	LA2494	LA2494	Thioredoxin reductase 1	[TP0362-TP0814 (0.801083)]
COG0051	COG1192	LA0738	rpsJ	30S ribosomal protein S10	LA4347	LA4347	ParA protein {UniProtKB/TrEMBL:Q8EY70}	[TP0188-TP0272 (0.7732025)]
COG0051	COG1192	LA0738	rpsJ	30S ribosomal protein S10	LB026	LB026	ParA protein {UniProtKB/TrEMBL:Q8EY31}	[TP0188-TP0272 (0.7732025)]
COG0051	COG1192	LA0738	rpsJ	30S ribosomal protein S10	LA1837	LA1837	ParA family protein {UniProtKB/TrEMBL:Q8F549}	[TP0188-TP0272 (0.7732025)]
COG0051	COG1192	LA0738	rpsJ	30S ribosomal protein S10	LB365	LB365	ParA protein {UniProtKB/TrEMBL:Q8EX52}	[TP0188-TP0272 (0.7732025)]
COG0051	COG1192	LA0738	rpsJ	30S ribosomal protein S10	LA0255	LA0255	ParA family protein {UniProtKB/TrEMBL:Q8F9E0}	[TP0188-TP0272 (0.7732025)]
COG0249	COG0457	LA2146	mutS	DNA mismatch repair protein mutS	LA2803	LA2803	TPR-repeat-containing proteins	[TP0328-TP0095 (0.63719666)]
COG0249	COG0457	LA4236	LA4236	MutS-like mismatch repair protein, ATPases	LA0060	LA0060	TPR-repeat-containing protein	[TP0328-TP0095 (0.63719666)]
COG0249	COG0457	LA4236	LA4236	MutS-like mismatch repair protein, ATPases	LA2803	LA2803	TPR-repeat-containing proteins	[TP0328-TP0095 (0.63719666)]
COG0249	COG0457	LA4236	LA4236	MutS-like mismatch repair protein, ATPases	LA2572	LA2572	TPR-repeat-containing protein	[TP0328-TP0095 (0.63719666)]
COG0249	COG0457	LA2146	mutS	DNA mismatch repair protein mutS	LA1190	LA1190	Hypothetical protein {UniProtKB/TrEMBL:Q8F6W0}	[TP0328-TP0095 (0.63719666)]
COG0249	COG0457	LA4236	LA4236	MutS-like mismatch repair protein, ATPases	LA3876	LA3876	TPR-repeat-containing proteins	[TP0328-TP0095 (0.63719666)]
COG0249	COG0457	LA2146	mutS	DNA mismatch repair protein mutS	LA2572	LA2572	TPR-repeat-containing protein	[TP0328-TP0095 (0.63719666)]
COG0249	COG0457	LA2146	mutS	DNA mismatch repair protein mutS	LA3876	LA3876	TPR-repeat-containing proteins	[TP0328-TP0095 (0.63719666)]
COG0249	COG0457	LA2146	mutS	DNA mismatch repair protein mutS	LA0351	LA0351	TPR-repeat-containing protein	[TP0328-TP0095 (0.63719666)]
COG0249	COG0457	LA4236	LA4236	MutS-like mismatch repair protein, ATPases	LA1190	LA1190	Hypothetical protein {UniProtKB/TrEMBL:Q8F6W0}	[TP0328-TP0095 (0.63719666)]
COG0249	COG0457	LA4236	LA4236	MutS-like mismatch repair protein, ATPases	LA2267	LA2267	Putative outermembrane protein	[TP0328-TP0095 (0.63719666)]
COG0249	COG0457	LA2146	mutS	DNA mismatch repair protein mutS	LA2267	LA2267	Putative outermembrane protein	[TP0328-TP0095 (0.63719666)]
COG0249	COG0457	LA4236	LA4236	MutS-like mismatch repair protein, ATPases	LA0043	LA0043	TPR-repeat-containing proteins	[TP0328-TP0095 (0.63719666)]
COG0249	COG0457	LA4236	LA4236	MutS-like mismatch repair protein, ATPases	LA0351	LA0351	TPR-repeat-containing protein	[TP0328-TP0095 (0.63719666)]
COG0249	COG0457	LA2146	mutS	DNA mismatch repair protein mutS	LA0043	LA0043	TPR-repeat-containing proteins	[TP0328-TP0095 (0.63719666)]
COG0249	COG0457	LA2146	mutS	DNA mismatch repair protein mutS	LA0138	LA0138	TPR-repeat-containing proteins	[TP0328-TP0095 (0.63719666)]
COG0249	COG0457	LA4236	LA4236	MutS-like mismatch repair protein, ATPases	LA0138	LA0138	TPR-repeat-containing proteins	[TP0328-TP0095 (0.63719666)]
COG0249	COG0457	LA2146	mutS	DNA mismatch repair protein mutS	LA0060	LA0060	TPR-repeat-containing protein	[TP0328-TP0095 (0.63719666)]
COG0442	COG0459	LA3290	LA3290	Prolyl-tRNA synthetase {UniProtKB/TrEMBL:Q8F148}	LA2655	groL	60 kDa chaperonin (Protein Cpn60) (groEL protein) (Heat shock 58 kDa protein)	[TP0160-TP0030 (0.7719589)]
COG0341	COG2239	LA1143	LA1143	Preprotein translocase subunit SecF	LA2217	LA2217	Magnesium transporter {UniProtKB/TrEMBL:Q8F430}	[TP0411-TP0917 (0.6093018)]
COG0036	COG1573	LA2394	LA2394	Ribulose-phosphate 3-epimerase	LA3668	LA3668	Uracil-DNA glycosylase {UniProtKB/TrEMBL:Q8F029}	[TP0945-TP0229 (0.685165)]
COG0036	COG1573	LA2394	LA2394	Ribulose-phosphate 3-epimerase	LA3883	LA3883	Uracil-DNA glycosylase {UniProtKB/TrEMBL:Q8EZH1}	[TP0945-TP0229 (0.685165)]
COG0217	COG0481	LA0720	LA_0720	Hypothetical UPF0082 protein LA0720	LA1888	lepA	GTP-binding protein lepA	[TP0474-TP0510 (0.76600474)]
COG1516	COG1655	LA2280	LA2280	Flagellar protein FliS {UniProtKB/TrEMBL:Q8F3W9}	LA2739	LA2739	Hypothetical protein {UniProtKB/TrEMBL:Q8F2N0}	[TP0943-TP0829 (0.6471694)]
COG0592	COG1580	LA0002	LA0002	DNA polymerase III beta subunit	LA3575	LA3575	Flagellar protein FliL {UniProtKB/TrEMBL:Q8F0C1}	[TP0002-TP0378 (0.79585755)]
COG0472	COG2239	LA2048	mraY	Phospho-N-acetylmuramoyl-pentapeptide-transferase (EC 2.7.8.13) (UDP- MurNAc-pentapeptide phosphotransferase)	LA2217	LA2217	Magnesium transporter {UniProtKB/TrEMBL:Q8F430}	[TP0345-TP0917 (0.5059451)]
COG0472	COG2239	LA3307	LA3307	UDP-N-acetylglucosamine-1-phosphate transferase	LA2217	LA2217	Magnesium transporter {UniProtKB/TrEMBL:Q8F430}	[TP0345-TP0917 (0.5059451)]
COG0330	COG0772	LA2071	LA2071	Membrane protein {UniProtKB/TrEMBL:Q8F4H0}	LA2754	LA2754	Rod shape-determining protein rodA	[TP0113-TP0501 (0.70068353)]
COG0330	COG0772	LA2028	LA2028	Membrane protease subunit,	LA2754	LA2754	Rod shape-determining protein rodA	[TP0113-TP0501 (0.70068353)]
COG0330	COG0772	LA3492	LA3492	Hypothetical protein {UniProtKB/TrEMBL:Q8F0K1}	LA2754	LA2754	Rod shape-determining protein rodA	[TP0113-TP0501 (0.70068353)]
COG0330	COG0772	LA3492	LA3492	Hypothetical protein {UniProtKB/TrEMBL:Q8F0K1}	LA2049	LA2049	Cell division protein FtsW	[TP0113-TP0501 (0.70068353)]
COG0330	COG0772	LA2072	LA2072	Membrane protein {UniProtKB/TrEMBL:Q8F4G9}	LA2049	LA2049	Cell division protein FtsW	[TP0113-TP0501 (0.70068353)]
COG0330	COG0772	LA2028	LA2028	Membrane protease subunit,	LA2049	LA2049	Cell division protein FtsW	[TP0113-TP0501 (0.70068353)]
COG0330	COG0772	LA2072	LA2072	Membrane protein {UniProtKB/TrEMBL:Q8F4G9}	LA2754	LA2754	Rod shape-determining protein rodA	[TP0113-TP0501 (0.70068353)]
COG0330	COG0772	LA2071	LA2071	Membrane protein {UniProtKB/TrEMBL:Q8F4H0}	LA2049	LA2049	Cell division protein FtsW	[TP0113-TP0501 (0.70068353)]
COG0154	COG1624	LA2507	gatA	Glutamyl-tRNA(Gln) amidotransferase subunit A (EC 6.3.5.-) (Glu-ADT subunit A)	LA3304	LA3304	Hypothetical protein {UniProtKB/TrEMBL:Q8F134}	[TP1020-TP0826 (0.7964557)]
COG0154	COG1624	LA1333	LA1333	Putative amidase {UniProtKB/TrEMBL:Q8F6H3}	LA3304	LA3304	Hypothetical protein {UniProtKB/TrEMBL:Q8F134}	[TP1020-TP0826 (0.7964557)]
COG0840	COG1558	LA0676	LA0676	Methyl-accepting chemotaxis protein mcpC	LA0346	LA0346	Flagellar basal body rod protein	[TP0640-TP0397 (0.8569927)]
COG0840	COG1558	LA2813	LA2813	Methyl-accepting chemotaxis protein mcpB	LA0346	LA0346	Flagellar basal body rod protein	[TP0640-TP0397 (0.8569927)]
COG0840	COG1558	LA1214	LA1214	Methyl-accepting chemotaxis protein tlpB	LA0346	LA0346	Flagellar basal body rod protein	[TP0640-TP0397 (0.8569927)]
COG0840	COG1558	LA4249	LA4249	Methyl-accepting chemotaxis protein	LA0346	LA0346	Flagellar basal body rod protein	[TP0640-TP0397 (0.8569927)]
COG0840	COG1558	LA1191	LA1191	Methyl-accepting chemotaxis protein	LA0346	LA0346	Flagellar basal body rod protein	[TP0640-TP0397 (0.8569927)]
COG0840	COG1558	LA4243	LA4243	Methyl-accepting chemotaxis protein	LA0346	LA0346	Flagellar basal body rod protein	[TP0640-TP0397 (0.8569927)]
COG0840	COG1558	LA2574	LA2574	Methyl-accepting chemotaxis protein tlpA	LA0346	LA0346	Flagellar basal body rod protein	[TP0640-TP0397 (0.8569927)]
COG0840	COG1558	LA2246	LA2246	Methyl-accepting chemotaxis protein	LA0346	LA0346	Flagellar basal body rod protein	[TP0640-TP0397 (0.8569927)]
COG0840	COG1558	LA0049	LA0049	Aerotaxis sensor receptor, flavoprotein	LA0346	LA0346	Flagellar basal body rod protein	[TP0640-TP0397 (0.8569927)]
COG0840	COG1558	LA3506	LA3506	Methyl-accepting chemotaxis protein	LA0346	LA0346	Flagellar basal body rod protein	[TP0640-TP0397 (0.8569927)]
COG0840	COG1558	LA0678	LA0678	Methyl-accepting chemotaxis protein mcpB	LA0346	LA0346	Flagellar basal body rod protein	[TP0640-TP0397 (0.8569927)]
COG0143	COG0217	LA3918	metG	Methionyl-tRNA synthetase (EC 6.1.1.10) (Methionine--tRNA ligase) (MetRS)	LA0720	LA_0720	Hypothetical UPF0082 protein LA0720	[TP0798-TP0474 (0.7790581)]
COG0566	COG2204	LA1862	LA1862	TRNA/rRNA methyltransferase	LB364	LB364	Transcriptional regulator	[TP0054-TP0519 (0.63495165)]
COG0566	COG2204	LA0787	LA0787	SpoU rRNA Methylase family protein	LA2400	LA2400	Nitrogen assimilation regulatory protein Ntrx	[TP0054-TP0519 (0.63495165)]
COG0566	COG2204	LA0787	LA0787	SpoU rRNA Methylase family protein	LB364	LB364	Transcriptional regulator	[TP0054-TP0519 (0.63495165)]
COG0566	COG2204	LA1862	LA1862	TRNA/rRNA methyltransferase	LA2400	LA2400	Nitrogen assimilation regulatory protein Ntrx	[TP0054-TP0519 (0.63495165)]
COG0290	COG0724	LA1242	infC	Translation initiation factor IF-3	LA3758	LA3758	RNA-binding protein {UniProtKB/TrEMBL:Q8EZU3}	[TP0850-TP0356 (0.81817394)]
COG0290	COG0724	LA1242	infC	Translation initiation factor IF-3	LA1920	LA1920	RNA-binding protein {UniProtKB/TrEMBL:Q8F4W8}	[TP0850-TP0356 (0.81817394)]
COG0586	COG1061	LA0574	LA0574	DedA protein {UniProtKB/TrEMBL:Q8F8I2}	LA2129	LA2129	DNA repair helicase {UniProtKB/TrEMBL:Q8F4B2}	[TP0779-TP0380 (0.6968711)]
COG0586	COG1061	LA2275	LA2275	DedA protein {UniProtKB/TrEMBL:Q8F3X4}	LA2129	LA2129	DNA repair helicase {UniProtKB/TrEMBL:Q8F4B2}	[TP0779-TP0380 (0.6968711)]
COG0586	COG1061	LA2354	LA2354	DedA protein {UniProtKB/TrEMBL:Q8F3P8}	LA2129	LA2129	DNA repair helicase {UniProtKB/TrEMBL:Q8F4B2}	[TP0779-TP0380 (0.6968711)]
COG0457	COG1256	LA2267	LA2267	Putative outermembrane protein	LA4309	LA4309	Probable flagellar hook-associated protein 1	[TP0067-TP0660 (0.6278126)]
COG0457	COG1256	LA1190	LA1190	Hypothetical protein {UniProtKB/TrEMBL:Q8F6W0}	LA4309	LA4309	Probable flagellar hook-associated protein 1	[TP0067-TP0660 (0.6278126)]
COG0457	COG1256	LA0351	LA0351	TPR-repeat-containing protein	LA4309	LA4309	Probable flagellar hook-associated protein 1	[TP0067-TP0660 (0.6278126)]
COG0457	COG1256	LA2803	LA2803	TPR-repeat-containing proteins	LA4309	LA4309	Probable flagellar hook-associated protein 1	[TP0067-TP0660 (0.6278126)]
COG0457	COG1256	LA0060	LA0060	TPR-repeat-containing protein	LA4309	LA4309	Probable flagellar hook-associated protein 1	[TP0067-TP0660 (0.6278126)]
COG0457	COG1256	LA0043	LA0043	TPR-repeat-containing proteins	LA4309	LA4309	Probable flagellar hook-associated protein 1	[TP0067-TP0660 (0.6278126)]
COG0457	COG1256	LA3876	LA3876	TPR-repeat-containing proteins	LA4309	LA4309	Probable flagellar hook-associated protein 1	[TP0067-TP0660 (0.6278126)]
COG0457	COG1256	LA2572	LA2572	TPR-repeat-containing protein	LA4309	LA4309	Probable flagellar hook-associated protein 1	[TP0067-TP0660 (0.6278126)]
COG0457	COG1256	LA0138	LA0138	TPR-repeat-containing proteins	LA4309	LA4309	Probable flagellar hook-associated protein 1	[TP0067-TP0660 (0.6278126)]
COG0564	COG1200	LA0223	LA0223	Ribosomal large subunit pseudouridine synthase D	LA3945	LA3945	ATP-dependent DNA helicase recG	[TP0339-TP0687 (0.85149276)]
COG0564	COG1200	LA2896	LA2896	Ribosomal large subunit pseudouridine synthase C	LA3945	LA3945	ATP-dependent DNA helicase recG	[TP0339-TP0687 (0.85149276)]
COG0564	COG1200	LA1490	LA1490	Ribosomal large subunit pseudouridine synthase C	LA3945	LA3945	ATP-dependent DNA helicase recG	[TP0339-TP0687 (0.85149276)]
COG0772	COG1115	LA2049	LA2049	Cell division protein FtsW	LA2616	LA2616	Phosphatidylserine decarboxylase proenzyme	[TP0501-TP0998 (0.70629925)]
COG0772	COG1115	LA2754	LA2754	Rod shape-determining protein rodA	LA2616	LA2616	Phosphatidylserine decarboxylase proenzyme	[TP0501-TP0998 (0.70629925)]
COG0457	COG2812	LA2267	LA2267	Putative outermembrane protein	LA4331	LA4331	DNA polymerase III subunit gamma	[TP0067-TP1005 (0.5652097)]
COG0457	COG2812	LA1190	LA1190	Hypothetical protein {UniProtKB/TrEMBL:Q8F6W0}	LA4331	LA4331	DNA polymerase III subunit gamma	[TP0067-TP1005 (0.5652097)]
COG0457	COG2812	LA2803	LA2803	TPR-repeat-containing proteins	LA4331	LA4331	DNA polymerase III subunit gamma	[TP0067-TP1005 (0.5652097)]
COG0457	COG2812	LA0060	LA0060	TPR-repeat-containing protein	LA4331	LA4331	DNA polymerase III subunit gamma	[TP0067-TP1005 (0.5652097)]
COG0457	COG2812	LA0351	LA0351	TPR-repeat-containing protein	LA4331	LA4331	DNA polymerase III subunit gamma	[TP0067-TP1005 (0.5652097)]
COG0457	COG2812	LA0138	LA0138	TPR-repeat-containing proteins	LA4331	LA4331	DNA polymerase III subunit gamma	[TP0067-TP1005 (0.5652097)]
COG0457	COG2812	LA2572	LA2572	TPR-repeat-containing protein	LA4331	LA4331	DNA polymerase III subunit gamma	[TP0067-TP1005 (0.5652097)]
COG0457	COG2812	LA3876	LA3876	TPR-repeat-containing proteins	LA4331	LA4331	DNA polymerase III subunit gamma	[TP0067-TP1005 (0.5652097)]
COG0457	COG2812	LA0043	LA0043	TPR-repeat-containing proteins	LA4331	LA4331	DNA polymerase III subunit gamma	[TP0067-TP1005 (0.5652097)]
COG0457	COG1396	LA0138	LA0138	TPR-repeat-containing proteins	LA2894	LA2894	Predicted transcriptional regulator	[TP0648-TP0461 (0.6214171)]
COG0457	COG1396	LA2572	LA2572	TPR-repeat-containing protein	LA2894	LA2894	Predicted transcriptional regulator	[TP0648-TP0461 (0.6214171)]
COG0457	COG1396	LA0060	LA0060	TPR-repeat-containing protein	LA2894	LA2894	Predicted transcriptional regulator	[TP0648-TP0461 (0.6214171)]
COG0457	COG1396	LA1190	LA1190	Hypothetical protein {UniProtKB/TrEMBL:Q8F6W0}	LA2894	LA2894	Predicted transcriptional regulator	[TP0648-TP0461 (0.6214171)]
COG0457	COG1396	LA3876	LA3876	TPR-repeat-containing proteins	LA2894	LA2894	Predicted transcriptional regulator	[TP0648-TP0461 (0.6214171)]
COG0457	COG1396	LA2267	LA2267	Putative outermembrane protein	LA2894	LA2894	Predicted transcriptional regulator	[TP0648-TP0461 (0.6214171)]
COG0457	COG1396	LA0351	LA0351	TPR-repeat-containing protein	LA2894	LA2894	Predicted transcriptional regulator	[TP0648-TP0461 (0.6214171)]
COG0457	COG1396	LA2803	LA2803	TPR-repeat-containing proteins	LA2894	LA2894	Predicted transcriptional regulator	[TP0648-TP0461 (0.6214171)]
COG0457	COG1396	LA0043	LA0043	TPR-repeat-containing proteins	LA2894	LA2894	Predicted transcriptional regulator	[TP0648-TP0461 (0.6214171)]
COG0036	COG1516	LA2394	LA2394	Ribulose-phosphate 3-epimerase	LA2280	LA2280	Flagellar protein FliS {UniProtKB/TrEMBL:Q8F3W9}	[TP0945-TP0943 (0.573118)]
COG0153	COG0457	LA3885	LA3885	Galactokinase {UniProtKB/TrEMBL:Q8EZG9}	LA3876	LA3876	TPR-repeat-containing proteins	[TP0418-TP0095 (0.6515529), TP0418-TP0067 (0.62672263)]
COG0153	COG0457	LA3885	LA3885	Galactokinase {UniProtKB/TrEMBL:Q8EZG9}	LA0351	LA0351	TPR-repeat-containing protein	[TP0418-TP0095 (0.6515529), TP0418-TP0067 (0.62672263)]
COG0153	COG0457	LA3885	LA3885	Galactokinase {UniProtKB/TrEMBL:Q8EZG9}	LA0138	LA0138	TPR-repeat-containing proteins	[TP0418-TP0095 (0.6515529), TP0418-TP0067 (0.62672263)]
COG0153	COG0457	LA3885	LA3885	Galactokinase {UniProtKB/TrEMBL:Q8EZG9}	LA2803	LA2803	TPR-repeat-containing proteins	[TP0418-TP0095 (0.6515529), TP0418-TP0067 (0.62672263)]
COG0153	COG0457	LA3885	LA3885	Galactokinase {UniProtKB/TrEMBL:Q8EZG9}	LA0060	LA0060	TPR-repeat-containing protein	[TP0418-TP0095 (0.6515529), TP0418-TP0067 (0.62672263)]
COG0153	COG0457	LA3885	LA3885	Galactokinase {UniProtKB/TrEMBL:Q8EZG9}	LA2572	LA2572	TPR-repeat-containing protein	[TP0418-TP0095 (0.6515529), TP0418-TP0067 (0.62672263)]
COG0153	COG0457	LA3885	LA3885	Galactokinase {UniProtKB/TrEMBL:Q8EZG9}	LA2267	LA2267	Putative outermembrane protein	[TP0418-TP0095 (0.6515529), TP0418-TP0067 (0.62672263)]
COG0153	COG0457	LA3885	LA3885	Galactokinase {UniProtKB/TrEMBL:Q8EZG9}	LA1190	LA1190	Hypothetical protein {UniProtKB/TrEMBL:Q8F6W0}	[TP0418-TP0095 (0.6515529), TP0418-TP0067 (0.62672263)]
COG0153	COG0457	LA3885	LA3885	Galactokinase {UniProtKB/TrEMBL:Q8EZG9}	LA0043	LA0043	TPR-repeat-containing proteins	[TP0418-TP0095 (0.6515529), TP0418-TP0067 (0.62672263)]
COG0237	COG1493	LA3863	coaE	Dephospho-CoA kinase (EC 2.7.1.24) (Dephosphocoenzyme A kinase)	LA2403	hprK	HPr kinase/phosphorylase (EC 2.7.11.-) (EC 2.7.4.-) (HPrK/P) (HPr(Ser) kinase/phosphorylase)	[TP0296-TP0591 (0.7885255)]
COG0124	COG0124	LA0054	hisS	Histidyl-tRNA synthetase (EC 6.1.1.21) (Histidine--tRNA ligase) (HisRS)	LA0054	hisS	Histidyl-tRNA synthetase (EC 6.1.1.21) (Histidine--tRNA ligase) (HisRS)	[TP0641-TP0641 (0.67365265)]
COG0290	COG1837	LA1242	infC	Translation initiation factor IF-3	LA2390	LA_2390	UPF0109 protein LA_2390	[TP0850-TP0906 (0.70629925)]
COG0768	COG0815	LA3698	LA3698	Penicillin-binding protein	LA1124	lnt1	Apolipoprotein N-acyltransferase 1 (EC 2.3.1.-) (ALP N-acyltransferase 1)	[TP0500-TP0252 (0.87159187)]
COG0768	COG0815	LA2755	LA2755	Probable penicillin-binding protein	LA1124	lnt1	Apolipoprotein N-acyltransferase 1 (EC 2.3.1.-) (ALP N-acyltransferase 1)	[TP0500-TP0252 (0.87159187)]
COG0768	COG0815	LA2755	LA2755	Probable penicillin-binding protein	LA4078	lnt2	Apolipoprotein N-acyltransferase 2 (EC 2.3.1.-) (ALP N-acyltransferase 2)	[TP0500-TP0252 (0.87159187)]
COG0768	COG0815	LA3698	LA3698	Penicillin-binding protein	LA4078	lnt2	Apolipoprotein N-acyltransferase 2 (EC 2.3.1.-) (ALP N-acyltransferase 2)	[TP0500-TP0252 (0.87159187)]
COG1536	NOG19604	LA2007	LA2007	Flagellar motor switch protein	LA1927	LA1927	Hypothetical protein {UniProtKB/TrEMBL:Q8F4W1}	[TP0400-TP0443 (0.7038825)]
COG1536	NOG19604	LA2590	LA2590	Flagellar motor switch protein fliG	LA1927	LA1927	Hypothetical protein {UniProtKB/TrEMBL:Q8F4W1}	[TP0400-TP0443 (0.7038825)]
COG1536	NOG19604	LA0025	LA0025	Flagellar motor switch protein FliG	LA1927	LA1927	Hypothetical protein {UniProtKB/TrEMBL:Q8F4W1}	[TP0400-TP0443 (0.7038825)]
COG0442	COG1344	LA3290	LA3290	Prolyl-tRNA synthetase {UniProtKB/TrEMBL:Q8F148}	LA2418	LA2418	Possible hook-associated protein, flagellin	[TP0160-TP0792 (0.6929264), TP0160-TP0659 (0.5927278)]
COG0442	COG1344	LA3290	LA3290	Prolyl-tRNA synthetase {UniProtKB/TrEMBL:Q8F148}	LA2019	flaB	Flagellar filament 35 kDa core protein (Flagellin class B) (35 kDa antigen)	[TP0160-TP0792 (0.6929264), TP0160-TP0659 (0.5927278)]
COG0442	COG1344	LA3290	LA3290	Prolyl-tRNA synthetase {UniProtKB/TrEMBL:Q8F148}	LA2017	LA2017	Periplasmic flagellin {UniProtKB/TrEMBL:Q8F4M3}	[TP0160-TP0792 (0.6929264), TP0160-TP0659 (0.5927278)]
COG0442	COG1344	LA3290	LA3290	Prolyl-tRNA synthetase {UniProtKB/TrEMBL:Q8F148}	LA2417	LA2417	Possible hook-associated protein, flagellin	[TP0160-TP0792 (0.6929264), TP0160-TP0659 (0.5927278)]
COG0442	COG1344	LA3290	LA3290	Prolyl-tRNA synthetase {UniProtKB/TrEMBL:Q8F148}	LA4308	LA4308	Flagellin and related hook-associated proteins	[TP0160-TP0792 (0.6929264), TP0160-TP0659 (0.5927278)]
COG0211	COG1536	LA0851	rpmA	50S ribosomal protein L27	LA2590	LA2590	Flagellar motor switch protein fliG	[TP0743-TP0400 (0.6311798)]
COG0211	COG1536	LA0851	rpmA	50S ribosomal protein L27	LA0025	LA0025	Flagellar motor switch protein FliG	[TP0743-TP0400 (0.6311798)]
COG0211	COG1536	LA0851	rpmA	50S ribosomal protein L27	LA2007	LA2007	Flagellar motor switch protein	[TP0743-TP0400 (0.6311798)]
COG1558	COG4591	LA0346	LA0346	Flagellar basal body rod protein	LA0273	LA0273	Lipoprotein releasing system transmembrane	[TP0397-TP0582 (0.5810855)]
COG1558	COG4591	LA0346	LA0346	Flagellar basal body rod protein	LA1284	LA1284	Lipoprotein releasing system transmembrane	[TP0397-TP0582 (0.5810855)]
COG1536	COG1595	LA0025	LA0025	Flagellar motor switch protein FliG	LA3652	LA3652	Probable RNA polymerase ECF-type sigma factor	[TP0400-TP0092 (0.64304686)]
COG1536	COG1595	LA0025	LA0025	Flagellar motor switch protein FliG	LA1205	LA1205	Probable RNA polymerase ECF-type sigma factor	[TP0400-TP0092 (0.64304686)]
COG1536	COG1595	LA0025	LA0025	Flagellar motor switch protein FliG	LA4122	LA4122	Probable RNA polymerase ECF-type sigma factor	[TP0400-TP0092 (0.64304686)]
COG1536	COG1595	LA0025	LA0025	Flagellar motor switch protein FliG	LA4098	LA4098	Probable RNA polymerase ECF-type sigma factor	[TP0400-TP0092 (0.64304686)]
COG1536	COG1595	LA0025	LA0025	Flagellar motor switch protein FliG	LA2101	LA2101	RNA polymerase sigma-70 factor, ECF subfamily	[TP0400-TP0092 (0.64304686)]
COG1536	COG1595	LA2007	LA2007	Flagellar motor switch protein	LA1205	LA1205	Probable RNA polymerase ECF-type sigma factor	[TP0400-TP0092 (0.64304686)]
COG1536	COG1595	LA2590	LA2590	Flagellar motor switch protein fliG	LA4098	LA4098	Probable RNA polymerase ECF-type sigma factor	[TP0400-TP0092 (0.64304686)]
COG1536	COG1595	LA0025	LA0025	Flagellar motor switch protein FliG	LA0876	LA0876	Probable RNA polymerase ECF-type sigma factor	[TP0400-TP0092 (0.64304686)]
COG1536	COG1595	LA2007	LA2007	Flagellar motor switch protein	LA4122	LA4122	Probable RNA polymerase ECF-type sigma factor	[TP0400-TP0092 (0.64304686)]
COG1536	COG1595	LA0025	LA0025	Flagellar motor switch protein FliG	LA0443	LA0443	Probable RNA polymerase ECF-type sigma factor	[TP0400-TP0092 (0.64304686)]
COG1536	COG1595	LA0025	LA0025	Flagellar motor switch protein FliG	LA0165	LA0165	Probable RNA polymerase ECF-type sigma factor	[TP0400-TP0092 (0.64304686)]
COG1536	COG1595	LA2590	LA2590	Flagellar motor switch protein fliG	LA0443	LA0443	Probable RNA polymerase ECF-type sigma factor	[TP0400-TP0092 (0.64304686)]
COG1536	COG1595	LA2007	LA2007	Flagellar motor switch protein	LA2101	LA2101	RNA polymerase sigma-70 factor, ECF subfamily	[TP0400-TP0092 (0.64304686)]
COG1536	COG1595	LA2590	LA2590	Flagellar motor switch protein fliG	LA2101	LA2101	RNA polymerase sigma-70 factor, ECF subfamily	[TP0400-TP0092 (0.64304686)]
COG1536	COG1595	LA2007	LA2007	Flagellar motor switch protein	LB144	LB144	RNA polymerase ECF-type sigma factor	[TP0400-TP0092 (0.64304686)]
COG1536	COG1595	LA2590	LA2590	Flagellar motor switch protein fliG	LB144	LB144	RNA polymerase ECF-type sigma factor	[TP0400-TP0092 (0.64304686)]
COG1536	COG1595	LA2590	LA2590	Flagellar motor switch protein fliG	LA4122	LA4122	Probable RNA polymerase ECF-type sigma factor	[TP0400-TP0092 (0.64304686)]
COG1536	COG1595	LA2590	LA2590	Flagellar motor switch protein fliG	LA1205	LA1205	Probable RNA polymerase ECF-type sigma factor	[TP0400-TP0092 (0.64304686)]
COG1536	COG1595	LA2007	LA2007	Flagellar motor switch protein	LA0443	LA0443	Probable RNA polymerase ECF-type sigma factor	[TP0400-TP0092 (0.64304686)]
COG1536	COG1595	LA2590	LA2590	Flagellar motor switch protein fliG	LA3652	LA3652	Probable RNA polymerase ECF-type sigma factor	[TP0400-TP0092 (0.64304686)]
COG1536	COG1595	LA2007	LA2007	Flagellar motor switch protein	LA0876	LA0876	Probable RNA polymerase ECF-type sigma factor	[TP0400-TP0092 (0.64304686)]
COG1536	COG1595	LA2590	LA2590	Flagellar motor switch protein fliG	LA0876	LA0876	Probable RNA polymerase ECF-type sigma factor	[TP0400-TP0092 (0.64304686)]
COG1536	COG1595	LA2007	LA2007	Flagellar motor switch protein	LA0165	LA0165	Probable RNA polymerase ECF-type sigma factor	[TP0400-TP0092 (0.64304686)]
COG1536	COG1595	LA0025	LA0025	Flagellar motor switch protein FliG	LB144	LB144	RNA polymerase ECF-type sigma factor	[TP0400-TP0092 (0.64304686)]
COG1536	COG1595	LA2007	LA2007	Flagellar motor switch protein	LA4098	LA4098	Probable RNA polymerase ECF-type sigma factor	[TP0400-TP0092 (0.64304686)]
COG1536	COG1595	LA2007	LA2007	Flagellar motor switch protein	LA3652	LA3652	Probable RNA polymerase ECF-type sigma factor	[TP0400-TP0092 (0.64304686)]
COG1536	COG1595	LA2590	LA2590	Flagellar motor switch protein fliG	LA0165	LA0165	Probable RNA polymerase ECF-type sigma factor	[TP0400-TP0092 (0.64304686)]
COG1558	COG4786	LA0346	LA0346	Flagellar basal body rod protein	LA1855	LA1855	Flagellar hook protein {UniProtKB/TrEMBL:Q8F532}	[TP0397-TP0961 (0.74447966)]
COG1558	COG4786	LA0346	LA0346	Flagellar basal body rod protein	LA2667	LA2667	Flagellar hook protein {UniProtKB/TrEMBL:Q8F2V1}	[TP0397-TP0961 (0.74447966)]
COG0012	COG0608	LA2329	LA2329	GTP-binding protein {UniProtKB/TrEMBL:Q8F3S1}	LA2999	LA2999	Single-stranded-DNA-specific exonuclease recJ	[TP0124-TP0704 (0.626838)]
COG0739	COG0773	LA1493	LA1493	Peptidase family M23/M37	LA2051	LA2051	UDP-N-acetylmuramate--alanine ligase	[TP0782-TP0341 (0.8145237)]
COG0739	COG0773	LA2377	LA2377	Peptidase, M23/M37 family protein	LA2051	LA2051	UDP-N-acetylmuramate--alanine ligase	[TP0782-TP0341 (0.8145237)]
COG0739	COG0773	LA1493	LA1493	Peptidase family M23/M37	LA4151	LA4151	UDP-N-acetylmuramate:L-alanyl-gamma-D-glutamyl-me	[TP0782-TP0341 (0.8145237)]
COG0739	COG0773	LA1043	LA1043	Peptidase, M23/M37 family protein	LA4151	LA4151	UDP-N-acetylmuramate:L-alanyl-gamma-D-glutamyl-me	[TP0782-TP0341 (0.8145237)]
COG0739	COG0773	LA2377	LA2377	Peptidase, M23/M37 family protein	LA4151	LA4151	UDP-N-acetylmuramate:L-alanyl-gamma-D-glutamyl-me	[TP0782-TP0341 (0.8145237)]
COG0739	COG0773	LA4213	LA4213	Peptidase, M23/M37 family protein	LA4151	LA4151	UDP-N-acetylmuramate:L-alanyl-gamma-D-glutamyl-me	[TP0782-TP0341 (0.8145237)]
COG0739	COG0773	LA1043	LA1043	Peptidase, M23/M37 family protein	LA2051	LA2051	UDP-N-acetylmuramate--alanine ligase	[TP0782-TP0341 (0.8145237)]
COG0739	COG0773	LA4213	LA4213	Peptidase, M23/M37 family protein	LA2051	LA2051	UDP-N-acetylmuramate--alanine ligase	[TP0782-TP0341 (0.8145237)]
COG0050	COG0457	LA0737	tuf	Elongation factor Tu (EF-Tu)	LA3876	LA3876	TPR-repeat-containing proteins	[TP0187-TP0067 (0.7854602)]
COG0050	COG0457	LA0737	tuf	Elongation factor Tu (EF-Tu)	LA0351	LA0351	TPR-repeat-containing protein	[TP0187-TP0067 (0.7854602)]
COG0050	COG0457	LA0737	tuf	Elongation factor Tu (EF-Tu)	LA0060	LA0060	TPR-repeat-containing protein	[TP0187-TP0067 (0.7854602)]
COG0050	COG0457	LA0737	tuf	Elongation factor Tu (EF-Tu)	LA2572	LA2572	TPR-repeat-containing protein	[TP0187-TP0067 (0.7854602)]
COG0050	COG0457	LA0737	tuf	Elongation factor Tu (EF-Tu)	LA1190	LA1190	Hypothetical protein {UniProtKB/TrEMBL:Q8F6W0}	[TP0187-TP0067 (0.7854602)]
COG0050	COG0457	LA0737	tuf	Elongation factor Tu (EF-Tu)	LA2803	LA2803	TPR-repeat-containing proteins	[TP0187-TP0067 (0.7854602)]
COG0050	COG0457	LA0737	tuf	Elongation factor Tu (EF-Tu)	LA2267	LA2267	Putative outermembrane protein	[TP0187-TP0067 (0.7854602)]
COG0050	COG0457	LA0737	tuf	Elongation factor Tu (EF-Tu)	LA0138	LA0138	TPR-repeat-containing proteins	[TP0187-TP0067 (0.7854602)]
COG0050	COG0457	LA0737	tuf	Elongation factor Tu (EF-Tu)	LA0043	LA0043	TPR-repeat-containing proteins	[TP0187-TP0067 (0.7854602)]
COG0220	COG1316	LA0140	trmB	tRNA (guanine-N(7)-)-methyltransferase (EC 2.1.1.33) (tRNA(m7G46)- methyltransferase)	LA1363	LA1363	Hypothetical protein {UniProtKB/TrEMBL:Q8F6E5}	[TP0464-TP0739 (0.7885255)]
COG0257	COG0564	LA0761.1	LA0761.1	annotation not available	LA0223	LA0223	Ribosomal large subunit pseudouridine synthase D	[TP0209-TP0154 (0.634929)]
COG0257	COG0564	LA0761.1	LA0761.1	annotation not available	LA1490	LA1490	Ribosomal large subunit pseudouridine synthase C	[TP0209-TP0154 (0.634929)]
COG0257	COG0564	LA0761.1	LA0761.1	annotation not available	LA2896	LA2896	Ribosomal large subunit pseudouridine synthase C	[TP0209-TP0154 (0.634929)]
COG0621	COG2208	LA0388	LA0388	Hypothetical protein {UniProtKB/TrEMBL:Q8F909}	LA2122	LA2122	Putative sigma-B regulator	[TP0269-TP0218 (0.77940726)]
COG0621	COG2208	LA1105	LA1105	Putative epimerase {UniProtKB/TrEMBL:Q8F743}	LA3514	LA3514	Two-component response regulator	[TP0269-TP0218 (0.77940726)]
COG0621	COG2208	LA1105	LA1105	Putative epimerase {UniProtKB/TrEMBL:Q8F743}	LA2122	LA2122	Putative sigma-B regulator	[TP0269-TP0218 (0.77940726)]
COG0621	COG2208	LA0388	LA0388	Hypothetical protein {UniProtKB/TrEMBL:Q8F909}	LA2548	LA2548	Two-component response regulator	[TP0269-TP0218 (0.77940726)]
COG0621	COG2208	LA0388	LA0388	Hypothetical protein {UniProtKB/TrEMBL:Q8F909}	LA3170	LA3170	Sigma factor sigB regulation protein rsbU	[TP0269-TP0218 (0.77940726)]
COG0621	COG2208	LA1138	LA1138	Hypothetical protein {UniProtKB/TrEMBL:Q8F710}	LA3451	LA3451	Putative regulation protein	[TP0269-TP0218 (0.77940726)]
COG0621	COG2208	LA1138	LA1138	Hypothetical protein {UniProtKB/TrEMBL:Q8F710}	LA3514	LA3514	Two-component response regulator	[TP0269-TP0218 (0.77940726)]
COG0621	COG2208	LA1138	LA1138	Hypothetical protein {UniProtKB/TrEMBL:Q8F710}	LA1197	LA1197	Putative regulation protein	[TP0269-TP0218 (0.77940726)]
COG0621	COG2208	LA1138	LA1138	Hypothetical protein {UniProtKB/TrEMBL:Q8F710}	LA2122	LA2122	Putative sigma-B regulator	[TP0269-TP0218 (0.77940726)]
COG0621	COG2208	LA1105	LA1105	Putative epimerase {UniProtKB/TrEMBL:Q8F743}	LA2548	LA2548	Two-component response regulator	[TP0269-TP0218 (0.77940726)]
COG0621	COG2208	LA0388	LA0388	Hypothetical protein {UniProtKB/TrEMBL:Q8F909}	LA3451	LA3451	Putative regulation protein	[TP0269-TP0218 (0.77940726)]
COG0621	COG2208	LA0388	LA0388	Hypothetical protein {UniProtKB/TrEMBL:Q8F909}	LB112	LB112	Putative regulatory protein contains GAF domain	[TP0269-TP0218 (0.77940726)]
COG0621	COG2208	LA1105	LA1105	Putative epimerase {UniProtKB/TrEMBL:Q8F743}	LB112	LB112	Putative regulatory protein contains GAF domain	[TP0269-TP0218 (0.77940726)]
COG0621	COG2208	LA0388	LA0388	Hypothetical protein {UniProtKB/TrEMBL:Q8F909}	LA1197	LA1197	Putative regulation protein	[TP0269-TP0218 (0.77940726)]
COG0621	COG2208	LA0388	LA0388	Hypothetical protein {UniProtKB/TrEMBL:Q8F909}	LA3514	LA3514	Two-component response regulator	[TP0269-TP0218 (0.77940726)]
COG0621	COG2208	LA1138	LA1138	Hypothetical protein {UniProtKB/TrEMBL:Q8F710}	LB112	LB112	Putative regulatory protein contains GAF domain	[TP0269-TP0218 (0.77940726)]
COG0621	COG2208	LA1105	LA1105	Putative epimerase {UniProtKB/TrEMBL:Q8F743}	LA3451	LA3451	Putative regulation protein	[TP0269-TP0218 (0.77940726)]
COG0621	COG2208	LA1138	LA1138	Hypothetical protein {UniProtKB/TrEMBL:Q8F710}	LA3170	LA3170	Sigma factor sigB regulation protein rsbU	[TP0269-TP0218 (0.77940726)]
COG0621	COG2208	LA1105	LA1105	Putative epimerase {UniProtKB/TrEMBL:Q8F743}	LA1197	LA1197	Putative regulation protein	[TP0269-TP0218 (0.77940726)]
COG0621	COG2208	LA1138	LA1138	Hypothetical protein {UniProtKB/TrEMBL:Q8F710}	LA2548	LA2548	Two-component response regulator	[TP0269-TP0218 (0.77940726)]
COG0621	COG2208	LA1105	LA1105	Putative epimerase {UniProtKB/TrEMBL:Q8F743}	LA3170	LA3170	Sigma factor sigB regulation protein rsbU	[TP0269-TP0218 (0.77940726)]
COG0739	COG2239	LA2377	LA2377	Peptidase, M23/M37 family protein	LA2217	LA2217	Magnesium transporter {UniProtKB/TrEMBL:Q8F430}	[TP0155-TP0917 (0.6343327)]
COG0739	COG2239	LA1493	LA1493	Peptidase family M23/M37	LA2217	LA2217	Magnesium transporter {UniProtKB/TrEMBL:Q8F430}	[TP0155-TP0917 (0.6343327)]
COG0739	COG2239	LA1043	LA1043	Peptidase, M23/M37 family protein	LA2217	LA2217	Magnesium transporter {UniProtKB/TrEMBL:Q8F430}	[TP0155-TP0917 (0.6343327)]
COG0739	COG2239	LA4213	LA4213	Peptidase, M23/M37 family protein	LA2217	LA2217	Magnesium transporter {UniProtKB/TrEMBL:Q8F430}	[TP0155-TP0917 (0.6343327)]
COG0457	COG1187	LA0060	LA0060	TPR-repeat-containing protein	LA2291	LA2291	Ribosomal large subunit pseudouridine synthase B	[TP0067-TP0459 (0.6360361)]
COG0457	COG1187	LA1190	LA1190	Hypothetical protein {UniProtKB/TrEMBL:Q8F6W0}	LA2291	LA2291	Ribosomal large subunit pseudouridine synthase B	[TP0067-TP0459 (0.6360361)]
COG0457	COG1187	LA0351	LA0351	TPR-repeat-containing protein	LA2291	LA2291	Ribosomal large subunit pseudouridine synthase B	[TP0067-TP0459 (0.6360361)]
COG0457	COG1187	LA0043	LA0043	TPR-repeat-containing proteins	LA2291	LA2291	Ribosomal large subunit pseudouridine synthase B	[TP0067-TP0459 (0.6360361)]
COG0457	COG1187	LA2267	LA2267	Putative outermembrane protein	LA2291	LA2291	Ribosomal large subunit pseudouridine synthase B	[TP0067-TP0459 (0.6360361)]
COG0457	COG1187	LA2803	LA2803	TPR-repeat-containing proteins	LA2291	LA2291	Ribosomal large subunit pseudouridine synthase B	[TP0067-TP0459 (0.6360361)]
COG0457	COG1187	LA3876	LA3876	TPR-repeat-containing proteins	LA2291	LA2291	Ribosomal large subunit pseudouridine synthase B	[TP0067-TP0459 (0.6360361)]
COG0457	COG1187	LA0138	LA0138	TPR-repeat-containing proteins	LA2291	LA2291	Ribosomal large subunit pseudouridine synthase B	[TP0067-TP0459 (0.6360361)]
COG0457	COG1187	LA2572	LA2572	TPR-repeat-containing protein	LA2291	LA2291	Ribosomal large subunit pseudouridine synthase B	[TP0067-TP0459 (0.6360361)]
COG0210	COG0305	LA1085	LA1085	ATP-dependent DNA helicase pcrA	LA1679	LA1679	Replicative DNA helicase B	[TP0102-TP0058 (0.8842861)]
COG0210	COG0305	LA0488	LA0488	ATP-dependent DNA helicase pcrA	LA1679	LA1679	Replicative DNA helicase B	[TP0102-TP0058 (0.8842861)]
COG0210	COG0305	LA2317	LA2317	ATP-dependent DNA helicase pcrA	LA1679	LA1679	Replicative DNA helicase B	[TP0102-TP0058 (0.8842861)]
COG0210	COG0305	LA2193	LA2193	ATP-dependent DNA helicase pcrA	LA1679	LA1679	Replicative DNA helicase B	[TP0102-TP0058 (0.8842861)]
COG0621	COG0739	LA0388	LA0388	Hypothetical protein {UniProtKB/TrEMBL:Q8F909}	LA2377	LA2377	Peptidase, M23/M37 family protein	[TP0269-TP0702 (0.8475093)]
COG0621	COG0739	LA1138	LA1138	Hypothetical protein {UniProtKB/TrEMBL:Q8F710}	LA1043	LA1043	Peptidase, M23/M37 family protein	[TP0269-TP0702 (0.8475093)]
COG0621	COG0739	LA1138	LA1138	Hypothetical protein {UniProtKB/TrEMBL:Q8F710}	LA2377	LA2377	Peptidase, M23/M37 family protein	[TP0269-TP0702 (0.8475093)]
COG0621	COG0739	LA1105	LA1105	Putative epimerase {UniProtKB/TrEMBL:Q8F743}	LA4213	LA4213	Peptidase, M23/M37 family protein	[TP0269-TP0702 (0.8475093)]
COG0621	COG0739	LA0388	LA0388	Hypothetical protein {UniProtKB/TrEMBL:Q8F909}	LA4213	LA4213	Peptidase, M23/M37 family protein	[TP0269-TP0702 (0.8475093)]
COG0621	COG0739	LA1105	LA1105	Putative epimerase {UniProtKB/TrEMBL:Q8F743}	LA2377	LA2377	Peptidase, M23/M37 family protein	[TP0269-TP0702 (0.8475093)]
COG0621	COG0739	LA1138	LA1138	Hypothetical protein {UniProtKB/TrEMBL:Q8F710}	LA1493	LA1493	Peptidase family M23/M37	[TP0269-TP0702 (0.8475093)]
COG0621	COG0739	LA1138	LA1138	Hypothetical protein {UniProtKB/TrEMBL:Q8F710}	LA4213	LA4213	Peptidase, M23/M37 family protein	[TP0269-TP0702 (0.8475093)]
COG0621	COG0739	LA1105	LA1105	Putative epimerase {UniProtKB/TrEMBL:Q8F743}	LA1043	LA1043	Peptidase, M23/M37 family protein	[TP0269-TP0702 (0.8475093)]
COG0621	COG0739	LA0388	LA0388	Hypothetical protein {UniProtKB/TrEMBL:Q8F909}	LA1493	LA1493	Peptidase family M23/M37	[TP0269-TP0702 (0.8475093)]
COG0621	COG0739	LA1105	LA1105	Putative epimerase {UniProtKB/TrEMBL:Q8F743}	LA1493	LA1493	Peptidase family M23/M37	[TP0269-TP0702 (0.8475093)]
COG0621	COG0739	LA0388	LA0388	Hypothetical protein {UniProtKB/TrEMBL:Q8F909}	LA1043	LA1043	Peptidase, M23/M37 family protein	[TP0269-TP0702 (0.8475093)]
COG1256	COG1516	LA4309	LA4309	Probable flagellar hook-associated protein 1	LA2280	LA2280	Flagellar protein FliS {UniProtKB/TrEMBL:Q8F3W9}	[TP0660-TP0943 (0.90609026)]
COG0257	COG1057	LA0761.1	LA0761.1	annotation not available	LA0855	nadD	Probable nicotinate-nucleotide adenylyltransferase (EC 2.7.7.18) (Deamido-NAD(+) pyrophosphorylase) (Deamido-NAD(+) diphosphorylase) (Nicotinate mononucleotide adenylyltransferase) (NaMN adenylyltransferase)	[TP0209-TP0741 (0.64932555)]
