# Supplementary material for: The Binary Protein Interactome of Treponema pallidum – The Syphilis Spirochete
Source: PLoS One. 2008 May 28;3(5):e2292. doi: 10.1371/journal.pone.0002292 (PMC2386257; doi:10.1371/journal.pone.0002292)
Supplement: Data S1 — Predicted protein-protein interactions based on our Treponema pallidum data; zip archive containing 372 files with one file per species. (6.09 MB ZIP) [file pone.0002292.s006.zip › bacteria/Listeria_innocua.tab]

272626 Listeria innocua
COG A	COG B	Locus Id A	Preferred Name(s) A	Annotation A	Locus Id B	Preferred Name(s) B	Annotation B	T. pallidum interaction
COG0186	COG1475	lin2772	rpsQ	Ribosomal protein S17 {UniProtKB/TrEMBL:Q7ANU5}	lin1346	lin1346	Lin1346 protein {UniProtKB/TrEMBL:Q92C45}	[TP0198-TP0271 (0.71912634)]
COG0186	COG1475	lin2772	rpsQ	Ribosomal protein S17 {UniProtKB/TrEMBL:Q7ANU5}	lin1737	lin1737	Lin1737 protein {UniProtKB/TrEMBL:Q92B15}	[TP0198-TP0271 (0.71912634)]
COG0186	COG1475	lin2772	rpsQ	Ribosomal protein S17 {UniProtKB/TrEMBL:Q7ANU5}	lin1262	lin1262	Lin1262 protein {UniProtKB/TrEMBL:Q92CC6}	[TP0198-TP0271 (0.71912634)]
COG0186	COG1475	lin2772	rpsQ	Ribosomal protein S17 {UniProtKB/TrEMBL:Q7ANU5}	lin2922	lin2922	Partition protein ParB homolg	[TP0198-TP0271 (0.71912634)]
COG0186	COG1475	lin2772	rpsQ	Ribosomal protein S17 {UniProtKB/TrEMBL:Q7ANU5}	lin2926	lin2926	Lin2926 protein {UniProtKB/TrEMBL:Q926W4}	[TP0198-TP0271 (0.71912634)]
COG0617	COG0860	lin2019	cca	CCA-adding enzyme (EC 2.7.7.25) (EC 2.7.7.21) (tRNA nucleotidyltransferase) (tRNA adenylyl-/cytidylyl- transferase) (tRNA CCA-pyrophosphorylase) (tRNA-NT)	lin0176	lin0176	Lin0176 protein {UniProtKB/TrEMBL:Q92FD0}	[TP0270-TP0247 (0.76828843)]
COG0617	COG0860	lin2019	cca	CCA-adding enzyme (EC 2.7.7.25) (EC 2.7.7.21) (tRNA nucleotidyltransferase) (tRNA adenylyl-/cytidylyl- transferase) (tRNA CCA-pyrophosphorylase) (tRNA-NT)	lin1296	lin1296	Lin1296 protein {UniProtKB/TrEMBL:Q92C95}	[TP0270-TP0247 (0.76828843)]
COG0617	COG0860	lin2019	cca	CCA-adding enzyme (EC 2.7.7.25) (EC 2.7.7.21) (tRNA nucleotidyltransferase) (tRNA adenylyl-/cytidylyl- transferase) (tRNA CCA-pyrophosphorylase) (tRNA-NT)	lin1556	lin1556	Lin1556 protein {UniProtKB/TrEMBL:Q92BJ2}	[TP0270-TP0247 (0.76828843)]
COG0201	COG0550	lin2761	lin2761	SecY protein {UniProtKB/TrEMBL:Q927M7}	lin1314	lin1314	TopA protein {UniProtKB/TrEMBL:Q92C77}	[TP0208-TP0394 (0.8044664)]
COG0693	COG1922	lin0465	lin0465	Lin0465 protein {UniProtKB/TrEMBL:Q92EJ4}	lin2665	lin2665	Lin2665 protein {UniProtKB/TrEMBL:Q927X2}	[TP0445-TP0275 (0.6010877)]
COG0693	COG1922	lin2358	lin2358	Lin2358 protein {UniProtKB/TrEMBL:Q7ANW4}	lin2665	lin2665	Lin2665 protein {UniProtKB/TrEMBL:Q927X2}	[TP0445-TP0275 (0.6010877)]
COG0768	COG2812	lin2145	lin2145	PbpB protein {UniProtKB/TrEMBL:Q929X8}	lin2852	lin2852	DnaX protein {UniProtKB/TrEMBL:Q927D7}	[TP0500-TP1005 (0.655462)]
COG0768	COG2812	lin0461	lin0461	Lin0461 protein {UniProtKB/TrEMBL:Q92EJ8}	lin2852	lin2852	DnaX protein {UniProtKB/TrEMBL:Q927D7}	[TP0500-TP1005 (0.655462)]
COG0768	COG2812	lin1477	lin1477	Lin1477 protein {UniProtKB/TrEMBL:Q92BR7}	lin2852	lin2852	DnaX protein {UniProtKB/TrEMBL:Q927D7}	[TP0500-TP1005 (0.655462)]
COG0051	COG0693	lin2782	rpsJ	30S ribosomal protein S10	lin0465	lin0465	Lin0465 protein {UniProtKB/TrEMBL:Q92EJ4}	[TP0188-TP0445 (0.6307204)]
COG0051	COG0693	lin2782	rpsJ	30S ribosomal protein S10	lin2358	lin2358	Lin2358 protein {UniProtKB/TrEMBL:Q7ANW4}	[TP0188-TP0445 (0.6307204)]
COG0180	COG0564	lin2301	trpS	Tryptophanyl-tRNA synthetase (EC 6.1.1.2) (Tryptophan--tRNA ligase) (TrpRS)	lin0968	lin0968	Lin0968 protein {UniProtKB/TrEMBL:Q92D52}	[TP0632-TP0339 (0.7885255)]
COG0180	COG0564	lin2301	trpS	Tryptophanyl-tRNA synthetase (EC 6.1.1.2) (Tryptophan--tRNA ligase) (TrpRS)	lin1957	lin1957	Lin1957 protein {UniProtKB/TrEMBL:Q92AG5}	[TP0632-TP0339 (0.7885255)]
COG0180	COG0564	lin2301	trpS	Tryptophanyl-tRNA synthetase (EC 6.1.1.2) (Tryptophan--tRNA ligase) (TrpRS)	lin2346	lin2346	Lin2346 protein {UniProtKB/TrEMBL:Q929D1}	[TP0632-TP0339 (0.7885255)]
COG0090	COG0223	lin2778	rplB	50S ribosomal protein L2	lin1937	fmt	Methionyl-tRNA formyltransferase (EC 2.1.2.9)	[TP0192-TP0756 (0.8610547)]
COG0632	COG2255	lin1568	ruvA	Holliday junction ATP-dependent DNA helicase ruvA (EC 3.6.1.-)	lin1567	ruvB	Holliday junction ATP-dependent DNA helicase ruvB (EC 3.6.1.-)	[TP0543-TP0162 (0.9659884)]
COG0125	COG0586	lin2841	tmk	Thymidylate kinase {UniProtKB/Swiss-Prot:Q927E8}	lin0035	lin0035	Lin0035 protein {UniProtKB/TrEMBL:Q92FR8}	[TP0354-TP0779 (0.67954355)]
COG0125	COG0586	lin2841	tmk	Thymidylate kinase {UniProtKB/Swiss-Prot:Q927E8}	lin1984	lin1984	Lin1984 protein {UniProtKB/TrEMBL:Q92AD8}	[TP0354-TP0779 (0.67954355)]
COG0125	COG0586	lin2841	tmk	Thymidylate kinase {UniProtKB/Swiss-Prot:Q927E8}	lin1535	lin1535	Lin1535 protein {UniProtKB/TrEMBL:Q92BL3}	[TP0354-TP0779 (0.67954355)]
COG0257	COG0577	lin2758	lin2758	50S ribosomal protein L36	lin2220	lin2220	Lin2220 protein {UniProtKB/TrEMBL:Q929Q4}	[TP0209-TP0962 (0.5903608)]
COG0257	COG0577	lin2758	lin2758	50S ribosomal protein L36	lin0419	lin0419	Lin0419 protein {UniProtKB/TrEMBL:Q92EN9}	[TP0209-TP0962 (0.5903608)]
COG0257	COG0577	lin2758	lin2758	50S ribosomal protein L36	lin2470	lin2470	Lin2470 protein {UniProtKB/TrEMBL:Q928R2}	[TP0209-TP0962 (0.5903608)]
COG0257	COG0577	lin2758	lin2758	50S ribosomal protein L36	lin1541	lin1541	Lin1541 protein {UniProtKB/TrEMBL:Q92BK7}	[TP0209-TP0962 (0.5903608)]
COG0257	COG0577	lin2758	lin2758	50S ribosomal protein L36	lin1187	lin1187	Lin1187 protein {UniProtKB/TrEMBL:Q92CI4}	[TP0209-TP0962 (0.5903608)]
COG0257	COG0577	lin2758	lin2758	50S ribosomal protein L36	lin1857	lin1857	Lin1857 protein {UniProtKB/TrEMBL:Q92AR2}	[TP0209-TP0962 (0.5903608)]
COG0257	COG0577	lin2758	lin2758	50S ribosomal protein L36	lin2726	lin2726	Lin2726 protein {UniProtKB/TrEMBL:Q927R2}	[TP0209-TP0962 (0.5903608)]
COG0257	COG0577	lin2758	lin2758	50S ribosomal protein L36	lin0234	lin0234	Lin0234 protein {UniProtKB/TrEMBL:Q92F72}	[TP0209-TP0962 (0.5903608)]
COG0457	COG1653	lin0965	lin0965	Lin0965 protein {UniProtKB/TrEMBL:Q92D55}	lin2115	lin2115	Lin2115 protein {UniProtKB/TrEMBL:Q92A07}	[TP0067-TP0074 (0.6656524)]
COG0457	COG1653	lin1545	lin1545	Lin1545 protein {UniProtKB/TrEMBL:Q92BK3}	lin0220	lin0220	Lin0220 protein {UniProtKB/TrEMBL:Q92F86}	[TP0067-TP0074 (0.6656524)]
COG0457	COG1653	lin1305	lin1305	Lin1305 protein {UniProtKB/TrEMBL:Q92C86}	lin1841	lin1841	Lin1841 protein {UniProtKB/TrEMBL:Q92AS8}	[TP0067-TP0074 (0.6656524)]
COG0457	COG1653	lin0965	lin0965	Lin0965 protein {UniProtKB/TrEMBL:Q92D55}	lin2972	lin2972	Lin2972 protein {UniProtKB/TrEMBL:Q926R9}	[TP0067-TP0074 (0.6656524)]
COG0457	COG1653	lin2622	lin2622	Lin2622 protein {UniProtKB/TrEMBL:Q928B4}	lin2115	lin2115	Lin2115 protein {UniProtKB/TrEMBL:Q92A07}	[TP0067-TP0074 (0.6656524)]
COG0457	COG1653	lin0965	lin0965	Lin0965 protein {UniProtKB/TrEMBL:Q92D55}	lin0762	lin0762	Lin0762 protein {UniProtKB/TrEMBL:Q92DQ1}	[TP0067-TP0074 (0.6656524)]
COG0457	COG1653	lin1545	lin1545	Lin1545 protein {UniProtKB/TrEMBL:Q92BK3}	lin0762	lin0762	Lin0762 protein {UniProtKB/TrEMBL:Q92DQ1}	[TP0067-TP0074 (0.6656524)]
COG0457	COG1653	lin2622	lin2622	Lin2622 protein {UniProtKB/TrEMBL:Q928B4}	lin0220	lin0220	Lin0220 protein {UniProtKB/TrEMBL:Q92F86}	[TP0067-TP0074 (0.6656524)]
COG0457	COG1653	lin0965	lin0965	Lin0965 protein {UniProtKB/TrEMBL:Q92D55}	lin0220	lin0220	Lin0220 protein {UniProtKB/TrEMBL:Q92F86}	[TP0067-TP0074 (0.6656524)]
COG0457	COG1653	lin1305	lin1305	Lin1305 protein {UniProtKB/TrEMBL:Q92C86}	lin2115	lin2115	Lin2115 protein {UniProtKB/TrEMBL:Q92A07}	[TP0067-TP0074 (0.6656524)]
COG0457	COG1653	lin1305	lin1305	Lin1305 protein {UniProtKB/TrEMBL:Q92C86}	lin2972	lin2972	Lin2972 protein {UniProtKB/TrEMBL:Q926R9}	[TP0067-TP0074 (0.6656524)]
COG0457	COG1653	lin1545	lin1545	Lin1545 protein {UniProtKB/TrEMBL:Q92BK3}	lin1841	lin1841	Lin1841 protein {UniProtKB/TrEMBL:Q92AS8}	[TP0067-TP0074 (0.6656524)]
COG0457	COG1653	lin2036	lin2036	Lin2036 protein {UniProtKB/TrEMBL:Q92A86}	lin2972	lin2972	Lin2972 protein {UniProtKB/TrEMBL:Q926R9}	[TP0067-TP0074 (0.6656524)]
COG0457	COG1653	lin1305	lin1305	Lin1305 protein {UniProtKB/TrEMBL:Q92C86}	lin0762	lin0762	Lin0762 protein {UniProtKB/TrEMBL:Q92DQ1}	[TP0067-TP0074 (0.6656524)]
COG0457	COG1653	lin2036	lin2036	Lin2036 protein {UniProtKB/TrEMBL:Q92A86}	lin0852	lin0852	Lin0852 protein {UniProtKB/TrEMBL:Q92DG1}	[TP0067-TP0074 (0.6656524)]
COG0457	COG1653	lin0965	lin0965	Lin0965 protein {UniProtKB/TrEMBL:Q92D55}	lin0852	lin0852	Lin0852 protein {UniProtKB/TrEMBL:Q92DG1}	[TP0067-TP0074 (0.6656524)]
COG0457	COG1653	lin1545	lin1545	Lin1545 protein {UniProtKB/TrEMBL:Q92BK3}	lin0852	lin0852	Lin0852 protein {UniProtKB/TrEMBL:Q92DG1}	[TP0067-TP0074 (0.6656524)]
COG0457	COG1653	lin1305	lin1305	Lin1305 protein {UniProtKB/TrEMBL:Q92C86}	lin0852	lin0852	Lin0852 protein {UniProtKB/TrEMBL:Q92DG1}	[TP0067-TP0074 (0.6656524)]
COG0457	COG1653	lin1305	lin1305	Lin1305 protein {UniProtKB/TrEMBL:Q92C86}	lin0220	lin0220	Lin0220 protein {UniProtKB/TrEMBL:Q92F86}	[TP0067-TP0074 (0.6656524)]
COG0457	COG1653	lin2036	lin2036	Lin2036 protein {UniProtKB/TrEMBL:Q92A86}	lin0762	lin0762	Lin0762 protein {UniProtKB/TrEMBL:Q92DQ1}	[TP0067-TP0074 (0.6656524)]
COG0457	COG1653	lin2622	lin2622	Lin2622 protein {UniProtKB/TrEMBL:Q928B4}	lin0762	lin0762	Lin0762 protein {UniProtKB/TrEMBL:Q92DQ1}	[TP0067-TP0074 (0.6656524)]
COG0457	COG1653	lin2036	lin2036	Lin2036 protein {UniProtKB/TrEMBL:Q92A86}	lin1841	lin1841	Lin1841 protein {UniProtKB/TrEMBL:Q92AS8}	[TP0067-TP0074 (0.6656524)]
COG0457	COG1653	lin2036	lin2036	Lin2036 protein {UniProtKB/TrEMBL:Q92A86}	lin2115	lin2115	Lin2115 protein {UniProtKB/TrEMBL:Q92A07}	[TP0067-TP0074 (0.6656524)]
COG0457	COG1653	lin1545	lin1545	Lin1545 protein {UniProtKB/TrEMBL:Q92BK3}	lin2972	lin2972	Lin2972 protein {UniProtKB/TrEMBL:Q926R9}	[TP0067-TP0074 (0.6656524)]
COG0457	COG1653	lin2622	lin2622	Lin2622 protein {UniProtKB/TrEMBL:Q928B4}	lin0852	lin0852	Lin0852 protein {UniProtKB/TrEMBL:Q92DG1}	[TP0067-TP0074 (0.6656524)]
COG0457	COG1653	lin2622	lin2622	Lin2622 protein {UniProtKB/TrEMBL:Q928B4}	lin1841	lin1841	Lin1841 protein {UniProtKB/TrEMBL:Q92AS8}	[TP0067-TP0074 (0.6656524)]
COG0457	COG1653	lin2036	lin2036	Lin2036 protein {UniProtKB/TrEMBL:Q92A86}	lin0220	lin0220	Lin0220 protein {UniProtKB/TrEMBL:Q92F86}	[TP0067-TP0074 (0.6656524)]
COG0457	COG1653	lin1545	lin1545	Lin1545 protein {UniProtKB/TrEMBL:Q92BK3}	lin2115	lin2115	Lin2115 protein {UniProtKB/TrEMBL:Q92A07}	[TP0067-TP0074 (0.6656524)]
COG0457	COG1653	lin2622	lin2622	Lin2622 protein {UniProtKB/TrEMBL:Q928B4}	lin2972	lin2972	Lin2972 protein {UniProtKB/TrEMBL:Q926R9}	[TP0067-TP0074 (0.6656524)]
COG0457	COG1653	lin0965	lin0965	Lin0965 protein {UniProtKB/TrEMBL:Q92D55}	lin1841	lin1841	Lin1841 protein {UniProtKB/TrEMBL:Q92AS8}	[TP0067-TP0074 (0.6656524)]
COG1291	COG1684	lin0693	lin0693	Lin0693 protein {UniProtKB/TrEMBL:Q92DW8}	lin0686	lin0686	Lin0686 protein {UniProtKB/TrEMBL:Q92DX5}	[TP0725-TP0716 (0.9601814)]
COG0222	COG0802	lin0283	rplL	50S ribosomal protein L7/L12	lin2184	lin2184	Lin2184 protein {UniProtKB/TrEMBL:Q929U0}	[TP0240-TP0875 (0.8481433)]
COG0495	COG1214	lin1769	leuS	Leucyl-tRNA synthetase (EC 6.1.1.4) (Leucine--tRNA ligase) (LeuRS)	lin2183	lin2183	Lin2183 protein {UniProtKB/TrEMBL:Q929U1}	[TP0586-TP0876 (0.5571989)]
COG0192	COG0592	lin1773	metK	S-adenosylmethionine synthetase (EC 2.5.1.6) (Methionine adenosyltransferase) (AdoMet synthetase) (MAT)	lin0002	lin0002	DNA polymerase III, beta chain	[TP0794-TP0002 (0.8412751)]
COG0360	COG0616	lin0037	rpsF	30S ribosomal protein S6	lin1627	lin1627	Lin1627 protein {UniProtKB/TrEMBL:Q92BC3}	[TP0063-TP0997 (0.6657489)]
COG0125	COG0457	lin2841	tmk	Thymidylate kinase {UniProtKB/Swiss-Prot:Q927E8}	lin1545	lin1545	Lin1545 protein {UniProtKB/TrEMBL:Q92BK3}	[TP0354-TP0648 (0.5206915)]
COG0125	COG0457	lin2841	tmk	Thymidylate kinase {UniProtKB/Swiss-Prot:Q927E8}	lin2036	lin2036	Lin2036 protein {UniProtKB/TrEMBL:Q92A86}	[TP0354-TP0648 (0.5206915)]
COG0125	COG0457	lin2841	tmk	Thymidylate kinase {UniProtKB/Swiss-Prot:Q927E8}	lin2622	lin2622	Lin2622 protein {UniProtKB/TrEMBL:Q928B4}	[TP0354-TP0648 (0.5206915)]
COG0125	COG0457	lin2841	tmk	Thymidylate kinase {UniProtKB/Swiss-Prot:Q927E8}	lin0965	lin0965	Lin0965 protein {UniProtKB/TrEMBL:Q92D55}	[TP0354-TP0648 (0.5206915)]
COG0125	COG0457	lin2841	tmk	Thymidylate kinase {UniProtKB/Swiss-Prot:Q927E8}	lin1305	lin1305	Lin1305 protein {UniProtKB/TrEMBL:Q92C86}	[TP0354-TP0648 (0.5206915)]
COG0860	COG1396	lin1556	lin1556	Lin1556 protein {UniProtKB/TrEMBL:Q92BJ2}	lin2422	lin2422	Lin2422 protein {UniProtKB/TrEMBL:Q928W0}	[TP0247-TP0461 (0.8100859)]
COG0860	COG1396	lin1556	lin1556	Lin1556 protein {UniProtKB/TrEMBL:Q92BJ2}	lin0663	lin0663	Lin0663 protein {UniProtKB/TrEMBL:Q92DZ8}	[TP0247-TP0461 (0.8100859)]
COG0860	COG1396	lin1296	lin1296	Lin1296 protein {UniProtKB/TrEMBL:Q92C95}	lin2422	lin2422	Lin2422 protein {UniProtKB/TrEMBL:Q928W0}	[TP0247-TP0461 (0.8100859)]
COG0860	COG1396	lin1296	lin1296	Lin1296 protein {UniProtKB/TrEMBL:Q92C95}	lin0073	lin0073	Lin0073 protein {UniProtKB/TrEMBL:Q92FN1}	[TP0247-TP0461 (0.8100859)]
COG0860	COG1396	lin1556	lin1556	Lin1556 protein {UniProtKB/TrEMBL:Q92BJ2}	lin0073	lin0073	Lin0073 protein {UniProtKB/TrEMBL:Q92FN1}	[TP0247-TP0461 (0.8100859)]
COG0860	COG1396	lin0176	lin0176	Lin0176 protein {UniProtKB/TrEMBL:Q92FD0}	lin2607	lin2607	Lin2607 protein {UniProtKB/TrEMBL:Q928C9}	[TP0247-TP0461 (0.8100859)]
COG0860	COG1396	lin0176	lin0176	Lin0176 protein {UniProtKB/TrEMBL:Q92FD0}	lin0663	lin0663	Lin0663 protein {UniProtKB/TrEMBL:Q92DZ8}	[TP0247-TP0461 (0.8100859)]
COG0860	COG1396	lin1296	lin1296	Lin1296 protein {UniProtKB/TrEMBL:Q92C95}	lin0351	lin0351	Lin0351 protein {UniProtKB/TrEMBL:Q92EV7}	[TP0247-TP0461 (0.8100859)]
COG0860	COG1396	lin1556	lin1556	Lin1556 protein {UniProtKB/TrEMBL:Q92BJ2}	lin0350	lin0350	Lin0350 protein {UniProtKB/TrEMBL:Q92EV8}	[TP0247-TP0461 (0.8100859)]
COG0860	COG1396	lin0176	lin0176	Lin0176 protein {UniProtKB/TrEMBL:Q92FD0}	lin2422	lin2422	Lin2422 protein {UniProtKB/TrEMBL:Q928W0}	[TP0247-TP0461 (0.8100859)]
COG0860	COG1396	lin1296	lin1296	Lin1296 protein {UniProtKB/TrEMBL:Q92C95}	lin0350	lin0350	Lin0350 protein {UniProtKB/TrEMBL:Q92EV8}	[TP0247-TP0461 (0.8100859)]
COG0860	COG1396	lin1556	lin1556	Lin1556 protein {UniProtKB/TrEMBL:Q92BJ2}	lin0864	lin0864	Lin0864 protein {UniProtKB/TrEMBL:Q92DE9}	[TP0247-TP0461 (0.8100859)]
COG0860	COG1396	lin0176	lin0176	Lin0176 protein {UniProtKB/TrEMBL:Q92FD0}	lin0796	lin0796	Lin0796 protein {UniProtKB/TrEMBL:Q92DL7}	[TP0247-TP0461 (0.8100859)]
COG0860	COG1396	lin1296	lin1296	Lin1296 protein {UniProtKB/TrEMBL:Q92C95}	lin0864	lin0864	Lin0864 protein {UniProtKB/TrEMBL:Q92DE9}	[TP0247-TP0461 (0.8100859)]
COG0860	COG1396	lin1296	lin1296	Lin1296 protein {UniProtKB/TrEMBL:Q92C95}	lin1762	lin1762	Lin1762 protein {UniProtKB/TrEMBL:Q92B06}	[TP0247-TP0461 (0.8100859)]
COG0860	COG1396	lin0176	lin0176	Lin0176 protein {UniProtKB/TrEMBL:Q92FD0}	lin0351	lin0351	Lin0351 protein {UniProtKB/TrEMBL:Q92EV7}	[TP0247-TP0461 (0.8100859)]
COG0860	COG1396	lin1556	lin1556	Lin1556 protein {UniProtKB/TrEMBL:Q92BJ2}	lin1762	lin1762	Lin1762 protein {UniProtKB/TrEMBL:Q92B06}	[TP0247-TP0461 (0.8100859)]
COG0860	COG1396	lin1296	lin1296	Lin1296 protein {UniProtKB/TrEMBL:Q92C95}	lin2541	lin2541	Lin2541 protein {UniProtKB/TrEMBL:Q928J1}	[TP0247-TP0461 (0.8100859)]
COG0860	COG1396	lin0176	lin0176	Lin0176 protein {UniProtKB/TrEMBL:Q92FD0}	lin0161	lin0161	Lin0161 protein {UniProtKB/TrEMBL:Q92FE5}	[TP0247-TP0461 (0.8100859)]
COG0860	COG1396	lin0176	lin0176	Lin0176 protein {UniProtKB/TrEMBL:Q92FD0}	lin0864	lin0864	Lin0864 protein {UniProtKB/TrEMBL:Q92DE9}	[TP0247-TP0461 (0.8100859)]
COG0860	COG1396	lin1556	lin1556	Lin1556 protein {UniProtKB/TrEMBL:Q92BJ2}	lin2541	lin2541	Lin2541 protein {UniProtKB/TrEMBL:Q928J1}	[TP0247-TP0461 (0.8100859)]
COG0860	COG1396	lin1556	lin1556	Lin1556 protein {UniProtKB/TrEMBL:Q92BJ2}	lin0796	lin0796	Lin0796 protein {UniProtKB/TrEMBL:Q92DL7}	[TP0247-TP0461 (0.8100859)]
COG0860	COG1396	lin1556	lin1556	Lin1556 protein {UniProtKB/TrEMBL:Q92BJ2}	lin0351	lin0351	Lin0351 protein {UniProtKB/TrEMBL:Q92EV7}	[TP0247-TP0461 (0.8100859)]
COG0860	COG1396	lin1296	lin1296	Lin1296 protein {UniProtKB/TrEMBL:Q92C95}	lin0161	lin0161	Lin0161 protein {UniProtKB/TrEMBL:Q92FE5}	[TP0247-TP0461 (0.8100859)]
COG0860	COG1396	lin0176	lin0176	Lin0176 protein {UniProtKB/TrEMBL:Q92FD0}	lin0350	lin0350	Lin0350 protein {UniProtKB/TrEMBL:Q92EV8}	[TP0247-TP0461 (0.8100859)]
COG0860	COG1396	lin1556	lin1556	Lin1556 protein {UniProtKB/TrEMBL:Q92BJ2}	lin2607	lin2607	Lin2607 protein {UniProtKB/TrEMBL:Q928C9}	[TP0247-TP0461 (0.8100859)]
COG0860	COG1396	lin1296	lin1296	Lin1296 protein {UniProtKB/TrEMBL:Q92C95}	lin0796	lin0796	Lin0796 protein {UniProtKB/TrEMBL:Q92DL7}	[TP0247-TP0461 (0.8100859)]
COG0860	COG1396	lin1296	lin1296	Lin1296 protein {UniProtKB/TrEMBL:Q92C95}	lin0663	lin0663	Lin0663 protein {UniProtKB/TrEMBL:Q92DZ8}	[TP0247-TP0461 (0.8100859)]
COG0860	COG1396	lin1296	lin1296	Lin1296 protein {UniProtKB/TrEMBL:Q92C95}	lin2607	lin2607	Lin2607 protein {UniProtKB/TrEMBL:Q928C9}	[TP0247-TP0461 (0.8100859)]
COG0860	COG1396	lin0176	lin0176	Lin0176 protein {UniProtKB/TrEMBL:Q92FD0}	lin2541	lin2541	Lin2541 protein {UniProtKB/TrEMBL:Q928J1}	[TP0247-TP0461 (0.8100859)]
COG0860	COG1396	lin1556	lin1556	Lin1556 protein {UniProtKB/TrEMBL:Q92BJ2}	lin0161	lin0161	Lin0161 protein {UniProtKB/TrEMBL:Q92FE5}	[TP0247-TP0461 (0.8100859)]
COG0860	COG1396	lin0176	lin0176	Lin0176 protein {UniProtKB/TrEMBL:Q92FD0}	lin0073	lin0073	Lin0073 protein {UniProtKB/TrEMBL:Q92FN1}	[TP0247-TP0461 (0.8100859)]
COG0860	COG1396	lin0176	lin0176	Lin0176 protein {UniProtKB/TrEMBL:Q92FD0}	lin1762	lin1762	Lin1762 protein {UniProtKB/TrEMBL:Q92B06}	[TP0247-TP0461 (0.8100859)]
COG0265	COG0333	lin2645	lin2645	Lin2645 protein {UniProtKB/TrEMBL:Q927Z1}	lin2153	rpmF2	50S ribosomal protein L32-2	[TP0773-TP0807 (0.5060325)]
COG0265	COG0333	lin0320	lin0320	Lin0320 protein {UniProtKB/TrEMBL:Q92EY8}	lin2153	rpmF2	50S ribosomal protein L32-2	[TP0773-TP0807 (0.5060325)]
COG0265	COG0333	lin0320	lin0320	Lin0320 protein {UniProtKB/TrEMBL:Q92EY8}	lin0489	rpmF1	50S ribosomal protein L32-1	[TP0773-TP0807 (0.5060325)]
COG0265	COG0333	lin2645	lin2645	Lin2645 protein {UniProtKB/TrEMBL:Q927Z1}	lin0489	rpmF1	50S ribosomal protein L32-1	[TP0773-TP0807 (0.5060325)]
COG0802	COG0860	lin2184	lin2184	Lin2184 protein {UniProtKB/TrEMBL:Q929U0}	lin0176	lin0176	Lin0176 protein {UniProtKB/TrEMBL:Q92FD0}	[TP0875-TP0247 (0.90700364)]
COG0802	COG0860	lin2184	lin2184	Lin2184 protein {UniProtKB/TrEMBL:Q929U0}	lin1556	lin1556	Lin1556 protein {UniProtKB/TrEMBL:Q92BJ2}	[TP0875-TP0247 (0.90700364)]
COG0802	COG0860	lin2184	lin2184	Lin2184 protein {UniProtKB/TrEMBL:Q929U0}	lin1296	lin1296	Lin1296 protein {UniProtKB/TrEMBL:Q92C95}	[TP0875-TP0247 (0.90700364)]
COG0265	COG1774	lin2645	lin2645	Lin2645 protein {UniProtKB/TrEMBL:Q927Z1}	lin0206	lin0206	Lin0206 protein {UniProtKB/TrEMBL:Q92FA0}	[TP0773-TP0046 (0.558835)]
COG0265	COG1774	lin0320	lin0320	Lin0320 protein {UniProtKB/TrEMBL:Q92EY8}	lin0206	lin0206	Lin0206 protein {UniProtKB/TrEMBL:Q92FA0}	[TP0773-TP0046 (0.558835)]
COG1536	COG1677	lin0722	lin0722	Lin0722 protein {UniProtKB/TrEMBL:Q92DU0}	lin0720	fliE	Flagellar hook-basal body complex protein fliE	[TP0026-TP0398 (0.81876683)]
COG0820	COG2812	lin0484	lin0484	Lin0484 protein {UniProtKB/TrEMBL:Q92EH6}	lin2852	lin2852	DnaX protein {UniProtKB/TrEMBL:Q927D7}	[TP0068-TP1005 (0.60435057)]
COG0771	COG1815	lin2142	murD	UDP-N-acetylmuramoylalanine--D-glutamate ligase (EC 6.3.2.9) (UDP-N- acetylmuramoyl-L-alanyl-D-glutamate synthetase) (D-glutamic acid- adding enzyme)	lin0718	lin0718	Lin0718 protein {UniProtKB/TrEMBL:Q92DU4}	[TP0903-TP0396 (0.6336193)]
COG0272	COG1396	lin1870	lin1870	Lin1870 protein {UniProtKB/TrEMBL:Q92AQ0}	lin0351	lin0351	Lin0351 protein {UniProtKB/TrEMBL:Q92EV7}	[TP0634-TP0461 (0.7134334)]
COG0272	COG1396	lin1870	lin1870	Lin1870 protein {UniProtKB/TrEMBL:Q92AQ0}	lin1762	lin1762	Lin1762 protein {UniProtKB/TrEMBL:Q92B06}	[TP0634-TP0461 (0.7134334)]
COG0272	COG1396	lin1870	lin1870	Lin1870 protein {UniProtKB/TrEMBL:Q92AQ0}	lin2422	lin2422	Lin2422 protein {UniProtKB/TrEMBL:Q928W0}	[TP0634-TP0461 (0.7134334)]
COG0272	COG1396	lin1870	lin1870	Lin1870 protein {UniProtKB/TrEMBL:Q92AQ0}	lin2607	lin2607	Lin2607 protein {UniProtKB/TrEMBL:Q928C9}	[TP0634-TP0461 (0.7134334)]
COG0272	COG1396	lin1870	lin1870	Lin1870 protein {UniProtKB/TrEMBL:Q92AQ0}	lin2541	lin2541	Lin2541 protein {UniProtKB/TrEMBL:Q928J1}	[TP0634-TP0461 (0.7134334)]
COG0272	COG1396	lin1870	lin1870	Lin1870 protein {UniProtKB/TrEMBL:Q92AQ0}	lin0796	lin0796	Lin0796 protein {UniProtKB/TrEMBL:Q92DL7}	[TP0634-TP0461 (0.7134334)]
COG0272	COG1396	lin1870	lin1870	Lin1870 protein {UniProtKB/TrEMBL:Q92AQ0}	lin0073	lin0073	Lin0073 protein {UniProtKB/TrEMBL:Q92FN1}	[TP0634-TP0461 (0.7134334)]
COG0272	COG1396	lin1870	lin1870	Lin1870 protein {UniProtKB/TrEMBL:Q92AQ0}	lin0350	lin0350	Lin0350 protein {UniProtKB/TrEMBL:Q92EV8}	[TP0634-TP0461 (0.7134334)]
COG0272	COG1396	lin1870	lin1870	Lin1870 protein {UniProtKB/TrEMBL:Q92AQ0}	lin0663	lin0663	Lin0663 protein {UniProtKB/TrEMBL:Q92DZ8}	[TP0634-TP0461 (0.7134334)]
COG0272	COG1396	lin1870	lin1870	Lin1870 protein {UniProtKB/TrEMBL:Q92AQ0}	lin0864	lin0864	Lin0864 protein {UniProtKB/TrEMBL:Q92DE9}	[TP0634-TP0461 (0.7134334)]
COG0272	COG1396	lin1870	lin1870	Lin1870 protein {UniProtKB/TrEMBL:Q92AQ0}	lin0161	lin0161	Lin0161 protein {UniProtKB/TrEMBL:Q92FE5}	[TP0634-TP0461 (0.7134334)]
COG0577	COG0845	lin0419	lin0419	Lin0419 protein {UniProtKB/TrEMBL:Q92EN9}	lin0417	lin0417	Lin0417 protein {UniProtKB/TrEMBL:Q92EP1}	[TP0963-TP0965 (0.93032813)]
COG0577	COG0845	lin1187	lin1187	Lin1187 protein {UniProtKB/TrEMBL:Q92CI4}	lin0232	lin0232	Lin0232 protein {UniProtKB/TrEMBL:Q92F74}	[TP0963-TP0965 (0.93032813)]
COG0577	COG0845	lin2220	lin2220	Lin2220 protein {UniProtKB/TrEMBL:Q929Q4}	lin0232	lin0232	Lin0232 protein {UniProtKB/TrEMBL:Q92F74}	[TP0963-TP0965 (0.93032813)]
COG0577	COG0845	lin2726	lin2726	Lin2726 protein {UniProtKB/TrEMBL:Q927R2}	lin0417	lin0417	Lin0417 protein {UniProtKB/TrEMBL:Q92EP1}	[TP0963-TP0965 (0.93032813)]
COG0577	COG0845	lin1857	lin1857	Lin1857 protein {UniProtKB/TrEMBL:Q92AR2}	lin0232	lin0232	Lin0232 protein {UniProtKB/TrEMBL:Q92F74}	[TP0963-TP0965 (0.93032813)]
COG0577	COG0845	lin2220	lin2220	Lin2220 protein {UniProtKB/TrEMBL:Q929Q4}	lin0417	lin0417	Lin0417 protein {UniProtKB/TrEMBL:Q92EP1}	[TP0963-TP0965 (0.93032813)]
COG0577	COG0845	lin1541	lin1541	Lin1541 protein {UniProtKB/TrEMBL:Q92BK7}	lin0417	lin0417	Lin0417 protein {UniProtKB/TrEMBL:Q92EP1}	[TP0963-TP0965 (0.93032813)]
COG0577	COG0845	lin0234	lin0234	Lin0234 protein {UniProtKB/TrEMBL:Q92F72}	lin0417	lin0417	Lin0417 protein {UniProtKB/TrEMBL:Q92EP1}	[TP0963-TP0965 (0.93032813)]
COG0577	COG0845	lin0419	lin0419	Lin0419 protein {UniProtKB/TrEMBL:Q92EN9}	lin0232	lin0232	Lin0232 protein {UniProtKB/TrEMBL:Q92F74}	[TP0963-TP0965 (0.93032813)]
COG0577	COG0845	lin2470	lin2470	Lin2470 protein {UniProtKB/TrEMBL:Q928R2}	lin0417	lin0417	Lin0417 protein {UniProtKB/TrEMBL:Q92EP1}	[TP0963-TP0965 (0.93032813)]
COG0577	COG0845	lin1541	lin1541	Lin1541 protein {UniProtKB/TrEMBL:Q92BK7}	lin0232	lin0232	Lin0232 protein {UniProtKB/TrEMBL:Q92F74}	[TP0963-TP0965 (0.93032813)]
COG0577	COG0845	lin0234	lin0234	Lin0234 protein {UniProtKB/TrEMBL:Q92F72}	lin0232	lin0232	Lin0232 protein {UniProtKB/TrEMBL:Q92F74}	[TP0963-TP0965 (0.93032813)]
COG0577	COG0845	lin2470	lin2470	Lin2470 protein {UniProtKB/TrEMBL:Q928R2}	lin0232	lin0232	Lin0232 protein {UniProtKB/TrEMBL:Q92F74}	[TP0963-TP0965 (0.93032813)]
COG0577	COG0845	lin1187	lin1187	Lin1187 protein {UniProtKB/TrEMBL:Q92CI4}	lin0417	lin0417	Lin0417 protein {UniProtKB/TrEMBL:Q92EP1}	[TP0963-TP0965 (0.93032813)]
COG0577	COG0845	lin1857	lin1857	Lin1857 protein {UniProtKB/TrEMBL:Q92AR2}	lin0417	lin0417	Lin0417 protein {UniProtKB/TrEMBL:Q92EP1}	[TP0963-TP0965 (0.93032813)]
COG0577	COG0845	lin2726	lin2726	Lin2726 protein {UniProtKB/TrEMBL:Q927R2}	lin0232	lin0232	Lin0232 protein {UniProtKB/TrEMBL:Q92F74}	[TP0963-TP0965 (0.93032813)]
COG0333	COG1077	lin0489	rpmF1	50S ribosomal protein L32-1	lin1583	lin1583	MreB protein {UniProtKB/TrEMBL:Q92BG6}	[TP0807-TP0497 (0.61855906)]
COG0333	COG1077	lin0489	rpmF1	50S ribosomal protein L32-1	lin1825	lin1825	Lin1825 protein {UniProtKB/TrEMBL:Q92AU4}	[TP0807-TP0497 (0.61855906)]
COG0333	COG1077	lin2153	rpmF2	50S ribosomal protein L32-2	lin2669	lin2669	Mbl protein {UniProtKB/TrEMBL:Q927W8}	[TP0807-TP0497 (0.61855906)]
COG0333	COG1077	lin2153	rpmF2	50S ribosomal protein L32-2	lin1825	lin1825	Lin1825 protein {UniProtKB/TrEMBL:Q92AU4}	[TP0807-TP0497 (0.61855906)]
COG0333	COG1077	lin0489	rpmF1	50S ribosomal protein L32-1	lin2669	lin2669	Mbl protein {UniProtKB/TrEMBL:Q927W8}	[TP0807-TP0497 (0.61855906)]
COG0333	COG1077	lin2153	rpmF2	50S ribosomal protein L32-2	lin1583	lin1583	MreB protein {UniProtKB/TrEMBL:Q92BG6}	[TP0807-TP0497 (0.61855906)]
COG0234	COG1200	lin2175	groS	10 kDa chaperonin (Protein Cpn10) (groES protein)	lin1925	lin1925	Lin1925 protein {UniProtKB/TrEMBL:Q92AJ7}	[TP1013-TP0687 (0.84594196)]
COG1121	COG1345	lin1485	zurA	Zinc uptake system ATP-binding protein zurA	lin0715	lin0715	Lin0715 protein {UniProtKB/TrEMBL:Q92DU7}	[TP0035-TP0872 (0.6931363)]
COG1121	COG1345	lin1963	mntB	Manganese transport system ATP-binding protein mntB	lin0715	lin0715	Lin0715 protein {UniProtKB/TrEMBL:Q92DU7}	[TP0035-TP0872 (0.6931363)]
COG1121	COG1345	lin0192	lin0192	Lin0192 protein {UniProtKB/TrEMBL:Q92FB4}	lin0715	lin0715	Lin0715 protein {UniProtKB/TrEMBL:Q92DU7}	[TP0035-TP0872 (0.6931363)]
COG1671	COG2812	lin1493	lin1493	Hypothetical UPF0178 protein Lin1493	lin2852	lin2852	DnaX protein {UniProtKB/TrEMBL:Q927D7}	[TP0845-TP1005 (0.5704539)]
COG0257	COG1253	lin2758	lin2758	50S ribosomal protein L36	lin2498	lin2498	Lin2498 protein {UniProtKB/TrEMBL:Q928N4}	[TP0209-TP0027 (0.74441797)]
COG0257	COG1253	lin2758	lin2758	50S ribosomal protein L36	lin2334	lin2334	Lin2334 protein {UniProtKB/TrEMBL:Q929E3}	[TP0209-TP0027 (0.74441797)]
COG0257	COG1253	lin2758	lin2758	50S ribosomal protein L36	lin2881	lin2881	Lin2881 protein {UniProtKB/TrEMBL:Q927A8}	[TP0209-TP0027 (0.74441797)]
COG0060	COG0681	lin2127	ileS	Isoleucyl-tRNA synthetase (EC 6.1.1.5) (Isoleucine--tRNA ligase) (IleRS)	lin1309	lin1309	Lin1309 protein {UniProtKB/TrEMBL:Q92C82}	[TP0452-TP0185 (0.79878455)]
COG0060	COG0681	lin2127	ileS	Isoleucyl-tRNA synthetase (EC 6.1.1.5) (Isoleucine--tRNA ligase) (IleRS)	lin1308	lin1308	Lin1308 protein {UniProtKB/TrEMBL:Q92C83}	[TP0452-TP0185 (0.79878455)]
COG0060	COG0681	lin2127	ileS	Isoleucyl-tRNA synthetase (EC 6.1.1.5) (Isoleucine--tRNA ligase) (IleRS)	lin1310	lin1310	Lin1310 protein {UniProtKB/TrEMBL:Q92C81}	[TP0452-TP0185 (0.79878455)]
COG1344	COG1815	lin0698	flaA	Flagellin {UniProtKB/Swiss-Prot:Q92DW3}	lin0718	lin0718	Lin0718 protein {UniProtKB/TrEMBL:Q92DU4}	[TP0870-TP0396 (0.7209834)]
COG1344	COG1815	lin0714	lin0714	Lin0714 protein {UniProtKB/TrEMBL:Q92DU8}	lin0718	lin0718	Lin0718 protein {UniProtKB/TrEMBL:Q92DU4}	[TP0870-TP0396 (0.7209834)]
COG0257	COG1749	lin2758	lin2758	50S ribosomal protein L36	lin0705	lin0705	Lin0705 protein {UniProtKB/TrEMBL:Q7AP22}	[TP0209-TP0727 (0.6772987)]
COG1352	COG1815	lin0691	cheR	Chemotaxis protein methyltransferase (EC 2.1.1.80)	lin0718	lin0718	Lin0718 protein {UniProtKB/TrEMBL:Q92DU4}	[TP0630-TP0396 (0.7590469)]
COG1352	COG1595	lin0691	cheR	Chemotaxis protein methyltransferase (EC 2.1.1.80)	lin0443	lin0443	Lin0443 protein {UniProtKB/TrEMBL:Q92EL5}	[TP0630-TP0092 (0.6191048)]
COG1352	COG1595	lin0691	cheR	Chemotaxis protein methyltransferase (EC 2.1.1.80)	lin2397	lin2397	Lin2397 protein {UniProtKB/TrEMBL:Q928Y3}	[TP0630-TP0092 (0.6191048)]
COG1352	COG1595	lin0691	cheR	Chemotaxis protein methyltransferase (EC 2.1.1.80)	lin0275	lin0275	RNA polymerase sigma-30 factor	[TP0630-TP0092 (0.6191048)]
COG1558	COG1776	lin0719	lin0719	Lin0719 protein {UniProtKB/TrEMBL:Q7AP21}	lin0708	lin0708	Lin0708 protein {UniProtKB/TrEMBL:Q92DV4}	[TP0397-TP0720 (0.6910892)]
COG1344	COG4786	lin0698	flaA	Flagellin {UniProtKB/Swiss-Prot:Q92DW3}	lin0690	lin0690	Lin0690 protein {UniProtKB/TrEMBL:Q92DX1}	[TP0792-TP0961 (0.7009321), TP0659-TP0961 (0.6018447)]
COG1344	COG4786	lin0714	lin0714	Lin0714 protein {UniProtKB/TrEMBL:Q92DU8}	lin0690	lin0690	Lin0690 protein {UniProtKB/TrEMBL:Q92DX1}	[TP0792-TP0961 (0.7009321), TP0659-TP0961 (0.6018447)]
COG0593	COG1077	lin0001	dnaA	Chromosomal replication initiator protein dnaA	lin1583	lin1583	MreB protein {UniProtKB/TrEMBL:Q92BG6}	[TP0001-TP0497 (0.678435)]
COG0593	COG1077	lin0001	dnaA	Chromosomal replication initiator protein dnaA	lin2669	lin2669	Mbl protein {UniProtKB/TrEMBL:Q927W8}	[TP0001-TP0497 (0.678435)]
COG0593	COG1077	lin0001	dnaA	Chromosomal replication initiator protein dnaA	lin1825	lin1825	Lin1825 protein {UniProtKB/TrEMBL:Q92AU4}	[TP0001-TP0497 (0.678435)]
COG0249	COG0357	lin1440	mutS	DNA mismatch repair protein mutS	lin2934	gidB	Methyltransferase gidB (EC 2.1.-.-) (Glucose-inhibited division protein B)	[TP0328-TP0946 (0.7367136)]
COG0658	COG1187	lin1517	lin1517	ComEC protein {UniProtKB/TrEMBL:Q92BN1}	lin2436	lin2436	Lin2436 protein {UniProtKB/TrEMBL:Q928U6}	[TP0336-TP0459 (0.6079956)]
COG0658	COG1187	lin1517	lin1517	ComEC protein {UniProtKB/TrEMBL:Q92BN1}	lin2063	lin2063	Lin2063 protein {UniProtKB/TrEMBL:Q92A59}	[TP0336-TP0459 (0.6079956)]
COG0465	COG0465	lin0252	lin0252	FtsH protein {UniProtKB/TrEMBL:Q92F55}	lin0252	lin0252	FtsH protein {UniProtKB/TrEMBL:Q92F55}	[TP0330-TP0330 (0.73856413)]
COG1558	COG1792	lin0719	lin0719	Lin0719 protein {UniProtKB/TrEMBL:Q7AP21}	lin1582	lin1582	MreC protein {UniProtKB/TrEMBL:Q92BG7}	[TP0397-TP0498 (0.58822864)]
COG0592	COG1344	lin0002	lin0002	DNA polymerase III, beta chain	lin0714	lin0714	Lin0714 protein {UniProtKB/TrEMBL:Q92DU8}	[TP0002-TP0659 (0.6618167)]
COG0592	COG1344	lin0002	lin0002	DNA polymerase III, beta chain	lin0698	flaA	Flagellin {UniProtKB/Swiss-Prot:Q92DW3}	[TP0002-TP0659 (0.6618167)]
COG0860	COG1192	lin0176	lin0176	Lin0176 protein {UniProtKB/TrEMBL:Q92FD0}	lin2923	lin2923	Partition protein, ParA homolog	[TP0247-TP0272 (0.7527567)]
COG0860	COG1192	lin1296	lin1296	Lin1296 protein {UniProtKB/TrEMBL:Q92C95}	pli0069	pli0069	Pli0069 protein {UniProtKB/TrEMBL:Q926J2}	[TP0247-TP0272 (0.7527567)]
COG0860	COG1192	lin1556	lin1556	Lin1556 protein {UniProtKB/TrEMBL:Q92BJ2}	lin2923	lin2923	Partition protein, ParA homolog	[TP0247-TP0272 (0.7527567)]
COG0860	COG1192	lin0176	lin0176	Lin0176 protein {UniProtKB/TrEMBL:Q92FD0}	pli0069	pli0069	Pli0069 protein {UniProtKB/TrEMBL:Q926J2}	[TP0247-TP0272 (0.7527567)]
COG0860	COG1192	lin1296	lin1296	Lin1296 protein {UniProtKB/TrEMBL:Q92C95}	lin2923	lin2923	Partition protein, ParA homolog	[TP0247-TP0272 (0.7527567)]
COG0860	COG1192	lin1556	lin1556	Lin1556 protein {UniProtKB/TrEMBL:Q92BJ2}	pli0069	pli0069	Pli0069 protein {UniProtKB/TrEMBL:Q926J2}	[TP0247-TP0272 (0.7527567)]
COG0242	COG0272	lin1043	def	Peptide deformylase (EC 3.5.1.88) (PDF) (Polypeptide deformylase)	lin1870	lin1870	Lin1870 protein {UniProtKB/TrEMBL:Q92AQ0}	[TP0757-TP0634 (0.68197167)]
COG0187	COG0358	lin1325	lin1325	ParE protein {UniProtKB/TrEMBL:Q92C66}	lin1492	dnaG	DNA primase {UniProtKB/Swiss-Prot:Q92BQ5}	[TP1006-TP0492 (0.55112576)]
COG0187	COG0358	lin0006	lin0006	DNA gyrase subunit B {UniProtKB/TrEMBL:Q92FU7}	lin1492	dnaG	DNA primase {UniProtKB/Swiss-Prot:Q92BQ5}	[TP1006-TP0492 (0.55112576)]
COG0301	COG0514	lin1634	thiI	Probable thiamine biosynthesis protein thiI	lin2900	lin2900	Lin2900 protein {UniProtKB/TrEMBL:Q926Z0}	[TP0559-TP0103 (0.6411465)]
COG0301	COG0514	lin1634	thiI	Probable thiamine biosynthesis protein thiI	lin2056	lin2056	RecS protein {UniProtKB/TrEMBL:Q92A66}	[TP0559-TP0103 (0.6411465)]
COG1154	COG2812	lin1402	dxs	1-deoxy-D-xylulose-5-phosphate synthase (EC 2.2.1.7) (1-deoxyxylulose- 5-phosphate synthase) (DXP synthase) (DXPS)	lin2852	lin2852	DnaX protein {UniProtKB/TrEMBL:Q927D7}	[TP0824-TP1005 (0.68180764)]
COG0237	COG0552	lin1598	coaE	Dephospho-CoA kinase (EC 2.7.1.24) (Dephosphocoenzyme A kinase)	lin1917	lin1917	Lin1917 protein {UniProtKB/TrEMBL:Q92AK5}	[TP0296-TP0578 (0.7885255)]
COG0080	COG0265	lin0280	rplK	50S ribosomal protein L11	lin0320	lin0320	Lin0320 protein {UniProtKB/TrEMBL:Q92EY8}	[TP0237-TP0773 (0.6164146)]
COG0080	COG0265	lin0280	rplK	50S ribosomal protein L11	lin2645	lin2645	Lin2645 protein {UniProtKB/TrEMBL:Q927Z1}	[TP0237-TP0773 (0.6164146)]
COG0783	COG1079	lin0942	fri	Non-heme iron-containing ferritin (Ferritin-like protein)	lin1428	lin1428	Lin1428 protein {UniProtKB/TrEMBL:Q92BW4}	[TP1038-TP0302 (0.79878455)]
COG2812	COG2812	lin2852	lin2852	DnaX protein {UniProtKB/TrEMBL:Q927D7}	lin2852	lin2852	DnaX protein {UniProtKB/TrEMBL:Q927D7}	[TP1005-TP1005 (0.52391654)]
COG1466	COG1847	lin1516	lin1516	Lin1516 protein {UniProtKB/TrEMBL:Q92BN2}	lin2985	lin2985	Lin2985 protein {UniProtKB/TrEMBL:Q926Q6}	[TP0588-TP0948 (0.74372905)]
COG0223	COG0234	lin1937	fmt	Methionyl-tRNA formyltransferase (EC 2.1.2.9)	lin2175	groS	10 kDa chaperonin (Protein Cpn10) (groES protein)	[TP0756-TP1013 (0.64276713)]
COG0036	COG1653	lin2810	lin2810	Lin2810 protein {UniProtKB/TrEMBL:Q927H8}	lin2115	lin2115	Lin2115 protein {UniProtKB/TrEMBL:Q92A07}	[TP0945-TP0074 (0.654426)]
COG0036	COG1653	lin0505	lin0505	Lin0505 protein {UniProtKB/TrEMBL:Q92EF5}	lin1841	lin1841	Lin1841 protein {UniProtKB/TrEMBL:Q92AS8}	[TP0945-TP0074 (0.654426)]
COG0036	COG1653	lin2810	lin2810	Lin2810 protein {UniProtKB/TrEMBL:Q927H8}	lin0220	lin0220	Lin0220 protein {UniProtKB/TrEMBL:Q92F86}	[TP0945-TP0074 (0.654426)]
COG0036	COG1653	lin2808	lin2808	Lin2808 protein {UniProtKB/TrEMBL:Q927I0}	lin2972	lin2972	Lin2972 protein {UniProtKB/TrEMBL:Q926R9}	[TP0945-TP0074 (0.654426)]
COG0036	COG1653	lin1932	lin1932	Lin1932 protein {UniProtKB/TrEMBL:Q92AJ0}	lin1841	lin1841	Lin1841 protein {UniProtKB/TrEMBL:Q92AS8}	[TP0945-TP0074 (0.654426)]
COG0036	COG1653	lin0505	lin0505	Lin0505 protein {UniProtKB/TrEMBL:Q92EF5}	lin0762	lin0762	Lin0762 protein {UniProtKB/TrEMBL:Q92DQ1}	[TP0945-TP0074 (0.654426)]
COG0036	COG1653	lin1932	lin1932	Lin1932 protein {UniProtKB/TrEMBL:Q92AJ0}	lin0852	lin0852	Lin0852 protein {UniProtKB/TrEMBL:Q92DG1}	[TP0945-TP0074 (0.654426)]
COG0036	COG1653	lin2808	lin2808	Lin2808 protein {UniProtKB/TrEMBL:Q927I0}	lin1841	lin1841	Lin1841 protein {UniProtKB/TrEMBL:Q92AS8}	[TP0945-TP0074 (0.654426)]
COG0036	COG1653	lin2808	lin2808	Lin2808 protein {UniProtKB/TrEMBL:Q927I0}	lin0852	lin0852	Lin0852 protein {UniProtKB/TrEMBL:Q92DG1}	[TP0945-TP0074 (0.654426)]
COG0036	COG1653	lin0499	lin0499	Lin0499 protein {UniProtKB/TrEMBL:Q92EG1}	lin0852	lin0852	Lin0852 protein {UniProtKB/TrEMBL:Q92DG1}	[TP0945-TP0074 (0.654426)]
COG0036	COG1653	lin2810	lin2810	Lin2810 protein {UniProtKB/TrEMBL:Q927H8}	lin2972	lin2972	Lin2972 protein {UniProtKB/TrEMBL:Q926R9}	[TP0945-TP0074 (0.654426)]
COG0036	COG1653	lin1932	lin1932	Lin1932 protein {UniProtKB/TrEMBL:Q92AJ0}	lin2972	lin2972	Lin2972 protein {UniProtKB/TrEMBL:Q926R9}	[TP0945-TP0074 (0.654426)]
COG0036	COG1653	lin2810	lin2810	Lin2810 protein {UniProtKB/TrEMBL:Q927H8}	lin1841	lin1841	Lin1841 protein {UniProtKB/TrEMBL:Q92AS8}	[TP0945-TP0074 (0.654426)]
COG0036	COG1653	lin2810	lin2810	Lin2810 protein {UniProtKB/TrEMBL:Q927H8}	lin0852	lin0852	Lin0852 protein {UniProtKB/TrEMBL:Q92DG1}	[TP0945-TP0074 (0.654426)]
COG0036	COG1653	lin0505	lin0505	Lin0505 protein {UniProtKB/TrEMBL:Q92EF5}	lin0852	lin0852	Lin0852 protein {UniProtKB/TrEMBL:Q92DG1}	[TP0945-TP0074 (0.654426)]
COG0036	COG1653	lin1932	lin1932	Lin1932 protein {UniProtKB/TrEMBL:Q92AJ0}	lin0762	lin0762	Lin0762 protein {UniProtKB/TrEMBL:Q92DQ1}	[TP0945-TP0074 (0.654426)]
COG0036	COG1653	lin0499	lin0499	Lin0499 protein {UniProtKB/TrEMBL:Q92EG1}	lin2972	lin2972	Lin2972 protein {UniProtKB/TrEMBL:Q926R9}	[TP0945-TP0074 (0.654426)]
COG0036	COG1653	lin0505	lin0505	Lin0505 protein {UniProtKB/TrEMBL:Q92EF5}	lin2115	lin2115	Lin2115 protein {UniProtKB/TrEMBL:Q92A07}	[TP0945-TP0074 (0.654426)]
COG0036	COG1653	lin2810	lin2810	Lin2810 protein {UniProtKB/TrEMBL:Q927H8}	lin0762	lin0762	Lin0762 protein {UniProtKB/TrEMBL:Q92DQ1}	[TP0945-TP0074 (0.654426)]
COG0036	COG1653	lin0499	lin0499	Lin0499 protein {UniProtKB/TrEMBL:Q92EG1}	lin0762	lin0762	Lin0762 protein {UniProtKB/TrEMBL:Q92DQ1}	[TP0945-TP0074 (0.654426)]
COG0036	COG1653	lin2808	lin2808	Lin2808 protein {UniProtKB/TrEMBL:Q927I0}	lin0762	lin0762	Lin0762 protein {UniProtKB/TrEMBL:Q92DQ1}	[TP0945-TP0074 (0.654426)]
COG0036	COG1653	lin0499	lin0499	Lin0499 protein {UniProtKB/TrEMBL:Q92EG1}	lin1841	lin1841	Lin1841 protein {UniProtKB/TrEMBL:Q92AS8}	[TP0945-TP0074 (0.654426)]
COG0036	COG1653	lin0499	lin0499	Lin0499 protein {UniProtKB/TrEMBL:Q92EG1}	lin0220	lin0220	Lin0220 protein {UniProtKB/TrEMBL:Q92F86}	[TP0945-TP0074 (0.654426)]
COG0036	COG1653	lin1932	lin1932	Lin1932 protein {UniProtKB/TrEMBL:Q92AJ0}	lin2115	lin2115	Lin2115 protein {UniProtKB/TrEMBL:Q92A07}	[TP0945-TP0074 (0.654426)]
COG0036	COG1653	lin1932	lin1932	Lin1932 protein {UniProtKB/TrEMBL:Q92AJ0}	lin0220	lin0220	Lin0220 protein {UniProtKB/TrEMBL:Q92F86}	[TP0945-TP0074 (0.654426)]
COG0036	COG1653	lin0499	lin0499	Lin0499 protein {UniProtKB/TrEMBL:Q92EG1}	lin2115	lin2115	Lin2115 protein {UniProtKB/TrEMBL:Q92A07}	[TP0945-TP0074 (0.654426)]
COG0036	COG1653	lin0505	lin0505	Lin0505 protein {UniProtKB/TrEMBL:Q92EF5}	lin0220	lin0220	Lin0220 protein {UniProtKB/TrEMBL:Q92F86}	[TP0945-TP0074 (0.654426)]
COG0036	COG1653	lin2808	lin2808	Lin2808 protein {UniProtKB/TrEMBL:Q927I0}	lin0220	lin0220	Lin0220 protein {UniProtKB/TrEMBL:Q92F86}	[TP0945-TP0074 (0.654426)]
COG0036	COG1653	lin2808	lin2808	Lin2808 protein {UniProtKB/TrEMBL:Q927I0}	lin2115	lin2115	Lin2115 protein {UniProtKB/TrEMBL:Q92A07}	[TP0945-TP0074 (0.654426)]
COG0036	COG1653	lin0505	lin0505	Lin0505 protein {UniProtKB/TrEMBL:Q92EF5}	lin2972	lin2972	Lin2972 protein {UniProtKB/TrEMBL:Q926R9}	[TP0945-TP0074 (0.654426)]
COG0357	COG0459	lin2934	gidB	Methyltransferase gidB (EC 2.1.-.-) (Glucose-inhibited division protein B)	lin2174	groL	60 kDa chaperonin (Protein Cpn60) (groEL protein)	[TP0946-TP0030 (0.68326145)]
COG0664	COG1074	lin0309	lin0309	Lin0309 protein {UniProtKB/TrEMBL:Q92EZ9}	lin2368	lin2368	Lin2368 protein {UniProtKB/TrEMBL:Q929A9}	[TP0089-TP0898 (0.8304331)]
COG0664	COG1074	lin2236	lin2236	Lin2236 protein {UniProtKB/TrEMBL:Q929N8}	lin2368	lin2368	Lin2368 protein {UniProtKB/TrEMBL:Q929A9}	[TP0089-TP0898 (0.8304331)]
COG0664	COG1074	lin0742	lin0742	Lin0742 protein {UniProtKB/TrEMBL:Q92DS0}	lin2368	lin2368	Lin2368 protein {UniProtKB/TrEMBL:Q929A9}	[TP0089-TP0898 (0.8304331)]
COG0664	COG1074	lin0300	lin0300	Lin0300 protein {UniProtKB/TrEMBL:Q92F08}	lin2368	lin2368	Lin2368 protein {UniProtKB/TrEMBL:Q929A9}	[TP0089-TP0898 (0.8304331)]
COG0664	COG1074	lin0552	lin0552	Lin0552 protein {UniProtKB/TrEMBL:Q92EA8}	lin2368	lin2368	Lin2368 protein {UniProtKB/TrEMBL:Q929A9}	[TP0089-TP0898 (0.8304331)]
COG0664	COG1074	lin0557	lin0557	Lin0557 protein {UniProtKB/TrEMBL:Q92EA3}	lin2368	lin2368	Lin2368 protein {UniProtKB/TrEMBL:Q929A9}	[TP0089-TP0898 (0.8304331)]
COG0664	COG1074	lin0606	lin0606	Lin0606 protein {UniProtKB/TrEMBL:Q92E55}	lin2368	lin2368	Lin2368 protein {UniProtKB/TrEMBL:Q929A9}	[TP0089-TP0898 (0.8304331)]
COG0664	COG1074	lin0194	lin0194	Lin0194 protein {UniProtKB/TrEMBL:Q92FB2}	lin2368	lin2368	Lin2368 protein {UniProtKB/TrEMBL:Q929A9}	[TP0089-TP0898 (0.8304331)]
COG0664	COG1074	lin1218	lin1218	Lin1218 protein {UniProtKB/TrEMBL:Q92CF4}	lin2368	lin2368	Lin2368 protein {UniProtKB/TrEMBL:Q929A9}	[TP0089-TP0898 (0.8304331)]
COG0345	COG1774	lin0414	lin0414	Lin0414 protein {UniProtKB/TrEMBL:Q92EP4}	lin0206	lin0206	Lin0206 protein {UniProtKB/TrEMBL:Q92FA0}	[TP0797-TP0046 (0.6414869)]
COG0345	COG1774	lin1424	lin1424	Lin1424 protein {UniProtKB/TrEMBL:Q92BW8}	lin0206	lin0206	Lin0206 protein {UniProtKB/TrEMBL:Q92FA0}	[TP0797-TP0046 (0.6414869)]
COG0050	COG4939	lin2802	tuf	Elongation factor Tu (EF-Tu)	lin2786	lin2786	Lin2786 protein {UniProtKB/TrEMBL:Q927K2}	[TP0187-TP0171 (0.7331395)]
COG0223	COG0242	lin1937	fmt	Methionyl-tRNA formyltransferase (EC 2.1.2.9)	lin1043	def	Peptide deformylase (EC 3.5.1.88) (PDF) (Polypeptide deformylase)	[TP0756-TP0757 (0.8300303)]
COG0233	COG0359	lin1351	frr	Ribosome recycling factor (Ribosome-releasing factor) (RRF)	lin0046	rplI	50S ribosomal protein L9	[TP0604-TP0060 (0.5105792)]
COG0012	COG0457	lin2919	lin2919	Lin2919 protein {UniProtKB/TrEMBL:Q7ANT4}	lin1305	lin1305	Lin1305 protein {UniProtKB/TrEMBL:Q92C86}	[TP0124-TP0067 (0.81355333)]
COG0012	COG0457	lin2919	lin2919	Lin2919 protein {UniProtKB/TrEMBL:Q7ANT4}	lin1545	lin1545	Lin1545 protein {UniProtKB/TrEMBL:Q92BK3}	[TP0124-TP0067 (0.81355333)]
COG0012	COG0457	lin2919	lin2919	Lin2919 protein {UniProtKB/TrEMBL:Q7ANT4}	lin0965	lin0965	Lin0965 protein {UniProtKB/TrEMBL:Q92D55}	[TP0124-TP0067 (0.81355333)]
COG0012	COG0457	lin2919	lin2919	Lin2919 protein {UniProtKB/TrEMBL:Q7ANT4}	lin2036	lin2036	Lin2036 protein {UniProtKB/TrEMBL:Q92A86}	[TP0124-TP0067 (0.81355333)]
COG0012	COG0457	lin2919	lin2919	Lin2919 protein {UniProtKB/TrEMBL:Q7ANT4}	lin2622	lin2622	Lin2622 protein {UniProtKB/TrEMBL:Q928B4}	[TP0124-TP0067 (0.81355333)]
COG0552	COG1061	lin1917	lin1917	Lin1917 protein {UniProtKB/TrEMBL:Q92AK5}	lin2589	lin2589	Lin2589 protein {UniProtKB/TrEMBL:Q928E6}	[TP0578-TP0380 (0.62695336)]
COG0265	COG0492	lin0320	lin0320	Lin0320 protein {UniProtKB/TrEMBL:Q92EY8}	lin2621	trxB	Thioredoxin reductase (EC 1.8.1.9) (TRXR)	[TP0773-TP0814 (0.6926654)]
COG0265	COG0492	lin2645	lin2645	Lin2645 protein {UniProtKB/TrEMBL:Q927Z1}	lin2489	lin2489	Lin2489 protein {UniProtKB/TrEMBL:Q928P3}	[TP0773-TP0814 (0.6926654)]
COG0265	COG0492	lin0320	lin0320	Lin0320 protein {UniProtKB/TrEMBL:Q92EY8}	lin2075	lin2075	Lin2075 protein {UniProtKB/TrEMBL:Q92A47}	[TP0773-TP0814 (0.6926654)]
COG0265	COG0492	lin2645	lin2645	Lin2645 protein {UniProtKB/TrEMBL:Q927Z1}	lin2621	trxB	Thioredoxin reductase (EC 1.8.1.9) (TRXR)	[TP0773-TP0814 (0.6926654)]
COG0265	COG0492	lin2645	lin2645	Lin2645 protein {UniProtKB/TrEMBL:Q927Z1}	lin2075	lin2075	Lin2075 protein {UniProtKB/TrEMBL:Q92A47}	[TP0773-TP0814 (0.6926654)]
COG0265	COG0492	lin0320	lin0320	Lin0320 protein {UniProtKB/TrEMBL:Q92EY8}	lin2489	lin2489	Lin2489 protein {UniProtKB/TrEMBL:Q928P3}	[TP0773-TP0814 (0.6926654)]
COG0495	COG1480	lin1769	leuS	Leucyl-tRNA synthetase (EC 6.1.1.4) (Leucine--tRNA ligase) (LeuRS)	lin1503	lin1503	Lin1503 protein {UniProtKB/TrEMBL:Q92BP4}	[TP0586-TP0651 (0.5087635)]
COG1321	COG1774	lin1991	mntR	Transcriptional regulator mntR (Manganese transport regulator)	lin0206	lin0206	Lin0206 protein {UniProtKB/TrEMBL:Q92FA0}	[TP0167-TP0046 (0.67547834)]
COG0124	COG0608	lin1555	hisS	Histidyl-tRNA synthetase (EC 6.1.1.21) (Histidine--tRNA ligase) (HisRS)	lin1560	lin1560	Lin1560 protein {UniProtKB/TrEMBL:Q92BI9}	[TP0641-TP0704 (0.75894904)]
COG0465	COG0772	lin0252	lin0252	FtsH protein {UniProtKB/TrEMBL:Q92F55}	lin2521	lin2521	Lin2521 protein {UniProtKB/TrEMBL:Q928L1}	[TP0330-TP0387 (0.8016956)]
COG0465	COG0772	lin0252	lin0252	FtsH protein {UniProtKB/TrEMBL:Q92F55}	lin1059	lin1059	Lin1059 protein {UniProtKB/TrEMBL:Q92CW2}	[TP0330-TP0387 (0.8016956)]
COG0465	COG0772	lin0252	lin0252	FtsH protein {UniProtKB/TrEMBL:Q92F55}	lin0441	lin0441	Lin0441 protein {UniProtKB/TrEMBL:Q92EL7}	[TP0330-TP0387 (0.8016956)]
COG0465	COG0772	lin0252	lin0252	FtsH protein {UniProtKB/TrEMBL:Q92F55}	lin2522	lin2522	Lin2522 protein {UniProtKB/TrEMBL:Q928L0}	[TP0330-TP0387 (0.8016956)]
COG0465	COG0772	lin0252	lin0252	FtsH protein {UniProtKB/TrEMBL:Q92F55}	lin2835	lin2835	Lin2835 protein {UniProtKB/TrEMBL:Q927F4}	[TP0330-TP0387 (0.8016956)]
COG0465	COG0772	lin0252	lin0252	FtsH protein {UniProtKB/TrEMBL:Q92F55}	lin2834	lin2834	Lin2834 protein {UniProtKB/TrEMBL:Q927F5}	[TP0330-TP0387 (0.8016956)]
COG0457	COG1426	lin0965	lin0965	Lin0965 protein {UniProtKB/TrEMBL:Q92D55}	lin1432	lin1432	Lin1432 protein {UniProtKB/TrEMBL:Q92BW0}	[TP0268-TP0334 (0.739808)]
COG0457	COG1426	lin2622	lin2622	Lin2622 protein {UniProtKB/TrEMBL:Q928B4}	lin1432	lin1432	Lin1432 protein {UniProtKB/TrEMBL:Q92BW0}	[TP0268-TP0334 (0.739808)]
COG0457	COG1426	lin1305	lin1305	Lin1305 protein {UniProtKB/TrEMBL:Q92C86}	lin1432	lin1432	Lin1432 protein {UniProtKB/TrEMBL:Q92BW0}	[TP0268-TP0334 (0.739808)]
COG0457	COG1426	lin1545	lin1545	Lin1545 protein {UniProtKB/TrEMBL:Q92BK3}	lin1432	lin1432	Lin1432 protein {UniProtKB/TrEMBL:Q92BW0}	[TP0268-TP0334 (0.739808)]
COG0457	COG1426	lin2036	lin2036	Lin2036 protein {UniProtKB/TrEMBL:Q92A86}	lin1432	lin1432	Lin1432 protein {UniProtKB/TrEMBL:Q92BW0}	[TP0268-TP0334 (0.739808)]
COG0192	COG0217	lin1773	metK	S-adenosylmethionine synthetase (EC 2.5.1.6) (Methionine adenosyltransferase) (AdoMet synthetase) (MAT)	lin0388	lin0388	Hypothetical UPF0082 protein lin0388	[TP0794-TP0474 (0.71912634)]
COG0192	COG0217	lin1773	metK	S-adenosylmethionine synthetase (EC 2.5.1.6) (Methionine adenosyltransferase) (AdoMet synthetase) (MAT)	lin1570	lin1570	Hypothetical UPF0082 protein lin1570	[TP0794-TP0474 (0.71912634)]
COG0092	COG0301	lin2775	rpsC	30S ribosomal protein S3	lin1634	thiI	Probable thiamine biosynthesis protein thiI	[TP0195-TP0559 (0.66944)]
COG0860	COG1214	lin0176	lin0176	Lin0176 protein {UniProtKB/TrEMBL:Q92FD0}	lin2183	lin2183	Lin2183 protein {UniProtKB/TrEMBL:Q929U1}	[TP0247-TP0876 (0.6334264)]
COG0860	COG1214	lin1296	lin1296	Lin1296 protein {UniProtKB/TrEMBL:Q92C95}	lin2183	lin2183	Lin2183 protein {UniProtKB/TrEMBL:Q929U1}	[TP0247-TP0876 (0.6334264)]
COG0860	COG1214	lin1556	lin1556	Lin1556 protein {UniProtKB/TrEMBL:Q92BJ2}	lin2183	lin2183	Lin2183 protein {UniProtKB/TrEMBL:Q929U1}	[TP0247-TP0876 (0.6334264)]
COG0544	COG1418	lin1306	tig	Trigger factor {UniProtKB/Swiss-Prot:Q92C85}	lin1436	lin1436	UPF0144 protein lin1436	[TP0506-TP1018 (0.7668753)]
COG0544	COG1418	lin1306	tig	Trigger factor {UniProtKB/Swiss-Prot:Q92C85}	lin1889	lin1889	Lin1889 protein {UniProtKB/TrEMBL:Q92AN1}	[TP0506-TP1018 (0.7668753)]
COG0477	COG0845	lin0980	lin0980	Lin0980 protein {UniProtKB/TrEMBL:Q92D40}	lin0417	lin0417	Lin0417 protein {UniProtKB/TrEMBL:Q92EP1}	[TP0840-TP0965 (0.8653204)]
COG0477	COG0845	lin1217	lin1217	Lin1217 protein {UniProtKB/TrEMBL:Q92CF5}	lin0417	lin0417	Lin0417 protein {UniProtKB/TrEMBL:Q92EP1}	[TP0840-TP0965 (0.8653204)]
COG0477	COG0845	lin2274	lin2274	Lin2274 protein {UniProtKB/TrEMBL:Q929K1}	lin0417	lin0417	Lin0417 protein {UniProtKB/TrEMBL:Q92EP1}	[TP0840-TP0965 (0.8653204)]
COG0477	COG0845	lin2449	lin2449	Lin2449 protein {UniProtKB/TrEMBL:Q928T3}	lin0232	lin0232	Lin0232 protein {UniProtKB/TrEMBL:Q92F74}	[TP0840-TP0965 (0.8653204)]
COG0477	COG0845	lin1658	lin1658	Lin1658 protein {UniProtKB/TrEMBL:Q92B92}	lin0232	lin0232	Lin0232 protein {UniProtKB/TrEMBL:Q92F74}	[TP0840-TP0965 (0.8653204)]
COG0477	COG0845	lin0332	lin0332	Lin0332 protein {UniProtKB/TrEMBL:Q92EX6}	lin0232	lin0232	Lin0232 protein {UniProtKB/TrEMBL:Q92F74}	[TP0840-TP0965 (0.8653204)]
COG0477	COG0845	lin2884	lin2884	Lin2884 protein {UniProtKB/TrEMBL:Q927A5}	lin0232	lin0232	Lin0232 protein {UniProtKB/TrEMBL:Q92F74}	[TP0840-TP0965 (0.8653204)]
COG0477	COG0845	lin2476	lin2476	Lin2476 protein {UniProtKB/TrEMBL:Q928Q6}	lin0232	lin0232	Lin0232 protein {UniProtKB/TrEMBL:Q92F74}	[TP0840-TP0965 (0.8653204)]
COG0477	COG0845	lin2340	lin2340	Lin2340 protein {UniProtKB/TrEMBL:Q929D7}	lin0232	lin0232	Lin0232 protein {UniProtKB/TrEMBL:Q92F74}	[TP0840-TP0965 (0.8653204)]
COG0477	COG0845	lin1824	lin1824	Lin1824 protein {UniProtKB/TrEMBL:Q92AU5}	lin0417	lin0417	Lin0417 protein {UniProtKB/TrEMBL:Q92EP1}	[TP0840-TP0965 (0.8653204)]
COG0477	COG0845	lin0519	lmrB	Lincomycin resistance protein lmrB	lin0417	lin0417	Lin0417 protein {UniProtKB/TrEMBL:Q92EP1}	[TP0840-TP0965 (0.8653204)]
COG0477	COG0845	lin2977	lin2977	Lin2977 protein {UniProtKB/TrEMBL:Q926R4}	lin0417	lin0417	Lin0417 protein {UniProtKB/TrEMBL:Q92EP1}	[TP0840-TP0965 (0.8653204)]
COG0477	COG0845	lin2340	lin2340	Lin2340 protein {UniProtKB/TrEMBL:Q929D7}	lin0417	lin0417	Lin0417 protein {UniProtKB/TrEMBL:Q92EP1}	[TP0840-TP0965 (0.8653204)]
COG0477	COG0845	lin2982	lin2982	Lin2982 protein {UniProtKB/TrEMBL:Q7ANT2}	lin0232	lin0232	Lin0232 protein {UniProtKB/TrEMBL:Q92F74}	[TP0840-TP0965 (0.8653204)]
COG0477	COG0845	lin0519	lmrB	Lincomycin resistance protein lmrB	lin0232	lin0232	Lin0232 protein {UniProtKB/TrEMBL:Q92F74}	[TP0840-TP0965 (0.8653204)]
COG0477	COG0845	lin0332	lin0332	Lin0332 protein {UniProtKB/TrEMBL:Q92EX6}	lin0417	lin0417	Lin0417 protein {UniProtKB/TrEMBL:Q92EP1}	[TP0840-TP0965 (0.8653204)]
COG0477	COG0845	lin2476	lin2476	Lin2476 protein {UniProtKB/TrEMBL:Q928Q6}	lin0417	lin0417	Lin0417 protein {UniProtKB/TrEMBL:Q92EP1}	[TP0840-TP0965 (0.8653204)]
COG0477	COG0845	lin1790	lin1790	Lin1790 protein {UniProtKB/TrEMBL:Q92AX8}	lin0232	lin0232	Lin0232 protein {UniProtKB/TrEMBL:Q92F74}	[TP0840-TP0965 (0.8653204)]
COG0477	COG0845	lin2339	lin2339	Lin2339 protein {UniProtKB/TrEMBL:Q929D8}	lin0417	lin0417	Lin0417 protein {UniProtKB/TrEMBL:Q92EP1}	[TP0840-TP0965 (0.8653204)]
COG0477	COG0845	lin1658	lin1658	Lin1658 protein {UniProtKB/TrEMBL:Q92B92}	lin0417	lin0417	Lin0417 protein {UniProtKB/TrEMBL:Q92EP1}	[TP0840-TP0965 (0.8653204)]
COG0477	COG0845	lin2916	lin2916	Lin2916 protein {UniProtKB/TrEMBL:Q926X4}	lin0417	lin0417	Lin0417 protein {UniProtKB/TrEMBL:Q92EP1}	[TP0840-TP0965 (0.8653204)]
COG0477	COG0845	lin2733	lin2733	Lin2733 protein {UniProtKB/TrEMBL:Q927Q5}	lin0417	lin0417	Lin0417 protein {UniProtKB/TrEMBL:Q92EP1}	[TP0840-TP0965 (0.8653204)]
COG0477	COG0845	lin0830	lin0830	Lin0830 protein {UniProtKB/TrEMBL:Q92DI3}	lin0232	lin0232	Lin0232 protein {UniProtKB/TrEMBL:Q92F74}	[TP0840-TP0965 (0.8653204)]
COG0477	COG0845	lin1824	lin1824	Lin1824 protein {UniProtKB/TrEMBL:Q92AU5}	lin0232	lin0232	Lin0232 protein {UniProtKB/TrEMBL:Q92F74}	[TP0840-TP0965 (0.8653204)]
COG0477	COG0845	lin1446	lin1446	Lin1446 protein {UniProtKB/TrEMBL:Q92BU8}	lin0417	lin0417	Lin0417 protein {UniProtKB/TrEMBL:Q92EP1}	[TP0840-TP0965 (0.8653204)]
COG0477	COG0845	lin2449	lin2449	Lin2449 protein {UniProtKB/TrEMBL:Q928T3}	lin0417	lin0417	Lin0417 protein {UniProtKB/TrEMBL:Q92EP1}	[TP0840-TP0965 (0.8653204)]
COG0477	COG0845	lin2149	lin2149	Lin2149 protein {UniProtKB/TrEMBL:Q929X4}	lin0417	lin0417	Lin0417 protein {UniProtKB/TrEMBL:Q92EP1}	[TP0840-TP0965 (0.8653204)]
COG0477	COG0845	lin2982	lin2982	Lin2982 protein {UniProtKB/TrEMBL:Q7ANT2}	lin0417	lin0417	Lin0417 protein {UniProtKB/TrEMBL:Q92EP1}	[TP0840-TP0965 (0.8653204)]
COG0477	COG0845	lin1790	lin1790	Lin1790 protein {UniProtKB/TrEMBL:Q92AX8}	lin0417	lin0417	Lin0417 protein {UniProtKB/TrEMBL:Q92EP1}	[TP0840-TP0965 (0.8653204)]
COG0477	COG0845	lin2339	lin2339	Lin2339 protein {UniProtKB/TrEMBL:Q929D8}	lin0232	lin0232	Lin0232 protein {UniProtKB/TrEMBL:Q92F74}	[TP0840-TP0965 (0.8653204)]
COG0477	COG0845	lin2274	lin2274	Lin2274 protein {UniProtKB/TrEMBL:Q929K1}	lin0232	lin0232	Lin0232 protein {UniProtKB/TrEMBL:Q92F74}	[TP0840-TP0965 (0.8653204)]
COG0477	COG0845	lin2977	lin2977	Lin2977 protein {UniProtKB/TrEMBL:Q926R4}	lin0232	lin0232	Lin0232 protein {UniProtKB/TrEMBL:Q92F74}	[TP0840-TP0965 (0.8653204)]
COG0477	COG0845	lin2884	lin2884	Lin2884 protein {UniProtKB/TrEMBL:Q927A5}	lin0417	lin0417	Lin0417 protein {UniProtKB/TrEMBL:Q92EP1}	[TP0840-TP0965 (0.8653204)]
COG0477	COG0845	lin2149	lin2149	Lin2149 protein {UniProtKB/TrEMBL:Q929X4}	lin0232	lin0232	Lin0232 protein {UniProtKB/TrEMBL:Q92F74}	[TP0840-TP0965 (0.8653204)]
COG0477	COG0845	lin1446	lin1446	Lin1446 protein {UniProtKB/TrEMBL:Q92BU8}	lin0232	lin0232	Lin0232 protein {UniProtKB/TrEMBL:Q92F74}	[TP0840-TP0965 (0.8653204)]
COG0477	COG0845	lin2916	lin2916	Lin2916 protein {UniProtKB/TrEMBL:Q926X4}	lin0232	lin0232	Lin0232 protein {UniProtKB/TrEMBL:Q92F74}	[TP0840-TP0965 (0.8653204)]
COG0477	COG0845	lin2951	lin2951	Lin2951 protein {UniProtKB/TrEMBL:Q926T9}	lin0232	lin0232	Lin0232 protein {UniProtKB/TrEMBL:Q92F74}	[TP0840-TP0965 (0.8653204)]
COG0477	COG0845	lin2951	lin2951	Lin2951 protein {UniProtKB/TrEMBL:Q926T9}	lin0417	lin0417	Lin0417 protein {UniProtKB/TrEMBL:Q92EP1}	[TP0840-TP0965 (0.8653204)]
COG0477	COG0845	lin0980	lin0980	Lin0980 protein {UniProtKB/TrEMBL:Q92D40}	lin0232	lin0232	Lin0232 protein {UniProtKB/TrEMBL:Q92F74}	[TP0840-TP0965 (0.8653204)]
COG0477	COG0845	lin0830	lin0830	Lin0830 protein {UniProtKB/TrEMBL:Q92DI3}	lin0417	lin0417	Lin0417 protein {UniProtKB/TrEMBL:Q92EP1}	[TP0840-TP0965 (0.8653204)]
COG0477	COG0845	lin2733	lin2733	Lin2733 protein {UniProtKB/TrEMBL:Q927Q5}	lin0232	lin0232	Lin0232 protein {UniProtKB/TrEMBL:Q92F74}	[TP0840-TP0965 (0.8653204)]
COG0477	COG0845	lin1217	lin1217	Lin1217 protein {UniProtKB/TrEMBL:Q92CF5}	lin0232	lin0232	Lin0232 protein {UniProtKB/TrEMBL:Q92F74}	[TP0840-TP0965 (0.8653204)]
COG0305	COG2812	lin0047	lin0047	DnaC protein {UniProtKB/TrEMBL:Q7AP43}	lin2852	lin2852	DnaX protein {UniProtKB/TrEMBL:Q927D7}	[TP0058-TP1005 (0.7130585)]
COG0188	COG0526	lin1326	lin1326	ParC protein {UniProtKB/TrEMBL:Q92C65}	lin2256	lin2256	Lin2256 protein {UniProtKB/TrEMBL:Q7ANW9}	[TP0005-TP0100 (0.7885434)]
COG0188	COG0526	lin0007	lin0007	DNA gyrase subunit A {UniProtKB/TrEMBL:Q92FU6}	lin1650	lin1650	Lin1650 protein {UniProtKB/TrEMBL:Q92BA0}	[TP0005-TP0100 (0.7885434)]
COG0188	COG0526	lin0007	lin0007	DNA gyrase subunit A {UniProtKB/TrEMBL:Q92FU6}	lin2518	lin2518	Lin2518 protein {UniProtKB/TrEMBL:Q928L4}	[TP0005-TP0100 (0.7885434)]
COG0188	COG0526	lin0007	lin0007	DNA gyrase subunit A {UniProtKB/TrEMBL:Q92FU6}	lin2256	lin2256	Lin2256 protein {UniProtKB/TrEMBL:Q7ANW9}	[TP0005-TP0100 (0.7885434)]
COG0188	COG0526	lin0007	lin0007	DNA gyrase subunit A {UniProtKB/TrEMBL:Q92FU6}	lin2963	lin2963	Lin2963 protein {UniProtKB/TrEMBL:Q926S8}	[TP0005-TP0100 (0.7885434)]
COG0188	COG0526	lin1326	lin1326	ParC protein {UniProtKB/TrEMBL:Q92C65}	lin1196	trxA	Thioredoxin {UniProtKB/Swiss-Prot:P0A4L4}	[TP0005-TP0100 (0.7885434)]
COG0188	COG0526	lin0007	lin0007	DNA gyrase subunit A {UniProtKB/TrEMBL:Q92FU6}	lin1196	trxA	Thioredoxin {UniProtKB/Swiss-Prot:P0A4L4}	[TP0005-TP0100 (0.7885434)]
COG0188	COG0526	lin1326	lin1326	ParC protein {UniProtKB/TrEMBL:Q92C65}	lin2518	lin2518	Lin2518 protein {UniProtKB/TrEMBL:Q928L4}	[TP0005-TP0100 (0.7885434)]
COG0188	COG0526	lin0007	lin0007	DNA gyrase subunit A {UniProtKB/TrEMBL:Q92FU6}	lin2017	lin2017	Lin2017 protein {UniProtKB/TrEMBL:Q92AA5}	[TP0005-TP0100 (0.7885434)]
COG0188	COG0526	lin1326	lin1326	ParC protein {UniProtKB/TrEMBL:Q92C65}	lin2017	lin2017	Lin2017 protein {UniProtKB/TrEMBL:Q92AA5}	[TP0005-TP0100 (0.7885434)]
COG0188	COG0526	lin1326	lin1326	ParC protein {UniProtKB/TrEMBL:Q92C65}	lin2963	lin2963	Lin2963 protein {UniProtKB/TrEMBL:Q926S8}	[TP0005-TP0100 (0.7885434)]
COG0188	COG0526	lin1326	lin1326	ParC protein {UniProtKB/TrEMBL:Q92C65}	lin1650	lin1650	Lin1650 protein {UniProtKB/TrEMBL:Q92BA0}	[TP0005-TP0100 (0.7885434)]
COG1624	COG1652	lin2225	lin2225	Lin2225 protein {UniProtKB/TrEMBL:Q929P9}	lin1283	lin1283	Lin1283 protein {UniProtKB/TrEMBL:Q92CA7}	[TP0826-TP0042 (0.7554874)]
COG0526	COG0771	lin1196	trxA	Thioredoxin {UniProtKB/Swiss-Prot:P0A4L4}	lin2142	murD	UDP-N-acetylmuramoylalanine--D-glutamate ligase (EC 6.3.2.9) (UDP-N- acetylmuramoyl-L-alanyl-D-glutamate synthetase) (D-glutamic acid- adding enzyme)	[TP0100-TP0903 (0.59509045)]
COG0526	COG0771	lin2518	lin2518	Lin2518 protein {UniProtKB/TrEMBL:Q928L4}	lin2142	murD	UDP-N-acetylmuramoylalanine--D-glutamate ligase (EC 6.3.2.9) (UDP-N- acetylmuramoyl-L-alanyl-D-glutamate synthetase) (D-glutamic acid- adding enzyme)	[TP0100-TP0903 (0.59509045)]
COG0526	COG0771	lin2256	lin2256	Lin2256 protein {UniProtKB/TrEMBL:Q7ANW9}	lin2142	murD	UDP-N-acetylmuramoylalanine--D-glutamate ligase (EC 6.3.2.9) (UDP-N- acetylmuramoyl-L-alanyl-D-glutamate synthetase) (D-glutamic acid- adding enzyme)	[TP0100-TP0903 (0.59509045)]
COG0526	COG0771	lin2963	lin2963	Lin2963 protein {UniProtKB/TrEMBL:Q926S8}	lin2142	murD	UDP-N-acetylmuramoylalanine--D-glutamate ligase (EC 6.3.2.9) (UDP-N- acetylmuramoyl-L-alanyl-D-glutamate synthetase) (D-glutamic acid- adding enzyme)	[TP0100-TP0903 (0.59509045)]
COG0526	COG0771	lin2017	lin2017	Lin2017 protein {UniProtKB/TrEMBL:Q92AA5}	lin2142	murD	UDP-N-acetylmuramoylalanine--D-glutamate ligase (EC 6.3.2.9) (UDP-N- acetylmuramoyl-L-alanyl-D-glutamate synthetase) (D-glutamic acid- adding enzyme)	[TP0100-TP0903 (0.59509045)]
COG0526	COG0771	lin1650	lin1650	Lin1650 protein {UniProtKB/TrEMBL:Q92BA0}	lin2142	murD	UDP-N-acetylmuramoylalanine--D-glutamate ligase (EC 6.3.2.9) (UDP-N- acetylmuramoyl-L-alanyl-D-glutamate synthetase) (D-glutamic acid- adding enzyme)	[TP0100-TP0903 (0.59509045)]
COG1283	COG1286	lin0822	lin0822	Lin0822 protein {UniProtKB/TrEMBL:Q92DJ1}	lin1193	lin1193	Lin1193 protein {UniProtKB/TrEMBL:Q92CH8}	[TP0771-TP0522 (0.80866665)]
COG1283	COG1286	lin0823	lin0823	Lin0823 protein {UniProtKB/TrEMBL:Q92DJ0}	lin1193	lin1193	Lin1193 protein {UniProtKB/TrEMBL:Q92CH8}	[TP0771-TP0522 (0.80866665)]
COG0143	COG0845	lin0216	metS	Methionyl-tRNA synthetase (EC 6.1.1.10) (Methionine--tRNA ligase) (MetRS)	lin0232	lin0232	Lin0232 protein {UniProtKB/TrEMBL:Q92F74}	[TP0798-TP0965 (0.7246752)]
COG0143	COG0845	lin0216	metS	Methionyl-tRNA synthetase (EC 6.1.1.10) (Methionine--tRNA ligase) (MetRS)	lin0417	lin0417	Lin0417 protein {UniProtKB/TrEMBL:Q92EP1}	[TP0798-TP0965 (0.7246752)]
COG0242	COG1744	lin1043	def	Peptide deformylase (EC 3.5.1.88) (PDF) (Polypeptide deformylase)	lin1425	tcsA	CD4+ T-cell-stimulating antigen precursor	[TP0757-TP0298 (0.51512045)]
COG1536	COG1868	lin0722	lin0722	Lin0722 protein {UniProtKB/TrEMBL:Q92DU0}	lin0707	lin0707	Lin0707 protein {UniProtKB/TrEMBL:Q92DV5}	[TP0026-TP0721 (0.9539454)]
COG1366	COG1536	lin0889	lin0889	RsbS protein {UniProtKB/TrEMBL:Q7AP18}	lin0722	lin0722	Lin0722 protein {UniProtKB/TrEMBL:Q92DU0}	[TP0233-TP0400 (0.68778783)]
COG1366	COG1536	lin0892	rsbV	Anti-sigma-B factor antagonist (Anti-anti-sigma-B factor)	lin0722	lin0722	Lin0722 protein {UniProtKB/TrEMBL:Q92DU0}	[TP0233-TP0400 (0.68778783)]
COG0504	COG1475	lin2704	pyrG	CTP synthase (EC 6.3.4.2) (UTP--ammonia ligase) (CTP synthetase)	lin1737	lin1737	Lin1737 protein {UniProtKB/TrEMBL:Q92B15}	[TP0305-TP0271 (0.70252794)]
COG0504	COG1475	lin2704	pyrG	CTP synthase (EC 6.3.4.2) (UTP--ammonia ligase) (CTP synthetase)	lin1262	lin1262	Lin1262 protein {UniProtKB/TrEMBL:Q92CC6}	[TP0305-TP0271 (0.70252794)]
COG0504	COG1475	lin2704	pyrG	CTP synthase (EC 6.3.4.2) (UTP--ammonia ligase) (CTP synthetase)	lin2926	lin2926	Lin2926 protein {UniProtKB/TrEMBL:Q926W4}	[TP0305-TP0271 (0.70252794)]
COG0504	COG1475	lin2704	pyrG	CTP synthase (EC 6.3.4.2) (UTP--ammonia ligase) (CTP synthetase)	lin1346	lin1346	Lin1346 protein {UniProtKB/TrEMBL:Q92C45}	[TP0305-TP0271 (0.70252794)]
COG0504	COG1475	lin2704	pyrG	CTP synthase (EC 6.3.4.2) (UTP--ammonia ligase) (CTP synthetase)	lin2922	lin2922	Partition protein ParB homolg	[TP0305-TP0271 (0.70252794)]
COG0250	COG0772	lin0278	lin0278	Transcription antitermination factor	lin0441	lin0441	Lin0441 protein {UniProtKB/TrEMBL:Q92EL7}	[TP0236-TP0387 (0.7470728)]
COG0250	COG0772	lin0278	lin0278	Transcription antitermination factor	lin2522	lin2522	Lin2522 protein {UniProtKB/TrEMBL:Q928L0}	[TP0236-TP0387 (0.7470728)]
COG0250	COG0772	lin0278	lin0278	Transcription antitermination factor	lin2835	lin2835	Lin2835 protein {UniProtKB/TrEMBL:Q927F4}	[TP0236-TP0387 (0.7470728)]
COG0250	COG0772	lin0278	lin0278	Transcription antitermination factor	lin2834	lin2834	Lin2834 protein {UniProtKB/TrEMBL:Q927F5}	[TP0236-TP0387 (0.7470728)]
COG0250	COG0772	lin0278	lin0278	Transcription antitermination factor	lin2521	lin2521	Lin2521 protein {UniProtKB/TrEMBL:Q928L1}	[TP0236-TP0387 (0.7470728)]
COG0250	COG0772	lin0278	lin0278	Transcription antitermination factor	lin1059	lin1059	Lin1059 protein {UniProtKB/TrEMBL:Q92CW2}	[TP0236-TP0387 (0.7470728)]
COG0227	COG0740	lin1930	rpmB	50S ribosomal protein L28	lin1103	lin1103	Lin1103 protein {UniProtKB/TrEMBL:Q92CR8}	[TP0362-TP0507 (0.75048)]
COG0227	COG0740	lin1930	rpmB	50S ribosomal protein L28	lin2612	clpP	ATP-dependent Clp protease proteolytic subunit (EC 3.4.21.92) (Endopeptidase Clp)	[TP0362-TP0507 (0.75048)]
COG0457	COG0457	lin2622	lin2622	Lin2622 protein {UniProtKB/TrEMBL:Q928B4}	lin2622	lin2622	Lin2622 protein {UniProtKB/TrEMBL:Q928B4}	[TP0067-TP0095 (0.6515529)]
COG0457	COG0457	lin1305	lin1305	Lin1305 protein {UniProtKB/TrEMBL:Q92C86}	lin1545	lin1545	Lin1545 protein {UniProtKB/TrEMBL:Q92BK3}	[TP0067-TP0095 (0.6515529)]
COG0457	COG0457	lin1545	lin1545	Lin1545 protein {UniProtKB/TrEMBL:Q92BK3}	lin1305	lin1305	Lin1305 protein {UniProtKB/TrEMBL:Q92C86}	[TP0067-TP0095 (0.6515529)]
COG0457	COG0457	lin2036	lin2036	Lin2036 protein {UniProtKB/TrEMBL:Q92A86}	lin2036	lin2036	Lin2036 protein {UniProtKB/TrEMBL:Q92A86}	[TP0067-TP0095 (0.6515529)]
COG0457	COG0457	lin0965	lin0965	Lin0965 protein {UniProtKB/TrEMBL:Q92D55}	lin1545	lin1545	Lin1545 protein {UniProtKB/TrEMBL:Q92BK3}	[TP0067-TP0095 (0.6515529)]
COG0457	COG0457	lin1545	lin1545	Lin1545 protein {UniProtKB/TrEMBL:Q92BK3}	lin0965	lin0965	Lin0965 protein {UniProtKB/TrEMBL:Q92D55}	[TP0067-TP0095 (0.6515529)]
COG0457	COG0457	lin2622	lin2622	Lin2622 protein {UniProtKB/TrEMBL:Q928B4}	lin1545	lin1545	Lin1545 protein {UniProtKB/TrEMBL:Q92BK3}	[TP0067-TP0095 (0.6515529)]
COG0457	COG0457	lin1545	lin1545	Lin1545 protein {UniProtKB/TrEMBL:Q92BK3}	lin2622	lin2622	Lin2622 protein {UniProtKB/TrEMBL:Q928B4}	[TP0067-TP0095 (0.6515529)]
COG0457	COG0457	lin2622	lin2622	Lin2622 protein {UniProtKB/TrEMBL:Q928B4}	lin2036	lin2036	Lin2036 protein {UniProtKB/TrEMBL:Q92A86}	[TP0067-TP0095 (0.6515529)]
COG0457	COG0457	lin2036	lin2036	Lin2036 protein {UniProtKB/TrEMBL:Q92A86}	lin2622	lin2622	Lin2622 protein {UniProtKB/TrEMBL:Q928B4}	[TP0067-TP0095 (0.6515529)]
COG0457	COG0457	lin0965	lin0965	Lin0965 protein {UniProtKB/TrEMBL:Q92D55}	lin0965	lin0965	Lin0965 protein {UniProtKB/TrEMBL:Q92D55}	[TP0067-TP0095 (0.6515529)]
COG0457	COG0457	lin0965	lin0965	Lin0965 protein {UniProtKB/TrEMBL:Q92D55}	lin2622	lin2622	Lin2622 protein {UniProtKB/TrEMBL:Q928B4}	[TP0067-TP0095 (0.6515529)]
COG0457	COG0457	lin2622	lin2622	Lin2622 protein {UniProtKB/TrEMBL:Q928B4}	lin0965	lin0965	Lin0965 protein {UniProtKB/TrEMBL:Q92D55}	[TP0067-TP0095 (0.6515529)]
COG0457	COG0457	lin1305	lin1305	Lin1305 protein {UniProtKB/TrEMBL:Q92C86}	lin1305	lin1305	Lin1305 protein {UniProtKB/TrEMBL:Q92C86}	[TP0067-TP0095 (0.6515529)]
COG0457	COG0457	lin0965	lin0965	Lin0965 protein {UniProtKB/TrEMBL:Q92D55}	lin2036	lin2036	Lin2036 protein {UniProtKB/TrEMBL:Q92A86}	[TP0067-TP0095 (0.6515529)]
COG0457	COG0457	lin2036	lin2036	Lin2036 protein {UniProtKB/TrEMBL:Q92A86}	lin0965	lin0965	Lin0965 protein {UniProtKB/TrEMBL:Q92D55}	[TP0067-TP0095 (0.6515529)]
COG0457	COG0457	lin1305	lin1305	Lin1305 protein {UniProtKB/TrEMBL:Q92C86}	lin0965	lin0965	Lin0965 protein {UniProtKB/TrEMBL:Q92D55}	[TP0067-TP0095 (0.6515529)]
COG0457	COG0457	lin0965	lin0965	Lin0965 protein {UniProtKB/TrEMBL:Q92D55}	lin1305	lin1305	Lin1305 protein {UniProtKB/TrEMBL:Q92C86}	[TP0067-TP0095 (0.6515529)]
COG0457	COG0457	lin2036	lin2036	Lin2036 protein {UniProtKB/TrEMBL:Q92A86}	lin1545	lin1545	Lin1545 protein {UniProtKB/TrEMBL:Q92BK3}	[TP0067-TP0095 (0.6515529)]
COG0457	COG0457	lin1545	lin1545	Lin1545 protein {UniProtKB/TrEMBL:Q92BK3}	lin2036	lin2036	Lin2036 protein {UniProtKB/TrEMBL:Q92A86}	[TP0067-TP0095 (0.6515529)]
COG0457	COG0457	lin1305	lin1305	Lin1305 protein {UniProtKB/TrEMBL:Q92C86}	lin2622	lin2622	Lin2622 protein {UniProtKB/TrEMBL:Q928B4}	[TP0067-TP0095 (0.6515529)]
COG0457	COG0457	lin2622	lin2622	Lin2622 protein {UniProtKB/TrEMBL:Q928B4}	lin1305	lin1305	Lin1305 protein {UniProtKB/TrEMBL:Q92C86}	[TP0067-TP0095 (0.6515529)]
COG0457	COG0457	lin1545	lin1545	Lin1545 protein {UniProtKB/TrEMBL:Q92BK3}	lin1545	lin1545	Lin1545 protein {UniProtKB/TrEMBL:Q92BK3}	[TP0067-TP0095 (0.6515529)]
COG0457	COG0457	lin1305	lin1305	Lin1305 protein {UniProtKB/TrEMBL:Q92C86}	lin2036	lin2036	Lin2036 protein {UniProtKB/TrEMBL:Q92A86}	[TP0067-TP0095 (0.6515529)]
COG0457	COG0457	lin2036	lin2036	Lin2036 protein {UniProtKB/TrEMBL:Q92A86}	lin1305	lin1305	Lin1305 protein {UniProtKB/TrEMBL:Q92C86}	[TP0067-TP0095 (0.6515529)]
COG0445	COG3839	lin2942	gidA	tRNA uridine 5-carboxymethylaminomethyl modification enzyme gidA (Glucose-inhibited division protein A)	lin0304	lin0304	Lin0304 protein {UniProtKB/TrEMBL:Q92F04}	[TP0044-TP0804 (0.81002605)]
COG0103	COG0211	lin2745	rpsI	30S ribosomal protein S9	lin1575	rpmA	50S ribosomal protein L27	[TP1024-TP0743 (0.87139803)]
COG1200	COG4939	lin1925	lin1925	Lin1925 protein {UniProtKB/TrEMBL:Q92AJ7}	lin2786	lin2786	Lin2786 protein {UniProtKB/TrEMBL:Q927K2}	[TP0687-TP0171 (0.7207038)]
COG0457	COG0803	lin0965	lin0965	Lin0965 protein {UniProtKB/TrEMBL:Q92D55}	lin1961	mntA	Manganese-binding lipoprotein mntA precursor	[TP0469-TP0034 (0.86910707)]
COG0457	COG0803	lin2036	lin2036	Lin2036 protein {UniProtKB/TrEMBL:Q92A86}	lin0191	lin0191	Lin0191 protein {UniProtKB/TrEMBL:Q92FB5}	[TP0469-TP0034 (0.86910707)]
COG0457	COG0803	lin1305	lin1305	Lin1305 protein {UniProtKB/TrEMBL:Q92C86}	lin0191	lin0191	Lin0191 protein {UniProtKB/TrEMBL:Q92FB5}	[TP0469-TP0034 (0.86910707)]
COG0457	COG0803	lin1305	lin1305	Lin1305 protein {UniProtKB/TrEMBL:Q92C86}	lin1961	mntA	Manganese-binding lipoprotein mntA precursor	[TP0469-TP0034 (0.86910707)]
COG0457	COG0803	lin2622	lin2622	Lin2622 protein {UniProtKB/TrEMBL:Q928B4}	lin0191	lin0191	Lin0191 protein {UniProtKB/TrEMBL:Q92FB5}	[TP0469-TP0034 (0.86910707)]
COG0457	COG0803	lin2036	lin2036	Lin2036 protein {UniProtKB/TrEMBL:Q92A86}	lin1779	lin1779	Lin1779 protein {UniProtKB/TrEMBL:Q92AY9}	[TP0469-TP0034 (0.86910707)]
COG0457	COG0803	lin1545	lin1545	Lin1545 protein {UniProtKB/TrEMBL:Q92BK3}	lin1779	lin1779	Lin1779 protein {UniProtKB/TrEMBL:Q92AY9}	[TP0469-TP0034 (0.86910707)]
COG0457	COG0803	lin1545	lin1545	Lin1545 protein {UniProtKB/TrEMBL:Q92BK3}	lin1961	mntA	Manganese-binding lipoprotein mntA precursor	[TP0469-TP0034 (0.86910707)]
COG0457	COG0803	lin1545	lin1545	Lin1545 protein {UniProtKB/TrEMBL:Q92BK3}	lin0191	lin0191	Lin0191 protein {UniProtKB/TrEMBL:Q92FB5}	[TP0469-TP0034 (0.86910707)]
COG0457	COG0803	lin2622	lin2622	Lin2622 protein {UniProtKB/TrEMBL:Q928B4}	lin1779	lin1779	Lin1779 protein {UniProtKB/TrEMBL:Q92AY9}	[TP0469-TP0034 (0.86910707)]
COG0457	COG0803	lin2622	lin2622	Lin2622 protein {UniProtKB/TrEMBL:Q928B4}	lin1961	mntA	Manganese-binding lipoprotein mntA precursor	[TP0469-TP0034 (0.86910707)]
COG0457	COG0803	lin0965	lin0965	Lin0965 protein {UniProtKB/TrEMBL:Q92D55}	lin1779	lin1779	Lin1779 protein {UniProtKB/TrEMBL:Q92AY9}	[TP0469-TP0034 (0.86910707)]
COG0457	COG0803	lin2036	lin2036	Lin2036 protein {UniProtKB/TrEMBL:Q92A86}	lin1961	mntA	Manganese-binding lipoprotein mntA precursor	[TP0469-TP0034 (0.86910707)]
COG0457	COG0803	lin0965	lin0965	Lin0965 protein {UniProtKB/TrEMBL:Q92D55}	lin0191	lin0191	Lin0191 protein {UniProtKB/TrEMBL:Q92FB5}	[TP0469-TP0034 (0.86910707)]
COG0457	COG0803	lin1305	lin1305	Lin1305 protein {UniProtKB/TrEMBL:Q92C86}	lin1779	lin1779	Lin1779 protein {UniProtKB/TrEMBL:Q92AY9}	[TP0469-TP0034 (0.86910707)]
COG1285	COG1684	lin2751	lin2751	Lin2751 protein {UniProtKB/TrEMBL:Q927N7}	lin0686	lin0686	Lin0686 protein {UniProtKB/TrEMBL:Q92DX5}	[TP0774-TP0716 (0.78400123)]
COG0584	COG1493	lin1330	lin1330	Lin1330 protein {UniProtKB/TrEMBL:Q92C61}	lin2626	hprK	HPr kinase/phosphorylase (EC 2.7.11.-) (EC 2.7.4.-) (HPrK/P) (HPr(Ser) kinase/phosphorylase)	[TP0257-TP0591 (0.75711113)]
COG1536	COG4786	lin0722	lin0722	Lin0722 protein {UniProtKB/TrEMBL:Q92DU0}	lin0690	lin0690	Lin0690 protein {UniProtKB/TrEMBL:Q92DX1}	[TP0026-TP0961 (0.8107165)]
COG0223	COG0664	lin1937	fmt	Methionyl-tRNA formyltransferase (EC 2.1.2.9)	lin0309	lin0309	Lin0309 protein {UniProtKB/TrEMBL:Q92EZ9}	[TP0756-TP0995 (0.69102824)]
COG0223	COG0664	lin1937	fmt	Methionyl-tRNA formyltransferase (EC 2.1.2.9)	lin1218	lin1218	Lin1218 protein {UniProtKB/TrEMBL:Q92CF4}	[TP0756-TP0995 (0.69102824)]
COG0223	COG0664	lin1937	fmt	Methionyl-tRNA formyltransferase (EC 2.1.2.9)	lin0194	lin0194	Lin0194 protein {UniProtKB/TrEMBL:Q92FB2}	[TP0756-TP0995 (0.69102824)]
COG0223	COG0664	lin1937	fmt	Methionyl-tRNA formyltransferase (EC 2.1.2.9)	lin0557	lin0557	Lin0557 protein {UniProtKB/TrEMBL:Q92EA3}	[TP0756-TP0995 (0.69102824)]
COG0223	COG0664	lin1937	fmt	Methionyl-tRNA formyltransferase (EC 2.1.2.9)	lin0300	lin0300	Lin0300 protein {UniProtKB/TrEMBL:Q92F08}	[TP0756-TP0995 (0.69102824)]
COG0223	COG0664	lin1937	fmt	Methionyl-tRNA formyltransferase (EC 2.1.2.9)	lin0552	lin0552	Lin0552 protein {UniProtKB/TrEMBL:Q92EA8}	[TP0756-TP0995 (0.69102824)]
COG0223	COG0664	lin1937	fmt	Methionyl-tRNA formyltransferase (EC 2.1.2.9)	lin0742	lin0742	Lin0742 protein {UniProtKB/TrEMBL:Q92DS0}	[TP0756-TP0995 (0.69102824)]
COG0223	COG0664	lin1937	fmt	Methionyl-tRNA formyltransferase (EC 2.1.2.9)	lin2236	lin2236	Lin2236 protein {UniProtKB/TrEMBL:Q929N8}	[TP0756-TP0995 (0.69102824)]
COG0223	COG0664	lin1937	fmt	Methionyl-tRNA formyltransferase (EC 2.1.2.9)	lin0606	lin0606	Lin0606 protein {UniProtKB/TrEMBL:Q92E55}	[TP0756-TP0995 (0.69102824)]
COG1197	COG1774	lin0246	lin0246	Transcription-repair coupling factor	lin0206	lin0206	Lin0206 protein {UniProtKB/TrEMBL:Q92FA0}	[TP0344-TP0046 (0.6615959)]
COG1475	COG1774	lin1737	lin1737	Lin1737 protein {UniProtKB/TrEMBL:Q92B15}	lin0206	lin0206	Lin0206 protein {UniProtKB/TrEMBL:Q92FA0}	[TP0271-TP0046 (0.61832625)]
COG1475	COG1774	lin1346	lin1346	Lin1346 protein {UniProtKB/TrEMBL:Q92C45}	lin0206	lin0206	Lin0206 protein {UniProtKB/TrEMBL:Q92FA0}	[TP0271-TP0046 (0.61832625)]
COG1475	COG1774	lin2922	lin2922	Partition protein ParB homolg	lin0206	lin0206	Lin0206 protein {UniProtKB/TrEMBL:Q92FA0}	[TP0271-TP0046 (0.61832625)]
COG1475	COG1774	lin2926	lin2926	Lin2926 protein {UniProtKB/TrEMBL:Q926W4}	lin0206	lin0206	Lin0206 protein {UniProtKB/TrEMBL:Q92FA0}	[TP0271-TP0046 (0.61832625)]
COG1475	COG1774	lin1262	lin1262	Lin1262 protein {UniProtKB/TrEMBL:Q92CC6}	lin0206	lin0206	Lin0206 protein {UniProtKB/TrEMBL:Q92FA0}	[TP0271-TP0046 (0.61832625)]
COG0697	COG0716	lin0496	lin0496	Lin0496 protein {UniProtKB/TrEMBL:Q92EG4}	lin1822	lin1822	Lin1822 protein {UniProtKB/TrEMBL:Q7ANY3}	[TP0986-TP0925 (0.8288174)]
COG0697	COG0716	lin0496	lin0496	Lin0496 protein {UniProtKB/TrEMBL:Q92EG4}	lin2257	lin2257	Lin2257 protein {UniProtKB/TrEMBL:Q929L8}	[TP0986-TP0925 (0.8288174)]
COG0272	COG0773	lin1870	lin1870	Lin1870 protein {UniProtKB/TrEMBL:Q92AQ0}	lin1646	murC	UDP-N-acetylmuramate--L-alanine ligase (EC 6.3.2.8) (UDP-N- acetylmuramoyl-L-alanine synthetase)	[TP0634-TP0341 (0.8201813)]
COG1122	COG4330	lin2750	cbiO2	Cobalt import ATP-binding protein cbiO 2	lin2252	lin2252	Lin2252 protein {UniProtKB/TrEMBL:Q929M3}	[TP0227-TP0033 (0.81817394)]
COG1122	COG4330	lin2749	cbiO1	Cobalt import ATP-binding protein cbiO 1	lin2252	lin2252	Lin2252 protein {UniProtKB/TrEMBL:Q929M3}	[TP0227-TP0033 (0.81817394)]
COG1122	COG4330	lin1170	cbiO3	Putative cobalt import ATP-binding protein cbiO 3	lin2252	lin2252	Lin2252 protein {UniProtKB/TrEMBL:Q929M3}	[TP0227-TP0033 (0.81817394)]
COG1652	COG1684	lin1283	lin1283	Lin1283 protein {UniProtKB/TrEMBL:Q92CA7}	lin0686	lin0686	Lin0686 protein {UniProtKB/TrEMBL:Q92DX5}	[TP0042-TP0716 (0.75048)]
COG0301	COG0566	lin1634	thiI	Probable thiamine biosynthesis protein thiI	lin0273	lin0273	Lin0273 protein {UniProtKB/TrEMBL:Q7AP34}	[TP0559-TP0054 (0.678511)]
COG0301	COG0566	lin1634	thiI	Probable thiamine biosynthesis protein thiI	lin1181	lin1181	Lin1181 protein {UniProtKB/TrEMBL:Q92CJ0}	[TP0559-TP0054 (0.678511)]
COG0353	COG0514	lin2850	recR	Recombination protein recR	lin2056	lin2056	RecS protein {UniProtKB/TrEMBL:Q92A66}	[TP1004-TP0103 (0.6917512)]
COG0353	COG0514	lin2850	recR	Recombination protein recR	lin2900	lin2900	Lin2900 protein {UniProtKB/TrEMBL:Q926Z0}	[TP1004-TP0103 (0.6917512)]
COG0036	COG0249	lin0499	lin0499	Lin0499 protein {UniProtKB/TrEMBL:Q92EG1}	lin1440	mutS	DNA mismatch repair protein mutS	[TP0945-TP0328 (0.6742458)]
COG0036	COG0249	lin1932	lin1932	Lin1932 protein {UniProtKB/TrEMBL:Q92AJ0}	lin1440	mutS	DNA mismatch repair protein mutS	[TP0945-TP0328 (0.6742458)]
COG0036	COG0249	lin2810	lin2810	Lin2810 protein {UniProtKB/TrEMBL:Q927H8}	lin1440	mutS	DNA mismatch repair protein mutS	[TP0945-TP0328 (0.6742458)]
COG0036	COG0249	lin2808	lin2808	Lin2808 protein {UniProtKB/TrEMBL:Q927I0}	lin1440	mutS	DNA mismatch repair protein mutS	[TP0945-TP0328 (0.6742458)]
COG0036	COG0249	lin0505	lin0505	Lin0505 protein {UniProtKB/TrEMBL:Q92EF5}	lin1440	mutS	DNA mismatch repair protein mutS	[TP0945-TP0328 (0.6742458)]
COG0124	COG0465	lin1555	hisS	Histidyl-tRNA synthetase (EC 6.1.1.21) (Histidine--tRNA ligase) (HisRS)	lin0252	lin0252	FtsH protein {UniProtKB/TrEMBL:Q92F55}	[TP0641-TP0330 (0.76316583)]
COG0257	COG0719	lin2758	lin2758	50S ribosomal protein L36	lin2509	lin2509	Lin2509 protein {UniProtKB/TrEMBL:Q928M3}	[TP0209-TP0612 (0.6772987)]
COG0257	COG0719	lin2758	lin2758	50S ribosomal protein L36	lin2506	lin2506	Lin2506 protein {UniProtKB/TrEMBL:Q7ANV5}	[TP0209-TP0612 (0.6772987)]
COG0564	COG1843	lin1957	lin1957	Lin1957 protein {UniProtKB/TrEMBL:Q92AG5}	lin0704	lin0704	Lin0704 protein {UniProtKB/TrEMBL:Q92DV8}	[TP0339-TP0728 (0.7885255)]
COG0564	COG1843	lin2346	lin2346	Lin2346 protein {UniProtKB/TrEMBL:Q929D1}	lin0704	lin0704	Lin0704 protein {UniProtKB/TrEMBL:Q92DV8}	[TP0339-TP0728 (0.7885255)]
COG0564	COG1843	lin0968	lin0968	Lin0968 protein {UniProtKB/TrEMBL:Q92D52}	lin0704	lin0704	Lin0704 protein {UniProtKB/TrEMBL:Q92DV8}	[TP0339-TP0728 (0.7885255)]
COG0493	COG1488	lin1844	lin1844	Lin1844 protein {UniProtKB/TrEMBL:Q92AS5}	lin1077	lin1077	Lin1077 protein {UniProtKB/TrEMBL:Q92CU4}	[TP0735-TP0628 (0.6598422)]
COG0173	COG0493	lin1554	aspS	Aspartyl-tRNA synthetase (EC 6.1.1.12) (Aspartate--tRNA ligase) (AspRS)	lin1844	lin1844	Lin1844 protein {UniProtKB/TrEMBL:Q92AS5}	[TP0985-TP0735 (0.50901)]
COG0275	COG0820	lin2147	mraW	S-adenosyl-methyltransferase mraW (EC 2.1.1.-)	lin0484	lin0484	Lin0484 protein {UniProtKB/TrEMBL:Q92EH6}	[TP0384-TP0068 (0.79878455)]
COG0445	COG1366	lin2942	gidA	tRNA uridine 5-carboxymethylaminomethyl modification enzyme gidA (Glucose-inhibited division protein A)	lin0889	lin0889	RsbS protein {UniProtKB/TrEMBL:Q7AP18}	[TP0044-TP0233 (0.74185747)]
COG0445	COG1366	lin2942	gidA	tRNA uridine 5-carboxymethylaminomethyl modification enzyme gidA (Glucose-inhibited division protein A)	lin0892	rsbV	Anti-sigma-B factor antagonist (Anti-anti-sigma-B factor)	[TP0044-TP0233 (0.74185747)]
COG0242	COG0360	lin1043	def	Peptide deformylase (EC 3.5.1.88) (PDF) (Polypeptide deformylase)	lin0037	rpsF	30S ribosomal protein S6	[TP0757-TP0063 (0.54983324)]
COG0693	COG1653	lin2358	lin2358	Lin2358 protein {UniProtKB/TrEMBL:Q7ANW4}	lin0220	lin0220	Lin0220 protein {UniProtKB/TrEMBL:Q92F86}	[TP0445-TP0074 (0.5751514)]
COG0693	COG1653	lin2358	lin2358	Lin2358 protein {UniProtKB/TrEMBL:Q7ANW4}	lin0762	lin0762	Lin0762 protein {UniProtKB/TrEMBL:Q92DQ1}	[TP0445-TP0074 (0.5751514)]
COG0693	COG1653	lin0465	lin0465	Lin0465 protein {UniProtKB/TrEMBL:Q92EJ4}	lin0852	lin0852	Lin0852 protein {UniProtKB/TrEMBL:Q92DG1}	[TP0445-TP0074 (0.5751514)]
COG0693	COG1653	lin0465	lin0465	Lin0465 protein {UniProtKB/TrEMBL:Q92EJ4}	lin1841	lin1841	Lin1841 protein {UniProtKB/TrEMBL:Q92AS8}	[TP0445-TP0074 (0.5751514)]
COG0693	COG1653	lin2358	lin2358	Lin2358 protein {UniProtKB/TrEMBL:Q7ANW4}	lin2115	lin2115	Lin2115 protein {UniProtKB/TrEMBL:Q92A07}	[TP0445-TP0074 (0.5751514)]
COG0693	COG1653	lin0465	lin0465	Lin0465 protein {UniProtKB/TrEMBL:Q92EJ4}	lin2115	lin2115	Lin2115 protein {UniProtKB/TrEMBL:Q92A07}	[TP0445-TP0074 (0.5751514)]
COG0693	COG1653	lin0465	lin0465	Lin0465 protein {UniProtKB/TrEMBL:Q92EJ4}	lin2972	lin2972	Lin2972 protein {UniProtKB/TrEMBL:Q926R9}	[TP0445-TP0074 (0.5751514)]
COG0693	COG1653	lin2358	lin2358	Lin2358 protein {UniProtKB/TrEMBL:Q7ANW4}	lin2972	lin2972	Lin2972 protein {UniProtKB/TrEMBL:Q926R9}	[TP0445-TP0074 (0.5751514)]
COG0693	COG1653	lin2358	lin2358	Lin2358 protein {UniProtKB/TrEMBL:Q7ANW4}	lin0852	lin0852	Lin0852 protein {UniProtKB/TrEMBL:Q92DG1}	[TP0445-TP0074 (0.5751514)]
COG0693	COG1653	lin2358	lin2358	Lin2358 protein {UniProtKB/TrEMBL:Q7ANW4}	lin1841	lin1841	Lin1841 protein {UniProtKB/TrEMBL:Q92AS8}	[TP0445-TP0074 (0.5751514)]
COG0693	COG1653	lin0465	lin0465	Lin0465 protein {UniProtKB/TrEMBL:Q92EJ4}	lin0220	lin0220	Lin0220 protein {UniProtKB/TrEMBL:Q92F86}	[TP0445-TP0074 (0.5751514)]
COG0693	COG1653	lin0465	lin0465	Lin0465 protein {UniProtKB/TrEMBL:Q92EJ4}	lin0762	lin0762	Lin0762 protein {UniProtKB/TrEMBL:Q92DQ1}	[TP0445-TP0074 (0.5751514)]
COG0012	COG4939	lin2919	lin2919	Lin2919 protein {UniProtKB/TrEMBL:Q7ANT4}	lin2786	lin2786	Lin2786 protein {UniProtKB/TrEMBL:Q927K2}	[TP0124-TP0171 (0.59485275)]
COG0267	COG0357	lin0276	lin0276	50S ribosomal protein L33 2	lin2934	gidB	Methyltransferase gidB (EC 2.1.-.-) (Glucose-inhibited division protein B)	[TP0234-TP0946 (0.6249908)]
COG0267	COG0357	lin1372	lin1372	50S ribosomal protein L33 1	lin2934	gidB	Methyltransferase gidB (EC 2.1.-.-) (Glucose-inhibited division protein B)	[TP0234-TP0946 (0.6249908)]
COG0216	COG4939	lin2687	prfA	Peptide chain release factor 1 (RF-1)	lin2786	lin2786	Lin2786 protein {UniProtKB/TrEMBL:Q927K2}	[TP0051-TP0171 (0.7207038)]
COG0234	COG0772	lin2175	groS	10 kDa chaperonin (Protein Cpn10) (groES protein)	lin1059	lin1059	Lin1059 protein {UniProtKB/TrEMBL:Q92CW2}	[TP1013-TP0387 (0.81326103)]
COG0234	COG0772	lin2175	groS	10 kDa chaperonin (Protein Cpn10) (groES protein)	lin2522	lin2522	Lin2522 protein {UniProtKB/TrEMBL:Q928L0}	[TP1013-TP0387 (0.81326103)]
COG0234	COG0772	lin2175	groS	10 kDa chaperonin (Protein Cpn10) (groES protein)	lin2834	lin2834	Lin2834 protein {UniProtKB/TrEMBL:Q927F5}	[TP1013-TP0387 (0.81326103)]
COG0234	COG0772	lin2175	groS	10 kDa chaperonin (Protein Cpn10) (groES protein)	lin2521	lin2521	Lin2521 protein {UniProtKB/TrEMBL:Q928L1}	[TP1013-TP0387 (0.81326103)]
COG0234	COG0772	lin2175	groS	10 kDa chaperonin (Protein Cpn10) (groES protein)	lin0441	lin0441	Lin0441 protein {UniProtKB/TrEMBL:Q92EL7}	[TP1013-TP0387 (0.81326103)]
COG0234	COG0772	lin2175	groS	10 kDa chaperonin (Protein Cpn10) (groES protein)	lin2835	lin2835	Lin2835 protein {UniProtKB/TrEMBL:Q927F4}	[TP1013-TP0387 (0.81326103)]
COG0445	COG0457	lin2942	gidA	tRNA uridine 5-carboxymethylaminomethyl modification enzyme gidA (Glucose-inhibited division protein A)	lin0965	lin0965	Lin0965 protein {UniProtKB/TrEMBL:Q92D55}	[TP0044-TP0954 (0.8549597)]
COG0445	COG0457	lin2942	gidA	tRNA uridine 5-carboxymethylaminomethyl modification enzyme gidA (Glucose-inhibited division protein A)	lin1545	lin1545	Lin1545 protein {UniProtKB/TrEMBL:Q92BK3}	[TP0044-TP0954 (0.8549597)]
COG0445	COG0457	lin2942	gidA	tRNA uridine 5-carboxymethylaminomethyl modification enzyme gidA (Glucose-inhibited division protein A)	lin1305	lin1305	Lin1305 protein {UniProtKB/TrEMBL:Q92C86}	[TP0044-TP0954 (0.8549597)]
COG0445	COG0457	lin2942	gidA	tRNA uridine 5-carboxymethylaminomethyl modification enzyme gidA (Glucose-inhibited division protein A)	lin2622	lin2622	Lin2622 protein {UniProtKB/TrEMBL:Q928B4}	[TP0044-TP0954 (0.8549597)]
COG0445	COG0457	lin2942	gidA	tRNA uridine 5-carboxymethylaminomethyl modification enzyme gidA (Glucose-inhibited division protein A)	lin2036	lin2036	Lin2036 protein {UniProtKB/TrEMBL:Q92A86}	[TP0044-TP0954 (0.8549597)]
COG0305	COG1595	lin0047	lin0047	DnaC protein {UniProtKB/TrEMBL:Q7AP43}	lin0443	lin0443	Lin0443 protein {UniProtKB/TrEMBL:Q92EL5}	[TP0058-TP0092 (0.74082893)]
COG0305	COG1595	lin0047	lin0047	DnaC protein {UniProtKB/TrEMBL:Q7AP43}	lin2397	lin2397	Lin2397 protein {UniProtKB/TrEMBL:Q928Y3}	[TP0058-TP0092 (0.74082893)]
COG0305	COG1595	lin0047	lin0047	DnaC protein {UniProtKB/TrEMBL:Q7AP43}	lin0275	lin0275	RNA polymerase sigma-30 factor	[TP0058-TP0092 (0.74082893)]
COG0290	COG1516	lin1897	infC	Translation initiation factor IF-3	lin0716	lin0716	Lin0716 protein {UniProtKB/TrEMBL:Q92DU6}	[TP0850-TP0943 (0.6225916)]
COG0228	COG0250	lin1911	rpsP	30S ribosomal protein S16	lin0278	lin0278	Transcription antitermination factor	[TP0905-TP0236 (0.7099409)]
COG1595	COG1868	lin0275	lin0275	RNA polymerase sigma-30 factor	lin0707	lin0707	Lin0707 protein {UniProtKB/TrEMBL:Q92DV5}	[TP0092-TP0721 (0.802411)]
COG1595	COG1868	lin2397	lin2397	Lin2397 protein {UniProtKB/TrEMBL:Q928Y3}	lin0707	lin0707	Lin0707 protein {UniProtKB/TrEMBL:Q92DV5}	[TP0092-TP0721 (0.802411)]
COG1595	COG1868	lin0443	lin0443	Lin0443 protein {UniProtKB/TrEMBL:Q92EL5}	lin0707	lin0707	Lin0707 protein {UniProtKB/TrEMBL:Q92DV5}	[TP0092-TP0721 (0.802411)]
COG0465	COG0532	lin0252	lin0252	FtsH protein {UniProtKB/TrEMBL:Q92F55}	lin1362	infB	Translation initiation factor IF-2	[TP0330-TP0891 (0.8751731)]
COG0234	COG0445	lin2175	groS	10 kDa chaperonin (Protein Cpn10) (groES protein)	lin2942	gidA	tRNA uridine 5-carboxymethylaminomethyl modification enzyme gidA (Glucose-inhibited division protein A)	[TP1013-TP0044 (0.813164)]
COG0326	COG0353	lin0941	lin0941	Lin0941 protein {UniProtKB/TrEMBL:Q92D78}	lin2850	recR	Recombination protein recR	[TP0984-TP1004 (0.5573069)]
COG0265	COG1381	lin0320	lin0320	Lin0320 protein {UniProtKB/TrEMBL:Q92EY8}	lin1497	recO	DNA repair protein recO (Recombination protein O)	[TP0773-TP0636 (0.870009)]
COG0265	COG1381	lin2645	lin2645	Lin2645 protein {UniProtKB/TrEMBL:Q927Z1}	lin1497	recO	DNA repair protein recO (Recombination protein O)	[TP0773-TP0636 (0.870009)]
COG0457	COG0860	lin1545	lin1545	Lin1545 protein {UniProtKB/TrEMBL:Q92BK3}	lin1296	lin1296	Lin1296 protein {UniProtKB/TrEMBL:Q92C95}	[TP0820-TP0247 (0.74644035), TP0067-TP0247 (0.79531366)]
COG0457	COG0860	lin0965	lin0965	Lin0965 protein {UniProtKB/TrEMBL:Q92D55}	lin1556	lin1556	Lin1556 protein {UniProtKB/TrEMBL:Q92BJ2}	[TP0820-TP0247 (0.74644035), TP0067-TP0247 (0.79531366)]
COG0457	COG0860	lin2622	lin2622	Lin2622 protein {UniProtKB/TrEMBL:Q928B4}	lin1556	lin1556	Lin1556 protein {UniProtKB/TrEMBL:Q92BJ2}	[TP0820-TP0247 (0.74644035), TP0067-TP0247 (0.79531366)]
COG0457	COG0860	lin2622	lin2622	Lin2622 protein {UniProtKB/TrEMBL:Q928B4}	lin1296	lin1296	Lin1296 protein {UniProtKB/TrEMBL:Q92C95}	[TP0820-TP0247 (0.74644035), TP0067-TP0247 (0.79531366)]
COG0457	COG0860	lin1305	lin1305	Lin1305 protein {UniProtKB/TrEMBL:Q92C86}	lin1296	lin1296	Lin1296 protein {UniProtKB/TrEMBL:Q92C95}	[TP0820-TP0247 (0.74644035), TP0067-TP0247 (0.79531366)]
COG0457	COG0860	lin2622	lin2622	Lin2622 protein {UniProtKB/TrEMBL:Q928B4}	lin0176	lin0176	Lin0176 protein {UniProtKB/TrEMBL:Q92FD0}	[TP0820-TP0247 (0.74644035), TP0067-TP0247 (0.79531366)]
COG0457	COG0860	lin2036	lin2036	Lin2036 protein {UniProtKB/TrEMBL:Q92A86}	lin0176	lin0176	Lin0176 protein {UniProtKB/TrEMBL:Q92FD0}	[TP0820-TP0247 (0.74644035), TP0067-TP0247 (0.79531366)]
COG0457	COG0860	lin1545	lin1545	Lin1545 protein {UniProtKB/TrEMBL:Q92BK3}	lin0176	lin0176	Lin0176 protein {UniProtKB/TrEMBL:Q92FD0}	[TP0820-TP0247 (0.74644035), TP0067-TP0247 (0.79531366)]
COG0457	COG0860	lin1305	lin1305	Lin1305 protein {UniProtKB/TrEMBL:Q92C86}	lin0176	lin0176	Lin0176 protein {UniProtKB/TrEMBL:Q92FD0}	[TP0820-TP0247 (0.74644035), TP0067-TP0247 (0.79531366)]
COG0457	COG0860	lin1545	lin1545	Lin1545 protein {UniProtKB/TrEMBL:Q92BK3}	lin1556	lin1556	Lin1556 protein {UniProtKB/TrEMBL:Q92BJ2}	[TP0820-TP0247 (0.74644035), TP0067-TP0247 (0.79531366)]
COG0457	COG0860	lin0965	lin0965	Lin0965 protein {UniProtKB/TrEMBL:Q92D55}	lin0176	lin0176	Lin0176 protein {UniProtKB/TrEMBL:Q92FD0}	[TP0820-TP0247 (0.74644035), TP0067-TP0247 (0.79531366)]
COG0457	COG0860	lin2036	lin2036	Lin2036 protein {UniProtKB/TrEMBL:Q92A86}	lin1296	lin1296	Lin1296 protein {UniProtKB/TrEMBL:Q92C95}	[TP0820-TP0247 (0.74644035), TP0067-TP0247 (0.79531366)]
COG0457	COG0860	lin0965	lin0965	Lin0965 protein {UniProtKB/TrEMBL:Q92D55}	lin1296	lin1296	Lin1296 protein {UniProtKB/TrEMBL:Q92C95}	[TP0820-TP0247 (0.74644035), TP0067-TP0247 (0.79531366)]
COG0457	COG0860	lin1305	lin1305	Lin1305 protein {UniProtKB/TrEMBL:Q92C86}	lin1556	lin1556	Lin1556 protein {UniProtKB/TrEMBL:Q92BJ2}	[TP0820-TP0247 (0.74644035), TP0067-TP0247 (0.79531366)]
COG0457	COG0860	lin2036	lin2036	Lin2036 protein {UniProtKB/TrEMBL:Q92A86}	lin1556	lin1556	Lin1556 protein {UniProtKB/TrEMBL:Q92BJ2}	[TP0820-TP0247 (0.74644035), TP0067-TP0247 (0.79531366)]
COG1057	COG1774	lin1523	nadD	Probable nicotinate-nucleotide adenylyltransferase (EC 2.7.7.18) (Deamido-NAD(+) pyrophosphorylase) (Deamido-NAD(+) diphosphorylase) (Nicotinate mononucleotide adenylyltransferase) (NaMN adenylyltransferase)	lin0206	lin0206	Lin0206 protein {UniProtKB/TrEMBL:Q92FA0}	[TP0741-TP0046 (0.7023217)]
COG0652	COG1749	lin2475	lin2475	Lin2475 protein {UniProtKB/TrEMBL:Q928Q7}	lin0705	lin0705	Lin0705 protein {UniProtKB/TrEMBL:Q7AP22}	[TP0947-TP0727 (0.6414869)]
COG1186	COG1925	lin2653	prfB	Peptide chain release factor 2 (RF-2)	lin1001	ptsH	Phosphocarrier protein HPr (Histidine-containing protein)	[TP0576-TP0589 (0.79878455)]
COG1177	COG1558	lin0799	lin0799	Lin0799 protein {UniProtKB/TrEMBL:Q7AP20}	lin0719	lin0719	Lin0719 protein {UniProtKB/TrEMBL:Q7AP21}	[TP0654-TP0397 (0.7022186)]
COG0319	COG0333	lin1502	lin1502	UPF0054 protein lin1502	lin0489	rpmF1	50S ribosomal protein L32-1	[TP0650-TP0807 (0.80809164)]
COG0319	COG0333	lin1502	lin1502	UPF0054 protein lin1502	lin2153	rpmF2	50S ribosomal protein L32-2	[TP0650-TP0807 (0.80809164)]
COG0301	COG0849	lin1634	thiI	Probable thiamine biosynthesis protein thiI	lin2139	lin2139	FtsA protein {UniProtKB/TrEMBL:Q929Y4}	[TP0559-TP0389 (0.64923996)]
COG0216	COG0457	lin2687	prfA	Peptide chain release factor 1 (RF-1)	lin2622	lin2622	Lin2622 protein {UniProtKB/TrEMBL:Q928B4}	[TP0051-TP0067 (0.7097377)]
COG0216	COG0457	lin2687	prfA	Peptide chain release factor 1 (RF-1)	lin1545	lin1545	Lin1545 protein {UniProtKB/TrEMBL:Q92BK3}	[TP0051-TP0067 (0.7097377)]
COG0216	COG0457	lin2687	prfA	Peptide chain release factor 1 (RF-1)	lin2036	lin2036	Lin2036 protein {UniProtKB/TrEMBL:Q92A86}	[TP0051-TP0067 (0.7097377)]
COG0216	COG0457	lin2687	prfA	Peptide chain release factor 1 (RF-1)	lin1305	lin1305	Lin1305 protein {UniProtKB/TrEMBL:Q92C86}	[TP0051-TP0067 (0.7097377)]
COG0216	COG0457	lin2687	prfA	Peptide chain release factor 1 (RF-1)	lin0965	lin0965	Lin0965 protein {UniProtKB/TrEMBL:Q92D55}	[TP0051-TP0067 (0.7097377)]
COG1360	COG4786	lin0694	lin0694	MotB protein {UniProtKB/TrEMBL:Q92DW7}	lin0690	lin0690	Lin0690 protein {UniProtKB/TrEMBL:Q92DX1}	[TP0724-TP0961 (0.729456)]
COG0687	COG0693	lin0800	lin0800	Lin0800 protein {UniProtKB/TrEMBL:Q92DL3}	lin2358	lin2358	Lin2358 protein {UniProtKB/TrEMBL:Q7ANW4}	[TP0655-TP0445 (0.5706956)]
COG0687	COG0693	lin0800	lin0800	Lin0800 protein {UniProtKB/TrEMBL:Q92DL3}	lin0465	lin0465	Lin0465 protein {UniProtKB/TrEMBL:Q92EJ4}	[TP0655-TP0445 (0.5706956)]
COG0249	COG4939	lin1440	mutS	DNA mismatch repair protein mutS	lin2786	lin2786	Lin2786 protein {UniProtKB/TrEMBL:Q927K2}	[TP0328-TP0171 (0.62465936)]
COG0802	COG1774	lin2184	lin2184	Lin2184 protein {UniProtKB/TrEMBL:Q929U0}	lin0206	lin0206	Lin0206 protein {UniProtKB/TrEMBL:Q92FA0}	[TP0875-TP0046 (0.67547834)]
COG0608	COG1366	lin1560	lin1560	Lin1560 protein {UniProtKB/TrEMBL:Q92BI9}	lin0889	lin0889	RsbS protein {UniProtKB/TrEMBL:Q7AP18}	[TP0704-TP0540 (0.7098393)]
COG0608	COG1366	lin1560	lin1560	Lin1560 protein {UniProtKB/TrEMBL:Q92BI9}	lin0892	rsbV	Anti-sigma-B factor antagonist (Anti-anti-sigma-B factor)	[TP0704-TP0540 (0.7098393)]
COG0705	COG1187	lin1374	lin1374	Lin1374 protein {UniProtKB/TrEMBL:Q92C17}	lin2063	lin2063	Lin2063 protein {UniProtKB/TrEMBL:Q92A59}	[TP0982-TP0459 (0.6079956)]
COG0705	COG1187	lin1374	lin1374	Lin1374 protein {UniProtKB/TrEMBL:Q92C17}	lin2436	lin2436	Lin2436 protein {UniProtKB/TrEMBL:Q928U6}	[TP0982-TP0459 (0.6079956)]
COG0569	COG1256	lin1022	lin1022	Lin1022 protein {UniProtKB/TrEMBL:Q7AP13}	lin0713	lin0713	Lin0713 protein {UniProtKB/TrEMBL:Q92DU9}	[TP0024-TP0660 (0.58621275)]
COG0290	COG0457	lin1897	infC	Translation initiation factor IF-3	lin1305	lin1305	Lin1305 protein {UniProtKB/TrEMBL:Q92C86}	[TP0850-TP0095 (0.6947713)]
COG0290	COG0457	lin1897	infC	Translation initiation factor IF-3	lin2622	lin2622	Lin2622 protein {UniProtKB/TrEMBL:Q928B4}	[TP0850-TP0095 (0.6947713)]
COG0290	COG0457	lin1897	infC	Translation initiation factor IF-3	lin1545	lin1545	Lin1545 protein {UniProtKB/TrEMBL:Q92BK3}	[TP0850-TP0095 (0.6947713)]
COG0290	COG0457	lin1897	infC	Translation initiation factor IF-3	lin2036	lin2036	Lin2036 protein {UniProtKB/TrEMBL:Q92A86}	[TP0850-TP0095 (0.6947713)]
COG0290	COG0457	lin1897	infC	Translation initiation factor IF-3	lin0965	lin0965	Lin0965 protein {UniProtKB/TrEMBL:Q92D55}	[TP0850-TP0095 (0.6947713)]
COG0080	COG0301	lin0280	rplK	50S ribosomal protein L11	lin1634	thiI	Probable thiamine biosynthesis protein thiI	[TP0237-TP0559 (0.59848577)]
COG0782	COG0860	lin1531	greA	Transcription elongation factor greA (Transcript cleavage factor greA)	lin1556	lin1556	Lin1556 protein {UniProtKB/TrEMBL:Q92BJ2}	[TP0019-TP0247 (0.7668169)]
COG0782	COG0860	lin1531	greA	Transcription elongation factor greA (Transcript cleavage factor greA)	lin0176	lin0176	Lin0176 protein {UniProtKB/TrEMBL:Q92FD0}	[TP0019-TP0247 (0.7668169)]
COG0782	COG0860	lin1531	greA	Transcription elongation factor greA (Transcript cleavage factor greA)	lin1296	lin1296	Lin1296 protein {UniProtKB/TrEMBL:Q92C95}	[TP0019-TP0247 (0.7668169)]
COG0234	COG1619	lin2175	groS	10 kDa chaperonin (Protein Cpn10) (groES protein)	lin1679	lin1679	Lin1679 protein {UniProtKB/TrEMBL:Q92B71}	[TP1013-TP0688 (0.6288964)]
COG0234	COG1619	lin2175	groS	10 kDa chaperonin (Protein Cpn10) (groES protein)	lin0027	lin0027	Lin0027 protein {UniProtKB/TrEMBL:Q92FS6}	[TP1013-TP0688 (0.6288964)]
COG0255	COG1516	lin2773	rpmC	50S ribosomal protein L29	lin0716	lin0716	Lin0716 protein {UniProtKB/TrEMBL:Q92DU6}	[TP0197-TP0943 (0.5311184)]
COG0824	COG1480	lin1320	lin1320	Lin1320 protein {UniProtKB/TrEMBL:Q92C71}	lin1503	lin1503	Lin1503 protein {UniProtKB/TrEMBL:Q92BP4}	[TP0156-TP0651 (0.6079956)]
COG0849	COG1061	lin2139	lin2139	FtsA protein {UniProtKB/TrEMBL:Q929Y4}	lin2589	lin2589	Lin2589 protein {UniProtKB/TrEMBL:Q928E6}	[TP0389-TP0380 (0.6968711)]
COG0322	COG0353	lin1197	uvrC	UvrABC system protein C (Protein uvrC) (Excinuclease ABC subunit C)	lin2850	recR	Recombination protein recR	[TP0472-TP1004 (0.53674763)]
COG0322	COG0353	lin0839	lin0839	Lin0839 protein {UniProtKB/TrEMBL:Q92DH4}	lin2850	recR	Recombination protein recR	[TP0472-TP1004 (0.53674763)]
COG0771	COG1595	lin2142	murD	UDP-N-acetylmuramoylalanine--D-glutamate ligase (EC 6.3.2.9) (UDP-N- acetylmuramoyl-L-alanyl-D-glutamate synthetase) (D-glutamic acid- adding enzyme)	lin0275	lin0275	RNA polymerase sigma-30 factor	[TP0903-TP0092 (0.6651206)]
COG0771	COG1595	lin2142	murD	UDP-N-acetylmuramoylalanine--D-glutamate ligase (EC 6.3.2.9) (UDP-N- acetylmuramoyl-L-alanyl-D-glutamate synthetase) (D-glutamic acid- adding enzyme)	lin2397	lin2397	Lin2397 protein {UniProtKB/TrEMBL:Q928Y3}	[TP0903-TP0092 (0.6651206)]
COG0771	COG1595	lin2142	murD	UDP-N-acetylmuramoylalanine--D-glutamate ligase (EC 6.3.2.9) (UDP-N- acetylmuramoyl-L-alanyl-D-glutamate synthetase) (D-glutamic acid- adding enzyme)	lin0443	lin0443	Lin0443 protein {UniProtKB/TrEMBL:Q92EL5}	[TP0903-TP0092 (0.6651206)]
COG1677	COG1815	lin0720	fliE	Flagellar hook-basal body complex protein fliE	lin0718	lin0718	Lin0718 protein {UniProtKB/TrEMBL:Q92DU4}	[TP0398-TP0396 (0.79194725)]
COG0188	COG0305	lin0007	lin0007	DNA gyrase subunit A {UniProtKB/TrEMBL:Q92FU6}	lin0047	lin0047	DnaC protein {UniProtKB/TrEMBL:Q7AP43}	[TP0005-TP0058 (0.73312306)]
COG0188	COG0305	lin1326	lin1326	ParC protein {UniProtKB/TrEMBL:Q92C65}	lin0047	lin0047	DnaC protein {UniProtKB/TrEMBL:Q7AP43}	[TP0005-TP0058 (0.73312306)]
COG0233	COG1283	lin1351	frr	Ribosome recycling factor (Ribosome-releasing factor) (RRF)	lin0822	lin0822	Lin0822 protein {UniProtKB/TrEMBL:Q92DJ1}	[TP0604-TP0771 (0.7316062)]
COG0233	COG1283	lin1351	frr	Ribosome recycling factor (Ribosome-releasing factor) (RRF)	lin0823	lin0823	Lin0823 protein {UniProtKB/TrEMBL:Q92DJ0}	[TP0604-TP0771 (0.7316062)]
COG0840	COG1344	lin0731	lin0731	Lin0731 protein {UniProtKB/TrEMBL:Q92DT1}	lin0714	lin0714	Lin0714 protein {UniProtKB/TrEMBL:Q92DU8}	[TP0640-TP0870 (0.6975479)]
COG0840	COG1344	lin1807	lin1807	Lin1807 protein {UniProtKB/TrEMBL:Q92AW1}	lin0714	lin0714	Lin0714 protein {UniProtKB/TrEMBL:Q92DU8}	[TP0640-TP0870 (0.6975479)]
COG0840	COG1344	lin1807	lin1807	Lin1807 protein {UniProtKB/TrEMBL:Q92AW1}	lin0698	flaA	Flagellin {UniProtKB/Swiss-Prot:Q92DW3}	[TP0640-TP0870 (0.6975479)]
COG0840	COG1344	lin0731	lin0731	Lin0731 protein {UniProtKB/TrEMBL:Q92DT1}	lin0698	flaA	Flagellin {UniProtKB/Swiss-Prot:Q92DW3}	[TP0640-TP0870 (0.6975479)]
COG1825	COG2812	lin0243	ctc	50S ribosomal protein L25 (General stress protein CTC)	lin2852	lin2852	DnaX protein {UniProtKB/TrEMBL:Q927D7}	[TP0372-TP1005 (0.6540257)]
COG0024	COG1121	lin1821	lin1821	Lin1821 protein {UniProtKB/TrEMBL:Q92AU8}	lin1485	zurA	Zinc uptake system ATP-binding protein zurA	[TP0842-TP0164 (0.77940726)]
COG0024	COG1121	lin1821	lin1821	Lin1821 protein {UniProtKB/TrEMBL:Q92AU8}	lin0192	lin0192	Lin0192 protein {UniProtKB/TrEMBL:Q92FB4}	[TP0842-TP0164 (0.77940726)]
COG0024	COG1121	lin1821	lin1821	Lin1821 protein {UniProtKB/TrEMBL:Q92AU8}	lin1963	mntB	Manganese transport system ATP-binding protein mntB	[TP0842-TP0164 (0.77940726)]
COG0361	COG1214	lin2759	infA	Translation initiation factor IF-1	lin2183	lin2183	Lin2183 protein {UniProtKB/TrEMBL:Q929U1}	[TP0097-TP0876 (0.56457245)]
COG0257	COG1283	lin2758	lin2758	50S ribosomal protein L36	lin0822	lin0822	Lin0822 protein {UniProtKB/TrEMBL:Q92DJ1}	[TP0209-TP0771 (0.6772987)]
COG0257	COG1283	lin2758	lin2758	50S ribosomal protein L36	lin0823	lin0823	Lin0823 protein {UniProtKB/TrEMBL:Q92DJ0}	[TP0209-TP0771 (0.6772987)]
COG0255	COG1011	lin2773	rpmC	50S ribosomal protein L29	lin0639	lin0639	Lin0639 protein {UniProtKB/TrEMBL:Q92E22}	[TP0197-TP0158 (0.6077605)]
COG0255	COG1011	lin2773	rpmC	50S ribosomal protein L29	lin0287	lin0287	Lin0287 protein {UniProtKB/TrEMBL:Q92F21}	[TP0197-TP0158 (0.6077605)]
COG0242	COG1187	lin1043	def	Peptide deformylase (EC 3.5.1.88) (PDF) (Polypeptide deformylase)	lin2436	lin2436	Lin2436 protein {UniProtKB/TrEMBL:Q928U6}	[TP0757-TP0459 (0.5284328)]
COG0242	COG1187	lin1043	def	Peptide deformylase (EC 3.5.1.88) (PDF) (Polypeptide deformylase)	lin2063	lin2063	Lin2063 protein {UniProtKB/TrEMBL:Q92A59}	[TP0757-TP0459 (0.5284328)]
COG0457	COG0558	lin2036	lin2036	Lin2036 protein {UniProtKB/TrEMBL:Q92A86}	lin1433	lin1433	Lin1433 protein {UniProtKB/TrEMBL:Q92BV9}	[TP0067-TP0730 (0.86096925)]
COG0457	COG0558	lin1545	lin1545	Lin1545 protein {UniProtKB/TrEMBL:Q92BK3}	lin1433	lin1433	Lin1433 protein {UniProtKB/TrEMBL:Q92BV9}	[TP0067-TP0730 (0.86096925)]
COG0457	COG0558	lin2622	lin2622	Lin2622 protein {UniProtKB/TrEMBL:Q928B4}	lin1433	lin1433	Lin1433 protein {UniProtKB/TrEMBL:Q92BV9}	[TP0067-TP0730 (0.86096925)]
COG0457	COG0558	lin1305	lin1305	Lin1305 protein {UniProtKB/TrEMBL:Q92C86}	lin1433	lin1433	Lin1433 protein {UniProtKB/TrEMBL:Q92BV9}	[TP0067-TP0730 (0.86096925)]
COG0457	COG0558	lin0965	lin0965	Lin0965 protein {UniProtKB/TrEMBL:Q92D55}	lin1433	lin1433	Lin1433 protein {UniProtKB/TrEMBL:Q92BV9}	[TP0067-TP0730 (0.86096925)]
COG0020	COG1508	lin1352	uppS	Undecaprenyl pyrophosphate synthetase (EC 2.5.1.31) (UPP synthetase) (Di-trans,poly-cis-decaprenylcistransferase) (Undecaprenyl diphosphate synthase) (UDS)	lin2555	lin2555	RNA polymerase sigma-54 factor	[TP0603-TP0111 (0.79878455)]
COG0192	COG1774	lin1773	metK	S-adenosylmethionine synthetase (EC 2.5.1.6) (Methionine adenosyltransferase) (AdoMet synthetase) (MAT)	lin0206	lin0206	Lin0206 protein {UniProtKB/TrEMBL:Q92FA0}	[TP0794-TP0046 (0.7023217)]
COG1385	COG2812	lin1507	lin1507	Lin1507 protein {UniProtKB/TrEMBL:Q92BP1}	lin2852	lin2852	DnaX protein {UniProtKB/TrEMBL:Q927D7}	[TP0276-TP1005 (0.66627616)]
COG0242	COG0254	lin1043	def	Peptide deformylase (EC 3.5.1.88) (PDF) (Polypeptide deformylase)	lin2692	rpmE	50S ribosomal protein L31 type B	[TP0757-TP0255 (0.6434887)]
COG0442	COG1466	lin1356	lin1356	Prolyl-tRNA synthetase {UniProtKB/TrEMBL:Q92C35}	lin1516	lin1516	Lin1516 protein {UniProtKB/TrEMBL:Q92BN2}	[TP0160-TP0588 (0.66563916)]
COG0305	COG0593	lin0047	lin0047	DnaC protein {UniProtKB/TrEMBL:Q7AP43}	lin0001	dnaA	Chromosomal replication initiator protein dnaA	[TP0058-TP0001 (0.9013428)]
COG0178	COG1197	lin1813	lin1813	Lin1813 protein {UniProtKB/TrEMBL:Q92AV6}	lin0246	lin0246	Transcription-repair coupling factor	[TP0514-TP0344 (0.9414915)]
COG0178	COG1197	lin2631	uvrA	UvrABC system protein A (UvrA protein) (Excinuclease ABC subunit A)	lin0246	lin0246	Transcription-repair coupling factor	[TP0514-TP0344 (0.9414915)]
COG0178	COG1197	lin2156	lin2156	Lin2156 protein {UniProtKB/TrEMBL:Q929W7}	lin0246	lin0246	Transcription-repair coupling factor	[TP0514-TP0344 (0.9414915)]
COG0264	COG0544	lin1766	tsf	Elongation factor Ts (EF-Ts)	lin1306	tig	Trigger factor {UniProtKB/Swiss-Prot:Q92C85}	[TP0605-TP0506 (0.9100214)]
COG1344	COG1352	lin0714	lin0714	Lin0714 protein {UniProtKB/TrEMBL:Q92DU8}	lin0691	cheR	Chemotaxis protein methyltransferase (EC 2.1.1.80)	[TP0870-TP0630 (0.7476691)]
COG1344	COG1352	lin0698	flaA	Flagellin {UniProtKB/Swiss-Prot:Q92DW3}	lin0691	cheR	Chemotaxis protein methyltransferase (EC 2.1.1.80)	[TP0870-TP0630 (0.7476691)]
COG0495	COG1475	lin1769	leuS	Leucyl-tRNA synthetase (EC 6.1.1.4) (Leucine--tRNA ligase) (LeuRS)	lin1262	lin1262	Lin1262 protein {UniProtKB/TrEMBL:Q92CC6}	[TP0586-TP0271 (0.63095015)]
COG0495	COG1475	lin1769	leuS	Leucyl-tRNA synthetase (EC 6.1.1.4) (Leucine--tRNA ligase) (LeuRS)	lin1737	lin1737	Lin1737 protein {UniProtKB/TrEMBL:Q92B15}	[TP0586-TP0271 (0.63095015)]
COG0495	COG1475	lin1769	leuS	Leucyl-tRNA synthetase (EC 6.1.1.4) (Leucine--tRNA ligase) (LeuRS)	lin1346	lin1346	Lin1346 protein {UniProtKB/TrEMBL:Q92C45}	[TP0586-TP0271 (0.63095015)]
COG0495	COG1475	lin1769	leuS	Leucyl-tRNA synthetase (EC 6.1.1.4) (Leucine--tRNA ligase) (LeuRS)	lin2926	lin2926	Lin2926 protein {UniProtKB/TrEMBL:Q926W4}	[TP0586-TP0271 (0.63095015)]
COG0495	COG1475	lin1769	leuS	Leucyl-tRNA synthetase (EC 6.1.1.4) (Leucine--tRNA ligase) (LeuRS)	lin2922	lin2922	Partition protein ParB homolg	[TP0586-TP0271 (0.63095015)]
COG1352	COG1536	lin0691	cheR	Chemotaxis protein methyltransferase (EC 2.1.1.80)	lin0722	lin0722	Lin0722 protein {UniProtKB/TrEMBL:Q92DU0}	[TP0630-TP0026 (0.7604114)]
COG1344	COG1516	lin0714	lin0714	Lin0714 protein {UniProtKB/TrEMBL:Q92DU8}	lin0716	lin0716	Lin0716 protein {UniProtKB/TrEMBL:Q92DU6}	[TP0870-TP0943 (0.723277)]
COG1344	COG1516	lin0698	flaA	Flagellin {UniProtKB/Swiss-Prot:Q92DW3}	lin0716	lin0716	Lin0716 protein {UniProtKB/TrEMBL:Q92DU6}	[TP0870-TP0943 (0.723277)]
COG0099	COG0216	lin2757	rpsM	30S ribosomal protein S13	lin2687	prfA	Peptide chain release factor 1 (RF-1)	[TP0210-TP0051 (0.8775348)]
COG0803	COG1268	lin0191	lin0191	Lin0191 protein {UniProtKB/TrEMBL:Q92FB5}	lin0607	lin0607	Lin0607 protein {UniProtKB/TrEMBL:Q92E54}	[TP0034-TP0228 (0.8514437)]
COG0803	COG1268	lin1779	lin1779	Lin1779 protein {UniProtKB/TrEMBL:Q92AY9}	lin0607	lin0607	Lin0607 protein {UniProtKB/TrEMBL:Q92E54}	[TP0034-TP0228 (0.8514437)]
COG0803	COG1268	lin1961	mntA	Manganese-binding lipoprotein mntA precursor	lin0607	lin0607	Lin0607 protein {UniProtKB/TrEMBL:Q92E54}	[TP0034-TP0228 (0.8514437)]
COG0442	COG0552	lin1356	lin1356	Prolyl-tRNA synthetase {UniProtKB/TrEMBL:Q92C35}	lin1917	lin1917	Lin1917 protein {UniProtKB/TrEMBL:Q92AK5}	[TP0160-TP0578 (0.56216276)]
COG0557	COG4939	lin2543	lin2543	Lin2543 protein {UniProtKB/TrEMBL:Q928I9}	lin2786	lin2786	Lin2786 protein {UniProtKB/TrEMBL:Q927K2}	[TP0805-TP0171 (0.59485275)]
COG0242	COG0319	lin1043	def	Peptide deformylase (EC 3.5.1.88) (PDF) (Polypeptide deformylase)	lin1502	lin1502	UPF0054 protein lin1502	[TP0757-TP0650 (0.630912)]
COG0178	COG0845	lin1813	lin1813	Lin1813 protein {UniProtKB/TrEMBL:Q92AV6}	lin0232	lin0232	Lin0232 protein {UniProtKB/TrEMBL:Q92F74}	[TP0514-TP0965 (0.87363523)]
COG0178	COG0845	lin2156	lin2156	Lin2156 protein {UniProtKB/TrEMBL:Q929W7}	lin0232	lin0232	Lin0232 protein {UniProtKB/TrEMBL:Q92F74}	[TP0514-TP0965 (0.87363523)]
COG0178	COG0845	lin1813	lin1813	Lin1813 protein {UniProtKB/TrEMBL:Q92AV6}	lin0417	lin0417	Lin0417 protein {UniProtKB/TrEMBL:Q92EP1}	[TP0514-TP0965 (0.87363523)]
COG0178	COG0845	lin2631	uvrA	UvrABC system protein A (UvrA protein) (Excinuclease ABC subunit A)	lin0232	lin0232	Lin0232 protein {UniProtKB/TrEMBL:Q92F74}	[TP0514-TP0965 (0.87363523)]
COG0178	COG0845	lin2631	uvrA	UvrABC system protein A (UvrA protein) (Excinuclease ABC subunit A)	lin0417	lin0417	Lin0417 protein {UniProtKB/TrEMBL:Q92EP1}	[TP0514-TP0965 (0.87363523)]
COG0178	COG0845	lin2156	lin2156	Lin2156 protein {UniProtKB/TrEMBL:Q929W7}	lin0417	lin0417	Lin0417 protein {UniProtKB/TrEMBL:Q92EP1}	[TP0514-TP0965 (0.87363523)]
COG0457	COG0566	lin2622	lin2622	Lin2622 protein {UniProtKB/TrEMBL:Q928B4}	lin1181	lin1181	Lin1181 protein {UniProtKB/TrEMBL:Q92CJ0}	[TP0095-TP0054 (0.73981166)]
COG0457	COG0566	lin1545	lin1545	Lin1545 protein {UniProtKB/TrEMBL:Q92BK3}	lin0273	lin0273	Lin0273 protein {UniProtKB/TrEMBL:Q7AP34}	[TP0095-TP0054 (0.73981166)]
COG0457	COG0566	lin1545	lin1545	Lin1545 protein {UniProtKB/TrEMBL:Q92BK3}	lin1181	lin1181	Lin1181 protein {UniProtKB/TrEMBL:Q92CJ0}	[TP0095-TP0054 (0.73981166)]
COG0457	COG0566	lin2036	lin2036	Lin2036 protein {UniProtKB/TrEMBL:Q92A86}	lin0273	lin0273	Lin0273 protein {UniProtKB/TrEMBL:Q7AP34}	[TP0095-TP0054 (0.73981166)]
COG0457	COG0566	lin0965	lin0965	Lin0965 protein {UniProtKB/TrEMBL:Q92D55}	lin0273	lin0273	Lin0273 protein {UniProtKB/TrEMBL:Q7AP34}	[TP0095-TP0054 (0.73981166)]
COG0457	COG0566	lin2622	lin2622	Lin2622 protein {UniProtKB/TrEMBL:Q928B4}	lin0273	lin0273	Lin0273 protein {UniProtKB/TrEMBL:Q7AP34}	[TP0095-TP0054 (0.73981166)]
COG0457	COG0566	lin1305	lin1305	Lin1305 protein {UniProtKB/TrEMBL:Q92C86}	lin1181	lin1181	Lin1181 protein {UniProtKB/TrEMBL:Q92CJ0}	[TP0095-TP0054 (0.73981166)]
COG0457	COG0566	lin1305	lin1305	Lin1305 protein {UniProtKB/TrEMBL:Q92C86}	lin0273	lin0273	Lin0273 protein {UniProtKB/TrEMBL:Q7AP34}	[TP0095-TP0054 (0.73981166)]
COG0457	COG0566	lin0965	lin0965	Lin0965 protein {UniProtKB/TrEMBL:Q92D55}	lin1181	lin1181	Lin1181 protein {UniProtKB/TrEMBL:Q92CJ0}	[TP0095-TP0054 (0.73981166)]
COG0457	COG0566	lin2036	lin2036	Lin2036 protein {UniProtKB/TrEMBL:Q92A86}	lin1181	lin1181	Lin1181 protein {UniProtKB/TrEMBL:Q92CJ0}	[TP0095-TP0054 (0.73981166)]
COG0465	COG0558	lin0252	lin0252	FtsH protein {UniProtKB/TrEMBL:Q92F55}	lin1433	lin1433	Lin1433 protein {UniProtKB/TrEMBL:Q92BV9}	[TP0765-TP0256 (0.8653493)]
COG0024	COG0462	lin1821	lin1821	Lin1821 protein {UniProtKB/TrEMBL:Q92AU8}	lin0509	prs2	Ribose-phosphate pyrophosphokinase 2 (EC 2.7.6.1) (RPPK 2) (Phosphoribosyl pyrophosphate synthetase 2) (P-Rib-PP synthetase 2) (PRPP synthetase 2)	[TP0842-TP0294 (0.8762697)]
COG0024	COG0462	lin1821	lin1821	Lin1821 protein {UniProtKB/TrEMBL:Q92AU8}	lin0238	prs1	Ribose-phosphate pyrophosphokinase 1 (EC 2.7.6.1) (RPPK 1) (Phosphoribosyl pyrophosphate synthetase 1) (P-Rib-PP synthetase 1) (PRPP synthetase 1)	[TP0842-TP0294 (0.8762697)]
COG0125	COG0361	lin2841	tmk	Thymidylate kinase {UniProtKB/Swiss-Prot:Q927E8}	lin2759	infA	Translation initiation factor IF-1	[TP0354-TP0097 (0.8382038)]
COG1536	COG1766	lin0722	lin0722	Lin0722 protein {UniProtKB/TrEMBL:Q92DU0}	lin0721	lin0721	Lin0721 protein {UniProtKB/TrEMBL:Q92DU1}	[TP0400-TP0399 (0.9198608), TP0026-TP0399 (0.9539454)]
COG0319	COG0787	lin1502	lin1502	UPF0054 protein lin1502	lin0885	alr	Alanine racemase {UniProtKB/Swiss-Prot:Q92DC9}	[TP0650-TP0681 (0.82058704)]
COG0215	COG1536	lin0271	cysS	Cysteinyl-tRNA synthetase (EC 6.1.1.16) (Cysteine--tRNA ligase) (CysRS)	lin0722	lin0722	Lin0722 protein {UniProtKB/TrEMBL:Q92DU0}	[TP0091-TP0400 (0.6374247)]
COG0564	COG1418	lin1957	lin1957	Lin1957 protein {UniProtKB/TrEMBL:Q92AG5}	lin1889	lin1889	Lin1889 protein {UniProtKB/TrEMBL:Q92AN1}	[TP0154-TP1018 (0.7668753)]
COG0564	COG1418	lin2346	lin2346	Lin2346 protein {UniProtKB/TrEMBL:Q929D1}	lin1436	lin1436	UPF0144 protein lin1436	[TP0154-TP1018 (0.7668753)]
COG0564	COG1418	lin0968	lin0968	Lin0968 protein {UniProtKB/TrEMBL:Q92D52}	lin1436	lin1436	UPF0144 protein lin1436	[TP0154-TP1018 (0.7668753)]
COG0564	COG1418	lin1957	lin1957	Lin1957 protein {UniProtKB/TrEMBL:Q92AG5}	lin1436	lin1436	UPF0144 protein lin1436	[TP0154-TP1018 (0.7668753)]
COG0564	COG1418	lin0968	lin0968	Lin0968 protein {UniProtKB/TrEMBL:Q92D52}	lin1889	lin1889	Lin1889 protein {UniProtKB/TrEMBL:Q92AN1}	[TP0154-TP1018 (0.7668753)]
COG0564	COG1418	lin2346	lin2346	Lin2346 protein {UniProtKB/TrEMBL:Q929D1}	lin1889	lin1889	Lin1889 protein {UniProtKB/TrEMBL:Q92AN1}	[TP0154-TP1018 (0.7668753)]
COG0849	COG1595	lin2139	lin2139	FtsA protein {UniProtKB/TrEMBL:Q929Y4}	lin2397	lin2397	Lin2397 protein {UniProtKB/TrEMBL:Q928Y3}	[TP0389-TP0092 (0.66770643)]
COG0849	COG1595	lin2139	lin2139	FtsA protein {UniProtKB/TrEMBL:Q929Y4}	lin0275	lin0275	RNA polymerase sigma-30 factor	[TP0389-TP0092 (0.66770643)]
COG0849	COG1595	lin2139	lin2139	FtsA protein {UniProtKB/TrEMBL:Q929Y4}	lin0443	lin0443	Lin0443 protein {UniProtKB/TrEMBL:Q92EL5}	[TP0389-TP0092 (0.66770643)]
COG0036	COG2001	lin2810	lin2810	Lin2810 protein {UniProtKB/TrEMBL:Q927H8}	lin2148	mraZ	Protein mraZ {UniProtKB/Swiss-Prot:Q929X5}	[TP0945-TP0383 (0.685165)]
COG0036	COG2001	lin1932	lin1932	Lin1932 protein {UniProtKB/TrEMBL:Q92AJ0}	lin2148	mraZ	Protein mraZ {UniProtKB/Swiss-Prot:Q929X5}	[TP0945-TP0383 (0.685165)]
COG0036	COG2001	lin0505	lin0505	Lin0505 protein {UniProtKB/TrEMBL:Q92EF5}	lin2148	mraZ	Protein mraZ {UniProtKB/Swiss-Prot:Q929X5}	[TP0945-TP0383 (0.685165)]
COG0036	COG2001	lin0499	lin0499	Lin0499 protein {UniProtKB/TrEMBL:Q92EG1}	lin2148	mraZ	Protein mraZ {UniProtKB/Swiss-Prot:Q929X5}	[TP0945-TP0383 (0.685165)]
COG0036	COG2001	lin2808	lin2808	Lin2808 protein {UniProtKB/TrEMBL:Q927I0}	lin2148	mraZ	Protein mraZ {UniProtKB/Swiss-Prot:Q929X5}	[TP0945-TP0383 (0.685165)]
COG0280	COG0457	lin2207	lin2207	Pta protein {UniProtKB/TrEMBL:Q929R7}	lin2622	lin2622	Lin2622 protein {UniProtKB/TrEMBL:Q928B4}	[TP0094-TP0067 (0.5068833)]
COG0280	COG0457	lin1406	lin1406	Lin1406 protein {UniProtKB/TrEMBL:Q92BY6}	lin0965	lin0965	Lin0965 protein {UniProtKB/TrEMBL:Q92D55}	[TP0094-TP0067 (0.5068833)]
COG0280	COG0457	lin1406	lin1406	Lin1406 protein {UniProtKB/TrEMBL:Q92BY6}	lin2622	lin2622	Lin2622 protein {UniProtKB/TrEMBL:Q928B4}	[TP0094-TP0067 (0.5068833)]
COG0280	COG0457	lin2207	lin2207	Pta protein {UniProtKB/TrEMBL:Q929R7}	lin1545	lin1545	Lin1545 protein {UniProtKB/TrEMBL:Q92BK3}	[TP0094-TP0067 (0.5068833)]
COG0280	COG0457	lin2207	lin2207	Pta protein {UniProtKB/TrEMBL:Q929R7}	lin1305	lin1305	Lin1305 protein {UniProtKB/TrEMBL:Q92C86}	[TP0094-TP0067 (0.5068833)]
COG0280	COG0457	lin1406	lin1406	Lin1406 protein {UniProtKB/TrEMBL:Q92BY6}	lin2036	lin2036	Lin2036 protein {UniProtKB/TrEMBL:Q92A86}	[TP0094-TP0067 (0.5068833)]
COG0280	COG0457	lin2207	lin2207	Pta protein {UniProtKB/TrEMBL:Q929R7}	lin2036	lin2036	Lin2036 protein {UniProtKB/TrEMBL:Q92A86}	[TP0094-TP0067 (0.5068833)]
COG0280	COG0457	lin1406	lin1406	Lin1406 protein {UniProtKB/TrEMBL:Q92BY6}	lin1305	lin1305	Lin1305 protein {UniProtKB/TrEMBL:Q92C86}	[TP0094-TP0067 (0.5068833)]
COG0280	COG0457	lin1406	lin1406	Lin1406 protein {UniProtKB/TrEMBL:Q92BY6}	lin1545	lin1545	Lin1545 protein {UniProtKB/TrEMBL:Q92BK3}	[TP0094-TP0067 (0.5068833)]
COG0280	COG0457	lin2207	lin2207	Pta protein {UniProtKB/TrEMBL:Q929R7}	lin0965	lin0965	Lin0965 protein {UniProtKB/TrEMBL:Q92D55}	[TP0094-TP0067 (0.5068833)]
COG1108	COG1277	lin1484	lin1484	Metal (Zinc) transport protein	lin1678	lin1678	Lin1678 protein {UniProtKB/TrEMBL:Q92B72}	[TP0165-TP0880 (0.79878455)]
COG1108	COG1277	lin0193	lin0193	Lin0193 protein {UniProtKB/TrEMBL:Q92FB3}	lin0751	lin0751	Lin0751 protein {UniProtKB/TrEMBL:Q92DR2}	[TP0165-TP0880 (0.79878455)]
COG1108	COG1277	lin1962	mntC	Manganese transport system membrane protein mntC	lin0751	lin0751	Lin0751 protein {UniProtKB/TrEMBL:Q92DR2}	[TP0165-TP0880 (0.79878455)]
COG1108	COG1277	lin0193	lin0193	Lin0193 protein {UniProtKB/TrEMBL:Q92FB3}	lin1678	lin1678	Lin1678 protein {UniProtKB/TrEMBL:Q92B72}	[TP0165-TP0880 (0.79878455)]
COG1108	COG1277	lin1484	lin1484	Metal (Zinc) transport protein	lin2077	lin2077	Lin2077 protein {UniProtKB/TrEMBL:Q92A45}	[TP0165-TP0880 (0.79878455)]
COG1108	COG1277	lin1962	mntC	Manganese transport system membrane protein mntC	lin2077	lin2077	Lin2077 protein {UniProtKB/TrEMBL:Q92A45}	[TP0165-TP0880 (0.79878455)]
COG1108	COG1277	lin0193	lin0193	Lin0193 protein {UniProtKB/TrEMBL:Q92FB3}	lin2077	lin2077	Lin2077 protein {UniProtKB/TrEMBL:Q92A45}	[TP0165-TP0880 (0.79878455)]
COG1108	COG1277	lin1962	mntC	Manganese transport system membrane protein mntC	lin1678	lin1678	Lin1678 protein {UniProtKB/TrEMBL:Q92B72}	[TP0165-TP0880 (0.79878455)]
COG1108	COG1277	lin1484	lin1484	Metal (Zinc) transport protein	lin0751	lin0751	Lin0751 protein {UniProtKB/TrEMBL:Q92DR2}	[TP0165-TP0880 (0.79878455)]
COG0457	COG0495	lin0965	lin0965	Lin0965 protein {UniProtKB/TrEMBL:Q92D55}	lin1769	leuS	Leucyl-tRNA synthetase (EC 6.1.1.4) (Leucine--tRNA ligase) (LeuRS)	[TP0067-TP0586 (0.714839)]
COG0457	COG0495	lin1545	lin1545	Lin1545 protein {UniProtKB/TrEMBL:Q92BK3}	lin1769	leuS	Leucyl-tRNA synthetase (EC 6.1.1.4) (Leucine--tRNA ligase) (LeuRS)	[TP0067-TP0586 (0.714839)]
COG0457	COG0495	lin2622	lin2622	Lin2622 protein {UniProtKB/TrEMBL:Q928B4}	lin1769	leuS	Leucyl-tRNA synthetase (EC 6.1.1.4) (Leucine--tRNA ligase) (LeuRS)	[TP0067-TP0586 (0.714839)]
COG0457	COG0495	lin2036	lin2036	Lin2036 protein {UniProtKB/TrEMBL:Q92A86}	lin1769	leuS	Leucyl-tRNA synthetase (EC 6.1.1.4) (Leucine--tRNA ligase) (LeuRS)	[TP0067-TP0586 (0.714839)]
COG0457	COG0495	lin1305	lin1305	Lin1305 protein {UniProtKB/TrEMBL:Q92C86}	lin1769	leuS	Leucyl-tRNA synthetase (EC 6.1.1.4) (Leucine--tRNA ligase) (LeuRS)	[TP0067-TP0586 (0.714839)]
COG0257	COG0472	lin2758	lin2758	50S ribosomal protein L36	lin2663	lin2663	Lin2663 protein {UniProtKB/TrEMBL:Q927X4}	[TP0209-TP0345 (0.64932555)]
COG0257	COG0472	lin2758	lin2758	50S ribosomal protein L36	lin2143	mraY	Phospho-N-acetylmuramoyl-pentapeptide-transferase (EC 2.7.8.13) (UDP- MurNAc-pentapeptide phosphotransferase)	[TP0209-TP0345 (0.64932555)]
COG0257	COG0472	lin2758	lin2758	50S ribosomal protein L36	lin0958	lin0958	Lin0958 protein {UniProtKB/TrEMBL:Q92D62}	[TP0209-TP0345 (0.64932555)]
COG2812	COG4939	lin2852	lin2852	DnaX protein {UniProtKB/TrEMBL:Q927D7}	lin2786	lin2786	Lin2786 protein {UniProtKB/TrEMBL:Q927K2}	[TP1005-TP0171 (0.69479775)]
COG0358	COG0457	lin1492	dnaG	DNA primase {UniProtKB/Swiss-Prot:Q92BQ5}	lin2622	lin2622	Lin2622 protein {UniProtKB/TrEMBL:Q928B4}	[TP0492-TP0648 (0.5111708)]
COG0358	COG0457	lin1492	dnaG	DNA primase {UniProtKB/Swiss-Prot:Q92BQ5}	lin1545	lin1545	Lin1545 protein {UniProtKB/TrEMBL:Q92BK3}	[TP0492-TP0648 (0.5111708)]
COG0358	COG0457	lin1492	dnaG	DNA primase {UniProtKB/Swiss-Prot:Q92BQ5}	lin1305	lin1305	Lin1305 protein {UniProtKB/TrEMBL:Q92C86}	[TP0492-TP0648 (0.5111708)]
COG0358	COG0457	lin1492	dnaG	DNA primase {UniProtKB/Swiss-Prot:Q92BQ5}	lin0965	lin0965	Lin0965 protein {UniProtKB/TrEMBL:Q92D55}	[TP0492-TP0648 (0.5111708)]
COG0358	COG0457	lin1492	dnaG	DNA primase {UniProtKB/Swiss-Prot:Q92BQ5}	lin2036	lin2036	Lin2036 protein {UniProtKB/TrEMBL:Q92A86}	[TP0492-TP0648 (0.5111708)]
COG0301	COG0301	lin1634	thiI	Probable thiamine biosynthesis protein thiI	lin1634	thiI	Probable thiamine biosynthesis protein thiI	[TP0559-TP0559 (0.6965584)]
COG0687	COG1558	lin0800	lin0800	Lin0800 protein {UniProtKB/TrEMBL:Q92DL3}	lin0719	lin0719	Lin0719 protein {UniProtKB/TrEMBL:Q7AP21}	[TP0655-TP0397 (0.60331625)]
COG0766	COG1419	lin2670	murA	UDP-N-acetylglucosamine 1-carboxyvinyltransferase 1 (EC 2.5.1.7) (Enoylpyruvate transferase 1) (UDP-N-acetylglucosamine enolpyruvyl transferase 1) (EPT 1)	lin0689	lin0689	Lin0689 protein {UniProtKB/TrEMBL:Q92DX2}	[TP0029-TP0713 (0.80866665)]
COG0766	COG1419	lin2697	murZ	UDP-N-acetylglucosamine 1-carboxyvinyltransferase 2 (EC 2.5.1.7) (Enoylpyruvate transferase 2) (UDP-N-acetylglucosamine enolpyruvyl transferase 2) (EPT 2)	lin0689	lin0689	Lin0689 protein {UniProtKB/TrEMBL:Q92DX2}	[TP0029-TP0713 (0.80866665)]
COG1214	COG1516	lin2183	lin2183	Lin2183 protein {UniProtKB/TrEMBL:Q929U1}	lin0716	lin0716	Lin0716 protein {UniProtKB/TrEMBL:Q92DU6}	[TP0876-TP0943 (0.57131183)]
COG0608	COG1234	lin1560	lin1560	Lin1560 protein {UniProtKB/TrEMBL:Q92BI9}	lin2084	rnz	Ribonuclease Z (EC 3.1.26.11) (RNase Z) (tRNase Z) (tRNA 3 endonuclease)	[TP0704-TP0819 (0.5844061)]
COG0608	COG1234	lin1560	lin1560	Lin1560 protein {UniProtKB/TrEMBL:Q92BI9}	lin0930	lin0930	Lin0930 protein {UniProtKB/TrEMBL:Q92D87}	[TP0704-TP0819 (0.5844061)]
COG0024	COG0125	lin1821	lin1821	Lin1821 protein {UniProtKB/TrEMBL:Q92AU8}	lin2841	tmk	Thymidylate kinase {UniProtKB/Swiss-Prot:Q927E8}	[TP0842-TP0354 (0.8096375)]
COG1077	COG1426	lin2669	lin2669	Mbl protein {UniProtKB/TrEMBL:Q927W8}	lin1432	lin1432	Lin1432 protein {UniProtKB/TrEMBL:Q92BW0}	[TP0497-TP0334 (0.739115)]
COG1077	COG1426	lin1583	lin1583	MreB protein {UniProtKB/TrEMBL:Q92BG6}	lin1432	lin1432	Lin1432 protein {UniProtKB/TrEMBL:Q92BW0}	[TP0497-TP0334 (0.739115)]
COG1077	COG1426	lin1825	lin1825	Lin1825 protein {UniProtKB/TrEMBL:Q92AU4}	lin1432	lin1432	Lin1432 protein {UniProtKB/TrEMBL:Q92BW0}	[TP0497-TP0334 (0.739115)]
COG0618	COG1214	lin1610	lin1610	Lin1610 protein {UniProtKB/TrEMBL:Q92BE0}	lin2183	lin2183	Lin2183 protein {UniProtKB/TrEMBL:Q929U1}	[TP0803-TP0876 (0.700686)]
COG0257	COG0779	lin2758	lin2758	50S ribosomal protein L36	lin1358	lin1358	Hypothetical UPF0090 protein lin1358	[TP0209-TP0893 (0.7461857)]
COG1291	COG1291	lin0693	lin0693	Lin0693 protein {UniProtKB/TrEMBL:Q92DW8}	lin0693	lin0693	Lin0693 protein {UniProtKB/TrEMBL:Q92DW8}	[TP0725-TP0725 (0.8044664)]
COG0275	COG1815	lin2147	mraW	S-adenosyl-methyltransferase mraW (EC 2.1.1.-)	lin0718	lin0718	Lin0718 protein {UniProtKB/TrEMBL:Q92DU4}	[TP0384-TP0396 (0.81050646)]
COG1536	COG1536	lin0722	lin0722	Lin0722 protein {UniProtKB/TrEMBL:Q92DU0}	lin0722	lin0722	Lin0722 protein {UniProtKB/TrEMBL:Q92DU0}	[TP0026-TP0400 (0.5928469)]
COG0457	COG0845	lin0965	lin0965	Lin0965 protein {UniProtKB/TrEMBL:Q92D55}	lin0417	lin0417	Lin0417 protein {UniProtKB/TrEMBL:Q92EP1}	[TP0648-TP0965 (0.54118866)]
COG0457	COG0845	lin2622	lin2622	Lin2622 protein {UniProtKB/TrEMBL:Q928B4}	lin0417	lin0417	Lin0417 protein {UniProtKB/TrEMBL:Q92EP1}	[TP0648-TP0965 (0.54118866)]
COG0457	COG0845	lin1545	lin1545	Lin1545 protein {UniProtKB/TrEMBL:Q92BK3}	lin0417	lin0417	Lin0417 protein {UniProtKB/TrEMBL:Q92EP1}	[TP0648-TP0965 (0.54118866)]
COG0457	COG0845	lin2036	lin2036	Lin2036 protein {UniProtKB/TrEMBL:Q92A86}	lin0232	lin0232	Lin0232 protein {UniProtKB/TrEMBL:Q92F74}	[TP0648-TP0965 (0.54118866)]
COG0457	COG0845	lin2622	lin2622	Lin2622 protein {UniProtKB/TrEMBL:Q928B4}	lin0232	lin0232	Lin0232 protein {UniProtKB/TrEMBL:Q92F74}	[TP0648-TP0965 (0.54118866)]
COG0457	COG0845	lin2036	lin2036	Lin2036 protein {UniProtKB/TrEMBL:Q92A86}	lin0417	lin0417	Lin0417 protein {UniProtKB/TrEMBL:Q92EP1}	[TP0648-TP0965 (0.54118866)]
COG0457	COG0845	lin0965	lin0965	Lin0965 protein {UniProtKB/TrEMBL:Q92D55}	lin0232	lin0232	Lin0232 protein {UniProtKB/TrEMBL:Q92F74}	[TP0648-TP0965 (0.54118866)]
COG0457	COG0845	lin1545	lin1545	Lin1545 protein {UniProtKB/TrEMBL:Q92BK3}	lin0232	lin0232	Lin0232 protein {UniProtKB/TrEMBL:Q92F74}	[TP0648-TP0965 (0.54118866)]
COG0457	COG0845	lin1305	lin1305	Lin1305 protein {UniProtKB/TrEMBL:Q92C86}	lin0232	lin0232	Lin0232 protein {UniProtKB/TrEMBL:Q92F74}	[TP0648-TP0965 (0.54118866)]
COG0457	COG0845	lin1305	lin1305	Lin1305 protein {UniProtKB/TrEMBL:Q92C86}	lin0417	lin0417	Lin0417 protein {UniProtKB/TrEMBL:Q92EP1}	[TP0648-TP0965 (0.54118866)]
COG1749	COG1843	lin0705	lin0705	Lin0705 protein {UniProtKB/TrEMBL:Q7AP22}	lin0704	lin0704	Lin0704 protein {UniProtKB/TrEMBL:Q92DV8}	[TP0727-TP0728 (0.8651164)]
COG1536	COG1776	lin0722	lin0722	Lin0722 protein {UniProtKB/TrEMBL:Q92DU0}	lin0708	lin0708	Lin0708 protein {UniProtKB/TrEMBL:Q92DV4}	[TP0026-TP0720 (0.7923422)]
COG0782	COG1057	lin1531	greA	Transcription elongation factor greA (Transcript cleavage factor greA)	lin1523	nadD	Probable nicotinate-nucleotide adenylyltransferase (EC 2.7.7.18) (Deamido-NAD(+) pyrophosphorylase) (Deamido-NAD(+) diphosphorylase) (Nicotinate mononucleotide adenylyltransferase) (NaMN adenylyltransferase)	[TP0019-TP0741 (0.75909394)]
COG1516	COG1516	lin0716	lin0716	Lin0716 protein {UniProtKB/TrEMBL:Q92DU6}	lin0716	lin0716	Lin0716 protein {UniProtKB/TrEMBL:Q92DU6}	[TP0943-TP0943 (0.5311184)]
COG1109	COG1157	lin2618	lin2618	Lin2618 protein {UniProtKB/TrEMBL:Q928B8}	lin0724	lin0724	Lin0724 protein {UniProtKB/TrEMBL:Q92DT8}	[TP0413-TP0402 (0.78400123)]
COG1109	COG1157	lin2223	glmM	Phosphoglucosamine mutase (EC 5.4.2.10)	lin0724	lin0724	Lin0724 protein {UniProtKB/TrEMBL:Q92DT8}	[TP0413-TP0402 (0.78400123)]
COG1109	COG1157	lin0858	lin0858	Lin0858 protein {UniProtKB/TrEMBL:Q92DF5}	lin0724	lin0724	Lin0724 protein {UniProtKB/TrEMBL:Q92DT8}	[TP0413-TP0402 (0.78400123)]
COG1109	COG1157	lin1985	lin1985	Lin1985 protein {UniProtKB/TrEMBL:Q92AD7}	lin0724	lin0724	Lin0724 protein {UniProtKB/TrEMBL:Q92DT8}	[TP0413-TP0402 (0.78400123)]
COG0217	COG1235	lin1570	lin1570	Hypothetical UPF0082 protein lin1570	lin1754	lin1754	Lin1754 protein {UniProtKB/TrEMBL:Q925Z1}	[TP0474-TP0489 (0.71912634)]
COG0217	COG1235	lin0388	lin0388	Hypothetical UPF0082 protein lin0388	lin0319	lin0319	Lin0319 protein {UniProtKB/TrEMBL:Q92EY9}	[TP0474-TP0489 (0.71912634)]
COG0217	COG1235	lin1570	lin1570	Hypothetical UPF0082 protein lin1570	lin1243	lin1243	Lin1754 protein {UniProtKB/TrEMBL:Q925Z1}	[TP0474-TP0489 (0.71912634)]
COG0217	COG1235	lin1570	lin1570	Hypothetical UPF0082 protein lin1570	lin0319	lin0319	Lin0319 protein {UniProtKB/TrEMBL:Q92EY9}	[TP0474-TP0489 (0.71912634)]
COG0217	COG1235	lin0388	lin0388	Hypothetical UPF0082 protein lin0388	lin1754	lin1754	Lin1754 protein {UniProtKB/TrEMBL:Q925Z1}	[TP0474-TP0489 (0.71912634)]
COG0217	COG1235	lin0388	lin0388	Hypothetical UPF0082 protein lin0388	lin1243	lin1243	Lin1754 protein {UniProtKB/TrEMBL:Q925Z1}	[TP0474-TP0489 (0.71912634)]
COG1256	COG1776	lin0713	lin0713	Lin0713 protein {UniProtKB/TrEMBL:Q92DU9}	lin0708	lin0708	Lin0708 protein {UniProtKB/TrEMBL:Q92DV4}	[TP0660-TP0720 (0.80235356)]
COG0012	COG0188	lin2919	lin2919	Lin2919 protein {UniProtKB/TrEMBL:Q7ANT4}	lin0007	lin0007	DNA gyrase subunit A {UniProtKB/TrEMBL:Q92FU6}	[TP0124-TP0005 (0.7149395)]
COG0012	COG0188	lin2919	lin2919	Lin2919 protein {UniProtKB/TrEMBL:Q7ANT4}	lin1326	lin1326	ParC protein {UniProtKB/TrEMBL:Q92C65}	[TP0124-TP0005 (0.7149395)]
COG0206	COG1774	lin2138	lin2138	FtsZ protein {UniProtKB/TrEMBL:Q929Y5}	lin0206	lin0206	Lin0206 protein {UniProtKB/TrEMBL:Q92FA0}	[TP0390-TP0046 (0.67547834)]
COG0324	COG1558	lin1332	miaA	tRNA delta(2)-isopentenylpyrophosphate transferase (EC 2.5.1.8) (IPP transferase) (Isopentenyl-diphosphate:tRNA isopentenyltransferase) (IPTase) (IPPT)	lin0719	lin0719	Lin0719 protein {UniProtKB/TrEMBL:Q7AP21}	[TP0637-TP0397 (0.66148543)]
COG0528	COG1774	lin1350	pyrH	Uridylate kinase (EC 2.7.4.-) (UK) (Uridine monophosphate kinase) (UMP kinase)	lin0206	lin0206	Lin0206 protein {UniProtKB/TrEMBL:Q92FA0}	[TP0099-TP0046 (0.65377367)]
COG0154	COG2868	lin1867	gatA	Glutamyl-tRNA(Gln) amidotransferase subunit A (EC 6.3.5.-) (Glu-ADT subunit A)	lin1576	lin1576	Lin1576 protein {UniProtKB/TrEMBL:Q92BH3}	[TP1020-TP0744 (0.70068353)]
COG0154	COG2868	lin0842	lin0842	Lin0842 protein {UniProtKB/TrEMBL:Q92DH1}	lin1576	lin1576	Lin1576 protein {UniProtKB/TrEMBL:Q92BH3}	[TP1020-TP0744 (0.70068353)]
COG0783	COG4939	lin0942	fri	Non-heme iron-containing ferritin (Ferritin-like protein)	lin2786	lin2786	Lin2786 protein {UniProtKB/TrEMBL:Q927K2}	[TP1038-TP0171 (0.7207038)]
COG0840	COG1157	lin0731	lin0731	Lin0731 protein {UniProtKB/TrEMBL:Q92DT1}	lin0724	lin0724	Lin0724 protein {UniProtKB/TrEMBL:Q92DT8}	[TP0640-TP0402 (0.9180537)]
COG0840	COG1157	lin1807	lin1807	Lin1807 protein {UniProtKB/TrEMBL:Q92AW1}	lin0724	lin0724	Lin0724 protein {UniProtKB/TrEMBL:Q92DT8}	[TP0640-TP0402 (0.9180537)]
COG0462	COG0492	lin0509	prs2	Ribose-phosphate pyrophosphokinase 2 (EC 2.7.6.1) (RPPK 2) (Phosphoribosyl pyrophosphate synthetase 2) (P-Rib-PP synthetase 2) (PRPP synthetase 2)	lin2075	lin2075	Lin2075 protein {UniProtKB/TrEMBL:Q92A47}	[TP0294-TP0814 (0.8323514)]
COG0462	COG0492	lin0238	prs1	Ribose-phosphate pyrophosphokinase 1 (EC 2.7.6.1) (RPPK 1) (Phosphoribosyl pyrophosphate synthetase 1) (P-Rib-PP synthetase 1) (PRPP synthetase 1)	lin2621	trxB	Thioredoxin reductase (EC 1.8.1.9) (TRXR)	[TP0294-TP0814 (0.8323514)]
COG0462	COG0492	lin0238	prs1	Ribose-phosphate pyrophosphokinase 1 (EC 2.7.6.1) (RPPK 1) (Phosphoribosyl pyrophosphate synthetase 1) (P-Rib-PP synthetase 1) (PRPP synthetase 1)	lin2075	lin2075	Lin2075 protein {UniProtKB/TrEMBL:Q92A47}	[TP0294-TP0814 (0.8323514)]
COG0462	COG0492	lin0509	prs2	Ribose-phosphate pyrophosphokinase 2 (EC 2.7.6.1) (RPPK 2) (Phosphoribosyl pyrophosphate synthetase 2) (P-Rib-PP synthetase 2) (PRPP synthetase 2)	lin2621	trxB	Thioredoxin reductase (EC 1.8.1.9) (TRXR)	[TP0294-TP0814 (0.8323514)]
COG0462	COG0492	lin0509	prs2	Ribose-phosphate pyrophosphokinase 2 (EC 2.7.6.1) (RPPK 2) (Phosphoribosyl pyrophosphate synthetase 2) (P-Rib-PP synthetase 2) (PRPP synthetase 2)	lin2489	lin2489	Lin2489 protein {UniProtKB/TrEMBL:Q928P3}	[TP0294-TP0814 (0.8323514)]
COG0462	COG0492	lin0238	prs1	Ribose-phosphate pyrophosphokinase 1 (EC 2.7.6.1) (RPPK 1) (Phosphoribosyl pyrophosphate synthetase 1) (P-Rib-PP synthetase 1) (PRPP synthetase 1)	lin2489	lin2489	Lin2489 protein {UniProtKB/TrEMBL:Q928P3}	[TP0294-TP0814 (0.8323514)]
COG0124	COG0254	lin1555	hisS	Histidyl-tRNA synthetase (EC 6.1.1.21) (Histidine--tRNA ligase) (HisRS)	lin2692	rpmE	50S ribosomal protein L31 type B	[TP0641-TP0255 (0.65973145)]
COG0178	COG0272	lin2631	uvrA	UvrABC system protein A (UvrA protein) (Excinuclease ABC subunit A)	lin1870	lin1870	Lin1870 protein {UniProtKB/TrEMBL:Q92AQ0}	[TP0514-TP0634 (0.7537598)]
COG0178	COG0272	lin2156	lin2156	Lin2156 protein {UniProtKB/TrEMBL:Q929W7}	lin1870	lin1870	Lin1870 protein {UniProtKB/TrEMBL:Q92AQ0}	[TP0514-TP0634 (0.7537598)]
COG0178	COG0272	lin1813	lin1813	Lin1813 protein {UniProtKB/TrEMBL:Q92AV6}	lin1870	lin1870	Lin1870 protein {UniProtKB/TrEMBL:Q92AQ0}	[TP0514-TP0634 (0.7537598)]
COG0495	COG1558	lin1769	leuS	Leucyl-tRNA synthetase (EC 6.1.1.4) (Leucine--tRNA ligase) (LeuRS)	lin0719	lin0719	Lin0719 protein {UniProtKB/TrEMBL:Q7AP21}	[TP0586-TP0397 (0.60331625)]
COG1135	COG1466	lin0312	lin0312	Lin0312 protein {UniProtKB/TrEMBL:Q92EZ6}	lin1516	lin1516	Lin1516 protein {UniProtKB/TrEMBL:Q92BN2}	[TP0120-TP0588 (0.7896185)]
COG1135	COG1466	lin2514	lin2514	Lin2514 protein {UniProtKB/TrEMBL:Q928L8}	lin1516	lin1516	Lin1516 protein {UniProtKB/TrEMBL:Q92BN2}	[TP0120-TP0588 (0.7896185)]
COG0608	COG1159	lin1560	lin1560	Lin1560 protein {UniProtKB/TrEMBL:Q92BI9}	lin1499	era	GTP-binding protein era homolog	[TP0704-TP0541 (0.7586372)]
COG0242	COG0263	lin1043	def	Peptide deformylase (EC 3.5.1.88) (PDF) (Polypeptide deformylase)	lin1228	proB	Glutamate 5-kinase (EC 2.7.2.11) (Gamma-glutamyl kinase) (GK)	[TP0757-TP0351 (0.5771584)]
COG0566	COG1589	lin1181	lin1181	Lin1181 protein {UniProtKB/TrEMBL:Q92CJ0}	lin2140	lin2140	DivIB protein {UniProtKB/TrEMBL:Q929Y3}	[TP0109-TP0388 (0.8512026)]
COG0566	COG1589	lin0273	lin0273	Lin0273 protein {UniProtKB/TrEMBL:Q7AP34}	lin2140	lin2140	DivIB protein {UniProtKB/TrEMBL:Q929Y3}	[TP0109-TP0388 (0.8512026)]
COG1366	COG1776	lin0889	lin0889	RsbS protein {UniProtKB/TrEMBL:Q7AP18}	lin0708	lin0708	Lin0708 protein {UniProtKB/TrEMBL:Q92DV4}	[TP0233-TP0720 (0.5310372)]
COG1366	COG1776	lin0892	rsbV	Anti-sigma-B factor antagonist (Anti-anti-sigma-B factor)	lin0708	lin0708	Lin0708 protein {UniProtKB/TrEMBL:Q92DV4}	[TP0233-TP0720 (0.5310372)]
COG0124	COG0546	lin1555	hisS	Histidyl-tRNA synthetase (EC 6.1.1.21) (Histidine--tRNA ligase) (HisRS)	lin2878	lin2878	Lin2878 protein {UniProtKB/TrEMBL:Q927B1}	[TP0641-TP0554 (0.5196431)]
COG0124	COG0546	lin1555	hisS	Histidyl-tRNA synthetase (EC 6.1.1.21) (Histidine--tRNA ligase) (HisRS)	lin2624	ppaX	Pyrophosphatase ppaX (EC 3.6.1.1)	[TP0641-TP0554 (0.5196431)]
COG0457	COG1234	lin1305	lin1305	Lin1305 protein {UniProtKB/TrEMBL:Q92C86}	lin2084	rnz	Ribonuclease Z (EC 3.1.26.11) (RNase Z) (tRNase Z) (tRNA 3 endonuclease)	[TP0095-TP0819 (0.5178716)]
COG0457	COG1234	lin1545	lin1545	Lin1545 protein {UniProtKB/TrEMBL:Q92BK3}	lin2084	rnz	Ribonuclease Z (EC 3.1.26.11) (RNase Z) (tRNase Z) (tRNA 3 endonuclease)	[TP0095-TP0819 (0.5178716)]
COG0457	COG1234	lin1305	lin1305	Lin1305 protein {UniProtKB/TrEMBL:Q92C86}	lin0930	lin0930	Lin0930 protein {UniProtKB/TrEMBL:Q92D87}	[TP0095-TP0819 (0.5178716)]
COG0457	COG1234	lin0965	lin0965	Lin0965 protein {UniProtKB/TrEMBL:Q92D55}	lin2084	rnz	Ribonuclease Z (EC 3.1.26.11) (RNase Z) (tRNase Z) (tRNA 3 endonuclease)	[TP0095-TP0819 (0.5178716)]
COG0457	COG1234	lin2036	lin2036	Lin2036 protein {UniProtKB/TrEMBL:Q92A86}	lin0930	lin0930	Lin0930 protein {UniProtKB/TrEMBL:Q92D87}	[TP0095-TP0819 (0.5178716)]
COG0457	COG1234	lin2622	lin2622	Lin2622 protein {UniProtKB/TrEMBL:Q928B4}	lin2084	rnz	Ribonuclease Z (EC 3.1.26.11) (RNase Z) (tRNase Z) (tRNA 3 endonuclease)	[TP0095-TP0819 (0.5178716)]
COG0457	COG1234	lin2622	lin2622	Lin2622 protein {UniProtKB/TrEMBL:Q928B4}	lin0930	lin0930	Lin0930 protein {UniProtKB/TrEMBL:Q92D87}	[TP0095-TP0819 (0.5178716)]
COG0457	COG1234	lin2036	lin2036	Lin2036 protein {UniProtKB/TrEMBL:Q92A86}	lin2084	rnz	Ribonuclease Z (EC 3.1.26.11) (RNase Z) (tRNase Z) (tRNA 3 endonuclease)	[TP0095-TP0819 (0.5178716)]
COG0457	COG1234	lin0965	lin0965	Lin0965 protein {UniProtKB/TrEMBL:Q92D55}	lin0930	lin0930	Lin0930 protein {UniProtKB/TrEMBL:Q92D87}	[TP0095-TP0819 (0.5178716)]
COG0457	COG1234	lin1545	lin1545	Lin1545 protein {UniProtKB/TrEMBL:Q92BK3}	lin0930	lin0930	Lin0930 protein {UniProtKB/TrEMBL:Q92D87}	[TP0095-TP0819 (0.5178716)]
COG0257	COG0773	lin2758	lin2758	50S ribosomal protein L36	lin1646	murC	UDP-N-acetylmuramate--L-alanine ligase (EC 6.3.2.8) (UDP-N- acetylmuramoyl-L-alanine synthetase)	[TP0209-TP0341 (0.6926446)]
COG0217	COG1480	lin1570	lin1570	Hypothetical UPF0082 protein lin1570	lin1503	lin1503	Lin1503 protein {UniProtKB/TrEMBL:Q92BP4}	[TP0474-TP0651 (0.71912634)]
COG0217	COG1480	lin0388	lin0388	Hypothetical UPF0082 protein lin0388	lin1503	lin1503	Lin1503 protein {UniProtKB/TrEMBL:Q92BP4}	[TP0474-TP0651 (0.71912634)]
COG0257	COG0681	lin2758	lin2758	50S ribosomal protein L36	lin1308	lin1308	Lin1308 protein {UniProtKB/TrEMBL:Q92C83}	[TP0209-TP0926 (0.69083804)]
COG0257	COG0681	lin2758	lin2758	50S ribosomal protein L36	lin1309	lin1309	Lin1309 protein {UniProtKB/TrEMBL:Q92C82}	[TP0209-TP0926 (0.69083804)]
COG0257	COG0681	lin2758	lin2758	50S ribosomal protein L36	lin1310	lin1310	Lin1310 protein {UniProtKB/TrEMBL:Q92C81}	[TP0209-TP0926 (0.69083804)]
COG0526	COG1843	lin1196	trxA	Thioredoxin {UniProtKB/Swiss-Prot:P0A4L4}	lin0704	lin0704	Lin0704 protein {UniProtKB/TrEMBL:Q92DV8}	[TP0100-TP0728 (0.58155864)]
COG0526	COG1843	lin1650	lin1650	Lin1650 protein {UniProtKB/TrEMBL:Q92BA0}	lin0704	lin0704	Lin0704 protein {UniProtKB/TrEMBL:Q92DV8}	[TP0100-TP0728 (0.58155864)]
COG0526	COG1843	lin2963	lin2963	Lin2963 protein {UniProtKB/TrEMBL:Q926S8}	lin0704	lin0704	Lin0704 protein {UniProtKB/TrEMBL:Q92DV8}	[TP0100-TP0728 (0.58155864)]
COG0526	COG1843	lin2256	lin2256	Lin2256 protein {UniProtKB/TrEMBL:Q7ANW9}	lin0704	lin0704	Lin0704 protein {UniProtKB/TrEMBL:Q92DV8}	[TP0100-TP0728 (0.58155864)]
COG0526	COG1843	lin2518	lin2518	Lin2518 protein {UniProtKB/TrEMBL:Q928L4}	lin0704	lin0704	Lin0704 protein {UniProtKB/TrEMBL:Q92DV8}	[TP0100-TP0728 (0.58155864)]
COG0526	COG1843	lin2017	lin2017	Lin2017 protein {UniProtKB/TrEMBL:Q92AA5}	lin0704	lin0704	Lin0704 protein {UniProtKB/TrEMBL:Q92DV8}	[TP0100-TP0728 (0.58155864)]
COG1774	COG2812	lin0206	lin0206	Lin0206 protein {UniProtKB/TrEMBL:Q92FA0}	lin2852	lin2852	DnaX protein {UniProtKB/TrEMBL:Q927D7}	[TP0046-TP1005 (0.5678104)]
COG0768	COG1344	lin0461	lin0461	Lin0461 protein {UniProtKB/TrEMBL:Q92EJ8}	lin0714	lin0714	Lin0714 protein {UniProtKB/TrEMBL:Q92DU8}	[TP0760-TP0870 (0.7190043)]
COG0768	COG1344	lin2145	lin2145	PbpB protein {UniProtKB/TrEMBL:Q929X8}	lin0698	flaA	Flagellin {UniProtKB/Swiss-Prot:Q92DW3}	[TP0760-TP0870 (0.7190043)]
COG0768	COG1344	lin1477	lin1477	Lin1477 protein {UniProtKB/TrEMBL:Q92BR7}	lin0698	flaA	Flagellin {UniProtKB/Swiss-Prot:Q92DW3}	[TP0760-TP0870 (0.7190043)]
COG0768	COG1344	lin1477	lin1477	Lin1477 protein {UniProtKB/TrEMBL:Q92BR7}	lin0714	lin0714	Lin0714 protein {UniProtKB/TrEMBL:Q92DU8}	[TP0760-TP0870 (0.7190043)]
COG0768	COG1344	lin0461	lin0461	Lin0461 protein {UniProtKB/TrEMBL:Q92EJ8}	lin0698	flaA	Flagellin {UniProtKB/Swiss-Prot:Q92DW3}	[TP0760-TP0870 (0.7190043)]
COG0768	COG1344	lin2145	lin2145	PbpB protein {UniProtKB/TrEMBL:Q929X8}	lin0714	lin0714	Lin0714 protein {UniProtKB/TrEMBL:Q92DU8}	[TP0760-TP0870 (0.7190043)]
COG0036	COG1774	lin2808	lin2808	Lin2808 protein {UniProtKB/TrEMBL:Q927I0}	lin0206	lin0206	Lin0206 protein {UniProtKB/TrEMBL:Q92FA0}	[TP0945-TP0046 (0.53769433)]
COG0036	COG1774	lin2810	lin2810	Lin2810 protein {UniProtKB/TrEMBL:Q927H8}	lin0206	lin0206	Lin0206 protein {UniProtKB/TrEMBL:Q92FA0}	[TP0945-TP0046 (0.53769433)]
COG0036	COG1774	lin0505	lin0505	Lin0505 protein {UniProtKB/TrEMBL:Q92EF5}	lin0206	lin0206	Lin0206 protein {UniProtKB/TrEMBL:Q92FA0}	[TP0945-TP0046 (0.53769433)]
COG0036	COG1774	lin0499	lin0499	Lin0499 protein {UniProtKB/TrEMBL:Q92EG1}	lin0206	lin0206	Lin0206 protein {UniProtKB/TrEMBL:Q92FA0}	[TP0945-TP0046 (0.53769433)]
COG0036	COG1774	lin1932	lin1932	Lin1932 protein {UniProtKB/TrEMBL:Q92AJ0}	lin0206	lin0206	Lin0206 protein {UniProtKB/TrEMBL:Q92FA0}	[TP0945-TP0046 (0.53769433)]
COG0228	COG0546	lin1911	rpsP	30S ribosomal protein S16	lin2624	ppaX	Pyrophosphatase ppaX (EC 3.6.1.1)	[TP0905-TP0554 (0.5352583)]
COG0228	COG0546	lin1911	rpsP	30S ribosomal protein S16	lin2878	lin2878	Lin2878 protein {UniProtKB/TrEMBL:Q927B1}	[TP0905-TP0554 (0.5352583)]
COG0503	COG1488	lin0231	lin0231	Lin0231 protein {UniProtKB/TrEMBL:Q92F75}	lin1077	lin1077	Lin1077 protein {UniProtKB/TrEMBL:Q92CU4}	[TP1039-TP0628 (0.6658587)]
COG0503	COG1488	lin1559	apt	Adenine phosphoribosyltransferase (EC 2.4.2.7) (APRT)	lin1077	lin1077	Lin1077 protein {UniProtKB/TrEMBL:Q92CU4}	[TP1039-TP0628 (0.6658587)]
COG0503	COG1488	lin1998	lin1998	Lin1998 protein {UniProtKB/TrEMBL:Q92AC4}	lin1077	lin1077	Lin1077 protein {UniProtKB/TrEMBL:Q92CU4}	[TP1039-TP0628 (0.6658587)]
COG0770	COG2001	lin0849	lin0849	UDP-N-acetylmuramoylalanyl-D-glutamyl-2,6-diamino	lin2148	mraZ	Protein mraZ {UniProtKB/Swiss-Prot:Q929X5}	[TP0386-TP0383 (0.8315325)]
COG0249	COG0546	lin1440	mutS	DNA mismatch repair protein mutS	lin2878	lin2878	Lin2878 protein {UniProtKB/TrEMBL:Q927B1}	[TP0328-TP0554 (0.5196431)]
COG0249	COG0546	lin1440	mutS	DNA mismatch repair protein mutS	lin2624	ppaX	Pyrophosphatase ppaX (EC 3.6.1.1)	[TP0328-TP0554 (0.5196431)]
COG0234	COG0803	lin2175	groS	10 kDa chaperonin (Protein Cpn10) (groES protein)	lin0191	lin0191	Lin0191 protein {UniProtKB/TrEMBL:Q92FB5}	[TP1013-TP0163 (0.67160416)]
COG0234	COG0803	lin2175	groS	10 kDa chaperonin (Protein Cpn10) (groES protein)	lin1961	mntA	Manganese-binding lipoprotein mntA precursor	[TP1013-TP0163 (0.67160416)]
COG0234	COG0803	lin2175	groS	10 kDa chaperonin (Protein Cpn10) (groES protein)	lin1779	lin1779	Lin1779 protein {UniProtKB/TrEMBL:Q92AY9}	[TP1013-TP0163 (0.67160416)]
COG0457	COG1061	lin1305	lin1305	Lin1305 protein {UniProtKB/TrEMBL:Q92C86}	lin2589	lin2589	Lin2589 protein {UniProtKB/TrEMBL:Q928E6}	[TP0095-TP0380 (0.51337665)]
COG0457	COG1061	lin2036	lin2036	Lin2036 protein {UniProtKB/TrEMBL:Q92A86}	lin2589	lin2589	Lin2589 protein {UniProtKB/TrEMBL:Q928E6}	[TP0095-TP0380 (0.51337665)]
COG0457	COG1061	lin1545	lin1545	Lin1545 protein {UniProtKB/TrEMBL:Q92BK3}	lin2589	lin2589	Lin2589 protein {UniProtKB/TrEMBL:Q928E6}	[TP0095-TP0380 (0.51337665)]
COG0457	COG1061	lin2622	lin2622	Lin2622 protein {UniProtKB/TrEMBL:Q928B4}	lin2589	lin2589	Lin2589 protein {UniProtKB/TrEMBL:Q928E6}	[TP0095-TP0380 (0.51337665)]
COG0457	COG1061	lin0965	lin0965	Lin0965 protein {UniProtKB/TrEMBL:Q92D55}	lin2589	lin2589	Lin2589 protein {UniProtKB/TrEMBL:Q928E6}	[TP0095-TP0380 (0.51337665)]
COG0342	COG0546	lin1562	lin1562	Lin1562 protein {UniProtKB/TrEMBL:Q92BI7}	lin2624	ppaX	Pyrophosphatase ppaX (EC 3.6.1.1)	[TP0410-TP0554 (0.6160348)]
COG0342	COG0546	lin1562	lin1562	Lin1562 protein {UniProtKB/TrEMBL:Q92BI7}	lin2878	lin2878	Lin2878 protein {UniProtKB/TrEMBL:Q927B1}	[TP0410-TP0554 (0.6160348)]
COG0457	COG1536	lin2036	lin2036	Lin2036 protein {UniProtKB/TrEMBL:Q92A86}	lin0722	lin0722	Lin0722 protein {UniProtKB/TrEMBL:Q92DU0}	[TP0648-TP0400 (0.69805074)]
COG0457	COG1536	lin1305	lin1305	Lin1305 protein {UniProtKB/TrEMBL:Q92C86}	lin0722	lin0722	Lin0722 protein {UniProtKB/TrEMBL:Q92DU0}	[TP0648-TP0400 (0.69805074)]
COG0457	COG1536	lin1545	lin1545	Lin1545 protein {UniProtKB/TrEMBL:Q92BK3}	lin0722	lin0722	Lin0722 protein {UniProtKB/TrEMBL:Q92DU0}	[TP0648-TP0400 (0.69805074)]
COG0457	COG1536	lin0965	lin0965	Lin0965 protein {UniProtKB/TrEMBL:Q92D55}	lin0722	lin0722	Lin0722 protein {UniProtKB/TrEMBL:Q92DU0}	[TP0648-TP0400 (0.69805074)]
COG0457	COG1536	lin2622	lin2622	Lin2622 protein {UniProtKB/TrEMBL:Q928B4}	lin0722	lin0722	Lin0722 protein {UniProtKB/TrEMBL:Q92DU0}	[TP0648-TP0400 (0.69805074)]
COG0240	COG0622	lin2050	gpsA	Glycerol-3-phosphate dehydrogenase [NAD(P)+] (EC 1.1.1.94) (NAD(P)H- dependent glycerol-3-phosphate dehydrogenase)	lin1203	lin1203	Lin1203 protein {UniProtKB/TrEMBL:Q92CG9}	[TP1009-TP0937 (0.80866665)]
COG0227	COG0492	lin1930	rpmB	50S ribosomal protein L28	lin2489	lin2489	Lin2489 protein {UniProtKB/TrEMBL:Q928P3}	[TP0362-TP0814 (0.801083)]
COG0227	COG0492	lin1930	rpmB	50S ribosomal protein L28	lin2621	trxB	Thioredoxin reductase (EC 1.8.1.9) (TRXR)	[TP0362-TP0814 (0.801083)]
COG0227	COG0492	lin1930	rpmB	50S ribosomal protein L28	lin2075	lin2075	Lin2075 protein {UniProtKB/TrEMBL:Q92A47}	[TP0362-TP0814 (0.801083)]
COG0051	COG1192	lin2782	rpsJ	30S ribosomal protein S10	lin2923	lin2923	Partition protein, ParA homolog	[TP0188-TP0272 (0.7732025)]
COG0051	COG1192	lin2782	rpsJ	30S ribosomal protein S10	pli0069	pli0069	Pli0069 protein {UniProtKB/TrEMBL:Q926J2}	[TP0188-TP0272 (0.7732025)]
COG0098	COG0803	lin2764	rpsE	30S ribosomal protein S5	lin1779	lin1779	Lin1779 protein {UniProtKB/TrEMBL:Q92AY9}	[TP0206-TP0163 (0.74372905)]
COG0098	COG0803	lin2764	rpsE	30S ribosomal protein S5	lin0191	lin0191	Lin0191 protein {UniProtKB/TrEMBL:Q92FB5}	[TP0206-TP0163 (0.74372905)]
COG0098	COG0803	lin2764	rpsE	30S ribosomal protein S5	lin1961	mntA	Manganese-binding lipoprotein mntA precursor	[TP0206-TP0163 (0.74372905)]
COG0249	COG0457	lin1440	mutS	DNA mismatch repair protein mutS	lin1545	lin1545	Lin1545 protein {UniProtKB/TrEMBL:Q92BK3}	[TP0328-TP0095 (0.63719666)]
COG0249	COG0457	lin1440	mutS	DNA mismatch repair protein mutS	lin2036	lin2036	Lin2036 protein {UniProtKB/TrEMBL:Q92A86}	[TP0328-TP0095 (0.63719666)]
COG0249	COG0457	lin1440	mutS	DNA mismatch repair protein mutS	lin0965	lin0965	Lin0965 protein {UniProtKB/TrEMBL:Q92D55}	[TP0328-TP0095 (0.63719666)]
COG0249	COG0457	lin1440	mutS	DNA mismatch repair protein mutS	lin2622	lin2622	Lin2622 protein {UniProtKB/TrEMBL:Q928B4}	[TP0328-TP0095 (0.63719666)]
COG0249	COG0457	lin1440	mutS	DNA mismatch repair protein mutS	lin1305	lin1305	Lin1305 protein {UniProtKB/TrEMBL:Q92C86}	[TP0328-TP0095 (0.63719666)]
COG0442	COG0459	lin1356	lin1356	Prolyl-tRNA synthetase {UniProtKB/TrEMBL:Q92C35}	lin2174	groL	60 kDa chaperonin (Protein Cpn60) (groEL protein)	[TP0160-TP0030 (0.7719589)]
COG0255	COG1354	lin2773	rpmC	50S ribosomal protein L29	lin2065	scpA	Segregation and condensation protein A	[TP0197-TP0691 (0.70609456)]
COG2255	COG4939	lin1567	ruvB	Holliday junction ATP-dependent DNA helicase ruvB (EC 3.6.1.-)	lin2786	lin2786	Lin2786 protein {UniProtKB/TrEMBL:Q927K2}	[TP0162-TP0171 (0.7331395)]
COG0217	COG0481	lin0388	lin0388	Hypothetical UPF0082 protein lin0388	lin1514	lepA	GTP-binding protein lepA	[TP0474-TP0510 (0.76600474)]
COG0217	COG0481	lin1570	lin1570	Hypothetical UPF0082 protein lin1570	lin1514	lepA	GTP-binding protein lepA	[TP0474-TP0510 (0.76600474)]
COG0178	COG0357	lin1813	lin1813	Lin1813 protein {UniProtKB/TrEMBL:Q92AV6}	lin2934	gidB	Methyltransferase gidB (EC 2.1.-.-) (Glucose-inhibited division protein B)	[TP0514-TP0946 (0.8569251)]
COG0178	COG0357	lin2156	lin2156	Lin2156 protein {UniProtKB/TrEMBL:Q929W7}	lin2934	gidB	Methyltransferase gidB (EC 2.1.-.-) (Glucose-inhibited division protein B)	[TP0514-TP0946 (0.8569251)]
COG0178	COG0357	lin2631	uvrA	UvrABC system protein A (UvrA protein) (Excinuclease ABC subunit A)	lin2934	gidB	Methyltransferase gidB (EC 2.1.-.-) (Glucose-inhibited division protein B)	[TP0514-TP0946 (0.8569251)]
COG1815	COG1843	lin0718	lin0718	Lin0718 protein {UniProtKB/TrEMBL:Q92DU4}	lin0704	lin0704	Lin0704 protein {UniProtKB/TrEMBL:Q92DV8}	[TP0396-TP0728 (0.83050734)]
COG0154	COG1624	lin1867	gatA	Glutamyl-tRNA(Gln) amidotransferase subunit A (EC 6.3.5.-) (Glu-ADT subunit A)	lin2225	lin2225	Lin2225 protein {UniProtKB/TrEMBL:Q929P9}	[TP1020-TP0826 (0.7964557)]
COG0154	COG1624	lin0842	lin0842	Lin0842 protein {UniProtKB/TrEMBL:Q92DH1}	lin2225	lin2225	Lin2225 protein {UniProtKB/TrEMBL:Q929P9}	[TP1020-TP0826 (0.7964557)]
COG0442	COG1843	lin1356	lin1356	Prolyl-tRNA synthetase {UniProtKB/TrEMBL:Q92C35}	lin0704	lin0704	Lin0704 protein {UniProtKB/TrEMBL:Q92DV8}	[TP0160-TP0728 (0.50152636)]
COG0840	COG1558	lin0731	lin0731	Lin0731 protein {UniProtKB/TrEMBL:Q92DT1}	lin0719	lin0719	Lin0719 protein {UniProtKB/TrEMBL:Q7AP21}	[TP0640-TP0397 (0.8569927)]
COG0840	COG1558	lin1807	lin1807	Lin1807 protein {UniProtKB/TrEMBL:Q92AW1}	lin0719	lin0719	Lin0719 protein {UniProtKB/TrEMBL:Q7AP21}	[TP0640-TP0397 (0.8569927)]
COG0267	COG2137	lin1372	lin1372	50S ribosomal protein L33 1	lin1801	recX	Regulatory protein recX	[TP0234-TP1023 (0.5769722)]
COG0267	COG2137	lin0276	lin0276	50S ribosomal protein L33 2	lin1801	recX	Regulatory protein recX	[TP0234-TP1023 (0.5769722)]
COG0060	COG4939	lin2127	ileS	Isoleucyl-tRNA synthetase (EC 6.1.1.5) (Isoleucine--tRNA ligase) (IleRS)	lin2786	lin2786	Lin2786 protein {UniProtKB/TrEMBL:Q927K2}	[TP0452-TP0171 (0.7207038)]
COG1109	COG1488	lin2618	lin2618	Lin2618 protein {UniProtKB/TrEMBL:Q928B8}	lin1077	lin1077	Lin1077 protein {UniProtKB/TrEMBL:Q92CU4}	[TP0413-TP0628 (0.6598422)]
COG1109	COG1488	lin2223	glmM	Phosphoglucosamine mutase (EC 5.4.2.10)	lin1077	lin1077	Lin1077 protein {UniProtKB/TrEMBL:Q92CU4}	[TP0413-TP0628 (0.6598422)]
COG1109	COG1488	lin0858	lin0858	Lin0858 protein {UniProtKB/TrEMBL:Q92DF5}	lin1077	lin1077	Lin1077 protein {UniProtKB/TrEMBL:Q92CU4}	[TP0413-TP0628 (0.6598422)]
COG1109	COG1488	lin1985	lin1985	Lin1985 protein {UniProtKB/TrEMBL:Q92AD7}	lin1077	lin1077	Lin1077 protein {UniProtKB/TrEMBL:Q92CU4}	[TP0413-TP0628 (0.6598422)]
COG0465	COG2891	lin0252	lin0252	FtsH protein {UniProtKB/TrEMBL:Q92F55}	lin1581	lin1581	MreD protein {UniProtKB/TrEMBL:Q92BG8}	[TP0330-TP0499 (0.74372905)]
COG0143	COG0217	lin0216	metS	Methionyl-tRNA synthetase (EC 6.1.1.10) (Methionine--tRNA ligase) (MetRS)	lin1570	lin1570	Hypothetical UPF0082 protein lin1570	[TP0798-TP0474 (0.7790581)]
COG0143	COG0217	lin0216	metS	Methionyl-tRNA synthetase (EC 6.1.1.10) (Methionine--tRNA ligase) (MetRS)	lin0388	lin0388	Hypothetical UPF0082 protein lin0388	[TP0798-TP0474 (0.7790581)]
COG0257	COG0716	lin2758	lin2758	50S ribosomal protein L36	lin1822	lin1822	Lin1822 protein {UniProtKB/TrEMBL:Q7ANY3}	[TP0209-TP0925 (0.69083804)]
COG0257	COG0716	lin2758	lin2758	50S ribosomal protein L36	lin2257	lin2257	Lin2257 protein {UniProtKB/TrEMBL:Q929L8}	[TP0209-TP0925 (0.69083804)]
COG0357	COG1774	lin2934	gidB	Methyltransferase gidB (EC 2.1.-.-) (Glucose-inhibited division protein B)	lin0206	lin0206	Lin0206 protein {UniProtKB/TrEMBL:Q92FA0}	[TP0946-TP0046 (0.5510487)]
COG0357	COG0442	lin2934	gidB	Methyltransferase gidB (EC 2.1.-.-) (Glucose-inhibited division protein B)	lin1356	lin1356	Prolyl-tRNA synthetase {UniProtKB/TrEMBL:Q92C35}	[TP0946-TP0160 (0.6515529)]
COG0586	COG1061	lin0035	lin0035	Lin0035 protein {UniProtKB/TrEMBL:Q92FR8}	lin2589	lin2589	Lin2589 protein {UniProtKB/TrEMBL:Q928E6}	[TP0779-TP0380 (0.6968711)]
COG0586	COG1061	lin1984	lin1984	Lin1984 protein {UniProtKB/TrEMBL:Q92AD8}	lin2589	lin2589	Lin2589 protein {UniProtKB/TrEMBL:Q928E6}	[TP0779-TP0380 (0.6968711)]
COG0586	COG1061	lin1535	lin1535	Lin1535 protein {UniProtKB/TrEMBL:Q92BL3}	lin2589	lin2589	Lin2589 protein {UniProtKB/TrEMBL:Q928E6}	[TP0779-TP0380 (0.6968711)]
COG0457	COG1256	lin2036	lin2036	Lin2036 protein {UniProtKB/TrEMBL:Q92A86}	lin0713	lin0713	Lin0713 protein {UniProtKB/TrEMBL:Q92DU9}	[TP0067-TP0660 (0.6278126)]
COG0457	COG1256	lin1305	lin1305	Lin1305 protein {UniProtKB/TrEMBL:Q92C86}	lin0713	lin0713	Lin0713 protein {UniProtKB/TrEMBL:Q92DU9}	[TP0067-TP0660 (0.6278126)]
COG0457	COG1256	lin2622	lin2622	Lin2622 protein {UniProtKB/TrEMBL:Q928B4}	lin0713	lin0713	Lin0713 protein {UniProtKB/TrEMBL:Q92DU9}	[TP0067-TP0660 (0.6278126)]
COG0457	COG1256	lin1545	lin1545	Lin1545 protein {UniProtKB/TrEMBL:Q92BK3}	lin0713	lin0713	Lin0713 protein {UniProtKB/TrEMBL:Q92DU9}	[TP0067-TP0660 (0.6278126)]
COG0457	COG1256	lin0965	lin0965	Lin0965 protein {UniProtKB/TrEMBL:Q92D55}	lin0713	lin0713	Lin0713 protein {UniProtKB/TrEMBL:Q92DU9}	[TP0067-TP0660 (0.6278126)]
COG0564	COG1200	lin0968	lin0968	Lin0968 protein {UniProtKB/TrEMBL:Q92D52}	lin1925	lin1925	Lin1925 protein {UniProtKB/TrEMBL:Q92AJ7}	[TP0339-TP0687 (0.85149276)]
COG0564	COG1200	lin2346	lin2346	Lin2346 protein {UniProtKB/TrEMBL:Q929D1}	lin1925	lin1925	Lin1925 protein {UniProtKB/TrEMBL:Q92AJ7}	[TP0339-TP0687 (0.85149276)]
COG0564	COG1200	lin1957	lin1957	Lin1957 protein {UniProtKB/TrEMBL:Q92AG5}	lin1925	lin1925	Lin1925 protein {UniProtKB/TrEMBL:Q92AJ7}	[TP0339-TP0687 (0.85149276)]
COG0457	COG2812	lin2036	lin2036	Lin2036 protein {UniProtKB/TrEMBL:Q92A86}	lin2852	lin2852	DnaX protein {UniProtKB/TrEMBL:Q927D7}	[TP0067-TP1005 (0.5652097)]
COG0457	COG2812	lin0965	lin0965	Lin0965 protein {UniProtKB/TrEMBL:Q92D55}	lin2852	lin2852	DnaX protein {UniProtKB/TrEMBL:Q927D7}	[TP0067-TP1005 (0.5652097)]
COG0457	COG2812	lin1305	lin1305	Lin1305 protein {UniProtKB/TrEMBL:Q92C86}	lin2852	lin2852	DnaX protein {UniProtKB/TrEMBL:Q927D7}	[TP0067-TP1005 (0.5652097)]
COG0457	COG2812	lin2622	lin2622	Lin2622 protein {UniProtKB/TrEMBL:Q928B4}	lin2852	lin2852	DnaX protein {UniProtKB/TrEMBL:Q927D7}	[TP0067-TP1005 (0.5652097)]
COG0457	COG2812	lin1545	lin1545	Lin1545 protein {UniProtKB/TrEMBL:Q92BK3}	lin2852	lin2852	DnaX protein {UniProtKB/TrEMBL:Q927D7}	[TP0067-TP1005 (0.5652097)]
COG0457	COG1396	lin0965	lin0965	Lin0965 protein {UniProtKB/TrEMBL:Q92D55}	lin1762	lin1762	Lin1762 protein {UniProtKB/TrEMBL:Q92B06}	[TP0648-TP0461 (0.6214171)]
COG0457	COG1396	lin1305	lin1305	Lin1305 protein {UniProtKB/TrEMBL:Q92C86}	lin0351	lin0351	Lin0351 protein {UniProtKB/TrEMBL:Q92EV7}	[TP0648-TP0461 (0.6214171)]
COG0457	COG1396	lin0965	lin0965	Lin0965 protein {UniProtKB/TrEMBL:Q92D55}	lin0073	lin0073	Lin0073 protein {UniProtKB/TrEMBL:Q92FN1}	[TP0648-TP0461 (0.6214171)]
COG0457	COG1396	lin2036	lin2036	Lin2036 protein {UniProtKB/TrEMBL:Q92A86}	lin0796	lin0796	Lin0796 protein {UniProtKB/TrEMBL:Q92DL7}	[TP0648-TP0461 (0.6214171)]
COG0457	COG1396	lin1545	lin1545	Lin1545 protein {UniProtKB/TrEMBL:Q92BK3}	lin1762	lin1762	Lin1762 protein {UniProtKB/TrEMBL:Q92B06}	[TP0648-TP0461 (0.6214171)]
COG0457	COG1396	lin2036	lin2036	Lin2036 protein {UniProtKB/TrEMBL:Q92A86}	lin0864	lin0864	Lin0864 protein {UniProtKB/TrEMBL:Q92DE9}	[TP0648-TP0461 (0.6214171)]
COG0457	COG1396	lin1545	lin1545	Lin1545 protein {UniProtKB/TrEMBL:Q92BK3}	lin0073	lin0073	Lin0073 protein {UniProtKB/TrEMBL:Q92FN1}	[TP0648-TP0461 (0.6214171)]
COG0457	COG1396	lin0965	lin0965	Lin0965 protein {UniProtKB/TrEMBL:Q92D55}	lin0796	lin0796	Lin0796 protein {UniProtKB/TrEMBL:Q92DL7}	[TP0648-TP0461 (0.6214171)]
COG0457	COG1396	lin1305	lin1305	Lin1305 protein {UniProtKB/TrEMBL:Q92C86}	lin0350	lin0350	Lin0350 protein {UniProtKB/TrEMBL:Q92EV8}	[TP0648-TP0461 (0.6214171)]
COG0457	COG1396	lin1545	lin1545	Lin1545 protein {UniProtKB/TrEMBL:Q92BK3}	lin2607	lin2607	Lin2607 protein {UniProtKB/TrEMBL:Q928C9}	[TP0648-TP0461 (0.6214171)]
COG0457	COG1396	lin1545	lin1545	Lin1545 protein {UniProtKB/TrEMBL:Q92BK3}	lin0350	lin0350	Lin0350 protein {UniProtKB/TrEMBL:Q92EV8}	[TP0648-TP0461 (0.6214171)]
COG0457	COG1396	lin1305	lin1305	Lin1305 protein {UniProtKB/TrEMBL:Q92C86}	lin2422	lin2422	Lin2422 protein {UniProtKB/TrEMBL:Q928W0}	[TP0648-TP0461 (0.6214171)]
COG0457	COG1396	lin0965	lin0965	Lin0965 protein {UniProtKB/TrEMBL:Q92D55}	lin0351	lin0351	Lin0351 protein {UniProtKB/TrEMBL:Q92EV7}	[TP0648-TP0461 (0.6214171)]
COG0457	COG1396	lin2622	lin2622	Lin2622 protein {UniProtKB/TrEMBL:Q928B4}	lin2541	lin2541	Lin2541 protein {UniProtKB/TrEMBL:Q928J1}	[TP0648-TP0461 (0.6214171)]
COG0457	COG1396	lin2622	lin2622	Lin2622 protein {UniProtKB/TrEMBL:Q928B4}	lin0351	lin0351	Lin0351 protein {UniProtKB/TrEMBL:Q92EV7}	[TP0648-TP0461 (0.6214171)]
COG0457	COG1396	lin0965	lin0965	Lin0965 protein {UniProtKB/TrEMBL:Q92D55}	lin0161	lin0161	Lin0161 protein {UniProtKB/TrEMBL:Q92FE5}	[TP0648-TP0461 (0.6214171)]
COG0457	COG1396	lin2622	lin2622	Lin2622 protein {UniProtKB/TrEMBL:Q928B4}	lin0663	lin0663	Lin0663 protein {UniProtKB/TrEMBL:Q92DZ8}	[TP0648-TP0461 (0.6214171)]
COG0457	COG1396	lin2036	lin2036	Lin2036 protein {UniProtKB/TrEMBL:Q92A86}	lin2422	lin2422	Lin2422 protein {UniProtKB/TrEMBL:Q928W0}	[TP0648-TP0461 (0.6214171)]
COG0457	COG1396	lin0965	lin0965	Lin0965 protein {UniProtKB/TrEMBL:Q92D55}	lin2541	lin2541	Lin2541 protein {UniProtKB/TrEMBL:Q928J1}	[TP0648-TP0461 (0.6214171)]
COG0457	COG1396	lin2036	lin2036	Lin2036 protein {UniProtKB/TrEMBL:Q92A86}	lin0350	lin0350	Lin0350 protein {UniProtKB/TrEMBL:Q92EV8}	[TP0648-TP0461 (0.6214171)]
COG0457	COG1396	lin2036	lin2036	Lin2036 protein {UniProtKB/TrEMBL:Q92A86}	lin0351	lin0351	Lin0351 protein {UniProtKB/TrEMBL:Q92EV7}	[TP0648-TP0461 (0.6214171)]
COG0457	COG1396	lin2036	lin2036	Lin2036 protein {UniProtKB/TrEMBL:Q92A86}	lin1762	lin1762	Lin1762 protein {UniProtKB/TrEMBL:Q92B06}	[TP0648-TP0461 (0.6214171)]
COG0457	COG1396	lin2622	lin2622	Lin2622 protein {UniProtKB/TrEMBL:Q928B4}	lin0161	lin0161	Lin0161 protein {UniProtKB/TrEMBL:Q92FE5}	[TP0648-TP0461 (0.6214171)]
COG0457	COG1396	lin1305	lin1305	Lin1305 protein {UniProtKB/TrEMBL:Q92C86}	lin2541	lin2541	Lin2541 protein {UniProtKB/TrEMBL:Q928J1}	[TP0648-TP0461 (0.6214171)]
COG0457	COG1396	lin1545	lin1545	Lin1545 protein {UniProtKB/TrEMBL:Q92BK3}	lin2541	lin2541	Lin2541 protein {UniProtKB/TrEMBL:Q928J1}	[TP0648-TP0461 (0.6214171)]
COG0457	COG1396	lin2622	lin2622	Lin2622 protein {UniProtKB/TrEMBL:Q928B4}	lin0073	lin0073	Lin0073 protein {UniProtKB/TrEMBL:Q92FN1}	[TP0648-TP0461 (0.6214171)]
COG0457	COG1396	lin2622	lin2622	Lin2622 protein {UniProtKB/TrEMBL:Q928B4}	lin0796	lin0796	Lin0796 protein {UniProtKB/TrEMBL:Q92DL7}	[TP0648-TP0461 (0.6214171)]
COG0457	COG1396	lin1305	lin1305	Lin1305 protein {UniProtKB/TrEMBL:Q92C86}	lin2607	lin2607	Lin2607 protein {UniProtKB/TrEMBL:Q928C9}	[TP0648-TP0461 (0.6214171)]
COG0457	COG1396	lin2622	lin2622	Lin2622 protein {UniProtKB/TrEMBL:Q928B4}	lin0864	lin0864	Lin0864 protein {UniProtKB/TrEMBL:Q92DE9}	[TP0648-TP0461 (0.6214171)]
COG0457	COG1396	lin2036	lin2036	Lin2036 protein {UniProtKB/TrEMBL:Q92A86}	lin0161	lin0161	Lin0161 protein {UniProtKB/TrEMBL:Q92FE5}	[TP0648-TP0461 (0.6214171)]
COG0457	COG1396	lin2622	lin2622	Lin2622 protein {UniProtKB/TrEMBL:Q928B4}	lin2607	lin2607	Lin2607 protein {UniProtKB/TrEMBL:Q928C9}	[TP0648-TP0461 (0.6214171)]
COG0457	COG1396	lin1545	lin1545	Lin1545 protein {UniProtKB/TrEMBL:Q92BK3}	lin0663	lin0663	Lin0663 protein {UniProtKB/TrEMBL:Q92DZ8}	[TP0648-TP0461 (0.6214171)]
COG0457	COG1396	lin1305	lin1305	Lin1305 protein {UniProtKB/TrEMBL:Q92C86}	lin0663	lin0663	Lin0663 protein {UniProtKB/TrEMBL:Q92DZ8}	[TP0648-TP0461 (0.6214171)]
COG0457	COG1396	lin2036	lin2036	Lin2036 protein {UniProtKB/TrEMBL:Q92A86}	lin2541	lin2541	Lin2541 protein {UniProtKB/TrEMBL:Q928J1}	[TP0648-TP0461 (0.6214171)]
COG0457	COG1396	lin1545	lin1545	Lin1545 protein {UniProtKB/TrEMBL:Q92BK3}	lin0796	lin0796	Lin0796 protein {UniProtKB/TrEMBL:Q92DL7}	[TP0648-TP0461 (0.6214171)]
COG0457	COG1396	lin2622	lin2622	Lin2622 protein {UniProtKB/TrEMBL:Q928B4}	lin0350	lin0350	Lin0350 protein {UniProtKB/TrEMBL:Q92EV8}	[TP0648-TP0461 (0.6214171)]
COG0457	COG1396	lin1305	lin1305	Lin1305 protein {UniProtKB/TrEMBL:Q92C86}	lin0864	lin0864	Lin0864 protein {UniProtKB/TrEMBL:Q92DE9}	[TP0648-TP0461 (0.6214171)]
COG0457	COG1396	lin2622	lin2622	Lin2622 protein {UniProtKB/TrEMBL:Q928B4}	lin1762	lin1762	Lin1762 protein {UniProtKB/TrEMBL:Q92B06}	[TP0648-TP0461 (0.6214171)]
COG0457	COG1396	lin2036	lin2036	Lin2036 protein {UniProtKB/TrEMBL:Q92A86}	lin0663	lin0663	Lin0663 protein {UniProtKB/TrEMBL:Q92DZ8}	[TP0648-TP0461 (0.6214171)]
COG0457	COG1396	lin1305	lin1305	Lin1305 protein {UniProtKB/TrEMBL:Q92C86}	lin0073	lin0073	Lin0073 protein {UniProtKB/TrEMBL:Q92FN1}	[TP0648-TP0461 (0.6214171)]
COG0457	COG1396	lin0965	lin0965	Lin0965 protein {UniProtKB/TrEMBL:Q92D55}	lin2607	lin2607	Lin2607 protein {UniProtKB/TrEMBL:Q928C9}	[TP0648-TP0461 (0.6214171)]
COG0457	COG1396	lin1545	lin1545	Lin1545 protein {UniProtKB/TrEMBL:Q92BK3}	lin2422	lin2422	Lin2422 protein {UniProtKB/TrEMBL:Q928W0}	[TP0648-TP0461 (0.6214171)]
COG0457	COG1396	lin1305	lin1305	Lin1305 protein {UniProtKB/TrEMBL:Q92C86}	lin0796	lin0796	Lin0796 protein {UniProtKB/TrEMBL:Q92DL7}	[TP0648-TP0461 (0.6214171)]
COG0457	COG1396	lin0965	lin0965	Lin0965 protein {UniProtKB/TrEMBL:Q92D55}	lin0350	lin0350	Lin0350 protein {UniProtKB/TrEMBL:Q92EV8}	[TP0648-TP0461 (0.6214171)]
COG0457	COG1396	lin2036	lin2036	Lin2036 protein {UniProtKB/TrEMBL:Q92A86}	lin2607	lin2607	Lin2607 protein {UniProtKB/TrEMBL:Q928C9}	[TP0648-TP0461 (0.6214171)]
COG0457	COG1396	lin1305	lin1305	Lin1305 protein {UniProtKB/TrEMBL:Q92C86}	lin0161	lin0161	Lin0161 protein {UniProtKB/TrEMBL:Q92FE5}	[TP0648-TP0461 (0.6214171)]
COG0457	COG1396	lin1545	lin1545	Lin1545 protein {UniProtKB/TrEMBL:Q92BK3}	lin0351	lin0351	Lin0351 protein {UniProtKB/TrEMBL:Q92EV7}	[TP0648-TP0461 (0.6214171)]
COG0457	COG1396	lin1305	lin1305	Lin1305 protein {UniProtKB/TrEMBL:Q92C86}	lin1762	lin1762	Lin1762 protein {UniProtKB/TrEMBL:Q92B06}	[TP0648-TP0461 (0.6214171)]
COG0457	COG1396	lin0965	lin0965	Lin0965 protein {UniProtKB/TrEMBL:Q92D55}	lin0663	lin0663	Lin0663 protein {UniProtKB/TrEMBL:Q92DZ8}	[TP0648-TP0461 (0.6214171)]
COG0457	COG1396	lin1545	lin1545	Lin1545 protein {UniProtKB/TrEMBL:Q92BK3}	lin0864	lin0864	Lin0864 protein {UniProtKB/TrEMBL:Q92DE9}	[TP0648-TP0461 (0.6214171)]
COG0457	COG1396	lin2036	lin2036	Lin2036 protein {UniProtKB/TrEMBL:Q92A86}	lin0073	lin0073	Lin0073 protein {UniProtKB/TrEMBL:Q92FN1}	[TP0648-TP0461 (0.6214171)]
COG0457	COG1396	lin0965	lin0965	Lin0965 protein {UniProtKB/TrEMBL:Q92D55}	lin2422	lin2422	Lin2422 protein {UniProtKB/TrEMBL:Q928W0}	[TP0648-TP0461 (0.6214171)]
COG0457	COG1396	lin1545	lin1545	Lin1545 protein {UniProtKB/TrEMBL:Q92BK3}	lin0161	lin0161	Lin0161 protein {UniProtKB/TrEMBL:Q92FE5}	[TP0648-TP0461 (0.6214171)]
COG0457	COG1396	lin0965	lin0965	Lin0965 protein {UniProtKB/TrEMBL:Q92D55}	lin0864	lin0864	Lin0864 protein {UniProtKB/TrEMBL:Q92DE9}	[TP0648-TP0461 (0.6214171)]
COG0457	COG1396	lin2622	lin2622	Lin2622 protein {UniProtKB/TrEMBL:Q928B4}	lin2422	lin2422	Lin2422 protein {UniProtKB/TrEMBL:Q928W0}	[TP0648-TP0461 (0.6214171)]
COG0036	COG1516	lin0499	lin0499	Lin0499 protein {UniProtKB/TrEMBL:Q92EG1}	lin0716	lin0716	Lin0716 protein {UniProtKB/TrEMBL:Q92DU6}	[TP0945-TP0943 (0.573118)]
COG0036	COG1516	lin0505	lin0505	Lin0505 protein {UniProtKB/TrEMBL:Q92EF5}	lin0716	lin0716	Lin0716 protein {UniProtKB/TrEMBL:Q92DU6}	[TP0945-TP0943 (0.573118)]
COG0036	COG1516	lin1932	lin1932	Lin1932 protein {UniProtKB/TrEMBL:Q92AJ0}	lin0716	lin0716	Lin0716 protein {UniProtKB/TrEMBL:Q92DU6}	[TP0945-TP0943 (0.573118)]
COG0036	COG1516	lin2810	lin2810	Lin2810 protein {UniProtKB/TrEMBL:Q927H8}	lin0716	lin0716	Lin0716 protein {UniProtKB/TrEMBL:Q92DU6}	[TP0945-TP0943 (0.573118)]
COG0036	COG1516	lin2808	lin2808	Lin2808 protein {UniProtKB/TrEMBL:Q927I0}	lin0716	lin0716	Lin0716 protein {UniProtKB/TrEMBL:Q92DU6}	[TP0945-TP0943 (0.573118)]
COG0237	COG1493	lin1598	coaE	Dephospho-CoA kinase (EC 2.7.1.24) (Dephosphocoenzyme A kinase)	lin2626	hprK	HPr kinase/phosphorylase (EC 2.7.11.-) (EC 2.7.4.-) (HPrK/P) (HPr(Ser) kinase/phosphorylase)	[TP0296-TP0591 (0.7885255)]
COG0124	COG0124	lin1555	hisS	Histidyl-tRNA synthetase (EC 6.1.1.21) (Histidine--tRNA ligase) (HisRS)	lin1555	hisS	Histidyl-tRNA synthetase (EC 6.1.1.21) (Histidine--tRNA ligase) (HisRS)	[TP0641-TP0641 (0.67365265)]
COG0290	COG1837	lin1897	infC	Translation initiation factor IF-3	lin1910	lin1910	UPF0109 protein lin1910	[TP0850-TP0906 (0.70629925)]
COG0420	COG1256	lin1687	lin1687	Lin1687 protein {UniProtKB/TrEMBL:Q92B63}	lin0713	lin0713	Lin0713 protein {UniProtKB/TrEMBL:Q92DU9}	[TP0626-TP0660 (0.6120698)]
COG0420	COG1256	lin2325	lin2325	Lin2325 protein {UniProtKB/TrEMBL:Q929F1}	lin0713	lin0713	Lin0713 protein {UniProtKB/TrEMBL:Q92DU9}	[TP0626-TP0660 (0.6120698)]
COG0442	COG1344	lin1356	lin1356	Prolyl-tRNA synthetase {UniProtKB/TrEMBL:Q92C35}	lin0714	lin0714	Lin0714 protein {UniProtKB/TrEMBL:Q92DU8}	[TP0160-TP0792 (0.6929264), TP0160-TP0659 (0.5927278)]
COG0442	COG1344	lin1356	lin1356	Prolyl-tRNA synthetase {UniProtKB/TrEMBL:Q92C35}	lin0698	flaA	Flagellin {UniProtKB/Swiss-Prot:Q92DW3}	[TP0160-TP0792 (0.6929264), TP0160-TP0659 (0.5927278)]
COG4939	COG4974	lin2786	lin2786	Lin2786 protein {UniProtKB/TrEMBL:Q927K2}	lin1316	codV	Tyrosine recombinase xerC	[TP0171-TP0391 (0.7207038)]
COG4939	COG4974	lin2786	lin2786	Lin2786 protein {UniProtKB/TrEMBL:Q927K2}	lin2069	xerD	Tyrosine recombinase xerD	[TP0171-TP0391 (0.7207038)]
COG0211	COG1536	lin1575	rpmA	50S ribosomal protein L27	lin0722	lin0722	Lin0722 protein {UniProtKB/TrEMBL:Q92DU0}	[TP0743-TP0400 (0.6311798)]
COG0486	COG0803	lin2943	trmE	tRNA modification GTPase trmE	lin0191	lin0191	Lin0191 protein {UniProtKB/TrEMBL:Q92FB5}	[TP0550-TP0163 (0.74372905)]
COG0486	COG0803	lin2943	trmE	tRNA modification GTPase trmE	lin1779	lin1779	Lin1779 protein {UniProtKB/TrEMBL:Q92AY9}	[TP0550-TP0163 (0.74372905)]
COG0486	COG0803	lin2943	trmE	tRNA modification GTPase trmE	lin1961	mntA	Manganese-binding lipoprotein mntA precursor	[TP0550-TP0163 (0.74372905)]
COG1536	COG1595	lin0722	lin0722	Lin0722 protein {UniProtKB/TrEMBL:Q92DU0}	lin2397	lin2397	Lin2397 protein {UniProtKB/TrEMBL:Q928Y3}	[TP0400-TP0092 (0.64304686)]
COG1536	COG1595	lin0722	lin0722	Lin0722 protein {UniProtKB/TrEMBL:Q92DU0}	lin0443	lin0443	Lin0443 protein {UniProtKB/TrEMBL:Q92EL5}	[TP0400-TP0092 (0.64304686)]
COG1536	COG1595	lin0722	lin0722	Lin0722 protein {UniProtKB/TrEMBL:Q92DU0}	lin0275	lin0275	RNA polymerase sigma-30 factor	[TP0400-TP0092 (0.64304686)]
COG0687	COG1057	lin0800	lin0800	Lin0800 protein {UniProtKB/TrEMBL:Q92DL3}	lin1523	nadD	Probable nicotinate-nucleotide adenylyltransferase (EC 2.7.7.18) (Deamido-NAD(+) pyrophosphorylase) (Deamido-NAD(+) diphosphorylase) (Nicotinate mononucleotide adenylyltransferase) (NaMN adenylyltransferase)	[TP0655-TP0741 (0.7061969)]
COG1558	COG4786	lin0719	lin0719	Lin0719 protein {UniProtKB/TrEMBL:Q7AP21}	lin0690	lin0690	Lin0690 protein {UniProtKB/TrEMBL:Q92DX1}	[TP0397-TP0961 (0.74447966)]
COG0012	COG0608	lin2919	lin2919	Lin2919 protein {UniProtKB/TrEMBL:Q7ANT4}	lin1560	lin1560	Lin1560 protein {UniProtKB/TrEMBL:Q92BI9}	[TP0124-TP0704 (0.626838)]
COG1653	COG4939	lin2972	lin2972	Lin2972 protein {UniProtKB/TrEMBL:Q926R9}	lin2786	lin2786	Lin2786 protein {UniProtKB/TrEMBL:Q927K2}	[TP0074-TP0171 (0.57966745)]
COG1653	COG4939	lin1841	lin1841	Lin1841 protein {UniProtKB/TrEMBL:Q92AS8}	lin2786	lin2786	Lin2786 protein {UniProtKB/TrEMBL:Q927K2}	[TP0074-TP0171 (0.57966745)]
COG1653	COG4939	lin0852	lin0852	Lin0852 protein {UniProtKB/TrEMBL:Q92DG1}	lin2786	lin2786	Lin2786 protein {UniProtKB/TrEMBL:Q927K2}	[TP0074-TP0171 (0.57966745)]
COG1653	COG4939	lin0762	lin0762	Lin0762 protein {UniProtKB/TrEMBL:Q92DQ1}	lin2786	lin2786	Lin2786 protein {UniProtKB/TrEMBL:Q927K2}	[TP0074-TP0171 (0.57966745)]
COG1653	COG4939	lin0220	lin0220	Lin0220 protein {UniProtKB/TrEMBL:Q92F86}	lin2786	lin2786	Lin2786 protein {UniProtKB/TrEMBL:Q927K2}	[TP0074-TP0171 (0.57966745)]
COG1653	COG4939	lin2115	lin2115	Lin2115 protein {UniProtKB/TrEMBL:Q92A07}	lin2786	lin2786	Lin2786 protein {UniProtKB/TrEMBL:Q927K2}	[TP0074-TP0171 (0.57966745)]
COG1516	COG2868	lin0716	lin0716	Lin0716 protein {UniProtKB/TrEMBL:Q92DU6}	lin1576	lin1576	Lin1576 protein {UniProtKB/TrEMBL:Q92BH3}	[TP0943-TP0744 (0.6225916)]
COG0050	COG0457	lin2802	tuf	Elongation factor Tu (EF-Tu)	lin1305	lin1305	Lin1305 protein {UniProtKB/TrEMBL:Q92C86}	[TP0187-TP0067 (0.7854602)]
COG0050	COG0457	lin2802	tuf	Elongation factor Tu (EF-Tu)	lin2622	lin2622	Lin2622 protein {UniProtKB/TrEMBL:Q928B4}	[TP0187-TP0067 (0.7854602)]
COG0050	COG0457	lin2802	tuf	Elongation factor Tu (EF-Tu)	lin2036	lin2036	Lin2036 protein {UniProtKB/TrEMBL:Q92A86}	[TP0187-TP0067 (0.7854602)]
COG0050	COG0457	lin2802	tuf	Elongation factor Tu (EF-Tu)	lin1545	lin1545	Lin1545 protein {UniProtKB/TrEMBL:Q92BK3}	[TP0187-TP0067 (0.7854602)]
COG0050	COG0457	lin2802	tuf	Elongation factor Tu (EF-Tu)	lin0965	lin0965	Lin0965 protein {UniProtKB/TrEMBL:Q92D55}	[TP0187-TP0067 (0.7854602)]
COG0220	COG1316	lin1656	trmB	tRNA (guanine-N(7)-)-methyltransferase (EC 2.1.1.33) (tRNA(m7G46)- methyltransferase)	lin0463	lin0463	Lin0463 protein {UniProtKB/TrEMBL:Q92EJ6}	[TP0464-TP0739 (0.7885255)]
COG0220	COG1316	lin1656	trmB	tRNA (guanine-N(7)-)-methyltransferase (EC 2.1.1.33) (tRNA(m7G46)- methyltransferase)	lin2662	lin2662	Lin2662 protein {UniProtKB/TrEMBL:Q927X5}	[TP0464-TP0739 (0.7885255)]
COG0220	COG1316	lin1656	trmB	tRNA (guanine-N(7)-)-methyltransferase (EC 2.1.1.33) (tRNA(m7G46)- methyltransferase)	lin1025	lin1025	Lin1025 protein {UniProtKB/TrEMBL:Q92CZ6}	[TP0464-TP0739 (0.7885255)]
COG0301	COG0457	lin1634	thiI	Probable thiamine biosynthesis protein thiI	lin2036	lin2036	Lin2036 protein {UniProtKB/TrEMBL:Q92A86}	[TP0559-TP0095 (0.76004404), TP0559-TP0067 (0.65738976)]
COG0301	COG0457	lin1634	thiI	Probable thiamine biosynthesis protein thiI	lin1305	lin1305	Lin1305 protein {UniProtKB/TrEMBL:Q92C86}	[TP0559-TP0095 (0.76004404), TP0559-TP0067 (0.65738976)]
COG0301	COG0457	lin1634	thiI	Probable thiamine biosynthesis protein thiI	lin1545	lin1545	Lin1545 protein {UniProtKB/TrEMBL:Q92BK3}	[TP0559-TP0095 (0.76004404), TP0559-TP0067 (0.65738976)]
COG0301	COG0457	lin1634	thiI	Probable thiamine biosynthesis protein thiI	lin2622	lin2622	Lin2622 protein {UniProtKB/TrEMBL:Q928B4}	[TP0559-TP0095 (0.76004404), TP0559-TP0067 (0.65738976)]
COG0301	COG0457	lin1634	thiI	Probable thiamine biosynthesis protein thiI	lin0965	lin0965	Lin0965 protein {UniProtKB/TrEMBL:Q92D55}	[TP0559-TP0095 (0.76004404), TP0559-TP0067 (0.65738976)]
COG0257	COG0564	lin2758	lin2758	50S ribosomal protein L36	lin1957	lin1957	Lin1957 protein {UniProtKB/TrEMBL:Q92AG5}	[TP0209-TP0154 (0.634929)]
COG0257	COG0564	lin2758	lin2758	50S ribosomal protein L36	lin0968	lin0968	Lin0968 protein {UniProtKB/TrEMBL:Q92D52}	[TP0209-TP0154 (0.634929)]
COG0257	COG0564	lin2758	lin2758	50S ribosomal protein L36	lin2346	lin2346	Lin2346 protein {UniProtKB/TrEMBL:Q929D1}	[TP0209-TP0154 (0.634929)]
COG0457	COG1187	lin1305	lin1305	Lin1305 protein {UniProtKB/TrEMBL:Q92C86}	lin2436	lin2436	Lin2436 protein {UniProtKB/TrEMBL:Q928U6}	[TP0067-TP0459 (0.6360361)]
COG0457	COG1187	lin1545	lin1545	Lin1545 protein {UniProtKB/TrEMBL:Q92BK3}	lin2063	lin2063	Lin2063 protein {UniProtKB/TrEMBL:Q92A59}	[TP0067-TP0459 (0.6360361)]
COG0457	COG1187	lin1545	lin1545	Lin1545 protein {UniProtKB/TrEMBL:Q92BK3}	lin2436	lin2436	Lin2436 protein {UniProtKB/TrEMBL:Q928U6}	[TP0067-TP0459 (0.6360361)]
COG0457	COG1187	lin2622	lin2622	Lin2622 protein {UniProtKB/TrEMBL:Q928B4}	lin2436	lin2436	Lin2436 protein {UniProtKB/TrEMBL:Q928U6}	[TP0067-TP0459 (0.6360361)]
COG0457	COG1187	lin0965	lin0965	Lin0965 protein {UniProtKB/TrEMBL:Q92D55}	lin2436	lin2436	Lin2436 protein {UniProtKB/TrEMBL:Q928U6}	[TP0067-TP0459 (0.6360361)]
COG0457	COG1187	lin1305	lin1305	Lin1305 protein {UniProtKB/TrEMBL:Q92C86}	lin2063	lin2063	Lin2063 protein {UniProtKB/TrEMBL:Q92A59}	[TP0067-TP0459 (0.6360361)]
COG0457	COG1187	lin2036	lin2036	Lin2036 protein {UniProtKB/TrEMBL:Q92A86}	lin2436	lin2436	Lin2436 protein {UniProtKB/TrEMBL:Q928U6}	[TP0067-TP0459 (0.6360361)]
COG0457	COG1187	lin2622	lin2622	Lin2622 protein {UniProtKB/TrEMBL:Q928B4}	lin2063	lin2063	Lin2063 protein {UniProtKB/TrEMBL:Q92A59}	[TP0067-TP0459 (0.6360361)]
COG0457	COG1187	lin0965	lin0965	Lin0965 protein {UniProtKB/TrEMBL:Q92D55}	lin2063	lin2063	Lin2063 protein {UniProtKB/TrEMBL:Q92A59}	[TP0067-TP0459 (0.6360361)]
COG0457	COG1187	lin2036	lin2036	Lin2036 protein {UniProtKB/TrEMBL:Q92A86}	lin2063	lin2063	Lin2063 protein {UniProtKB/TrEMBL:Q92A59}	[TP0067-TP0459 (0.6360361)]
COG0210	COG0305	lin1871	lin1871	ATP-dependent DNA helicase	lin0047	lin0047	DnaC protein {UniProtKB/TrEMBL:Q7AP43}	[TP0102-TP0058 (0.8842861)]
COG1256	COG1516	lin0713	lin0713	Lin0713 protein {UniProtKB/TrEMBL:Q92DU9}	lin0716	lin0716	Lin0716 protein {UniProtKB/TrEMBL:Q92DU6}	[TP0660-TP0943 (0.90609026)]
COG0552	COG1774	lin1917	lin1917	Lin1917 protein {UniProtKB/TrEMBL:Q92AK5}	lin0206	lin0206	Lin0206 protein {UniProtKB/TrEMBL:Q92FA0}	[TP0578-TP0046 (0.5421936)]
COG0257	COG1057	lin2758	lin2758	50S ribosomal protein L36	lin1523	nadD	Probable nicotinate-nucleotide adenylyltransferase (EC 2.7.7.18) (Deamido-NAD(+) pyrophosphorylase) (Deamido-NAD(+) diphosphorylase) (Nicotinate mononucleotide adenylyltransferase) (NaMN adenylyltransferase)	[TP0209-TP0741 (0.64932555)]
COG1426	COG1652	lin1432	lin1432	Lin1432 protein {UniProtKB/TrEMBL:Q92BW0}	lin1283	lin1283	Lin1283 protein {UniProtKB/TrEMBL:Q92CA7}	[TP0334-TP0042 (0.73505175)]
COG0840	COG1070	lin1807	lin1807	Lin1807 protein {UniProtKB/TrEMBL:Q92AW1}	lin2860	lin2860	Lin2860 protein {UniProtKB/TrEMBL:Q927C9}	[TP0640-TP0295 (0.8429581)]
COG0840	COG1070	lin0731	lin0731	Lin0731 protein {UniProtKB/TrEMBL:Q92DT1}	lin2860	lin2860	Lin2860 protein {UniProtKB/TrEMBL:Q927C9}	[TP0640-TP0295 (0.8429581)]
COG0840	COG1070	lin0731	lin0731	Lin0731 protein {UniProtKB/TrEMBL:Q92DT1}	lin2981	rhaB	Rhamnulokinase (EC 2.7.1.5) (Rhamnulose kinase)	[TP0640-TP0295 (0.8429581)]
COG0840	COG1070	lin1807	lin1807	Lin1807 protein {UniProtKB/TrEMBL:Q92AW1}	lin2981	rhaB	Rhamnulokinase (EC 2.7.1.5) (Rhamnulose kinase)	[TP0640-TP0295 (0.8429581)]
