# Supplementary material for: The Binary Protein Interactome of Treponema pallidum – The Syphilis Spirochete
Source: PLoS One. 2008 May 28;3(5):e2292. doi: 10.1371/journal.pone.0002292 (PMC2386257; doi:10.1371/journal.pone.0002292)
Supplement: Data S1 — Predicted protein-protein interactions based on our Treponema pallidum data; zip archive containing 372 files with one file per species. (6.09 MB ZIP) [file pone.0002292.s006.zip › bacteria/Listeria_monocytogenes_EGD-e.tab]

169963 Listeria monocytogenes EGD-e
COG A	COG B	Locus Id A	Preferred Name(s) A	Annotation A	Locus Id B	Preferred Name(s) B	Annotation B	T. pallidum interaction
COG0186	COG1475	lmo2623	rpsQ	Ribosomal protein S17 {UniProtKB/TrEMBL:Q927L6}	lmo1309	lmo1309	Lmo1309 protein {UniProtKB/TrEMBL:Q8Y7H1}	[TP0198-TP0271 (0.71912634)]
COG0186	COG1475	lmo2623	rpsQ	Ribosomal protein S17 {UniProtKB/TrEMBL:Q927L6}	lmo2794	lmo2794	Lmo2794 protein {UniProtKB/TrEMBL:Q8Y3P1}	[TP0198-TP0271 (0.71912634)]
COG0186	COG1475	lmo2623	rpsQ	Ribosomal protein S17 {UniProtKB/TrEMBL:Q927L6}	lmo2790	lmo2790	Partition protein ParB homolg	[TP0198-TP0271 (0.71912634)]
COG0617	COG0860	lmo1905	cca	CCA-adding enzyme (EC 2.7.7.25) (EC 2.7.7.21) (tRNA nucleotidyltransferase) (tRNA adenylyl-/cytidylyl- transferase) (tRNA CCA-pyrophosphorylase) (tRNA-NT)	lmo1521	lmo1521	Lmo1521 protein {UniProtKB/TrEMBL:Q8Y707}	[TP0270-TP0247 (0.76828843)]
COG0617	COG0860	lmo1905	cca	CCA-adding enzyme (EC 2.7.7.25) (EC 2.7.7.21) (tRNA nucleotidyltransferase) (tRNA adenylyl-/cytidylyl- transferase) (tRNA CCA-pyrophosphorylase) (tRNA-NT)	lmo0129	lmo0129	Lmo0129 protein {UniProtKB/TrEMBL:Q8YAJ6}	[TP0270-TP0247 (0.76828843)]
COG0201	COG0550	lmo2612	lmo2612	SecY protein {UniProtKB/TrEMBL:Q8Y448}	lmo1275	lmo1275	TopA protein {UniProtKB/TrEMBL:Q8Y7K2}	[TP0208-TP0394 (0.8044664)]
COG0201	COG0550	lmo2612	lmo2612	SecY protein {UniProtKB/TrEMBL:Q8Y448}	lmo2756	lmo2756	TopB protein {UniProtKB/TrEMBL:Q8Y3S5}	[TP0208-TP0394 (0.8044664)]
COG0693	COG1922	lmo2256	lmo2256	Lmo2256 protein {UniProtKB/TrEMBL:Q929B9}	lmo2521	lmo2521	Lmo2521 protein {UniProtKB/TrEMBL:Q8Y4C9}	[TP0445-TP0275 (0.6010877)]
COG0768	COG2812	lmo0441	lmo0441	Lmo0441 protein {UniProtKB/TrEMBL:Q8Y9T2}	lmo2704	lmo2704	DnaX protein {UniProtKB/TrEMBL:Q8Y3X5}	[TP0500-TP1005 (0.655462)]
COG0768	COG2812	lmo2039	lmo2039	PbpB protein {UniProtKB/TrEMBL:Q8Y5L8}	lmo2704	lmo2704	DnaX protein {UniProtKB/TrEMBL:Q8Y3X5}	[TP0500-TP1005 (0.655462)]
COG0768	COG2812	lmo1438	lmo1438	Lmo1438 protein {UniProtKB/TrEMBL:Q8Y763}	lmo2704	lmo2704	DnaX protein {UniProtKB/TrEMBL:Q8Y3X5}	[TP0500-TP1005 (0.655462)]
COG0051	COG0693	lmo2633	rpsJ	30S ribosomal protein S10	lmo2256	lmo2256	Lmo2256 protein {UniProtKB/TrEMBL:Q929B9}	[TP0188-TP0445 (0.6307204)]
COG0180	COG0564	lmo2198	trpS	Tryptophanyl-tRNA synthetase (EC 6.1.1.2) (Tryptophan--tRNA ligase) (TrpRS)	lmo0969	lmo0969	Lmo0969 protein {UniProtKB/TrEMBL:Q8Y8D6}	[TP0632-TP0339 (0.7885255)]
COG0180	COG0564	lmo2198	trpS	Tryptophanyl-tRNA synthetase (EC 6.1.1.2) (Tryptophan--tRNA ligase) (TrpRS)	lmo1843	lmo1843	Lmo1843 protein {UniProtKB/TrEMBL:Q8Y657}	[TP0632-TP0339 (0.7885255)]
COG0180	COG0564	lmo2198	trpS	Tryptophanyl-tRNA synthetase (EC 6.1.1.2) (Tryptophan--tRNA ligase) (TrpRS)	lmo2244	lmo2244	Lmo2244 protein {UniProtKB/TrEMBL:Q8Y532}	[TP0632-TP0339 (0.7885255)]
COG0090	COG0223	lmo2629	rplB	50S ribosomal protein L2	lmo1823	fmt	Methionyl-tRNA formyltransferase (EC 2.1.2.9)	[TP0192-TP0756 (0.8610547)]
COG0632	COG2255	lmo1533	ruvA	Holliday junction ATP-dependent DNA helicase ruvA (EC 3.6.1.-)	lmo1532	ruvB	Holliday junction ATP-dependent DNA helicase ruvB (EC 3.6.1.-)	[TP0543-TP0162 (0.9659884)]
COG0125	COG0586	lmo2693	tmk	Thymidylate kinase {UniProtKB/Swiss-Prot:Q8Y3Y6}	lmo0042	lmo0042	Lmo0042 protein {UniProtKB/TrEMBL:Q8YAS1}	[TP0354-TP0779 (0.67954355)]
COG0125	COG0586	lmo2693	tmk	Thymidylate kinase {UniProtKB/Swiss-Prot:Q8Y3Y6}	lmo1500	lmo1500	Lmo1500 protein {UniProtKB/TrEMBL:Q8Y724}	[TP0354-TP0779 (0.67954355)]
COG0125	COG0586	lmo2693	tmk	Thymidylate kinase {UniProtKB/Swiss-Prot:Q8Y3Y6}	lmo1870	lmo1870	Lmo1870 protein {UniProtKB/TrEMBL:Q8Y630}	[TP0354-TP0779 (0.67954355)]
COG0257	COG0577	lmo2609	lmo2609	50S ribosomal protein L36	lmo1062	lmo1062	Lmo1062 protein {UniProtKB/TrEMBL:Q8Y856}	[TP0209-TP0962 (0.5903608)]
COG0257	COG0577	lmo2609	lmo2609	50S ribosomal protein L36	lmo2581	lmo2581	Lmo2581 protein {UniProtKB/TrEMBL:Q8Y474}	[TP0209-TP0962 (0.5903608)]
COG0257	COG0577	lmo2609	lmo2609	50S ribosomal protein L36	lmo0195	lmo0195	Lmo0195 protein {UniProtKB/TrEMBL:Q8YAD6}	[TP0209-TP0962 (0.5903608)]
COG0257	COG0577	lmo2609	lmo2609	50S ribosomal protein L36	lmo2115	lmo2115	Lmo2115 protein {UniProtKB/TrEMBL:Q8Y5E9}	[TP0209-TP0962 (0.5903608)]
COG0257	COG0577	lmo2609	lmo2609	50S ribosomal protein L36	lmo1506	lmo1506	Lmo1506 protein {UniProtKB/TrEMBL:Q8Y720}	[TP0209-TP0962 (0.5903608)]
COG0257	COG0577	lmo2609	lmo2609	50S ribosomal protein L36	lmo1746	lmo1746	Lmo1746 protein {UniProtKB/TrEMBL:Q8Y6E1}	[TP0209-TP0962 (0.5903608)]
COG0257	COG0577	lmo2609	lmo2609	50S ribosomal protein L36	lmo1224	lmo1224	Lmo1224 protein {UniProtKB/TrEMBL:Q8Y7P9}	[TP0209-TP0962 (0.5903608)]
COG0257	COG0577	lmo2609	lmo2609	50S ribosomal protein L36	lmo2371	lmo2371	Lmo2371 protein {UniProtKB/TrEMBL:Q8Y4R3}	[TP0209-TP0962 (0.5903608)]
COG0457	COG1653	lmo0966	lmo0966	Lmo0966 protein {UniProtKB/TrEMBL:Q8Y8D8}	lmo1730	lmo1730	Lmo1730 protein {UniProtKB/TrEMBL:Q8Y6F7}	[TP0067-TP0074 (0.6656524)]
COG0457	COG1653	lmo1266	lmo1266	Lmo1266 protein {UniProtKB/TrEMBL:Q8Y7L1}	lmo2839	lmo2839	Lmo2839 protein {UniProtKB/TrEMBL:Q8Y3J6}	[TP0067-TP0074 (0.6656524)]
COG0457	COG1653	lmo2479	lmo2479	Lmo2479 protein {UniProtKB/TrEMBL:Q8Y4G5}	lmo0181	lmo0181	Lmo0181 protein {UniProtKB/TrEMBL:Q8YAE9}	[TP0067-TP0074 (0.6656524)]
COG0457	COG1653	lmo1266	lmo1266	Lmo1266 protein {UniProtKB/TrEMBL:Q8Y7L1}	lmo2007	lmo2007	Lmo2007 protein {UniProtKB/TrEMBL:Q8Y5P9}	[TP0067-TP0074 (0.6656524)]
COG0457	COG1653	lmo2479	lmo2479	Lmo2479 protein {UniProtKB/TrEMBL:Q8Y4G5}	lmo2007	lmo2007	Lmo2007 protein {UniProtKB/TrEMBL:Q8Y5P9}	[TP0067-TP0074 (0.6656524)]
COG0457	COG1653	lmo1922	lmo1922	Lmo1922 protein {UniProtKB/TrEMBL:Q8Y5Y1}	lmo0768	lmo0768	Lmo0768 protein {UniProtKB/TrEMBL:Q8Y8X4}	[TP0067-TP0074 (0.6656524)]
COG0457	COG1653	lmo1266	lmo1266	Lmo1266 protein {UniProtKB/TrEMBL:Q8Y7L1}	lmo0768	lmo0768	Lmo0768 protein {UniProtKB/TrEMBL:Q8Y8X4}	[TP0067-TP0074 (0.6656524)]
COG0457	COG1653	lmo2479	lmo2479	Lmo2479 protein {UniProtKB/TrEMBL:Q8Y4G5}	lmo0859	lmo0859	Lmo0859 protein {UniProtKB/TrEMBL:Q8Y8N7}	[TP0067-TP0074 (0.6656524)]
COG0457	COG1653	lmo0966	lmo0966	Lmo0966 protein {UniProtKB/TrEMBL:Q8Y8D8}	lmo2839	lmo2839	Lmo2839 protein {UniProtKB/TrEMBL:Q8Y3J6}	[TP0067-TP0074 (0.6656524)]
COG0457	COG1653	lmo1266	lmo1266	Lmo1266 protein {UniProtKB/TrEMBL:Q8Y7L1}	lmo0859	lmo0859	Lmo0859 protein {UniProtKB/TrEMBL:Q8Y8N7}	[TP0067-TP0074 (0.6656524)]
COG0457	COG1653	lmo2479	lmo2479	Lmo2479 protein {UniProtKB/TrEMBL:Q8Y4G5}	lmo2839	lmo2839	Lmo2839 protein {UniProtKB/TrEMBL:Q8Y3J6}	[TP0067-TP0074 (0.6656524)]
COG0457	COG1653	lmo1922	lmo1922	Lmo1922 protein {UniProtKB/TrEMBL:Q8Y5Y1}	lmo1730	lmo1730	Lmo1730 protein {UniProtKB/TrEMBL:Q8Y6F7}	[TP0067-TP0074 (0.6656524)]
COG0457	COG1653	lmo0966	lmo0966	Lmo0966 protein {UniProtKB/TrEMBL:Q8Y8D8}	lmo2007	lmo2007	Lmo2007 protein {UniProtKB/TrEMBL:Q8Y5P9}	[TP0067-TP0074 (0.6656524)]
COG0457	COG1653	lmo1510	lmo1510	Lmo1510 protein {UniProtKB/TrEMBL:Q8Y716}	lmo0859	lmo0859	Lmo0859 protein {UniProtKB/TrEMBL:Q8Y8N7}	[TP0067-TP0074 (0.6656524)]
COG0457	COG1653	lmo1510	lmo1510	Lmo1510 protein {UniProtKB/TrEMBL:Q8Y716}	lmo2839	lmo2839	Lmo2839 protein {UniProtKB/TrEMBL:Q8Y3J6}	[TP0067-TP0074 (0.6656524)]
COG0457	COG1653	lmo0966	lmo0966	Lmo0966 protein {UniProtKB/TrEMBL:Q8Y8D8}	lmo0181	lmo0181	Lmo0181 protein {UniProtKB/TrEMBL:Q8YAE9}	[TP0067-TP0074 (0.6656524)]
COG0457	COG1653	lmo1922	lmo1922	Lmo1922 protein {UniProtKB/TrEMBL:Q8Y5Y1}	lmo2839	lmo2839	Lmo2839 protein {UniProtKB/TrEMBL:Q8Y3J6}	[TP0067-TP0074 (0.6656524)]
COG0457	COG1653	lmo1510	lmo1510	Lmo1510 protein {UniProtKB/TrEMBL:Q8Y716}	lmo1730	lmo1730	Lmo1730 protein {UniProtKB/TrEMBL:Q8Y6F7}	[TP0067-TP0074 (0.6656524)]
COG0457	COG1653	lmo2479	lmo2479	Lmo2479 protein {UniProtKB/TrEMBL:Q8Y4G5}	lmo1730	lmo1730	Lmo1730 protein {UniProtKB/TrEMBL:Q8Y6F7}	[TP0067-TP0074 (0.6656524)]
COG0457	COG1653	lmo2479	lmo2479	Lmo2479 protein {UniProtKB/TrEMBL:Q8Y4G5}	lmo0768	lmo0768	Lmo0768 protein {UniProtKB/TrEMBL:Q8Y8X4}	[TP0067-TP0074 (0.6656524)]
COG0457	COG1653	lmo0966	lmo0966	Lmo0966 protein {UniProtKB/TrEMBL:Q8Y8D8}	lmo0768	lmo0768	Lmo0768 protein {UniProtKB/TrEMBL:Q8Y8X4}	[TP0067-TP0074 (0.6656524)]
COG0457	COG1653	lmo0966	lmo0966	Lmo0966 protein {UniProtKB/TrEMBL:Q8Y8D8}	lmo0859	lmo0859	Lmo0859 protein {UniProtKB/TrEMBL:Q8Y8N7}	[TP0067-TP0074 (0.6656524)]
COG0457	COG1653	lmo1510	lmo1510	Lmo1510 protein {UniProtKB/TrEMBL:Q8Y716}	lmo0181	lmo0181	Lmo0181 protein {UniProtKB/TrEMBL:Q8YAE9}	[TP0067-TP0074 (0.6656524)]
COG0457	COG1653	lmo1922	lmo1922	Lmo1922 protein {UniProtKB/TrEMBL:Q8Y5Y1}	lmo0859	lmo0859	Lmo0859 protein {UniProtKB/TrEMBL:Q8Y8N7}	[TP0067-TP0074 (0.6656524)]
COG0457	COG1653	lmo1922	lmo1922	Lmo1922 protein {UniProtKB/TrEMBL:Q8Y5Y1}	lmo2007	lmo2007	Lmo2007 protein {UniProtKB/TrEMBL:Q8Y5P9}	[TP0067-TP0074 (0.6656524)]
COG0457	COG1653	lmo1266	lmo1266	Lmo1266 protein {UniProtKB/TrEMBL:Q8Y7L1}	lmo1730	lmo1730	Lmo1730 protein {UniProtKB/TrEMBL:Q8Y6F7}	[TP0067-TP0074 (0.6656524)]
COG0457	COG1653	lmo1922	lmo1922	Lmo1922 protein {UniProtKB/TrEMBL:Q8Y5Y1}	lmo0181	lmo0181	Lmo0181 protein {UniProtKB/TrEMBL:Q8YAE9}	[TP0067-TP0074 (0.6656524)]
COG0457	COG1653	lmo1510	lmo1510	Lmo1510 protein {UniProtKB/TrEMBL:Q8Y716}	lmo2007	lmo2007	Lmo2007 protein {UniProtKB/TrEMBL:Q8Y5P9}	[TP0067-TP0074 (0.6656524)]
COG0457	COG1653	lmo1266	lmo1266	Lmo1266 protein {UniProtKB/TrEMBL:Q8Y7L1}	lmo0181	lmo0181	Lmo0181 protein {UniProtKB/TrEMBL:Q8YAE9}	[TP0067-TP0074 (0.6656524)]
COG0457	COG1653	lmo1510	lmo1510	Lmo1510 protein {UniProtKB/TrEMBL:Q8Y716}	lmo0768	lmo0768	Lmo0768 protein {UniProtKB/TrEMBL:Q8Y8X4}	[TP0067-TP0074 (0.6656524)]
COG1291	COG1684	lmo0685	lmo0685	Motility protein {UniProtKB/TrEMBL:Q9XDE7}	lmo0678	lmo0678	Lmo0678 protein {UniProtKB/TrEMBL:Q8Y956}	[TP0725-TP0716 (0.9601814)]
COG0222	COG0802	lmo0251	rplL	50S ribosomal protein L7/L12	lmo2078	lmo2078	Lmo2078 protein {UniProtKB/TrEMBL:Q8Y5I4}	[TP0240-TP0875 (0.8481433)]
COG0495	COG1214	lmo1660	leuS	Leucyl-tRNA synthetase (EC 6.1.1.4) (Leucine--tRNA ligase) (LeuRS)	lmo2077	lmo2077	Lmo2077 protein {UniProtKB/TrEMBL:Q8Y5I5}	[TP0586-TP0876 (0.5571989)]
COG0192	COG0592	lmo1664	metK	S-adenosylmethionine synthetase (EC 2.5.1.6) (Methionine adenosyltransferase) (AdoMet synthetase) (MAT)	lmo0002	lmo0002	DNA polymerase III, beta chain	[TP0794-TP0002 (0.8412751)]
COG0360	COG0616	lmo0044	rpsF	30S ribosomal protein S6	lmo1585	lmo1585	Lmo1585 protein {UniProtKB/TrEMBL:Q8Y6U6}	[TP0063-TP0997 (0.6657489)]
COG0125	COG0457	lmo2693	tmk	Thymidylate kinase {UniProtKB/Swiss-Prot:Q8Y3Y6}	lmo1510	lmo1510	Lmo1510 protein {UniProtKB/TrEMBL:Q8Y716}	[TP0354-TP0648 (0.5206915)]
COG0125	COG0457	lmo2693	tmk	Thymidylate kinase {UniProtKB/Swiss-Prot:Q8Y3Y6}	lmo1922	lmo1922	Lmo1922 protein {UniProtKB/TrEMBL:Q8Y5Y1}	[TP0354-TP0648 (0.5206915)]
COG0125	COG0457	lmo2693	tmk	Thymidylate kinase {UniProtKB/Swiss-Prot:Q8Y3Y6}	lmo2479	lmo2479	Lmo2479 protein {UniProtKB/TrEMBL:Q8Y4G5}	[TP0354-TP0648 (0.5206915)]
COG0125	COG0457	lmo2693	tmk	Thymidylate kinase {UniProtKB/Swiss-Prot:Q8Y3Y6}	lmo0966	lmo0966	Lmo0966 protein {UniProtKB/TrEMBL:Q8Y8D8}	[TP0354-TP0648 (0.5206915)]
COG0125	COG0457	lmo2693	tmk	Thymidylate kinase {UniProtKB/Swiss-Prot:Q8Y3Y6}	lmo1266	lmo1266	Lmo1266 protein {UniProtKB/TrEMBL:Q8Y7L1}	[TP0354-TP0648 (0.5206915)]
COG0860	COG1396	lmo1521	lmo1521	Lmo1521 protein {UniProtKB/TrEMBL:Q8Y707}	lmo2447	lmo2447	Lmo2447 protein {UniProtKB/TrEMBL:Q8Y4J1}	[TP0247-TP0461 (0.8100859)]
COG0860	COG1396	lmo0129	lmo0129	Lmo0129 protein {UniProtKB/TrEMBL:Q8YAJ6}	lmo0326	lmo0326	Lmo0326 protein {UniProtKB/TrEMBL:Q8YA38}	[TP0247-TP0461 (0.8100859)]
COG0860	COG1396	lmo0129	lmo0129	Lmo0129 protein {UniProtKB/TrEMBL:Q8YAJ6}	lmo0114	lmo0114	AX protein {UniProtKB/TrEMBL:Q9EXG5}	[TP0247-TP0461 (0.8100859)]
COG0860	COG1396	lmo0129	lmo0129	Lmo0129 protein {UniProtKB/TrEMBL:Q8YAJ6}	lmo1262	lmo1262	Lmo1262 protein {UniProtKB/TrEMBL:Q8Y7L5}	[TP0247-TP0461 (0.8100859)]
COG0860	COG1396	lmo1521	lmo1521	Lmo1521 protein {UniProtKB/TrEMBL:Q8Y707}	lmo0326	lmo0326	Lmo0326 protein {UniProtKB/TrEMBL:Q8YA38}	[TP0247-TP0461 (0.8100859)]
COG0860	COG1396	lmo0129	lmo0129	Lmo0129 protein {UniProtKB/TrEMBL:Q8YAJ6}	lmo0325	lmo0325	Lmo0325 protein {UniProtKB/TrEMBL:Q8YA39}	[TP0247-TP0461 (0.8100859)]
COG0860	COG1396	lmo1521	lmo1521	Lmo1521 protein {UniProtKB/TrEMBL:Q8Y707}	lmo0114	lmo0114	AX protein {UniProtKB/TrEMBL:Q9EXG5}	[TP0247-TP0461 (0.8100859)]
COG0860	COG1396	lmo1521	lmo1521	Lmo1521 protein {UniProtKB/TrEMBL:Q8Y707}	lmo0833	lmo0833	Lmo0833 protein {UniProtKB/TrEMBL:Q8Y8R2}	[TP0247-TP0461 (0.8100859)]
COG0860	COG1396	lmo1521	lmo1521	Lmo1521 protein {UniProtKB/TrEMBL:Q8Y707}	lmo0325	lmo0325	Lmo0325 protein {UniProtKB/TrEMBL:Q8YA39}	[TP0247-TP0461 (0.8100859)]
COG0860	COG1396	lmo0129	lmo0129	Lmo0129 protein {UniProtKB/TrEMBL:Q8YAJ6}	lmo2447	lmo2447	Lmo2447 protein {UniProtKB/TrEMBL:Q8Y4J1}	[TP0247-TP0461 (0.8100859)]
COG0860	COG1396	lmo1521	lmo1521	Lmo1521 protein {UniProtKB/TrEMBL:Q8Y707}	lmo1262	lmo1262	Lmo1262 protein {UniProtKB/TrEMBL:Q8Y7L5}	[TP0247-TP0461 (0.8100859)]
COG0860	COG1396	lmo1521	lmo1521	Lmo1521 protein {UniProtKB/TrEMBL:Q8Y707}	lmo0806	lmo0806	Lmo0806 protein {UniProtKB/TrEMBL:Q8Y8T7}	[TP0247-TP0461 (0.8100859)]
COG0860	COG1396	lmo0129	lmo0129	Lmo0129 protein {UniProtKB/TrEMBL:Q8YAJ6}	lmo0659	lmo0659	Lmo0659 protein {UniProtKB/TrEMBL:Q8Y974}	[TP0247-TP0461 (0.8100859)]
COG0860	COG1396	lmo0129	lmo0129	Lmo0129 protein {UniProtKB/TrEMBL:Q8YAJ6}	lmo0806	lmo0806	Lmo0806 protein {UniProtKB/TrEMBL:Q8Y8T7}	[TP0247-TP0461 (0.8100859)]
COG0860	COG1396	lmo1521	lmo1521	Lmo1521 protein {UniProtKB/TrEMBL:Q8Y707}	lmo0659	lmo0659	Lmo0659 protein {UniProtKB/TrEMBL:Q8Y974}	[TP0247-TP0461 (0.8100859)]
COG0860	COG1396	lmo0129	lmo0129	Lmo0129 protein {UniProtKB/TrEMBL:Q8YAJ6}	lmo2329	lmo2329	Lmo2329 protein {UniProtKB/TrEMBL:Q8Y4V1}	[TP0247-TP0461 (0.8100859)]
COG0860	COG1396	lmo1521	lmo1521	Lmo1521 protein {UniProtKB/TrEMBL:Q8Y707}	lmo2329	lmo2329	Lmo2329 protein {UniProtKB/TrEMBL:Q8Y4V1}	[TP0247-TP0461 (0.8100859)]
COG0860	COG1396	lmo0129	lmo0129	Lmo0129 protein {UniProtKB/TrEMBL:Q8YAJ6}	lmo0833	lmo0833	Lmo0833 protein {UniProtKB/TrEMBL:Q8Y8R2}	[TP0247-TP0461 (0.8100859)]
COG0265	COG0333	lmo0292	lmo0292	Lmo0292 protein {UniProtKB/TrEMBL:Q8YA67}	lmo2047	rpmF2	50S ribosomal protein L32-2	[TP0773-TP0807 (0.5060325)]
COG0265	COG0333	lmo2502	lmo2502	Lmo2502 protein {UniProtKB/TrEMBL:Q8Y4E4}	lmo0486	rpmF1	50S ribosomal protein L32-1	[TP0773-TP0807 (0.5060325)]
COG0265	COG0333	lmo0292	lmo0292	Lmo0292 protein {UniProtKB/TrEMBL:Q8YA67}	lmo0486	rpmF1	50S ribosomal protein L32-1	[TP0773-TP0807 (0.5060325)]
COG0265	COG0333	lmo2502	lmo2502	Lmo2502 protein {UniProtKB/TrEMBL:Q8Y4E4}	lmo2047	rpmF2	50S ribosomal protein L32-2	[TP0773-TP0807 (0.5060325)]
COG0802	COG0860	lmo2078	lmo2078	Lmo2078 protein {UniProtKB/TrEMBL:Q8Y5I4}	lmo0129	lmo0129	Lmo0129 protein {UniProtKB/TrEMBL:Q8YAJ6}	[TP0875-TP0247 (0.90700364)]
COG0802	COG0860	lmo2078	lmo2078	Lmo2078 protein {UniProtKB/TrEMBL:Q8Y5I4}	lmo1521	lmo1521	Lmo1521 protein {UniProtKB/TrEMBL:Q8Y707}	[TP0875-TP0247 (0.90700364)]
COG0265	COG1774	lmo0292	lmo0292	Lmo0292 protein {UniProtKB/TrEMBL:Q8YA67}	lmo0163	lmo0163	Lmo0163 protein {UniProtKB/TrEMBL:Q8YAG3}	[TP0773-TP0046 (0.558835)]
COG0265	COG1774	lmo2502	lmo2502	Lmo2502 protein {UniProtKB/TrEMBL:Q8Y4E4}	lmo0163	lmo0163	Lmo0163 protein {UniProtKB/TrEMBL:Q8YAG3}	[TP0773-TP0046 (0.558835)]
COG0495	COG0761	lmo1660	leuS	Leucyl-tRNA synthetase (EC 6.1.1.4) (Leucine--tRNA ligase) (LeuRS)	lmo1451	lytB	4-hydroxy-3-methylbut-2-enyl diphosphate reductase (EC 1.17.1.2)	[TP0586-TP0547 (0.63095015)]
COG1536	COG1677	lmo0714	lmo0714	Lmo0714 protein {UniProtKB/TrEMBL:Q8Y928}	lmo0712	fliE	Flagellar hook-basal body complex protein fliE	[TP0026-TP0398 (0.81876683)]
COG0820	COG2812	lmo0482	lmo0482	Lmo0482 protein {UniProtKB/TrEMBL:Q8Y9P2}	lmo2704	lmo2704	DnaX protein {UniProtKB/TrEMBL:Q8Y3X5}	[TP0068-TP1005 (0.60435057)]
COG0771	COG1815	lmo2036	murD	UDP-N-acetylmuramoylalanine--D-glutamate ligase (EC 6.3.2.9) (UDP-N- acetylmuramoyl-L-alanyl-D-glutamate synthetase) (D-glutamic acid- adding enzyme)	lmo0710	lmo0710	Lmo0710 protein {UniProtKB/TrEMBL:Q8Y931}	[TP0903-TP0396 (0.6336193)]
COG0272	COG1396	lmo1758	lmo1758	Lmo1758 protein {UniProtKB/TrEMBL:Q8Y6D0}	lmo0114	lmo0114	AX protein {UniProtKB/TrEMBL:Q9EXG5}	[TP0634-TP0461 (0.7134334)]
COG0272	COG1396	lmo1758	lmo1758	Lmo1758 protein {UniProtKB/TrEMBL:Q8Y6D0}	lmo0833	lmo0833	Lmo0833 protein {UniProtKB/TrEMBL:Q8Y8R2}	[TP0634-TP0461 (0.7134334)]
COG0272	COG1396	lmo1758	lmo1758	Lmo1758 protein {UniProtKB/TrEMBL:Q8Y6D0}	lmo1262	lmo1262	Lmo1262 protein {UniProtKB/TrEMBL:Q8Y7L5}	[TP0634-TP0461 (0.7134334)]
COG0272	COG1396	lmo1758	lmo1758	Lmo1758 protein {UniProtKB/TrEMBL:Q8Y6D0}	lmo0659	lmo0659	Lmo0659 protein {UniProtKB/TrEMBL:Q8Y974}	[TP0634-TP0461 (0.7134334)]
COG0272	COG1396	lmo1758	lmo1758	Lmo1758 protein {UniProtKB/TrEMBL:Q8Y6D0}	lmo0325	lmo0325	Lmo0325 protein {UniProtKB/TrEMBL:Q8YA39}	[TP0634-TP0461 (0.7134334)]
COG0272	COG1396	lmo1758	lmo1758	Lmo1758 protein {UniProtKB/TrEMBL:Q8Y6D0}	lmo0326	lmo0326	Lmo0326 protein {UniProtKB/TrEMBL:Q8YA38}	[TP0634-TP0461 (0.7134334)]
COG0272	COG1396	lmo1758	lmo1758	Lmo1758 protein {UniProtKB/TrEMBL:Q8Y6D0}	lmo0806	lmo0806	Lmo0806 protein {UniProtKB/TrEMBL:Q8Y8T7}	[TP0634-TP0461 (0.7134334)]
COG0272	COG1396	lmo1758	lmo1758	Lmo1758 protein {UniProtKB/TrEMBL:Q8Y6D0}	lmo2329	lmo2329	Lmo2329 protein {UniProtKB/TrEMBL:Q8Y4V1}	[TP0634-TP0461 (0.7134334)]
COG0272	COG1396	lmo1758	lmo1758	Lmo1758 protein {UniProtKB/TrEMBL:Q8Y6D0}	lmo2447	lmo2447	Lmo2447 protein {UniProtKB/TrEMBL:Q8Y4J1}	[TP0634-TP0461 (0.7134334)]
COG0577	COG0845	lmo2115	lmo2115	Lmo2115 protein {UniProtKB/TrEMBL:Q8Y5E9}	lmo0193	lmo0193	Lmo0193 protein {UniProtKB/TrEMBL:Q8YAD8}	[TP0963-TP0965 (0.93032813)]
COG0577	COG0845	lmo1224	lmo1224	Lmo1224 protein {UniProtKB/TrEMBL:Q8Y7P9}	lmo0193	lmo0193	Lmo0193 protein {UniProtKB/TrEMBL:Q8YAD8}	[TP0963-TP0965 (0.93032813)]
COG0577	COG0845	lmo1746	lmo1746	Lmo1746 protein {UniProtKB/TrEMBL:Q8Y6E1}	lmo0193	lmo0193	Lmo0193 protein {UniProtKB/TrEMBL:Q8YAD8}	[TP0963-TP0965 (0.93032813)]
COG0577	COG0845	lmo1506	lmo1506	Lmo1506 protein {UniProtKB/TrEMBL:Q8Y720}	lmo0193	lmo0193	Lmo0193 protein {UniProtKB/TrEMBL:Q8YAD8}	[TP0963-TP0965 (0.93032813)]
COG0577	COG0845	lmo1062	lmo1062	Lmo1062 protein {UniProtKB/TrEMBL:Q8Y856}	lmo0193	lmo0193	Lmo0193 protein {UniProtKB/TrEMBL:Q8YAD8}	[TP0963-TP0965 (0.93032813)]
COG0577	COG0845	lmo0195	lmo0195	Lmo0195 protein {UniProtKB/TrEMBL:Q8YAD6}	lmo0193	lmo0193	Lmo0193 protein {UniProtKB/TrEMBL:Q8YAD8}	[TP0963-TP0965 (0.93032813)]
COG0577	COG0845	lmo2371	lmo2371	Lmo2371 protein {UniProtKB/TrEMBL:Q8Y4R3}	lmo0193	lmo0193	Lmo0193 protein {UniProtKB/TrEMBL:Q8YAD8}	[TP0963-TP0965 (0.93032813)]
COG0577	COG0845	lmo2581	lmo2581	Lmo2581 protein {UniProtKB/TrEMBL:Q8Y474}	lmo0193	lmo0193	Lmo0193 protein {UniProtKB/TrEMBL:Q8YAD8}	[TP0963-TP0965 (0.93032813)]
COG0333	COG1077	lmo2047	rpmF2	50S ribosomal protein L32-2	lmo1713	lmo1713	Lmo1713 protein {UniProtKB/TrEMBL:Q8Y6H3}	[TP0807-TP0497 (0.61855906)]
COG0333	COG1077	lmo2047	rpmF2	50S ribosomal protein L32-2	lmo2525	lmo2525	Mbl protein {UniProtKB/TrEMBL:Q8Y4C5}	[TP0807-TP0497 (0.61855906)]
COG0333	COG1077	lmo0486	rpmF1	50S ribosomal protein L32-1	lmo1713	lmo1713	Lmo1713 protein {UniProtKB/TrEMBL:Q8Y6H3}	[TP0807-TP0497 (0.61855906)]
COG0333	COG1077	lmo0486	rpmF1	50S ribosomal protein L32-1	lmo1548	lmo1548	MreB protein {UniProtKB/TrEMBL:Q8Y6Y3}	[TP0807-TP0497 (0.61855906)]
COG0333	COG1077	lmo2047	rpmF2	50S ribosomal protein L32-2	lmo1548	lmo1548	MreB protein {UniProtKB/TrEMBL:Q8Y6Y3}	[TP0807-TP0497 (0.61855906)]
COG0333	COG1077	lmo0486	rpmF1	50S ribosomal protein L32-1	lmo2525	lmo2525	Mbl protein {UniProtKB/TrEMBL:Q8Y4C5}	[TP0807-TP0497 (0.61855906)]
COG0234	COG1200	lmo2069	groS	10 kDa chaperonin (Protein Cpn10) (groES protein)	lmo1811	lmo1811	Lmo1811 protein {UniProtKB/TrEMBL:Q8Y686}	[TP1013-TP0687 (0.84594196)]
COG1121	COG1345	lmo1447	zurA	Zinc uptake system ATP-binding protein zurA	lmo0707	lmo0707	Lmo0707 protein {UniProtKB/TrEMBL:Q8Y934}	[TP0035-TP0872 (0.6931363)]
COG1121	COG1345	lmo1849	mntB	Manganese transport system ATP-binding protein mntB	lmo0707	lmo0707	Lmo0707 protein {UniProtKB/TrEMBL:Q8Y934}	[TP0035-TP0872 (0.6931363)]
COG1121	COG1345	lmo0154	lmo0154	Lmo0154 protein {UniProtKB/TrEMBL:Q8YAH2}	lmo0707	lmo0707	Lmo0707 protein {UniProtKB/TrEMBL:Q8Y934}	[TP0035-TP0872 (0.6931363)]
COG1671	COG2812	lmo1456	lmo1456	Hypothetical UPF0178 protein Lmo1456	lmo2704	lmo2704	DnaX protein {UniProtKB/TrEMBL:Q8Y3X5}	[TP0845-TP1005 (0.5704539)]
COG0257	COG1253	lmo2609	lmo2609	50S ribosomal protein L36	lmo2738	lmo2738	Lmo2738 protein {UniProtKB/TrEMBL:Q8Y3U3}	[TP0209-TP0027 (0.74441797)]
COG0257	COG1253	lmo2609	lmo2609	50S ribosomal protein L36	lmo2232	lmo2232	Lmo2232 protein {UniProtKB/TrEMBL:Q8Y544}	[TP0209-TP0027 (0.74441797)]
COG0257	COG1253	lmo2609	lmo2609	50S ribosomal protein L36	lmo2399	lmo2399	Lmo2399 protein {UniProtKB/TrEMBL:Q8Y4N6}	[TP0209-TP0027 (0.74441797)]
COG0060	COG0681	lmo2019	ileS	Isoleucyl-tRNA synthetase (EC 6.1.1.5) (Isoleucine--tRNA ligase) (IleRS)	lmo1271	lmo1271	Lmo1271 protein {UniProtKB/TrEMBL:Q8Y7K6}	[TP0452-TP0185 (0.79878455)]
COG0060	COG0681	lmo2019	ileS	Isoleucyl-tRNA synthetase (EC 6.1.1.5) (Isoleucine--tRNA ligase) (IleRS)	lmo1269	lmo1269	Lmo1269 protein {UniProtKB/TrEMBL:Q8Y7K8}	[TP0452-TP0185 (0.79878455)]
COG0060	COG0681	lmo2019	ileS	Isoleucyl-tRNA synthetase (EC 6.1.1.5) (Isoleucine--tRNA ligase) (IleRS)	lmo1270	lmo1270	Lmo1270 protein {UniProtKB/TrEMBL:Q8Y7K7}	[TP0452-TP0185 (0.79878455)]
COG1344	COG1815	lmo0706	lmo0706	Lmo0706 protein {UniProtKB/TrEMBL:Q8Y935}	lmo0710	lmo0710	Lmo0710 protein {UniProtKB/TrEMBL:Q8Y931}	[TP0870-TP0396 (0.7209834)]
COG1344	COG1815	lmo0690	flaA	Flagellin {UniProtKB/Swiss-Prot:Q02551}	lmo0710	lmo0710	Lmo0710 protein {UniProtKB/TrEMBL:Q8Y931}	[TP0870-TP0396 (0.7209834)]
COG0257	COG1749	lmo2609	lmo2609	50S ribosomal protein L36	lmo0697	lmo0697	Lmo0697 protein {UniProtKB/TrEMBL:Q92DV7}	[TP0209-TP0727 (0.6772987)]
COG1352	COG1815	lmo0683	cheR	Chemotaxis protein methyltransferase (EC 2.1.1.80)	lmo0710	lmo0710	Lmo0710 protein {UniProtKB/TrEMBL:Q8Y931}	[TP0630-TP0396 (0.7590469)]
COG1352	COG1595	lmo0683	cheR	Chemotaxis protein methyltransferase (EC 2.1.1.80)	lmo0243	lmo0243	RNA polymerase sigma-30 factor	[TP0630-TP0092 (0.6191048)]
COG1352	COG1595	lmo0683	cheR	Chemotaxis protein methyltransferase (EC 2.1.1.80)	lmo0423	lmo0423	Lmo0423 protein {UniProtKB/TrEMBL:Q8Y9U7}	[TP0630-TP0092 (0.6191048)]
COG1558	COG1776	lmo0711	lmo0711	Lmo0711 protein {UniProtKB/TrEMBL:Q92DU3}	lmo0700	lmo0700	Lmo0700 protein {UniProtKB/TrEMBL:Q8Y941}	[TP0397-TP0720 (0.6910892)]
COG1344	COG4786	lmo0706	lmo0706	Lmo0706 protein {UniProtKB/TrEMBL:Q8Y935}	lmo0682	lmo0682	Lmo0682 protein {UniProtKB/TrEMBL:Q8Y952}	[TP0792-TP0961 (0.7009321), TP0659-TP0961 (0.6018447)]
COG1344	COG4786	lmo0690	flaA	Flagellin {UniProtKB/Swiss-Prot:Q02551}	lmo0682	lmo0682	Lmo0682 protein {UniProtKB/TrEMBL:Q8Y952}	[TP0792-TP0961 (0.7009321), TP0659-TP0961 (0.6018447)]
COG0593	COG1077	lmo0001	dnaA	Chromosomal replication initiator protein dnaA	lmo1548	lmo1548	MreB protein {UniProtKB/TrEMBL:Q8Y6Y3}	[TP0001-TP0497 (0.678435)]
COG0593	COG1077	lmo0001	dnaA	Chromosomal replication initiator protein dnaA	lmo1713	lmo1713	Lmo1713 protein {UniProtKB/TrEMBL:Q8Y6H3}	[TP0001-TP0497 (0.678435)]
COG0593	COG1077	lmo0001	dnaA	Chromosomal replication initiator protein dnaA	lmo2525	lmo2525	Mbl protein {UniProtKB/TrEMBL:Q8Y4C5}	[TP0001-TP0497 (0.678435)]
COG0249	COG0357	lmo1403	mutS	DNA mismatch repair protein mutS	lmo2802	gidB	Methyltransferase gidB (EC 2.1.-.-) (Glucose-inhibited division protein B)	[TP0328-TP0946 (0.7367136)]
COG0658	COG1187	lmo1482	lmo1482	ComEC protein {UniProtKB/TrEMBL:Q8Y740}	lmo2342	lmo2342	Lmo2342 protein {UniProtKB/TrEMBL:Q8Y4U0}	[TP0336-TP0459 (0.6079956)]
COG0658	COG1187	lmo1482	lmo1482	ComEC protein {UniProtKB/TrEMBL:Q8Y740}	lmo1949	lmo1949	Lmo1949 protein {UniProtKB/TrEMBL:Q8Y5V6}	[TP0336-TP0459 (0.6079956)]
COG0465	COG0465	lmo0220	lmo0220	FtsH protein {UniProtKB/TrEMBL:Q8YAC6}	lmo0220	lmo0220	FtsH protein {UniProtKB/TrEMBL:Q8YAC6}	[TP0330-TP0330 (0.73856413)]
COG1558	COG1792	lmo0711	lmo0711	Lmo0711 protein {UniProtKB/TrEMBL:Q92DU3}	lmo1547	lmo1547	MreC protein {UniProtKB/TrEMBL:Q8Y6Y4}	[TP0397-TP0498 (0.58822864)]
COG0592	COG1344	lmo0002	lmo0002	DNA polymerase III, beta chain	lmo0706	lmo0706	Lmo0706 protein {UniProtKB/TrEMBL:Q8Y935}	[TP0002-TP0659 (0.6618167)]
COG0592	COG1344	lmo0002	lmo0002	DNA polymerase III, beta chain	lmo0690	flaA	Flagellin {UniProtKB/Swiss-Prot:Q02551}	[TP0002-TP0659 (0.6618167)]
COG0860	COG1192	lmo0129	lmo0129	Lmo0129 protein {UniProtKB/TrEMBL:Q8YAJ6}	lmo2791	lmo2791	Partition protein, ParA homolog	[TP0247-TP0272 (0.7527567)]
COG0860	COG1192	lmo1521	lmo1521	Lmo1521 protein {UniProtKB/TrEMBL:Q8Y707}	lmo2791	lmo2791	Partition protein, ParA homolog	[TP0247-TP0272 (0.7527567)]
COG0242	COG0272	lmo1051	def	Peptide deformylase (EC 3.5.1.88) (PDF) (Polypeptide deformylase)	lmo1758	lmo1758	Lmo1758 protein {UniProtKB/TrEMBL:Q8Y6D0}	[TP0757-TP0634 (0.68197167)]
COG0187	COG0358	lmo0006	lmo0006	DNA gyrase subunit B {UniProtKB/TrEMBL:Q8YAV7}	lmo1455	dnaG	DNA primase {UniProtKB/Swiss-Prot:P47762}	[TP1006-TP0492 (0.55112576)]
COG0187	COG0358	lmo1286	lmo1286	ParE protein {UniProtKB/TrEMBL:Q8Y7J1}	lmo1455	dnaG	DNA primase {UniProtKB/Swiss-Prot:P47762}	[TP1006-TP0492 (0.55112576)]
COG0301	COG0514	lmo1592	thiI	Probable thiamine biosynthesis protein thiI	lmo2757	lmo2757	Lmo2757 protein {UniProtKB/TrEMBL:Q8Y3S4}	[TP0559-TP0103 (0.6411465)]
COG0301	COG0514	lmo1592	thiI	Probable thiamine biosynthesis protein thiI	lmo1942	lmo1942	RecS protein {UniProtKB/TrEMBL:Q8Y5W3}	[TP0559-TP0103 (0.6411465)]
COG1154	COG2812	lmo1365	dxs	1-deoxy-D-xylulose-5-phosphate synthase (EC 2.2.1.7) (1-deoxyxylulose- 5-phosphate synthase) (DXP synthase) (DXPS)	lmo2704	lmo2704	DnaX protein {UniProtKB/TrEMBL:Q8Y3X5}	[TP0824-TP1005 (0.68180764)]
COG0237	COG0552	lmo1563	coaE	Dephospho-CoA kinase (EC 2.7.1.24) (Dephosphocoenzyme A kinase)	lmo1803	lmo1803	Lmo1803 protein {UniProtKB/TrEMBL:Q8Y693}	[TP0296-TP0578 (0.7885255)]
COG0080	COG0265	lmo0248	rplK	50S ribosomal protein L11	lmo2502	lmo2502	Lmo2502 protein {UniProtKB/TrEMBL:Q8Y4E4}	[TP0237-TP0773 (0.6164146)]
COG0080	COG0265	lmo0248	rplK	50S ribosomal protein L11	lmo0292	lmo0292	Lmo0292 protein {UniProtKB/TrEMBL:Q8YA67}	[TP0237-TP0773 (0.6164146)]
COG0783	COG1079	lmo0943	fri	Non-heme iron-containing ferritin (Ferritin-like protein)	lmo1391	lmo1391	Lmo1391 protein {UniProtKB/TrEMBL:Q8Y799}	[TP1038-TP0302 (0.79878455)]
COG2812	COG2812	lmo2704	lmo2704	DnaX protein {UniProtKB/TrEMBL:Q8Y3X5}	lmo2704	lmo2704	DnaX protein {UniProtKB/TrEMBL:Q8Y3X5}	[TP1005-TP1005 (0.52391654)]
COG1466	COG1847	lmo1481	lmo1481	Lmo1481 protein {UniProtKB/TrEMBL:Q8Y741}	lmo2853	lmo2853	Lmo2853 protein {UniProtKB/TrEMBL:Q8Y3I3}	[TP0588-TP0948 (0.74372905)]
COG0223	COG0234	lmo1823	fmt	Methionyl-tRNA formyltransferase (EC 2.1.2.9)	lmo2069	groS	10 kDa chaperonin (Protein Cpn10) (groES protein)	[TP0756-TP1013 (0.64276713)]
COG0036	COG1653	lmo2661	lmo2661	Lmo2661 protein {UniProtKB/TrEMBL:Q8Y416}	lmo2839	lmo2839	Lmo2839 protein {UniProtKB/TrEMBL:Q8Y3J6}	[TP0945-TP0074 (0.654426)]
COG0036	COG1653	lmo1818	lmo1818	Lmo1818 protein {UniProtKB/TrEMBL:Q8Y681}	lmo2007	lmo2007	Lmo2007 protein {UniProtKB/TrEMBL:Q8Y5P9}	[TP0945-TP0074 (0.654426)]
COG0036	COG1653	lmo0499	lmo0499	Lmo0499 protein {UniProtKB/TrEMBL:Q8Y9M7}	lmo0181	lmo0181	Lmo0181 protein {UniProtKB/TrEMBL:Q8YAE9}	[TP0945-TP0074 (0.654426)]
COG0036	COG1653	lmo2661	lmo2661	Lmo2661 protein {UniProtKB/TrEMBL:Q8Y416}	lmo1730	lmo1730	Lmo1730 protein {UniProtKB/TrEMBL:Q8Y6F7}	[TP0945-TP0074 (0.654426)]
COG0036	COG1653	lmo0735	lmo0735	Lmo0735 protein {UniProtKB/TrEMBL:Q8Y907}	lmo0181	lmo0181	Lmo0181 protein {UniProtKB/TrEMBL:Q8YAE9}	[TP0945-TP0074 (0.654426)]
COG0036	COG1653	lmo0499	lmo0499	Lmo0499 protein {UniProtKB/TrEMBL:Q8Y9M7}	lmo2839	lmo2839	Lmo2839 protein {UniProtKB/TrEMBL:Q8Y3J6}	[TP0945-TP0074 (0.654426)]
COG0036	COG1653	lmo0735	lmo0735	Lmo0735 protein {UniProtKB/TrEMBL:Q8Y907}	lmo0859	lmo0859	Lmo0859 protein {UniProtKB/TrEMBL:Q8Y8N7}	[TP0945-TP0074 (0.654426)]
COG0036	COG1653	lmo1818	lmo1818	Lmo1818 protein {UniProtKB/TrEMBL:Q8Y681}	lmo0181	lmo0181	Lmo0181 protein {UniProtKB/TrEMBL:Q8YAE9}	[TP0945-TP0074 (0.654426)]
COG0036	COG1653	lmo0505	lmo0505	Lmo0505 protein {UniProtKB/TrEMBL:Q8Y9M1}	lmo2007	lmo2007	Lmo2007 protein {UniProtKB/TrEMBL:Q8Y5P9}	[TP0945-TP0074 (0.654426)]
COG0036	COG1653	lmo0505	lmo0505	Lmo0505 protein {UniProtKB/TrEMBL:Q8Y9M1}	lmo2839	lmo2839	Lmo2839 protein {UniProtKB/TrEMBL:Q8Y3J6}	[TP0945-TP0074 (0.654426)]
COG0036	COG1653	lmo1818	lmo1818	Lmo1818 protein {UniProtKB/TrEMBL:Q8Y681}	lmo1730	lmo1730	Lmo1730 protein {UniProtKB/TrEMBL:Q8Y6F7}	[TP0945-TP0074 (0.654426)]
COG0036	COG1653	lmo0735	lmo0735	Lmo0735 protein {UniProtKB/TrEMBL:Q8Y907}	lmo2007	lmo2007	Lmo2007 protein {UniProtKB/TrEMBL:Q8Y5P9}	[TP0945-TP0074 (0.654426)]
COG0036	COG1653	lmo2659	lmo2659	Lmo2659 protein {UniProtKB/TrEMBL:Q8Y418}	lmo2839	lmo2839	Lmo2839 protein {UniProtKB/TrEMBL:Q8Y3J6}	[TP0945-TP0074 (0.654426)]
COG0036	COG1653	lmo2661	lmo2661	Lmo2661 protein {UniProtKB/TrEMBL:Q8Y416}	lmo0859	lmo0859	Lmo0859 protein {UniProtKB/TrEMBL:Q8Y8N7}	[TP0945-TP0074 (0.654426)]
COG0036	COG1653	lmo0735	lmo0735	Lmo0735 protein {UniProtKB/TrEMBL:Q8Y907}	lmo2839	lmo2839	Lmo2839 protein {UniProtKB/TrEMBL:Q8Y3J6}	[TP0945-TP0074 (0.654426)]
COG0036	COG1653	lmo0499	lmo0499	Lmo0499 protein {UniProtKB/TrEMBL:Q8Y9M7}	lmo1730	lmo1730	Lmo1730 protein {UniProtKB/TrEMBL:Q8Y6F7}	[TP0945-TP0074 (0.654426)]
COG0036	COG1653	lmo0505	lmo0505	Lmo0505 protein {UniProtKB/TrEMBL:Q8Y9M1}	lmo0768	lmo0768	Lmo0768 protein {UniProtKB/TrEMBL:Q8Y8X4}	[TP0945-TP0074 (0.654426)]
COG0036	COG1653	lmo0499	lmo0499	Lmo0499 protein {UniProtKB/TrEMBL:Q8Y9M7}	lmo2007	lmo2007	Lmo2007 protein {UniProtKB/TrEMBL:Q8Y5P9}	[TP0945-TP0074 (0.654426)]
COG0036	COG1653	lmo2659	lmo2659	Lmo2659 protein {UniProtKB/TrEMBL:Q8Y418}	lmo1730	lmo1730	Lmo1730 protein {UniProtKB/TrEMBL:Q8Y6F7}	[TP0945-TP0074 (0.654426)]
COG0036	COG1653	lmo0735	lmo0735	Lmo0735 protein {UniProtKB/TrEMBL:Q8Y907}	lmo1730	lmo1730	Lmo1730 protein {UniProtKB/TrEMBL:Q8Y6F7}	[TP0945-TP0074 (0.654426)]
COG0036	COG1653	lmo0505	lmo0505	Lmo0505 protein {UniProtKB/TrEMBL:Q8Y9M1}	lmo1730	lmo1730	Lmo1730 protein {UniProtKB/TrEMBL:Q8Y6F7}	[TP0945-TP0074 (0.654426)]
COG0036	COG1653	lmo1818	lmo1818	Lmo1818 protein {UniProtKB/TrEMBL:Q8Y681}	lmo2839	lmo2839	Lmo2839 protein {UniProtKB/TrEMBL:Q8Y3J6}	[TP0945-TP0074 (0.654426)]
COG0036	COG1653	lmo2661	lmo2661	Lmo2661 protein {UniProtKB/TrEMBL:Q8Y416}	lmo0181	lmo0181	Lmo0181 protein {UniProtKB/TrEMBL:Q8YAE9}	[TP0945-TP0074 (0.654426)]
COG0036	COG1653	lmo0505	lmo0505	Lmo0505 protein {UniProtKB/TrEMBL:Q8Y9M1}	lmo0181	lmo0181	Lmo0181 protein {UniProtKB/TrEMBL:Q8YAE9}	[TP0945-TP0074 (0.654426)]
COG0036	COG1653	lmo1818	lmo1818	Lmo1818 protein {UniProtKB/TrEMBL:Q8Y681}	lmo0768	lmo0768	Lmo0768 protein {UniProtKB/TrEMBL:Q8Y8X4}	[TP0945-TP0074 (0.654426)]
COG0036	COG1653	lmo0499	lmo0499	Lmo0499 protein {UniProtKB/TrEMBL:Q8Y9M7}	lmo0859	lmo0859	Lmo0859 protein {UniProtKB/TrEMBL:Q8Y8N7}	[TP0945-TP0074 (0.654426)]
COG0036	COG1653	lmo0735	lmo0735	Lmo0735 protein {UniProtKB/TrEMBL:Q8Y907}	lmo0768	lmo0768	Lmo0768 protein {UniProtKB/TrEMBL:Q8Y8X4}	[TP0945-TP0074 (0.654426)]
COG0036	COG1653	lmo2659	lmo2659	Lmo2659 protein {UniProtKB/TrEMBL:Q8Y418}	lmo0768	lmo0768	Lmo0768 protein {UniProtKB/TrEMBL:Q8Y8X4}	[TP0945-TP0074 (0.654426)]
COG0036	COG1653	lmo2659	lmo2659	Lmo2659 protein {UniProtKB/TrEMBL:Q8Y418}	lmo0859	lmo0859	Lmo0859 protein {UniProtKB/TrEMBL:Q8Y8N7}	[TP0945-TP0074 (0.654426)]
COG0036	COG1653	lmo2661	lmo2661	Lmo2661 protein {UniProtKB/TrEMBL:Q8Y416}	lmo2007	lmo2007	Lmo2007 protein {UniProtKB/TrEMBL:Q8Y5P9}	[TP0945-TP0074 (0.654426)]
COG0036	COG1653	lmo2661	lmo2661	Lmo2661 protein {UniProtKB/TrEMBL:Q8Y416}	lmo0768	lmo0768	Lmo0768 protein {UniProtKB/TrEMBL:Q8Y8X4}	[TP0945-TP0074 (0.654426)]
COG0036	COG1653	lmo2659	lmo2659	Lmo2659 protein {UniProtKB/TrEMBL:Q8Y418}	lmo0181	lmo0181	Lmo0181 protein {UniProtKB/TrEMBL:Q8YAE9}	[TP0945-TP0074 (0.654426)]
COG0036	COG1653	lmo1818	lmo1818	Lmo1818 protein {UniProtKB/TrEMBL:Q8Y681}	lmo0859	lmo0859	Lmo0859 protein {UniProtKB/TrEMBL:Q8Y8N7}	[TP0945-TP0074 (0.654426)]
COG0036	COG1653	lmo0505	lmo0505	Lmo0505 protein {UniProtKB/TrEMBL:Q8Y9M1}	lmo0859	lmo0859	Lmo0859 protein {UniProtKB/TrEMBL:Q8Y8N7}	[TP0945-TP0074 (0.654426)]
COG0036	COG1653	lmo0499	lmo0499	Lmo0499 protein {UniProtKB/TrEMBL:Q8Y9M7}	lmo0768	lmo0768	Lmo0768 protein {UniProtKB/TrEMBL:Q8Y8X4}	[TP0945-TP0074 (0.654426)]
COG0036	COG1653	lmo2659	lmo2659	Lmo2659 protein {UniProtKB/TrEMBL:Q8Y418}	lmo2007	lmo2007	Lmo2007 protein {UniProtKB/TrEMBL:Q8Y5P9}	[TP0945-TP0074 (0.654426)]
COG0357	COG0459	lmo2802	gidB	Methyltransferase gidB (EC 2.1.-.-) (Glucose-inhibited division protein B)	lmo2068	groL	60 kDa chaperonin (Protein Cpn60) (groEL protein)	[TP0946-TP0030 (0.68326145)]
COG0664	COG1074	lmo2131	lmo2131	Lmo2131 protein {UniProtKB/TrEMBL:Q8Y5D4}	lmo2267	lmo2267	Lmo2267 protein {UniProtKB/TrEMBL:Q8Y511}	[TP0089-TP0898 (0.8304331)]
COG0664	COG1074	lmo0548	lmo0548	Lmo0548 protein {UniProtKB/TrEMBL:Q8Y9I0}	lmo2267	lmo2267	Lmo2267 protein {UniProtKB/TrEMBL:Q8Y511}	[TP0089-TP0898 (0.8304331)]
COG0664	COG1074	lmo0740	lmo0740	Lmo0740 protein {UniProtKB/TrEMBL:Q8Y902}	lmo2267	lmo2267	Lmo2267 protein {UniProtKB/TrEMBL:Q8Y511}	[TP0089-TP0898 (0.8304331)]
COG0664	COG1074	lmo0156	lmo0156	Lmo0156 protein {UniProtKB/TrEMBL:Q8YAH0}	lmo2267	lmo2267	Lmo2267 protein {UniProtKB/TrEMBL:Q8Y511}	[TP0089-TP0898 (0.8304331)]
COG0664	COG1074	lmo0281	lmo0281	Lmo0281 protein {UniProtKB/TrEMBL:Q8YA78}	lmo2267	lmo2267	Lmo2267 protein {UniProtKB/TrEMBL:Q8Y511}	[TP0089-TP0898 (0.8304331)]
COG0664	COG1074	lmo0753	lmo0753	Lmo0753 protein {UniProtKB/TrEMBL:Q8Y8Y9}	lmo2267	lmo2267	Lmo2267 protein {UniProtKB/TrEMBL:Q8Y511}	[TP0089-TP0898 (0.8304331)]
COG0664	COG1074	lmo1251	lmo1251	Lmo1251 protein {UniProtKB/TrEMBL:Q8Y7M3}	lmo2267	lmo2267	Lmo2267 protein {UniProtKB/TrEMBL:Q8Y511}	[TP0089-TP0898 (0.8304331)]
COG0664	COG1074	lmo0200	lmo0200	Listeriolysin regulatory protein	lmo2267	lmo2267	Lmo2267 protein {UniProtKB/TrEMBL:Q8Y511}	[TP0089-TP0898 (0.8304331)]
COG0664	COG1074	lmo0597	lmo0597	Lmo0597 protein {UniProtKB/TrEMBL:Q8Y9D3}	lmo2267	lmo2267	Lmo2267 protein {UniProtKB/TrEMBL:Q8Y511}	[TP0089-TP0898 (0.8304331)]
COG0664	COG1074	lmo0274	lmo0274	Lmo0274 protein {UniProtKB/TrEMBL:Q8YA85}	lmo2267	lmo2267	Lmo2267 protein {UniProtKB/TrEMBL:Q8Y511}	[TP0089-TP0898 (0.8304331)]
COG0345	COG1774	lmo0396	lmo0396	Lmo0396 protein {UniProtKB/TrEMBL:Q8Y9X2}	lmo0163	lmo0163	Lmo0163 protein {UniProtKB/TrEMBL:Q8YAG3}	[TP0797-TP0046 (0.6414869)]
COG0345	COG1774	lmo1387	lmo1387	Lmo1387 protein {UniProtKB/TrEMBL:Q8Y7A2}	lmo0163	lmo0163	Lmo0163 protein {UniProtKB/TrEMBL:Q8YAG3}	[TP0797-TP0046 (0.6414869)]
COG0050	COG4939	lmo2653	tuf	Elongation factor Tu (EF-Tu)	lmo2637	lmo2637	Lmo2637 protein {UniProtKB/TrEMBL:Q8Y436}	[TP0187-TP0171 (0.7331395)]
COG0223	COG0242	lmo1823	fmt	Methionyl-tRNA formyltransferase (EC 2.1.2.9)	lmo1051	def	Peptide deformylase (EC 3.5.1.88) (PDF) (Polypeptide deformylase)	[TP0756-TP0757 (0.8300303)]
COG0233	COG0359	lmo1314	frr	Ribosome recycling factor (Ribosome-releasing factor) (RRF)	lmo0053	rplI	50S ribosomal protein L9	[TP0604-TP0060 (0.5105792)]
COG0012	COG0457	lmo2779	lmo2779	Lmo2779 protein {UniProtKB/TrEMBL:Q926X1}	lmo0966	lmo0966	Lmo0966 protein {UniProtKB/TrEMBL:Q8Y8D8}	[TP0124-TP0067 (0.81355333)]
COG0012	COG0457	lmo2779	lmo2779	Lmo2779 protein {UniProtKB/TrEMBL:Q926X1}	lmo1266	lmo1266	Lmo1266 protein {UniProtKB/TrEMBL:Q8Y7L1}	[TP0124-TP0067 (0.81355333)]
COG0012	COG0457	lmo2779	lmo2779	Lmo2779 protein {UniProtKB/TrEMBL:Q926X1}	lmo1922	lmo1922	Lmo1922 protein {UniProtKB/TrEMBL:Q8Y5Y1}	[TP0124-TP0067 (0.81355333)]
COG0012	COG0457	lmo2779	lmo2779	Lmo2779 protein {UniProtKB/TrEMBL:Q926X1}	lmo1510	lmo1510	Lmo1510 protein {UniProtKB/TrEMBL:Q8Y716}	[TP0124-TP0067 (0.81355333)]
COG0012	COG0457	lmo2779	lmo2779	Lmo2779 protein {UniProtKB/TrEMBL:Q926X1}	lmo2479	lmo2479	Lmo2479 protein {UniProtKB/TrEMBL:Q8Y4G5}	[TP0124-TP0067 (0.81355333)]
COG0265	COG0492	lmo0292	lmo0292	Lmo0292 protein {UniProtKB/TrEMBL:Q8YA67}	lmo1961	lmo1961	Lmo1961 protein {UniProtKB/TrEMBL:Q8Y5U4}	[TP0773-TP0814 (0.6926654)]
COG0265	COG0492	lmo0292	lmo0292	Lmo0292 protein {UniProtKB/TrEMBL:Q8YA67}	lmo2390	lmo2390	Lmo2390 protein {UniProtKB/TrEMBL:Q8Y4P5}	[TP0773-TP0814 (0.6926654)]
COG0265	COG0492	lmo2502	lmo2502	Lmo2502 protein {UniProtKB/TrEMBL:Q8Y4E4}	lmo1961	lmo1961	Lmo1961 protein {UniProtKB/TrEMBL:Q8Y5U4}	[TP0773-TP0814 (0.6926654)]
COG0265	COG0492	lmo2502	lmo2502	Lmo2502 protein {UniProtKB/TrEMBL:Q8Y4E4}	lmo2478	trxB	Thioredoxin reductase (EC 1.8.1.9) (TRXR)	[TP0773-TP0814 (0.6926654)]
COG0265	COG0492	lmo2502	lmo2502	Lmo2502 protein {UniProtKB/TrEMBL:Q8Y4E4}	lmo2390	lmo2390	Lmo2390 protein {UniProtKB/TrEMBL:Q8Y4P5}	[TP0773-TP0814 (0.6926654)]
COG0265	COG0492	lmo0292	lmo0292	Lmo0292 protein {UniProtKB/TrEMBL:Q8YA67}	lmo2478	trxB	Thioredoxin reductase (EC 1.8.1.9) (TRXR)	[TP0773-TP0814 (0.6926654)]
COG0495	COG1480	lmo1660	leuS	Leucyl-tRNA synthetase (EC 6.1.1.4) (Leucine--tRNA ligase) (LeuRS)	lmo1466	lmo1466	Lmo1466 protein {UniProtKB/TrEMBL:Q8Y746}	[TP0586-TP0651 (0.5087635)]
COG1321	COG1774	lmo1878	mntR	Transcriptional regulator mntR (Manganese transport regulator)	lmo0163	lmo0163	Lmo0163 protein {UniProtKB/TrEMBL:Q8YAG3}	[TP0167-TP0046 (0.67547834)]
COG0124	COG0608	lmo1520	hisS	Histidyl-tRNA synthetase (EC 6.1.1.21) (Histidine--tRNA ligase) (HisRS)	lmo1525	lmo1525	Lmo1525 protein {UniProtKB/TrEMBL:Q8Y705}	[TP0641-TP0704 (0.75894904)]
COG0465	COG0772	lmo0220	lmo0220	FtsH protein {UniProtKB/TrEMBL:Q8YAC6}	lmo2687	lmo2687	Lmo2687 protein {UniProtKB/TrEMBL:Q8Y3Z2}	[TP0330-TP0387 (0.8016956)]
COG0465	COG0772	lmo0220	lmo0220	FtsH protein {UniProtKB/TrEMBL:Q8YAC6}	lmo1071	lmo1071	Lmo1071 protein {UniProtKB/TrEMBL:Q8Y847}	[TP0330-TP0387 (0.8016956)]
COG0465	COG0772	lmo0220	lmo0220	FtsH protein {UniProtKB/TrEMBL:Q8YAC6}	lmo2427	lmo2427	Lmo2427 protein {UniProtKB/TrEMBL:Q8Y4L0}	[TP0330-TP0387 (0.8016956)]
COG0465	COG0772	lmo0220	lmo0220	FtsH protein {UniProtKB/TrEMBL:Q8YAC6}	lmo2428	lmo2428	Lmo2428 protein {UniProtKB/TrEMBL:Q8Y4K9}	[TP0330-TP0387 (0.8016956)]
COG0465	COG0772	lmo0220	lmo0220	FtsH protein {UniProtKB/TrEMBL:Q8YAC6}	lmo0421	lmo0421	Lmo0421 protein {UniProtKB/TrEMBL:Q8Y9U9}	[TP0330-TP0387 (0.8016956)]
COG0465	COG0772	lmo0220	lmo0220	FtsH protein {UniProtKB/TrEMBL:Q8YAC6}	lmo2688	lmo2688	Lmo2688 protein {UniProtKB/TrEMBL:Q8Y3Z1}	[TP0330-TP0387 (0.8016956)]
COG0457	COG1426	lmo2479	lmo2479	Lmo2479 protein {UniProtKB/TrEMBL:Q8Y4G5}	lmo1395	lmo1395	Lmo1395 protein {UniProtKB/TrEMBL:Q8Y795}	[TP0268-TP0334 (0.739808)]
COG0457	COG1426	lmo1510	lmo1510	Lmo1510 protein {UniProtKB/TrEMBL:Q8Y716}	lmo1395	lmo1395	Lmo1395 protein {UniProtKB/TrEMBL:Q8Y795}	[TP0268-TP0334 (0.739808)]
COG0457	COG1426	lmo1266	lmo1266	Lmo1266 protein {UniProtKB/TrEMBL:Q8Y7L1}	lmo1395	lmo1395	Lmo1395 protein {UniProtKB/TrEMBL:Q8Y795}	[TP0268-TP0334 (0.739808)]
COG0457	COG1426	lmo0966	lmo0966	Lmo0966 protein {UniProtKB/TrEMBL:Q8Y8D8}	lmo1395	lmo1395	Lmo1395 protein {UniProtKB/TrEMBL:Q8Y795}	[TP0268-TP0334 (0.739808)]
COG0457	COG1426	lmo1922	lmo1922	Lmo1922 protein {UniProtKB/TrEMBL:Q8Y5Y1}	lmo1395	lmo1395	Lmo1395 protein {UniProtKB/TrEMBL:Q8Y795}	[TP0268-TP0334 (0.739808)]
COG0192	COG0217	lmo1664	metK	S-adenosylmethionine synthetase (EC 2.5.1.6) (Methionine adenosyltransferase) (AdoMet synthetase) (MAT)	lmo0369	lmo0369	Hypothetical UPF0082 protein lmo0369	[TP0794-TP0474 (0.71912634)]
COG0192	COG0217	lmo1664	metK	S-adenosylmethionine synthetase (EC 2.5.1.6) (Methionine adenosyltransferase) (AdoMet synthetase) (MAT)	lmo1535	lmo1535	Hypothetical UPF0082 protein lmo1535	[TP0794-TP0474 (0.71912634)]
COG0092	COG0301	lmo2626	rpsC	30S ribosomal protein S3	lmo1592	thiI	Probable thiamine biosynthesis protein thiI	[TP0195-TP0559 (0.66944)]
COG0860	COG1214	lmo1521	lmo1521	Lmo1521 protein {UniProtKB/TrEMBL:Q8Y707}	lmo2077	lmo2077	Lmo2077 protein {UniProtKB/TrEMBL:Q8Y5I5}	[TP0247-TP0876 (0.6334264)]
COG0860	COG1214	lmo0129	lmo0129	Lmo0129 protein {UniProtKB/TrEMBL:Q8YAJ6}	lmo2077	lmo2077	Lmo2077 protein {UniProtKB/TrEMBL:Q8Y5I5}	[TP0247-TP0876 (0.6334264)]
COG0544	COG1418	lmo1267	tig	Trigger factor {UniProtKB/Swiss-Prot:Q8Y7L0}	lmo1399	lmo1399	UPF0144 protein lmo1399	[TP0506-TP1018 (0.7668753)]
COG0544	COG1418	lmo1267	tig	Trigger factor {UniProtKB/Swiss-Prot:Q8Y7L0}	lmo1777	lmo1777	Lmo1777 protein {UniProtKB/TrEMBL:Q8Y6B4}	[TP0506-TP1018 (0.7668753)]
COG0477	COG0845	lmo0839	lmo0839	Lmo0839 protein {UniProtKB/TrEMBL:Q8Y8Q7}	lmo0193	lmo0193	Lmo0193 protein {UniProtKB/TrEMBL:Q8YAD8}	[TP0840-TP0965 (0.8653204)]
COG0477	COG0845	lmo1682	lmo1682	Lmo1682 protein {UniProtKB/TrEMBL:Q8Y6K2}	lmo0193	lmo0193	Lmo0193 protein {UniProtKB/TrEMBL:Q8YAD8}	[TP0840-TP0965 (0.8653204)]
COG0477	COG0845	lmo0519	lmrB	Lincomycin resistance protein lmrB	lmo0193	lmo0193	Lmo0193 protein {UniProtKB/TrEMBL:Q8YAD8}	[TP0840-TP0965 (0.8653204)]
COG0477	COG0845	lmo2043	lmo2043	Lmo2043 protein {UniProtKB/TrEMBL:Q8Y5L5}	lmo0193	lmo0193	Lmo0193 protein {UniProtKB/TrEMBL:Q8YAD8}	[TP0840-TP0965 (0.8653204)]
COG0477	COG0845	lmo2237	lmo2237	Lmo2237 protein {UniProtKB/TrEMBL:Q8Y539}	lmo0193	lmo0193	Lmo0193 protein {UniProtKB/TrEMBL:Q8YAD8}	[TP0840-TP0965 (0.8653204)]
COG0477	COG0845	lmo1250	lmo1250	Lmo1250 protein {UniProtKB/TrEMBL:Q8Y7M4}	lmo0193	lmo0193	Lmo0193 protein {UniProtKB/TrEMBL:Q8YAD8}	[TP0840-TP0965 (0.8653204)]
COG0477	COG0845	lmo0981	lmo0981	Lmo0981 protein {UniProtKB/TrEMBL:Q8Y8C7}	lmo0193	lmo0193	Lmo0193 protein {UniProtKB/TrEMBL:Q8YAD8}	[TP0840-TP0965 (0.8653204)]
COG0477	COG0845	lmo2826	lmo2826	Lmo2826 protein {UniProtKB/TrEMBL:Q8Y3K9}	lmo0193	lmo0193	Lmo0193 protein {UniProtKB/TrEMBL:Q8YAD8}	[TP0840-TP0965 (0.8653204)]
COG0477	COG0845	lmo1617	lmo1617	Lmo1617 protein {UniProtKB/TrEMBL:Q8Y6R6}	lmo0193	lmo0193	Lmo0193 protein {UniProtKB/TrEMBL:Q8YAD8}	[TP0840-TP0965 (0.8653204)]
COG0477	COG0845	lmo2355	lmo2355	Lmo2355 protein {UniProtKB/TrEMBL:Q8Y4S7}	lmo0193	lmo0193	Lmo0193 protein {UniProtKB/TrEMBL:Q8YAD8}	[TP0840-TP0965 (0.8653204)]
COG0477	COG0845	lmo1712	lmo1712	Lmo1712 protein {UniProtKB/TrEMBL:Q8Y6H4}	lmo0193	lmo0193	Lmo0193 protein {UniProtKB/TrEMBL:Q8YAD8}	[TP0840-TP0965 (0.8653204)]
COG0477	COG0845	lmo2818	lmo2818	Lmo2818 protein {UniProtKB/TrEMBL:Q8Y3L7}	lmo0193	lmo0193	Lmo0193 protein {UniProtKB/TrEMBL:Q8YAD8}	[TP0840-TP0965 (0.8653204)]
COG0477	COG0845	lmo2741	lmo2741	Lmo2741 protein {UniProtKB/TrEMBL:Q8Y3U0}	lmo0193	lmo0193	Lmo0193 protein {UniProtKB/TrEMBL:Q8YAD8}	[TP0840-TP0965 (0.8653204)]
COG0477	COG0845	lmo2777	lmo2777	Lmo2777 protein {UniProtKB/TrEMBL:Q8Y3Q6}	lmo0193	lmo0193	Lmo0193 protein {UniProtKB/TrEMBL:Q8YAD8}	[TP0840-TP0965 (0.8653204)]
COG0477	COG0845	lmo2377	lmo2377	Lmo2377 protein {UniProtKB/TrEMBL:Q8Y4Q7}	lmo0193	lmo0193	Lmo0193 protein {UniProtKB/TrEMBL:Q8YAD8}	[TP0840-TP0965 (0.8653204)]
COG0477	COG0845	lmo2171	lmo2171	Lmo2171 protein {UniProtKB/TrEMBL:Q8Y598}	lmo0193	lmo0193	Lmo0193 protein {UniProtKB/TrEMBL:Q8YAD8}	[TP0840-TP0965 (0.8653204)]
COG0477	COG0845	lmo2845	lmo2845	Lmo2845 protein {UniProtKB/TrEMBL:Q8Y3J0}	lmo0193	lmo0193	Lmo0193 protein {UniProtKB/TrEMBL:Q8YAD8}	[TP0840-TP0965 (0.8653204)]
COG0477	COG0845	lmo2588	lmo2588	Lmo2588 protein {UniProtKB/TrEMBL:Q8Y467}	lmo0193	lmo0193	Lmo0193 protein {UniProtKB/TrEMBL:Q8YAD8}	[TP0840-TP0965 (0.8653204)]
COG0477	COG0845	lmo2238	lmo2238	Lmo2238 protein {UniProtKB/TrEMBL:Q8Y538}	lmo0193	lmo0193	Lmo0193 protein {UniProtKB/TrEMBL:Q8YAD8}	[TP0840-TP0965 (0.8653204)]
COG0477	COG0845	lmo1409	lmo1409	Multidrug resistance transporter	lmo0193	lmo0193	Lmo0193 protein {UniProtKB/TrEMBL:Q8YAD8}	[TP0840-TP0965 (0.8653204)]
COG0477	COG0845	lmo2850	lmo2850	Lmo2850 protein {UniProtKB/TrEMBL:Q926Q9}	lmo0193	lmo0193	Lmo0193 protein {UniProtKB/TrEMBL:Q8YAD8}	[TP0840-TP0965 (0.8653204)]
COG0305	COG2812	lmo0054	lmo0054	DnaC protein {UniProtKB/TrEMBL:Q92FQ6}	lmo2704	lmo2704	DnaX protein {UniProtKB/TrEMBL:Q8Y3X5}	[TP0058-TP1005 (0.7130585)]
COG0188	COG0526	lmo1287	lmo1287	ParC protein {UniProtKB/TrEMBL:Q8Y7J0}	lmo1233	trxA	Thioredoxin {UniProtKB/Swiss-Prot:P0A4L3}	[TP0005-TP0100 (0.7885434)]
COG0188	COG0526	lmo1287	lmo1287	ParC protein {UniProtKB/TrEMBL:Q8Y7J0}	lmo2830	lmo2830	Lmo2830 protein {UniProtKB/TrEMBL:Q8Y3K5}	[TP0005-TP0100 (0.7885434)]
COG0188	COG0526	lmo0007	lmo0007	DNA gyrase subunit A {UniProtKB/TrEMBL:Q8YAV6}	lmo1233	trxA	Thioredoxin {UniProtKB/Swiss-Prot:P0A4L3}	[TP0005-TP0100 (0.7885434)]
COG0188	COG0526	lmo0007	lmo0007	DNA gyrase subunit A {UniProtKB/TrEMBL:Q8YAV6}	lmo1609	lmo1609	Lmo1609 protein {UniProtKB/TrEMBL:Q8Y6S4}	[TP0005-TP0100 (0.7885434)]
COG0188	COG0526	lmo0007	lmo0007	DNA gyrase subunit A {UniProtKB/TrEMBL:Q8YAV6}	lmo2830	lmo2830	Lmo2830 protein {UniProtKB/TrEMBL:Q8Y3K5}	[TP0005-TP0100 (0.7885434)]
COG0188	COG0526	lmo1287	lmo1287	ParC protein {UniProtKB/TrEMBL:Q8Y7J0}	lmo2424	lmo2424	Lmo2424 protein {UniProtKB/TrEMBL:Q8Y4L3}	[TP0005-TP0100 (0.7885434)]
COG0188	COG0526	lmo1287	lmo1287	ParC protein {UniProtKB/TrEMBL:Q8Y7J0}	lmo1609	lmo1609	Lmo1609 protein {UniProtKB/TrEMBL:Q8Y6S4}	[TP0005-TP0100 (0.7885434)]
COG0188	COG0526	lmo1287	lmo1287	ParC protein {UniProtKB/TrEMBL:Q8Y7J0}	lmo2152	lmo2152	Lmo2152 protein {UniProtKB/TrEMBL:Q929L9}	[TP0005-TP0100 (0.7885434)]
COG0188	COG0526	lmo0007	lmo0007	DNA gyrase subunit A {UniProtKB/TrEMBL:Q8YAV6}	lmo2152	lmo2152	Lmo2152 protein {UniProtKB/TrEMBL:Q929L9}	[TP0005-TP0100 (0.7885434)]
COG0188	COG0526	lmo1287	lmo1287	ParC protein {UniProtKB/TrEMBL:Q8Y7J0}	lmo1903	lmo1903	Lmo1903 protein {UniProtKB/TrEMBL:Q8Y600}	[TP0005-TP0100 (0.7885434)]
COG0188	COG0526	lmo0007	lmo0007	DNA gyrase subunit A {UniProtKB/TrEMBL:Q8YAV6}	lmo1903	lmo1903	Lmo1903 protein {UniProtKB/TrEMBL:Q8Y600}	[TP0005-TP0100 (0.7885434)]
COG0188	COG0526	lmo0007	lmo0007	DNA gyrase subunit A {UniProtKB/TrEMBL:Q8YAV6}	lmo2424	lmo2424	Lmo2424 protein {UniProtKB/TrEMBL:Q8Y4L3}	[TP0005-TP0100 (0.7885434)]
COG0526	COG0771	lmo1609	lmo1609	Lmo1609 protein {UniProtKB/TrEMBL:Q8Y6S4}	lmo2036	murD	UDP-N-acetylmuramoylalanine--D-glutamate ligase (EC 6.3.2.9) (UDP-N- acetylmuramoyl-L-alanyl-D-glutamate synthetase) (D-glutamic acid- adding enzyme)	[TP0100-TP0903 (0.59509045)]
COG0526	COG0771	lmo2152	lmo2152	Lmo2152 protein {UniProtKB/TrEMBL:Q929L9}	lmo2036	murD	UDP-N-acetylmuramoylalanine--D-glutamate ligase (EC 6.3.2.9) (UDP-N- acetylmuramoyl-L-alanyl-D-glutamate synthetase) (D-glutamic acid- adding enzyme)	[TP0100-TP0903 (0.59509045)]
COG0526	COG0771	lmo1903	lmo1903	Lmo1903 protein {UniProtKB/TrEMBL:Q8Y600}	lmo2036	murD	UDP-N-acetylmuramoylalanine--D-glutamate ligase (EC 6.3.2.9) (UDP-N- acetylmuramoyl-L-alanyl-D-glutamate synthetase) (D-glutamic acid- adding enzyme)	[TP0100-TP0903 (0.59509045)]
COG0526	COG0771	lmo1233	trxA	Thioredoxin {UniProtKB/Swiss-Prot:P0A4L3}	lmo2036	murD	UDP-N-acetylmuramoylalanine--D-glutamate ligase (EC 6.3.2.9) (UDP-N- acetylmuramoyl-L-alanyl-D-glutamate synthetase) (D-glutamic acid- adding enzyme)	[TP0100-TP0903 (0.59509045)]
COG0526	COG0771	lmo2424	lmo2424	Lmo2424 protein {UniProtKB/TrEMBL:Q8Y4L3}	lmo2036	murD	UDP-N-acetylmuramoylalanine--D-glutamate ligase (EC 6.3.2.9) (UDP-N- acetylmuramoyl-L-alanyl-D-glutamate synthetase) (D-glutamic acid- adding enzyme)	[TP0100-TP0903 (0.59509045)]
COG0526	COG0771	lmo2830	lmo2830	Lmo2830 protein {UniProtKB/TrEMBL:Q8Y3K5}	lmo2036	murD	UDP-N-acetylmuramoylalanine--D-glutamate ligase (EC 6.3.2.9) (UDP-N- acetylmuramoyl-L-alanyl-D-glutamate synthetase) (D-glutamic acid- adding enzyme)	[TP0100-TP0903 (0.59509045)]
COG1283	COG1286	lmo0826	lmo0826	Lmo0826 protein {UniProtKB/TrEMBL:Q8Y8R8}	lmo1230	lmo1230	Lmo1230 protein {UniProtKB/TrEMBL:Q8Y7P3}	[TP0771-TP0522 (0.80866665)]
COG0143	COG0845	lmo0177	metS	Methionyl-tRNA synthetase (EC 6.1.1.10) (Methionine--tRNA ligase) (MetRS)	lmo0193	lmo0193	Lmo0193 protein {UniProtKB/TrEMBL:Q8YAD8}	[TP0798-TP0965 (0.7246752)]
COG0242	COG1744	lmo1051	def	Peptide deformylase (EC 3.5.1.88) (PDF) (Polypeptide deformylase)	lmo1388	tcsA	CD4+ T-cell-stimulating antigen precursor	[TP0757-TP0298 (0.51512045)]
COG1536	COG1868	lmo0714	lmo0714	Lmo0714 protein {UniProtKB/TrEMBL:Q8Y928}	lmo0699	lmo0699	Lmo0699 protein {UniProtKB/TrEMBL:Q8Y942}	[TP0026-TP0721 (0.9539454)]
COG1366	COG1536	lmo0890	lmo0890	RsbS protein {UniProtKB/TrEMBL:Q92DC5}	lmo0714	lmo0714	Lmo0714 protein {UniProtKB/TrEMBL:Q8Y928}	[TP0233-TP0400 (0.68778783)]
COG1366	COG1536	lmo0893	rsbV	Anti-sigma-B factor antagonist (Anti-anti-sigma-B factor)	lmo0714	lmo0714	Lmo0714 protein {UniProtKB/TrEMBL:Q8Y928}	[TP0233-TP0400 (0.68778783)]
COG0504	COG1475	lmo2559	pyrG	CTP synthase (EC 6.3.4.2) (UTP--ammonia ligase) (CTP synthetase)	lmo1309	lmo1309	Lmo1309 protein {UniProtKB/TrEMBL:Q8Y7H1}	[TP0305-TP0271 (0.70252794)]
COG0504	COG1475	lmo2559	pyrG	CTP synthase (EC 6.3.4.2) (UTP--ammonia ligase) (CTP synthetase)	lmo2790	lmo2790	Partition protein ParB homolg	[TP0305-TP0271 (0.70252794)]
COG0504	COG1475	lmo2559	pyrG	CTP synthase (EC 6.3.4.2) (UTP--ammonia ligase) (CTP synthetase)	lmo2794	lmo2794	Lmo2794 protein {UniProtKB/TrEMBL:Q8Y3P1}	[TP0305-TP0271 (0.70252794)]
COG0250	COG0772	lmo0246	lmo0246	Transcription antitermination factor	lmo2687	lmo2687	Lmo2687 protein {UniProtKB/TrEMBL:Q8Y3Z2}	[TP0236-TP0387 (0.7470728)]
COG0250	COG0772	lmo0246	lmo0246	Transcription antitermination factor	lmo2427	lmo2427	Lmo2427 protein {UniProtKB/TrEMBL:Q8Y4L0}	[TP0236-TP0387 (0.7470728)]
COG0250	COG0772	lmo0246	lmo0246	Transcription antitermination factor	lmo2688	lmo2688	Lmo2688 protein {UniProtKB/TrEMBL:Q8Y3Z1}	[TP0236-TP0387 (0.7470728)]
COG0250	COG0772	lmo0246	lmo0246	Transcription antitermination factor	lmo2428	lmo2428	Lmo2428 protein {UniProtKB/TrEMBL:Q8Y4K9}	[TP0236-TP0387 (0.7470728)]
COG0250	COG0772	lmo0246	lmo0246	Transcription antitermination factor	lmo0421	lmo0421	Lmo0421 protein {UniProtKB/TrEMBL:Q8Y9U9}	[TP0236-TP0387 (0.7470728)]
COG0250	COG0772	lmo0246	lmo0246	Transcription antitermination factor	lmo1071	lmo1071	Lmo1071 protein {UniProtKB/TrEMBL:Q8Y847}	[TP0236-TP0387 (0.7470728)]
COG0227	COG0740	lmo1816	rpmB	50S ribosomal protein L28	lmo1138	lmo1138	Lmo1138 protein {UniProtKB/TrEMBL:Q8Y7Y1}	[TP0362-TP0507 (0.75048)]
COG0227	COG0740	lmo1816	rpmB	50S ribosomal protein L28	lmo2468	clpP	ATP-dependent Clp protease proteolytic subunit (EC 3.4.21.92) (Endopeptidase Clp)	[TP0362-TP0507 (0.75048)]
COG0457	COG0457	lmo1266	lmo1266	Lmo1266 protein {UniProtKB/TrEMBL:Q8Y7L1}	lmo1266	lmo1266	Lmo1266 protein {UniProtKB/TrEMBL:Q8Y7L1}	[TP0067-TP0095 (0.6515529)]
COG0457	COG0457	lmo1922	lmo1922	Lmo1922 protein {UniProtKB/TrEMBL:Q8Y5Y1}	lmo2479	lmo2479	Lmo2479 protein {UniProtKB/TrEMBL:Q8Y4G5}	[TP0067-TP0095 (0.6515529)]
COG0457	COG0457	lmo2479	lmo2479	Lmo2479 protein {UniProtKB/TrEMBL:Q8Y4G5}	lmo1922	lmo1922	Lmo1922 protein {UniProtKB/TrEMBL:Q8Y5Y1}	[TP0067-TP0095 (0.6515529)]
COG0457	COG0457	lmo1922	lmo1922	Lmo1922 protein {UniProtKB/TrEMBL:Q8Y5Y1}	lmo1510	lmo1510	Lmo1510 protein {UniProtKB/TrEMBL:Q8Y716}	[TP0067-TP0095 (0.6515529)]
COG0457	COG0457	lmo1510	lmo1510	Lmo1510 protein {UniProtKB/TrEMBL:Q8Y716}	lmo1922	lmo1922	Lmo1922 protein {UniProtKB/TrEMBL:Q8Y5Y1}	[TP0067-TP0095 (0.6515529)]
COG0457	COG0457	lmo2479	lmo2479	Lmo2479 protein {UniProtKB/TrEMBL:Q8Y4G5}	lmo2479	lmo2479	Lmo2479 protein {UniProtKB/TrEMBL:Q8Y4G5}	[TP0067-TP0095 (0.6515529)]
COG0457	COG0457	lmo0966	lmo0966	Lmo0966 protein {UniProtKB/TrEMBL:Q8Y8D8}	lmo0966	lmo0966	Lmo0966 protein {UniProtKB/TrEMBL:Q8Y8D8}	[TP0067-TP0095 (0.6515529)]
COG0457	COG0457	lmo1922	lmo1922	Lmo1922 protein {UniProtKB/TrEMBL:Q8Y5Y1}	lmo1922	lmo1922	Lmo1922 protein {UniProtKB/TrEMBL:Q8Y5Y1}	[TP0067-TP0095 (0.6515529)]
COG0457	COG0457	lmo1266	lmo1266	Lmo1266 protein {UniProtKB/TrEMBL:Q8Y7L1}	lmo0966	lmo0966	Lmo0966 protein {UniProtKB/TrEMBL:Q8Y8D8}	[TP0067-TP0095 (0.6515529)]
COG0457	COG0457	lmo0966	lmo0966	Lmo0966 protein {UniProtKB/TrEMBL:Q8Y8D8}	lmo1266	lmo1266	Lmo1266 protein {UniProtKB/TrEMBL:Q8Y7L1}	[TP0067-TP0095 (0.6515529)]
COG0457	COG0457	lmo0966	lmo0966	Lmo0966 protein {UniProtKB/TrEMBL:Q8Y8D8}	lmo1510	lmo1510	Lmo1510 protein {UniProtKB/TrEMBL:Q8Y716}	[TP0067-TP0095 (0.6515529)]
COG0457	COG0457	lmo1510	lmo1510	Lmo1510 protein {UniProtKB/TrEMBL:Q8Y716}	lmo0966	lmo0966	Lmo0966 protein {UniProtKB/TrEMBL:Q8Y8D8}	[TP0067-TP0095 (0.6515529)]
COG0457	COG0457	lmo1922	lmo1922	Lmo1922 protein {UniProtKB/TrEMBL:Q8Y5Y1}	lmo0966	lmo0966	Lmo0966 protein {UniProtKB/TrEMBL:Q8Y8D8}	[TP0067-TP0095 (0.6515529)]
COG0457	COG0457	lmo0966	lmo0966	Lmo0966 protein {UniProtKB/TrEMBL:Q8Y8D8}	lmo1922	lmo1922	Lmo1922 protein {UniProtKB/TrEMBL:Q8Y5Y1}	[TP0067-TP0095 (0.6515529)]
COG0457	COG0457	lmo2479	lmo2479	Lmo2479 protein {UniProtKB/TrEMBL:Q8Y4G5}	lmo0966	lmo0966	Lmo0966 protein {UniProtKB/TrEMBL:Q8Y8D8}	[TP0067-TP0095 (0.6515529)]
COG0457	COG0457	lmo0966	lmo0966	Lmo0966 protein {UniProtKB/TrEMBL:Q8Y8D8}	lmo2479	lmo2479	Lmo2479 protein {UniProtKB/TrEMBL:Q8Y4G5}	[TP0067-TP0095 (0.6515529)]
COG0457	COG0457	lmo1266	lmo1266	Lmo1266 protein {UniProtKB/TrEMBL:Q8Y7L1}	lmo2479	lmo2479	Lmo2479 protein {UniProtKB/TrEMBL:Q8Y4G5}	[TP0067-TP0095 (0.6515529)]
COG0457	COG0457	lmo2479	lmo2479	Lmo2479 protein {UniProtKB/TrEMBL:Q8Y4G5}	lmo1266	lmo1266	Lmo1266 protein {UniProtKB/TrEMBL:Q8Y7L1}	[TP0067-TP0095 (0.6515529)]
COG0457	COG0457	lmo1510	lmo1510	Lmo1510 protein {UniProtKB/TrEMBL:Q8Y716}	lmo1510	lmo1510	Lmo1510 protein {UniProtKB/TrEMBL:Q8Y716}	[TP0067-TP0095 (0.6515529)]
COG0457	COG0457	lmo1266	lmo1266	Lmo1266 protein {UniProtKB/TrEMBL:Q8Y7L1}	lmo1922	lmo1922	Lmo1922 protein {UniProtKB/TrEMBL:Q8Y5Y1}	[TP0067-TP0095 (0.6515529)]
COG0457	COG0457	lmo1922	lmo1922	Lmo1922 protein {UniProtKB/TrEMBL:Q8Y5Y1}	lmo1266	lmo1266	Lmo1266 protein {UniProtKB/TrEMBL:Q8Y7L1}	[TP0067-TP0095 (0.6515529)]
COG0457	COG0457	lmo1266	lmo1266	Lmo1266 protein {UniProtKB/TrEMBL:Q8Y7L1}	lmo1510	lmo1510	Lmo1510 protein {UniProtKB/TrEMBL:Q8Y716}	[TP0067-TP0095 (0.6515529)]
COG0457	COG0457	lmo1510	lmo1510	Lmo1510 protein {UniProtKB/TrEMBL:Q8Y716}	lmo1266	lmo1266	Lmo1266 protein {UniProtKB/TrEMBL:Q8Y7L1}	[TP0067-TP0095 (0.6515529)]
COG0457	COG0457	lmo2479	lmo2479	Lmo2479 protein {UniProtKB/TrEMBL:Q8Y4G5}	lmo1510	lmo1510	Lmo1510 protein {UniProtKB/TrEMBL:Q8Y716}	[TP0067-TP0095 (0.6515529)]
COG0457	COG0457	lmo1510	lmo1510	Lmo1510 protein {UniProtKB/TrEMBL:Q8Y716}	lmo2479	lmo2479	Lmo2479 protein {UniProtKB/TrEMBL:Q8Y4G5}	[TP0067-TP0095 (0.6515529)]
COG0445	COG3839	lmo2810	gidA	tRNA uridine 5-carboxymethylaminomethyl modification enzyme gidA (Glucose-inhibited division protein A)	lmo0278	lmo0278	Lmo0278 protein {UniProtKB/TrEMBL:Q8YA81}	[TP0044-TP0804 (0.81002605)]
COG0103	COG0211	lmo2596	rpsI	30S ribosomal protein S9	lmo1540	rpmA	50S ribosomal protein L27	[TP1024-TP0743 (0.87139803)]
COG1200	COG4939	lmo1811	lmo1811	Lmo1811 protein {UniProtKB/TrEMBL:Q8Y686}	lmo2637	lmo2637	Lmo2637 protein {UniProtKB/TrEMBL:Q8Y436}	[TP0687-TP0171 (0.7207038)]
COG0457	COG0803	lmo1922	lmo1922	Lmo1922 protein {UniProtKB/TrEMBL:Q8Y5Y1}	lmo0153	lmo0153	Lmo0153 protein {UniProtKB/TrEMBL:Q8YAH3}	[TP0469-TP0034 (0.86910707)]
COG0457	COG0803	lmo0966	lmo0966	Lmo0966 protein {UniProtKB/TrEMBL:Q8Y8D8}	lmo1671	lmo1671	Lmo1671 protein {UniProtKB/TrEMBL:Q8Y6L3}	[TP0469-TP0034 (0.86910707)]
COG0457	COG0803	lmo2479	lmo2479	Lmo2479 protein {UniProtKB/TrEMBL:Q8Y4G5}	lmo1671	lmo1671	Lmo1671 protein {UniProtKB/TrEMBL:Q8Y6L3}	[TP0469-TP0034 (0.86910707)]
COG0457	COG0803	lmo1266	lmo1266	Lmo1266 protein {UniProtKB/TrEMBL:Q8Y7L1}	lmo0153	lmo0153	Lmo0153 protein {UniProtKB/TrEMBL:Q8YAH3}	[TP0469-TP0034 (0.86910707)]
COG0457	COG0803	lmo1510	lmo1510	Lmo1510 protein {UniProtKB/TrEMBL:Q8Y716}	lmo1671	lmo1671	Lmo1671 protein {UniProtKB/TrEMBL:Q8Y6L3}	[TP0469-TP0034 (0.86910707)]
COG0457	COG0803	lmo2479	lmo2479	Lmo2479 protein {UniProtKB/TrEMBL:Q8Y4G5}	lmo1847	mntA	Manganese-binding lipoprotein mntA precursor	[TP0469-TP0034 (0.86910707)]
COG0457	COG0803	lmo0966	lmo0966	Lmo0966 protein {UniProtKB/TrEMBL:Q8Y8D8}	lmo1847	mntA	Manganese-binding lipoprotein mntA precursor	[TP0469-TP0034 (0.86910707)]
COG0457	COG0803	lmo1266	lmo1266	Lmo1266 protein {UniProtKB/TrEMBL:Q8Y7L1}	lmo1847	mntA	Manganese-binding lipoprotein mntA precursor	[TP0469-TP0034 (0.86910707)]
COG0457	COG0803	lmo1510	lmo1510	Lmo1510 protein {UniProtKB/TrEMBL:Q8Y716}	lmo0153	lmo0153	Lmo0153 protein {UniProtKB/TrEMBL:Q8YAH3}	[TP0469-TP0034 (0.86910707)]
COG0457	COG0803	lmo0966	lmo0966	Lmo0966 protein {UniProtKB/TrEMBL:Q8Y8D8}	lmo0153	lmo0153	Lmo0153 protein {UniProtKB/TrEMBL:Q8YAH3}	[TP0469-TP0034 (0.86910707)]
COG0457	COG0803	lmo1922	lmo1922	Lmo1922 protein {UniProtKB/TrEMBL:Q8Y5Y1}	lmo1671	lmo1671	Lmo1671 protein {UniProtKB/TrEMBL:Q8Y6L3}	[TP0469-TP0034 (0.86910707)]
COG0457	COG0803	lmo2479	lmo2479	Lmo2479 protein {UniProtKB/TrEMBL:Q8Y4G5}	lmo0153	lmo0153	Lmo0153 protein {UniProtKB/TrEMBL:Q8YAH3}	[TP0469-TP0034 (0.86910707)]
COG0457	COG0803	lmo1266	lmo1266	Lmo1266 protein {UniProtKB/TrEMBL:Q8Y7L1}	lmo1671	lmo1671	Lmo1671 protein {UniProtKB/TrEMBL:Q8Y6L3}	[TP0469-TP0034 (0.86910707)]
COG0457	COG0803	lmo1510	lmo1510	Lmo1510 protein {UniProtKB/TrEMBL:Q8Y716}	lmo1847	mntA	Manganese-binding lipoprotein mntA precursor	[TP0469-TP0034 (0.86910707)]
COG0457	COG0803	lmo1922	lmo1922	Lmo1922 protein {UniProtKB/TrEMBL:Q8Y5Y1}	lmo1847	mntA	Manganese-binding lipoprotein mntA precursor	[TP0469-TP0034 (0.86910707)]
COG1285	COG1684	lmo2602	lmo2602	Lmo2602 protein {UniProtKB/TrEMBL:Q8Y453}	lmo0678	lmo0678	Lmo0678 protein {UniProtKB/TrEMBL:Q8Y956}	[TP0774-TP0716 (0.78400123)]
COG0693	COG0761	lmo2256	lmo2256	Lmo2256 protein {UniProtKB/TrEMBL:Q929B9}	lmo1451	lytB	4-hydroxy-3-methylbut-2-enyl diphosphate reductase (EC 1.17.1.2)	[TP0445-TP0547 (0.53976095)]
COG0584	COG1493	lmo1292	lmo1292	Lmo1292 protein {UniProtKB/TrEMBL:Q8Y7I5}	lmo2483	hprK	HPr kinase/phosphorylase (EC 2.7.11.-) (EC 2.7.4.-) (HPrK/P) (HPr(Ser) kinase/phosphorylase)	[TP0257-TP0591 (0.75711113)]
COG1536	COG4786	lmo0714	lmo0714	Lmo0714 protein {UniProtKB/TrEMBL:Q8Y928}	lmo0682	lmo0682	Lmo0682 protein {UniProtKB/TrEMBL:Q8Y952}	[TP0026-TP0961 (0.8107165)]
COG0223	COG0664	lmo1823	fmt	Methionyl-tRNA formyltransferase (EC 2.1.2.9)	lmo0274	lmo0274	Lmo0274 protein {UniProtKB/TrEMBL:Q8YA85}	[TP0756-TP0995 (0.69102824)]
COG0223	COG0664	lmo1823	fmt	Methionyl-tRNA formyltransferase (EC 2.1.2.9)	lmo0156	lmo0156	Lmo0156 protein {UniProtKB/TrEMBL:Q8YAH0}	[TP0756-TP0995 (0.69102824)]
COG0223	COG0664	lmo1823	fmt	Methionyl-tRNA formyltransferase (EC 2.1.2.9)	lmo0740	lmo0740	Lmo0740 protein {UniProtKB/TrEMBL:Q8Y902}	[TP0756-TP0995 (0.69102824)]
COG0223	COG0664	lmo1823	fmt	Methionyl-tRNA formyltransferase (EC 2.1.2.9)	lmo0200	lmo0200	Listeriolysin regulatory protein	[TP0756-TP0995 (0.69102824)]
COG0223	COG0664	lmo1823	fmt	Methionyl-tRNA formyltransferase (EC 2.1.2.9)	lmo1251	lmo1251	Lmo1251 protein {UniProtKB/TrEMBL:Q8Y7M3}	[TP0756-TP0995 (0.69102824)]
COG0223	COG0664	lmo1823	fmt	Methionyl-tRNA formyltransferase (EC 2.1.2.9)	lmo2131	lmo2131	Lmo2131 protein {UniProtKB/TrEMBL:Q8Y5D4}	[TP0756-TP0995 (0.69102824)]
COG0223	COG0664	lmo1823	fmt	Methionyl-tRNA formyltransferase (EC 2.1.2.9)	lmo0597	lmo0597	Lmo0597 protein {UniProtKB/TrEMBL:Q8Y9D3}	[TP0756-TP0995 (0.69102824)]
COG0223	COG0664	lmo1823	fmt	Methionyl-tRNA formyltransferase (EC 2.1.2.9)	lmo0281	lmo0281	Lmo0281 protein {UniProtKB/TrEMBL:Q8YA78}	[TP0756-TP0995 (0.69102824)]
COG0223	COG0664	lmo1823	fmt	Methionyl-tRNA formyltransferase (EC 2.1.2.9)	lmo0548	lmo0548	Lmo0548 protein {UniProtKB/TrEMBL:Q8Y9I0}	[TP0756-TP0995 (0.69102824)]
COG0223	COG0664	lmo1823	fmt	Methionyl-tRNA formyltransferase (EC 2.1.2.9)	lmo0753	lmo0753	Lmo0753 protein {UniProtKB/TrEMBL:Q8Y8Y9}	[TP0756-TP0995 (0.69102824)]
COG1197	COG1774	lmo0214	lmo0214	Transcription-repair coupling factor	lmo0163	lmo0163	Lmo0163 protein {UniProtKB/TrEMBL:Q8YAG3}	[TP0344-TP0046 (0.6615959)]
COG1475	COG1774	lmo2790	lmo2790	Partition protein ParB homolg	lmo0163	lmo0163	Lmo0163 protein {UniProtKB/TrEMBL:Q8YAG3}	[TP0271-TP0046 (0.61832625)]
COG1475	COG1774	lmo1309	lmo1309	Lmo1309 protein {UniProtKB/TrEMBL:Q8Y7H1}	lmo0163	lmo0163	Lmo0163 protein {UniProtKB/TrEMBL:Q8YAG3}	[TP0271-TP0046 (0.61832625)]
COG1475	COG1774	lmo2794	lmo2794	Lmo2794 protein {UniProtKB/TrEMBL:Q8Y3P1}	lmo0163	lmo0163	Lmo0163 protein {UniProtKB/TrEMBL:Q8YAG3}	[TP0271-TP0046 (0.61832625)]
COG0697	COG0716	lmo0495	lmo0495	Lmo0495 protein {UniProtKB/TrEMBL:Q8Y9N0}	lmo1710	lmo1710	Lmo1710 protein {UniProtKB/TrEMBL:Q92AU7}	[TP0986-TP0925 (0.8288174)]
COG0697	COG0716	lmo0495	lmo0495	Lmo0495 protein {UniProtKB/TrEMBL:Q8Y9N0}	lmo2153	lmo2153	Lmo2153 protein {UniProtKB/TrEMBL:Q8Y5B4}	[TP0986-TP0925 (0.8288174)]
COG0272	COG0773	lmo1758	lmo1758	Lmo1758 protein {UniProtKB/TrEMBL:Q8Y6D0}	lmo1605	murC	UDP-N-acetylmuramate--L-alanine ligase (EC 6.3.2.8) (UDP-N- acetylmuramoyl-L-alanine synthetase)	[TP0634-TP0341 (0.8201813)]
COG1122	COG4330	lmo2601	cbiO2	Cobalt import ATP-binding protein cbiO 2	lmo2148	lmo2148	Lmo2148 protein {UniProtKB/TrEMBL:Q8Y5B7}	[TP0227-TP0033 (0.81817394)]
COG1122	COG4330	lmo2600	cbiO1	Cobalt import ATP-binding protein cbiO 1	lmo2148	lmo2148	Lmo2148 protein {UniProtKB/TrEMBL:Q8Y5B7}	[TP0227-TP0033 (0.81817394)]
COG1122	COG4330	lmo1207	cbiO3	Putative cobalt import ATP-binding protein cbiO 3	lmo2148	lmo2148	Lmo2148 protein {UniProtKB/TrEMBL:Q8Y5B7}	[TP0227-TP0033 (0.81817394)]
COG0301	COG0566	lmo1592	thiI	Probable thiamine biosynthesis protein thiI	lmo0241	lmo0241	Lmo0241 protein {UniProtKB/TrEMBL:Q92F34}	[TP0559-TP0054 (0.678511)]
COG0301	COG0566	lmo1592	thiI	Probable thiamine biosynthesis protein thiI	lmo1218	lmo1218	Lmo1218 protein {UniProtKB/TrEMBL:Q8Y7Q4}	[TP0559-TP0054 (0.678511)]
COG0353	COG0514	lmo2702	recR	Recombination protein recR	lmo2757	lmo2757	Lmo2757 protein {UniProtKB/TrEMBL:Q8Y3S4}	[TP1004-TP0103 (0.6917512)]
COG0353	COG0514	lmo2702	recR	Recombination protein recR	lmo1942	lmo1942	RecS protein {UniProtKB/TrEMBL:Q8Y5W3}	[TP1004-TP0103 (0.6917512)]
COG0036	COG0249	lmo1818	lmo1818	Lmo1818 protein {UniProtKB/TrEMBL:Q8Y681}	lmo1403	mutS	DNA mismatch repair protein mutS	[TP0945-TP0328 (0.6742458)]
COG0036	COG0249	lmo2659	lmo2659	Lmo2659 protein {UniProtKB/TrEMBL:Q8Y418}	lmo1403	mutS	DNA mismatch repair protein mutS	[TP0945-TP0328 (0.6742458)]
COG0036	COG0249	lmo0505	lmo0505	Lmo0505 protein {UniProtKB/TrEMBL:Q8Y9M1}	lmo1403	mutS	DNA mismatch repair protein mutS	[TP0945-TP0328 (0.6742458)]
COG0036	COG0249	lmo0499	lmo0499	Lmo0499 protein {UniProtKB/TrEMBL:Q8Y9M7}	lmo1403	mutS	DNA mismatch repair protein mutS	[TP0945-TP0328 (0.6742458)]
COG0036	COG0249	lmo2661	lmo2661	Lmo2661 protein {UniProtKB/TrEMBL:Q8Y416}	lmo1403	mutS	DNA mismatch repair protein mutS	[TP0945-TP0328 (0.6742458)]
COG0036	COG0249	lmo0735	lmo0735	Lmo0735 protein {UniProtKB/TrEMBL:Q8Y907}	lmo1403	mutS	DNA mismatch repair protein mutS	[TP0945-TP0328 (0.6742458)]
COG0124	COG0465	lmo1520	hisS	Histidyl-tRNA synthetase (EC 6.1.1.21) (Histidine--tRNA ligase) (HisRS)	lmo0220	lmo0220	FtsH protein {UniProtKB/TrEMBL:Q8YAC6}	[TP0641-TP0330 (0.76316583)]
COG0257	COG0719	lmo2609	lmo2609	50S ribosomal protein L36	lmo2414	lmo2414	Lmo2414 protein {UniProtKB/TrEMBL:Q8Y4M3}	[TP0209-TP0612 (0.6772987)]
COG0257	COG0719	lmo2609	lmo2609	50S ribosomal protein L36	lmo2411	lmo2411	Lmo2411 protein {UniProtKB/TrEMBL:Q928M6}	[TP0209-TP0612 (0.6772987)]
COG0564	COG1843	lmo1843	lmo1843	Lmo1843 protein {UniProtKB/TrEMBL:Q8Y657}	lmo0696	lmo0696	Lmo0696 protein {UniProtKB/TrEMBL:Q8Y944}	[TP0339-TP0728 (0.7885255)]
COG0564	COG1843	lmo0969	lmo0969	Lmo0969 protein {UniProtKB/TrEMBL:Q8Y8D6}	lmo0696	lmo0696	Lmo0696 protein {UniProtKB/TrEMBL:Q8Y944}	[TP0339-TP0728 (0.7885255)]
COG0564	COG1843	lmo2244	lmo2244	Lmo2244 protein {UniProtKB/TrEMBL:Q8Y532}	lmo0696	lmo0696	Lmo0696 protein {UniProtKB/TrEMBL:Q8Y944}	[TP0339-TP0728 (0.7885255)]
COG0493	COG1488	lmo1733	lmo1733	Lmo1733 protein {UniProtKB/TrEMBL:Q8Y6F4}	lmo1092	lmo1092	Lmo1092 protein {UniProtKB/TrEMBL:Q8Y826}	[TP0735-TP0628 (0.6598422)]
COG0173	COG0493	lmo1519	aspS	Aspartyl-tRNA synthetase (EC 6.1.1.12) (Aspartate--tRNA ligase) (AspRS)	lmo1733	lmo1733	Lmo1733 protein {UniProtKB/TrEMBL:Q8Y6F4}	[TP0985-TP0735 (0.50901)]
COG0275	COG0820	lmo2041	mraW	S-adenosyl-methyltransferase mraW (EC 2.1.1.-)	lmo0482	lmo0482	Lmo0482 protein {UniProtKB/TrEMBL:Q8Y9P2}	[TP0384-TP0068 (0.79878455)]
COG0445	COG1366	lmo2810	gidA	tRNA uridine 5-carboxymethylaminomethyl modification enzyme gidA (Glucose-inhibited division protein A)	lmo0893	rsbV	Anti-sigma-B factor antagonist (Anti-anti-sigma-B factor)	[TP0044-TP0233 (0.74185747)]
COG0445	COG1366	lmo2810	gidA	tRNA uridine 5-carboxymethylaminomethyl modification enzyme gidA (Glucose-inhibited division protein A)	lmo0890	lmo0890	RsbS protein {UniProtKB/TrEMBL:Q92DC5}	[TP0044-TP0233 (0.74185747)]
COG0242	COG0360	lmo1051	def	Peptide deformylase (EC 3.5.1.88) (PDF) (Polypeptide deformylase)	lmo0044	rpsF	30S ribosomal protein S6	[TP0757-TP0063 (0.54983324)]
COG0693	COG1653	lmo2256	lmo2256	Lmo2256 protein {UniProtKB/TrEMBL:Q929B9}	lmo0768	lmo0768	Lmo0768 protein {UniProtKB/TrEMBL:Q8Y8X4}	[TP0445-TP0074 (0.5751514)]
COG0693	COG1653	lmo2256	lmo2256	Lmo2256 protein {UniProtKB/TrEMBL:Q929B9}	lmo2839	lmo2839	Lmo2839 protein {UniProtKB/TrEMBL:Q8Y3J6}	[TP0445-TP0074 (0.5751514)]
COG0693	COG1653	lmo2256	lmo2256	Lmo2256 protein {UniProtKB/TrEMBL:Q929B9}	lmo0859	lmo0859	Lmo0859 protein {UniProtKB/TrEMBL:Q8Y8N7}	[TP0445-TP0074 (0.5751514)]
COG0693	COG1653	lmo2256	lmo2256	Lmo2256 protein {UniProtKB/TrEMBL:Q929B9}	lmo1730	lmo1730	Lmo1730 protein {UniProtKB/TrEMBL:Q8Y6F7}	[TP0445-TP0074 (0.5751514)]
COG0693	COG1653	lmo2256	lmo2256	Lmo2256 protein {UniProtKB/TrEMBL:Q929B9}	lmo2007	lmo2007	Lmo2007 protein {UniProtKB/TrEMBL:Q8Y5P9}	[TP0445-TP0074 (0.5751514)]
COG0693	COG1653	lmo2256	lmo2256	Lmo2256 protein {UniProtKB/TrEMBL:Q929B9}	lmo0181	lmo0181	Lmo0181 protein {UniProtKB/TrEMBL:Q8YAE9}	[TP0445-TP0074 (0.5751514)]
COG0012	COG4939	lmo2779	lmo2779	Lmo2779 protein {UniProtKB/TrEMBL:Q926X1}	lmo2637	lmo2637	Lmo2637 protein {UniProtKB/TrEMBL:Q8Y436}	[TP0124-TP0171 (0.59485275)]
COG0267	COG0357	lmo0244	lmo0244	50S ribosomal protein L33 2	lmo2802	gidB	Methyltransferase gidB (EC 2.1.-.-) (Glucose-inhibited division protein B)	[TP0234-TP0946 (0.6249908)]
COG0267	COG0357	lmo1335	lmo1335	50S ribosomal protein L33 1	lmo2802	gidB	Methyltransferase gidB (EC 2.1.-.-) (Glucose-inhibited division protein B)	[TP0234-TP0946 (0.6249908)]
COG0216	COG4939	lmo2543	prf1	Peptide chain release factor 1 (RF-1)	lmo2637	lmo2637	Lmo2637 protein {UniProtKB/TrEMBL:Q8Y436}	[TP0051-TP0171 (0.7207038)]
COG0234	COG0772	lmo2069	groS	10 kDa chaperonin (Protein Cpn10) (groES protein)	lmo2687	lmo2687	Lmo2687 protein {UniProtKB/TrEMBL:Q8Y3Z2}	[TP1013-TP0387 (0.81326103)]
COG0234	COG0772	lmo2069	groS	10 kDa chaperonin (Protein Cpn10) (groES protein)	lmo1071	lmo1071	Lmo1071 protein {UniProtKB/TrEMBL:Q8Y847}	[TP1013-TP0387 (0.81326103)]
COG0234	COG0772	lmo2069	groS	10 kDa chaperonin (Protein Cpn10) (groES protein)	lmo2688	lmo2688	Lmo2688 protein {UniProtKB/TrEMBL:Q8Y3Z1}	[TP1013-TP0387 (0.81326103)]
COG0234	COG0772	lmo2069	groS	10 kDa chaperonin (Protein Cpn10) (groES protein)	lmo2427	lmo2427	Lmo2427 protein {UniProtKB/TrEMBL:Q8Y4L0}	[TP1013-TP0387 (0.81326103)]
COG0234	COG0772	lmo2069	groS	10 kDa chaperonin (Protein Cpn10) (groES protein)	lmo0421	lmo0421	Lmo0421 protein {UniProtKB/TrEMBL:Q8Y9U9}	[TP1013-TP0387 (0.81326103)]
COG0234	COG0772	lmo2069	groS	10 kDa chaperonin (Protein Cpn10) (groES protein)	lmo2428	lmo2428	Lmo2428 protein {UniProtKB/TrEMBL:Q8Y4K9}	[TP1013-TP0387 (0.81326103)]
COG0445	COG0457	lmo2810	gidA	tRNA uridine 5-carboxymethylaminomethyl modification enzyme gidA (Glucose-inhibited division protein A)	lmo2479	lmo2479	Lmo2479 protein {UniProtKB/TrEMBL:Q8Y4G5}	[TP0044-TP0954 (0.8549597)]
COG0445	COG0457	lmo2810	gidA	tRNA uridine 5-carboxymethylaminomethyl modification enzyme gidA (Glucose-inhibited division protein A)	lmo1510	lmo1510	Lmo1510 protein {UniProtKB/TrEMBL:Q8Y716}	[TP0044-TP0954 (0.8549597)]
COG0445	COG0457	lmo2810	gidA	tRNA uridine 5-carboxymethylaminomethyl modification enzyme gidA (Glucose-inhibited division protein A)	lmo1266	lmo1266	Lmo1266 protein {UniProtKB/TrEMBL:Q8Y7L1}	[TP0044-TP0954 (0.8549597)]
COG0445	COG0457	lmo2810	gidA	tRNA uridine 5-carboxymethylaminomethyl modification enzyme gidA (Glucose-inhibited division protein A)	lmo0966	lmo0966	Lmo0966 protein {UniProtKB/TrEMBL:Q8Y8D8}	[TP0044-TP0954 (0.8549597)]
COG0445	COG0457	lmo2810	gidA	tRNA uridine 5-carboxymethylaminomethyl modification enzyme gidA (Glucose-inhibited division protein A)	lmo1922	lmo1922	Lmo1922 protein {UniProtKB/TrEMBL:Q8Y5Y1}	[TP0044-TP0954 (0.8549597)]
COG0305	COG1595	lmo0054	lmo0054	DnaC protein {UniProtKB/TrEMBL:Q92FQ6}	lmo0243	lmo0243	RNA polymerase sigma-30 factor	[TP0058-TP0092 (0.74082893)]
COG0305	COG1595	lmo0054	lmo0054	DnaC protein {UniProtKB/TrEMBL:Q92FQ6}	lmo0423	lmo0423	Lmo0423 protein {UniProtKB/TrEMBL:Q8Y9U7}	[TP0058-TP0092 (0.74082893)]
COG0290	COG1516	lmo1785	infC	Translation initiation factor IF-3	lmo0708	lmo0708	Lmo0708 protein {UniProtKB/TrEMBL:Q8Y933}	[TP0850-TP0943 (0.6225916)]
COG0228	COG0250	lmo1797	rpsP	30S ribosomal protein S16	lmo0246	lmo0246	Transcription antitermination factor	[TP0905-TP0236 (0.7099409)]
COG1595	COG1868	lmo0423	lmo0423	Lmo0423 protein {UniProtKB/TrEMBL:Q8Y9U7}	lmo0699	lmo0699	Lmo0699 protein {UniProtKB/TrEMBL:Q8Y942}	[TP0092-TP0721 (0.802411)]
COG1595	COG1868	lmo0243	lmo0243	RNA polymerase sigma-30 factor	lmo0699	lmo0699	Lmo0699 protein {UniProtKB/TrEMBL:Q8Y942}	[TP0092-TP0721 (0.802411)]
COG0465	COG0532	lmo0220	lmo0220	FtsH protein {UniProtKB/TrEMBL:Q8YAC6}	lmo1325	infB	Translation initiation factor IF-2	[TP0330-TP0891 (0.8751731)]
COG0234	COG0445	lmo2069	groS	10 kDa chaperonin (Protein Cpn10) (groES protein)	lmo2810	gidA	tRNA uridine 5-carboxymethylaminomethyl modification enzyme gidA (Glucose-inhibited division protein A)	[TP1013-TP0044 (0.813164)]
COG0326	COG0353	lmo0942	lmo0942	Lmo0942 protein {UniProtKB/TrEMBL:Q8Y8G2}	lmo2702	recR	Recombination protein recR	[TP0984-TP1004 (0.5573069)]
COG0265	COG1381	lmo2502	lmo2502	Lmo2502 protein {UniProtKB/TrEMBL:Q8Y4E4}	lmo1460	recO	DNA repair protein recO (Recombination protein O)	[TP0773-TP0636 (0.870009)]
COG0265	COG1381	lmo0292	lmo0292	Lmo0292 protein {UniProtKB/TrEMBL:Q8YA67}	lmo1460	recO	DNA repair protein recO (Recombination protein O)	[TP0773-TP0636 (0.870009)]
COG0457	COG0860	lmo0966	lmo0966	Lmo0966 protein {UniProtKB/TrEMBL:Q8Y8D8}	lmo1521	lmo1521	Lmo1521 protein {UniProtKB/TrEMBL:Q8Y707}	[TP0820-TP0247 (0.74644035), TP0067-TP0247 (0.79531366)]
COG0457	COG0860	lmo0966	lmo0966	Lmo0966 protein {UniProtKB/TrEMBL:Q8Y8D8}	lmo0129	lmo0129	Lmo0129 protein {UniProtKB/TrEMBL:Q8YAJ6}	[TP0820-TP0247 (0.74644035), TP0067-TP0247 (0.79531366)]
COG0457	COG0860	lmo1922	lmo1922	Lmo1922 protein {UniProtKB/TrEMBL:Q8Y5Y1}	lmo1521	lmo1521	Lmo1521 protein {UniProtKB/TrEMBL:Q8Y707}	[TP0820-TP0247 (0.74644035), TP0067-TP0247 (0.79531366)]
COG0457	COG0860	lmo1510	lmo1510	Lmo1510 protein {UniProtKB/TrEMBL:Q8Y716}	lmo1521	lmo1521	Lmo1521 protein {UniProtKB/TrEMBL:Q8Y707}	[TP0820-TP0247 (0.74644035), TP0067-TP0247 (0.79531366)]
COG0457	COG0860	lmo1510	lmo1510	Lmo1510 protein {UniProtKB/TrEMBL:Q8Y716}	lmo0129	lmo0129	Lmo0129 protein {UniProtKB/TrEMBL:Q8YAJ6}	[TP0820-TP0247 (0.74644035), TP0067-TP0247 (0.79531366)]
COG0457	COG0860	lmo2479	lmo2479	Lmo2479 protein {UniProtKB/TrEMBL:Q8Y4G5}	lmo0129	lmo0129	Lmo0129 protein {UniProtKB/TrEMBL:Q8YAJ6}	[TP0820-TP0247 (0.74644035), TP0067-TP0247 (0.79531366)]
COG0457	COG0860	lmo1266	lmo1266	Lmo1266 protein {UniProtKB/TrEMBL:Q8Y7L1}	lmo0129	lmo0129	Lmo0129 protein {UniProtKB/TrEMBL:Q8YAJ6}	[TP0820-TP0247 (0.74644035), TP0067-TP0247 (0.79531366)]
COG0457	COG0860	lmo1922	lmo1922	Lmo1922 protein {UniProtKB/TrEMBL:Q8Y5Y1}	lmo0129	lmo0129	Lmo0129 protein {UniProtKB/TrEMBL:Q8YAJ6}	[TP0820-TP0247 (0.74644035), TP0067-TP0247 (0.79531366)]
COG0457	COG0860	lmo2479	lmo2479	Lmo2479 protein {UniProtKB/TrEMBL:Q8Y4G5}	lmo1521	lmo1521	Lmo1521 protein {UniProtKB/TrEMBL:Q8Y707}	[TP0820-TP0247 (0.74644035), TP0067-TP0247 (0.79531366)]
COG0457	COG0860	lmo1266	lmo1266	Lmo1266 protein {UniProtKB/TrEMBL:Q8Y7L1}	lmo1521	lmo1521	Lmo1521 protein {UniProtKB/TrEMBL:Q8Y707}	[TP0820-TP0247 (0.74644035), TP0067-TP0247 (0.79531366)]
COG1057	COG1774	lmo1488	nadD	Probable nicotinate-nucleotide adenylyltransferase (EC 2.7.7.18) (Deamido-NAD(+) pyrophosphorylase) (Deamido-NAD(+) diphosphorylase) (Nicotinate mononucleotide adenylyltransferase) (NaMN adenylyltransferase)	lmo0163	lmo0163	Lmo0163 protein {UniProtKB/TrEMBL:Q8YAG3}	[TP0741-TP0046 (0.7023217)]
COG0652	COG1749	lmo2376	lmo2376	Lmo2376 protein {UniProtKB/TrEMBL:Q8Y4Q8}	lmo0697	lmo0697	Lmo0697 protein {UniProtKB/TrEMBL:Q92DV7}	[TP0947-TP0727 (0.6414869)]
COG1186	COG1925	lmo2509	prfB	Peptide chain release factor 2 (RF-2)	lmo1002	ptsH	Phosphocarrier protein HPr (Histidine-containing protein)	[TP0576-TP0589 (0.79878455)]
COG1177	COG1558	lmo0809	lmo0809	Lmo0809 protein {UniProtKB/TrEMBL:Q92DL4}	lmo0711	lmo0711	Lmo0711 protein {UniProtKB/TrEMBL:Q92DU3}	[TP0654-TP0397 (0.7022186)]
COG0319	COG0333	lmo1465	lmo1465	UPF0054 protein lmo1465	lmo2047	rpmF2	50S ribosomal protein L32-2	[TP0650-TP0807 (0.80809164)]
COG0319	COG0333	lmo1465	lmo1465	UPF0054 protein lmo1465	lmo0486	rpmF1	50S ribosomal protein L32-1	[TP0650-TP0807 (0.80809164)]
COG0301	COG0849	lmo1592	thiI	Probable thiamine biosynthesis protein thiI	lmo2033	lmo2033	FtsA protein {UniProtKB/TrEMBL:Q8Y5M4}	[TP0559-TP0389 (0.64923996)]
COG0216	COG0457	lmo2543	prf1	Peptide chain release factor 1 (RF-1)	lmo0966	lmo0966	Lmo0966 protein {UniProtKB/TrEMBL:Q8Y8D8}	[TP0051-TP0067 (0.7097377)]
COG0216	COG0457	lmo2543	prf1	Peptide chain release factor 1 (RF-1)	lmo1510	lmo1510	Lmo1510 protein {UniProtKB/TrEMBL:Q8Y716}	[TP0051-TP0067 (0.7097377)]
COG0216	COG0457	lmo2543	prf1	Peptide chain release factor 1 (RF-1)	lmo2479	lmo2479	Lmo2479 protein {UniProtKB/TrEMBL:Q8Y4G5}	[TP0051-TP0067 (0.7097377)]
COG0216	COG0457	lmo2543	prf1	Peptide chain release factor 1 (RF-1)	lmo1266	lmo1266	Lmo1266 protein {UniProtKB/TrEMBL:Q8Y7L1}	[TP0051-TP0067 (0.7097377)]
COG0216	COG0457	lmo2543	prf1	Peptide chain release factor 1 (RF-1)	lmo1922	lmo1922	Lmo1922 protein {UniProtKB/TrEMBL:Q8Y5Y1}	[TP0051-TP0067 (0.7097377)]
COG1360	COG4786	lmo0686	lmo0686	Motility protein {UniProtKB/TrEMBL:Q9XDE6}	lmo0682	lmo0682	Lmo0682 protein {UniProtKB/TrEMBL:Q8Y952}	[TP0724-TP0961 (0.729456)]
COG0687	COG0693	lmo0810	lmo0810	Lmo0810 protein {UniProtKB/TrEMBL:Q8Y8T4}	lmo2256	lmo2256	Lmo2256 protein {UniProtKB/TrEMBL:Q929B9}	[TP0655-TP0445 (0.5706956)]
COG0249	COG4939	lmo1403	mutS	DNA mismatch repair protein mutS	lmo2637	lmo2637	Lmo2637 protein {UniProtKB/TrEMBL:Q8Y436}	[TP0328-TP0171 (0.62465936)]
COG0802	COG1774	lmo2078	lmo2078	Lmo2078 protein {UniProtKB/TrEMBL:Q8Y5I4}	lmo0163	lmo0163	Lmo0163 protein {UniProtKB/TrEMBL:Q8YAG3}	[TP0875-TP0046 (0.67547834)]
COG0608	COG1366	lmo1525	lmo1525	Lmo1525 protein {UniProtKB/TrEMBL:Q8Y705}	lmo0893	rsbV	Anti-sigma-B factor antagonist (Anti-anti-sigma-B factor)	[TP0704-TP0540 (0.7098393)]
COG0608	COG1366	lmo1525	lmo1525	Lmo1525 protein {UniProtKB/TrEMBL:Q8Y705}	lmo0890	lmo0890	RsbS protein {UniProtKB/TrEMBL:Q92DC5}	[TP0704-TP0540 (0.7098393)]
COG0705	COG1187	lmo1337	lmo1337	Lmo1337 protein {UniProtKB/TrEMBL:Q8Y7E6}	lmo1949	lmo1949	Lmo1949 protein {UniProtKB/TrEMBL:Q8Y5V6}	[TP0982-TP0459 (0.6079956)]
COG0705	COG1187	lmo1337	lmo1337	Lmo1337 protein {UniProtKB/TrEMBL:Q8Y7E6}	lmo2342	lmo2342	Lmo2342 protein {UniProtKB/TrEMBL:Q8Y4U0}	[TP0982-TP0459 (0.6079956)]
COG0569	COG1256	lmo1023	lmo1023	Lmo1023 protein {UniProtKB/TrEMBL:Q92CZ9}	lmo0705	lmo0705	Lmo0705 protein {UniProtKB/TrEMBL:Q8Y936}	[TP0024-TP0660 (0.58621275)]
COG0290	COG0457	lmo1785	infC	Translation initiation factor IF-3	lmo1510	lmo1510	Lmo1510 protein {UniProtKB/TrEMBL:Q8Y716}	[TP0850-TP0095 (0.6947713)]
COG0290	COG0457	lmo1785	infC	Translation initiation factor IF-3	lmo0966	lmo0966	Lmo0966 protein {UniProtKB/TrEMBL:Q8Y8D8}	[TP0850-TP0095 (0.6947713)]
COG0290	COG0457	lmo1785	infC	Translation initiation factor IF-3	lmo1266	lmo1266	Lmo1266 protein {UniProtKB/TrEMBL:Q8Y7L1}	[TP0850-TP0095 (0.6947713)]
COG0290	COG0457	lmo1785	infC	Translation initiation factor IF-3	lmo1922	lmo1922	Lmo1922 protein {UniProtKB/TrEMBL:Q8Y5Y1}	[TP0850-TP0095 (0.6947713)]
COG0290	COG0457	lmo1785	infC	Translation initiation factor IF-3	lmo2479	lmo2479	Lmo2479 protein {UniProtKB/TrEMBL:Q8Y4G5}	[TP0850-TP0095 (0.6947713)]
COG0080	COG0301	lmo0248	rplK	50S ribosomal protein L11	lmo1592	thiI	Probable thiamine biosynthesis protein thiI	[TP0237-TP0559 (0.59848577)]
COG0782	COG0860	lmo1496	greA	Transcription elongation factor greA (Transcript cleavage factor greA)	lmo1521	lmo1521	Lmo1521 protein {UniProtKB/TrEMBL:Q8Y707}	[TP0019-TP0247 (0.7668169)]
COG0782	COG0860	lmo1496	greA	Transcription elongation factor greA (Transcript cleavage factor greA)	lmo0129	lmo0129	Lmo0129 protein {UniProtKB/TrEMBL:Q8YAJ6}	[TP0019-TP0247 (0.7668169)]
COG0234	COG1619	lmo2069	groS	10 kDa chaperonin (Protein Cpn10) (groES protein)	lmo0028	lmo0028	Lmo0028 protein {UniProtKB/TrEMBL:Q8YAT5}	[TP1013-TP0688 (0.6288964)]
COG0234	COG1619	lmo2069	groS	10 kDa chaperonin (Protein Cpn10) (groES protein)	lmo1638	lmo1638	Lmo1638 protein {UniProtKB/TrEMBL:Q8Y6P6}	[TP1013-TP0688 (0.6288964)]
COG0255	COG1516	lmo2624	rpmC	50S ribosomal protein L29	lmo0708	lmo0708	Lmo0708 protein {UniProtKB/TrEMBL:Q8Y933}	[TP0197-TP0943 (0.5311184)]
COG0824	COG1480	lmo1281	lmo1281	Lmo1281 protein {UniProtKB/TrEMBL:Q8Y7J6}	lmo1466	lmo1466	Lmo1466 protein {UniProtKB/TrEMBL:Q8Y746}	[TP0156-TP0651 (0.6079956)]
COG0322	COG0353	lmo0846	lmo0846	Lmo0846 protein {UniProtKB/TrEMBL:Q8Y8Q0}	lmo2702	recR	Recombination protein recR	[TP0472-TP1004 (0.53674763)]
COG0322	COG0353	lmo1234	uvrC	UvrABC system protein C (Protein uvrC) (Excinuclease ABC subunit C)	lmo2702	recR	Recombination protein recR	[TP0472-TP1004 (0.53674763)]
COG0771	COG1595	lmo2036	murD	UDP-N-acetylmuramoylalanine--D-glutamate ligase (EC 6.3.2.9) (UDP-N- acetylmuramoyl-L-alanyl-D-glutamate synthetase) (D-glutamic acid- adding enzyme)	lmo0243	lmo0243	RNA polymerase sigma-30 factor	[TP0903-TP0092 (0.6651206)]
COG0771	COG1595	lmo2036	murD	UDP-N-acetylmuramoylalanine--D-glutamate ligase (EC 6.3.2.9) (UDP-N- acetylmuramoyl-L-alanyl-D-glutamate synthetase) (D-glutamic acid- adding enzyme)	lmo0423	lmo0423	Lmo0423 protein {UniProtKB/TrEMBL:Q8Y9U7}	[TP0903-TP0092 (0.6651206)]
COG1677	COG1815	lmo0712	fliE	Flagellar hook-basal body complex protein fliE	lmo0710	lmo0710	Lmo0710 protein {UniProtKB/TrEMBL:Q8Y931}	[TP0398-TP0396 (0.79194725)]
COG0188	COG0305	lmo0007	lmo0007	DNA gyrase subunit A {UniProtKB/TrEMBL:Q8YAV6}	lmo0054	lmo0054	DnaC protein {UniProtKB/TrEMBL:Q92FQ6}	[TP0005-TP0058 (0.73312306)]
COG0188	COG0305	lmo1287	lmo1287	ParC protein {UniProtKB/TrEMBL:Q8Y7J0}	lmo0054	lmo0054	DnaC protein {UniProtKB/TrEMBL:Q92FQ6}	[TP0005-TP0058 (0.73312306)]
COG0233	COG1283	lmo1314	frr	Ribosome recycling factor (Ribosome-releasing factor) (RRF)	lmo0826	lmo0826	Lmo0826 protein {UniProtKB/TrEMBL:Q8Y8R8}	[TP0604-TP0771 (0.7316062)]
COG0840	COG1344	lmo0723	lmo0723	Lmo0723 protein {UniProtKB/TrEMBL:Q8Y919}	lmo0706	lmo0706	Lmo0706 protein {UniProtKB/TrEMBL:Q8Y935}	[TP0640-TP0870 (0.6975479)]
COG0840	COG1344	lmo1699	lmo1699	Lmo1699 protein {UniProtKB/TrEMBL:Q8Y6I5}	lmo0690	flaA	Flagellin {UniProtKB/Swiss-Prot:Q02551}	[TP0640-TP0870 (0.6975479)]
COG0840	COG1344	lmo1699	lmo1699	Lmo1699 protein {UniProtKB/TrEMBL:Q8Y6I5}	lmo0706	lmo0706	Lmo0706 protein {UniProtKB/TrEMBL:Q8Y935}	[TP0640-TP0870 (0.6975479)]
COG0840	COG1344	lmo0723	lmo0723	Lmo0723 protein {UniProtKB/TrEMBL:Q8Y919}	lmo0690	flaA	Flagellin {UniProtKB/Swiss-Prot:Q02551}	[TP0640-TP0870 (0.6975479)]
COG1825	COG2812	lmo0211	ctc	50S ribosomal protein L25 (General stress protein CTC)	lmo2704	lmo2704	DnaX protein {UniProtKB/TrEMBL:Q8Y3X5}	[TP0372-TP1005 (0.6540257)]
COG0024	COG1121	lmo1709	lmo1709	Lmo1709 protein {UniProtKB/TrEMBL:Q8Y6H5}	lmo1849	mntB	Manganese transport system ATP-binding protein mntB	[TP0842-TP0164 (0.77940726)]
COG0024	COG1121	lmo1709	lmo1709	Lmo1709 protein {UniProtKB/TrEMBL:Q8Y6H5}	lmo1447	zurA	Zinc uptake system ATP-binding protein zurA	[TP0842-TP0164 (0.77940726)]
COG0024	COG1121	lmo1709	lmo1709	Lmo1709 protein {UniProtKB/TrEMBL:Q8Y6H5}	lmo0154	lmo0154	Lmo0154 protein {UniProtKB/TrEMBL:Q8YAH2}	[TP0842-TP0164 (0.77940726)]
COG0361	COG1214	lmo2610	infA	Translation initiation factor IF-1	lmo2077	lmo2077	Lmo2077 protein {UniProtKB/TrEMBL:Q8Y5I5}	[TP0097-TP0876 (0.56457245)]
COG0257	COG1283	lmo2609	lmo2609	50S ribosomal protein L36	lmo0826	lmo0826	Lmo0826 protein {UniProtKB/TrEMBL:Q8Y8R8}	[TP0209-TP0771 (0.6772987)]
COG0255	COG1011	lmo2624	rpmC	50S ribosomal protein L29	lmo0635	lmo0635	Lmo0635 protein {UniProtKB/TrEMBL:Q8Y997}	[TP0197-TP0158 (0.6077605)]
COG0255	COG1011	lmo2624	rpmC	50S ribosomal protein L29	lmo0260	lmo0260	Lmo0260 protein {UniProtKB/TrEMBL:Q8YA95}	[TP0197-TP0158 (0.6077605)]
COG0242	COG1187	lmo1051	def	Peptide deformylase (EC 3.5.1.88) (PDF) (Polypeptide deformylase)	lmo1949	lmo1949	Lmo1949 protein {UniProtKB/TrEMBL:Q8Y5V6}	[TP0757-TP0459 (0.5284328)]
COG0242	COG1187	lmo1051	def	Peptide deformylase (EC 3.5.1.88) (PDF) (Polypeptide deformylase)	lmo2342	lmo2342	Lmo2342 protein {UniProtKB/TrEMBL:Q8Y4U0}	[TP0757-TP0459 (0.5284328)]
COG0457	COG0558	lmo2479	lmo2479	Lmo2479 protein {UniProtKB/TrEMBL:Q8Y4G5}	lmo1396	lmo1396	Lmo1396 protein {UniProtKB/TrEMBL:Q8Y794}	[TP0067-TP0730 (0.86096925)]
COG0457	COG0558	lmo1266	lmo1266	Lmo1266 protein {UniProtKB/TrEMBL:Q8Y7L1}	lmo1396	lmo1396	Lmo1396 protein {UniProtKB/TrEMBL:Q8Y794}	[TP0067-TP0730 (0.86096925)]
COG0457	COG0558	lmo0966	lmo0966	Lmo0966 protein {UniProtKB/TrEMBL:Q8Y8D8}	lmo1396	lmo1396	Lmo1396 protein {UniProtKB/TrEMBL:Q8Y794}	[TP0067-TP0730 (0.86096925)]
COG0457	COG0558	lmo1922	lmo1922	Lmo1922 protein {UniProtKB/TrEMBL:Q8Y5Y1}	lmo1396	lmo1396	Lmo1396 protein {UniProtKB/TrEMBL:Q8Y794}	[TP0067-TP0730 (0.86096925)]
COG0457	COG0558	lmo1510	lmo1510	Lmo1510 protein {UniProtKB/TrEMBL:Q8Y716}	lmo1396	lmo1396	Lmo1396 protein {UniProtKB/TrEMBL:Q8Y794}	[TP0067-TP0730 (0.86096925)]
COG0020	COG1508	lmo1315	uppS	Undecaprenyl pyrophosphate synthetase (EC 2.5.1.31) (UPP synthetase) (Di-trans,poly-cis-decaprenylcistransferase) (Undecaprenyl diphosphate synthase) (UDS)	lmo2461	lmo2461	Sigma-54 protein {UniProtKB/TrEMBL:O08352}	[TP0603-TP0111 (0.79878455)]
COG0192	COG1774	lmo1664	metK	S-adenosylmethionine synthetase (EC 2.5.1.6) (Methionine adenosyltransferase) (AdoMet synthetase) (MAT)	lmo0163	lmo0163	Lmo0163 protein {UniProtKB/TrEMBL:Q8YAG3}	[TP0794-TP0046 (0.7023217)]
COG1385	COG2812	lmo1470	lmo1470	Orf29 protein {UniProtKB/TrEMBL:Q9S5A1}	lmo2704	lmo2704	DnaX protein {UniProtKB/TrEMBL:Q8Y3X5}	[TP0276-TP1005 (0.66627616)]
COG0242	COG0254	lmo1051	def	Peptide deformylase (EC 3.5.1.88) (PDF) (Polypeptide deformylase)	lmo2548	rpmE	50S ribosomal protein L31 type B	[TP0757-TP0255 (0.6434887)]
COG0442	COG1466	lmo1319	lmo1319	Prolyl-tRNA synthetase {UniProtKB/TrEMBL:Q8Y7G2}	lmo1481	lmo1481	Lmo1481 protein {UniProtKB/TrEMBL:Q8Y741}	[TP0160-TP0588 (0.66563916)]
COG0305	COG0593	lmo0054	lmo0054	DnaC protein {UniProtKB/TrEMBL:Q92FQ6}	lmo0001	dnaA	Chromosomal replication initiator protein dnaA	[TP0058-TP0001 (0.9013428)]
COG0178	COG1197	lmo2050	lmo2050	Lmo2050 protein {UniProtKB/TrEMBL:Q8Y5K9}	lmo0214	lmo0214	Transcription-repair coupling factor	[TP0514-TP0344 (0.9414915)]
COG0178	COG1197	lmo2488	uvrA	UvrABC system protein A (UvrA protein) (Excinuclease ABC subunit A)	lmo0214	lmo0214	Transcription-repair coupling factor	[TP0514-TP0344 (0.9414915)]
COG0264	COG0544	lmo1657	tsf	Elongation factor Ts (EF-Ts)	lmo1267	tig	Trigger factor {UniProtKB/Swiss-Prot:Q8Y7L0}	[TP0605-TP0506 (0.9100214)]
COG1344	COG1352	lmo0706	lmo0706	Lmo0706 protein {UniProtKB/TrEMBL:Q8Y935}	lmo0683	cheR	Chemotaxis protein methyltransferase (EC 2.1.1.80)	[TP0870-TP0630 (0.7476691)]
COG1344	COG1352	lmo0690	flaA	Flagellin {UniProtKB/Swiss-Prot:Q02551}	lmo0683	cheR	Chemotaxis protein methyltransferase (EC 2.1.1.80)	[TP0870-TP0630 (0.7476691)]
COG0495	COG1475	lmo1660	leuS	Leucyl-tRNA synthetase (EC 6.1.1.4) (Leucine--tRNA ligase) (LeuRS)	lmo1309	lmo1309	Lmo1309 protein {UniProtKB/TrEMBL:Q8Y7H1}	[TP0586-TP0271 (0.63095015)]
COG0495	COG1475	lmo1660	leuS	Leucyl-tRNA synthetase (EC 6.1.1.4) (Leucine--tRNA ligase) (LeuRS)	lmo2790	lmo2790	Partition protein ParB homolg	[TP0586-TP0271 (0.63095015)]
COG0495	COG1475	lmo1660	leuS	Leucyl-tRNA synthetase (EC 6.1.1.4) (Leucine--tRNA ligase) (LeuRS)	lmo2794	lmo2794	Lmo2794 protein {UniProtKB/TrEMBL:Q8Y3P1}	[TP0586-TP0271 (0.63095015)]
COG1352	COG1536	lmo0683	cheR	Chemotaxis protein methyltransferase (EC 2.1.1.80)	lmo0714	lmo0714	Lmo0714 protein {UniProtKB/TrEMBL:Q8Y928}	[TP0630-TP0026 (0.7604114)]
COG1344	COG1516	lmo0690	flaA	Flagellin {UniProtKB/Swiss-Prot:Q02551}	lmo0708	lmo0708	Lmo0708 protein {UniProtKB/TrEMBL:Q8Y933}	[TP0870-TP0943 (0.723277)]
COG1344	COG1516	lmo0706	lmo0706	Lmo0706 protein {UniProtKB/TrEMBL:Q8Y935}	lmo0708	lmo0708	Lmo0708 protein {UniProtKB/TrEMBL:Q8Y933}	[TP0870-TP0943 (0.723277)]
COG0099	COG0216	lmo2608	rpsM	30S ribosomal protein S13	lmo2543	prf1	Peptide chain release factor 1 (RF-1)	[TP0210-TP0051 (0.8775348)]
COG0442	COG0552	lmo1319	lmo1319	Prolyl-tRNA synthetase {UniProtKB/TrEMBL:Q8Y7G2}	lmo1803	lmo1803	Lmo1803 protein {UniProtKB/TrEMBL:Q8Y693}	[TP0160-TP0578 (0.56216276)]
COG0557	COG4939	lmo2449	lmo2449	Lmo2449 protein {UniProtKB/TrEMBL:Q8Y4J0}	lmo2637	lmo2637	Lmo2637 protein {UniProtKB/TrEMBL:Q8Y436}	[TP0805-TP0171 (0.59485275)]
COG0242	COG0319	lmo1051	def	Peptide deformylase (EC 3.5.1.88) (PDF) (Polypeptide deformylase)	lmo1465	lmo1465	UPF0054 protein lmo1465	[TP0757-TP0650 (0.630912)]
COG0178	COG0845	lmo2488	uvrA	UvrABC system protein A (UvrA protein) (Excinuclease ABC subunit A)	lmo0193	lmo0193	Lmo0193 protein {UniProtKB/TrEMBL:Q8YAD8}	[TP0514-TP0965 (0.87363523)]
COG0178	COG0845	lmo2050	lmo2050	Lmo2050 protein {UniProtKB/TrEMBL:Q8Y5K9}	lmo0193	lmo0193	Lmo0193 protein {UniProtKB/TrEMBL:Q8YAD8}	[TP0514-TP0965 (0.87363523)]
COG0457	COG0566	lmo1266	lmo1266	Lmo1266 protein {UniProtKB/TrEMBL:Q8Y7L1}	lmo1218	lmo1218	Lmo1218 protein {UniProtKB/TrEMBL:Q8Y7Q4}	[TP0095-TP0054 (0.73981166)]
COG0457	COG0566	lmo2479	lmo2479	Lmo2479 protein {UniProtKB/TrEMBL:Q8Y4G5}	lmo0241	lmo0241	Lmo0241 protein {UniProtKB/TrEMBL:Q92F34}	[TP0095-TP0054 (0.73981166)]
COG0457	COG0566	lmo1266	lmo1266	Lmo1266 protein {UniProtKB/TrEMBL:Q8Y7L1}	lmo0241	lmo0241	Lmo0241 protein {UniProtKB/TrEMBL:Q92F34}	[TP0095-TP0054 (0.73981166)]
COG0457	COG0566	lmo1510	lmo1510	Lmo1510 protein {UniProtKB/TrEMBL:Q8Y716}	lmo0241	lmo0241	Lmo0241 protein {UniProtKB/TrEMBL:Q92F34}	[TP0095-TP0054 (0.73981166)]
COG0457	COG0566	lmo2479	lmo2479	Lmo2479 protein {UniProtKB/TrEMBL:Q8Y4G5}	lmo1218	lmo1218	Lmo1218 protein {UniProtKB/TrEMBL:Q8Y7Q4}	[TP0095-TP0054 (0.73981166)]
COG0457	COG0566	lmo0966	lmo0966	Lmo0966 protein {UniProtKB/TrEMBL:Q8Y8D8}	lmo0241	lmo0241	Lmo0241 protein {UniProtKB/TrEMBL:Q92F34}	[TP0095-TP0054 (0.73981166)]
COG0457	COG0566	lmo1922	lmo1922	Lmo1922 protein {UniProtKB/TrEMBL:Q8Y5Y1}	lmo1218	lmo1218	Lmo1218 protein {UniProtKB/TrEMBL:Q8Y7Q4}	[TP0095-TP0054 (0.73981166)]
COG0457	COG0566	lmo1510	lmo1510	Lmo1510 protein {UniProtKB/TrEMBL:Q8Y716}	lmo1218	lmo1218	Lmo1218 protein {UniProtKB/TrEMBL:Q8Y7Q4}	[TP0095-TP0054 (0.73981166)]
COG0457	COG0566	lmo0966	lmo0966	Lmo0966 protein {UniProtKB/TrEMBL:Q8Y8D8}	lmo1218	lmo1218	Lmo1218 protein {UniProtKB/TrEMBL:Q8Y7Q4}	[TP0095-TP0054 (0.73981166)]
COG0457	COG0566	lmo1922	lmo1922	Lmo1922 protein {UniProtKB/TrEMBL:Q8Y5Y1}	lmo0241	lmo0241	Lmo0241 protein {UniProtKB/TrEMBL:Q92F34}	[TP0095-TP0054 (0.73981166)]
COG0465	COG0558	lmo0220	lmo0220	FtsH protein {UniProtKB/TrEMBL:Q8YAC6}	lmo1396	lmo1396	Lmo1396 protein {UniProtKB/TrEMBL:Q8Y794}	[TP0765-TP0256 (0.8653493)]
COG0024	COG0462	lmo1709	lmo1709	Lmo1709 protein {UniProtKB/TrEMBL:Q8Y6H5}	lmo0199	prs1	Ribose-phosphate pyrophosphokinase 1 (EC 2.7.6.1) (RPPK 1) (Phosphoribosyl pyrophosphate synthetase 1) (P-Rib-PP synthetase 1) (PRPP synthetase 1)	[TP0842-TP0294 (0.8762697)]
COG0024	COG0462	lmo1709	lmo1709	Lmo1709 protein {UniProtKB/TrEMBL:Q8Y6H5}	lmo0509	prs2	Ribose-phosphate pyrophosphokinase 2 (EC 2.7.6.1) (RPPK 2) (Phosphoribosyl pyrophosphate synthetase 2) (P-Rib-PP synthetase 2) (PRPP synthetase 2)	[TP0842-TP0294 (0.8762697)]
COG0125	COG0361	lmo2693	tmk	Thymidylate kinase {UniProtKB/Swiss-Prot:Q8Y3Y6}	lmo2610	infA	Translation initiation factor IF-1	[TP0354-TP0097 (0.8382038)]
COG1536	COG1766	lmo0714	lmo0714	Lmo0714 protein {UniProtKB/TrEMBL:Q8Y928}	lmo0713	lmo0713	Lmo0713 protein {UniProtKB/TrEMBL:Q8Y929}	[TP0400-TP0399 (0.9198608), TP0026-TP0399 (0.9539454)]
COG0319	COG0787	lmo1465	lmo1465	UPF0054 protein lmo1465	lmo0886	alr	Alanine racemase {UniProtKB/Swiss-Prot:O85045}	[TP0650-TP0681 (0.82058704)]
COG0215	COG1536	lmo0239	cysS	Cysteinyl-tRNA synthetase (EC 6.1.1.16) (Cysteine--tRNA ligase) (CysRS)	lmo0714	lmo0714	Lmo0714 protein {UniProtKB/TrEMBL:Q8Y928}	[TP0091-TP0400 (0.6374247)]
COG0564	COG1418	lmo0969	lmo0969	Lmo0969 protein {UniProtKB/TrEMBL:Q8Y8D6}	lmo1777	lmo1777	Lmo1777 protein {UniProtKB/TrEMBL:Q8Y6B4}	[TP0154-TP1018 (0.7668753)]
COG0564	COG1418	lmo1843	lmo1843	Lmo1843 protein {UniProtKB/TrEMBL:Q8Y657}	lmo1399	lmo1399	UPF0144 protein lmo1399	[TP0154-TP1018 (0.7668753)]
COG0564	COG1418	lmo1843	lmo1843	Lmo1843 protein {UniProtKB/TrEMBL:Q8Y657}	lmo1777	lmo1777	Lmo1777 protein {UniProtKB/TrEMBL:Q8Y6B4}	[TP0154-TP1018 (0.7668753)]
COG0564	COG1418	lmo2244	lmo2244	Lmo2244 protein {UniProtKB/TrEMBL:Q8Y532}	lmo1777	lmo1777	Lmo1777 protein {UniProtKB/TrEMBL:Q8Y6B4}	[TP0154-TP1018 (0.7668753)]
COG0564	COG1418	lmo2244	lmo2244	Lmo2244 protein {UniProtKB/TrEMBL:Q8Y532}	lmo1399	lmo1399	UPF0144 protein lmo1399	[TP0154-TP1018 (0.7668753)]
COG0564	COG1418	lmo0969	lmo0969	Lmo0969 protein {UniProtKB/TrEMBL:Q8Y8D6}	lmo1399	lmo1399	UPF0144 protein lmo1399	[TP0154-TP1018 (0.7668753)]
COG0849	COG1595	lmo2033	lmo2033	FtsA protein {UniProtKB/TrEMBL:Q8Y5M4}	lmo0423	lmo0423	Lmo0423 protein {UniProtKB/TrEMBL:Q8Y9U7}	[TP0389-TP0092 (0.66770643)]
COG0849	COG1595	lmo2033	lmo2033	FtsA protein {UniProtKB/TrEMBL:Q8Y5M4}	lmo0243	lmo0243	RNA polymerase sigma-30 factor	[TP0389-TP0092 (0.66770643)]
COG0036	COG2001	lmo1818	lmo1818	Lmo1818 protein {UniProtKB/TrEMBL:Q8Y681}	lmo2042	mraZ	Protein mraZ {UniProtKB/Swiss-Prot:Q8Y5L6}	[TP0945-TP0383 (0.685165)]
COG0036	COG2001	lmo0499	lmo0499	Lmo0499 protein {UniProtKB/TrEMBL:Q8Y9M7}	lmo2042	mraZ	Protein mraZ {UniProtKB/Swiss-Prot:Q8Y5L6}	[TP0945-TP0383 (0.685165)]
COG0036	COG2001	lmo0505	lmo0505	Lmo0505 protein {UniProtKB/TrEMBL:Q8Y9M1}	lmo2042	mraZ	Protein mraZ {UniProtKB/Swiss-Prot:Q8Y5L6}	[TP0945-TP0383 (0.685165)]
COG0036	COG2001	lmo2659	lmo2659	Lmo2659 protein {UniProtKB/TrEMBL:Q8Y418}	lmo2042	mraZ	Protein mraZ {UniProtKB/Swiss-Prot:Q8Y5L6}	[TP0945-TP0383 (0.685165)]
COG0036	COG2001	lmo2661	lmo2661	Lmo2661 protein {UniProtKB/TrEMBL:Q8Y416}	lmo2042	mraZ	Protein mraZ {UniProtKB/Swiss-Prot:Q8Y5L6}	[TP0945-TP0383 (0.685165)]
COG0036	COG2001	lmo0735	lmo0735	Lmo0735 protein {UniProtKB/TrEMBL:Q8Y907}	lmo2042	mraZ	Protein mraZ {UniProtKB/Swiss-Prot:Q8Y5L6}	[TP0945-TP0383 (0.685165)]
COG0280	COG0457	lmo1369	lmo1369	Lmo1369 protein {UniProtKB/TrEMBL:Q8Y7B7}	lmo1266	lmo1266	Lmo1266 protein {UniProtKB/TrEMBL:Q8Y7L1}	[TP0094-TP0067 (0.5068833)]
COG0280	COG0457	lmo2103	lmo2103	Pta protein {UniProtKB/TrEMBL:Q8Y5G0}	lmo1510	lmo1510	Lmo1510 protein {UniProtKB/TrEMBL:Q8Y716}	[TP0094-TP0067 (0.5068833)]
COG0280	COG0457	lmo2103	lmo2103	Pta protein {UniProtKB/TrEMBL:Q8Y5G0}	lmo1922	lmo1922	Lmo1922 protein {UniProtKB/TrEMBL:Q8Y5Y1}	[TP0094-TP0067 (0.5068833)]
COG0280	COG0457	lmo2103	lmo2103	Pta protein {UniProtKB/TrEMBL:Q8Y5G0}	lmo1266	lmo1266	Lmo1266 protein {UniProtKB/TrEMBL:Q8Y7L1}	[TP0094-TP0067 (0.5068833)]
COG0280	COG0457	lmo2103	lmo2103	Pta protein {UniProtKB/TrEMBL:Q8Y5G0}	lmo0966	lmo0966	Lmo0966 protein {UniProtKB/TrEMBL:Q8Y8D8}	[TP0094-TP0067 (0.5068833)]
COG0280	COG0457	lmo2103	lmo2103	Pta protein {UniProtKB/TrEMBL:Q8Y5G0}	lmo2479	lmo2479	Lmo2479 protein {UniProtKB/TrEMBL:Q8Y4G5}	[TP0094-TP0067 (0.5068833)]
COG0280	COG0457	lmo1369	lmo1369	Lmo1369 protein {UniProtKB/TrEMBL:Q8Y7B7}	lmo1922	lmo1922	Lmo1922 protein {UniProtKB/TrEMBL:Q8Y5Y1}	[TP0094-TP0067 (0.5068833)]
COG0280	COG0457	lmo1369	lmo1369	Lmo1369 protein {UniProtKB/TrEMBL:Q8Y7B7}	lmo2479	lmo2479	Lmo2479 protein {UniProtKB/TrEMBL:Q8Y4G5}	[TP0094-TP0067 (0.5068833)]
COG0280	COG0457	lmo1369	lmo1369	Lmo1369 protein {UniProtKB/TrEMBL:Q8Y7B7}	lmo1510	lmo1510	Lmo1510 protein {UniProtKB/TrEMBL:Q8Y716}	[TP0094-TP0067 (0.5068833)]
COG0280	COG0457	lmo1369	lmo1369	Lmo1369 protein {UniProtKB/TrEMBL:Q8Y7B7}	lmo0966	lmo0966	Lmo0966 protein {UniProtKB/TrEMBL:Q8Y8D8}	[TP0094-TP0067 (0.5068833)]
COG1108	COG1277	lmo1848	mntC	Manganese transport system membrane protein mntC	lmo1637	lmo1637	Lmo1637 protein {UniProtKB/TrEMBL:Q8Y6P7}	[TP0165-TP0880 (0.79878455)]
COG1108	COG1277	lmo0155	lmo0155	Lmo0155 protein {UniProtKB/TrEMBL:Q8YAH1}	lmo1637	lmo1637	Lmo1637 protein {UniProtKB/TrEMBL:Q8Y6P7}	[TP0165-TP0880 (0.79878455)]
COG1108	COG1277	lmo1446	lmo1446	Metal (Zinc) transport protein	lmo1963	lmo1963	Lmo1963 protein {UniProtKB/TrEMBL:Q8Y5U2}	[TP0165-TP0880 (0.79878455)]
COG1108	COG1277	lmo1848	mntC	Manganese transport system membrane protein mntC	lmo0757	lmo0757	Lmo0757 protein {UniProtKB/TrEMBL:Q8Y8Y5}	[TP0165-TP0880 (0.79878455)]
COG1108	COG1277	lmo0155	lmo0155	Lmo0155 protein {UniProtKB/TrEMBL:Q8YAH1}	lmo1963	lmo1963	Lmo1963 protein {UniProtKB/TrEMBL:Q8Y5U2}	[TP0165-TP0880 (0.79878455)]
COG1108	COG1277	lmo1848	mntC	Manganese transport system membrane protein mntC	lmo1963	lmo1963	Lmo1963 protein {UniProtKB/TrEMBL:Q8Y5U2}	[TP0165-TP0880 (0.79878455)]
COG1108	COG1277	lmo1446	lmo1446	Metal (Zinc) transport protein	lmo0757	lmo0757	Lmo0757 protein {UniProtKB/TrEMBL:Q8Y8Y5}	[TP0165-TP0880 (0.79878455)]
COG1108	COG1277	lmo0155	lmo0155	Lmo0155 protein {UniProtKB/TrEMBL:Q8YAH1}	lmo0757	lmo0757	Lmo0757 protein {UniProtKB/TrEMBL:Q8Y8Y5}	[TP0165-TP0880 (0.79878455)]
COG1108	COG1277	lmo1446	lmo1446	Metal (Zinc) transport protein	lmo1637	lmo1637	Lmo1637 protein {UniProtKB/TrEMBL:Q8Y6P7}	[TP0165-TP0880 (0.79878455)]
COG0457	COG0495	lmo1266	lmo1266	Lmo1266 protein {UniProtKB/TrEMBL:Q8Y7L1}	lmo1660	leuS	Leucyl-tRNA synthetase (EC 6.1.1.4) (Leucine--tRNA ligase) (LeuRS)	[TP0067-TP0586 (0.714839)]
COG0457	COG0495	lmo2479	lmo2479	Lmo2479 protein {UniProtKB/TrEMBL:Q8Y4G5}	lmo1660	leuS	Leucyl-tRNA synthetase (EC 6.1.1.4) (Leucine--tRNA ligase) (LeuRS)	[TP0067-TP0586 (0.714839)]
COG0457	COG0495	lmo0966	lmo0966	Lmo0966 protein {UniProtKB/TrEMBL:Q8Y8D8}	lmo1660	leuS	Leucyl-tRNA synthetase (EC 6.1.1.4) (Leucine--tRNA ligase) (LeuRS)	[TP0067-TP0586 (0.714839)]
COG0457	COG0495	lmo1922	lmo1922	Lmo1922 protein {UniProtKB/TrEMBL:Q8Y5Y1}	lmo1660	leuS	Leucyl-tRNA synthetase (EC 6.1.1.4) (Leucine--tRNA ligase) (LeuRS)	[TP0067-TP0586 (0.714839)]
COG0457	COG0495	lmo1510	lmo1510	Lmo1510 protein {UniProtKB/TrEMBL:Q8Y716}	lmo1660	leuS	Leucyl-tRNA synthetase (EC 6.1.1.4) (Leucine--tRNA ligase) (LeuRS)	[TP0067-TP0586 (0.714839)]
COG0257	COG0472	lmo2609	lmo2609	50S ribosomal protein L36	lmo2519	lmo2519	Lmo2519 protein {UniProtKB/TrEMBL:Q8Y4D1}	[TP0209-TP0345 (0.64932555)]
COG0257	COG0472	lmo2609	lmo2609	50S ribosomal protein L36	lmo0959	lmo0959	Lmo0959 protein {UniProtKB/TrEMBL:Q8Y8E5}	[TP0209-TP0345 (0.64932555)]
COG0257	COG0472	lmo2609	lmo2609	50S ribosomal protein L36	lmo2037	mraY	Phospho-N-acetylmuramoyl-pentapeptide-transferase (EC 2.7.8.13) (UDP- MurNAc-pentapeptide phosphotransferase)	[TP0209-TP0345 (0.64932555)]
COG2812	COG4939	lmo2704	lmo2704	DnaX protein {UniProtKB/TrEMBL:Q8Y3X5}	lmo2637	lmo2637	Lmo2637 protein {UniProtKB/TrEMBL:Q8Y436}	[TP1005-TP0171 (0.69479775)]
COG0358	COG0457	lmo1455	dnaG	DNA primase {UniProtKB/Swiss-Prot:P47762}	lmo0966	lmo0966	Lmo0966 protein {UniProtKB/TrEMBL:Q8Y8D8}	[TP0492-TP0648 (0.5111708)]
COG0358	COG0457	lmo1455	dnaG	DNA primase {UniProtKB/Swiss-Prot:P47762}	lmo1510	lmo1510	Lmo1510 protein {UniProtKB/TrEMBL:Q8Y716}	[TP0492-TP0648 (0.5111708)]
COG0358	COG0457	lmo1455	dnaG	DNA primase {UniProtKB/Swiss-Prot:P47762}	lmo1266	lmo1266	Lmo1266 protein {UniProtKB/TrEMBL:Q8Y7L1}	[TP0492-TP0648 (0.5111708)]
COG0358	COG0457	lmo1455	dnaG	DNA primase {UniProtKB/Swiss-Prot:P47762}	lmo1922	lmo1922	Lmo1922 protein {UniProtKB/TrEMBL:Q8Y5Y1}	[TP0492-TP0648 (0.5111708)]
COG0358	COG0457	lmo1455	dnaG	DNA primase {UniProtKB/Swiss-Prot:P47762}	lmo2479	lmo2479	Lmo2479 protein {UniProtKB/TrEMBL:Q8Y4G5}	[TP0492-TP0648 (0.5111708)]
COG0301	COG0301	lmo1592	thiI	Probable thiamine biosynthesis protein thiI	lmo1592	thiI	Probable thiamine biosynthesis protein thiI	[TP0559-TP0559 (0.6965584)]
COG0687	COG1558	lmo0810	lmo0810	Lmo0810 protein {UniProtKB/TrEMBL:Q8Y8T4}	lmo0711	lmo0711	Lmo0711 protein {UniProtKB/TrEMBL:Q92DU3}	[TP0655-TP0397 (0.60331625)]
COG0766	COG1419	lmo2552	murZ	UDP-N-acetylglucosamine 1-carboxyvinyltransferase 2 (EC 2.5.1.7) (Enoylpyruvate transferase 2) (UDP-N-acetylglucosamine enolpyruvyl transferase 2) (EPT 2)	lmo0681	lmo0681	Lmo0681 protein {UniProtKB/TrEMBL:Q8Y953}	[TP0029-TP0713 (0.80866665)]
COG0766	COG1419	lmo2526	murA	UDP-N-acetylglucosamine 1-carboxyvinyltransferase 1 (EC 2.5.1.7) (Enoylpyruvate transferase 1) (UDP-N-acetylglucosamine enolpyruvyl transferase 1) (EPT 1)	lmo0681	lmo0681	Lmo0681 protein {UniProtKB/TrEMBL:Q8Y953}	[TP0029-TP0713 (0.80866665)]
COG1214	COG1516	lmo2077	lmo2077	Lmo2077 protein {UniProtKB/TrEMBL:Q8Y5I5}	lmo0708	lmo0708	Lmo0708 protein {UniProtKB/TrEMBL:Q8Y933}	[TP0876-TP0943 (0.57131183)]
COG0608	COG1234	lmo1525	lmo1525	Lmo1525 protein {UniProtKB/TrEMBL:Q8Y705}	lmo0930	lmo0930	Lmo0930 protein {UniProtKB/TrEMBL:Q8Y8H4}	[TP0704-TP0819 (0.5844061)]
COG0608	COG1234	lmo1525	lmo1525	Lmo1525 protein {UniProtKB/TrEMBL:Q8Y705}	lmo1977	rnz	Ribonuclease Z (EC 3.1.26.11) (RNase Z) (tRNase Z) (tRNA 3 endonuclease)	[TP0704-TP0819 (0.5844061)]
COG0024	COG0125	lmo1709	lmo1709	Lmo1709 protein {UniProtKB/TrEMBL:Q8Y6H5}	lmo2693	tmk	Thymidylate kinase {UniProtKB/Swiss-Prot:Q8Y3Y6}	[TP0842-TP0354 (0.8096375)]
COG1077	COG1426	lmo2525	lmo2525	Mbl protein {UniProtKB/TrEMBL:Q8Y4C5}	lmo1395	lmo1395	Lmo1395 protein {UniProtKB/TrEMBL:Q8Y795}	[TP0497-TP0334 (0.739115)]
COG1077	COG1426	lmo1548	lmo1548	MreB protein {UniProtKB/TrEMBL:Q8Y6Y3}	lmo1395	lmo1395	Lmo1395 protein {UniProtKB/TrEMBL:Q8Y795}	[TP0497-TP0334 (0.739115)]
COG1077	COG1426	lmo1713	lmo1713	Lmo1713 protein {UniProtKB/TrEMBL:Q8Y6H3}	lmo1395	lmo1395	Lmo1395 protein {UniProtKB/TrEMBL:Q8Y795}	[TP0497-TP0334 (0.739115)]
COG0618	COG1214	lmo1575	lmo1575	Lmo1575 protein {UniProtKB/TrEMBL:Q8Y6V6}	lmo2077	lmo2077	Lmo2077 protein {UniProtKB/TrEMBL:Q8Y5I5}	[TP0803-TP0876 (0.700686)]
COG0257	COG0779	lmo2609	lmo2609	50S ribosomal protein L36	lmo1321	lmo1321	Hypothetical UPF0090 protein lmo1321	[TP0209-TP0893 (0.7461857)]
COG1291	COG1291	lmo0685	lmo0685	Motility protein {UniProtKB/TrEMBL:Q9XDE7}	lmo0685	lmo0685	Motility protein {UniProtKB/TrEMBL:Q9XDE7}	[TP0725-TP0725 (0.8044664)]
COG0275	COG1815	lmo2041	mraW	S-adenosyl-methyltransferase mraW (EC 2.1.1.-)	lmo0710	lmo0710	Lmo0710 protein {UniProtKB/TrEMBL:Q8Y931}	[TP0384-TP0396 (0.81050646)]
COG1536	COG1536	lmo0714	lmo0714	Lmo0714 protein {UniProtKB/TrEMBL:Q8Y928}	lmo0714	lmo0714	Lmo0714 protein {UniProtKB/TrEMBL:Q8Y928}	[TP0026-TP0400 (0.5928469)]
COG0457	COG0845	lmo1510	lmo1510	Lmo1510 protein {UniProtKB/TrEMBL:Q8Y716}	lmo0193	lmo0193	Lmo0193 protein {UniProtKB/TrEMBL:Q8YAD8}	[TP0648-TP0965 (0.54118866)]
COG0457	COG0845	lmo2479	lmo2479	Lmo2479 protein {UniProtKB/TrEMBL:Q8Y4G5}	lmo0193	lmo0193	Lmo0193 protein {UniProtKB/TrEMBL:Q8YAD8}	[TP0648-TP0965 (0.54118866)]
COG0457	COG0845	lmo0966	lmo0966	Lmo0966 protein {UniProtKB/TrEMBL:Q8Y8D8}	lmo0193	lmo0193	Lmo0193 protein {UniProtKB/TrEMBL:Q8YAD8}	[TP0648-TP0965 (0.54118866)]
COG0457	COG0845	lmo1266	lmo1266	Lmo1266 protein {UniProtKB/TrEMBL:Q8Y7L1}	lmo0193	lmo0193	Lmo0193 protein {UniProtKB/TrEMBL:Q8YAD8}	[TP0648-TP0965 (0.54118866)]
COG0457	COG0845	lmo1922	lmo1922	Lmo1922 protein {UniProtKB/TrEMBL:Q8Y5Y1}	lmo0193	lmo0193	Lmo0193 protein {UniProtKB/TrEMBL:Q8YAD8}	[TP0648-TP0965 (0.54118866)]
COG1749	COG1843	lmo0697	lmo0697	Lmo0697 protein {UniProtKB/TrEMBL:Q92DV7}	lmo0696	lmo0696	Lmo0696 protein {UniProtKB/TrEMBL:Q8Y944}	[TP0727-TP0728 (0.8651164)]
COG1536	COG1776	lmo0714	lmo0714	Lmo0714 protein {UniProtKB/TrEMBL:Q8Y928}	lmo0700	lmo0700	Lmo0700 protein {UniProtKB/TrEMBL:Q8Y941}	[TP0026-TP0720 (0.7923422)]
COG0782	COG1057	lmo1496	greA	Transcription elongation factor greA (Transcript cleavage factor greA)	lmo1488	nadD	Probable nicotinate-nucleotide adenylyltransferase (EC 2.7.7.18) (Deamido-NAD(+) pyrophosphorylase) (Deamido-NAD(+) diphosphorylase) (Nicotinate mononucleotide adenylyltransferase) (NaMN adenylyltransferase)	[TP0019-TP0741 (0.75909394)]
COG1516	COG1516	lmo0708	lmo0708	Lmo0708 protein {UniProtKB/TrEMBL:Q8Y933}	lmo0708	lmo0708	Lmo0708 protein {UniProtKB/TrEMBL:Q8Y933}	[TP0943-TP0943 (0.5311184)]
COG1109	COG1157	lmo2118	glmM	Phosphoglucosamine mutase (EC 5.4.2.10)	lmo0716	lmo0716	Lmo0716 protein {UniProtKB/TrEMBL:Q8Y926}	[TP0413-TP0402 (0.78400123)]
COG1109	COG1157	lmo2475	lmo2475	Lmo2475 protein {UniProtKB/TrEMBL:Q8Y4G8}	lmo0716	lmo0716	Lmo0716 protein {UniProtKB/TrEMBL:Q8Y926}	[TP0413-TP0402 (0.78400123)]
COG1109	COG1157	lmo1871	lmo1871	Lmo1871 protein {UniProtKB/TrEMBL:Q8Y629}	lmo0716	lmo0716	Lmo0716 protein {UniProtKB/TrEMBL:Q8Y926}	[TP0413-TP0402 (0.78400123)]
COG1109	COG1157	lmo0865	lmo0865	Lmo0865 protein {UniProtKB/TrEMBL:Q8Y8N1}	lmo0716	lmo0716	Lmo0716 protein {UniProtKB/TrEMBL:Q8Y926}	[TP0413-TP0402 (0.78400123)]
COG0217	COG1235	lmo1535	lmo1535	Hypothetical UPF0082 protein lmo1535	lmo0291	lmo0291	Lmo0291 protein {UniProtKB/TrEMBL:Q8YA68}	[TP0474-TP0489 (0.71912634)]
COG0217	COG1235	lmo0369	lmo0369	Hypothetical UPF0082 protein lmo0369	lmo0291	lmo0291	Lmo0291 protein {UniProtKB/TrEMBL:Q8YA68}	[TP0474-TP0489 (0.71912634)]
COG1256	COG1776	lmo0705	lmo0705	Lmo0705 protein {UniProtKB/TrEMBL:Q8Y936}	lmo0700	lmo0700	Lmo0700 protein {UniProtKB/TrEMBL:Q8Y941}	[TP0660-TP0720 (0.80235356)]
COG0012	COG0188	lmo2779	lmo2779	Lmo2779 protein {UniProtKB/TrEMBL:Q926X1}	lmo1287	lmo1287	ParC protein {UniProtKB/TrEMBL:Q8Y7J0}	[TP0124-TP0005 (0.7149395)]
COG0012	COG0188	lmo2779	lmo2779	Lmo2779 protein {UniProtKB/TrEMBL:Q926X1}	lmo0007	lmo0007	DNA gyrase subunit A {UniProtKB/TrEMBL:Q8YAV6}	[TP0124-TP0005 (0.7149395)]
COG0206	COG1774	lmo2032	lmo2032	FtsZ protein {UniProtKB/TrEMBL:Q8Y5M5}	lmo0163	lmo0163	Lmo0163 protein {UniProtKB/TrEMBL:Q8YAG3}	[TP0390-TP0046 (0.67547834)]
COG0324	COG1558	lmo1294	miaA	tRNA delta(2)-isopentenylpyrophosphate transferase (EC 2.5.1.8) (IPP transferase) (Isopentenyl-diphosphate:tRNA isopentenyltransferase) (IPTase) (IPPT)	lmo0711	lmo0711	Lmo0711 protein {UniProtKB/TrEMBL:Q92DU3}	[TP0637-TP0397 (0.66148543)]
COG0528	COG1774	lmo1313	pyrH	Uridylate kinase (EC 2.7.4.-) (UK) (Uridine monophosphate kinase) (UMP kinase)	lmo0163	lmo0163	Lmo0163 protein {UniProtKB/TrEMBL:Q8YAG3}	[TP0099-TP0046 (0.65377367)]
COG0154	COG2868	lmo1755	gatA	Glutamyl-tRNA(Gln) amidotransferase subunit A (EC 6.3.5.-) (Glu-ADT subunit A)	lmo1541	lmo1541	Lmo1541 protein {UniProtKB/TrEMBL:Q8Y6Z0}	[TP1020-TP0744 (0.70068353)]
COG0154	COG2868	lmo0849	lmo0849	Lmo0849 protein {UniProtKB/TrEMBL:Q8Y8P7}	lmo1541	lmo1541	Lmo1541 protein {UniProtKB/TrEMBL:Q8Y6Z0}	[TP1020-TP0744 (0.70068353)]
COG0783	COG4939	lmo0943	fri	Non-heme iron-containing ferritin (Ferritin-like protein)	lmo2637	lmo2637	Lmo2637 protein {UniProtKB/TrEMBL:Q8Y436}	[TP1038-TP0171 (0.7207038)]
COG0840	COG1157	lmo0723	lmo0723	Lmo0723 protein {UniProtKB/TrEMBL:Q8Y919}	lmo0716	lmo0716	Lmo0716 protein {UniProtKB/TrEMBL:Q8Y926}	[TP0640-TP0402 (0.9180537)]
COG0840	COG1157	lmo1699	lmo1699	Lmo1699 protein {UniProtKB/TrEMBL:Q8Y6I5}	lmo0716	lmo0716	Lmo0716 protein {UniProtKB/TrEMBL:Q8Y926}	[TP0640-TP0402 (0.9180537)]
COG0462	COG0492	lmo0199	prs1	Ribose-phosphate pyrophosphokinase 1 (EC 2.7.6.1) (RPPK 1) (Phosphoribosyl pyrophosphate synthetase 1) (P-Rib-PP synthetase 1) (PRPP synthetase 1)	lmo2478	trxB	Thioredoxin reductase (EC 1.8.1.9) (TRXR)	[TP0294-TP0814 (0.8323514)]
COG0462	COG0492	lmo0199	prs1	Ribose-phosphate pyrophosphokinase 1 (EC 2.7.6.1) (RPPK 1) (Phosphoribosyl pyrophosphate synthetase 1) (P-Rib-PP synthetase 1) (PRPP synthetase 1)	lmo1961	lmo1961	Lmo1961 protein {UniProtKB/TrEMBL:Q8Y5U4}	[TP0294-TP0814 (0.8323514)]
COG0462	COG0492	lmo0509	prs2	Ribose-phosphate pyrophosphokinase 2 (EC 2.7.6.1) (RPPK 2) (Phosphoribosyl pyrophosphate synthetase 2) (P-Rib-PP synthetase 2) (PRPP synthetase 2)	lmo2478	trxB	Thioredoxin reductase (EC 1.8.1.9) (TRXR)	[TP0294-TP0814 (0.8323514)]
COG0462	COG0492	lmo0509	prs2	Ribose-phosphate pyrophosphokinase 2 (EC 2.7.6.1) (RPPK 2) (Phosphoribosyl pyrophosphate synthetase 2) (P-Rib-PP synthetase 2) (PRPP synthetase 2)	lmo1961	lmo1961	Lmo1961 protein {UniProtKB/TrEMBL:Q8Y5U4}	[TP0294-TP0814 (0.8323514)]
COG0462	COG0492	lmo0509	prs2	Ribose-phosphate pyrophosphokinase 2 (EC 2.7.6.1) (RPPK 2) (Phosphoribosyl pyrophosphate synthetase 2) (P-Rib-PP synthetase 2) (PRPP synthetase 2)	lmo2390	lmo2390	Lmo2390 protein {UniProtKB/TrEMBL:Q8Y4P5}	[TP0294-TP0814 (0.8323514)]
COG0462	COG0492	lmo0199	prs1	Ribose-phosphate pyrophosphokinase 1 (EC 2.7.6.1) (RPPK 1) (Phosphoribosyl pyrophosphate synthetase 1) (P-Rib-PP synthetase 1) (PRPP synthetase 1)	lmo2390	lmo2390	Lmo2390 protein {UniProtKB/TrEMBL:Q8Y4P5}	[TP0294-TP0814 (0.8323514)]
COG0124	COG0254	lmo1520	hisS	Histidyl-tRNA synthetase (EC 6.1.1.21) (Histidine--tRNA ligase) (HisRS)	lmo2548	rpmE	50S ribosomal protein L31 type B	[TP0641-TP0255 (0.65973145)]
COG0178	COG0272	lmo2488	uvrA	UvrABC system protein A (UvrA protein) (Excinuclease ABC subunit A)	lmo1758	lmo1758	Lmo1758 protein {UniProtKB/TrEMBL:Q8Y6D0}	[TP0514-TP0634 (0.7537598)]
COG0178	COG0272	lmo2050	lmo2050	Lmo2050 protein {UniProtKB/TrEMBL:Q8Y5K9}	lmo1758	lmo1758	Lmo1758 protein {UniProtKB/TrEMBL:Q8Y6D0}	[TP0514-TP0634 (0.7537598)]
COG0495	COG1558	lmo1660	leuS	Leucyl-tRNA synthetase (EC 6.1.1.4) (Leucine--tRNA ligase) (LeuRS)	lmo0711	lmo0711	Lmo0711 protein {UniProtKB/TrEMBL:Q92DU3}	[TP0586-TP0397 (0.60331625)]
COG1135	COG1466	lmo2419	lmo2419	Lmo2419 protein {UniProtKB/TrEMBL:Q8Y4L8}	lmo1481	lmo1481	Lmo1481 protein {UniProtKB/TrEMBL:Q8Y741}	[TP0120-TP0588 (0.7896185)]
COG1135	COG1466	lmo0284	lmo0284	Lmo0284 protein {UniProtKB/TrEMBL:Q8YA75}	lmo1481	lmo1481	Lmo1481 protein {UniProtKB/TrEMBL:Q8Y741}	[TP0120-TP0588 (0.7896185)]
COG0608	COG1159	lmo1525	lmo1525	Lmo1525 protein {UniProtKB/TrEMBL:Q8Y705}	lmo1462	era	GTP-binding protein era homolog	[TP0704-TP0541 (0.7586372)]
COG0242	COG0263	lmo1051	def	Peptide deformylase (EC 3.5.1.88) (PDF) (Polypeptide deformylase)	lmo1260	proB	Glutamate 5-kinase (EC 2.7.2.11) (Gamma-glutamyl kinase) (GK)	[TP0757-TP0351 (0.5771584)]
COG0566	COG1589	lmo0241	lmo0241	Lmo0241 protein {UniProtKB/TrEMBL:Q92F34}	lmo2034	lmo2034	DivIB protein {UniProtKB/TrEMBL:Q8Y5M3}	[TP0109-TP0388 (0.8512026)]
COG0566	COG1589	lmo1218	lmo1218	Lmo1218 protein {UniProtKB/TrEMBL:Q8Y7Q4}	lmo2034	lmo2034	DivIB protein {UniProtKB/TrEMBL:Q8Y5M3}	[TP0109-TP0388 (0.8512026)]
COG1366	COG1776	lmo0893	rsbV	Anti-sigma-B factor antagonist (Anti-anti-sigma-B factor)	lmo0700	lmo0700	Lmo0700 protein {UniProtKB/TrEMBL:Q8Y941}	[TP0233-TP0720 (0.5310372)]
COG1366	COG1776	lmo0890	lmo0890	RsbS protein {UniProtKB/TrEMBL:Q92DC5}	lmo0700	lmo0700	Lmo0700 protein {UniProtKB/TrEMBL:Q8Y941}	[TP0233-TP0720 (0.5310372)]
COG0124	COG0546	lmo1520	hisS	Histidyl-tRNA synthetase (EC 6.1.1.21) (Histidine--tRNA ligase) (HisRS)	lmo2481	ppaX	Pyrophosphatase ppaX (EC 3.6.1.1)	[TP0641-TP0554 (0.5196431)]
COG0124	COG0546	lmo1520	hisS	Histidyl-tRNA synthetase (EC 6.1.1.21) (Histidine--tRNA ligase) (HisRS)	lmo2730	lmo2730	Lmo2730 protein {UniProtKB/TrEMBL:Q8Y3V1}	[TP0641-TP0554 (0.5196431)]
COG0457	COG1234	lmo1510	lmo1510	Lmo1510 protein {UniProtKB/TrEMBL:Q8Y716}	lmo1977	rnz	Ribonuclease Z (EC 3.1.26.11) (RNase Z) (tRNase Z) (tRNA 3 endonuclease)	[TP0095-TP0819 (0.5178716)]
COG0457	COG1234	lmo2479	lmo2479	Lmo2479 protein {UniProtKB/TrEMBL:Q8Y4G5}	lmo1977	rnz	Ribonuclease Z (EC 3.1.26.11) (RNase Z) (tRNase Z) (tRNA 3 endonuclease)	[TP0095-TP0819 (0.5178716)]
COG0457	COG1234	lmo0966	lmo0966	Lmo0966 protein {UniProtKB/TrEMBL:Q8Y8D8}	lmo1977	rnz	Ribonuclease Z (EC 3.1.26.11) (RNase Z) (tRNase Z) (tRNA 3 endonuclease)	[TP0095-TP0819 (0.5178716)]
COG0457	COG1234	lmo2479	lmo2479	Lmo2479 protein {UniProtKB/TrEMBL:Q8Y4G5}	lmo0930	lmo0930	Lmo0930 protein {UniProtKB/TrEMBL:Q8Y8H4}	[TP0095-TP0819 (0.5178716)]
COG0457	COG1234	lmo1922	lmo1922	Lmo1922 protein {UniProtKB/TrEMBL:Q8Y5Y1}	lmo1977	rnz	Ribonuclease Z (EC 3.1.26.11) (RNase Z) (tRNase Z) (tRNA 3 endonuclease)	[TP0095-TP0819 (0.5178716)]
COG0457	COG1234	lmo0966	lmo0966	Lmo0966 protein {UniProtKB/TrEMBL:Q8Y8D8}	lmo0930	lmo0930	Lmo0930 protein {UniProtKB/TrEMBL:Q8Y8H4}	[TP0095-TP0819 (0.5178716)]
COG0457	COG1234	lmo1266	lmo1266	Lmo1266 protein {UniProtKB/TrEMBL:Q8Y7L1}	lmo0930	lmo0930	Lmo0930 protein {UniProtKB/TrEMBL:Q8Y8H4}	[TP0095-TP0819 (0.5178716)]
COG0457	COG1234	lmo1266	lmo1266	Lmo1266 protein {UniProtKB/TrEMBL:Q8Y7L1}	lmo1977	rnz	Ribonuclease Z (EC 3.1.26.11) (RNase Z) (tRNase Z) (tRNA 3 endonuclease)	[TP0095-TP0819 (0.5178716)]
COG0457	COG1234	lmo1510	lmo1510	Lmo1510 protein {UniProtKB/TrEMBL:Q8Y716}	lmo0930	lmo0930	Lmo0930 protein {UniProtKB/TrEMBL:Q8Y8H4}	[TP0095-TP0819 (0.5178716)]
COG0457	COG1234	lmo1922	lmo1922	Lmo1922 protein {UniProtKB/TrEMBL:Q8Y5Y1}	lmo0930	lmo0930	Lmo0930 protein {UniProtKB/TrEMBL:Q8Y8H4}	[TP0095-TP0819 (0.5178716)]
COG0257	COG0773	lmo2609	lmo2609	50S ribosomal protein L36	lmo1605	murC	UDP-N-acetylmuramate--L-alanine ligase (EC 6.3.2.8) (UDP-N- acetylmuramoyl-L-alanine synthetase)	[TP0209-TP0341 (0.6926446)]
COG0217	COG1480	lmo1535	lmo1535	Hypothetical UPF0082 protein lmo1535	lmo1466	lmo1466	Lmo1466 protein {UniProtKB/TrEMBL:Q8Y746}	[TP0474-TP0651 (0.71912634)]
COG0217	COG1480	lmo0369	lmo0369	Hypothetical UPF0082 protein lmo0369	lmo1466	lmo1466	Lmo1466 protein {UniProtKB/TrEMBL:Q8Y746}	[TP0474-TP0651 (0.71912634)]
COG0257	COG0681	lmo2609	lmo2609	50S ribosomal protein L36	lmo1270	lmo1270	Lmo1270 protein {UniProtKB/TrEMBL:Q8Y7K7}	[TP0209-TP0926 (0.69083804)]
COG0257	COG0681	lmo2609	lmo2609	50S ribosomal protein L36	lmo1269	lmo1269	Lmo1269 protein {UniProtKB/TrEMBL:Q8Y7K8}	[TP0209-TP0926 (0.69083804)]
COG0257	COG0681	lmo2609	lmo2609	50S ribosomal protein L36	lmo1271	lmo1271	Lmo1271 protein {UniProtKB/TrEMBL:Q8Y7K6}	[TP0209-TP0926 (0.69083804)]
COG0526	COG1843	lmo1233	trxA	Thioredoxin {UniProtKB/Swiss-Prot:P0A4L3}	lmo0696	lmo0696	Lmo0696 protein {UniProtKB/TrEMBL:Q8Y944}	[TP0100-TP0728 (0.58155864)]
COG0526	COG1843	lmo1609	lmo1609	Lmo1609 protein {UniProtKB/TrEMBL:Q8Y6S4}	lmo0696	lmo0696	Lmo0696 protein {UniProtKB/TrEMBL:Q8Y944}	[TP0100-TP0728 (0.58155864)]
COG0526	COG1843	lmo2152	lmo2152	Lmo2152 protein {UniProtKB/TrEMBL:Q929L9}	lmo0696	lmo0696	Lmo0696 protein {UniProtKB/TrEMBL:Q8Y944}	[TP0100-TP0728 (0.58155864)]
COG0526	COG1843	lmo1903	lmo1903	Lmo1903 protein {UniProtKB/TrEMBL:Q8Y600}	lmo0696	lmo0696	Lmo0696 protein {UniProtKB/TrEMBL:Q8Y944}	[TP0100-TP0728 (0.58155864)]
COG0526	COG1843	lmo2830	lmo2830	Lmo2830 protein {UniProtKB/TrEMBL:Q8Y3K5}	lmo0696	lmo0696	Lmo0696 protein {UniProtKB/TrEMBL:Q8Y944}	[TP0100-TP0728 (0.58155864)]
COG0526	COG1843	lmo2424	lmo2424	Lmo2424 protein {UniProtKB/TrEMBL:Q8Y4L3}	lmo0696	lmo0696	Lmo0696 protein {UniProtKB/TrEMBL:Q8Y944}	[TP0100-TP0728 (0.58155864)]
COG1774	COG2812	lmo0163	lmo0163	Lmo0163 protein {UniProtKB/TrEMBL:Q8YAG3}	lmo2704	lmo2704	DnaX protein {UniProtKB/TrEMBL:Q8Y3X5}	[TP0046-TP1005 (0.5678104)]
COG0768	COG1344	lmo2039	lmo2039	PbpB protein {UniProtKB/TrEMBL:Q8Y5L8}	lmo0706	lmo0706	Lmo0706 protein {UniProtKB/TrEMBL:Q8Y935}	[TP0760-TP0870 (0.7190043)]
COG0768	COG1344	lmo0441	lmo0441	Lmo0441 protein {UniProtKB/TrEMBL:Q8Y9T2}	lmo0706	lmo0706	Lmo0706 protein {UniProtKB/TrEMBL:Q8Y935}	[TP0760-TP0870 (0.7190043)]
COG0768	COG1344	lmo0441	lmo0441	Lmo0441 protein {UniProtKB/TrEMBL:Q8Y9T2}	lmo0690	flaA	Flagellin {UniProtKB/Swiss-Prot:Q02551}	[TP0760-TP0870 (0.7190043)]
COG0768	COG1344	lmo2039	lmo2039	PbpB protein {UniProtKB/TrEMBL:Q8Y5L8}	lmo0690	flaA	Flagellin {UniProtKB/Swiss-Prot:Q02551}	[TP0760-TP0870 (0.7190043)]
COG0768	COG1344	lmo1438	lmo1438	Lmo1438 protein {UniProtKB/TrEMBL:Q8Y763}	lmo0706	lmo0706	Lmo0706 protein {UniProtKB/TrEMBL:Q8Y935}	[TP0760-TP0870 (0.7190043)]
COG0768	COG1344	lmo1438	lmo1438	Lmo1438 protein {UniProtKB/TrEMBL:Q8Y763}	lmo0690	flaA	Flagellin {UniProtKB/Swiss-Prot:Q02551}	[TP0760-TP0870 (0.7190043)]
COG0036	COG1774	lmo0505	lmo0505	Lmo0505 protein {UniProtKB/TrEMBL:Q8Y9M1}	lmo0163	lmo0163	Lmo0163 protein {UniProtKB/TrEMBL:Q8YAG3}	[TP0945-TP0046 (0.53769433)]
COG0036	COG1774	lmo1818	lmo1818	Lmo1818 protein {UniProtKB/TrEMBL:Q8Y681}	lmo0163	lmo0163	Lmo0163 protein {UniProtKB/TrEMBL:Q8YAG3}	[TP0945-TP0046 (0.53769433)]
COG0036	COG1774	lmo2659	lmo2659	Lmo2659 protein {UniProtKB/TrEMBL:Q8Y418}	lmo0163	lmo0163	Lmo0163 protein {UniProtKB/TrEMBL:Q8YAG3}	[TP0945-TP0046 (0.53769433)]
COG0036	COG1774	lmo0735	lmo0735	Lmo0735 protein {UniProtKB/TrEMBL:Q8Y907}	lmo0163	lmo0163	Lmo0163 protein {UniProtKB/TrEMBL:Q8YAG3}	[TP0945-TP0046 (0.53769433)]
COG0036	COG1774	lmo0499	lmo0499	Lmo0499 protein {UniProtKB/TrEMBL:Q8Y9M7}	lmo0163	lmo0163	Lmo0163 protein {UniProtKB/TrEMBL:Q8YAG3}	[TP0945-TP0046 (0.53769433)]
COG0036	COG1774	lmo2661	lmo2661	Lmo2661 protein {UniProtKB/TrEMBL:Q8Y416}	lmo0163	lmo0163	Lmo0163 protein {UniProtKB/TrEMBL:Q8YAG3}	[TP0945-TP0046 (0.53769433)]
COG0228	COG0546	lmo1797	rpsP	30S ribosomal protein S16	lmo2481	ppaX	Pyrophosphatase ppaX (EC 3.6.1.1)	[TP0905-TP0554 (0.5352583)]
COG0228	COG0546	lmo1797	rpsP	30S ribosomal protein S16	lmo2730	lmo2730	Lmo2730 protein {UniProtKB/TrEMBL:Q8Y3V1}	[TP0905-TP0554 (0.5352583)]
COG0503	COG1488	lmo1524	apt	Adenine phosphoribosyltransferase (EC 2.4.2.7) (APRT)	lmo1092	lmo1092	Lmo1092 protein {UniProtKB/TrEMBL:Q8Y826}	[TP1039-TP0628 (0.6658587)]
COG0503	COG1488	lmo1885	lmo1885	Lmo1885 protein {UniProtKB/TrEMBL:Q8Y617}	lmo1092	lmo1092	Lmo1092 protein {UniProtKB/TrEMBL:Q8Y826}	[TP1039-TP0628 (0.6658587)]
COG0503	COG1488	lmo0192	lmo0192	Lmo0192 protein {UniProtKB/TrEMBL:Q8YAD9}	lmo1092	lmo1092	Lmo1092 protein {UniProtKB/TrEMBL:Q8Y826}	[TP1039-TP0628 (0.6658587)]
COG0770	COG2001	lmo0856	lmo0856	UDP-N-acetylmuramoylalanyl-D-glutamyl-2,6-diamino	lmo2042	mraZ	Protein mraZ {UniProtKB/Swiss-Prot:Q8Y5L6}	[TP0386-TP0383 (0.8315325)]
COG0249	COG0546	lmo1403	mutS	DNA mismatch repair protein mutS	lmo2481	ppaX	Pyrophosphatase ppaX (EC 3.6.1.1)	[TP0328-TP0554 (0.5196431)]
COG0249	COG0546	lmo1403	mutS	DNA mismatch repair protein mutS	lmo2730	lmo2730	Lmo2730 protein {UniProtKB/TrEMBL:Q8Y3V1}	[TP0328-TP0554 (0.5196431)]
COG0234	COG0803	lmo2069	groS	10 kDa chaperonin (Protein Cpn10) (groES protein)	lmo1847	mntA	Manganese-binding lipoprotein mntA precursor	[TP1013-TP0163 (0.67160416)]
COG0234	COG0803	lmo2069	groS	10 kDa chaperonin (Protein Cpn10) (groES protein)	lmo1671	lmo1671	Lmo1671 protein {UniProtKB/TrEMBL:Q8Y6L3}	[TP1013-TP0163 (0.67160416)]
COG0234	COG0803	lmo2069	groS	10 kDa chaperonin (Protein Cpn10) (groES protein)	lmo0153	lmo0153	Lmo0153 protein {UniProtKB/TrEMBL:Q8YAH3}	[TP1013-TP0163 (0.67160416)]
COG0342	COG0546	lmo1527	lmo1527	Lmo1527 protein {UniProtKB/TrEMBL:Q8Y703}	lmo2730	lmo2730	Lmo2730 protein {UniProtKB/TrEMBL:Q8Y3V1}	[TP0410-TP0554 (0.6160348)]
COG0342	COG0546	lmo1527	lmo1527	Lmo1527 protein {UniProtKB/TrEMBL:Q8Y703}	lmo2481	ppaX	Pyrophosphatase ppaX (EC 3.6.1.1)	[TP0410-TP0554 (0.6160348)]
COG0457	COG1536	lmo1510	lmo1510	Lmo1510 protein {UniProtKB/TrEMBL:Q8Y716}	lmo0714	lmo0714	Lmo0714 protein {UniProtKB/TrEMBL:Q8Y928}	[TP0648-TP0400 (0.69805074)]
COG0457	COG1536	lmo0966	lmo0966	Lmo0966 protein {UniProtKB/TrEMBL:Q8Y8D8}	lmo0714	lmo0714	Lmo0714 protein {UniProtKB/TrEMBL:Q8Y928}	[TP0648-TP0400 (0.69805074)]
COG0457	COG1536	lmo1266	lmo1266	Lmo1266 protein {UniProtKB/TrEMBL:Q8Y7L1}	lmo0714	lmo0714	Lmo0714 protein {UniProtKB/TrEMBL:Q8Y928}	[TP0648-TP0400 (0.69805074)]
COG0457	COG1536	lmo1922	lmo1922	Lmo1922 protein {UniProtKB/TrEMBL:Q8Y5Y1}	lmo0714	lmo0714	Lmo0714 protein {UniProtKB/TrEMBL:Q8Y928}	[TP0648-TP0400 (0.69805074)]
COG0457	COG1536	lmo2479	lmo2479	Lmo2479 protein {UniProtKB/TrEMBL:Q8Y4G5}	lmo0714	lmo0714	Lmo0714 protein {UniProtKB/TrEMBL:Q8Y928}	[TP0648-TP0400 (0.69805074)]
COG0240	COG0622	lmo1936	gpsA	Glycerol-3-phosphate dehydrogenase [NAD(P)+] (EC 1.1.1.94) (NAD(P)H- dependent glycerol-3-phosphate dehydrogenase)	lmo1240	lmo1240	Lmo1240 protein {UniProtKB/TrEMBL:Q8Y7N4}	[TP1009-TP0937 (0.80866665)]
COG0227	COG0492	lmo1816	rpmB	50S ribosomal protein L28	lmo1961	lmo1961	Lmo1961 protein {UniProtKB/TrEMBL:Q8Y5U4}	[TP0362-TP0814 (0.801083)]
COG0227	COG0492	lmo1816	rpmB	50S ribosomal protein L28	lmo2390	lmo2390	Lmo2390 protein {UniProtKB/TrEMBL:Q8Y4P5}	[TP0362-TP0814 (0.801083)]
COG0227	COG0492	lmo1816	rpmB	50S ribosomal protein L28	lmo2478	trxB	Thioredoxin reductase (EC 1.8.1.9) (TRXR)	[TP0362-TP0814 (0.801083)]
COG0051	COG1192	lmo2633	rpsJ	30S ribosomal protein S10	lmo2791	lmo2791	Partition protein, ParA homolog	[TP0188-TP0272 (0.7732025)]
COG0098	COG0803	lmo2615	rpsE	30S ribosomal protein S5	lmo0153	lmo0153	Lmo0153 protein {UniProtKB/TrEMBL:Q8YAH3}	[TP0206-TP0163 (0.74372905)]
COG0098	COG0803	lmo2615	rpsE	30S ribosomal protein S5	lmo1847	mntA	Manganese-binding lipoprotein mntA precursor	[TP0206-TP0163 (0.74372905)]
COG0098	COG0803	lmo2615	rpsE	30S ribosomal protein S5	lmo1671	lmo1671	Lmo1671 protein {UniProtKB/TrEMBL:Q8Y6L3}	[TP0206-TP0163 (0.74372905)]
COG0249	COG0457	lmo1403	mutS	DNA mismatch repair protein mutS	lmo1510	lmo1510	Lmo1510 protein {UniProtKB/TrEMBL:Q8Y716}	[TP0328-TP0095 (0.63719666)]
COG0249	COG0457	lmo1403	mutS	DNA mismatch repair protein mutS	lmo0966	lmo0966	Lmo0966 protein {UniProtKB/TrEMBL:Q8Y8D8}	[TP0328-TP0095 (0.63719666)]
COG0249	COG0457	lmo1403	mutS	DNA mismatch repair protein mutS	lmo2479	lmo2479	Lmo2479 protein {UniProtKB/TrEMBL:Q8Y4G5}	[TP0328-TP0095 (0.63719666)]
COG0249	COG0457	lmo1403	mutS	DNA mismatch repair protein mutS	lmo1266	lmo1266	Lmo1266 protein {UniProtKB/TrEMBL:Q8Y7L1}	[TP0328-TP0095 (0.63719666)]
COG0249	COG0457	lmo1403	mutS	DNA mismatch repair protein mutS	lmo1922	lmo1922	Lmo1922 protein {UniProtKB/TrEMBL:Q8Y5Y1}	[TP0328-TP0095 (0.63719666)]
COG0442	COG0459	lmo1319	lmo1319	Prolyl-tRNA synthetase {UniProtKB/TrEMBL:Q8Y7G2}	lmo2068	groL	60 kDa chaperonin (Protein Cpn60) (groEL protein)	[TP0160-TP0030 (0.7719589)]
COG0255	COG1354	lmo2624	rpmC	50S ribosomal protein L29	lmo1951	scpA	Segregation and condensation protein A	[TP0197-TP0691 (0.70609456)]
COG2255	COG4939	lmo1532	ruvB	Holliday junction ATP-dependent DNA helicase ruvB (EC 3.6.1.-)	lmo2637	lmo2637	Lmo2637 protein {UniProtKB/TrEMBL:Q8Y436}	[TP0162-TP0171 (0.7331395)]
COG0217	COG0481	lmo0369	lmo0369	Hypothetical UPF0082 protein lmo0369	lmo1479	lepA	GTP-binding protein lepA	[TP0474-TP0510 (0.76600474)]
COG0217	COG0481	lmo1535	lmo1535	Hypothetical UPF0082 protein lmo1535	lmo1479	lepA	GTP-binding protein lepA	[TP0474-TP0510 (0.76600474)]
COG0178	COG0357	lmo2488	uvrA	UvrABC system protein A (UvrA protein) (Excinuclease ABC subunit A)	lmo2802	gidB	Methyltransferase gidB (EC 2.1.-.-) (Glucose-inhibited division protein B)	[TP0514-TP0946 (0.8569251)]
COG0178	COG0357	lmo2050	lmo2050	Lmo2050 protein {UniProtKB/TrEMBL:Q8Y5K9}	lmo2802	gidB	Methyltransferase gidB (EC 2.1.-.-) (Glucose-inhibited division protein B)	[TP0514-TP0946 (0.8569251)]
COG1815	COG1843	lmo0710	lmo0710	Lmo0710 protein {UniProtKB/TrEMBL:Q8Y931}	lmo0696	lmo0696	Lmo0696 protein {UniProtKB/TrEMBL:Q8Y944}	[TP0396-TP0728 (0.83050734)]
COG0154	COG1624	lmo1755	gatA	Glutamyl-tRNA(Gln) amidotransferase subunit A (EC 6.3.5.-) (Glu-ADT subunit A)	lmo2120	lmo2120	Lmo2120 protein {UniProtKB/TrEMBL:Q8Y5E4}	[TP1020-TP0826 (0.7964557)]
COG0154	COG1624	lmo0849	lmo0849	Lmo0849 protein {UniProtKB/TrEMBL:Q8Y8P7}	lmo2120	lmo2120	Lmo2120 protein {UniProtKB/TrEMBL:Q8Y5E4}	[TP1020-TP0826 (0.7964557)]
COG0442	COG1843	lmo1319	lmo1319	Prolyl-tRNA synthetase {UniProtKB/TrEMBL:Q8Y7G2}	lmo0696	lmo0696	Lmo0696 protein {UniProtKB/TrEMBL:Q8Y944}	[TP0160-TP0728 (0.50152636)]
COG0840	COG1558	lmo0723	lmo0723	Lmo0723 protein {UniProtKB/TrEMBL:Q8Y919}	lmo0711	lmo0711	Lmo0711 protein {UniProtKB/TrEMBL:Q92DU3}	[TP0640-TP0397 (0.8569927)]
COG0840	COG1558	lmo1699	lmo1699	Lmo1699 protein {UniProtKB/TrEMBL:Q8Y6I5}	lmo0711	lmo0711	Lmo0711 protein {UniProtKB/TrEMBL:Q92DU3}	[TP0640-TP0397 (0.8569927)]
COG0267	COG2137	lmo1335	lmo1335	50S ribosomal protein L33 1	lmo1693	recX	Regulatory protein recX	[TP0234-TP1023 (0.5769722)]
COG0267	COG2137	lmo0244	lmo0244	50S ribosomal protein L33 2	lmo1693	recX	Regulatory protein recX	[TP0234-TP1023 (0.5769722)]
COG0060	COG4939	lmo2019	ileS	Isoleucyl-tRNA synthetase (EC 6.1.1.5) (Isoleucine--tRNA ligase) (IleRS)	lmo2637	lmo2637	Lmo2637 protein {UniProtKB/TrEMBL:Q8Y436}	[TP0452-TP0171 (0.7207038)]
COG1109	COG1488	lmo1871	lmo1871	Lmo1871 protein {UniProtKB/TrEMBL:Q8Y629}	lmo1092	lmo1092	Lmo1092 protein {UniProtKB/TrEMBL:Q8Y826}	[TP0413-TP0628 (0.6598422)]
COG1109	COG1488	lmo2118	glmM	Phosphoglucosamine mutase (EC 5.4.2.10)	lmo1092	lmo1092	Lmo1092 protein {UniProtKB/TrEMBL:Q8Y826}	[TP0413-TP0628 (0.6598422)]
COG1109	COG1488	lmo0865	lmo0865	Lmo0865 protein {UniProtKB/TrEMBL:Q8Y8N1}	lmo1092	lmo1092	Lmo1092 protein {UniProtKB/TrEMBL:Q8Y826}	[TP0413-TP0628 (0.6598422)]
COG1109	COG1488	lmo2475	lmo2475	Lmo2475 protein {UniProtKB/TrEMBL:Q8Y4G8}	lmo1092	lmo1092	Lmo1092 protein {UniProtKB/TrEMBL:Q8Y826}	[TP0413-TP0628 (0.6598422)]
COG0465	COG2891	lmo0220	lmo0220	FtsH protein {UniProtKB/TrEMBL:Q8YAC6}	lmo1546	lmo1546	MreD protein {UniProtKB/TrEMBL:Q8Y6Y5}	[TP0330-TP0499 (0.74372905)]
COG0143	COG0217	lmo0177	metS	Methionyl-tRNA synthetase (EC 6.1.1.10) (Methionine--tRNA ligase) (MetRS)	lmo0369	lmo0369	Hypothetical UPF0082 protein lmo0369	[TP0798-TP0474 (0.7790581)]
COG0143	COG0217	lmo0177	metS	Methionyl-tRNA synthetase (EC 6.1.1.10) (Methionine--tRNA ligase) (MetRS)	lmo1535	lmo1535	Hypothetical UPF0082 protein lmo1535	[TP0798-TP0474 (0.7790581)]
COG0257	COG0716	lmo2609	lmo2609	50S ribosomal protein L36	lmo1710	lmo1710	Lmo1710 protein {UniProtKB/TrEMBL:Q92AU7}	[TP0209-TP0925 (0.69083804)]
COG0257	COG0716	lmo2609	lmo2609	50S ribosomal protein L36	lmo2153	lmo2153	Lmo2153 protein {UniProtKB/TrEMBL:Q8Y5B4}	[TP0209-TP0925 (0.69083804)]
COG0357	COG1774	lmo2802	gidB	Methyltransferase gidB (EC 2.1.-.-) (Glucose-inhibited division protein B)	lmo0163	lmo0163	Lmo0163 protein {UniProtKB/TrEMBL:Q8YAG3}	[TP0946-TP0046 (0.5510487)]
COG0357	COG0442	lmo2802	gidB	Methyltransferase gidB (EC 2.1.-.-) (Glucose-inhibited division protein B)	lmo1319	lmo1319	Prolyl-tRNA synthetase {UniProtKB/TrEMBL:Q8Y7G2}	[TP0946-TP0160 (0.6515529)]
COG0457	COG1256	lmo0966	lmo0966	Lmo0966 protein {UniProtKB/TrEMBL:Q8Y8D8}	lmo0705	lmo0705	Lmo0705 protein {UniProtKB/TrEMBL:Q8Y936}	[TP0067-TP0660 (0.6278126)]
COG0457	COG1256	lmo1510	lmo1510	Lmo1510 protein {UniProtKB/TrEMBL:Q8Y716}	lmo0705	lmo0705	Lmo0705 protein {UniProtKB/TrEMBL:Q8Y936}	[TP0067-TP0660 (0.6278126)]
COG0457	COG1256	lmo1922	lmo1922	Lmo1922 protein {UniProtKB/TrEMBL:Q8Y5Y1}	lmo0705	lmo0705	Lmo0705 protein {UniProtKB/TrEMBL:Q8Y936}	[TP0067-TP0660 (0.6278126)]
COG0457	COG1256	lmo2479	lmo2479	Lmo2479 protein {UniProtKB/TrEMBL:Q8Y4G5}	lmo0705	lmo0705	Lmo0705 protein {UniProtKB/TrEMBL:Q8Y936}	[TP0067-TP0660 (0.6278126)]
COG0457	COG1256	lmo1266	lmo1266	Lmo1266 protein {UniProtKB/TrEMBL:Q8Y7L1}	lmo0705	lmo0705	Lmo0705 protein {UniProtKB/TrEMBL:Q8Y936}	[TP0067-TP0660 (0.6278126)]
COG0564	COG1200	lmo2244	lmo2244	Lmo2244 protein {UniProtKB/TrEMBL:Q8Y532}	lmo1811	lmo1811	Lmo1811 protein {UniProtKB/TrEMBL:Q8Y686}	[TP0339-TP0687 (0.85149276)]
COG0564	COG1200	lmo1843	lmo1843	Lmo1843 protein {UniProtKB/TrEMBL:Q8Y657}	lmo1811	lmo1811	Lmo1811 protein {UniProtKB/TrEMBL:Q8Y686}	[TP0339-TP0687 (0.85149276)]
COG0564	COG1200	lmo0969	lmo0969	Lmo0969 protein {UniProtKB/TrEMBL:Q8Y8D6}	lmo1811	lmo1811	Lmo1811 protein {UniProtKB/TrEMBL:Q8Y686}	[TP0339-TP0687 (0.85149276)]
COG0457	COG2812	lmo1922	lmo1922	Lmo1922 protein {UniProtKB/TrEMBL:Q8Y5Y1}	lmo2704	lmo2704	DnaX protein {UniProtKB/TrEMBL:Q8Y3X5}	[TP0067-TP1005 (0.5652097)]
COG0457	COG2812	lmo1510	lmo1510	Lmo1510 protein {UniProtKB/TrEMBL:Q8Y716}	lmo2704	lmo2704	DnaX protein {UniProtKB/TrEMBL:Q8Y3X5}	[TP0067-TP1005 (0.5652097)]
COG0457	COG2812	lmo2479	lmo2479	Lmo2479 protein {UniProtKB/TrEMBL:Q8Y4G5}	lmo2704	lmo2704	DnaX protein {UniProtKB/TrEMBL:Q8Y3X5}	[TP0067-TP1005 (0.5652097)]
COG0457	COG2812	lmo0966	lmo0966	Lmo0966 protein {UniProtKB/TrEMBL:Q8Y8D8}	lmo2704	lmo2704	DnaX protein {UniProtKB/TrEMBL:Q8Y3X5}	[TP0067-TP1005 (0.5652097)]
COG0457	COG2812	lmo1266	lmo1266	Lmo1266 protein {UniProtKB/TrEMBL:Q8Y7L1}	lmo2704	lmo2704	DnaX protein {UniProtKB/TrEMBL:Q8Y3X5}	[TP0067-TP1005 (0.5652097)]
COG0457	COG1396	lmo0966	lmo0966	Lmo0966 protein {UniProtKB/TrEMBL:Q8Y8D8}	lmo0114	lmo0114	AX protein {UniProtKB/TrEMBL:Q9EXG5}	[TP0648-TP0461 (0.6214171)]
COG0457	COG1396	lmo2479	lmo2479	Lmo2479 protein {UniProtKB/TrEMBL:Q8Y4G5}	lmo0326	lmo0326	Lmo0326 protein {UniProtKB/TrEMBL:Q8YA38}	[TP0648-TP0461 (0.6214171)]
COG0457	COG1396	lmo1266	lmo1266	Lmo1266 protein {UniProtKB/TrEMBL:Q8Y7L1}	lmo0659	lmo0659	Lmo0659 protein {UniProtKB/TrEMBL:Q8Y974}	[TP0648-TP0461 (0.6214171)]
COG0457	COG1396	lmo2479	lmo2479	Lmo2479 protein {UniProtKB/TrEMBL:Q8Y4G5}	lmo0833	lmo0833	Lmo0833 protein {UniProtKB/TrEMBL:Q8Y8R2}	[TP0648-TP0461 (0.6214171)]
COG0457	COG1396	lmo0966	lmo0966	Lmo0966 protein {UniProtKB/TrEMBL:Q8Y8D8}	lmo0326	lmo0326	Lmo0326 protein {UniProtKB/TrEMBL:Q8YA38}	[TP0648-TP0461 (0.6214171)]
COG0457	COG1396	lmo0966	lmo0966	Lmo0966 protein {UniProtKB/TrEMBL:Q8Y8D8}	lmo1262	lmo1262	Lmo1262 protein {UniProtKB/TrEMBL:Q8Y7L5}	[TP0648-TP0461 (0.6214171)]
COG0457	COG1396	lmo1922	lmo1922	Lmo1922 protein {UniProtKB/TrEMBL:Q8Y5Y1}	lmo2329	lmo2329	Lmo2329 protein {UniProtKB/TrEMBL:Q8Y4V1}	[TP0648-TP0461 (0.6214171)]
COG0457	COG1396	lmo1922	lmo1922	Lmo1922 protein {UniProtKB/TrEMBL:Q8Y5Y1}	lmo0326	lmo0326	Lmo0326 protein {UniProtKB/TrEMBL:Q8YA38}	[TP0648-TP0461 (0.6214171)]
COG0457	COG1396	lmo1922	lmo1922	Lmo1922 protein {UniProtKB/TrEMBL:Q8Y5Y1}	lmo0114	lmo0114	AX protein {UniProtKB/TrEMBL:Q9EXG5}	[TP0648-TP0461 (0.6214171)]
COG0457	COG1396	lmo1922	lmo1922	Lmo1922 protein {UniProtKB/TrEMBL:Q8Y5Y1}	lmo1262	lmo1262	Lmo1262 protein {UniProtKB/TrEMBL:Q8Y7L5}	[TP0648-TP0461 (0.6214171)]
COG0457	COG1396	lmo0966	lmo0966	Lmo0966 protein {UniProtKB/TrEMBL:Q8Y8D8}	lmo0325	lmo0325	Lmo0325 protein {UniProtKB/TrEMBL:Q8YA39}	[TP0648-TP0461 (0.6214171)]
COG0457	COG1396	lmo1510	lmo1510	Lmo1510 protein {UniProtKB/TrEMBL:Q8Y716}	lmo0114	lmo0114	AX protein {UniProtKB/TrEMBL:Q9EXG5}	[TP0648-TP0461 (0.6214171)]
COG0457	COG1396	lmo1510	lmo1510	Lmo1510 protein {UniProtKB/TrEMBL:Q8Y716}	lmo0833	lmo0833	Lmo0833 protein {UniProtKB/TrEMBL:Q8Y8R2}	[TP0648-TP0461 (0.6214171)]
COG0457	COG1396	lmo1922	lmo1922	Lmo1922 protein {UniProtKB/TrEMBL:Q8Y5Y1}	lmo0325	lmo0325	Lmo0325 protein {UniProtKB/TrEMBL:Q8YA39}	[TP0648-TP0461 (0.6214171)]
COG0457	COG1396	lmo1266	lmo1266	Lmo1266 protein {UniProtKB/TrEMBL:Q8Y7L1}	lmo0325	lmo0325	Lmo0325 protein {UniProtKB/TrEMBL:Q8YA39}	[TP0648-TP0461 (0.6214171)]
COG0457	COG1396	lmo1510	lmo1510	Lmo1510 protein {UniProtKB/TrEMBL:Q8Y716}	lmo0806	lmo0806	Lmo0806 protein {UniProtKB/TrEMBL:Q8Y8T7}	[TP0648-TP0461 (0.6214171)]
COG0457	COG1396	lmo2479	lmo2479	Lmo2479 protein {UniProtKB/TrEMBL:Q8Y4G5}	lmo0659	lmo0659	Lmo0659 protein {UniProtKB/TrEMBL:Q8Y974}	[TP0648-TP0461 (0.6214171)]
COG0457	COG1396	lmo1510	lmo1510	Lmo1510 protein {UniProtKB/TrEMBL:Q8Y716}	lmo0326	lmo0326	Lmo0326 protein {UniProtKB/TrEMBL:Q8YA38}	[TP0648-TP0461 (0.6214171)]
COG0457	COG1396	lmo2479	lmo2479	Lmo2479 protein {UniProtKB/TrEMBL:Q8Y4G5}	lmo0114	lmo0114	AX protein {UniProtKB/TrEMBL:Q9EXG5}	[TP0648-TP0461 (0.6214171)]
COG0457	COG1396	lmo1922	lmo1922	Lmo1922 protein {UniProtKB/TrEMBL:Q8Y5Y1}	lmo2447	lmo2447	Lmo2447 protein {UniProtKB/TrEMBL:Q8Y4J1}	[TP0648-TP0461 (0.6214171)]
COG0457	COG1396	lmo1510	lmo1510	Lmo1510 protein {UniProtKB/TrEMBL:Q8Y716}	lmo0659	lmo0659	Lmo0659 protein {UniProtKB/TrEMBL:Q8Y974}	[TP0648-TP0461 (0.6214171)]
COG0457	COG1396	lmo2479	lmo2479	Lmo2479 protein {UniProtKB/TrEMBL:Q8Y4G5}	lmo2329	lmo2329	Lmo2329 protein {UniProtKB/TrEMBL:Q8Y4V1}	[TP0648-TP0461 (0.6214171)]
COG0457	COG1396	lmo2479	lmo2479	Lmo2479 protein {UniProtKB/TrEMBL:Q8Y4G5}	lmo0806	lmo0806	Lmo0806 protein {UniProtKB/TrEMBL:Q8Y8T7}	[TP0648-TP0461 (0.6214171)]
COG0457	COG1396	lmo0966	lmo0966	Lmo0966 protein {UniProtKB/TrEMBL:Q8Y8D8}	lmo2329	lmo2329	Lmo2329 protein {UniProtKB/TrEMBL:Q8Y4V1}	[TP0648-TP0461 (0.6214171)]
COG0457	COG1396	lmo1266	lmo1266	Lmo1266 protein {UniProtKB/TrEMBL:Q8Y7L1}	lmo2329	lmo2329	Lmo2329 protein {UniProtKB/TrEMBL:Q8Y4V1}	[TP0648-TP0461 (0.6214171)]
COG0457	COG1396	lmo0966	lmo0966	Lmo0966 protein {UniProtKB/TrEMBL:Q8Y8D8}	lmo0659	lmo0659	Lmo0659 protein {UniProtKB/TrEMBL:Q8Y974}	[TP0648-TP0461 (0.6214171)]
COG0457	COG1396	lmo1510	lmo1510	Lmo1510 protein {UniProtKB/TrEMBL:Q8Y716}	lmo2447	lmo2447	Lmo2447 protein {UniProtKB/TrEMBL:Q8Y4J1}	[TP0648-TP0461 (0.6214171)]
COG0457	COG1396	lmo1266	lmo1266	Lmo1266 protein {UniProtKB/TrEMBL:Q8Y7L1}	lmo0114	lmo0114	AX protein {UniProtKB/TrEMBL:Q9EXG5}	[TP0648-TP0461 (0.6214171)]
COG0457	COG1396	lmo1266	lmo1266	Lmo1266 protein {UniProtKB/TrEMBL:Q8Y7L1}	lmo0833	lmo0833	Lmo0833 protein {UniProtKB/TrEMBL:Q8Y8R2}	[TP0648-TP0461 (0.6214171)]
COG0457	COG1396	lmo2479	lmo2479	Lmo2479 protein {UniProtKB/TrEMBL:Q8Y4G5}	lmo2447	lmo2447	Lmo2447 protein {UniProtKB/TrEMBL:Q8Y4J1}	[TP0648-TP0461 (0.6214171)]
COG0457	COG1396	lmo2479	lmo2479	Lmo2479 protein {UniProtKB/TrEMBL:Q8Y4G5}	lmo1262	lmo1262	Lmo1262 protein {UniProtKB/TrEMBL:Q8Y7L5}	[TP0648-TP0461 (0.6214171)]
COG0457	COG1396	lmo1266	lmo1266	Lmo1266 protein {UniProtKB/TrEMBL:Q8Y7L1}	lmo1262	lmo1262	Lmo1262 protein {UniProtKB/TrEMBL:Q8Y7L5}	[TP0648-TP0461 (0.6214171)]
COG0457	COG1396	lmo1922	lmo1922	Lmo1922 protein {UniProtKB/TrEMBL:Q8Y5Y1}	lmo0659	lmo0659	Lmo0659 protein {UniProtKB/TrEMBL:Q8Y974}	[TP0648-TP0461 (0.6214171)]
COG0457	COG1396	lmo0966	lmo0966	Lmo0966 protein {UniProtKB/TrEMBL:Q8Y8D8}	lmo0833	lmo0833	Lmo0833 protein {UniProtKB/TrEMBL:Q8Y8R2}	[TP0648-TP0461 (0.6214171)]
COG0457	COG1396	lmo0966	lmo0966	Lmo0966 protein {UniProtKB/TrEMBL:Q8Y8D8}	lmo0806	lmo0806	Lmo0806 protein {UniProtKB/TrEMBL:Q8Y8T7}	[TP0648-TP0461 (0.6214171)]
COG0457	COG1396	lmo1266	lmo1266	Lmo1266 protein {UniProtKB/TrEMBL:Q8Y7L1}	lmo2447	lmo2447	Lmo2447 protein {UniProtKB/TrEMBL:Q8Y4J1}	[TP0648-TP0461 (0.6214171)]
COG0457	COG1396	lmo1922	lmo1922	Lmo1922 protein {UniProtKB/TrEMBL:Q8Y5Y1}	lmo0806	lmo0806	Lmo0806 protein {UniProtKB/TrEMBL:Q8Y8T7}	[TP0648-TP0461 (0.6214171)]
COG0457	COG1396	lmo1266	lmo1266	Lmo1266 protein {UniProtKB/TrEMBL:Q8Y7L1}	lmo0326	lmo0326	Lmo0326 protein {UniProtKB/TrEMBL:Q8YA38}	[TP0648-TP0461 (0.6214171)]
COG0457	COG1396	lmo1510	lmo1510	Lmo1510 protein {UniProtKB/TrEMBL:Q8Y716}	lmo2329	lmo2329	Lmo2329 protein {UniProtKB/TrEMBL:Q8Y4V1}	[TP0648-TP0461 (0.6214171)]
COG0457	COG1396	lmo1510	lmo1510	Lmo1510 protein {UniProtKB/TrEMBL:Q8Y716}	lmo1262	lmo1262	Lmo1262 protein {UniProtKB/TrEMBL:Q8Y7L5}	[TP0648-TP0461 (0.6214171)]
COG0457	COG1396	lmo1266	lmo1266	Lmo1266 protein {UniProtKB/TrEMBL:Q8Y7L1}	lmo0806	lmo0806	Lmo0806 protein {UniProtKB/TrEMBL:Q8Y8T7}	[TP0648-TP0461 (0.6214171)]
COG0457	COG1396	lmo1510	lmo1510	Lmo1510 protein {UniProtKB/TrEMBL:Q8Y716}	lmo0325	lmo0325	Lmo0325 protein {UniProtKB/TrEMBL:Q8YA39}	[TP0648-TP0461 (0.6214171)]
COG0457	COG1396	lmo0966	lmo0966	Lmo0966 protein {UniProtKB/TrEMBL:Q8Y8D8}	lmo2447	lmo2447	Lmo2447 protein {UniProtKB/TrEMBL:Q8Y4J1}	[TP0648-TP0461 (0.6214171)]
COG0457	COG1396	lmo2479	lmo2479	Lmo2479 protein {UniProtKB/TrEMBL:Q8Y4G5}	lmo0325	lmo0325	Lmo0325 protein {UniProtKB/TrEMBL:Q8YA39}	[TP0648-TP0461 (0.6214171)]
COG0457	COG1396	lmo1922	lmo1922	Lmo1922 protein {UniProtKB/TrEMBL:Q8Y5Y1}	lmo0833	lmo0833	Lmo0833 protein {UniProtKB/TrEMBL:Q8Y8R2}	[TP0648-TP0461 (0.6214171)]
COG0036	COG1516	lmo1818	lmo1818	Lmo1818 protein {UniProtKB/TrEMBL:Q8Y681}	lmo0708	lmo0708	Lmo0708 protein {UniProtKB/TrEMBL:Q8Y933}	[TP0945-TP0943 (0.573118)]
COG0036	COG1516	lmo2659	lmo2659	Lmo2659 protein {UniProtKB/TrEMBL:Q8Y418}	lmo0708	lmo0708	Lmo0708 protein {UniProtKB/TrEMBL:Q8Y933}	[TP0945-TP0943 (0.573118)]
COG0036	COG1516	lmo0505	lmo0505	Lmo0505 protein {UniProtKB/TrEMBL:Q8Y9M1}	lmo0708	lmo0708	Lmo0708 protein {UniProtKB/TrEMBL:Q8Y933}	[TP0945-TP0943 (0.573118)]
COG0036	COG1516	lmo2661	lmo2661	Lmo2661 protein {UniProtKB/TrEMBL:Q8Y416}	lmo0708	lmo0708	Lmo0708 protein {UniProtKB/TrEMBL:Q8Y933}	[TP0945-TP0943 (0.573118)]
COG0036	COG1516	lmo0499	lmo0499	Lmo0499 protein {UniProtKB/TrEMBL:Q8Y9M7}	lmo0708	lmo0708	Lmo0708 protein {UniProtKB/TrEMBL:Q8Y933}	[TP0945-TP0943 (0.573118)]
COG0036	COG1516	lmo0735	lmo0735	Lmo0735 protein {UniProtKB/TrEMBL:Q8Y907}	lmo0708	lmo0708	Lmo0708 protein {UniProtKB/TrEMBL:Q8Y933}	[TP0945-TP0943 (0.573118)]
COG0237	COG1493	lmo1563	coaE	Dephospho-CoA kinase (EC 2.7.1.24) (Dephosphocoenzyme A kinase)	lmo2483	hprK	HPr kinase/phosphorylase (EC 2.7.11.-) (EC 2.7.4.-) (HPrK/P) (HPr(Ser) kinase/phosphorylase)	[TP0296-TP0591 (0.7885255)]
COG0124	COG0124	lmo1520	hisS	Histidyl-tRNA synthetase (EC 6.1.1.21) (Histidine--tRNA ligase) (HisRS)	lmo1520	hisS	Histidyl-tRNA synthetase (EC 6.1.1.21) (Histidine--tRNA ligase) (HisRS)	[TP0641-TP0641 (0.67365265)]
COG0290	COG1837	lmo1785	infC	Translation initiation factor IF-3	lmo1796	lmo1796	UPF0109 protein lmo1796	[TP0850-TP0906 (0.70629925)]
COG0420	COG1256	lmo2222	lmo2222	Lmo2222 protein {UniProtKB/TrEMBL:Q8Y554}	lmo0705	lmo0705	Lmo0705 protein {UniProtKB/TrEMBL:Q8Y936}	[TP0626-TP0660 (0.6120698)]
COG0420	COG1256	lmo1646	lmo1646	Lmo1646 protein {UniProtKB/TrEMBL:Q8Y6N8}	lmo0705	lmo0705	Lmo0705 protein {UniProtKB/TrEMBL:Q8Y936}	[TP0626-TP0660 (0.6120698)]
COG0442	COG1344	lmo1319	lmo1319	Prolyl-tRNA synthetase {UniProtKB/TrEMBL:Q8Y7G2}	lmo0706	lmo0706	Lmo0706 protein {UniProtKB/TrEMBL:Q8Y935}	[TP0160-TP0792 (0.6929264), TP0160-TP0659 (0.5927278)]
COG0442	COG1344	lmo1319	lmo1319	Prolyl-tRNA synthetase {UniProtKB/TrEMBL:Q8Y7G2}	lmo0690	flaA	Flagellin {UniProtKB/Swiss-Prot:Q02551}	[TP0160-TP0792 (0.6929264), TP0160-TP0659 (0.5927278)]
COG4939	COG4974	lmo2637	lmo2637	Lmo2637 protein {UniProtKB/TrEMBL:Q8Y436}	lmo1277	codV	Tyrosine recombinase xerC	[TP0171-TP0391 (0.7207038)]
COG4939	COG4974	lmo2637	lmo2637	Lmo2637 protein {UniProtKB/TrEMBL:Q8Y436}	lmo1955	xerD	Tyrosine recombinase xerD	[TP0171-TP0391 (0.7207038)]
COG0211	COG1536	lmo1540	rpmA	50S ribosomal protein L27	lmo0714	lmo0714	Lmo0714 protein {UniProtKB/TrEMBL:Q8Y928}	[TP0743-TP0400 (0.6311798)]
COG0486	COG0803	lmo2811	trmE	tRNA modification GTPase trmE	lmo0153	lmo0153	Lmo0153 protein {UniProtKB/TrEMBL:Q8YAH3}	[TP0550-TP0163 (0.74372905)]
COG0486	COG0803	lmo2811	trmE	tRNA modification GTPase trmE	lmo1847	mntA	Manganese-binding lipoprotein mntA precursor	[TP0550-TP0163 (0.74372905)]
COG0486	COG0803	lmo2811	trmE	tRNA modification GTPase trmE	lmo1671	lmo1671	Lmo1671 protein {UniProtKB/TrEMBL:Q8Y6L3}	[TP0550-TP0163 (0.74372905)]
COG1536	COG1595	lmo0714	lmo0714	Lmo0714 protein {UniProtKB/TrEMBL:Q8Y928}	lmo0243	lmo0243	RNA polymerase sigma-30 factor	[TP0400-TP0092 (0.64304686)]
COG1536	COG1595	lmo0714	lmo0714	Lmo0714 protein {UniProtKB/TrEMBL:Q8Y928}	lmo0423	lmo0423	Lmo0423 protein {UniProtKB/TrEMBL:Q8Y9U7}	[TP0400-TP0092 (0.64304686)]
COG0687	COG1057	lmo0810	lmo0810	Lmo0810 protein {UniProtKB/TrEMBL:Q8Y8T4}	lmo1488	nadD	Probable nicotinate-nucleotide adenylyltransferase (EC 2.7.7.18) (Deamido-NAD(+) pyrophosphorylase) (Deamido-NAD(+) diphosphorylase) (Nicotinate mononucleotide adenylyltransferase) (NaMN adenylyltransferase)	[TP0655-TP0741 (0.7061969)]
COG1558	COG4786	lmo0711	lmo0711	Lmo0711 protein {UniProtKB/TrEMBL:Q92DU3}	lmo0682	lmo0682	Lmo0682 protein {UniProtKB/TrEMBL:Q8Y952}	[TP0397-TP0961 (0.74447966)]
COG0012	COG0608	lmo2779	lmo2779	Lmo2779 protein {UniProtKB/TrEMBL:Q926X1}	lmo1525	lmo1525	Lmo1525 protein {UniProtKB/TrEMBL:Q8Y705}	[TP0124-TP0704 (0.626838)]
COG1653	COG4939	lmo0768	lmo0768	Lmo0768 protein {UniProtKB/TrEMBL:Q8Y8X4}	lmo2637	lmo2637	Lmo2637 protein {UniProtKB/TrEMBL:Q8Y436}	[TP0074-TP0171 (0.57966745)]
COG1653	COG4939	lmo2007	lmo2007	Lmo2007 protein {UniProtKB/TrEMBL:Q8Y5P9}	lmo2637	lmo2637	Lmo2637 protein {UniProtKB/TrEMBL:Q8Y436}	[TP0074-TP0171 (0.57966745)]
COG1653	COG4939	lmo2839	lmo2839	Lmo2839 protein {UniProtKB/TrEMBL:Q8Y3J6}	lmo2637	lmo2637	Lmo2637 protein {UniProtKB/TrEMBL:Q8Y436}	[TP0074-TP0171 (0.57966745)]
COG1653	COG4939	lmo0859	lmo0859	Lmo0859 protein {UniProtKB/TrEMBL:Q8Y8N7}	lmo2637	lmo2637	Lmo2637 protein {UniProtKB/TrEMBL:Q8Y436}	[TP0074-TP0171 (0.57966745)]
COG1653	COG4939	lmo0181	lmo0181	Lmo0181 protein {UniProtKB/TrEMBL:Q8YAE9}	lmo2637	lmo2637	Lmo2637 protein {UniProtKB/TrEMBL:Q8Y436}	[TP0074-TP0171 (0.57966745)]
COG1653	COG4939	lmo1730	lmo1730	Lmo1730 protein {UniProtKB/TrEMBL:Q8Y6F7}	lmo2637	lmo2637	Lmo2637 protein {UniProtKB/TrEMBL:Q8Y436}	[TP0074-TP0171 (0.57966745)]
COG1516	COG2868	lmo0708	lmo0708	Lmo0708 protein {UniProtKB/TrEMBL:Q8Y933}	lmo1541	lmo1541	Lmo1541 protein {UniProtKB/TrEMBL:Q8Y6Z0}	[TP0943-TP0744 (0.6225916)]
COG0050	COG0457	lmo2653	tuf	Elongation factor Tu (EF-Tu)	lmo1922	lmo1922	Lmo1922 protein {UniProtKB/TrEMBL:Q8Y5Y1}	[TP0187-TP0067 (0.7854602)]
COG0050	COG0457	lmo2653	tuf	Elongation factor Tu (EF-Tu)	lmo0966	lmo0966	Lmo0966 protein {UniProtKB/TrEMBL:Q8Y8D8}	[TP0187-TP0067 (0.7854602)]
COG0050	COG0457	lmo2653	tuf	Elongation factor Tu (EF-Tu)	lmo1266	lmo1266	Lmo1266 protein {UniProtKB/TrEMBL:Q8Y7L1}	[TP0187-TP0067 (0.7854602)]
COG0050	COG0457	lmo2653	tuf	Elongation factor Tu (EF-Tu)	lmo2479	lmo2479	Lmo2479 protein {UniProtKB/TrEMBL:Q8Y4G5}	[TP0187-TP0067 (0.7854602)]
COG0050	COG0457	lmo2653	tuf	Elongation factor Tu (EF-Tu)	lmo1510	lmo1510	Lmo1510 protein {UniProtKB/TrEMBL:Q8Y716}	[TP0187-TP0067 (0.7854602)]
COG0220	COG1316	lmo1615	trmB	tRNA (guanine-N(7)-)-methyltransferase (EC 2.1.1.33) (tRNA(m7G46)- methyltransferase)	lmo0443	lmo0443	Lmo0443 protein {UniProtKB/TrEMBL:Q8Y9T0}	[TP0464-TP0739 (0.7885255)]
COG0220	COG1316	lmo1615	trmB	tRNA (guanine-N(7)-)-methyltransferase (EC 2.1.1.33) (tRNA(m7G46)- methyltransferase)	lmo2518	lmo2518	Lmo2518 protein {UniProtKB/TrEMBL:Q8Y4D2}	[TP0464-TP0739 (0.7885255)]
COG0220	COG1316	lmo1615	trmB	tRNA (guanine-N(7)-)-methyltransferase (EC 2.1.1.33) (tRNA(m7G46)- methyltransferase)	lmo1026	lmo1026	Lmo1026 protein {UniProtKB/TrEMBL:Q8Y889}	[TP0464-TP0739 (0.7885255)]
COG0301	COG0457	lmo1592	thiI	Probable thiamine biosynthesis protein thiI	lmo1510	lmo1510	Lmo1510 protein {UniProtKB/TrEMBL:Q8Y716}	[TP0559-TP0095 (0.76004404), TP0559-TP0067 (0.65738976)]
COG0301	COG0457	lmo1592	thiI	Probable thiamine biosynthesis protein thiI	lmo2479	lmo2479	Lmo2479 protein {UniProtKB/TrEMBL:Q8Y4G5}	[TP0559-TP0095 (0.76004404), TP0559-TP0067 (0.65738976)]
COG0301	COG0457	lmo1592	thiI	Probable thiamine biosynthesis protein thiI	lmo0966	lmo0966	Lmo0966 protein {UniProtKB/TrEMBL:Q8Y8D8}	[TP0559-TP0095 (0.76004404), TP0559-TP0067 (0.65738976)]
COG0301	COG0457	lmo1592	thiI	Probable thiamine biosynthesis protein thiI	lmo1922	lmo1922	Lmo1922 protein {UniProtKB/TrEMBL:Q8Y5Y1}	[TP0559-TP0095 (0.76004404), TP0559-TP0067 (0.65738976)]
COG0301	COG0457	lmo1592	thiI	Probable thiamine biosynthesis protein thiI	lmo1266	lmo1266	Lmo1266 protein {UniProtKB/TrEMBL:Q8Y7L1}	[TP0559-TP0095 (0.76004404), TP0559-TP0067 (0.65738976)]
COG0257	COG0564	lmo2609	lmo2609	50S ribosomal protein L36	lmo0969	lmo0969	Lmo0969 protein {UniProtKB/TrEMBL:Q8Y8D6}	[TP0209-TP0154 (0.634929)]
COG0257	COG0564	lmo2609	lmo2609	50S ribosomal protein L36	lmo1843	lmo1843	Lmo1843 protein {UniProtKB/TrEMBL:Q8Y657}	[TP0209-TP0154 (0.634929)]
COG0257	COG0564	lmo2609	lmo2609	50S ribosomal protein L36	lmo2244	lmo2244	Lmo2244 protein {UniProtKB/TrEMBL:Q8Y532}	[TP0209-TP0154 (0.634929)]
COG0457	COG1187	lmo1510	lmo1510	Lmo1510 protein {UniProtKB/TrEMBL:Q8Y716}	lmo1949	lmo1949	Lmo1949 protein {UniProtKB/TrEMBL:Q8Y5V6}	[TP0067-TP0459 (0.6360361)]
COG0457	COG1187	lmo1922	lmo1922	Lmo1922 protein {UniProtKB/TrEMBL:Q8Y5Y1}	lmo2342	lmo2342	Lmo2342 protein {UniProtKB/TrEMBL:Q8Y4U0}	[TP0067-TP0459 (0.6360361)]
COG0457	COG1187	lmo2479	lmo2479	Lmo2479 protein {UniProtKB/TrEMBL:Q8Y4G5}	lmo2342	lmo2342	Lmo2342 protein {UniProtKB/TrEMBL:Q8Y4U0}	[TP0067-TP0459 (0.6360361)]
COG0457	COG1187	lmo0966	lmo0966	Lmo0966 protein {UniProtKB/TrEMBL:Q8Y8D8}	lmo1949	lmo1949	Lmo1949 protein {UniProtKB/TrEMBL:Q8Y5V6}	[TP0067-TP0459 (0.6360361)]
COG0457	COG1187	lmo1922	lmo1922	Lmo1922 protein {UniProtKB/TrEMBL:Q8Y5Y1}	lmo1949	lmo1949	Lmo1949 protein {UniProtKB/TrEMBL:Q8Y5V6}	[TP0067-TP0459 (0.6360361)]
COG0457	COG1187	lmo2479	lmo2479	Lmo2479 protein {UniProtKB/TrEMBL:Q8Y4G5}	lmo1949	lmo1949	Lmo1949 protein {UniProtKB/TrEMBL:Q8Y5V6}	[TP0067-TP0459 (0.6360361)]
COG0457	COG1187	lmo0966	lmo0966	Lmo0966 protein {UniProtKB/TrEMBL:Q8Y8D8}	lmo2342	lmo2342	Lmo2342 protein {UniProtKB/TrEMBL:Q8Y4U0}	[TP0067-TP0459 (0.6360361)]
COG0457	COG1187	lmo1510	lmo1510	Lmo1510 protein {UniProtKB/TrEMBL:Q8Y716}	lmo2342	lmo2342	Lmo2342 protein {UniProtKB/TrEMBL:Q8Y4U0}	[TP0067-TP0459 (0.6360361)]
COG0457	COG1187	lmo1266	lmo1266	Lmo1266 protein {UniProtKB/TrEMBL:Q8Y7L1}	lmo1949	lmo1949	Lmo1949 protein {UniProtKB/TrEMBL:Q8Y5V6}	[TP0067-TP0459 (0.6360361)]
COG0457	COG1187	lmo1266	lmo1266	Lmo1266 protein {UniProtKB/TrEMBL:Q8Y7L1}	lmo2342	lmo2342	Lmo2342 protein {UniProtKB/TrEMBL:Q8Y4U0}	[TP0067-TP0459 (0.6360361)]
COG0210	COG0305	lmo1759	lmo1759	ATP-dependent DNA helicase	lmo0054	lmo0054	DnaC protein {UniProtKB/TrEMBL:Q92FQ6}	[TP0102-TP0058 (0.8842861)]
COG1256	COG1516	lmo0705	lmo0705	Lmo0705 protein {UniProtKB/TrEMBL:Q8Y936}	lmo0708	lmo0708	Lmo0708 protein {UniProtKB/TrEMBL:Q8Y933}	[TP0660-TP0943 (0.90609026)]
COG0552	COG1774	lmo1803	lmo1803	Lmo1803 protein {UniProtKB/TrEMBL:Q8Y693}	lmo0163	lmo0163	Lmo0163 protein {UniProtKB/TrEMBL:Q8YAG3}	[TP0578-TP0046 (0.5421936)]
COG0257	COG1057	lmo2609	lmo2609	50S ribosomal protein L36	lmo1488	nadD	Probable nicotinate-nucleotide adenylyltransferase (EC 2.7.7.18) (Deamido-NAD(+) pyrophosphorylase) (Deamido-NAD(+) diphosphorylase) (Nicotinate mononucleotide adenylyltransferase) (NaMN adenylyltransferase)	[TP0209-TP0741 (0.64932555)]
COG0840	COG1070	lmo0723	lmo0723	Lmo0723 protein {UniProtKB/TrEMBL:Q8Y919}	lmo2849	rhaB	Rhamnulokinase (EC 2.7.1.5) (Rhamnulose kinase)	[TP0640-TP0295 (0.8429581)]
COG0840	COG1070	lmo0723	lmo0723	Lmo0723 protein {UniProtKB/TrEMBL:Q8Y919}	lmo2712	lmo2712	Lmo2712 protein {UniProtKB/TrEMBL:Q8Y3W7}	[TP0640-TP0295 (0.8429581)]
COG0840	COG1070	lmo1699	lmo1699	Lmo1699 protein {UniProtKB/TrEMBL:Q8Y6I5}	lmo2712	lmo2712	Lmo2712 protein {UniProtKB/TrEMBL:Q8Y3W7}	[TP0640-TP0295 (0.8429581)]
COG0840	COG1070	lmo1699	lmo1699	Lmo1699 protein {UniProtKB/TrEMBL:Q8Y6I5}	lmo2849	rhaB	Rhamnulokinase (EC 2.7.1.5) (Rhamnulose kinase)	[TP0640-TP0295 (0.8429581)]
