# Supplementary material for: The Binary Protein Interactome of Treponema pallidum – The Syphilis Spirochete
Source: PLoS One. 2008 May 28;3(5):e2292. doi: 10.1371/journal.pone.0002292 (PMC2386257; doi:10.1371/journal.pone.0002292)
Supplement: Data S1 — Predicted protein-protein interactions based on our Treponema pallidum data; zip archive containing 372 files with one file per species. (6.09 MB ZIP) [file pone.0002292.s006.zip › bacteria/Listeria_monocytogenes_F2365.tab]

265669 Listeria monocytogenes F2365
COG A	COG B	Locus Id A	Preferred Name(s) A	Annotation A	Locus Id B	Preferred Name(s) B	Annotation B	T. pallidum interaction
COG0186	COG1475	LMOf2365_2596	rpsQ	Ribosomal protein S17 {UniProtKB/TrEMBL:Q71WF5}	LMOf2365_2778	AAT05543.1	Chromosome partition protein, ParB family	[TP0198-TP0271 (0.71912634)]
COG0186	COG1475	LMOf2365_2596	rpsQ	Ribosomal protein S17 {UniProtKB/TrEMBL:Q71WF5}	LMOf2365_2782	AAT05547.1	Chromosome partition protein, ParB family	[TP0198-TP0271 (0.71912634)]
COG0186	COG1475	LMOf2365_2596	rpsQ	Ribosomal protein S17 {UniProtKB/TrEMBL:Q71WF5}	LMOf2365_1326	AAT04101.1	ParB-like nuclease domain protein	[TP0198-TP0271 (0.71912634)]
COG0617	COG0860	LMOf2365_1934	cca	CCA-adding enzyme (EC 2.7.7.25) (EC 2.7.7.21) (tRNA nucleotidyltransferase) (tRNA adenylyl-/cytidylyl- transferase) (tRNA CCA-pyrophosphorylase) (tRNA-NT)	LMOf2365_1540	AAT04315.1	N-acetylmuramoyl-L-alanine amidase, family 3	[TP0270-TP0247 (0.76828843)]
COG0617	COG0860	LMOf2365_1934	cca	CCA-adding enzyme (EC 2.7.7.25) (EC 2.7.7.21) (tRNA nucleotidyltransferase) (tRNA adenylyl-/cytidylyl- transferase) (tRNA CCA-pyrophosphorylase) (tRNA-NT)	LMOf2365_0147	AAT02935.1	Prophage LambdaLm01, N-acetylmuramoyl-L-alanine	[TP0270-TP0247 (0.76828843)]
COG0201	COG0550	LMOf2365_2585	AAT05350.1	Preprotein translocase, SecY subunit	LMOf2365_2744	AAT05509.1	DNA topoisomerase III {UniProtKB/TrEMBL:Q71W07}	[TP0208-TP0394 (0.8044664)]
COG0201	COG0550	LMOf2365_2585	AAT05350.1	Preprotein translocase, SecY subunit	LMOf2365_1293	AAT04068.1	DNA topoisomerase I {UniProtKB/TrEMBL:Q720E6}	[TP0208-TP0394 (0.8044664)]
COG0693	COG1922	LMOf2365_2289	AAT05055.1	Intracellular protease, PfpI family	LMOf2365_2494	AAT05259.1	Teichoic acid biosynthesis protein A	[TP0445-TP0275 (0.6010877)]
COG0768	COG2812	LMOf2365_1457	AAT04232.1	Penicillin-binding protein	LMOf2365_2684	AAT05449.1	DNA polymerase III, gamma and tau subunits	[TP0500-TP1005 (0.655462)]
COG0768	COG2812	LMOf2365_0478	AAT03261.1	Penicillin-binding protein	LMOf2365_2684	AAT05449.1	DNA polymerase III, gamma and tau subunits	[TP0500-TP1005 (0.655462)]
COG0768	COG2812	LMOf2365_2071	AAT04841.1	Penicillin-binding protein	LMOf2365_2684	AAT05449.1	DNA polymerase III, gamma and tau subunits	[TP0500-TP1005 (0.655462)]
COG0051	COG0693	LMOf2365_2606	rpsJ	30S ribosomal protein S10	LMOf2365_2289	AAT05055.1	Intracellular protease, PfpI family	[TP0188-TP0445 (0.6307204)]
COG0180	COG0564	LMOf2365_2231	trpS	Tryptophanyl-tRNA synthetase (EC 6.1.1.2) (Tryptophan--tRNA ligase) (TrpRS)	LMOf2365_1871	AAT04641.1	Ribosomal large subunit pseudouridine synthase,	[TP0632-TP0339 (0.7885255)]
COG0180	COG0564	LMOf2365_2231	trpS	Tryptophanyl-tRNA synthetase (EC 6.1.1.2) (Tryptophan--tRNA ligase) (TrpRS)	LMOf2365_2277	AAT05043.1	Ribosomal large subunit pseudouridine synthase,	[TP0632-TP0339 (0.7885255)]
COG0180	COG0564	LMOf2365_2231	trpS	Tryptophanyl-tRNA synthetase (EC 6.1.1.2) (Tryptophan--tRNA ligase) (TrpRS)	LMOf2365_0989	AAT03767.1	Ribosomal large subunit pseudouridine synthase,	[TP0632-TP0339 (0.7885255)]
COG0090	COG0223	LMOf2365_2602	rplB	50S ribosomal protein L2	LMOf2365_1851	fmt	Methionyl-tRNA formyltransferase (EC 2.1.2.9)	[TP0192-TP0756 (0.8610547)]
COG0632	COG2255	LMOf2365_1552	ruvA	Holliday junction ATP-dependent DNA helicase ruvA (EC 3.6.1.-)	LMOf2365_1551	ruvB	Holliday junction ATP-dependent DNA helicase ruvB (EC 3.6.1.-)	[TP0543-TP0162 (0.9659884)]
COG0125	COG0586	LMOf2365_2672	tmk	Thymidylate kinase {UniProtKB/Swiss-Prot:Q71W79}	LMOf2365_1899	AAT04668.1	DedA family protein {UniProtKB/TrEMBL:Q71YE6}	[TP0354-TP0779 (0.67954355)]
COG0125	COG0586	LMOf2365_2672	tmk	Thymidylate kinase {UniProtKB/Swiss-Prot:Q71W79}	LMOf2365_0051	AAT02839.1	DedA family protein {UniProtKB/TrEMBL:Q725C2}	[TP0354-TP0779 (0.67954355)]
COG0125	COG0586	LMOf2365_2672	tmk	Thymidylate kinase {UniProtKB/Swiss-Prot:Q71W79}	LMOf2365_1519	AAT04294.1	DedA family protein {UniProtKB/TrEMBL:Q71ZH0}	[TP0354-TP0779 (0.67954355)]
COG0257	COG0577	LMOf2365_2582	AAT05347.1	50S ribosomal protein L36	LMOf2365_1233	AAT04009.1	ABC transporter, permease protein	[TP0209-TP0962 (0.5903608)]
COG0257	COG0577	LMOf2365_2582	AAT05347.1	50S ribosomal protein L36	LMOf2365_1525	AAT04300.1	ABC transporter, permease protein	[TP0209-TP0962 (0.5903608)]
COG0257	COG0577	LMOf2365_2582	AAT05347.1	50S ribosomal protein L36	LMOf2365_2148	AAT04917.1	ABC transporter, permease protein	[TP0209-TP0962 (0.5903608)]
COG0257	COG0577	LMOf2365_2582	AAT05347.1	50S ribosomal protein L36	LMOf2365_0206	AAT02993.1	ABC transporter, permease protein	[TP0209-TP0962 (0.5903608)]
COG0257	COG0577	LMOf2365_2582	AAT05347.1	50S ribosomal protein L36	LMOf2365_2553	AAT05318.1	ABC transporter, permease protein	[TP0209-TP0962 (0.5903608)]
COG0257	COG0577	LMOf2365_2582	AAT05347.1	50S ribosomal protein L36	LMOf2365_0417	AAT03202.1	Putative ABC transporter, permease protein	[TP0209-TP0962 (0.5903608)]
COG0257	COG0577	LMOf2365_2582	AAT05347.1	50S ribosomal protein L36	LMOf2365_2342	AAT05108.1	ABC transporter, permease protein	[TP0209-TP0962 (0.5903608)]
COG0257	COG0577	LMOf2365_2582	AAT05347.1	50S ribosomal protein L36	LMOf2365_1771	AAT04542.1	ABC transporter, permease protein	[TP0209-TP0962 (0.5903608)]
COG0457	COG1653	LMOf2365_1529	AAT04304.1	TPR domain protein {UniProtKB/TrEMBL:Q71ZG0}	LMOf2365_2031	AAT04801.1	ABC transporter, substrate-binding protein	[TP0067-TP0074 (0.6656524)]
COG0457	COG1653	LMOf2365_0986	AAT03764.1	TPR domain protein {UniProtKB/TrEMBL:Q721K0}	LMOf2365_2830	AAT05594.1	ABC transporter, substrate-binding protein	[TP0067-TP0074 (0.6656524)]
COG0457	COG1653	LMOf2365_1283	AAT04058.1	Hypothetical protein {UniProtKB/TrEMBL:Q720F6}	LMOf2365_0192	AAT02979.1	Sugar ABC transporter, sugar-binding protein	[TP0067-TP0074 (0.6656524)]
COG0457	COG1653	LMOf2365_1951	AAT04721.1	TPR domain protein {UniProtKB/TrEMBL:Q71Y93}	LMOf2365_0876	AAT03656.1	Sugar ABC transporter, sugar-binding protein	[TP0067-TP0074 (0.6656524)]
COG0457	COG1653	LMOf2365_2452	AAT05217.1	TPR domain protein {UniProtKB/TrEMBL:Q71WU8}	LMOf2365_2031	AAT04801.1	ABC transporter, substrate-binding protein	[TP0067-TP0074 (0.6656524)]
COG0457	COG1653	LMOf2365_2452	AAT05217.1	TPR domain protein {UniProtKB/TrEMBL:Q71WU8}	LMOf2365_0876	AAT03656.1	Sugar ABC transporter, sugar-binding protein	[TP0067-TP0074 (0.6656524)]
COG0457	COG1653	LMOf2365_1951	AAT04721.1	TPR domain protein {UniProtKB/TrEMBL:Q71Y93}	LMOf2365_0192	AAT02979.1	Sugar ABC transporter, sugar-binding protein	[TP0067-TP0074 (0.6656524)]
COG0457	COG1653	LMOf2365_2452	AAT05217.1	TPR domain protein {UniProtKB/TrEMBL:Q71WU8}	LMOf2365_0192	AAT02979.1	Sugar ABC transporter, sugar-binding protein	[TP0067-TP0074 (0.6656524)]
COG0457	COG1653	LMOf2365_2452	AAT05217.1	TPR domain protein {UniProtKB/TrEMBL:Q71WU8}	LMOf2365_1754	AAT04526.1	ABC transporter, substrate-binding protein	[TP0067-TP0074 (0.6656524)]
COG0457	COG1653	LMOf2365_1529	AAT04304.1	TPR domain protein {UniProtKB/TrEMBL:Q71ZG0}	LMOf2365_1754	AAT04526.1	ABC transporter, substrate-binding protein	[TP0067-TP0074 (0.6656524)]
COG0457	COG1653	LMOf2365_1529	AAT04304.1	TPR domain protein {UniProtKB/TrEMBL:Q71ZG0}	LMOf2365_0192	AAT02979.1	Sugar ABC transporter, sugar-binding protein	[TP0067-TP0074 (0.6656524)]
COG0457	COG1653	LMOf2365_2452	AAT05217.1	TPR domain protein {UniProtKB/TrEMBL:Q71WU8}	LMOf2365_2830	AAT05594.1	ABC transporter, substrate-binding protein	[TP0067-TP0074 (0.6656524)]
COG0457	COG1653	LMOf2365_1283	AAT04058.1	Hypothetical protein {UniProtKB/TrEMBL:Q720F6}	LMOf2365_1754	AAT04526.1	ABC transporter, substrate-binding protein	[TP0067-TP0074 (0.6656524)]
COG0457	COG1653	LMOf2365_0986	AAT03764.1	TPR domain protein {UniProtKB/TrEMBL:Q721K0}	LMOf2365_0192	AAT02979.1	Sugar ABC transporter, sugar-binding protein	[TP0067-TP0074 (0.6656524)]
COG0457	COG1653	LMOf2365_1283	AAT04058.1	Hypothetical protein {UniProtKB/TrEMBL:Q720F6}	LMOf2365_2830	AAT05594.1	ABC transporter, substrate-binding protein	[TP0067-TP0074 (0.6656524)]
COG0457	COG1653	LMOf2365_0986	AAT03764.1	TPR domain protein {UniProtKB/TrEMBL:Q721K0}	LMOf2365_1754	AAT04526.1	ABC transporter, substrate-binding protein	[TP0067-TP0074 (0.6656524)]
COG0457	COG1653	LMOf2365_1529	AAT04304.1	TPR domain protein {UniProtKB/TrEMBL:Q71ZG0}	LMOf2365_2830	AAT05594.1	ABC transporter, substrate-binding protein	[TP0067-TP0074 (0.6656524)]
COG0457	COG1653	LMOf2365_0986	AAT03764.1	TPR domain protein {UniProtKB/TrEMBL:Q721K0}	LMOf2365_0876	AAT03656.1	Sugar ABC transporter, sugar-binding protein	[TP0067-TP0074 (0.6656524)]
COG0457	COG1653	LMOf2365_1283	AAT04058.1	Hypothetical protein {UniProtKB/TrEMBL:Q720F6}	LMOf2365_0876	AAT03656.1	Sugar ABC transporter, sugar-binding protein	[TP0067-TP0074 (0.6656524)]
COG0457	COG1653	LMOf2365_0986	AAT03764.1	TPR domain protein {UniProtKB/TrEMBL:Q721K0}	LMOf2365_2031	AAT04801.1	ABC transporter, substrate-binding protein	[TP0067-TP0074 (0.6656524)]
COG0457	COG1653	LMOf2365_1529	AAT04304.1	TPR domain protein {UniProtKB/TrEMBL:Q71ZG0}	LMOf2365_0876	AAT03656.1	Sugar ABC transporter, sugar-binding protein	[TP0067-TP0074 (0.6656524)]
COG0457	COG1653	LMOf2365_1283	AAT04058.1	Hypothetical protein {UniProtKB/TrEMBL:Q720F6}	LMOf2365_2031	AAT04801.1	ABC transporter, substrate-binding protein	[TP0067-TP0074 (0.6656524)]
COG0457	COG1653	LMOf2365_1951	AAT04721.1	TPR domain protein {UniProtKB/TrEMBL:Q71Y93}	LMOf2365_1754	AAT04526.1	ABC transporter, substrate-binding protein	[TP0067-TP0074 (0.6656524)]
COG0457	COG1653	LMOf2365_1951	AAT04721.1	TPR domain protein {UniProtKB/TrEMBL:Q71Y93}	LMOf2365_2031	AAT04801.1	ABC transporter, substrate-binding protein	[TP0067-TP0074 (0.6656524)]
COG0457	COG1653	LMOf2365_1951	AAT04721.1	TPR domain protein {UniProtKB/TrEMBL:Q71Y93}	LMOf2365_2830	AAT05594.1	ABC transporter, substrate-binding protein	[TP0067-TP0074 (0.6656524)]
COG1291	COG1684	LMOf2365_0721	AAT03502.1	Chemotaxis protein MotA	LMOf2365_0714	AAT03495.1	Flagellar biosynthetic protein FliR	[TP0725-TP0716 (0.9601814)]
COG0222	COG0802	LMOf2365_0263	rplL	50S ribosomal protein L7/L12	LMOf2365_2110	AAT04880.1	Hypothetical protein {UniProtKB/TrEMBL:Q71XT5}	[TP0240-TP0875 (0.8481433)]
COG0495	COG1214	LMOf2365_1684	leuS	Leucyl-tRNA synthetase (EC 6.1.1.4) (Leucine--tRNA ligase) (LeuRS)	LMOf2365_2109	AAT04879.1	Hypothetical protein {UniProtKB/TrEMBL:Q71XT6}	[TP0586-TP0876 (0.5571989)]
COG0192	COG0592	LMOf2365_1688	metK	S-adenosylmethionine synthetase (EC 2.5.1.6) (Methionine adenosyltransferase) (AdoMet synthetase) (MAT)	LMOf2365_0002	AAT02792.1	DNA polymerase III, beta subunit	[TP0794-TP0002 (0.8412751)]
COG0360	COG0616	LMOf2365_0053	rpsF	30S ribosomal protein S6	LMOf2365_1607	AAT04382.1	Peptidase, U7 family {UniProtKB/TrEMBL:Q71Z82}	[TP0063-TP0997 (0.6657489)]
COG0125	COG0457	LMOf2365_2672	tmk	Thymidylate kinase {UniProtKB/Swiss-Prot:Q71W79}	LMOf2365_1529	AAT04304.1	TPR domain protein {UniProtKB/TrEMBL:Q71ZG0}	[TP0354-TP0648 (0.5206915)]
COG0125	COG0457	LMOf2365_2672	tmk	Thymidylate kinase {UniProtKB/Swiss-Prot:Q71W79}	LMOf2365_2452	AAT05217.1	TPR domain protein {UniProtKB/TrEMBL:Q71WU8}	[TP0354-TP0648 (0.5206915)]
COG0125	COG0457	LMOf2365_2672	tmk	Thymidylate kinase {UniProtKB/Swiss-Prot:Q71W79}	LMOf2365_0986	AAT03764.1	TPR domain protein {UniProtKB/TrEMBL:Q721K0}	[TP0354-TP0648 (0.5206915)]
COG0125	COG0457	LMOf2365_2672	tmk	Thymidylate kinase {UniProtKB/Swiss-Prot:Q71W79}	LMOf2365_1951	AAT04721.1	TPR domain protein {UniProtKB/TrEMBL:Q71Y93}	[TP0354-TP0648 (0.5206915)]
COG0125	COG0457	LMOf2365_2672	tmk	Thymidylate kinase {UniProtKB/Swiss-Prot:Q71W79}	LMOf2365_1283	AAT04058.1	Hypothetical protein {UniProtKB/TrEMBL:Q720F6}	[TP0354-TP0648 (0.5206915)]
COG0860	COG1396	LMOf2365_1540	AAT04315.1	N-acetylmuramoyl-L-alanine amidase, family 3	LMOf2365_0343	AAT03129.1	Putative transcriptional activator	[TP0247-TP0461 (0.8100859)]
COG0860	COG1396	LMOf2365_0147	AAT02935.1	Prophage LambdaLm01, N-acetylmuramoyl-L-alanine	LMOf2365_0822	AAT03602.1	DNA-binding protein {UniProtKB/TrEMBL:Q722B2}	[TP0247-TP0461 (0.8100859)]
COG0860	COG1396	LMOf2365_1540	AAT04315.1	N-acetylmuramoyl-L-alanine amidase, family 3	LMOf2365_0132	AAT02920.1	Putative prophage LambdaLm01, repressor protein	[TP0247-TP0461 (0.8100859)]
COG0860	COG1396	LMOf2365_1540	AAT04315.1	N-acetylmuramoyl-L-alanine amidase, family 3	LMOf2365_2420	AAT05186.1	Putative transcriptional activator	[TP0247-TP0461 (0.8100859)]
COG0860	COG1396	LMOf2365_0147	AAT02935.1	Prophage LambdaLm01, N-acetylmuramoyl-L-alanine	LMOf2365_0691	AAT03472.1	Putative transcriptional activator	[TP0247-TP0461 (0.8100859)]
COG0860	COG1396	LMOf2365_1540	AAT04315.1	N-acetylmuramoyl-L-alanine amidase, family 3	LMOf2365_1279	AAT04054.1	Putative Ans operon transcriptional repressor	[TP0247-TP0461 (0.8100859)]
COG0860	COG1396	LMOf2365_0147	AAT02935.1	Prophage LambdaLm01, N-acetylmuramoyl-L-alanine	LMOf2365_0343	AAT03129.1	Putative transcriptional activator	[TP0247-TP0461 (0.8100859)]
COG0860	COG1396	LMOf2365_0147	AAT02935.1	Prophage LambdaLm01, N-acetylmuramoyl-L-alanine	LMOf2365_1279	AAT04054.1	Putative Ans operon transcriptional repressor	[TP0247-TP0461 (0.8100859)]
COG0860	COG1396	LMOf2365_1540	AAT04315.1	N-acetylmuramoyl-L-alanine amidase, family 3	LMOf2365_0822	AAT03602.1	DNA-binding protein {UniProtKB/TrEMBL:Q722B2}	[TP0247-TP0461 (0.8100859)]
COG0860	COG1396	LMOf2365_1540	AAT04315.1	N-acetylmuramoyl-L-alanine amidase, family 3	LMOf2365_0691	AAT03472.1	Putative transcriptional activator	[TP0247-TP0461 (0.8100859)]
COG0860	COG1396	LMOf2365_0147	AAT02935.1	Prophage LambdaLm01, N-acetylmuramoyl-L-alanine	LMOf2365_2420	AAT05186.1	Putative transcriptional activator	[TP0247-TP0461 (0.8100859)]
COG0860	COG1396	LMOf2365_0147	AAT02935.1	Prophage LambdaLm01, N-acetylmuramoyl-L-alanine	LMOf2365_0850	AAT03630.1	Putative transcriptional activator	[TP0247-TP0461 (0.8100859)]
COG0860	COG1396	LMOf2365_1540	AAT04315.1	N-acetylmuramoyl-L-alanine amidase, family 3	LMOf2365_0850	AAT03630.1	Putative transcriptional activator	[TP0247-TP0461 (0.8100859)]
COG0860	COG1396	LMOf2365_0147	AAT02935.1	Prophage LambdaLm01, N-acetylmuramoyl-L-alanine	LMOf2365_0132	AAT02920.1	Putative prophage LambdaLm01, repressor protein	[TP0247-TP0461 (0.8100859)]
COG0860	COG1396	LMOf2365_0147	AAT02935.1	Prophage LambdaLm01, N-acetylmuramoyl-L-alanine	LMOf2365_0344	AAT03130.1	Putative transcriptional activator	[TP0247-TP0461 (0.8100859)]
COG0860	COG1396	LMOf2365_1540	AAT04315.1	N-acetylmuramoyl-L-alanine amidase, family 3	LMOf2365_0344	AAT03130.1	Putative transcriptional activator	[TP0247-TP0461 (0.8100859)]
COG0265	COG0333	LMOf2365_0312	AAT03099.1	Serine protease {UniProtKB/TrEMBL:Q724B2}	LMOf2365_0516	rpmF1	50S ribosomal protein L32-1	[TP0773-TP0807 (0.5060325)]
COG0265	COG0333	LMOf2365_2475	AAT05240.1	Putative membrane protein	LMOf2365_0516	rpmF1	50S ribosomal protein L32-1	[TP0773-TP0807 (0.5060325)]
COG0265	COG0333	LMOf2365_2475	AAT05240.1	Putative membrane protein	LMOf2365_2078	rpmF2	50S ribosomal protein L32-2	[TP0773-TP0807 (0.5060325)]
COG0265	COG0333	LMOf2365_0312	AAT03099.1	Serine protease {UniProtKB/TrEMBL:Q724B2}	LMOf2365_2078	rpmF2	50S ribosomal protein L32-2	[TP0773-TP0807 (0.5060325)]
COG0802	COG0860	LMOf2365_2110	AAT04880.1	Hypothetical protein {UniProtKB/TrEMBL:Q71XT5}	LMOf2365_1540	AAT04315.1	N-acetylmuramoyl-L-alanine amidase, family 3	[TP0875-TP0247 (0.90700364)]
COG0802	COG0860	LMOf2365_2110	AAT04880.1	Hypothetical protein {UniProtKB/TrEMBL:Q71XT5}	LMOf2365_0147	AAT02935.1	Prophage LambdaLm01, N-acetylmuramoyl-L-alanine	[TP0875-TP0247 (0.90700364)]
COG0265	COG1774	LMOf2365_0312	AAT03099.1	Serine protease {UniProtKB/TrEMBL:Q724B2}	LMOf2365_0178	AAT02965.1	Hypothetical protein {UniProtKB/TrEMBL:Q724P6}	[TP0773-TP0046 (0.558835)]
COG0265	COG1774	LMOf2365_2475	AAT05240.1	Putative membrane protein	LMOf2365_0178	AAT02965.1	Hypothetical protein {UniProtKB/TrEMBL:Q724P6}	[TP0773-TP0046 (0.558835)]
COG0495	COG0761	LMOf2365_1684	leuS	Leucyl-tRNA synthetase (EC 6.1.1.4) (Leucine--tRNA ligase) (LeuRS)	LMOf2365_1470	lytB	4-hydroxy-3-methylbut-2-enyl diphosphate reductase (EC 1.17.1.2)	[TP0586-TP0547 (0.63095015)]
COG1536	COG1677	LMOf2365_0750	AAT03531.1	Flagellar motor switch protein FliG	LMOf2365_0748	fliE	Flagellar hook-basal body complex protein fliE	[TP0026-TP0398 (0.81876683)]
COG0820	COG2812	LMOf2365_0509	AAT03292.1	Hypothetical protein {UniProtKB/TrEMBL:Q723G9}	LMOf2365_2684	AAT05449.1	DNA polymerase III, gamma and tau subunits	[TP0068-TP1005 (0.60435057)]
COG0771	COG1815	LMOf2365_2068	murD	UDP-N-acetylmuramoylalanine--D-glutamate ligase (EC 6.3.2.9) (UDP-N- acetylmuramoyl-L-alanyl-D-glutamate synthetase) (D-glutamic acid- adding enzyme)	LMOf2365_0746	AAT03527.1	Flagellar basal-body rod protein FlgB	[TP0903-TP0396 (0.6336193)]
COG0272	COG1396	LMOf2365_1783	AAT04554.1	DNA ligase, NAD-dependent	LMOf2365_0132	AAT02920.1	Putative prophage LambdaLm01, repressor protein	[TP0634-TP0461 (0.7134334)]
COG0272	COG1396	LMOf2365_1783	AAT04554.1	DNA ligase, NAD-dependent	LMOf2365_2420	AAT05186.1	Putative transcriptional activator	[TP0634-TP0461 (0.7134334)]
COG0272	COG1396	LMOf2365_1783	AAT04554.1	DNA ligase, NAD-dependent	LMOf2365_0344	AAT03130.1	Putative transcriptional activator	[TP0634-TP0461 (0.7134334)]
COG0272	COG1396	LMOf2365_1783	AAT04554.1	DNA ligase, NAD-dependent	LMOf2365_0850	AAT03630.1	Putative transcriptional activator	[TP0634-TP0461 (0.7134334)]
COG0272	COG1396	LMOf2365_1783	AAT04554.1	DNA ligase, NAD-dependent	LMOf2365_0822	AAT03602.1	DNA-binding protein {UniProtKB/TrEMBL:Q722B2}	[TP0634-TP0461 (0.7134334)]
COG0272	COG1396	LMOf2365_1783	AAT04554.1	DNA ligase, NAD-dependent	LMOf2365_0691	AAT03472.1	Putative transcriptional activator	[TP0634-TP0461 (0.7134334)]
COG0272	COG1396	LMOf2365_1783	AAT04554.1	DNA ligase, NAD-dependent	LMOf2365_0343	AAT03129.1	Putative transcriptional activator	[TP0634-TP0461 (0.7134334)]
COG0272	COG1396	LMOf2365_1783	AAT04554.1	DNA ligase, NAD-dependent	LMOf2365_1279	AAT04054.1	Putative Ans operon transcriptional repressor	[TP0634-TP0461 (0.7134334)]
COG0577	COG0845	LMOf2365_0417	AAT03202.1	Putative ABC transporter, permease protein	LMOf2365_0204	AAT02991.1	Hypothetical protein {UniProtKB/TrEMBL:Q724M0}	[TP0963-TP0965 (0.93032813)]
COG0577	COG0845	LMOf2365_0206	AAT02993.1	ABC transporter, permease protein	LMOf2365_0415	AAT03200.1	Hypothetical protein {UniProtKB/TrEMBL:Q723R1}	[TP0963-TP0965 (0.93032813)]
COG0577	COG0845	LMOf2365_2342	AAT05108.1	ABC transporter, permease protein	LMOf2365_0204	AAT02991.1	Hypothetical protein {UniProtKB/TrEMBL:Q724M0}	[TP0963-TP0965 (0.93032813)]
COG0577	COG0845	LMOf2365_1525	AAT04300.1	ABC transporter, permease protein	LMOf2365_0204	AAT02991.1	Hypothetical protein {UniProtKB/TrEMBL:Q724M0}	[TP0963-TP0965 (0.93032813)]
COG0577	COG0845	LMOf2365_2342	AAT05108.1	ABC transporter, permease protein	LMOf2365_0415	AAT03200.1	Hypothetical protein {UniProtKB/TrEMBL:Q723R1}	[TP0963-TP0965 (0.93032813)]
COG0577	COG0845	LMOf2365_2553	AAT05318.1	ABC transporter, permease protein	LMOf2365_0415	AAT03200.1	Hypothetical protein {UniProtKB/TrEMBL:Q723R1}	[TP0963-TP0965 (0.93032813)]
COG0577	COG0845	LMOf2365_0417	AAT03202.1	Putative ABC transporter, permease protein	LMOf2365_0415	AAT03200.1	Hypothetical protein {UniProtKB/TrEMBL:Q723R1}	[TP0963-TP0965 (0.93032813)]
COG0577	COG0845	LMOf2365_0206	AAT02993.1	ABC transporter, permease protein	LMOf2365_0204	AAT02991.1	Hypothetical protein {UniProtKB/TrEMBL:Q724M0}	[TP0963-TP0965 (0.93032813)]
COG0577	COG0845	LMOf2365_1771	AAT04542.1	ABC transporter, permease protein	LMOf2365_0415	AAT03200.1	Hypothetical protein {UniProtKB/TrEMBL:Q723R1}	[TP0963-TP0965 (0.93032813)]
COG0577	COG0845	LMOf2365_1525	AAT04300.1	ABC transporter, permease protein	LMOf2365_0415	AAT03200.1	Hypothetical protein {UniProtKB/TrEMBL:Q723R1}	[TP0963-TP0965 (0.93032813)]
COG0577	COG0845	LMOf2365_1771	AAT04542.1	ABC transporter, permease protein	LMOf2365_0204	AAT02991.1	Hypothetical protein {UniProtKB/TrEMBL:Q724M0}	[TP0963-TP0965 (0.93032813)]
COG0577	COG0845	LMOf2365_2148	AAT04917.1	ABC transporter, permease protein	LMOf2365_0204	AAT02991.1	Hypothetical protein {UniProtKB/TrEMBL:Q724M0}	[TP0963-TP0965 (0.93032813)]
COG0577	COG0845	LMOf2365_2148	AAT04917.1	ABC transporter, permease protein	LMOf2365_0415	AAT03200.1	Hypothetical protein {UniProtKB/TrEMBL:Q723R1}	[TP0963-TP0965 (0.93032813)]
COG0577	COG0845	LMOf2365_1233	AAT04009.1	ABC transporter, permease protein	LMOf2365_0415	AAT03200.1	Hypothetical protein {UniProtKB/TrEMBL:Q723R1}	[TP0963-TP0965 (0.93032813)]
COG0577	COG0845	LMOf2365_2553	AAT05318.1	ABC transporter, permease protein	LMOf2365_0204	AAT02991.1	Hypothetical protein {UniProtKB/TrEMBL:Q724M0}	[TP0963-TP0965 (0.93032813)]
COG0577	COG0845	LMOf2365_1233	AAT04009.1	ABC transporter, permease protein	LMOf2365_0204	AAT02991.1	Hypothetical protein {UniProtKB/TrEMBL:Q724M0}	[TP0963-TP0965 (0.93032813)]
COG0333	COG1077	LMOf2365_0516	rpmF1	50S ribosomal protein L32-1	LMOf2365_1738	AAT04511.1	Cell shape-determining protein	[TP0807-TP0497 (0.61855906)]
COG0333	COG1077	LMOf2365_2078	rpmF2	50S ribosomal protein L32-2	LMOf2365_1567	AAT04342.1	Cell shape determining protein MreB	[TP0807-TP0497 (0.61855906)]
COG0333	COG1077	LMOf2365_2078	rpmF2	50S ribosomal protein L32-2	LMOf2365_1738	AAT04511.1	Cell shape-determining protein	[TP0807-TP0497 (0.61855906)]
COG0333	COG1077	LMOf2365_2078	rpmF2	50S ribosomal protein L32-2	LMOf2365_2498	AAT05263.1	Mbl protein {UniProtKB/TrEMBL:Q71WQ3}	[TP0807-TP0497 (0.61855906)]
COG0333	COG1077	LMOf2365_0516	rpmF1	50S ribosomal protein L32-1	LMOf2365_1567	AAT04342.1	Cell shape determining protein MreB	[TP0807-TP0497 (0.61855906)]
COG0333	COG1077	LMOf2365_0516	rpmF1	50S ribosomal protein L32-1	LMOf2365_2498	AAT05263.1	Mbl protein {UniProtKB/TrEMBL:Q71WQ3}	[TP0807-TP0497 (0.61855906)]
COG0234	COG1200	LMOf2365_2100	groS	10 kDa chaperonin (Protein Cpn10) (groES protein)	LMOf2365_1839	AAT04609.1	ATP-dependent DNA helicase RecG	[TP1013-TP0687 (0.84594196)]
COG1121	COG1345	LMOf2365_1877	mntB	Manganese transport system ATP-binding protein mntB	LMOf2365_0743	AAT03524.1	Flagellar hook-associated protein 2	[TP0035-TP0872 (0.6931363)]
COG1121	COG1345	LMOf2365_1466	zurA	Zinc uptake system ATP-binding protein zurA	LMOf2365_0743	AAT03524.1	Flagellar hook-associated protein 2	[TP0035-TP0872 (0.6931363)]
COG1121	COG1345	LMOf2365_0169	AAT02956.1	Zinc ABC transporter, ATP-binding protein	LMOf2365_0743	AAT03524.1	Flagellar hook-associated protein 2	[TP0035-TP0872 (0.6931363)]
COG1671	COG2812	LMOf2365_1475	lmo1456	Hypothetical UPF0178 protein LMOf2365_1475	LMOf2365_2684	AAT05449.1	DNA polymerase III, gamma and tau subunits	[TP0845-TP1005 (0.5704539)]
COG0257	COG1253	LMOf2365_2582	AAT05347.1	50S ribosomal protein L36	LMOf2365_2373	AAT05139.1	CBS domain protein {UniProtKB/TrEMBL:Q71X26}	[TP0209-TP0027 (0.74441797)]
COG0257	COG1253	LMOf2365_2582	AAT05347.1	50S ribosomal protein L36	LMOf2365_2725	AAT05490.1	CBS domain protein {UniProtKB/TrEMBL:Q71W26}	[TP0209-TP0027 (0.74441797)]
COG0257	COG1253	LMOf2365_2582	AAT05347.1	50S ribosomal protein L36	LMOf2365_2265	AAT05032.1	CBS domain protein {UniProtKB/TrEMBL:Q71XD3}	[TP0209-TP0027 (0.74441797)]
COG0060	COG0681	LMOf2365_2044	ileS	Isoleucyl-tRNA synthetase (EC 6.1.1.5) (Isoleucine--tRNA ligase) (IleRS)	LMOf2365_1288	AAT04063.1	Signal peptidase I {UniProtKB/TrEMBL:Q720F1}	[TP0452-TP0185 (0.79878455)]
COG0060	COG0681	LMOf2365_2044	ileS	Isoleucyl-tRNA synthetase (EC 6.1.1.5) (Isoleucine--tRNA ligase) (IleRS)	LMOf2365_1289	AAT04064.1	Signal peptidase I {UniProtKB/TrEMBL:Q720F0}	[TP0452-TP0185 (0.79878455)]
COG0060	COG0681	LMOf2365_2044	ileS	Isoleucyl-tRNA synthetase (EC 6.1.1.5) (Isoleucine--tRNA ligase) (IleRS)	LMOf2365_1287	AAT04062.1	Signal peptidase I {UniProtKB/TrEMBL:Q720F2}	[TP0452-TP0185 (0.79878455)]
COG1344	COG1815	LMOf2365_0726	flaA	Flagellin {UniProtKB/TrEMBL:Q722K7}	LMOf2365_0746	AAT03527.1	Flagellar basal-body rod protein FlgB	[TP0870-TP0396 (0.7209834)]
COG1344	COG1815	LMOf2365_0742	AAT03523.1	Putative flagellar hook-associated protein FlgL	LMOf2365_0746	AAT03527.1	Flagellar basal-body rod protein FlgB	[TP0870-TP0396 (0.7209834)]
COG0257	COG1749	LMOf2365_2582	AAT05347.1	50S ribosomal protein L36	LMOf2365_0733	AAT03514.1	Putative flagellar hook protein FlgE	[TP0209-TP0727 (0.6772987)]
COG1352	COG1815	LMOf2365_0719	cheR	Chemotaxis protein methyltransferase (EC 2.1.1.80)	LMOf2365_0746	AAT03527.1	Flagellar basal-body rod protein FlgB	[TP0630-TP0396 (0.7590469)]
COG1352	COG1595	LMOf2365_0719	cheR	Chemotaxis protein methyltransferase (EC 2.1.1.80)	LMOf2365_0255	AAT03042.1	RNA polymerase sigma-30 factor	[TP0630-TP0092 (0.6191048)]
COG1558	COG1776	LMOf2365_0747	AAT03528.1	Flagellar basal-body rod protein FlgC	LMOf2365_0736	AAT03517.1	Flagellar motor switch domain protein	[TP0397-TP0720 (0.6910892)]
COG1344	COG4786	LMOf2365_0726	flaA	Flagellin {UniProtKB/TrEMBL:Q722K7}	LMOf2365_0718	AAT03499.1	Putative flagellar basal-body rod protein	[TP0792-TP0961 (0.7009321), TP0659-TP0961 (0.6018447)]
COG1344	COG4786	LMOf2365_0742	AAT03523.1	Putative flagellar hook-associated protein FlgL	LMOf2365_0718	AAT03499.1	Putative flagellar basal-body rod protein	[TP0792-TP0961 (0.7009321), TP0659-TP0961 (0.6018447)]
COG0593	COG1077	LMOf2365_0001	dnaA	Chromosomal replication initiator protein dnaA	LMOf2365_1738	AAT04511.1	Cell shape-determining protein	[TP0001-TP0497 (0.678435)]
COG0593	COG1077	LMOf2365_0001	dnaA	Chromosomal replication initiator protein dnaA	LMOf2365_2498	AAT05263.1	Mbl protein {UniProtKB/TrEMBL:Q71WQ3}	[TP0001-TP0497 (0.678435)]
COG0593	COG1077	LMOf2365_0001	dnaA	Chromosomal replication initiator protein dnaA	LMOf2365_1567	AAT04342.1	Cell shape determining protein MreB	[TP0001-TP0497 (0.678435)]
COG0249	COG0357	LMOf2365_1422	mutS	DNA mismatch repair protein mutS	LMOf2365_2790	gidB	Methyltransferase gidB (EC 2.1.-.-) (Glucose-inhibited division protein B)	[TP0328-TP0946 (0.7367136)]
COG0658	COG1187	LMOf2365_1501	AAT04276.1	ComEC/Rec2 family protein	LMOf2365_2312	AAT05078.1	Ribosomal small subunit pseudouridine synthase A	[TP0336-TP0459 (0.6079956)]
COG0658	COG1187	LMOf2365_1501	AAT04276.1	ComEC/Rec2 family protein	LMOf2365_1979	AAT04749.1	Ribosomal large subunit pseudouridine synthase B	[TP0336-TP0459 (0.6079956)]
COG0465	COG0465	LMOf2365_0231	AAT03018.1	ATP-dependent metalloprotease FtsH	LMOf2365_0231	AAT03018.1	ATP-dependent metalloprotease FtsH	[TP0330-TP0330 (0.73856413)]
COG1558	COG1792	LMOf2365_0747	AAT03528.1	Flagellar basal-body rod protein FlgC	LMOf2365_1566	AAT04341.1	Rod shape-determining protein MreC	[TP0397-TP0498 (0.58822864)]
COG0592	COG1344	LMOf2365_0002	AAT02792.1	DNA polymerase III, beta subunit	LMOf2365_0742	AAT03523.1	Putative flagellar hook-associated protein FlgL	[TP0002-TP0659 (0.6618167)]
COG0592	COG1344	LMOf2365_0002	AAT02792.1	DNA polymerase III, beta subunit	LMOf2365_0726	flaA	Flagellin {UniProtKB/TrEMBL:Q722K7}	[TP0002-TP0659 (0.6618167)]
COG0860	COG1192	LMOf2365_1540	AAT04315.1	N-acetylmuramoyl-L-alanine amidase, family 3	LMOf2365_2779	AAT05544.1	Sporulation initiation inhibitor protein SOJ	[TP0247-TP0272 (0.7527567)]
COG0860	COG1192	LMOf2365_0147	AAT02935.1	Prophage LambdaLm01, N-acetylmuramoyl-L-alanine	LMOf2365_2779	AAT05544.1	Sporulation initiation inhibitor protein SOJ	[TP0247-TP0272 (0.7527567)]
COG0242	COG0272	LMOf2365_1072	def	Peptide deformylase (EC 3.5.1.88) (PDF) (Polypeptide deformylase)	LMOf2365_1783	AAT04554.1	DNA ligase, NAD-dependent	[TP0757-TP0634 (0.68197167)]
COG0187	COG0358	LMOf2365_0006	AAT02796.1	DNA gyrase, B subunit {UniProtKB/TrEMBL:Q725G5}	LMOf2365_1474	dnaG	DNA primase {UniProtKB/TrEMBL:Q71ZL5}	[TP1006-TP0492 (0.55112576)]
COG0187	COG0358	LMOf2365_1304	AAT04079.1	DNA topoisomerase IV, B subunit	LMOf2365_1474	dnaG	DNA primase {UniProtKB/TrEMBL:Q71ZL5}	[TP1006-TP0492 (0.55112576)]
COG0301	COG0514	LMOf2365_1614	thiI	Probable thiamine biosynthesis protein thiI	LMOf2365_2745	AAT05510.1	ATP-dependent DNA helicase RecQ	[TP0559-TP0103 (0.6411465)]
COG0301	COG0514	LMOf2365_1614	thiI	Probable thiamine biosynthesis protein thiI	LMOf2365_1971	AAT04741.1	Putative ATP-dependent DNA helicase RecQ	[TP0559-TP0103 (0.6411465)]
COG1154	COG2812	LMOf2365_1382	dxs	1-deoxy-D-xylulose-5-phosphate synthase (EC 2.2.1.7) (1-deoxyxylulose- 5-phosphate synthase) (DXP synthase) (DXPS)	LMOf2365_2684	AAT05449.1	DNA polymerase III, gamma and tau subunits	[TP0824-TP1005 (0.68180764)]
COG0237	COG0552	LMOf2365_1585	coaE	Dephospho-CoA kinase (EC 2.7.1.24) (Dephosphocoenzyme A kinase)	LMOf2365_1830	AAT04600.1	Signal recognition particle-docking protein FtsY	[TP0296-TP0578 (0.7885255)]
COG0080	COG0265	LMOf2365_0260	rplK	50S ribosomal protein L11	LMOf2365_2475	AAT05240.1	Putative membrane protein	[TP0237-TP0773 (0.6164146)]
COG0080	COG0265	LMOf2365_0260	rplK	50S ribosomal protein L11	LMOf2365_0312	AAT03099.1	Serine protease {UniProtKB/TrEMBL:Q724B2}	[TP0237-TP0773 (0.6164146)]
COG0783	COG1079	LMOf2365_0963	fri	Non-heme iron-containing ferritin (Ferritin-like protein)	LMOf2365_1410	AAT04185.1	Putative ABC transporter, permease protein	[TP1038-TP0302 (0.79878455)]
COG2812	COG2812	LMOf2365_2684	AAT05449.1	DNA polymerase III, gamma and tau subunits	LMOf2365_2684	AAT05449.1	DNA polymerase III, gamma and tau subunits	[TP1005-TP1005 (0.52391654)]
COG1466	COG1847	LMOf2365_1500	AAT04275.1	Hypothetical protein {UniProtKB/TrEMBL:Q71ZI9}	LMOf2365_2843	AAT05607.1	RNA-binding protein {UniProtKB/TrEMBL:Q71VQ9}	[TP0588-TP0948 (0.74372905)]
COG0223	COG0234	LMOf2365_1851	fmt	Methionyl-tRNA formyltransferase (EC 2.1.2.9)	LMOf2365_2100	groS	10 kDa chaperonin (Protein Cpn10) (groES protein)	[TP0756-TP1013 (0.64276713)]
COG0036	COG1653	LMOf2365_2641	AAT05406.1	Ribulose-phosphate 3-epimerase family protein	LMOf2365_2031	AAT04801.1	ABC transporter, substrate-binding protein	[TP0945-TP0074 (0.654426)]
COG0036	COG1653	LMOf2365_0534	AAT03316.1	Ribulose-phosphate 3-epimerase	LMOf2365_0876	AAT03656.1	Sugar ABC transporter, sugar-binding protein	[TP0945-TP0074 (0.654426)]
COG0036	COG1653	LMOf2365_0528	AAT03310.1	Ribulose-phosphate 3-epimerase family protein	LMOf2365_2031	AAT04801.1	ABC transporter, substrate-binding protein	[TP0945-TP0074 (0.654426)]
COG0036	COG1653	LMOf2365_2639	AAT05404.1	Ribulose-phosphate 3-epimerase	LMOf2365_2830	AAT05594.1	ABC transporter, substrate-binding protein	[TP0945-TP0074 (0.654426)]
COG0036	COG1653	LMOf2365_0534	AAT03316.1	Ribulose-phosphate 3-epimerase	LMOf2365_0192	AAT02979.1	Sugar ABC transporter, sugar-binding protein	[TP0945-TP0074 (0.654426)]
COG0036	COG1653	LMOf2365_0534	AAT03316.1	Ribulose-phosphate 3-epimerase	LMOf2365_2830	AAT05594.1	ABC transporter, substrate-binding protein	[TP0945-TP0074 (0.654426)]
COG0036	COG1653	LMOf2365_0534	AAT03316.1	Ribulose-phosphate 3-epimerase	LMOf2365_1754	AAT04526.1	ABC transporter, substrate-binding protein	[TP0945-TP0074 (0.654426)]
COG0036	COG1653	LMOf2365_2641	AAT05406.1	Ribulose-phosphate 3-epimerase family protein	LMOf2365_0876	AAT03656.1	Sugar ABC transporter, sugar-binding protein	[TP0945-TP0074 (0.654426)]
COG0036	COG1653	LMOf2365_1846	AAT04616.1	Ribulose-phosphate 3-epimerase	LMOf2365_2031	AAT04801.1	ABC transporter, substrate-binding protein	[TP0945-TP0074 (0.654426)]
COG0036	COG1653	LMOf2365_2641	AAT05406.1	Ribulose-phosphate 3-epimerase family protein	LMOf2365_0192	AAT02979.1	Sugar ABC transporter, sugar-binding protein	[TP0945-TP0074 (0.654426)]
COG0036	COG1653	LMOf2365_0534	AAT03316.1	Ribulose-phosphate 3-epimerase	LMOf2365_2031	AAT04801.1	ABC transporter, substrate-binding protein	[TP0945-TP0074 (0.654426)]
COG0036	COG1653	LMOf2365_1846	AAT04616.1	Ribulose-phosphate 3-epimerase	LMOf2365_0876	AAT03656.1	Sugar ABC transporter, sugar-binding protein	[TP0945-TP0074 (0.654426)]
COG0036	COG1653	LMOf2365_1846	AAT04616.1	Ribulose-phosphate 3-epimerase	LMOf2365_1754	AAT04526.1	ABC transporter, substrate-binding protein	[TP0945-TP0074 (0.654426)]
COG0036	COG1653	LMOf2365_1846	AAT04616.1	Ribulose-phosphate 3-epimerase	LMOf2365_0192	AAT02979.1	Sugar ABC transporter, sugar-binding protein	[TP0945-TP0074 (0.654426)]
COG0036	COG1653	LMOf2365_0528	AAT03310.1	Ribulose-phosphate 3-epimerase family protein	LMOf2365_0192	AAT02979.1	Sugar ABC transporter, sugar-binding protein	[TP0945-TP0074 (0.654426)]
COG0036	COG1653	LMOf2365_2639	AAT05404.1	Ribulose-phosphate 3-epimerase	LMOf2365_0876	AAT03656.1	Sugar ABC transporter, sugar-binding protein	[TP0945-TP0074 (0.654426)]
COG0036	COG1653	LMOf2365_0528	AAT03310.1	Ribulose-phosphate 3-epimerase family protein	LMOf2365_0876	AAT03656.1	Sugar ABC transporter, sugar-binding protein	[TP0945-TP0074 (0.654426)]
COG0036	COG1653	LMOf2365_2639	AAT05404.1	Ribulose-phosphate 3-epimerase	LMOf2365_1754	AAT04526.1	ABC transporter, substrate-binding protein	[TP0945-TP0074 (0.654426)]
COG0036	COG1653	LMOf2365_1846	AAT04616.1	Ribulose-phosphate 3-epimerase	LMOf2365_2830	AAT05594.1	ABC transporter, substrate-binding protein	[TP0945-TP0074 (0.654426)]
COG0036	COG1653	LMOf2365_0528	AAT03310.1	Ribulose-phosphate 3-epimerase family protein	LMOf2365_2830	AAT05594.1	ABC transporter, substrate-binding protein	[TP0945-TP0074 (0.654426)]
COG0036	COG1653	LMOf2365_0528	AAT03310.1	Ribulose-phosphate 3-epimerase family protein	LMOf2365_1754	AAT04526.1	ABC transporter, substrate-binding protein	[TP0945-TP0074 (0.654426)]
COG0036	COG1653	LMOf2365_2641	AAT05406.1	Ribulose-phosphate 3-epimerase family protein	LMOf2365_2830	AAT05594.1	ABC transporter, substrate-binding protein	[TP0945-TP0074 (0.654426)]
COG0036	COG1653	LMOf2365_2639	AAT05404.1	Ribulose-phosphate 3-epimerase	LMOf2365_2031	AAT04801.1	ABC transporter, substrate-binding protein	[TP0945-TP0074 (0.654426)]
COG0036	COG1653	LMOf2365_2641	AAT05406.1	Ribulose-phosphate 3-epimerase family protein	LMOf2365_1754	AAT04526.1	ABC transporter, substrate-binding protein	[TP0945-TP0074 (0.654426)]
COG0036	COG1653	LMOf2365_2639	AAT05404.1	Ribulose-phosphate 3-epimerase	LMOf2365_0192	AAT02979.1	Sugar ABC transporter, sugar-binding protein	[TP0945-TP0074 (0.654426)]
COG0357	COG0459	LMOf2365_2790	gidB	Methyltransferase gidB (EC 2.1.-.-) (Glucose-inhibited division protein B)	LMOf2365_2099	groL	60 kDa chaperonin (Protein Cpn60) (groEL protein)	[TP0946-TP0030 (0.68326145)]
COG0664	COG1074	LMOf2365_0171	AAT02958.1	Cyclic nucleotide-binding protein	LMOf2365_2300	AAT05066.1	ATP-dependent nuclease, subunit A	[TP0089-TP0898 (0.8304331)]
COG0664	COG1074	LMOf2365_0577	AAT03359.1	Hypothetical protein {UniProtKB/TrEMBL:Q723A2}	LMOf2365_2300	AAT05066.1	ATP-dependent nuclease, subunit A	[TP0089-TP0898 (0.8304331)]
COG0664	COG1074	LMOf2365_0770	AAT03551.1	Hypothetical protein {UniProtKB/TrEMBL:Q722G3}	LMOf2365_2300	AAT05066.1	ATP-dependent nuclease, subunit A	[TP0089-TP0898 (0.8304331)]
COG0664	COG1074	LMOf2365_0294	AAT03081.1	Hypothetical protein {UniProtKB/TrEMBL:Q724D0}	LMOf2365_2300	AAT05066.1	ATP-dependent nuclease, subunit A	[TP0089-TP0898 (0.8304331)]
COG0664	COG1074	LMOf2365_0211	lmo0200	Listeriolysin regulatory protein	LMOf2365_2300	AAT05066.1	ATP-dependent nuclease, subunit A	[TP0089-TP0898 (0.8304331)]
COG0664	COG1074	LMOf2365_1265	AAT04040.1	Putative transcriptional regulator	LMOf2365_2300	AAT05066.1	ATP-dependent nuclease, subunit A	[TP0089-TP0898 (0.8304331)]
COG0664	COG1074	LMOf2365_2165	AAT04933.1	Hypothetical protein {UniProtKB/TrEMBL:Q71XN2}	LMOf2365_2300	AAT05066.1	ATP-dependent nuclease, subunit A	[TP0089-TP0898 (0.8304331)]
COG0664	COG1074	LMOf2365_0777	AAT03558.1	Transcriptional regulator, Crp family	LMOf2365_2300	AAT05066.1	ATP-dependent nuclease, subunit A	[TP0089-TP0898 (0.8304331)]
COG0664	COG1074	LMOf2365_0301	AAT03088.1	Hypothetical protein {UniProtKB/TrEMBL:Q724C3}	LMOf2365_2300	AAT05066.1	ATP-dependent nuclease, subunit A	[TP0089-TP0898 (0.8304331)]
COG0664	COG1074	LMOf2365_0626	AAT03408.1	Cyclic nucleotide-binding protein	LMOf2365_2300	AAT05066.1	ATP-dependent nuclease, subunit A	[TP0089-TP0898 (0.8304331)]
COG0345	COG1774	LMOf2365_1406	AAT04181.1	Putative pyrroline-5-carboxylate reductase	LMOf2365_0178	AAT02965.1	Hypothetical protein {UniProtKB/TrEMBL:Q724P6}	[TP0797-TP0046 (0.6414869)]
COG0345	COG1774	LMOf2365_0408	AAT03193.1	Pyrroline-5-carboxylate reductase	LMOf2365_0178	AAT02965.1	Hypothetical protein {UniProtKB/TrEMBL:Q724P6}	[TP0797-TP0046 (0.6414869)]
COG0050	COG4939	LMOf2365_2632	tuf	Elongation factor Tu (EF-Tu)	LMOf2365_2610	AAT05375.1	Putative lipoprotein {UniProtKB/TrEMBL:Q71WE1}	[TP0187-TP0171 (0.7331395)]
COG0223	COG0242	LMOf2365_1851	fmt	Methionyl-tRNA formyltransferase (EC 2.1.2.9)	LMOf2365_1072	def	Peptide deformylase (EC 3.5.1.88) (PDF) (Polypeptide deformylase)	[TP0756-TP0757 (0.8300303)]
COG0233	COG0359	LMOf2365_1331	frr	Ribosome recycling factor (Ribosome-releasing factor) (RRF)	LMOf2365_0062	rplI	50S ribosomal protein L9	[TP0604-TP0060 (0.5105792)]
COG0012	COG0457	LMOf2365_2770	AAT05535.1	GTP-binding protein YchF	LMOf2365_1951	AAT04721.1	TPR domain protein {UniProtKB/TrEMBL:Q71Y93}	[TP0124-TP0067 (0.81355333)]
COG0012	COG0457	LMOf2365_2770	AAT05535.1	GTP-binding protein YchF	LMOf2365_1283	AAT04058.1	Hypothetical protein {UniProtKB/TrEMBL:Q720F6}	[TP0124-TP0067 (0.81355333)]
COG0012	COG0457	LMOf2365_2770	AAT05535.1	GTP-binding protein YchF	LMOf2365_0986	AAT03764.1	TPR domain protein {UniProtKB/TrEMBL:Q721K0}	[TP0124-TP0067 (0.81355333)]
COG0012	COG0457	LMOf2365_2770	AAT05535.1	GTP-binding protein YchF	LMOf2365_1529	AAT04304.1	TPR domain protein {UniProtKB/TrEMBL:Q71ZG0}	[TP0124-TP0067 (0.81355333)]
COG0012	COG0457	LMOf2365_2770	AAT05535.1	GTP-binding protein YchF	LMOf2365_2452	AAT05217.1	TPR domain protein {UniProtKB/TrEMBL:Q71WU8}	[TP0124-TP0067 (0.81355333)]
COG0265	COG0492	LMOf2365_2475	AAT05240.1	Putative membrane protein	LMOf2365_2451	trxB	Thioredoxin reductase (EC 1.8.1.9) (TRXR)	[TP0773-TP0814 (0.6926654)]
COG0265	COG0492	LMOf2365_0312	AAT03099.1	Serine protease {UniProtKB/TrEMBL:Q724B2}	LMOf2365_2451	trxB	Thioredoxin reductase (EC 1.8.1.9) (TRXR)	[TP0773-TP0814 (0.6926654)]
COG0265	COG0492	LMOf2365_0312	AAT03099.1	Serine protease {UniProtKB/TrEMBL:Q724B2}	LMOf2365_2364	AAT05130.1	Pyridine nucleotide-disulfide oxidoreductase	[TP0773-TP0814 (0.6926654)]
COG0265	COG0492	LMOf2365_2475	AAT05240.1	Putative membrane protein	LMOf2365_1991	AAT04761.1	Pyridine nucleotide-disulfide oxidoreductase	[TP0773-TP0814 (0.6926654)]
COG0265	COG0492	LMOf2365_0312	AAT03099.1	Serine protease {UniProtKB/TrEMBL:Q724B2}	LMOf2365_1991	AAT04761.1	Pyridine nucleotide-disulfide oxidoreductase	[TP0773-TP0814 (0.6926654)]
COG0265	COG0492	LMOf2365_2475	AAT05240.1	Putative membrane protein	LMOf2365_2364	AAT05130.1	Pyridine nucleotide-disulfide oxidoreductase	[TP0773-TP0814 (0.6926654)]
COG0495	COG1480	LMOf2365_1684	leuS	Leucyl-tRNA synthetase (EC 6.1.1.4) (Leucine--tRNA ligase) (LeuRS)	LMOf2365_1485	AAT04260.1	HDIG domain protein {UniProtKB/TrEMBL:Q71ZK4}	[TP0586-TP0651 (0.5087635)]
COG1321	COG1774	LMOf2365_1907	mntR	Transcriptional regulator mntR (Manganese transport regulator)	LMOf2365_0178	AAT02965.1	Hypothetical protein {UniProtKB/TrEMBL:Q724P6}	[TP0167-TP0046 (0.67547834)]
COG0124	COG0608	LMOf2365_1539	hisS	Histidyl-tRNA synthetase (EC 6.1.1.21) (Histidine--tRNA ligase) (HisRS)	LMOf2365_1544	AAT04319.1	Single-stranded-DNA-specific exonuclease RecJ	[TP0641-TP0704 (0.75894904)]
COG0465	COG0772	LMOf2365_0231	AAT03018.1	ATP-dependent metalloprotease FtsH	LMOf2365_1088	AAT03865.1	Cell division protein, FtsW/RodA/SpoVE family	[TP0330-TP0387 (0.8016956)]
COG0465	COG0772	LMOf2365_0231	AAT03018.1	ATP-dependent metalloprotease FtsH	LMOf2365_2667	AAT05432.1	Cell division protein, FtsW/RodA/SpoVE family	[TP0330-TP0387 (0.8016956)]
COG0465	COG0772	LMOf2365_0231	AAT03018.1	ATP-dependent metalloprotease FtsH	LMOf2365_2399	AAT05165.1	Cell division protein, FtsW/RodA/SpoVE family	[TP0330-TP0387 (0.8016956)]
COG0465	COG0772	LMOf2365_0231	AAT03018.1	ATP-dependent metalloprotease FtsH	LMOf2365_2398	AAT05164.1	Cell division protein, FtsW/RodA/SpoVE family	[TP0330-TP0387 (0.8016956)]
COG0465	COG0772	LMOf2365_0231	AAT03018.1	ATP-dependent metalloprotease FtsH	LMOf2365_2666	AAT05431.1	Cell division protein, FtsW/RodA/SpoVE family	[TP0330-TP0387 (0.8016956)]
COG0457	COG1426	LMOf2365_1529	AAT04304.1	TPR domain protein {UniProtKB/TrEMBL:Q71ZG0}	LMOf2365_1414	AAT04189.1	Hypothetical protein {UniProtKB/TrEMBL:Q71ZS5}	[TP0268-TP0334 (0.739808)]
COG0457	COG1426	LMOf2365_2452	AAT05217.1	TPR domain protein {UniProtKB/TrEMBL:Q71WU8}	LMOf2365_1414	AAT04189.1	Hypothetical protein {UniProtKB/TrEMBL:Q71ZS5}	[TP0268-TP0334 (0.739808)]
COG0457	COG1426	LMOf2365_1283	AAT04058.1	Hypothetical protein {UniProtKB/TrEMBL:Q720F6}	LMOf2365_1414	AAT04189.1	Hypothetical protein {UniProtKB/TrEMBL:Q71ZS5}	[TP0268-TP0334 (0.739808)]
COG0457	COG1426	LMOf2365_1951	AAT04721.1	TPR domain protein {UniProtKB/TrEMBL:Q71Y93}	LMOf2365_1414	AAT04189.1	Hypothetical protein {UniProtKB/TrEMBL:Q71ZS5}	[TP0268-TP0334 (0.739808)]
COG0457	COG1426	LMOf2365_0986	AAT03764.1	TPR domain protein {UniProtKB/TrEMBL:Q721K0}	LMOf2365_1414	AAT04189.1	Hypothetical protein {UniProtKB/TrEMBL:Q71ZS5}	[TP0268-TP0334 (0.739808)]
COG0192	COG0217	LMOf2365_1688	metK	S-adenosylmethionine synthetase (EC 2.5.1.6) (Methionine adenosyltransferase) (AdoMet synthetase) (MAT)	LMOf2365_0385	lmo0369	Hypothetical UPF0082 protein LMOf2365_0385	[TP0794-TP0474 (0.71912634)]
COG0192	COG0217	LMOf2365_1688	metK	S-adenosylmethionine synthetase (EC 2.5.1.6) (Methionine adenosyltransferase) (AdoMet synthetase) (MAT)	LMOf2365_1554	lmo1535	Hypothetical UPF0082 protein LMOf2365_1554	[TP0794-TP0474 (0.71912634)]
COG0092	COG0301	LMOf2365_2599	rpsC	30S ribosomal protein S3	LMOf2365_1614	thiI	Probable thiamine biosynthesis protein thiI	[TP0195-TP0559 (0.66944)]
COG0860	COG1214	LMOf2365_1540	AAT04315.1	N-acetylmuramoyl-L-alanine amidase, family 3	LMOf2365_2109	AAT04879.1	Hypothetical protein {UniProtKB/TrEMBL:Q71XT6}	[TP0247-TP0876 (0.6334264)]
COG0860	COG1214	LMOf2365_0147	AAT02935.1	Prophage LambdaLm01, N-acetylmuramoyl-L-alanine	LMOf2365_2109	AAT04879.1	Hypothetical protein {UniProtKB/TrEMBL:Q71XT6}	[TP0247-TP0876 (0.6334264)]
COG0544	COG1418	LMOf2365_1284	tig	Trigger factor {UniProtKB/Swiss-Prot:Q720F5}	LMOf2365_1802	AAT04573.1	HD domain protein {UniProtKB/TrEMBL:Q71YP1}	[TP0506-TP1018 (0.7668753)]
COG0544	COG1418	LMOf2365_1284	tig	Trigger factor {UniProtKB/Swiss-Prot:Q720F5}	LMOf2365_1418	AAT04193.1	UPF0144 protein LMOf2365_1418	[TP0506-TP1018 (0.7668753)]
COG0477	COG0845	LMOf2365_1002	AAT03780.1	Drug resistance transporter, EmrB/QacA family	LMOf2365_0204	AAT02991.1	Hypothetical protein {UniProtKB/TrEMBL:Q724M0}	[TP0840-TP0965 (0.8653204)]
COG0477	COG0845	LMOf2365_2809	AAT05573.1	Major facilitator family transporter	LMOf2365_0415	AAT03200.1	Hypothetical protein {UniProtKB/TrEMBL:Q723R1}	[TP0840-TP0965 (0.8653204)]
COG0477	COG0845	LMOf2365_1736	AAT04509.1	Major facilitator family transporter	LMOf2365_0415	AAT03200.1	Hypothetical protein {UniProtKB/TrEMBL:Q723R1}	[TP0840-TP0965 (0.8653204)]
COG0477	COG0845	LMOf2365_2809	AAT05573.1	Major facilitator family transporter	LMOf2365_0204	AAT02991.1	Hypothetical protein {UniProtKB/TrEMBL:Q724M0}	[TP0840-TP0965 (0.8653204)]
COG0477	COG0845	LMOf2365_2325	AAT05091.1	Putative transporter {UniProtKB/TrEMBL:Q71X74}	LMOf2365_0415	AAT03200.1	Hypothetical protein {UniProtKB/TrEMBL:Q723R1}	[TP0840-TP0965 (0.8653204)]
COG0477	COG0845	LMOf2365_2270	AAT05037.1	Putative transporter {UniProtKB/TrEMBL:Q71XC8}	LMOf2365_0204	AAT02991.1	Hypothetical protein {UniProtKB/TrEMBL:Q724M0}	[TP0840-TP0965 (0.8653204)]
COG0477	COG0845	LMOf2365_1428	AAT04203.1	Major facilitator family transporter	LMOf2365_0204	AAT02991.1	Hypothetical protein {UniProtKB/TrEMBL:Q724M0}	[TP0840-TP0965 (0.8653204)]
COG0477	COG0845	LMOf2365_1428	AAT04203.1	Major facilitator family transporter	LMOf2365_0415	AAT03200.1	Hypothetical protein {UniProtKB/TrEMBL:Q723R1}	[TP0840-TP0965 (0.8653204)]
COG0477	COG0845	LMOf2365_0856	AAT03636.1	Tetracycline resistance protein	LMOf2365_0415	AAT03200.1	Hypothetical protein {UniProtKB/TrEMBL:Q723R1}	[TP0840-TP0965 (0.8653204)]
COG0477	COG0845	LMOf2365_2768	AAT05533.1	Drug resistance transporter, Bcr/CflA family	LMOf2365_0204	AAT02991.1	Hypothetical protein {UniProtKB/TrEMBL:Q724M0}	[TP0840-TP0965 (0.8653204)]
COG0477	COG0845	LMOf2365_2350	AAT05116.1	Major facilitator family transporter	LMOf2365_0204	AAT02991.1	Hypothetical protein {UniProtKB/TrEMBL:Q724M0}	[TP0840-TP0965 (0.8653204)]
COG0477	COG0845	LMOf2365_1002	AAT03780.1	Drug resistance transporter, EmrB/QacA family	LMOf2365_0415	AAT03200.1	Hypothetical protein {UniProtKB/TrEMBL:Q723R1}	[TP0840-TP0965 (0.8653204)]
COG0477	COG0845	LMOf2365_1264	AAT04039.1	Putative transporter {UniProtKB/TrEMBL:Q720H5}	LMOf2365_0415	AAT03200.1	Hypothetical protein {UniProtKB/TrEMBL:Q723R1}	[TP0840-TP0965 (0.8653204)]
COG0477	COG0845	LMOf2365_1706	AAT04479.1	Major facilitator family transporter	LMOf2365_0204	AAT02991.1	Hypothetical protein {UniProtKB/TrEMBL:Q724M0}	[TP0840-TP0965 (0.8653204)]
COG0477	COG0845	LMOf2365_2835	AAT05599.1	Major facilitator family transporter	LMOf2365_0204	AAT02991.1	Hypothetical protein {UniProtKB/TrEMBL:Q724M0}	[TP0840-TP0965 (0.8653204)]
COG0477	COG0845	LMOf2365_2840	AAT05604.1	Putative sugar transporter	LMOf2365_0204	AAT02991.1	Hypothetical protein {UniProtKB/TrEMBL:Q724M0}	[TP0840-TP0965 (0.8653204)]
COG0477	COG0845	LMOf2365_1706	AAT04479.1	Major facilitator family transporter	LMOf2365_0415	AAT03200.1	Hypothetical protein {UniProtKB/TrEMBL:Q723R1}	[TP0840-TP0965 (0.8653204)]
COG0477	COG0845	LMOf2365_2817	AAT05581.1	Major facilitator family transporter	LMOf2365_0415	AAT03200.1	Hypothetical protein {UniProtKB/TrEMBL:Q723R1}	[TP0840-TP0965 (0.8653204)]
COG0477	COG0845	LMOf2365_2271	AAT05038.1	Major facilitator transporter family protein	LMOf2365_0204	AAT02991.1	Hypothetical protein {UniProtKB/TrEMBL:Q724M0}	[TP0840-TP0965 (0.8653204)]
COG0477	COG0845	LMOf2365_2271	AAT05038.1	Major facilitator transporter family protein	LMOf2365_0415	AAT03200.1	Hypothetical protein {UniProtKB/TrEMBL:Q723R1}	[TP0840-TP0965 (0.8653204)]
COG0477	COG0845	LMOf2365_0548	lmrB	Drug resistance transporter, EmrB/QacA family	LMOf2365_0415	AAT03200.1	Hypothetical protein {UniProtKB/TrEMBL:Q723R1}	[TP0840-TP0965 (0.8653204)]
COG0477	COG0845	LMOf2365_2768	AAT05533.1	Drug resistance transporter, Bcr/CflA family	LMOf2365_0415	AAT03200.1	Hypothetical protein {UniProtKB/TrEMBL:Q723R1}	[TP0840-TP0965 (0.8653204)]
COG0477	COG0845	LMOf2365_2075	AAT04845.1	Putative membrane protein	LMOf2365_0415	AAT03200.1	Hypothetical protein {UniProtKB/TrEMBL:Q723R1}	[TP0840-TP0965 (0.8653204)]
COG0477	COG0845	LMOf2365_0548	lmrB	Drug resistance transporter, EmrB/QacA family	LMOf2365_0204	AAT02991.1	Hypothetical protein {UniProtKB/TrEMBL:Q724M0}	[TP0840-TP0965 (0.8653204)]
COG0477	COG0845	LMOf2365_1264	AAT04039.1	Putative transporter {UniProtKB/TrEMBL:Q720H5}	LMOf2365_0204	AAT02991.1	Hypothetical protein {UniProtKB/TrEMBL:Q724M0}	[TP0840-TP0965 (0.8653204)]
COG0477	COG0845	LMOf2365_2560	AAT05325.1	Lincomycin resistance protein LmrB	LMOf2365_0415	AAT03200.1	Hypothetical protein {UniProtKB/TrEMBL:Q723R1}	[TP0840-TP0965 (0.8653204)]
COG0477	COG0845	LMOf2365_2325	AAT05091.1	Putative transporter {UniProtKB/TrEMBL:Q71X74}	LMOf2365_0204	AAT02991.1	Hypothetical protein {UniProtKB/TrEMBL:Q724M0}	[TP0840-TP0965 (0.8653204)]
COG0477	COG0845	LMOf2365_2075	AAT04845.1	Putative membrane protein	LMOf2365_0204	AAT02991.1	Hypothetical protein {UniProtKB/TrEMBL:Q724M0}	[TP0840-TP0965 (0.8653204)]
COG0477	COG0845	LMOf2365_2728	AAT05493.1	Major facilitator family transporter	LMOf2365_0415	AAT03200.1	Hypothetical protein {UniProtKB/TrEMBL:Q723R1}	[TP0840-TP0965 (0.8653204)]
COG0477	COG0845	LMOf2365_2270	AAT05037.1	Putative transporter {UniProtKB/TrEMBL:Q71XC8}	LMOf2365_0415	AAT03200.1	Hypothetical protein {UniProtKB/TrEMBL:Q723R1}	[TP0840-TP0965 (0.8653204)]
COG0477	COG0845	LMOf2365_2350	AAT05116.1	Major facilitator family transporter	LMOf2365_0415	AAT03200.1	Hypothetical protein {UniProtKB/TrEMBL:Q723R1}	[TP0840-TP0965 (0.8653204)]
COG0477	COG0845	LMOf2365_2840	AAT05604.1	Putative sugar transporter	LMOf2365_0415	AAT03200.1	Hypothetical protein {UniProtKB/TrEMBL:Q723R1}	[TP0840-TP0965 (0.8653204)]
COG0477	COG0845	LMOf2365_1736	AAT04509.1	Major facilitator family transporter	LMOf2365_0204	AAT02991.1	Hypothetical protein {UniProtKB/TrEMBL:Q724M0}	[TP0840-TP0965 (0.8653204)]
COG0477	COG0845	LMOf2365_2728	AAT05493.1	Major facilitator family transporter	LMOf2365_0204	AAT02991.1	Hypothetical protein {UniProtKB/TrEMBL:Q724M0}	[TP0840-TP0965 (0.8653204)]
COG0477	COG0845	LMOf2365_2560	AAT05325.1	Lincomycin resistance protein LmrB	LMOf2365_0204	AAT02991.1	Hypothetical protein {UniProtKB/TrEMBL:Q724M0}	[TP0840-TP0965 (0.8653204)]
COG0477	COG0845	LMOf2365_0856	AAT03636.1	Tetracycline resistance protein	LMOf2365_0204	AAT02991.1	Hypothetical protein {UniProtKB/TrEMBL:Q724M0}	[TP0840-TP0965 (0.8653204)]
COG0477	COG0845	LMOf2365_2203	AAT04970.1	Major facilitator family transporter	LMOf2365_0415	AAT03200.1	Hypothetical protein {UniProtKB/TrEMBL:Q723R1}	[TP0840-TP0965 (0.8653204)]
COG0477	COG0845	LMOf2365_2203	AAT04970.1	Major facilitator family transporter	LMOf2365_0204	AAT02991.1	Hypothetical protein {UniProtKB/TrEMBL:Q724M0}	[TP0840-TP0965 (0.8653204)]
COG0477	COG0845	LMOf2365_2817	AAT05581.1	Major facilitator family transporter	LMOf2365_0204	AAT02991.1	Hypothetical protein {UniProtKB/TrEMBL:Q724M0}	[TP0840-TP0965 (0.8653204)]
COG0477	COG0845	LMOf2365_2835	AAT05599.1	Major facilitator family transporter	LMOf2365_0415	AAT03200.1	Hypothetical protein {UniProtKB/TrEMBL:Q723R1}	[TP0840-TP0965 (0.8653204)]
COG0305	COG2812	LMOf2365_0063	AAT02851.1	Replicative DNA helicase	LMOf2365_2684	AAT05449.1	DNA polymerase III, gamma and tau subunits	[TP0058-TP1005 (0.7130585)]
COG0188	COG0526	LMOf2365_0007	AAT02797.1	DNA gyrase, A subunit {UniProtKB/TrEMBL:Q725G4}	LMOf2365_1932	AAT04702.1	Putative bacteriocin transport accessory protein	[TP0005-TP0100 (0.7885434)]
COG0188	COG0526	LMOf2365_0007	AAT02797.1	DNA gyrase, A subunit {UniProtKB/TrEMBL:Q725G4}	LMOf2365_2395	AAT05161.1	Putative thioredoxin {UniProtKB/TrEMBL:Q71X04}	[TP0005-TP0100 (0.7885434)]
COG0188	COG0526	LMOf2365_0007	AAT02797.1	DNA gyrase, A subunit {UniProtKB/TrEMBL:Q725G4}	LMOf2365_1631	AAT04406.1	Thioredoxin family protein	[TP0005-TP0100 (0.7885434)]
COG0188	COG0526	LMOf2365_0007	AAT02797.1	DNA gyrase, A subunit {UniProtKB/TrEMBL:Q725G4}	LMOf2365_2184	AAT04951.1	Putative thioredoxin {UniProtKB/TrEMBL:Q71XL4}	[TP0005-TP0100 (0.7885434)]
COG0188	COG0526	LMOf2365_1305	AAT04080.1	DNA topoisomerase IV, A subunit	LMOf2365_2395	AAT05161.1	Putative thioredoxin {UniProtKB/TrEMBL:Q71X04}	[TP0005-TP0100 (0.7885434)]
COG0188	COG0526	LMOf2365_1305	AAT04080.1	DNA topoisomerase IV, A subunit	LMOf2365_1932	AAT04702.1	Putative bacteriocin transport accessory protein	[TP0005-TP0100 (0.7885434)]
COG0188	COG0526	LMOf2365_1305	AAT04080.1	DNA topoisomerase IV, A subunit	LMOf2365_1242	trxA	Thioredoxin {UniProtKB/TrEMBL:Q720J6}	[TP0005-TP0100 (0.7885434)]
COG0188	COG0526	LMOf2365_1305	AAT04080.1	DNA topoisomerase IV, A subunit	LMOf2365_1631	AAT04406.1	Thioredoxin family protein	[TP0005-TP0100 (0.7885434)]
COG0188	COG0526	LMOf2365_1305	AAT04080.1	DNA topoisomerase IV, A subunit	LMOf2365_2184	AAT04951.1	Putative thioredoxin {UniProtKB/TrEMBL:Q71XL4}	[TP0005-TP0100 (0.7885434)]
COG0188	COG0526	LMOf2365_0007	AAT02797.1	DNA gyrase, A subunit {UniProtKB/TrEMBL:Q725G4}	LMOf2365_2821	AAT05585.1	Thioredoxin {UniProtKB/TrEMBL:Q71VT1}	[TP0005-TP0100 (0.7885434)]
COG0188	COG0526	LMOf2365_0007	AAT02797.1	DNA gyrase, A subunit {UniProtKB/TrEMBL:Q725G4}	LMOf2365_1242	trxA	Thioredoxin {UniProtKB/TrEMBL:Q720J6}	[TP0005-TP0100 (0.7885434)]
COG0188	COG0526	LMOf2365_1305	AAT04080.1	DNA topoisomerase IV, A subunit	LMOf2365_2821	AAT05585.1	Thioredoxin {UniProtKB/TrEMBL:Q71VT1}	[TP0005-TP0100 (0.7885434)]
COG0526	COG0771	LMOf2365_2395	AAT05161.1	Putative thioredoxin {UniProtKB/TrEMBL:Q71X04}	LMOf2365_2068	murD	UDP-N-acetylmuramoylalanine--D-glutamate ligase (EC 6.3.2.9) (UDP-N- acetylmuramoyl-L-alanyl-D-glutamate synthetase) (D-glutamic acid- adding enzyme)	[TP0100-TP0903 (0.59509045)]
COG0526	COG0771	LMOf2365_2184	AAT04951.1	Putative thioredoxin {UniProtKB/TrEMBL:Q71XL4}	LMOf2365_2068	murD	UDP-N-acetylmuramoylalanine--D-glutamate ligase (EC 6.3.2.9) (UDP-N- acetylmuramoyl-L-alanyl-D-glutamate synthetase) (D-glutamic acid- adding enzyme)	[TP0100-TP0903 (0.59509045)]
COG0526	COG0771	LMOf2365_1932	AAT04702.1	Putative bacteriocin transport accessory protein	LMOf2365_2068	murD	UDP-N-acetylmuramoylalanine--D-glutamate ligase (EC 6.3.2.9) (UDP-N- acetylmuramoyl-L-alanyl-D-glutamate synthetase) (D-glutamic acid- adding enzyme)	[TP0100-TP0903 (0.59509045)]
COG0526	COG0771	LMOf2365_1631	AAT04406.1	Thioredoxin family protein	LMOf2365_2068	murD	UDP-N-acetylmuramoylalanine--D-glutamate ligase (EC 6.3.2.9) (UDP-N- acetylmuramoyl-L-alanyl-D-glutamate synthetase) (D-glutamic acid- adding enzyme)	[TP0100-TP0903 (0.59509045)]
COG0526	COG0771	LMOf2365_1242	trxA	Thioredoxin {UniProtKB/TrEMBL:Q720J6}	LMOf2365_2068	murD	UDP-N-acetylmuramoylalanine--D-glutamate ligase (EC 6.3.2.9) (UDP-N- acetylmuramoyl-L-alanyl-D-glutamate synthetase) (D-glutamic acid- adding enzyme)	[TP0100-TP0903 (0.59509045)]
COG0526	COG0771	LMOf2365_2821	AAT05585.1	Thioredoxin {UniProtKB/TrEMBL:Q71VT1}	LMOf2365_2068	murD	UDP-N-acetylmuramoylalanine--D-glutamate ligase (EC 6.3.2.9) (UDP-N- acetylmuramoyl-L-alanyl-D-glutamate synthetase) (D-glutamic acid- adding enzyme)	[TP0100-TP0903 (0.59509045)]
COG1283	COG1286	LMOf2365_0845	AAT03625.1	Na/Pi-cotransporter family protein	LMOf2365_1239	AAT04015.1	CvpA family protein {UniProtKB/TrEMBL:Q720J9}	[TP0771-TP0522 (0.80866665)]
COG0143	COG0845	LMOf2365_0188	metS	Methionyl-tRNA synthetase (EC 6.1.1.10) (Methionine--tRNA ligase) (MetRS)	LMOf2365_0415	AAT03200.1	Hypothetical protein {UniProtKB/TrEMBL:Q723R1}	[TP0798-TP0965 (0.7246752)]
COG0143	COG0845	LMOf2365_0188	metS	Methionyl-tRNA synthetase (EC 6.1.1.10) (Methionine--tRNA ligase) (MetRS)	LMOf2365_0204	AAT02991.1	Hypothetical protein {UniProtKB/TrEMBL:Q724M0}	[TP0798-TP0965 (0.7246752)]
COG0242	COG1744	LMOf2365_1072	def	Peptide deformylase (EC 3.5.1.88) (PDF) (Polypeptide deformylase)	LMOf2365_1407	tcsA	CD4+ T-cell-stimulating antigen precursor	[TP0757-TP0298 (0.51512045)]
COG1536	COG1868	LMOf2365_0750	AAT03531.1	Flagellar motor switch protein FliG	LMOf2365_0735	AAT03516.1	Flagellar motor switch protein FliM	[TP0026-TP0721 (0.9539454)]
COG1366	COG1536	LMOf2365_0909	AAT03688.1	Anti-sigma factor B antagonist	LMOf2365_0750	AAT03531.1	Flagellar motor switch protein FliG	[TP0233-TP0400 (0.68778783)]
COG1366	COG1536	LMOf2365_0912	rsbV	Anti-sigma-B factor antagonist (Anti-anti-sigma-B factor)	LMOf2365_0750	AAT03531.1	Flagellar motor switch protein FliG	[TP0233-TP0400 (0.68778783)]
COG0504	COG1475	LMOf2365_2531	pyrG	CTP synthase (EC 6.3.4.2) (UTP--ammonia ligase) (CTP synthetase)	LMOf2365_1326	AAT04101.1	ParB-like nuclease domain protein	[TP0305-TP0271 (0.70252794)]
COG0504	COG1475	LMOf2365_2531	pyrG	CTP synthase (EC 6.3.4.2) (UTP--ammonia ligase) (CTP synthetase)	LMOf2365_2778	AAT05543.1	Chromosome partition protein, ParB family	[TP0305-TP0271 (0.70252794)]
COG0504	COG1475	LMOf2365_2531	pyrG	CTP synthase (EC 6.3.4.2) (UTP--ammonia ligase) (CTP synthetase)	LMOf2365_2782	AAT05547.1	Chromosome partition protein, ParB family	[TP0305-TP0271 (0.70252794)]
COG0250	COG0772	LMOf2365_0258	AAT03045.1	Transcription antitermination factor NusG	LMOf2365_1088	AAT03865.1	Cell division protein, FtsW/RodA/SpoVE family	[TP0236-TP0387 (0.7470728)]
COG0250	COG0772	LMOf2365_0258	AAT03045.1	Transcription antitermination factor NusG	LMOf2365_2399	AAT05165.1	Cell division protein, FtsW/RodA/SpoVE family	[TP0236-TP0387 (0.7470728)]
COG0250	COG0772	LMOf2365_0258	AAT03045.1	Transcription antitermination factor NusG	LMOf2365_2666	AAT05431.1	Cell division protein, FtsW/RodA/SpoVE family	[TP0236-TP0387 (0.7470728)]
COG0250	COG0772	LMOf2365_0258	AAT03045.1	Transcription antitermination factor NusG	LMOf2365_2398	AAT05164.1	Cell division protein, FtsW/RodA/SpoVE family	[TP0236-TP0387 (0.7470728)]
COG0250	COG0772	LMOf2365_0258	AAT03045.1	Transcription antitermination factor NusG	LMOf2365_2667	AAT05432.1	Cell division protein, FtsW/RodA/SpoVE family	[TP0236-TP0387 (0.7470728)]
COG0227	COG0740	LMOf2365_1844	rpmB	50S ribosomal protein L28	LMOf2365_1146	AAT03922.1	ATP-dependent Clp protease, proteolytic subunit	[TP0362-TP0507 (0.75048)]
COG0227	COG0740	LMOf2365_1844	rpmB	50S ribosomal protein L28	LMOf2365_2441	clpP	ATP-dependent Clp protease proteolytic subunit (EC 3.4.21.92) (Endopeptidase Clp)	[TP0362-TP0507 (0.75048)]
COG0457	COG0457	LMOf2365_1951	AAT04721.1	TPR domain protein {UniProtKB/TrEMBL:Q71Y93}	LMOf2365_0986	AAT03764.1	TPR domain protein {UniProtKB/TrEMBL:Q721K0}	[TP0067-TP0095 (0.6515529)]
COG0457	COG0457	LMOf2365_0986	AAT03764.1	TPR domain protein {UniProtKB/TrEMBL:Q721K0}	LMOf2365_1951	AAT04721.1	TPR domain protein {UniProtKB/TrEMBL:Q71Y93}	[TP0067-TP0095 (0.6515529)]
COG0457	COG0457	LMOf2365_0986	AAT03764.1	TPR domain protein {UniProtKB/TrEMBL:Q721K0}	LMOf2365_1529	AAT04304.1	TPR domain protein {UniProtKB/TrEMBL:Q71ZG0}	[TP0067-TP0095 (0.6515529)]
COG0457	COG0457	LMOf2365_0986	AAT03764.1	TPR domain protein {UniProtKB/TrEMBL:Q721K0}	LMOf2365_0986	AAT03764.1	TPR domain protein {UniProtKB/TrEMBL:Q721K0}	[TP0067-TP0095 (0.6515529)]
COG0457	COG0457	LMOf2365_1529	AAT04304.1	TPR domain protein {UniProtKB/TrEMBL:Q71ZG0}	LMOf2365_0986	AAT03764.1	TPR domain protein {UniProtKB/TrEMBL:Q721K0}	[TP0067-TP0095 (0.6515529)]
COG0457	COG0457	LMOf2365_0986	AAT03764.1	TPR domain protein {UniProtKB/TrEMBL:Q721K0}	LMOf2365_1283	AAT04058.1	Hypothetical protein {UniProtKB/TrEMBL:Q720F6}	[TP0067-TP0095 (0.6515529)]
COG0457	COG0457	LMOf2365_1283	AAT04058.1	Hypothetical protein {UniProtKB/TrEMBL:Q720F6}	LMOf2365_0986	AAT03764.1	TPR domain protein {UniProtKB/TrEMBL:Q721K0}	[TP0067-TP0095 (0.6515529)]
COG0457	COG0457	LMOf2365_1529	AAT04304.1	TPR domain protein {UniProtKB/TrEMBL:Q71ZG0}	LMOf2365_1283	AAT04058.1	Hypothetical protein {UniProtKB/TrEMBL:Q720F6}	[TP0067-TP0095 (0.6515529)]
COG0457	COG0457	LMOf2365_1283	AAT04058.1	Hypothetical protein {UniProtKB/TrEMBL:Q720F6}	LMOf2365_1529	AAT04304.1	TPR domain protein {UniProtKB/TrEMBL:Q71ZG0}	[TP0067-TP0095 (0.6515529)]
COG0457	COG0457	LMOf2365_1283	AAT04058.1	Hypothetical protein {UniProtKB/TrEMBL:Q720F6}	LMOf2365_1283	AAT04058.1	Hypothetical protein {UniProtKB/TrEMBL:Q720F6}	[TP0067-TP0095 (0.6515529)]
COG0457	COG0457	LMOf2365_1951	AAT04721.1	TPR domain protein {UniProtKB/TrEMBL:Q71Y93}	LMOf2365_1951	AAT04721.1	TPR domain protein {UniProtKB/TrEMBL:Q71Y93}	[TP0067-TP0095 (0.6515529)]
COG0457	COG0457	LMOf2365_2452	AAT05217.1	TPR domain protein {UniProtKB/TrEMBL:Q71WU8}	LMOf2365_1283	AAT04058.1	Hypothetical protein {UniProtKB/TrEMBL:Q720F6}	[TP0067-TP0095 (0.6515529)]
COG0457	COG0457	LMOf2365_1283	AAT04058.1	Hypothetical protein {UniProtKB/TrEMBL:Q720F6}	LMOf2365_2452	AAT05217.1	TPR domain protein {UniProtKB/TrEMBL:Q71WU8}	[TP0067-TP0095 (0.6515529)]
COG0457	COG0457	LMOf2365_2452	AAT05217.1	TPR domain protein {UniProtKB/TrEMBL:Q71WU8}	LMOf2365_1951	AAT04721.1	TPR domain protein {UniProtKB/TrEMBL:Q71Y93}	[TP0067-TP0095 (0.6515529)]
COG0457	COG0457	LMOf2365_1951	AAT04721.1	TPR domain protein {UniProtKB/TrEMBL:Q71Y93}	LMOf2365_2452	AAT05217.1	TPR domain protein {UniProtKB/TrEMBL:Q71WU8}	[TP0067-TP0095 (0.6515529)]
COG0457	COG0457	LMOf2365_2452	AAT05217.1	TPR domain protein {UniProtKB/TrEMBL:Q71WU8}	LMOf2365_0986	AAT03764.1	TPR domain protein {UniProtKB/TrEMBL:Q721K0}	[TP0067-TP0095 (0.6515529)]
COG0457	COG0457	LMOf2365_0986	AAT03764.1	TPR domain protein {UniProtKB/TrEMBL:Q721K0}	LMOf2365_2452	AAT05217.1	TPR domain protein {UniProtKB/TrEMBL:Q71WU8}	[TP0067-TP0095 (0.6515529)]
COG0457	COG0457	LMOf2365_1529	AAT04304.1	TPR domain protein {UniProtKB/TrEMBL:Q71ZG0}	LMOf2365_1529	AAT04304.1	TPR domain protein {UniProtKB/TrEMBL:Q71ZG0}	[TP0067-TP0095 (0.6515529)]
COG0457	COG0457	LMOf2365_2452	AAT05217.1	TPR domain protein {UniProtKB/TrEMBL:Q71WU8}	LMOf2365_1529	AAT04304.1	TPR domain protein {UniProtKB/TrEMBL:Q71ZG0}	[TP0067-TP0095 (0.6515529)]
COG0457	COG0457	LMOf2365_1529	AAT04304.1	TPR domain protein {UniProtKB/TrEMBL:Q71ZG0}	LMOf2365_2452	AAT05217.1	TPR domain protein {UniProtKB/TrEMBL:Q71WU8}	[TP0067-TP0095 (0.6515529)]
COG0457	COG0457	LMOf2365_2452	AAT05217.1	TPR domain protein {UniProtKB/TrEMBL:Q71WU8}	LMOf2365_2452	AAT05217.1	TPR domain protein {UniProtKB/TrEMBL:Q71WU8}	[TP0067-TP0095 (0.6515529)]
COG0457	COG0457	LMOf2365_1951	AAT04721.1	TPR domain protein {UniProtKB/TrEMBL:Q71Y93}	LMOf2365_1283	AAT04058.1	Hypothetical protein {UniProtKB/TrEMBL:Q720F6}	[TP0067-TP0095 (0.6515529)]
COG0457	COG0457	LMOf2365_1283	AAT04058.1	Hypothetical protein {UniProtKB/TrEMBL:Q720F6}	LMOf2365_1951	AAT04721.1	TPR domain protein {UniProtKB/TrEMBL:Q71Y93}	[TP0067-TP0095 (0.6515529)]
COG0457	COG0457	LMOf2365_1951	AAT04721.1	TPR domain protein {UniProtKB/TrEMBL:Q71Y93}	LMOf2365_1529	AAT04304.1	TPR domain protein {UniProtKB/TrEMBL:Q71ZG0}	[TP0067-TP0095 (0.6515529)]
COG0457	COG0457	LMOf2365_1529	AAT04304.1	TPR domain protein {UniProtKB/TrEMBL:Q71ZG0}	LMOf2365_1951	AAT04721.1	TPR domain protein {UniProtKB/TrEMBL:Q71Y93}	[TP0067-TP0095 (0.6515529)]
COG0445	COG3839	LMOf2365_2801	gidA	tRNA uridine 5-carboxymethylaminomethyl modification enzyme gidA (Glucose-inhibited division protein A)	LMOf2365_0298	AAT03085.1	Sugar ABC transporter, ATP-binding protein	[TP0044-TP0804 (0.81002605)]
COG0103	COG0211	LMOf2365_2569	rpsI	30S ribosomal protein S9	LMOf2365_1559	rpmA	50S ribosomal protein L27	[TP1024-TP0743 (0.87139803)]
COG1200	COG4939	LMOf2365_1839	AAT04609.1	ATP-dependent DNA helicase RecG	LMOf2365_2610	AAT05375.1	Putative lipoprotein {UniProtKB/TrEMBL:Q71WE1}	[TP0687-TP0171 (0.7207038)]
COG0457	COG0803	LMOf2365_2452	AAT05217.1	TPR domain protein {UniProtKB/TrEMBL:Q71WU8}	LMOf2365_1875	mntA	Manganese-binding lipoprotein mntA precursor	[TP0469-TP0034 (0.86910707)]
COG0457	COG0803	LMOf2365_1529	AAT04304.1	TPR domain protein {UniProtKB/TrEMBL:Q71ZG0}	LMOf2365_1695	AAT04468.1	Putative laminin-binding surface protein	[TP0469-TP0034 (0.86910707)]
COG0457	COG0803	LMOf2365_1529	AAT04304.1	TPR domain protein {UniProtKB/TrEMBL:Q71ZG0}	LMOf2365_1875	mntA	Manganese-binding lipoprotein mntA precursor	[TP0469-TP0034 (0.86910707)]
COG0457	COG0803	LMOf2365_2452	AAT05217.1	TPR domain protein {UniProtKB/TrEMBL:Q71WU8}	LMOf2365_1695	AAT04468.1	Putative laminin-binding surface protein	[TP0469-TP0034 (0.86910707)]
COG0457	COG0803	LMOf2365_1283	AAT04058.1	Hypothetical protein {UniProtKB/TrEMBL:Q720F6}	LMOf2365_1695	AAT04468.1	Putative laminin-binding surface protein	[TP0469-TP0034 (0.86910707)]
COG0457	COG0803	LMOf2365_1951	AAT04721.1	TPR domain protein {UniProtKB/TrEMBL:Q71Y93}	LMOf2365_1875	mntA	Manganese-binding lipoprotein mntA precursor	[TP0469-TP0034 (0.86910707)]
COG0457	COG0803	LMOf2365_1283	AAT04058.1	Hypothetical protein {UniProtKB/TrEMBL:Q720F6}	LMOf2365_1875	mntA	Manganese-binding lipoprotein mntA precursor	[TP0469-TP0034 (0.86910707)]
COG0457	COG0803	LMOf2365_1283	AAT04058.1	Hypothetical protein {UniProtKB/TrEMBL:Q720F6}	LMOf2365_0168	AAT02955.1	Zinc ABC transporter, zinc-binding protein	[TP0469-TP0034 (0.86910707)]
COG0457	COG0803	LMOf2365_1951	AAT04721.1	TPR domain protein {UniProtKB/TrEMBL:Q71Y93}	LMOf2365_1695	AAT04468.1	Putative laminin-binding surface protein	[TP0469-TP0034 (0.86910707)]
COG0457	COG0803	LMOf2365_1951	AAT04721.1	TPR domain protein {UniProtKB/TrEMBL:Q71Y93}	LMOf2365_0168	AAT02955.1	Zinc ABC transporter, zinc-binding protein	[TP0469-TP0034 (0.86910707)]
COG0457	COG0803	LMOf2365_2452	AAT05217.1	TPR domain protein {UniProtKB/TrEMBL:Q71WU8}	LMOf2365_0168	AAT02955.1	Zinc ABC transporter, zinc-binding protein	[TP0469-TP0034 (0.86910707)]
COG0457	COG0803	LMOf2365_0986	AAT03764.1	TPR domain protein {UniProtKB/TrEMBL:Q721K0}	LMOf2365_0168	AAT02955.1	Zinc ABC transporter, zinc-binding protein	[TP0469-TP0034 (0.86910707)]
COG0457	COG0803	LMOf2365_0986	AAT03764.1	TPR domain protein {UniProtKB/TrEMBL:Q721K0}	LMOf2365_1875	mntA	Manganese-binding lipoprotein mntA precursor	[TP0469-TP0034 (0.86910707)]
COG0457	COG0803	LMOf2365_0986	AAT03764.1	TPR domain protein {UniProtKB/TrEMBL:Q721K0}	LMOf2365_1695	AAT04468.1	Putative laminin-binding surface protein	[TP0469-TP0034 (0.86910707)]
COG0457	COG0803	LMOf2365_1529	AAT04304.1	TPR domain protein {UniProtKB/TrEMBL:Q71ZG0}	LMOf2365_0168	AAT02955.1	Zinc ABC transporter, zinc-binding protein	[TP0469-TP0034 (0.86910707)]
COG1285	COG1684	LMOf2365_2575	AAT05340.1	MgtC family protein {UniProtKB/TrEMBL:Q71WH6}	LMOf2365_0714	AAT03495.1	Flagellar biosynthetic protein FliR	[TP0774-TP0716 (0.78400123)]
COG0693	COG0761	LMOf2365_2289	AAT05055.1	Intracellular protease, PfpI family	LMOf2365_1470	lytB	4-hydroxy-3-methylbut-2-enyl diphosphate reductase (EC 1.17.1.2)	[TP0445-TP0547 (0.53976095)]
COG0584	COG1493	LMOf2365_1309	AAT04084.1	Putative glycerophosphoryl diester	LMOf2365_2456	hprK	HPr kinase/phosphorylase (EC 2.7.11.-) (EC 2.7.4.-) (HPrK/P) (HPr(Ser) kinase/phosphorylase)	[TP0257-TP0591 (0.75711113)]
COG1536	COG4786	LMOf2365_0750	AAT03531.1	Flagellar motor switch protein FliG	LMOf2365_0718	AAT03499.1	Putative flagellar basal-body rod protein	[TP0026-TP0961 (0.8107165)]
COG0223	COG0664	LMOf2365_1851	fmt	Methionyl-tRNA formyltransferase (EC 2.1.2.9)	LMOf2365_0577	AAT03359.1	Hypothetical protein {UniProtKB/TrEMBL:Q723A2}	[TP0756-TP0995 (0.69102824)]
COG0223	COG0664	LMOf2365_1851	fmt	Methionyl-tRNA formyltransferase (EC 2.1.2.9)	LMOf2365_0301	AAT03088.1	Hypothetical protein {UniProtKB/TrEMBL:Q724C3}	[TP0756-TP0995 (0.69102824)]
COG0223	COG0664	LMOf2365_1851	fmt	Methionyl-tRNA formyltransferase (EC 2.1.2.9)	LMOf2365_0777	AAT03558.1	Transcriptional regulator, Crp family	[TP0756-TP0995 (0.69102824)]
COG0223	COG0664	LMOf2365_1851	fmt	Methionyl-tRNA formyltransferase (EC 2.1.2.9)	LMOf2365_1265	AAT04040.1	Putative transcriptional regulator	[TP0756-TP0995 (0.69102824)]
COG0223	COG0664	LMOf2365_1851	fmt	Methionyl-tRNA formyltransferase (EC 2.1.2.9)	LMOf2365_0294	AAT03081.1	Hypothetical protein {UniProtKB/TrEMBL:Q724D0}	[TP0756-TP0995 (0.69102824)]
COG0223	COG0664	LMOf2365_1851	fmt	Methionyl-tRNA formyltransferase (EC 2.1.2.9)	LMOf2365_2165	AAT04933.1	Hypothetical protein {UniProtKB/TrEMBL:Q71XN2}	[TP0756-TP0995 (0.69102824)]
COG0223	COG0664	LMOf2365_1851	fmt	Methionyl-tRNA formyltransferase (EC 2.1.2.9)	LMOf2365_0171	AAT02958.1	Cyclic nucleotide-binding protein	[TP0756-TP0995 (0.69102824)]
COG0223	COG0664	LMOf2365_1851	fmt	Methionyl-tRNA formyltransferase (EC 2.1.2.9)	LMOf2365_0770	AAT03551.1	Hypothetical protein {UniProtKB/TrEMBL:Q722G3}	[TP0756-TP0995 (0.69102824)]
COG0223	COG0664	LMOf2365_1851	fmt	Methionyl-tRNA formyltransferase (EC 2.1.2.9)	LMOf2365_0211	lmo0200	Listeriolysin regulatory protein	[TP0756-TP0995 (0.69102824)]
COG0223	COG0664	LMOf2365_1851	fmt	Methionyl-tRNA formyltransferase (EC 2.1.2.9)	LMOf2365_0626	AAT03408.1	Cyclic nucleotide-binding protein	[TP0756-TP0995 (0.69102824)]
COG1197	COG1774	LMOf2365_0225	AAT03012.1	Transcription-repair coupling factor	LMOf2365_0178	AAT02965.1	Hypothetical protein {UniProtKB/TrEMBL:Q724P6}	[TP0344-TP0046 (0.6615959)]
COG1475	COG1774	LMOf2365_1326	AAT04101.1	ParB-like nuclease domain protein	LMOf2365_0178	AAT02965.1	Hypothetical protein {UniProtKB/TrEMBL:Q724P6}	[TP0271-TP0046 (0.61832625)]
COG1475	COG1774	LMOf2365_2778	AAT05543.1	Chromosome partition protein, ParB family	LMOf2365_0178	AAT02965.1	Hypothetical protein {UniProtKB/TrEMBL:Q724P6}	[TP0271-TP0046 (0.61832625)]
COG1475	COG1774	LMOf2365_2782	AAT05547.1	Chromosome partition protein, ParB family	LMOf2365_0178	AAT02965.1	Hypothetical protein {UniProtKB/TrEMBL:Q724P6}	[TP0271-TP0046 (0.61832625)]
COG0697	COG0716	LMOf2365_0525	AAT03307.1	Putative membrane protein	LMOf2365_1734	AAT04507.1	Flavodoxin {UniProtKB/TrEMBL:Q71YV7}	[TP0986-TP0925 (0.8288174)]
COG0697	COG0716	LMOf2365_0525	AAT03307.1	Putative membrane protein	LMOf2365_2185	AAT04952.1	Flavodoxin {UniProtKB/TrEMBL:Q71XL3}	[TP0986-TP0925 (0.8288174)]
COG0272	COG0773	LMOf2365_1783	AAT04554.1	DNA ligase, NAD-dependent	LMOf2365_1627	murC	UDP-N-acetylmuramate--L-alanine ligase (EC 6.3.2.8) (UDP-N- acetylmuramoyl-L-alanine synthetase)	[TP0634-TP0341 (0.8201813)]
COG1122	COG4330	LMOf2365_1216	cbiO3	Putative cobalt import ATP-binding protein cbiO 3	LMOf2365_2180	AAT04947.1	Putative membrane protein	[TP0227-TP0033 (0.81817394)]
COG1122	COG4330	LMOf2365_2573	cbiO1	Cobalt import ATP-binding protein cbiO 1	LMOf2365_2180	AAT04947.1	Putative membrane protein	[TP0227-TP0033 (0.81817394)]
COG1122	COG4330	LMOf2365_2574	cbiO2	Cobalt import ATP-binding protein cbiO 2	LMOf2365_2180	AAT04947.1	Putative membrane protein	[TP0227-TP0033 (0.81817394)]
COG0301	COG0566	LMOf2365_1614	thiI	Probable thiamine biosynthesis protein thiI	LMOf2365_0253	AAT03040.1	RNA methyltransferase, TrmH family, group 3	[TP0559-TP0054 (0.678511)]
COG0301	COG0566	LMOf2365_1614	thiI	Probable thiamine biosynthesis protein thiI	LMOf2365_1227	AAT04003.1	RNA methyltransferase, TrmH family	[TP0559-TP0054 (0.678511)]
COG0353	COG0514	LMOf2365_2682	recR	Recombination protein recR	LMOf2365_1971	AAT04741.1	Putative ATP-dependent DNA helicase RecQ	[TP1004-TP0103 (0.6917512)]
COG0353	COG0514	LMOf2365_2682	recR	Recombination protein recR	LMOf2365_2745	AAT05510.1	ATP-dependent DNA helicase RecQ	[TP1004-TP0103 (0.6917512)]
COG0036	COG0249	LMOf2365_1846	AAT04616.1	Ribulose-phosphate 3-epimerase	LMOf2365_1422	mutS	DNA mismatch repair protein mutS	[TP0945-TP0328 (0.6742458)]
COG0036	COG0249	LMOf2365_0534	AAT03316.1	Ribulose-phosphate 3-epimerase	LMOf2365_1422	mutS	DNA mismatch repair protein mutS	[TP0945-TP0328 (0.6742458)]
COG0036	COG0249	LMOf2365_2641	AAT05406.1	Ribulose-phosphate 3-epimerase family protein	LMOf2365_1422	mutS	DNA mismatch repair protein mutS	[TP0945-TP0328 (0.6742458)]
COG0036	COG0249	LMOf2365_2639	AAT05404.1	Ribulose-phosphate 3-epimerase	LMOf2365_1422	mutS	DNA mismatch repair protein mutS	[TP0945-TP0328 (0.6742458)]
COG0036	COG0249	LMOf2365_0528	AAT03310.1	Ribulose-phosphate 3-epimerase family protein	LMOf2365_1422	mutS	DNA mismatch repair protein mutS	[TP0945-TP0328 (0.6742458)]
COG0124	COG0465	LMOf2365_1539	hisS	Histidyl-tRNA synthetase (EC 6.1.1.21) (Histidine--tRNA ligase) (HisRS)	LMOf2365_0231	AAT03018.1	ATP-dependent metalloprotease FtsH	[TP0641-TP0330 (0.76316583)]
COG0257	COG0719	LMOf2365_2582	AAT05347.1	50S ribosomal protein L36	LMOf2365_2385	AAT05151.1	FeS assembly protein SufD	[TP0209-TP0612 (0.6772987)]
COG0257	COG0719	LMOf2365_2582	AAT05347.1	50S ribosomal protein L36	LMOf2365_2382	AAT05148.1	FeS assembly protein SufB	[TP0209-TP0612 (0.6772987)]
COG0564	COG1843	LMOf2365_0989	AAT03767.1	Ribosomal large subunit pseudouridine synthase,	LMOf2365_0732	AAT03513.1	Flagellar hook assembly protein FlgD	[TP0339-TP0728 (0.7885255)]
COG0564	COG1843	LMOf2365_2277	AAT05043.1	Ribosomal large subunit pseudouridine synthase,	LMOf2365_0732	AAT03513.1	Flagellar hook assembly protein FlgD	[TP0339-TP0728 (0.7885255)]
COG0564	COG1843	LMOf2365_1871	AAT04641.1	Ribosomal large subunit pseudouridine synthase,	LMOf2365_0732	AAT03513.1	Flagellar hook assembly protein FlgD	[TP0339-TP0728 (0.7885255)]
COG0493	COG1488	LMOf2365_1757	AAT04529.1	Glutamate synthase, small subunit	LMOf2365_1106	AAT03883.1	Putative nicotinate phosphoribosyltransferase	[TP0735-TP0628 (0.6598422)]
COG0173	COG0493	LMOf2365_1538	aspS	Aspartyl-tRNA synthetase (EC 6.1.1.12) (Aspartate--tRNA ligase) (AspRS)	LMOf2365_1757	AAT04529.1	Glutamate synthase, small subunit	[TP0985-TP0735 (0.50901)]
COG0275	COG0820	LMOf2365_2073	mraW	S-adenosyl-methyltransferase mraW (EC 2.1.1.-)	LMOf2365_0509	AAT03292.1	Hypothetical protein {UniProtKB/TrEMBL:Q723G9}	[TP0384-TP0068 (0.79878455)]
COG0445	COG1366	LMOf2365_2801	gidA	tRNA uridine 5-carboxymethylaminomethyl modification enzyme gidA (Glucose-inhibited division protein A)	LMOf2365_0912	rsbV	Anti-sigma-B factor antagonist (Anti-anti-sigma-B factor)	[TP0044-TP0233 (0.74185747)]
COG0445	COG1366	LMOf2365_2801	gidA	tRNA uridine 5-carboxymethylaminomethyl modification enzyme gidA (Glucose-inhibited division protein A)	LMOf2365_0909	AAT03688.1	Anti-sigma factor B antagonist	[TP0044-TP0233 (0.74185747)]
COG0242	COG0360	LMOf2365_1072	def	Peptide deformylase (EC 3.5.1.88) (PDF) (Polypeptide deformylase)	LMOf2365_0053	rpsF	30S ribosomal protein S6	[TP0757-TP0063 (0.54983324)]
COG0693	COG1653	LMOf2365_2289	AAT05055.1	Intracellular protease, PfpI family	LMOf2365_2830	AAT05594.1	ABC transporter, substrate-binding protein	[TP0445-TP0074 (0.5751514)]
COG0693	COG1653	LMOf2365_2289	AAT05055.1	Intracellular protease, PfpI family	LMOf2365_1754	AAT04526.1	ABC transporter, substrate-binding protein	[TP0445-TP0074 (0.5751514)]
COG0693	COG1653	LMOf2365_2289	AAT05055.1	Intracellular protease, PfpI family	LMOf2365_0876	AAT03656.1	Sugar ABC transporter, sugar-binding protein	[TP0445-TP0074 (0.5751514)]
COG0693	COG1653	LMOf2365_2289	AAT05055.1	Intracellular protease, PfpI family	LMOf2365_2031	AAT04801.1	ABC transporter, substrate-binding protein	[TP0445-TP0074 (0.5751514)]
COG0693	COG1653	LMOf2365_2289	AAT05055.1	Intracellular protease, PfpI family	LMOf2365_0192	AAT02979.1	Sugar ABC transporter, sugar-binding protein	[TP0445-TP0074 (0.5751514)]
COG0012	COG4939	LMOf2365_2770	AAT05535.1	GTP-binding protein YchF	LMOf2365_2610	AAT05375.1	Putative lipoprotein {UniProtKB/TrEMBL:Q71WE1}	[TP0124-TP0171 (0.59485275)]
COG0267	COG0357	LMOf2365_1352	AAT04127.1	50S ribosomal protein L33 1	LMOf2365_2790	gidB	Methyltransferase gidB (EC 2.1.-.-) (Glucose-inhibited division protein B)	[TP0234-TP0946 (0.6249908)]
COG0267	COG0357	LMOf2365_0256	AAT03043.1	50S ribosomal protein L33 2	LMOf2365_2790	gidB	Methyltransferase gidB (EC 2.1.-.-) (Glucose-inhibited division protein B)	[TP0234-TP0946 (0.6249908)]
COG0216	COG4939	LMOf2365_2516	prf1	Peptide chain release factor 1 (RF-1)	LMOf2365_2610	AAT05375.1	Putative lipoprotein {UniProtKB/TrEMBL:Q71WE1}	[TP0051-TP0171 (0.7207038)]
COG0234	COG0772	LMOf2365_2100	groS	10 kDa chaperonin (Protein Cpn10) (groES protein)	LMOf2365_2667	AAT05432.1	Cell division protein, FtsW/RodA/SpoVE family	[TP1013-TP0387 (0.81326103)]
COG0234	COG0772	LMOf2365_2100	groS	10 kDa chaperonin (Protein Cpn10) (groES protein)	LMOf2365_2399	AAT05165.1	Cell division protein, FtsW/RodA/SpoVE family	[TP1013-TP0387 (0.81326103)]
COG0234	COG0772	LMOf2365_2100	groS	10 kDa chaperonin (Protein Cpn10) (groES protein)	LMOf2365_2666	AAT05431.1	Cell division protein, FtsW/RodA/SpoVE family	[TP1013-TP0387 (0.81326103)]
COG0234	COG0772	LMOf2365_2100	groS	10 kDa chaperonin (Protein Cpn10) (groES protein)	LMOf2365_2398	AAT05164.1	Cell division protein, FtsW/RodA/SpoVE family	[TP1013-TP0387 (0.81326103)]
COG0234	COG0772	LMOf2365_2100	groS	10 kDa chaperonin (Protein Cpn10) (groES protein)	LMOf2365_1088	AAT03865.1	Cell division protein, FtsW/RodA/SpoVE family	[TP1013-TP0387 (0.81326103)]
COG0445	COG0457	LMOf2365_2801	gidA	tRNA uridine 5-carboxymethylaminomethyl modification enzyme gidA (Glucose-inhibited division protein A)	LMOf2365_1529	AAT04304.1	TPR domain protein {UniProtKB/TrEMBL:Q71ZG0}	[TP0044-TP0954 (0.8549597)]
COG0445	COG0457	LMOf2365_2801	gidA	tRNA uridine 5-carboxymethylaminomethyl modification enzyme gidA (Glucose-inhibited division protein A)	LMOf2365_1951	AAT04721.1	TPR domain protein {UniProtKB/TrEMBL:Q71Y93}	[TP0044-TP0954 (0.8549597)]
COG0445	COG0457	LMOf2365_2801	gidA	tRNA uridine 5-carboxymethylaminomethyl modification enzyme gidA (Glucose-inhibited division protein A)	LMOf2365_1283	AAT04058.1	Hypothetical protein {UniProtKB/TrEMBL:Q720F6}	[TP0044-TP0954 (0.8549597)]
COG0445	COG0457	LMOf2365_2801	gidA	tRNA uridine 5-carboxymethylaminomethyl modification enzyme gidA (Glucose-inhibited division protein A)	LMOf2365_2452	AAT05217.1	TPR domain protein {UniProtKB/TrEMBL:Q71WU8}	[TP0044-TP0954 (0.8549597)]
COG0445	COG0457	LMOf2365_2801	gidA	tRNA uridine 5-carboxymethylaminomethyl modification enzyme gidA (Glucose-inhibited division protein A)	LMOf2365_0986	AAT03764.1	TPR domain protein {UniProtKB/TrEMBL:Q721K0}	[TP0044-TP0954 (0.8549597)]
COG0305	COG1595	LMOf2365_0063	AAT02851.1	Replicative DNA helicase	LMOf2365_0255	AAT03042.1	RNA polymerase sigma-30 factor	[TP0058-TP0092 (0.74082893)]
COG0290	COG1516	LMOf2365_1810	infC	Translation initiation factor IF-3	LMOf2365_0744	AAT03525.1	Putative flagellar protein FliS	[TP0850-TP0943 (0.6225916)]
COG0228	COG0250	LMOf2365_1824	rpsP	30S ribosomal protein S16	LMOf2365_0258	AAT03045.1	Transcription antitermination factor NusG	[TP0905-TP0236 (0.7099409)]
COG1595	COG1868	LMOf2365_0255	AAT03042.1	RNA polymerase sigma-30 factor	LMOf2365_0735	AAT03516.1	Flagellar motor switch protein FliM	[TP0092-TP0721 (0.802411)]
COG0465	COG0532	LMOf2365_0231	AAT03018.1	ATP-dependent metalloprotease FtsH	LMOf2365_1342	infB	Translation initiation factor IF-2	[TP0330-TP0891 (0.8751731)]
COG0234	COG0445	LMOf2365_2100	groS	10 kDa chaperonin (Protein Cpn10) (groES protein)	LMOf2365_2801	gidA	tRNA uridine 5-carboxymethylaminomethyl modification enzyme gidA (Glucose-inhibited division protein A)	[TP1013-TP0044 (0.813164)]
COG0326	COG0353	LMOf2365_0962	AAT03740.1	Histidine kinase domain protein	LMOf2365_2682	recR	Recombination protein recR	[TP0984-TP1004 (0.5573069)]
COG0265	COG1381	LMOf2365_0312	AAT03099.1	Serine protease {UniProtKB/TrEMBL:Q724B2}	LMOf2365_1479	recO	DNA repair protein recO (Recombination protein O)	[TP0773-TP0636 (0.870009)]
COG0265	COG1381	LMOf2365_2475	AAT05240.1	Putative membrane protein	LMOf2365_1479	recO	DNA repair protein recO (Recombination protein O)	[TP0773-TP0636 (0.870009)]
COG0457	COG0860	LMOf2365_1283	AAT04058.1	Hypothetical protein {UniProtKB/TrEMBL:Q720F6}	LMOf2365_1540	AAT04315.1	N-acetylmuramoyl-L-alanine amidase, family 3	[TP0820-TP0247 (0.74644035), TP0067-TP0247 (0.79531366)]
COG0457	COG0860	LMOf2365_1951	AAT04721.1	TPR domain protein {UniProtKB/TrEMBL:Q71Y93}	LMOf2365_0147	AAT02935.1	Prophage LambdaLm01, N-acetylmuramoyl-L-alanine	[TP0820-TP0247 (0.74644035), TP0067-TP0247 (0.79531366)]
COG0457	COG0860	LMOf2365_1283	AAT04058.1	Hypothetical protein {UniProtKB/TrEMBL:Q720F6}	LMOf2365_0147	AAT02935.1	Prophage LambdaLm01, N-acetylmuramoyl-L-alanine	[TP0820-TP0247 (0.74644035), TP0067-TP0247 (0.79531366)]
COG0457	COG0860	LMOf2365_0986	AAT03764.1	TPR domain protein {UniProtKB/TrEMBL:Q721K0}	LMOf2365_1540	AAT04315.1	N-acetylmuramoyl-L-alanine amidase, family 3	[TP0820-TP0247 (0.74644035), TP0067-TP0247 (0.79531366)]
COG0457	COG0860	LMOf2365_2452	AAT05217.1	TPR domain protein {UniProtKB/TrEMBL:Q71WU8}	LMOf2365_1540	AAT04315.1	N-acetylmuramoyl-L-alanine amidase, family 3	[TP0820-TP0247 (0.74644035), TP0067-TP0247 (0.79531366)]
COG0457	COG0860	LMOf2365_0986	AAT03764.1	TPR domain protein {UniProtKB/TrEMBL:Q721K0}	LMOf2365_0147	AAT02935.1	Prophage LambdaLm01, N-acetylmuramoyl-L-alanine	[TP0820-TP0247 (0.74644035), TP0067-TP0247 (0.79531366)]
COG0457	COG0860	LMOf2365_1529	AAT04304.1	TPR domain protein {UniProtKB/TrEMBL:Q71ZG0}	LMOf2365_1540	AAT04315.1	N-acetylmuramoyl-L-alanine amidase, family 3	[TP0820-TP0247 (0.74644035), TP0067-TP0247 (0.79531366)]
COG0457	COG0860	LMOf2365_1951	AAT04721.1	TPR domain protein {UniProtKB/TrEMBL:Q71Y93}	LMOf2365_1540	AAT04315.1	N-acetylmuramoyl-L-alanine amidase, family 3	[TP0820-TP0247 (0.74644035), TP0067-TP0247 (0.79531366)]
COG0457	COG0860	LMOf2365_2452	AAT05217.1	TPR domain protein {UniProtKB/TrEMBL:Q71WU8}	LMOf2365_0147	AAT02935.1	Prophage LambdaLm01, N-acetylmuramoyl-L-alanine	[TP0820-TP0247 (0.74644035), TP0067-TP0247 (0.79531366)]
COG0457	COG0860	LMOf2365_1529	AAT04304.1	TPR domain protein {UniProtKB/TrEMBL:Q71ZG0}	LMOf2365_0147	AAT02935.1	Prophage LambdaLm01, N-acetylmuramoyl-L-alanine	[TP0820-TP0247 (0.74644035), TP0067-TP0247 (0.79531366)]
COG1057	COG1774	LMOf2365_1507	nadD	Probable nicotinate-nucleotide adenylyltransferase (EC 2.7.7.18) (Deamido-NAD(+) pyrophosphorylase) (Deamido-NAD(+) diphosphorylase) (Nicotinate mononucleotide adenylyltransferase) (NaMN adenylyltransferase)	LMOf2365_0178	AAT02965.1	Hypothetical protein {UniProtKB/TrEMBL:Q724P6}	[TP0741-TP0046 (0.7023217)]
COG0652	COG1749	LMOf2365_2349	AAT05115.1	Peptidyl-prolyl cis-trans isomerase,	LMOf2365_0733	AAT03514.1	Putative flagellar hook protein FlgE	[TP0947-TP0727 (0.6414869)]
COG1186	COG1925	LMOf2365_2482	prfB	Peptide chain release factor 2 (RF-2)	LMOf2365_1023	ptsH	Phosphocarrier protein HPr (Histidine-containing protein)	[TP0576-TP0589 (0.79878455)]
COG1177	COG1558	LMOf2365_0825	AAT03605.1	Spermidine/putrescine ABC transporter, permease	LMOf2365_0747	AAT03528.1	Flagellar basal-body rod protein FlgC	[TP0654-TP0397 (0.7022186)]
COG0319	COG0333	LMOf2365_1484	lmo1465	UPF0054 protein LMOf2365_1484	LMOf2365_2078	rpmF2	50S ribosomal protein L32-2	[TP0650-TP0807 (0.80809164)]
COG0319	COG0333	LMOf2365_1484	lmo1465	UPF0054 protein LMOf2365_1484	LMOf2365_0516	rpmF1	50S ribosomal protein L32-1	[TP0650-TP0807 (0.80809164)]
COG0301	COG0849	LMOf2365_1614	thiI	Probable thiamine biosynthesis protein thiI	LMOf2365_2065	AAT04835.1	Cell division protein FtsA	[TP0559-TP0389 (0.64923996)]
COG0216	COG0457	LMOf2365_2516	prf1	Peptide chain release factor 1 (RF-1)	LMOf2365_2452	AAT05217.1	TPR domain protein {UniProtKB/TrEMBL:Q71WU8}	[TP0051-TP0067 (0.7097377)]
COG0216	COG0457	LMOf2365_2516	prf1	Peptide chain release factor 1 (RF-1)	LMOf2365_0986	AAT03764.1	TPR domain protein {UniProtKB/TrEMBL:Q721K0}	[TP0051-TP0067 (0.7097377)]
COG0216	COG0457	LMOf2365_2516	prf1	Peptide chain release factor 1 (RF-1)	LMOf2365_1283	AAT04058.1	Hypothetical protein {UniProtKB/TrEMBL:Q720F6}	[TP0051-TP0067 (0.7097377)]
COG0216	COG0457	LMOf2365_2516	prf1	Peptide chain release factor 1 (RF-1)	LMOf2365_1951	AAT04721.1	TPR domain protein {UniProtKB/TrEMBL:Q71Y93}	[TP0051-TP0067 (0.7097377)]
COG0216	COG0457	LMOf2365_2516	prf1	Peptide chain release factor 1 (RF-1)	LMOf2365_1529	AAT04304.1	TPR domain protein {UniProtKB/TrEMBL:Q71ZG0}	[TP0051-TP0067 (0.7097377)]
COG1360	COG4786	LMOf2365_0722	AAT03503.1	Chemotaxis protein MotB	LMOf2365_0718	AAT03499.1	Putative flagellar basal-body rod protein	[TP0724-TP0961 (0.729456)]
COG0687	COG0693	LMOf2365_0826	AAT03606.1	Spermidine/putrescine ABC transporter,	LMOf2365_2289	AAT05055.1	Intracellular protease, PfpI family	[TP0655-TP0445 (0.5706956)]
COG0249	COG4939	LMOf2365_1422	mutS	DNA mismatch repair protein mutS	LMOf2365_2610	AAT05375.1	Putative lipoprotein {UniProtKB/TrEMBL:Q71WE1}	[TP0328-TP0171 (0.62465936)]
COG0802	COG1774	LMOf2365_2110	AAT04880.1	Hypothetical protein {UniProtKB/TrEMBL:Q71XT5}	LMOf2365_0178	AAT02965.1	Hypothetical protein {UniProtKB/TrEMBL:Q724P6}	[TP0875-TP0046 (0.67547834)]
COG0608	COG1366	LMOf2365_1544	AAT04319.1	Single-stranded-DNA-specific exonuclease RecJ	LMOf2365_0909	AAT03688.1	Anti-sigma factor B antagonist	[TP0704-TP0540 (0.7098393)]
COG0608	COG1366	LMOf2365_1544	AAT04319.1	Single-stranded-DNA-specific exonuclease RecJ	LMOf2365_0912	rsbV	Anti-sigma-B factor antagonist (Anti-anti-sigma-B factor)	[TP0704-TP0540 (0.7098393)]
COG0705	COG1187	LMOf2365_1354	AAT04129.1	Rhomboid family protein	LMOf2365_2312	AAT05078.1	Ribosomal small subunit pseudouridine synthase A	[TP0982-TP0459 (0.6079956)]
COG0705	COG1187	LMOf2365_1354	AAT04129.1	Rhomboid family protein	LMOf2365_1979	AAT04749.1	Ribosomal large subunit pseudouridine synthase B	[TP0982-TP0459 (0.6079956)]
COG0569	COG1256	LMOf2365_1044	AAT03821.1	TrkA domain protein {UniProtKB/TrEMBL:Q721E3}	LMOf2365_0741	AAT03522.1	Flagellar hook-associated protein 1-related	[TP0024-TP0660 (0.58621275)]
COG0290	COG0457	LMOf2365_1810	infC	Translation initiation factor IF-3	LMOf2365_1529	AAT04304.1	TPR domain protein {UniProtKB/TrEMBL:Q71ZG0}	[TP0850-TP0095 (0.6947713)]
COG0290	COG0457	LMOf2365_1810	infC	Translation initiation factor IF-3	LMOf2365_1951	AAT04721.1	TPR domain protein {UniProtKB/TrEMBL:Q71Y93}	[TP0850-TP0095 (0.6947713)]
COG0290	COG0457	LMOf2365_1810	infC	Translation initiation factor IF-3	LMOf2365_1283	AAT04058.1	Hypothetical protein {UniProtKB/TrEMBL:Q720F6}	[TP0850-TP0095 (0.6947713)]
COG0290	COG0457	LMOf2365_1810	infC	Translation initiation factor IF-3	LMOf2365_2452	AAT05217.1	TPR domain protein {UniProtKB/TrEMBL:Q71WU8}	[TP0850-TP0095 (0.6947713)]
COG0290	COG0457	LMOf2365_1810	infC	Translation initiation factor IF-3	LMOf2365_0986	AAT03764.1	TPR domain protein {UniProtKB/TrEMBL:Q721K0}	[TP0850-TP0095 (0.6947713)]
COG0080	COG0301	LMOf2365_0260	rplK	50S ribosomal protein L11	LMOf2365_1614	thiI	Probable thiamine biosynthesis protein thiI	[TP0237-TP0559 (0.59848577)]
COG0782	COG0860	LMOf2365_1515	greA	Transcription elongation factor greA (Transcript cleavage factor greA)	LMOf2365_0147	AAT02935.1	Prophage LambdaLm01, N-acetylmuramoyl-L-alanine	[TP0019-TP0247 (0.7668169)]
COG0782	COG0860	LMOf2365_1515	greA	Transcription elongation factor greA (Transcript cleavage factor greA)	LMOf2365_1540	AAT04315.1	N-acetylmuramoyl-L-alanine amidase, family 3	[TP0019-TP0247 (0.7668169)]
COG0234	COG1619	LMOf2365_2100	groS	10 kDa chaperonin (Protein Cpn10) (groES protein)	LMOf2365_1660	AAT04434.1	Hypothetical protein {UniProtKB/TrEMBL:Q71Z30}	[TP1013-TP0688 (0.6288964)]
COG0234	COG1619	LMOf2365_2100	groS	10 kDa chaperonin (Protein Cpn10) (groES protein)	LMOf2365_0031	AAT02820.1	Hypothetical protein {UniProtKB/TrEMBL:Q725E1}	[TP1013-TP0688 (0.6288964)]
COG0255	COG1516	LMOf2365_2597	rpmC	50S ribosomal protein L29	LMOf2365_0744	AAT03525.1	Putative flagellar protein FliS	[TP0197-TP0943 (0.5311184)]
COG0824	COG1480	LMOf2365_1299	AAT04074.1	4-hydroxybenzoyl-CoA thioesterase family protein	LMOf2365_1485	AAT04260.1	HDIG domain protein {UniProtKB/TrEMBL:Q71ZK4}	[TP0156-TP0651 (0.6079956)]
COG0322	COG0353	LMOf2365_1243	uvrC	UvrABC system protein C (Protein uvrC) (Excinuclease ABC subunit C)	LMOf2365_2682	recR	Recombination protein recR	[TP0472-TP1004 (0.53674763)]
COG0322	COG0353	LMOf2365_0863	AAT03643.1	Excinuclease ABC subunit C domain protein	LMOf2365_2682	recR	Recombination protein recR	[TP0472-TP1004 (0.53674763)]
COG0771	COG1595	LMOf2365_2068	murD	UDP-N-acetylmuramoylalanine--D-glutamate ligase (EC 6.3.2.9) (UDP-N- acetylmuramoyl-L-alanyl-D-glutamate synthetase) (D-glutamic acid- adding enzyme)	LMOf2365_0255	AAT03042.1	RNA polymerase sigma-30 factor	[TP0903-TP0092 (0.6651206)]
COG1677	COG1815	LMOf2365_0748	fliE	Flagellar hook-basal body complex protein fliE	LMOf2365_0746	AAT03527.1	Flagellar basal-body rod protein FlgB	[TP0398-TP0396 (0.79194725)]
COG0188	COG0305	LMOf2365_0007	AAT02797.1	DNA gyrase, A subunit {UniProtKB/TrEMBL:Q725G4}	LMOf2365_0063	AAT02851.1	Replicative DNA helicase	[TP0005-TP0058 (0.73312306)]
COG0188	COG0305	LMOf2365_1305	AAT04080.1	DNA topoisomerase IV, A subunit	LMOf2365_0063	AAT02851.1	Replicative DNA helicase	[TP0005-TP0058 (0.73312306)]
COG0233	COG1283	LMOf2365_1331	frr	Ribosome recycling factor (Ribosome-releasing factor) (RRF)	LMOf2365_0845	AAT03625.1	Na/Pi-cotransporter family protein	[TP0604-TP0771 (0.7316062)]
COG0840	COG1344	LMOf2365_0759	AAT03540.1	Putative methyl-accepting chemotaxis protein	LMOf2365_0726	flaA	Flagellin {UniProtKB/TrEMBL:Q722K7}	[TP0640-TP0870 (0.6975479)]
COG0840	COG1344	LMOf2365_1723	AAT04496.1	Methyl-accepting chemotaxis protein	LMOf2365_0742	AAT03523.1	Putative flagellar hook-associated protein FlgL	[TP0640-TP0870 (0.6975479)]
COG0840	COG1344	LMOf2365_1723	AAT04496.1	Methyl-accepting chemotaxis protein	LMOf2365_0726	flaA	Flagellin {UniProtKB/TrEMBL:Q722K7}	[TP0640-TP0870 (0.6975479)]
COG0840	COG1344	LMOf2365_0759	AAT03540.1	Putative methyl-accepting chemotaxis protein	LMOf2365_0742	AAT03523.1	Putative flagellar hook-associated protein FlgL	[TP0640-TP0870 (0.6975479)]
COG1825	COG2812	LMOf2365_0222	ctc	50S ribosomal protein L25 (General stress protein CTC)	LMOf2365_2684	AAT05449.1	DNA polymerase III, gamma and tau subunits	[TP0372-TP1005 (0.6540257)]
COG0024	COG1121	LMOf2365_1733	AAT04506.1	Methionine aminopeptidase, type I	LMOf2365_1877	mntB	Manganese transport system ATP-binding protein mntB	[TP0842-TP0164 (0.77940726)]
COG0024	COG1121	LMOf2365_1733	AAT04506.1	Methionine aminopeptidase, type I	LMOf2365_0169	AAT02956.1	Zinc ABC transporter, ATP-binding protein	[TP0842-TP0164 (0.77940726)]
COG0024	COG1121	LMOf2365_1733	AAT04506.1	Methionine aminopeptidase, type I	LMOf2365_1466	zurA	Zinc uptake system ATP-binding protein zurA	[TP0842-TP0164 (0.77940726)]
COG0361	COG1214	LMOf2365_2583	infA	Translation initiation factor IF-1	LMOf2365_2109	AAT04879.1	Hypothetical protein {UniProtKB/TrEMBL:Q71XT6}	[TP0097-TP0876 (0.56457245)]
COG0257	COG1283	LMOf2365_2582	AAT05347.1	50S ribosomal protein L36	LMOf2365_0845	AAT03625.1	Na/Pi-cotransporter family protein	[TP0209-TP0771 (0.6772987)]
COG0255	COG1011	LMOf2365_2597	rpmC	50S ribosomal protein L29	LMOf2365_0276	AAT03063.1	Hypothetical protein {UniProtKB/TrEMBL:Q724E8}	[TP0197-TP0158 (0.6077605)]
COG0255	COG1011	LMOf2365_2597	rpmC	50S ribosomal protein L29	LMOf2365_0664	AAT03446.1	HAD-superfamily hydrolase, subfamily IA, variant	[TP0197-TP0158 (0.6077605)]
COG0242	COG1187	LMOf2365_1072	def	Peptide deformylase (EC 3.5.1.88) (PDF) (Polypeptide deformylase)	LMOf2365_1979	AAT04749.1	Ribosomal large subunit pseudouridine synthase B	[TP0757-TP0459 (0.5284328)]
COG0242	COG1187	LMOf2365_1072	def	Peptide deformylase (EC 3.5.1.88) (PDF) (Polypeptide deformylase)	LMOf2365_2312	AAT05078.1	Ribosomal small subunit pseudouridine synthase A	[TP0757-TP0459 (0.5284328)]
COG0457	COG0558	LMOf2365_1283	AAT04058.1	Hypothetical protein {UniProtKB/TrEMBL:Q720F6}	LMOf2365_1415	AAT04190.1	CDP-diacylglycerol--glycerol-3-phosphate	[TP0067-TP0730 (0.86096925)]
COG0457	COG0558	LMOf2365_2452	AAT05217.1	TPR domain protein {UniProtKB/TrEMBL:Q71WU8}	LMOf2365_1415	AAT04190.1	CDP-diacylglycerol--glycerol-3-phosphate	[TP0067-TP0730 (0.86096925)]
COG0457	COG0558	LMOf2365_1951	AAT04721.1	TPR domain protein {UniProtKB/TrEMBL:Q71Y93}	LMOf2365_1415	AAT04190.1	CDP-diacylglycerol--glycerol-3-phosphate	[TP0067-TP0730 (0.86096925)]
COG0457	COG0558	LMOf2365_0986	AAT03764.1	TPR domain protein {UniProtKB/TrEMBL:Q721K0}	LMOf2365_1415	AAT04190.1	CDP-diacylglycerol--glycerol-3-phosphate	[TP0067-TP0730 (0.86096925)]
COG0457	COG0558	LMOf2365_1529	AAT04304.1	TPR domain protein {UniProtKB/TrEMBL:Q71ZG0}	LMOf2365_1415	AAT04190.1	CDP-diacylglycerol--glycerol-3-phosphate	[TP0067-TP0730 (0.86096925)]
COG0020	COG1508	LMOf2365_1332	uppS	Undecaprenyl pyrophosphate synthetase (EC 2.5.1.31) (UPP synthetase) (Di-trans,poly-cis-decaprenylcistransferase) (Undecaprenyl diphosphate synthase) (UDS)	LMOf2365_2434	AAT05200.1	Putative RNA polymerase sigma-54 factor	[TP0603-TP0111 (0.79878455)]
COG0192	COG1774	LMOf2365_1688	metK	S-adenosylmethionine synthetase (EC 2.5.1.6) (Methionine adenosyltransferase) (AdoMet synthetase) (MAT)	LMOf2365_0178	AAT02965.1	Hypothetical protein {UniProtKB/TrEMBL:Q724P6}	[TP0794-TP0046 (0.7023217)]
COG1385	COG2812	LMOf2365_1489	AAT04264.1	Hypothetical protein {UniProtKB/TrEMBL:Q71ZK0}	LMOf2365_2684	AAT05449.1	DNA polymerase III, gamma and tau subunits	[TP0276-TP1005 (0.66627616)]
COG0242	COG0254	LMOf2365_1072	def	Peptide deformylase (EC 3.5.1.88) (PDF) (Polypeptide deformylase)	LMOf2365_2521	rpmE	50S ribosomal protein L31 type B	[TP0757-TP0255 (0.6434887)]
COG0442	COG1466	LMOf2365_1336	AAT04111.1	Prolyl-tRNA synthetase {UniProtKB/TrEMBL:Q720A3}	LMOf2365_1500	AAT04275.1	Hypothetical protein {UniProtKB/TrEMBL:Q71ZI9}	[TP0160-TP0588 (0.66563916)]
COG0305	COG0593	LMOf2365_0063	AAT02851.1	Replicative DNA helicase	LMOf2365_0001	dnaA	Chromosomal replication initiator protein dnaA	[TP0058-TP0001 (0.9013428)]
COG0178	COG1197	LMOf2365_2461	uvrA	UvrABC system protein A (UvrA protein) (Excinuclease ABC subunit A)	LMOf2365_0225	AAT03012.1	Transcription-repair coupling factor	[TP0514-TP0344 (0.9414915)]
COG0178	COG1197	LMOf2365_2081	AAT04851.1	Daunorubicin resistance protein	LMOf2365_0225	AAT03012.1	Transcription-repair coupling factor	[TP0514-TP0344 (0.9414915)]
COG0264	COG0544	LMOf2365_1678	tsf	Elongation factor Ts (EF-Ts)	LMOf2365_1284	tig	Trigger factor {UniProtKB/Swiss-Prot:Q720F5}	[TP0605-TP0506 (0.9100214)]
COG1344	COG1352	LMOf2365_0726	flaA	Flagellin {UniProtKB/TrEMBL:Q722K7}	LMOf2365_0719	cheR	Chemotaxis protein methyltransferase (EC 2.1.1.80)	[TP0870-TP0630 (0.7476691)]
COG1344	COG1352	LMOf2365_0742	AAT03523.1	Putative flagellar hook-associated protein FlgL	LMOf2365_0719	cheR	Chemotaxis protein methyltransferase (EC 2.1.1.80)	[TP0870-TP0630 (0.7476691)]
COG0495	COG1475	LMOf2365_1684	leuS	Leucyl-tRNA synthetase (EC 6.1.1.4) (Leucine--tRNA ligase) (LeuRS)	LMOf2365_2782	AAT05547.1	Chromosome partition protein, ParB family	[TP0586-TP0271 (0.63095015)]
COG0495	COG1475	LMOf2365_1684	leuS	Leucyl-tRNA synthetase (EC 6.1.1.4) (Leucine--tRNA ligase) (LeuRS)	LMOf2365_1326	AAT04101.1	ParB-like nuclease domain protein	[TP0586-TP0271 (0.63095015)]
COG0495	COG1475	LMOf2365_1684	leuS	Leucyl-tRNA synthetase (EC 6.1.1.4) (Leucine--tRNA ligase) (LeuRS)	LMOf2365_2778	AAT05543.1	Chromosome partition protein, ParB family	[TP0586-TP0271 (0.63095015)]
COG1352	COG1536	LMOf2365_0719	cheR	Chemotaxis protein methyltransferase (EC 2.1.1.80)	LMOf2365_0750	AAT03531.1	Flagellar motor switch protein FliG	[TP0630-TP0026 (0.7604114)]
COG1344	COG1516	LMOf2365_0726	flaA	Flagellin {UniProtKB/TrEMBL:Q722K7}	LMOf2365_0744	AAT03525.1	Putative flagellar protein FliS	[TP0870-TP0943 (0.723277)]
COG1344	COG1516	LMOf2365_0742	AAT03523.1	Putative flagellar hook-associated protein FlgL	LMOf2365_0744	AAT03525.1	Putative flagellar protein FliS	[TP0870-TP0943 (0.723277)]
COG0099	COG0216	LMOf2365_2581	rpsM	30S ribosomal protein S13	LMOf2365_2516	prf1	Peptide chain release factor 1 (RF-1)	[TP0210-TP0051 (0.8775348)]
COG0803	COG1268	LMOf2365_1875	mntA	Manganese-binding lipoprotein mntA precursor	LMOf2365_0627	AAT03409.1	BioY family protein {UniProtKB/TrEMBL:Q722V2}	[TP0034-TP0228 (0.8514437)]
COG0803	COG1268	LMOf2365_1695	AAT04468.1	Putative laminin-binding surface protein	LMOf2365_0627	AAT03409.1	BioY family protein {UniProtKB/TrEMBL:Q722V2}	[TP0034-TP0228 (0.8514437)]
COG0803	COG1268	LMOf2365_0168	AAT02955.1	Zinc ABC transporter, zinc-binding protein	LMOf2365_0627	AAT03409.1	BioY family protein {UniProtKB/TrEMBL:Q722V2}	[TP0034-TP0228 (0.8514437)]
COG0442	COG0552	LMOf2365_1336	AAT04111.1	Prolyl-tRNA synthetase {UniProtKB/TrEMBL:Q720A3}	LMOf2365_1830	AAT04600.1	Signal recognition particle-docking protein FtsY	[TP0160-TP0578 (0.56216276)]
COG0557	COG4939	LMOf2365_2422	AAT05188.1	Putative ribonuclease R	LMOf2365_2610	AAT05375.1	Putative lipoprotein {UniProtKB/TrEMBL:Q71WE1}	[TP0805-TP0171 (0.59485275)]
COG0242	COG0319	LMOf2365_1072	def	Peptide deformylase (EC 3.5.1.88) (PDF) (Polypeptide deformylase)	LMOf2365_1484	lmo1465	UPF0054 protein LMOf2365_1484	[TP0757-TP0650 (0.630912)]
COG0178	COG0845	LMOf2365_2461	uvrA	UvrABC system protein A (UvrA protein) (Excinuclease ABC subunit A)	LMOf2365_0204	AAT02991.1	Hypothetical protein {UniProtKB/TrEMBL:Q724M0}	[TP0514-TP0965 (0.87363523)]
COG0178	COG0845	LMOf2365_2461	uvrA	UvrABC system protein A (UvrA protein) (Excinuclease ABC subunit A)	LMOf2365_0415	AAT03200.1	Hypothetical protein {UniProtKB/TrEMBL:Q723R1}	[TP0514-TP0965 (0.87363523)]
COG0178	COG0845	LMOf2365_2081	AAT04851.1	Daunorubicin resistance protein	LMOf2365_0415	AAT03200.1	Hypothetical protein {UniProtKB/TrEMBL:Q723R1}	[TP0514-TP0965 (0.87363523)]
COG0178	COG0845	LMOf2365_2081	AAT04851.1	Daunorubicin resistance protein	LMOf2365_0204	AAT02991.1	Hypothetical protein {UniProtKB/TrEMBL:Q724M0}	[TP0514-TP0965 (0.87363523)]
COG0457	COG0566	LMOf2365_0986	AAT03764.1	TPR domain protein {UniProtKB/TrEMBL:Q721K0}	LMOf2365_1227	AAT04003.1	RNA methyltransferase, TrmH family	[TP0095-TP0054 (0.73981166)]
COG0457	COG0566	LMOf2365_1283	AAT04058.1	Hypothetical protein {UniProtKB/TrEMBL:Q720F6}	LMOf2365_1227	AAT04003.1	RNA methyltransferase, TrmH family	[TP0095-TP0054 (0.73981166)]
COG0457	COG0566	LMOf2365_1951	AAT04721.1	TPR domain protein {UniProtKB/TrEMBL:Q71Y93}	LMOf2365_0253	AAT03040.1	RNA methyltransferase, TrmH family, group 3	[TP0095-TP0054 (0.73981166)]
COG0457	COG0566	LMOf2365_1529	AAT04304.1	TPR domain protein {UniProtKB/TrEMBL:Q71ZG0}	LMOf2365_0253	AAT03040.1	RNA methyltransferase, TrmH family, group 3	[TP0095-TP0054 (0.73981166)]
COG0457	COG0566	LMOf2365_1529	AAT04304.1	TPR domain protein {UniProtKB/TrEMBL:Q71ZG0}	LMOf2365_1227	AAT04003.1	RNA methyltransferase, TrmH family	[TP0095-TP0054 (0.73981166)]
COG0457	COG0566	LMOf2365_2452	AAT05217.1	TPR domain protein {UniProtKB/TrEMBL:Q71WU8}	LMOf2365_0253	AAT03040.1	RNA methyltransferase, TrmH family, group 3	[TP0095-TP0054 (0.73981166)]
COG0457	COG0566	LMOf2365_2452	AAT05217.1	TPR domain protein {UniProtKB/TrEMBL:Q71WU8}	LMOf2365_1227	AAT04003.1	RNA methyltransferase, TrmH family	[TP0095-TP0054 (0.73981166)]
COG0457	COG0566	LMOf2365_0986	AAT03764.1	TPR domain protein {UniProtKB/TrEMBL:Q721K0}	LMOf2365_0253	AAT03040.1	RNA methyltransferase, TrmH family, group 3	[TP0095-TP0054 (0.73981166)]
COG0457	COG0566	LMOf2365_1951	AAT04721.1	TPR domain protein {UniProtKB/TrEMBL:Q71Y93}	LMOf2365_1227	AAT04003.1	RNA methyltransferase, TrmH family	[TP0095-TP0054 (0.73981166)]
COG0457	COG0566	LMOf2365_1283	AAT04058.1	Hypothetical protein {UniProtKB/TrEMBL:Q720F6}	LMOf2365_0253	AAT03040.1	RNA methyltransferase, TrmH family, group 3	[TP0095-TP0054 (0.73981166)]
COG0465	COG0558	LMOf2365_0231	AAT03018.1	ATP-dependent metalloprotease FtsH	LMOf2365_1415	AAT04190.1	CDP-diacylglycerol--glycerol-3-phosphate	[TP0765-TP0256 (0.8653493)]
COG0024	COG0462	LMOf2365_1733	AAT04506.1	Methionine aminopeptidase, type I	LMOf2365_0210	prs1	Ribose-phosphate pyrophosphokinase 1 (EC 2.7.6.1) (RPPK 1) (Phosphoribosyl pyrophosphate synthetase 1) (P-Rib-PP synthetase 1) (PRPP synthetase 1)	[TP0842-TP0294 (0.8762697)]
COG0024	COG0462	LMOf2365_1733	AAT04506.1	Methionine aminopeptidase, type I	LMOf2365_0538	prs2	Ribose-phosphate pyrophosphokinase 2 (EC 2.7.6.1) (RPPK 2) (Phosphoribosyl pyrophosphate synthetase 2) (P-Rib-PP synthetase 2) (PRPP synthetase 2)	[TP0842-TP0294 (0.8762697)]
COG0125	COG0361	LMOf2365_2672	tmk	Thymidylate kinase {UniProtKB/Swiss-Prot:Q71W79}	LMOf2365_2583	infA	Translation initiation factor IF-1	[TP0354-TP0097 (0.8382038)]
COG1536	COG1766	LMOf2365_0750	AAT03531.1	Flagellar motor switch protein FliG	LMOf2365_0749	AAT03530.1	Flagellar M-ring protein FliF	[TP0400-TP0399 (0.9198608), TP0026-TP0399 (0.9539454)]
COG0319	COG0787	LMOf2365_1484	lmo1465	UPF0054 protein LMOf2365_1484	LMOf2365_0905	alr	Alanine racemase {UniProtKB/Swiss-Prot:Q721S9}	[TP0650-TP0681 (0.82058704)]
COG0215	COG1536	LMOf2365_0251	cysS	Cysteinyl-tRNA synthetase (EC 6.1.1.16) (Cysteine--tRNA ligase) (CysRS)	LMOf2365_0750	AAT03531.1	Flagellar motor switch protein FliG	[TP0091-TP0400 (0.6374247)]
COG0564	COG1418	LMOf2365_2277	AAT05043.1	Ribosomal large subunit pseudouridine synthase,	LMOf2365_1418	AAT04193.1	UPF0144 protein LMOf2365_1418	[TP0154-TP1018 (0.7668753)]
COG0564	COG1418	LMOf2365_0989	AAT03767.1	Ribosomal large subunit pseudouridine synthase,	LMOf2365_1418	AAT04193.1	UPF0144 protein LMOf2365_1418	[TP0154-TP1018 (0.7668753)]
COG0564	COG1418	LMOf2365_2277	AAT05043.1	Ribosomal large subunit pseudouridine synthase,	LMOf2365_1802	AAT04573.1	HD domain protein {UniProtKB/TrEMBL:Q71YP1}	[TP0154-TP1018 (0.7668753)]
COG0564	COG1418	LMOf2365_0989	AAT03767.1	Ribosomal large subunit pseudouridine synthase,	LMOf2365_1802	AAT04573.1	HD domain protein {UniProtKB/TrEMBL:Q71YP1}	[TP0154-TP1018 (0.7668753)]
COG0564	COG1418	LMOf2365_1871	AAT04641.1	Ribosomal large subunit pseudouridine synthase,	LMOf2365_1418	AAT04193.1	UPF0144 protein LMOf2365_1418	[TP0154-TP1018 (0.7668753)]
COG0564	COG1418	LMOf2365_1871	AAT04641.1	Ribosomal large subunit pseudouridine synthase,	LMOf2365_1802	AAT04573.1	HD domain protein {UniProtKB/TrEMBL:Q71YP1}	[TP0154-TP1018 (0.7668753)]
COG0849	COG1595	LMOf2365_2065	AAT04835.1	Cell division protein FtsA	LMOf2365_0255	AAT03042.1	RNA polymerase sigma-30 factor	[TP0389-TP0092 (0.66770643)]
COG0036	COG2001	LMOf2365_2641	AAT05406.1	Ribulose-phosphate 3-epimerase family protein	LMOf2365_2074	mraZ	Protein mraZ {UniProtKB/Swiss-Prot:Q71XX1}	[TP0945-TP0383 (0.685165)]
COG0036	COG2001	LMOf2365_0534	AAT03316.1	Ribulose-phosphate 3-epimerase	LMOf2365_2074	mraZ	Protein mraZ {UniProtKB/Swiss-Prot:Q71XX1}	[TP0945-TP0383 (0.685165)]
COG0036	COG2001	LMOf2365_0528	AAT03310.1	Ribulose-phosphate 3-epimerase family protein	LMOf2365_2074	mraZ	Protein mraZ {UniProtKB/Swiss-Prot:Q71XX1}	[TP0945-TP0383 (0.685165)]
COG0036	COG2001	LMOf2365_1846	AAT04616.1	Ribulose-phosphate 3-epimerase	LMOf2365_2074	mraZ	Protein mraZ {UniProtKB/Swiss-Prot:Q71XX1}	[TP0945-TP0383 (0.685165)]
COG0036	COG2001	LMOf2365_2639	AAT05404.1	Ribulose-phosphate 3-epimerase	LMOf2365_2074	mraZ	Protein mraZ {UniProtKB/Swiss-Prot:Q71XX1}	[TP0945-TP0383 (0.685165)]
COG0280	COG0457	LMOf2365_2135	AAT04904.1	Phosphate acetyltransferase	LMOf2365_2452	AAT05217.1	TPR domain protein {UniProtKB/TrEMBL:Q71WU8}	[TP0094-TP0067 (0.5068833)]
COG0280	COG0457	LMOf2365_2135	AAT04904.1	Phosphate acetyltransferase	LMOf2365_1283	AAT04058.1	Hypothetical protein {UniProtKB/TrEMBL:Q720F6}	[TP0094-TP0067 (0.5068833)]
COG0280	COG0457	LMOf2365_2135	AAT04904.1	Phosphate acetyltransferase	LMOf2365_0986	AAT03764.1	TPR domain protein {UniProtKB/TrEMBL:Q721K0}	[TP0094-TP0067 (0.5068833)]
COG0280	COG0457	LMOf2365_1386	AAT04161.1	Phosphate acetyl/butyryltransferase family	LMOf2365_0986	AAT03764.1	TPR domain protein {UniProtKB/TrEMBL:Q721K0}	[TP0094-TP0067 (0.5068833)]
COG0280	COG0457	LMOf2365_2135	AAT04904.1	Phosphate acetyltransferase	LMOf2365_1951	AAT04721.1	TPR domain protein {UniProtKB/TrEMBL:Q71Y93}	[TP0094-TP0067 (0.5068833)]
COG0280	COG0457	LMOf2365_1386	AAT04161.1	Phosphate acetyl/butyryltransferase family	LMOf2365_1283	AAT04058.1	Hypothetical protein {UniProtKB/TrEMBL:Q720F6}	[TP0094-TP0067 (0.5068833)]
COG0280	COG0457	LMOf2365_1386	AAT04161.1	Phosphate acetyl/butyryltransferase family	LMOf2365_1951	AAT04721.1	TPR domain protein {UniProtKB/TrEMBL:Q71Y93}	[TP0094-TP0067 (0.5068833)]
COG0280	COG0457	LMOf2365_2135	AAT04904.1	Phosphate acetyltransferase	LMOf2365_1529	AAT04304.1	TPR domain protein {UniProtKB/TrEMBL:Q71ZG0}	[TP0094-TP0067 (0.5068833)]
COG0280	COG0457	LMOf2365_1386	AAT04161.1	Phosphate acetyl/butyryltransferase family	LMOf2365_2452	AAT05217.1	TPR domain protein {UniProtKB/TrEMBL:Q71WU8}	[TP0094-TP0067 (0.5068833)]
COG0280	COG0457	LMOf2365_1386	AAT04161.1	Phosphate acetyl/butyryltransferase family	LMOf2365_1529	AAT04304.1	TPR domain protein {UniProtKB/TrEMBL:Q71ZG0}	[TP0094-TP0067 (0.5068833)]
COG1108	COG1277	LMOf2365_1465	AAT04240.1	Zinc ABC transporter, permease protein	LMOf2365_0781	AAT03562.1	Putative membrane protein	[TP0165-TP0880 (0.79878455)]
COG1108	COG1277	LMOf2365_1876	mntC	Manganese transport system membrane protein mntC	LMOf2365_1659	AAT04433.1	Putative ABC transporter, permease protein	[TP0165-TP0880 (0.79878455)]
COG1108	COG1277	LMOf2365_1876	mntC	Manganese transport system membrane protein mntC	LMOf2365_0781	AAT03562.1	Putative membrane protein	[TP0165-TP0880 (0.79878455)]
COG1108	COG1277	LMOf2365_1876	mntC	Manganese transport system membrane protein mntC	LMOf2365_1993	AAT04763.1	Putative transporter {UniProtKB/TrEMBL:Q71Y51}	[TP0165-TP0880 (0.79878455)]
COG1108	COG1277	LMOf2365_0170	AAT02957.1	Zinc ABC transporter, permease protein	LMOf2365_1659	AAT04433.1	Putative ABC transporter, permease protein	[TP0165-TP0880 (0.79878455)]
COG1108	COG1277	LMOf2365_0170	AAT02957.1	Zinc ABC transporter, permease protein	LMOf2365_1993	AAT04763.1	Putative transporter {UniProtKB/TrEMBL:Q71Y51}	[TP0165-TP0880 (0.79878455)]
COG1108	COG1277	LMOf2365_0170	AAT02957.1	Zinc ABC transporter, permease protein	LMOf2365_0781	AAT03562.1	Putative membrane protein	[TP0165-TP0880 (0.79878455)]
COG1108	COG1277	LMOf2365_1465	AAT04240.1	Zinc ABC transporter, permease protein	LMOf2365_1993	AAT04763.1	Putative transporter {UniProtKB/TrEMBL:Q71Y51}	[TP0165-TP0880 (0.79878455)]
COG1108	COG1277	LMOf2365_1465	AAT04240.1	Zinc ABC transporter, permease protein	LMOf2365_1659	AAT04433.1	Putative ABC transporter, permease protein	[TP0165-TP0880 (0.79878455)]
COG0457	COG0495	LMOf2365_2452	AAT05217.1	TPR domain protein {UniProtKB/TrEMBL:Q71WU8}	LMOf2365_1684	leuS	Leucyl-tRNA synthetase (EC 6.1.1.4) (Leucine--tRNA ligase) (LeuRS)	[TP0067-TP0586 (0.714839)]
COG0457	COG0495	LMOf2365_1951	AAT04721.1	TPR domain protein {UniProtKB/TrEMBL:Q71Y93}	LMOf2365_1684	leuS	Leucyl-tRNA synthetase (EC 6.1.1.4) (Leucine--tRNA ligase) (LeuRS)	[TP0067-TP0586 (0.714839)]
COG0457	COG0495	LMOf2365_1283	AAT04058.1	Hypothetical protein {UniProtKB/TrEMBL:Q720F6}	LMOf2365_1684	leuS	Leucyl-tRNA synthetase (EC 6.1.1.4) (Leucine--tRNA ligase) (LeuRS)	[TP0067-TP0586 (0.714839)]
COG0457	COG0495	LMOf2365_0986	AAT03764.1	TPR domain protein {UniProtKB/TrEMBL:Q721K0}	LMOf2365_1684	leuS	Leucyl-tRNA synthetase (EC 6.1.1.4) (Leucine--tRNA ligase) (LeuRS)	[TP0067-TP0586 (0.714839)]
COG0457	COG0495	LMOf2365_1529	AAT04304.1	TPR domain protein {UniProtKB/TrEMBL:Q71ZG0}	LMOf2365_1684	leuS	Leucyl-tRNA synthetase (EC 6.1.1.4) (Leucine--tRNA ligase) (LeuRS)	[TP0067-TP0586 (0.714839)]
COG0257	COG0472	LMOf2365_2582	AAT05347.1	50S ribosomal protein L36	LMOf2365_0979	AAT03757.1	Llm protein {UniProtKB/TrEMBL:Q721K7}	[TP0209-TP0345 (0.64932555)]
COG0257	COG0472	LMOf2365_2582	AAT05347.1	50S ribosomal protein L36	LMOf2365_2069	mraY	Phospho-N-acetylmuramoyl-pentapeptide-transferase (EC 2.7.8.13) (UDP- MurNAc-pentapeptide phosphotransferase)	[TP0209-TP0345 (0.64932555)]
COG0257	COG0472	LMOf2365_2582	AAT05347.1	50S ribosomal protein L36	LMOf2365_2492	AAT05257.1	Glycosyl transferase, group 4 family protein	[TP0209-TP0345 (0.64932555)]
COG2812	COG4939	LMOf2365_2684	AAT05449.1	DNA polymerase III, gamma and tau subunits	LMOf2365_2610	AAT05375.1	Putative lipoprotein {UniProtKB/TrEMBL:Q71WE1}	[TP1005-TP0171 (0.69479775)]
COG0358	COG0457	LMOf2365_1474	dnaG	DNA primase {UniProtKB/TrEMBL:Q71ZL5}	LMOf2365_1951	AAT04721.1	TPR domain protein {UniProtKB/TrEMBL:Q71Y93}	[TP0492-TP0648 (0.5111708)]
COG0358	COG0457	LMOf2365_1474	dnaG	DNA primase {UniProtKB/TrEMBL:Q71ZL5}	LMOf2365_0986	AAT03764.1	TPR domain protein {UniProtKB/TrEMBL:Q721K0}	[TP0492-TP0648 (0.5111708)]
COG0358	COG0457	LMOf2365_1474	dnaG	DNA primase {UniProtKB/TrEMBL:Q71ZL5}	LMOf2365_2452	AAT05217.1	TPR domain protein {UniProtKB/TrEMBL:Q71WU8}	[TP0492-TP0648 (0.5111708)]
COG0358	COG0457	LMOf2365_1474	dnaG	DNA primase {UniProtKB/TrEMBL:Q71ZL5}	LMOf2365_1283	AAT04058.1	Hypothetical protein {UniProtKB/TrEMBL:Q720F6}	[TP0492-TP0648 (0.5111708)]
COG0358	COG0457	LMOf2365_1474	dnaG	DNA primase {UniProtKB/TrEMBL:Q71ZL5}	LMOf2365_1529	AAT04304.1	TPR domain protein {UniProtKB/TrEMBL:Q71ZG0}	[TP0492-TP0648 (0.5111708)]
COG0301	COG0301	LMOf2365_1614	thiI	Probable thiamine biosynthesis protein thiI	LMOf2365_1614	thiI	Probable thiamine biosynthesis protein thiI	[TP0559-TP0559 (0.6965584)]
COG0687	COG1558	LMOf2365_0826	AAT03606.1	Spermidine/putrescine ABC transporter,	LMOf2365_0747	AAT03528.1	Flagellar basal-body rod protein FlgC	[TP0655-TP0397 (0.60331625)]
COG0766	COG1419	LMOf2365_2499	murA	UDP-N-acetylglucosamine 1-carboxyvinyltransferase 1 (EC 2.5.1.7) (Enoylpyruvate transferase 1) (UDP-N-acetylglucosamine enolpyruvyl transferase 1) (EPT 1)	LMOf2365_0717	AAT03498.1	Putative flagellar biosynthesis protein FlhF	[TP0029-TP0713 (0.80866665)]
COG0766	COG1419	LMOf2365_2524	murZ	UDP-N-acetylglucosamine 1-carboxyvinyltransferase 2 (EC 2.5.1.7) (Enoylpyruvate transferase 2) (UDP-N-acetylglucosamine enolpyruvyl transferase 2) (EPT 2)	LMOf2365_0717	AAT03498.1	Putative flagellar biosynthesis protein FlhF	[TP0029-TP0713 (0.80866665)]
COG1214	COG1516	LMOf2365_2109	AAT04879.1	Hypothetical protein {UniProtKB/TrEMBL:Q71XT6}	LMOf2365_0744	AAT03525.1	Putative flagellar protein FliS	[TP0876-TP0943 (0.57131183)]
COG0608	COG1234	LMOf2365_1544	AAT04319.1	Single-stranded-DNA-specific exonuclease RecJ	LMOf2365_0951	AAT03730.1	Hypothetical protein {UniProtKB/TrEMBL:Q721N4}	[TP0704-TP0819 (0.5844061)]
COG0608	COG1234	LMOf2365_1544	AAT04319.1	Single-stranded-DNA-specific exonuclease RecJ	LMOf2365_2000	rnz	Ribonuclease Z (EC 3.1.26.11) (RNase Z) (tRNase Z) (tRNA 3 endonuclease)	[TP0704-TP0819 (0.5844061)]
COG0024	COG0125	LMOf2365_1733	AAT04506.1	Methionine aminopeptidase, type I	LMOf2365_2672	tmk	Thymidylate kinase {UniProtKB/Swiss-Prot:Q71W79}	[TP0842-TP0354 (0.8096375)]
COG1077	COG1426	LMOf2365_1567	AAT04342.1	Cell shape determining protein MreB	LMOf2365_1414	AAT04189.1	Hypothetical protein {UniProtKB/TrEMBL:Q71ZS5}	[TP0497-TP0334 (0.739115)]
COG1077	COG1426	LMOf2365_2498	AAT05263.1	Mbl protein {UniProtKB/TrEMBL:Q71WQ3}	LMOf2365_1414	AAT04189.1	Hypothetical protein {UniProtKB/TrEMBL:Q71ZS5}	[TP0497-TP0334 (0.739115)]
COG1077	COG1426	LMOf2365_1738	AAT04511.1	Cell shape-determining protein	LMOf2365_1414	AAT04189.1	Hypothetical protein {UniProtKB/TrEMBL:Q71ZS5}	[TP0497-TP0334 (0.739115)]
COG0618	COG1214	LMOf2365_1597	AAT04372.1	DHH subfamily 1 protein	LMOf2365_2109	AAT04879.1	Hypothetical protein {UniProtKB/TrEMBL:Q71XT6}	[TP0803-TP0876 (0.700686)]
COG0257	COG0779	LMOf2365_2582	AAT05347.1	50S ribosomal protein L36	LMOf2365_1338	lmo1321	Hypothetical UPF0090 protein LMOf2365_1338	[TP0209-TP0893 (0.7461857)]
COG1291	COG1291	LMOf2365_0721	AAT03502.1	Chemotaxis protein MotA	LMOf2365_0721	AAT03502.1	Chemotaxis protein MotA	[TP0725-TP0725 (0.8044664)]
COG0275	COG1815	LMOf2365_2073	mraW	S-adenosyl-methyltransferase mraW (EC 2.1.1.-)	LMOf2365_0746	AAT03527.1	Flagellar basal-body rod protein FlgB	[TP0384-TP0396 (0.81050646)]
COG1536	COG1536	LMOf2365_0750	AAT03531.1	Flagellar motor switch protein FliG	LMOf2365_0750	AAT03531.1	Flagellar motor switch protein FliG	[TP0026-TP0400 (0.5928469)]
COG0457	COG0845	LMOf2365_1951	AAT04721.1	TPR domain protein {UniProtKB/TrEMBL:Q71Y93}	LMOf2365_0204	AAT02991.1	Hypothetical protein {UniProtKB/TrEMBL:Q724M0}	[TP0648-TP0965 (0.54118866)]
COG0457	COG0845	LMOf2365_1529	AAT04304.1	TPR domain protein {UniProtKB/TrEMBL:Q71ZG0}	LMOf2365_0204	AAT02991.1	Hypothetical protein {UniProtKB/TrEMBL:Q724M0}	[TP0648-TP0965 (0.54118866)]
COG0457	COG0845	LMOf2365_1529	AAT04304.1	TPR domain protein {UniProtKB/TrEMBL:Q71ZG0}	LMOf2365_0415	AAT03200.1	Hypothetical protein {UniProtKB/TrEMBL:Q723R1}	[TP0648-TP0965 (0.54118866)]
COG0457	COG0845	LMOf2365_1951	AAT04721.1	TPR domain protein {UniProtKB/TrEMBL:Q71Y93}	LMOf2365_0415	AAT03200.1	Hypothetical protein {UniProtKB/TrEMBL:Q723R1}	[TP0648-TP0965 (0.54118866)]
COG0457	COG0845	LMOf2365_0986	AAT03764.1	TPR domain protein {UniProtKB/TrEMBL:Q721K0}	LMOf2365_0204	AAT02991.1	Hypothetical protein {UniProtKB/TrEMBL:Q724M0}	[TP0648-TP0965 (0.54118866)]
COG0457	COG0845	LMOf2365_1283	AAT04058.1	Hypothetical protein {UniProtKB/TrEMBL:Q720F6}	LMOf2365_0415	AAT03200.1	Hypothetical protein {UniProtKB/TrEMBL:Q723R1}	[TP0648-TP0965 (0.54118866)]
COG0457	COG0845	LMOf2365_0986	AAT03764.1	TPR domain protein {UniProtKB/TrEMBL:Q721K0}	LMOf2365_0415	AAT03200.1	Hypothetical protein {UniProtKB/TrEMBL:Q723R1}	[TP0648-TP0965 (0.54118866)]
COG0457	COG0845	LMOf2365_2452	AAT05217.1	TPR domain protein {UniProtKB/TrEMBL:Q71WU8}	LMOf2365_0415	AAT03200.1	Hypothetical protein {UniProtKB/TrEMBL:Q723R1}	[TP0648-TP0965 (0.54118866)]
COG0457	COG0845	LMOf2365_2452	AAT05217.1	TPR domain protein {UniProtKB/TrEMBL:Q71WU8}	LMOf2365_0204	AAT02991.1	Hypothetical protein {UniProtKB/TrEMBL:Q724M0}	[TP0648-TP0965 (0.54118866)]
COG0457	COG0845	LMOf2365_1283	AAT04058.1	Hypothetical protein {UniProtKB/TrEMBL:Q720F6}	LMOf2365_0204	AAT02991.1	Hypothetical protein {UniProtKB/TrEMBL:Q724M0}	[TP0648-TP0965 (0.54118866)]
COG1749	COG1843	LMOf2365_0733	AAT03514.1	Putative flagellar hook protein FlgE	LMOf2365_0732	AAT03513.1	Flagellar hook assembly protein FlgD	[TP0727-TP0728 (0.8651164)]
COG1536	COG1776	LMOf2365_0750	AAT03531.1	Flagellar motor switch protein FliG	LMOf2365_0736	AAT03517.1	Flagellar motor switch domain protein	[TP0026-TP0720 (0.7923422)]
COG0782	COG1057	LMOf2365_1515	greA	Transcription elongation factor greA (Transcript cleavage factor greA)	LMOf2365_1507	nadD	Probable nicotinate-nucleotide adenylyltransferase (EC 2.7.7.18) (Deamido-NAD(+) pyrophosphorylase) (Deamido-NAD(+) diphosphorylase) (Nicotinate mononucleotide adenylyltransferase) (NaMN adenylyltransferase)	[TP0019-TP0741 (0.75909394)]
COG1516	COG1516	LMOf2365_0744	AAT03525.1	Putative flagellar protein FliS	LMOf2365_0744	AAT03525.1	Putative flagellar protein FliS	[TP0943-TP0943 (0.5311184)]
COG1109	COG1157	LMOf2365_1901	AAT04670.1	Phosphoglucomutase/phosphomannomutase family	LMOf2365_0752	AAT03533.1	Flagellum-specific ATP synthase FliI	[TP0413-TP0402 (0.78400123)]
COG1109	COG1157	LMOf2365_2448	AAT05213.1	Phosphoglucomutase/phosphomannomutase family	LMOf2365_0752	AAT03533.1	Flagellum-specific ATP synthase FliI	[TP0413-TP0402 (0.78400123)]
COG1109	COG1157	LMOf2365_2151	glmM	Phosphoglucosamine mutase (EC 5.4.2.10)	LMOf2365_0752	AAT03533.1	Flagellum-specific ATP synthase FliI	[TP0413-TP0402 (0.78400123)]
COG1109	COG1157	LMOf2365_0882	AAT03662.1	Phosphoglucomutase/phosphomannomutase family	LMOf2365_0752	AAT03533.1	Flagellum-specific ATP synthase FliI	[TP0413-TP0402 (0.78400123)]
COG0217	COG1235	LMOf2365_1554	lmo1535	Hypothetical UPF0082 protein LMOf2365_1554	LMOf2365_0311	AAT03098.1	Metallo-beta-lactamase family protein	[TP0474-TP0489 (0.71912634)]
COG0217	COG1235	LMOf2365_0385	lmo0369	Hypothetical UPF0082 protein LMOf2365_0385	LMOf2365_0311	AAT03098.1	Metallo-beta-lactamase family protein	[TP0474-TP0489 (0.71912634)]
COG1256	COG1776	LMOf2365_0741	AAT03522.1	Flagellar hook-associated protein 1-related	LMOf2365_0736	AAT03517.1	Flagellar motor switch domain protein	[TP0660-TP0720 (0.80235356)]
COG0012	COG0188	LMOf2365_2770	AAT05535.1	GTP-binding protein YchF	LMOf2365_0007	AAT02797.1	DNA gyrase, A subunit {UniProtKB/TrEMBL:Q725G4}	[TP0124-TP0005 (0.7149395)]
COG0012	COG0188	LMOf2365_2770	AAT05535.1	GTP-binding protein YchF	LMOf2365_1305	AAT04080.1	DNA topoisomerase IV, A subunit	[TP0124-TP0005 (0.7149395)]
COG0206	COG1774	LMOf2365_2064	AAT04834.1	Cell division protein FtsZ	LMOf2365_0178	AAT02965.1	Hypothetical protein {UniProtKB/TrEMBL:Q724P6}	[TP0390-TP0046 (0.67547834)]
COG0324	COG1558	LMOf2365_1311	miaA	tRNA delta(2)-isopentenylpyrophosphate transferase (EC 2.5.1.8) (IPP transferase) (Isopentenyl-diphosphate:tRNA isopentenyltransferase) (IPTase) (IPPT)	LMOf2365_0747	AAT03528.1	Flagellar basal-body rod protein FlgC	[TP0637-TP0397 (0.66148543)]
COG0528	COG1774	LMOf2365_1330	pyrH	Uridylate kinase (EC 2.7.4.-) (UK) (Uridine monophosphate kinase) (UMP kinase)	LMOf2365_0178	AAT02965.1	Hypothetical protein {UniProtKB/TrEMBL:Q724P6}	[TP0099-TP0046 (0.65377367)]
COG0154	COG2868	LMOf2365_0866	AAT03646.1	Amidase {UniProtKB/TrEMBL:Q721W8}	LMOf2365_1560	AAT04335.1	Hypothetical protein {UniProtKB/TrEMBL:Q71ZC9}	[TP1020-TP0744 (0.70068353)]
COG0154	COG2868	LMOf2365_1780	gatA	Glutamyl-tRNA(Gln) amidotransferase subunit A (EC 6.3.5.-) (Glu-ADT subunit A)	LMOf2365_1560	AAT04335.1	Hypothetical protein {UniProtKB/TrEMBL:Q71ZC9}	[TP1020-TP0744 (0.70068353)]
COG0783	COG4939	LMOf2365_0963	fri	Non-heme iron-containing ferritin (Ferritin-like protein)	LMOf2365_2610	AAT05375.1	Putative lipoprotein {UniProtKB/TrEMBL:Q71WE1}	[TP1038-TP0171 (0.7207038)]
COG0840	COG1157	LMOf2365_1723	AAT04496.1	Methyl-accepting chemotaxis protein	LMOf2365_0752	AAT03533.1	Flagellum-specific ATP synthase FliI	[TP0640-TP0402 (0.9180537)]
COG0840	COG1157	LMOf2365_0759	AAT03540.1	Putative methyl-accepting chemotaxis protein	LMOf2365_0752	AAT03533.1	Flagellum-specific ATP synthase FliI	[TP0640-TP0402 (0.9180537)]
COG0462	COG0492	LMOf2365_0538	prs2	Ribose-phosphate pyrophosphokinase 2 (EC 2.7.6.1) (RPPK 2) (Phosphoribosyl pyrophosphate synthetase 2) (P-Rib-PP synthetase 2) (PRPP synthetase 2)	LMOf2365_2364	AAT05130.1	Pyridine nucleotide-disulfide oxidoreductase	[TP0294-TP0814 (0.8323514)]
COG0462	COG0492	LMOf2365_0538	prs2	Ribose-phosphate pyrophosphokinase 2 (EC 2.7.6.1) (RPPK 2) (Phosphoribosyl pyrophosphate synthetase 2) (P-Rib-PP synthetase 2) (PRPP synthetase 2)	LMOf2365_2451	trxB	Thioredoxin reductase (EC 1.8.1.9) (TRXR)	[TP0294-TP0814 (0.8323514)]
COG0462	COG0492	LMOf2365_0538	prs2	Ribose-phosphate pyrophosphokinase 2 (EC 2.7.6.1) (RPPK 2) (Phosphoribosyl pyrophosphate synthetase 2) (P-Rib-PP synthetase 2) (PRPP synthetase 2)	LMOf2365_1991	AAT04761.1	Pyridine nucleotide-disulfide oxidoreductase	[TP0294-TP0814 (0.8323514)]
COG0462	COG0492	LMOf2365_0210	prs1	Ribose-phosphate pyrophosphokinase 1 (EC 2.7.6.1) (RPPK 1) (Phosphoribosyl pyrophosphate synthetase 1) (P-Rib-PP synthetase 1) (PRPP synthetase 1)	LMOf2365_2451	trxB	Thioredoxin reductase (EC 1.8.1.9) (TRXR)	[TP0294-TP0814 (0.8323514)]
COG0462	COG0492	LMOf2365_0210	prs1	Ribose-phosphate pyrophosphokinase 1 (EC 2.7.6.1) (RPPK 1) (Phosphoribosyl pyrophosphate synthetase 1) (P-Rib-PP synthetase 1) (PRPP synthetase 1)	LMOf2365_2364	AAT05130.1	Pyridine nucleotide-disulfide oxidoreductase	[TP0294-TP0814 (0.8323514)]
COG0462	COG0492	LMOf2365_0210	prs1	Ribose-phosphate pyrophosphokinase 1 (EC 2.7.6.1) (RPPK 1) (Phosphoribosyl pyrophosphate synthetase 1) (P-Rib-PP synthetase 1) (PRPP synthetase 1)	LMOf2365_1991	AAT04761.1	Pyridine nucleotide-disulfide oxidoreductase	[TP0294-TP0814 (0.8323514)]
COG0124	COG0254	LMOf2365_1539	hisS	Histidyl-tRNA synthetase (EC 6.1.1.21) (Histidine--tRNA ligase) (HisRS)	LMOf2365_2521	rpmE	50S ribosomal protein L31 type B	[TP0641-TP0255 (0.65973145)]
COG0178	COG0272	LMOf2365_2461	uvrA	UvrABC system protein A (UvrA protein) (Excinuclease ABC subunit A)	LMOf2365_1783	AAT04554.1	DNA ligase, NAD-dependent	[TP0514-TP0634 (0.7537598)]
COG0178	COG0272	LMOf2365_2081	AAT04851.1	Daunorubicin resistance protein	LMOf2365_1783	AAT04554.1	DNA ligase, NAD-dependent	[TP0514-TP0634 (0.7537598)]
COG0495	COG1558	LMOf2365_1684	leuS	Leucyl-tRNA synthetase (EC 6.1.1.4) (Leucine--tRNA ligase) (LeuRS)	LMOf2365_0747	AAT03528.1	Flagellar basal-body rod protein FlgC	[TP0586-TP0397 (0.60331625)]
COG1135	COG1466	LMOf2365_2390	AAT05156.1	ABC transporter, ATP-binding protein	LMOf2365_1500	AAT04275.1	Hypothetical protein {UniProtKB/TrEMBL:Q71ZI9}	[TP0120-TP0588 (0.7896185)]
COG1135	COG1466	LMOf2365_0304	AAT03091.1	D-methionine ABC transporter, ATP-binding protein	LMOf2365_1500	AAT04275.1	Hypothetical protein {UniProtKB/TrEMBL:Q71ZI9}	[TP0120-TP0588 (0.7896185)]
COG0608	COG1159	LMOf2365_1544	AAT04319.1	Single-stranded-DNA-specific exonuclease RecJ	LMOf2365_1481	era	GTP-binding protein era homolog	[TP0704-TP0541 (0.7586372)]
COG0242	COG0263	LMOf2365_1072	def	Peptide deformylase (EC 3.5.1.88) (PDF) (Polypeptide deformylase)	LMOf2365_1277	proB	Glutamate 5-kinase (EC 2.7.2.11) (Gamma-glutamyl kinase) (GK)	[TP0757-TP0351 (0.5771584)]
COG0566	COG1589	LMOf2365_1227	AAT04003.1	RNA methyltransferase, TrmH family	LMOf2365_2066	AAT04836.1	Cell division protein FtsQ	[TP0109-TP0388 (0.8512026)]
COG0566	COG1589	LMOf2365_0253	AAT03040.1	RNA methyltransferase, TrmH family, group 3	LMOf2365_2066	AAT04836.1	Cell division protein FtsQ	[TP0109-TP0388 (0.8512026)]
COG1366	COG1776	LMOf2365_0912	rsbV	Anti-sigma-B factor antagonist (Anti-anti-sigma-B factor)	LMOf2365_0736	AAT03517.1	Flagellar motor switch domain protein	[TP0233-TP0720 (0.5310372)]
COG1366	COG1776	LMOf2365_0909	AAT03688.1	Anti-sigma factor B antagonist	LMOf2365_0736	AAT03517.1	Flagellar motor switch domain protein	[TP0233-TP0720 (0.5310372)]
COG0124	COG0546	LMOf2365_1539	hisS	Histidyl-tRNA synthetase (EC 6.1.1.21) (Histidine--tRNA ligase) (HisRS)	LMOf2365_2717	AAT05482.1	HAD-superfamily hydrolase, subfamily IA, variant	[TP0641-TP0554 (0.5196431)]
COG0124	COG0546	LMOf2365_1539	hisS	Histidyl-tRNA synthetase (EC 6.1.1.21) (Histidine--tRNA ligase) (HisRS)	LMOf2365_2454	ppaX	Pyrophosphatase ppaX (EC 3.6.1.1)	[TP0641-TP0554 (0.5196431)]
COG0457	COG1234	LMOf2365_1951	AAT04721.1	TPR domain protein {UniProtKB/TrEMBL:Q71Y93}	LMOf2365_2000	rnz	Ribonuclease Z (EC 3.1.26.11) (RNase Z) (tRNase Z) (tRNA 3 endonuclease)	[TP0095-TP0819 (0.5178716)]
COG0457	COG1234	LMOf2365_2452	AAT05217.1	TPR domain protein {UniProtKB/TrEMBL:Q71WU8}	LMOf2365_0951	AAT03730.1	Hypothetical protein {UniProtKB/TrEMBL:Q721N4}	[TP0095-TP0819 (0.5178716)]
COG0457	COG1234	LMOf2365_1283	AAT04058.1	Hypothetical protein {UniProtKB/TrEMBL:Q720F6}	LMOf2365_2000	rnz	Ribonuclease Z (EC 3.1.26.11) (RNase Z) (tRNase Z) (tRNA 3 endonuclease)	[TP0095-TP0819 (0.5178716)]
COG0457	COG1234	LMOf2365_0986	AAT03764.1	TPR domain protein {UniProtKB/TrEMBL:Q721K0}	LMOf2365_0951	AAT03730.1	Hypothetical protein {UniProtKB/TrEMBL:Q721N4}	[TP0095-TP0819 (0.5178716)]
COG0457	COG1234	LMOf2365_1529	AAT04304.1	TPR domain protein {UniProtKB/TrEMBL:Q71ZG0}	LMOf2365_2000	rnz	Ribonuclease Z (EC 3.1.26.11) (RNase Z) (tRNase Z) (tRNA 3 endonuclease)	[TP0095-TP0819 (0.5178716)]
COG0457	COG1234	LMOf2365_0986	AAT03764.1	TPR domain protein {UniProtKB/TrEMBL:Q721K0}	LMOf2365_2000	rnz	Ribonuclease Z (EC 3.1.26.11) (RNase Z) (tRNase Z) (tRNA 3 endonuclease)	[TP0095-TP0819 (0.5178716)]
COG0457	COG1234	LMOf2365_1283	AAT04058.1	Hypothetical protein {UniProtKB/TrEMBL:Q720F6}	LMOf2365_0951	AAT03730.1	Hypothetical protein {UniProtKB/TrEMBL:Q721N4}	[TP0095-TP0819 (0.5178716)]
COG0457	COG1234	LMOf2365_1529	AAT04304.1	TPR domain protein {UniProtKB/TrEMBL:Q71ZG0}	LMOf2365_0951	AAT03730.1	Hypothetical protein {UniProtKB/TrEMBL:Q721N4}	[TP0095-TP0819 (0.5178716)]
COG0457	COG1234	LMOf2365_1951	AAT04721.1	TPR domain protein {UniProtKB/TrEMBL:Q71Y93}	LMOf2365_0951	AAT03730.1	Hypothetical protein {UniProtKB/TrEMBL:Q721N4}	[TP0095-TP0819 (0.5178716)]
COG0457	COG1234	LMOf2365_2452	AAT05217.1	TPR domain protein {UniProtKB/TrEMBL:Q71WU8}	LMOf2365_2000	rnz	Ribonuclease Z (EC 3.1.26.11) (RNase Z) (tRNase Z) (tRNA 3 endonuclease)	[TP0095-TP0819 (0.5178716)]
COG0257	COG0773	LMOf2365_2582	AAT05347.1	50S ribosomal protein L36	LMOf2365_1627	murC	UDP-N-acetylmuramate--L-alanine ligase (EC 6.3.2.8) (UDP-N- acetylmuramoyl-L-alanine synthetase)	[TP0209-TP0341 (0.6926446)]
COG0217	COG1480	LMOf2365_1554	lmo1535	Hypothetical UPF0082 protein LMOf2365_1554	LMOf2365_1485	AAT04260.1	HDIG domain protein {UniProtKB/TrEMBL:Q71ZK4}	[TP0474-TP0651 (0.71912634)]
COG0217	COG1480	LMOf2365_0385	lmo0369	Hypothetical UPF0082 protein LMOf2365_0385	LMOf2365_1485	AAT04260.1	HDIG domain protein {UniProtKB/TrEMBL:Q71ZK4}	[TP0474-TP0651 (0.71912634)]
COG0257	COG0681	LMOf2365_2582	AAT05347.1	50S ribosomal protein L36	LMOf2365_1288	AAT04063.1	Signal peptidase I {UniProtKB/TrEMBL:Q720F1}	[TP0209-TP0926 (0.69083804)]
COG0257	COG0681	LMOf2365_2582	AAT05347.1	50S ribosomal protein L36	LMOf2365_1287	AAT04062.1	Signal peptidase I {UniProtKB/TrEMBL:Q720F2}	[TP0209-TP0926 (0.69083804)]
COG0257	COG0681	LMOf2365_2582	AAT05347.1	50S ribosomal protein L36	LMOf2365_1289	AAT04064.1	Signal peptidase I {UniProtKB/TrEMBL:Q720F0}	[TP0209-TP0926 (0.69083804)]
COG0526	COG1843	LMOf2365_1932	AAT04702.1	Putative bacteriocin transport accessory protein	LMOf2365_0732	AAT03513.1	Flagellar hook assembly protein FlgD	[TP0100-TP0728 (0.58155864)]
COG0526	COG1843	LMOf2365_1631	AAT04406.1	Thioredoxin family protein	LMOf2365_0732	AAT03513.1	Flagellar hook assembly protein FlgD	[TP0100-TP0728 (0.58155864)]
COG0526	COG1843	LMOf2365_2184	AAT04951.1	Putative thioredoxin {UniProtKB/TrEMBL:Q71XL4}	LMOf2365_0732	AAT03513.1	Flagellar hook assembly protein FlgD	[TP0100-TP0728 (0.58155864)]
COG0526	COG1843	LMOf2365_2395	AAT05161.1	Putative thioredoxin {UniProtKB/TrEMBL:Q71X04}	LMOf2365_0732	AAT03513.1	Flagellar hook assembly protein FlgD	[TP0100-TP0728 (0.58155864)]
COG0526	COG1843	LMOf2365_2821	AAT05585.1	Thioredoxin {UniProtKB/TrEMBL:Q71VT1}	LMOf2365_0732	AAT03513.1	Flagellar hook assembly protein FlgD	[TP0100-TP0728 (0.58155864)]
COG0526	COG1843	LMOf2365_1242	trxA	Thioredoxin {UniProtKB/TrEMBL:Q720J6}	LMOf2365_0732	AAT03513.1	Flagellar hook assembly protein FlgD	[TP0100-TP0728 (0.58155864)]
COG1774	COG2812	LMOf2365_0178	AAT02965.1	Hypothetical protein {UniProtKB/TrEMBL:Q724P6}	LMOf2365_2684	AAT05449.1	DNA polymerase III, gamma and tau subunits	[TP0046-TP1005 (0.5678104)]
COG0768	COG1344	LMOf2365_1457	AAT04232.1	Penicillin-binding protein	LMOf2365_0742	AAT03523.1	Putative flagellar hook-associated protein FlgL	[TP0760-TP0870 (0.7190043)]
COG0768	COG1344	LMOf2365_0478	AAT03261.1	Penicillin-binding protein	LMOf2365_0726	flaA	Flagellin {UniProtKB/TrEMBL:Q722K7}	[TP0760-TP0870 (0.7190043)]
COG0768	COG1344	LMOf2365_2071	AAT04841.1	Penicillin-binding protein	LMOf2365_0726	flaA	Flagellin {UniProtKB/TrEMBL:Q722K7}	[TP0760-TP0870 (0.7190043)]
COG0768	COG1344	LMOf2365_2071	AAT04841.1	Penicillin-binding protein	LMOf2365_0742	AAT03523.1	Putative flagellar hook-associated protein FlgL	[TP0760-TP0870 (0.7190043)]
COG0768	COG1344	LMOf2365_1457	AAT04232.1	Penicillin-binding protein	LMOf2365_0726	flaA	Flagellin {UniProtKB/TrEMBL:Q722K7}	[TP0760-TP0870 (0.7190043)]
COG0768	COG1344	LMOf2365_0478	AAT03261.1	Penicillin-binding protein	LMOf2365_0742	AAT03523.1	Putative flagellar hook-associated protein FlgL	[TP0760-TP0870 (0.7190043)]
COG0036	COG1774	LMOf2365_2641	AAT05406.1	Ribulose-phosphate 3-epimerase family protein	LMOf2365_0178	AAT02965.1	Hypothetical protein {UniProtKB/TrEMBL:Q724P6}	[TP0945-TP0046 (0.53769433)]
COG0036	COG1774	LMOf2365_2639	AAT05404.1	Ribulose-phosphate 3-epimerase	LMOf2365_0178	AAT02965.1	Hypothetical protein {UniProtKB/TrEMBL:Q724P6}	[TP0945-TP0046 (0.53769433)]
COG0036	COG1774	LMOf2365_0534	AAT03316.1	Ribulose-phosphate 3-epimerase	LMOf2365_0178	AAT02965.1	Hypothetical protein {UniProtKB/TrEMBL:Q724P6}	[TP0945-TP0046 (0.53769433)]
COG0036	COG1774	LMOf2365_0528	AAT03310.1	Ribulose-phosphate 3-epimerase family protein	LMOf2365_0178	AAT02965.1	Hypothetical protein {UniProtKB/TrEMBL:Q724P6}	[TP0945-TP0046 (0.53769433)]
COG0036	COG1774	LMOf2365_1846	AAT04616.1	Ribulose-phosphate 3-epimerase	LMOf2365_0178	AAT02965.1	Hypothetical protein {UniProtKB/TrEMBL:Q724P6}	[TP0945-TP0046 (0.53769433)]
COG0228	COG0546	LMOf2365_1824	rpsP	30S ribosomal protein S16	LMOf2365_2454	ppaX	Pyrophosphatase ppaX (EC 3.6.1.1)	[TP0905-TP0554 (0.5352583)]
COG0228	COG0546	LMOf2365_1824	rpsP	30S ribosomal protein S16	LMOf2365_2717	AAT05482.1	HAD-superfamily hydrolase, subfamily IA, variant	[TP0905-TP0554 (0.5352583)]
COG0503	COG1488	LMOf2365_0203	AAT02990.1	Pur operon transcriptional repressor	LMOf2365_1106	AAT03883.1	Putative nicotinate phosphoribosyltransferase	[TP1039-TP0628 (0.6658587)]
COG0503	COG1488	LMOf2365_1914	AAT04683.1	Xanthine phosphoribosyltransferase	LMOf2365_1106	AAT03883.1	Putative nicotinate phosphoribosyltransferase	[TP1039-TP0628 (0.6658587)]
COG0503	COG1488	LMOf2365_1543	apt	Adenine phosphoribosyltransferase (EC 2.4.2.7) (APRT)	LMOf2365_1106	AAT03883.1	Putative nicotinate phosphoribosyltransferase	[TP1039-TP0628 (0.6658587)]
COG0770	COG2001	LMOf2365_0873	AAT03653.1	UDP-N-acetylmuramoyl-tripeptide--D-alanyl-D-alani	LMOf2365_2074	mraZ	Protein mraZ {UniProtKB/Swiss-Prot:Q71XX1}	[TP0386-TP0383 (0.8315325)]
COG0249	COG0546	LMOf2365_1422	mutS	DNA mismatch repair protein mutS	LMOf2365_2717	AAT05482.1	HAD-superfamily hydrolase, subfamily IA, variant	[TP0328-TP0554 (0.5196431)]
COG0249	COG0546	LMOf2365_1422	mutS	DNA mismatch repair protein mutS	LMOf2365_2454	ppaX	Pyrophosphatase ppaX (EC 3.6.1.1)	[TP0328-TP0554 (0.5196431)]
COG0234	COG0803	LMOf2365_2100	groS	10 kDa chaperonin (Protein Cpn10) (groES protein)	LMOf2365_1875	mntA	Manganese-binding lipoprotein mntA precursor	[TP1013-TP0163 (0.67160416)]
COG0234	COG0803	LMOf2365_2100	groS	10 kDa chaperonin (Protein Cpn10) (groES protein)	LMOf2365_0168	AAT02955.1	Zinc ABC transporter, zinc-binding protein	[TP1013-TP0163 (0.67160416)]
COG0234	COG0803	LMOf2365_2100	groS	10 kDa chaperonin (Protein Cpn10) (groES protein)	LMOf2365_1695	AAT04468.1	Putative laminin-binding surface protein	[TP1013-TP0163 (0.67160416)]
COG0342	COG0546	LMOf2365_1546	AAT04321.1	Protein-export membrane protein SecDF	LMOf2365_2454	ppaX	Pyrophosphatase ppaX (EC 3.6.1.1)	[TP0410-TP0554 (0.6160348)]
COG0342	COG0546	LMOf2365_1546	AAT04321.1	Protein-export membrane protein SecDF	LMOf2365_2717	AAT05482.1	HAD-superfamily hydrolase, subfamily IA, variant	[TP0410-TP0554 (0.6160348)]
COG0457	COG1536	LMOf2365_1283	AAT04058.1	Hypothetical protein {UniProtKB/TrEMBL:Q720F6}	LMOf2365_0750	AAT03531.1	Flagellar motor switch protein FliG	[TP0648-TP0400 (0.69805074)]
COG0457	COG1536	LMOf2365_2452	AAT05217.1	TPR domain protein {UniProtKB/TrEMBL:Q71WU8}	LMOf2365_0750	AAT03531.1	Flagellar motor switch protein FliG	[TP0648-TP0400 (0.69805074)]
COG0457	COG1536	LMOf2365_1951	AAT04721.1	TPR domain protein {UniProtKB/TrEMBL:Q71Y93}	LMOf2365_0750	AAT03531.1	Flagellar motor switch protein FliG	[TP0648-TP0400 (0.69805074)]
COG0457	COG1536	LMOf2365_0986	AAT03764.1	TPR domain protein {UniProtKB/TrEMBL:Q721K0}	LMOf2365_0750	AAT03531.1	Flagellar motor switch protein FliG	[TP0648-TP0400 (0.69805074)]
COG0457	COG1536	LMOf2365_1529	AAT04304.1	TPR domain protein {UniProtKB/TrEMBL:Q71ZG0}	LMOf2365_0750	AAT03531.1	Flagellar motor switch protein FliG	[TP0648-TP0400 (0.69805074)]
COG0240	COG0622	LMOf2365_1965	gpsA	Glycerol-3-phosphate dehydrogenase [NAD(P)+] (EC 1.1.1.94) (NAD(P)H- dependent glycerol-3-phosphate dehydrogenase)	LMOf2365_1249	AAT04025.1	Phosphoesterase family protein	[TP1009-TP0937 (0.80866665)]
COG0227	COG0492	LMOf2365_1844	rpmB	50S ribosomal protein L28	LMOf2365_2364	AAT05130.1	Pyridine nucleotide-disulfide oxidoreductase	[TP0362-TP0814 (0.801083)]
COG0227	COG0492	LMOf2365_1844	rpmB	50S ribosomal protein L28	LMOf2365_1991	AAT04761.1	Pyridine nucleotide-disulfide oxidoreductase	[TP0362-TP0814 (0.801083)]
COG0227	COG0492	LMOf2365_1844	rpmB	50S ribosomal protein L28	LMOf2365_2451	trxB	Thioredoxin reductase (EC 1.8.1.9) (TRXR)	[TP0362-TP0814 (0.801083)]
COG0051	COG1192	LMOf2365_2606	rpsJ	30S ribosomal protein S10	LMOf2365_2779	AAT05544.1	Sporulation initiation inhibitor protein SOJ	[TP0188-TP0272 (0.7732025)]
COG0098	COG0803	LMOf2365_2588	rpsE	30S ribosomal protein S5	LMOf2365_1695	AAT04468.1	Putative laminin-binding surface protein	[TP0206-TP0163 (0.74372905)]
COG0098	COG0803	LMOf2365_2588	rpsE	30S ribosomal protein S5	LMOf2365_1875	mntA	Manganese-binding lipoprotein mntA precursor	[TP0206-TP0163 (0.74372905)]
COG0098	COG0803	LMOf2365_2588	rpsE	30S ribosomal protein S5	LMOf2365_0168	AAT02955.1	Zinc ABC transporter, zinc-binding protein	[TP0206-TP0163 (0.74372905)]
COG0249	COG0457	LMOf2365_1422	mutS	DNA mismatch repair protein mutS	LMOf2365_1283	AAT04058.1	Hypothetical protein {UniProtKB/TrEMBL:Q720F6}	[TP0328-TP0095 (0.63719666)]
COG0249	COG0457	LMOf2365_1422	mutS	DNA mismatch repair protein mutS	LMOf2365_1951	AAT04721.1	TPR domain protein {UniProtKB/TrEMBL:Q71Y93}	[TP0328-TP0095 (0.63719666)]
COG0249	COG0457	LMOf2365_1422	mutS	DNA mismatch repair protein mutS	LMOf2365_1529	AAT04304.1	TPR domain protein {UniProtKB/TrEMBL:Q71ZG0}	[TP0328-TP0095 (0.63719666)]
COG0249	COG0457	LMOf2365_1422	mutS	DNA mismatch repair protein mutS	LMOf2365_0986	AAT03764.1	TPR domain protein {UniProtKB/TrEMBL:Q721K0}	[TP0328-TP0095 (0.63719666)]
COG0249	COG0457	LMOf2365_1422	mutS	DNA mismatch repair protein mutS	LMOf2365_2452	AAT05217.1	TPR domain protein {UniProtKB/TrEMBL:Q71WU8}	[TP0328-TP0095 (0.63719666)]
COG0442	COG0459	LMOf2365_1336	AAT04111.1	Prolyl-tRNA synthetase {UniProtKB/TrEMBL:Q720A3}	LMOf2365_2099	groL	60 kDa chaperonin (Protein Cpn60) (groEL protein)	[TP0160-TP0030 (0.7719589)]
COG0255	COG1354	LMOf2365_2597	rpmC	50S ribosomal protein L29	LMOf2365_1981	scpA	Segregation and condensation protein A	[TP0197-TP0691 (0.70609456)]
COG2255	COG4939	LMOf2365_1551	ruvB	Holliday junction ATP-dependent DNA helicase ruvB (EC 3.6.1.-)	LMOf2365_2610	AAT05375.1	Putative lipoprotein {UniProtKB/TrEMBL:Q71WE1}	[TP0162-TP0171 (0.7331395)]
COG0217	COG0481	LMOf2365_1554	lmo1535	Hypothetical UPF0082 protein LMOf2365_1554	LMOf2365_1498	lepA	GTP-binding protein lepA	[TP0474-TP0510 (0.76600474)]
COG0217	COG0481	LMOf2365_0385	lmo0369	Hypothetical UPF0082 protein LMOf2365_0385	LMOf2365_1498	lepA	GTP-binding protein lepA	[TP0474-TP0510 (0.76600474)]
COG0178	COG0357	LMOf2365_2081	AAT04851.1	Daunorubicin resistance protein	LMOf2365_2790	gidB	Methyltransferase gidB (EC 2.1.-.-) (Glucose-inhibited division protein B)	[TP0514-TP0946 (0.8569251)]
COG0178	COG0357	LMOf2365_2461	uvrA	UvrABC system protein A (UvrA protein) (Excinuclease ABC subunit A)	LMOf2365_2790	gidB	Methyltransferase gidB (EC 2.1.-.-) (Glucose-inhibited division protein B)	[TP0514-TP0946 (0.8569251)]
COG1815	COG1843	LMOf2365_0746	AAT03527.1	Flagellar basal-body rod protein FlgB	LMOf2365_0732	AAT03513.1	Flagellar hook assembly protein FlgD	[TP0396-TP0728 (0.83050734)]
COG0154	COG1624	LMOf2365_1780	gatA	Glutamyl-tRNA(Gln) amidotransferase subunit A (EC 6.3.5.-) (Glu-ADT subunit A)	LMOf2365_2153	AAT04922.1	Hypothetical protein {UniProtKB/TrEMBL:Q71XP3}	[TP1020-TP0826 (0.7964557)]
COG0154	COG1624	LMOf2365_0866	AAT03646.1	Amidase {UniProtKB/TrEMBL:Q721W8}	LMOf2365_2153	AAT04922.1	Hypothetical protein {UniProtKB/TrEMBL:Q71XP3}	[TP1020-TP0826 (0.7964557)]
COG0442	COG1843	LMOf2365_1336	AAT04111.1	Prolyl-tRNA synthetase {UniProtKB/TrEMBL:Q720A3}	LMOf2365_0732	AAT03513.1	Flagellar hook assembly protein FlgD	[TP0160-TP0728 (0.50152636)]
COG0840	COG1558	LMOf2365_1723	AAT04496.1	Methyl-accepting chemotaxis protein	LMOf2365_0747	AAT03528.1	Flagellar basal-body rod protein FlgC	[TP0640-TP0397 (0.8569927)]
COG0840	COG1558	LMOf2365_0759	AAT03540.1	Putative methyl-accepting chemotaxis protein	LMOf2365_0747	AAT03528.1	Flagellar basal-body rod protein FlgC	[TP0640-TP0397 (0.8569927)]
COG0267	COG2137	LMOf2365_1352	AAT04127.1	50S ribosomal protein L33 1	LMOf2365_1717	recX	Regulatory protein recX	[TP0234-TP1023 (0.5769722)]
COG0267	COG2137	LMOf2365_0256	AAT03043.1	50S ribosomal protein L33 2	LMOf2365_1717	recX	Regulatory protein recX	[TP0234-TP1023 (0.5769722)]
COG0060	COG4939	LMOf2365_2044	ileS	Isoleucyl-tRNA synthetase (EC 6.1.1.5) (Isoleucine--tRNA ligase) (IleRS)	LMOf2365_2610	AAT05375.1	Putative lipoprotein {UniProtKB/TrEMBL:Q71WE1}	[TP0452-TP0171 (0.7207038)]
COG1109	COG1488	LMOf2365_0882	AAT03662.1	Phosphoglucomutase/phosphomannomutase family	LMOf2365_1106	AAT03883.1	Putative nicotinate phosphoribosyltransferase	[TP0413-TP0628 (0.6598422)]
COG1109	COG1488	LMOf2365_2448	AAT05213.1	Phosphoglucomutase/phosphomannomutase family	LMOf2365_1106	AAT03883.1	Putative nicotinate phosphoribosyltransferase	[TP0413-TP0628 (0.6598422)]
COG1109	COG1488	LMOf2365_2151	glmM	Phosphoglucosamine mutase (EC 5.4.2.10)	LMOf2365_1106	AAT03883.1	Putative nicotinate phosphoribosyltransferase	[TP0413-TP0628 (0.6598422)]
COG1109	COG1488	LMOf2365_1901	AAT04670.1	Phosphoglucomutase/phosphomannomutase family	LMOf2365_1106	AAT03883.1	Putative nicotinate phosphoribosyltransferase	[TP0413-TP0628 (0.6598422)]
COG0465	COG2891	LMOf2365_0231	AAT03018.1	ATP-dependent metalloprotease FtsH	LMOf2365_1565	AAT04340.1	Cell shape-determining protein MreD	[TP0330-TP0499 (0.74372905)]
COG0143	COG0217	LMOf2365_0188	metS	Methionyl-tRNA synthetase (EC 6.1.1.10) (Methionine--tRNA ligase) (MetRS)	LMOf2365_0385	lmo0369	Hypothetical UPF0082 protein LMOf2365_0385	[TP0798-TP0474 (0.7790581)]
COG0143	COG0217	LMOf2365_0188	metS	Methionyl-tRNA synthetase (EC 6.1.1.10) (Methionine--tRNA ligase) (MetRS)	LMOf2365_1554	lmo1535	Hypothetical UPF0082 protein LMOf2365_1554	[TP0798-TP0474 (0.7790581)]
COG0257	COG0716	LMOf2365_2582	AAT05347.1	50S ribosomal protein L36	LMOf2365_1734	AAT04507.1	Flavodoxin {UniProtKB/TrEMBL:Q71YV7}	[TP0209-TP0925 (0.69083804)]
COG0257	COG0716	LMOf2365_2582	AAT05347.1	50S ribosomal protein L36	LMOf2365_2185	AAT04952.1	Flavodoxin {UniProtKB/TrEMBL:Q71XL3}	[TP0209-TP0925 (0.69083804)]
COG0357	COG1774	LMOf2365_2790	gidB	Methyltransferase gidB (EC 2.1.-.-) (Glucose-inhibited division protein B)	LMOf2365_0178	AAT02965.1	Hypothetical protein {UniProtKB/TrEMBL:Q724P6}	[TP0946-TP0046 (0.5510487)]
COG0357	COG0442	LMOf2365_2790	gidB	Methyltransferase gidB (EC 2.1.-.-) (Glucose-inhibited division protein B)	LMOf2365_1336	AAT04111.1	Prolyl-tRNA synthetase {UniProtKB/TrEMBL:Q720A3}	[TP0946-TP0160 (0.6515529)]
COG0457	COG1256	LMOf2365_1283	AAT04058.1	Hypothetical protein {UniProtKB/TrEMBL:Q720F6}	LMOf2365_0741	AAT03522.1	Flagellar hook-associated protein 1-related	[TP0067-TP0660 (0.6278126)]
COG0457	COG1256	LMOf2365_2452	AAT05217.1	TPR domain protein {UniProtKB/TrEMBL:Q71WU8}	LMOf2365_0741	AAT03522.1	Flagellar hook-associated protein 1-related	[TP0067-TP0660 (0.6278126)]
COG0457	COG1256	LMOf2365_1951	AAT04721.1	TPR domain protein {UniProtKB/TrEMBL:Q71Y93}	LMOf2365_0741	AAT03522.1	Flagellar hook-associated protein 1-related	[TP0067-TP0660 (0.6278126)]
COG0457	COG1256	LMOf2365_0986	AAT03764.1	TPR domain protein {UniProtKB/TrEMBL:Q721K0}	LMOf2365_0741	AAT03522.1	Flagellar hook-associated protein 1-related	[TP0067-TP0660 (0.6278126)]
COG0457	COG1256	LMOf2365_1529	AAT04304.1	TPR domain protein {UniProtKB/TrEMBL:Q71ZG0}	LMOf2365_0741	AAT03522.1	Flagellar hook-associated protein 1-related	[TP0067-TP0660 (0.6278126)]
COG0564	COG1200	LMOf2365_2277	AAT05043.1	Ribosomal large subunit pseudouridine synthase,	LMOf2365_1839	AAT04609.1	ATP-dependent DNA helicase RecG	[TP0339-TP0687 (0.85149276)]
COG0564	COG1200	LMOf2365_1871	AAT04641.1	Ribosomal large subunit pseudouridine synthase,	LMOf2365_1839	AAT04609.1	ATP-dependent DNA helicase RecG	[TP0339-TP0687 (0.85149276)]
COG0564	COG1200	LMOf2365_0989	AAT03767.1	Ribosomal large subunit pseudouridine synthase,	LMOf2365_1839	AAT04609.1	ATP-dependent DNA helicase RecG	[TP0339-TP0687 (0.85149276)]
COG0457	COG2812	LMOf2365_1951	AAT04721.1	TPR domain protein {UniProtKB/TrEMBL:Q71Y93}	LMOf2365_2684	AAT05449.1	DNA polymerase III, gamma and tau subunits	[TP0067-TP1005 (0.5652097)]
COG0457	COG2812	LMOf2365_1529	AAT04304.1	TPR domain protein {UniProtKB/TrEMBL:Q71ZG0}	LMOf2365_2684	AAT05449.1	DNA polymerase III, gamma and tau subunits	[TP0067-TP1005 (0.5652097)]
COG0457	COG2812	LMOf2365_1283	AAT04058.1	Hypothetical protein {UniProtKB/TrEMBL:Q720F6}	LMOf2365_2684	AAT05449.1	DNA polymerase III, gamma and tau subunits	[TP0067-TP1005 (0.5652097)]
COG0457	COG2812	LMOf2365_0986	AAT03764.1	TPR domain protein {UniProtKB/TrEMBL:Q721K0}	LMOf2365_2684	AAT05449.1	DNA polymerase III, gamma and tau subunits	[TP0067-TP1005 (0.5652097)]
COG0457	COG2812	LMOf2365_2452	AAT05217.1	TPR domain protein {UniProtKB/TrEMBL:Q71WU8}	LMOf2365_2684	AAT05449.1	DNA polymerase III, gamma and tau subunits	[TP0067-TP1005 (0.5652097)]
COG0457	COG1396	LMOf2365_1529	AAT04304.1	TPR domain protein {UniProtKB/TrEMBL:Q71ZG0}	LMOf2365_1279	AAT04054.1	Putative Ans operon transcriptional repressor	[TP0648-TP0461 (0.6214171)]
COG0457	COG1396	LMOf2365_0986	AAT03764.1	TPR domain protein {UniProtKB/TrEMBL:Q721K0}	LMOf2365_0344	AAT03130.1	Putative transcriptional activator	[TP0648-TP0461 (0.6214171)]
COG0457	COG1396	LMOf2365_1951	AAT04721.1	TPR domain protein {UniProtKB/TrEMBL:Q71Y93}	LMOf2365_0344	AAT03130.1	Putative transcriptional activator	[TP0648-TP0461 (0.6214171)]
COG0457	COG1396	LMOf2365_0986	AAT03764.1	TPR domain protein {UniProtKB/TrEMBL:Q721K0}	LMOf2365_0850	AAT03630.1	Putative transcriptional activator	[TP0648-TP0461 (0.6214171)]
COG0457	COG1396	LMOf2365_0986	AAT03764.1	TPR domain protein {UniProtKB/TrEMBL:Q721K0}	LMOf2365_1279	AAT04054.1	Putative Ans operon transcriptional repressor	[TP0648-TP0461 (0.6214171)]
COG0457	COG1396	LMOf2365_0986	AAT03764.1	TPR domain protein {UniProtKB/TrEMBL:Q721K0}	LMOf2365_0132	AAT02920.1	Putative prophage LambdaLm01, repressor protein	[TP0648-TP0461 (0.6214171)]
COG0457	COG1396	LMOf2365_1951	AAT04721.1	TPR domain protein {UniProtKB/TrEMBL:Q71Y93}	LMOf2365_1279	AAT04054.1	Putative Ans operon transcriptional repressor	[TP0648-TP0461 (0.6214171)]
COG0457	COG1396	LMOf2365_1283	AAT04058.1	Hypothetical protein {UniProtKB/TrEMBL:Q720F6}	LMOf2365_2420	AAT05186.1	Putative transcriptional activator	[TP0648-TP0461 (0.6214171)]
COG0457	COG1396	LMOf2365_0986	AAT03764.1	TPR domain protein {UniProtKB/TrEMBL:Q721K0}	LMOf2365_0343	AAT03129.1	Putative transcriptional activator	[TP0648-TP0461 (0.6214171)]
COG0457	COG1396	LMOf2365_1283	AAT04058.1	Hypothetical protein {UniProtKB/TrEMBL:Q720F6}	LMOf2365_0850	AAT03630.1	Putative transcriptional activator	[TP0648-TP0461 (0.6214171)]
COG0457	COG1396	LMOf2365_2452	AAT05217.1	TPR domain protein {UniProtKB/TrEMBL:Q71WU8}	LMOf2365_0344	AAT03130.1	Putative transcriptional activator	[TP0648-TP0461 (0.6214171)]
COG0457	COG1396	LMOf2365_2452	AAT05217.1	TPR domain protein {UniProtKB/TrEMBL:Q71WU8}	LMOf2365_0850	AAT03630.1	Putative transcriptional activator	[TP0648-TP0461 (0.6214171)]
COG0457	COG1396	LMOf2365_1951	AAT04721.1	TPR domain protein {UniProtKB/TrEMBL:Q71Y93}	LMOf2365_0822	AAT03602.1	DNA-binding protein {UniProtKB/TrEMBL:Q722B2}	[TP0648-TP0461 (0.6214171)]
COG0457	COG1396	LMOf2365_1529	AAT04304.1	TPR domain protein {UniProtKB/TrEMBL:Q71ZG0}	LMOf2365_0343	AAT03129.1	Putative transcriptional activator	[TP0648-TP0461 (0.6214171)]
COG0457	COG1396	LMOf2365_2452	AAT05217.1	TPR domain protein {UniProtKB/TrEMBL:Q71WU8}	LMOf2365_0343	AAT03129.1	Putative transcriptional activator	[TP0648-TP0461 (0.6214171)]
COG0457	COG1396	LMOf2365_1951	AAT04721.1	TPR domain protein {UniProtKB/TrEMBL:Q71Y93}	LMOf2365_0132	AAT02920.1	Putative prophage LambdaLm01, repressor protein	[TP0648-TP0461 (0.6214171)]
COG0457	COG1396	LMOf2365_1951	AAT04721.1	TPR domain protein {UniProtKB/TrEMBL:Q71Y93}	LMOf2365_0343	AAT03129.1	Putative transcriptional activator	[TP0648-TP0461 (0.6214171)]
COG0457	COG1396	LMOf2365_1529	AAT04304.1	TPR domain protein {UniProtKB/TrEMBL:Q71ZG0}	LMOf2365_0850	AAT03630.1	Putative transcriptional activator	[TP0648-TP0461 (0.6214171)]
COG0457	COG1396	LMOf2365_2452	AAT05217.1	TPR domain protein {UniProtKB/TrEMBL:Q71WU8}	LMOf2365_0132	AAT02920.1	Putative prophage LambdaLm01, repressor protein	[TP0648-TP0461 (0.6214171)]
COG0457	COG1396	LMOf2365_2452	AAT05217.1	TPR domain protein {UniProtKB/TrEMBL:Q71WU8}	LMOf2365_1279	AAT04054.1	Putative Ans operon transcriptional repressor	[TP0648-TP0461 (0.6214171)]
COG0457	COG1396	LMOf2365_1951	AAT04721.1	TPR domain protein {UniProtKB/TrEMBL:Q71Y93}	LMOf2365_2420	AAT05186.1	Putative transcriptional activator	[TP0648-TP0461 (0.6214171)]
COG0457	COG1396	LMOf2365_1951	AAT04721.1	TPR domain protein {UniProtKB/TrEMBL:Q71Y93}	LMOf2365_0850	AAT03630.1	Putative transcriptional activator	[TP0648-TP0461 (0.6214171)]
COG0457	COG1396	LMOf2365_1529	AAT04304.1	TPR domain protein {UniProtKB/TrEMBL:Q71ZG0}	LMOf2365_0822	AAT03602.1	DNA-binding protein {UniProtKB/TrEMBL:Q722B2}	[TP0648-TP0461 (0.6214171)]
COG0457	COG1396	LMOf2365_1283	AAT04058.1	Hypothetical protein {UniProtKB/TrEMBL:Q720F6}	LMOf2365_0691	AAT03472.1	Putative transcriptional activator	[TP0648-TP0461 (0.6214171)]
COG0457	COG1396	LMOf2365_1529	AAT04304.1	TPR domain protein {UniProtKB/TrEMBL:Q71ZG0}	LMOf2365_0691	AAT03472.1	Putative transcriptional activator	[TP0648-TP0461 (0.6214171)]
COG0457	COG1396	LMOf2365_1283	AAT04058.1	Hypothetical protein {UniProtKB/TrEMBL:Q720F6}	LMOf2365_0343	AAT03129.1	Putative transcriptional activator	[TP0648-TP0461 (0.6214171)]
COG0457	COG1396	LMOf2365_2452	AAT05217.1	TPR domain protein {UniProtKB/TrEMBL:Q71WU8}	LMOf2365_2420	AAT05186.1	Putative transcriptional activator	[TP0648-TP0461 (0.6214171)]
COG0457	COG1396	LMOf2365_0986	AAT03764.1	TPR domain protein {UniProtKB/TrEMBL:Q721K0}	LMOf2365_2420	AAT05186.1	Putative transcriptional activator	[TP0648-TP0461 (0.6214171)]
COG0457	COG1396	LMOf2365_1529	AAT04304.1	TPR domain protein {UniProtKB/TrEMBL:Q71ZG0}	LMOf2365_0344	AAT03130.1	Putative transcriptional activator	[TP0648-TP0461 (0.6214171)]
COG0457	COG1396	LMOf2365_1529	AAT04304.1	TPR domain protein {UniProtKB/TrEMBL:Q71ZG0}	LMOf2365_0132	AAT02920.1	Putative prophage LambdaLm01, repressor protein	[TP0648-TP0461 (0.6214171)]
COG0457	COG1396	LMOf2365_0986	AAT03764.1	TPR domain protein {UniProtKB/TrEMBL:Q721K0}	LMOf2365_0822	AAT03602.1	DNA-binding protein {UniProtKB/TrEMBL:Q722B2}	[TP0648-TP0461 (0.6214171)]
COG0457	COG1396	LMOf2365_1529	AAT04304.1	TPR domain protein {UniProtKB/TrEMBL:Q71ZG0}	LMOf2365_2420	AAT05186.1	Putative transcriptional activator	[TP0648-TP0461 (0.6214171)]
COG0457	COG1396	LMOf2365_1283	AAT04058.1	Hypothetical protein {UniProtKB/TrEMBL:Q720F6}	LMOf2365_0822	AAT03602.1	DNA-binding protein {UniProtKB/TrEMBL:Q722B2}	[TP0648-TP0461 (0.6214171)]
COG0457	COG1396	LMOf2365_0986	AAT03764.1	TPR domain protein {UniProtKB/TrEMBL:Q721K0}	LMOf2365_0691	AAT03472.1	Putative transcriptional activator	[TP0648-TP0461 (0.6214171)]
COG0457	COG1396	LMOf2365_2452	AAT05217.1	TPR domain protein {UniProtKB/TrEMBL:Q71WU8}	LMOf2365_0691	AAT03472.1	Putative transcriptional activator	[TP0648-TP0461 (0.6214171)]
COG0457	COG1396	LMOf2365_1283	AAT04058.1	Hypothetical protein {UniProtKB/TrEMBL:Q720F6}	LMOf2365_0344	AAT03130.1	Putative transcriptional activator	[TP0648-TP0461 (0.6214171)]
COG0457	COG1396	LMOf2365_1951	AAT04721.1	TPR domain protein {UniProtKB/TrEMBL:Q71Y93}	LMOf2365_0691	AAT03472.1	Putative transcriptional activator	[TP0648-TP0461 (0.6214171)]
COG0457	COG1396	LMOf2365_2452	AAT05217.1	TPR domain protein {UniProtKB/TrEMBL:Q71WU8}	LMOf2365_0822	AAT03602.1	DNA-binding protein {UniProtKB/TrEMBL:Q722B2}	[TP0648-TP0461 (0.6214171)]
COG0457	COG1396	LMOf2365_1283	AAT04058.1	Hypothetical protein {UniProtKB/TrEMBL:Q720F6}	LMOf2365_1279	AAT04054.1	Putative Ans operon transcriptional repressor	[TP0648-TP0461 (0.6214171)]
COG0457	COG1396	LMOf2365_1283	AAT04058.1	Hypothetical protein {UniProtKB/TrEMBL:Q720F6}	LMOf2365_0132	AAT02920.1	Putative prophage LambdaLm01, repressor protein	[TP0648-TP0461 (0.6214171)]
COG0036	COG1516	LMOf2365_0528	AAT03310.1	Ribulose-phosphate 3-epimerase family protein	LMOf2365_0744	AAT03525.1	Putative flagellar protein FliS	[TP0945-TP0943 (0.573118)]
COG0036	COG1516	LMOf2365_0534	AAT03316.1	Ribulose-phosphate 3-epimerase	LMOf2365_0744	AAT03525.1	Putative flagellar protein FliS	[TP0945-TP0943 (0.573118)]
COG0036	COG1516	LMOf2365_1846	AAT04616.1	Ribulose-phosphate 3-epimerase	LMOf2365_0744	AAT03525.1	Putative flagellar protein FliS	[TP0945-TP0943 (0.573118)]
COG0036	COG1516	LMOf2365_2639	AAT05404.1	Ribulose-phosphate 3-epimerase	LMOf2365_0744	AAT03525.1	Putative flagellar protein FliS	[TP0945-TP0943 (0.573118)]
COG0036	COG1516	LMOf2365_2641	AAT05406.1	Ribulose-phosphate 3-epimerase family protein	LMOf2365_0744	AAT03525.1	Putative flagellar protein FliS	[TP0945-TP0943 (0.573118)]
COG0237	COG1493	LMOf2365_1585	coaE	Dephospho-CoA kinase (EC 2.7.1.24) (Dephosphocoenzyme A kinase)	LMOf2365_2456	hprK	HPr kinase/phosphorylase (EC 2.7.11.-) (EC 2.7.4.-) (HPrK/P) (HPr(Ser) kinase/phosphorylase)	[TP0296-TP0591 (0.7885255)]
COG0124	COG0124	LMOf2365_1539	hisS	Histidyl-tRNA synthetase (EC 6.1.1.21) (Histidine--tRNA ligase) (HisRS)	LMOf2365_1539	hisS	Histidyl-tRNA synthetase (EC 6.1.1.21) (Histidine--tRNA ligase) (HisRS)	[TP0641-TP0641 (0.67365265)]
COG0290	COG1837	LMOf2365_1810	infC	Translation initiation factor IF-3	LMOf2365_1823	AAT04594.1	UPF0109 protein LMOf2365_1823	[TP0850-TP0906 (0.70629925)]
COG0420	COG1256	LMOf2365_1667	AAT04441.1	Putative exonuclease SbcD	LMOf2365_0741	AAT03522.1	Flagellar hook-associated protein 1-related	[TP0626-TP0660 (0.6120698)]
COG0420	COG1256	LMOf2365_2255	AAT05022.1	Ser/Thr protein phosphatase family protein	LMOf2365_0741	AAT03522.1	Flagellar hook-associated protein 1-related	[TP0626-TP0660 (0.6120698)]
COG0442	COG1344	LMOf2365_1336	AAT04111.1	Prolyl-tRNA synthetase {UniProtKB/TrEMBL:Q720A3}	LMOf2365_0742	AAT03523.1	Putative flagellar hook-associated protein FlgL	[TP0160-TP0792 (0.6929264), TP0160-TP0659 (0.5927278)]
COG0442	COG1344	LMOf2365_1336	AAT04111.1	Prolyl-tRNA synthetase {UniProtKB/TrEMBL:Q720A3}	LMOf2365_0726	flaA	Flagellin {UniProtKB/TrEMBL:Q722K7}	[TP0160-TP0792 (0.6929264), TP0160-TP0659 (0.5927278)]
COG4939	COG4974	LMOf2365_2610	AAT05375.1	Putative lipoprotein {UniProtKB/TrEMBL:Q71WE1}	LMOf2365_1295	codV	Tyrosine recombinase xerC	[TP0171-TP0391 (0.7207038)]
COG4939	COG4974	LMOf2365_2610	AAT05375.1	Putative lipoprotein {UniProtKB/TrEMBL:Q71WE1}	LMOf2365_1985	xerD	Tyrosine recombinase xerD	[TP0171-TP0391 (0.7207038)]
COG0211	COG1536	LMOf2365_1559	rpmA	50S ribosomal protein L27	LMOf2365_0750	AAT03531.1	Flagellar motor switch protein FliG	[TP0743-TP0400 (0.6311798)]
COG0486	COG0803	LMOf2365_2802	trmE	tRNA modification GTPase trmE	LMOf2365_1875	mntA	Manganese-binding lipoprotein mntA precursor	[TP0550-TP0163 (0.74372905)]
COG0486	COG0803	LMOf2365_2802	trmE	tRNA modification GTPase trmE	LMOf2365_1695	AAT04468.1	Putative laminin-binding surface protein	[TP0550-TP0163 (0.74372905)]
COG0486	COG0803	LMOf2365_2802	trmE	tRNA modification GTPase trmE	LMOf2365_0168	AAT02955.1	Zinc ABC transporter, zinc-binding protein	[TP0550-TP0163 (0.74372905)]
COG1536	COG1595	LMOf2365_0750	AAT03531.1	Flagellar motor switch protein FliG	LMOf2365_0255	AAT03042.1	RNA polymerase sigma-30 factor	[TP0400-TP0092 (0.64304686)]
COG0687	COG1057	LMOf2365_0826	AAT03606.1	Spermidine/putrescine ABC transporter,	LMOf2365_1507	nadD	Probable nicotinate-nucleotide adenylyltransferase (EC 2.7.7.18) (Deamido-NAD(+) pyrophosphorylase) (Deamido-NAD(+) diphosphorylase) (Nicotinate mononucleotide adenylyltransferase) (NaMN adenylyltransferase)	[TP0655-TP0741 (0.7061969)]
COG1558	COG4786	LMOf2365_0747	AAT03528.1	Flagellar basal-body rod protein FlgC	LMOf2365_0718	AAT03499.1	Putative flagellar basal-body rod protein	[TP0397-TP0961 (0.74447966)]
COG0012	COG0608	LMOf2365_2770	AAT05535.1	GTP-binding protein YchF	LMOf2365_1544	AAT04319.1	Single-stranded-DNA-specific exonuclease RecJ	[TP0124-TP0704 (0.626838)]
COG1653	COG4939	LMOf2365_2830	AAT05594.1	ABC transporter, substrate-binding protein	LMOf2365_2610	AAT05375.1	Putative lipoprotein {UniProtKB/TrEMBL:Q71WE1}	[TP0074-TP0171 (0.57966745)]
COG1653	COG4939	LMOf2365_0876	AAT03656.1	Sugar ABC transporter, sugar-binding protein	LMOf2365_2610	AAT05375.1	Putative lipoprotein {UniProtKB/TrEMBL:Q71WE1}	[TP0074-TP0171 (0.57966745)]
COG1653	COG4939	LMOf2365_2031	AAT04801.1	ABC transporter, substrate-binding protein	LMOf2365_2610	AAT05375.1	Putative lipoprotein {UniProtKB/TrEMBL:Q71WE1}	[TP0074-TP0171 (0.57966745)]
COG1653	COG4939	LMOf2365_0192	AAT02979.1	Sugar ABC transporter, sugar-binding protein	LMOf2365_2610	AAT05375.1	Putative lipoprotein {UniProtKB/TrEMBL:Q71WE1}	[TP0074-TP0171 (0.57966745)]
COG1653	COG4939	LMOf2365_1754	AAT04526.1	ABC transporter, substrate-binding protein	LMOf2365_2610	AAT05375.1	Putative lipoprotein {UniProtKB/TrEMBL:Q71WE1}	[TP0074-TP0171 (0.57966745)]
COG1516	COG2868	LMOf2365_0744	AAT03525.1	Putative flagellar protein FliS	LMOf2365_1560	AAT04335.1	Hypothetical protein {UniProtKB/TrEMBL:Q71ZC9}	[TP0943-TP0744 (0.6225916)]
COG0050	COG0457	LMOf2365_2632	tuf	Elongation factor Tu (EF-Tu)	LMOf2365_1529	AAT04304.1	TPR domain protein {UniProtKB/TrEMBL:Q71ZG0}	[TP0187-TP0067 (0.7854602)]
COG0050	COG0457	LMOf2365_2632	tuf	Elongation factor Tu (EF-Tu)	LMOf2365_2452	AAT05217.1	TPR domain protein {UniProtKB/TrEMBL:Q71WU8}	[TP0187-TP0067 (0.7854602)]
COG0050	COG0457	LMOf2365_2632	tuf	Elongation factor Tu (EF-Tu)	LMOf2365_0986	AAT03764.1	TPR domain protein {UniProtKB/TrEMBL:Q721K0}	[TP0187-TP0067 (0.7854602)]
COG0050	COG0457	LMOf2365_2632	tuf	Elongation factor Tu (EF-Tu)	LMOf2365_1283	AAT04058.1	Hypothetical protein {UniProtKB/TrEMBL:Q720F6}	[TP0187-TP0067 (0.7854602)]
COG0050	COG0457	LMOf2365_2632	tuf	Elongation factor Tu (EF-Tu)	LMOf2365_1951	AAT04721.1	TPR domain protein {UniProtKB/TrEMBL:Q71Y93}	[TP0187-TP0067 (0.7854602)]
COG0220	COG1316	LMOf2365_1637	trmB	tRNA (guanine-N(7)-)-methyltransferase (EC 2.1.1.33) (tRNA(m7G46)- methyltransferase)	LMOf2365_0480	AAT03263.1	Putative transcriptional regulator	[TP0464-TP0739 (0.7885255)]
COG0220	COG1316	LMOf2365_1637	trmB	tRNA (guanine-N(7)-)-methyltransferase (EC 2.1.1.33) (tRNA(m7G46)- methyltransferase)	LMOf2365_2491	AAT05256.1	Putative transcriptional regulator	[TP0464-TP0739 (0.7885255)]
COG0220	COG1316	LMOf2365_1637	trmB	tRNA (guanine-N(7)-)-methyltransferase (EC 2.1.1.33) (tRNA(m7G46)- methyltransferase)	LMOf2365_1047	AAT03824.1	Putative transcriptional regulator	[TP0464-TP0739 (0.7885255)]
COG0301	COG0457	LMOf2365_1614	thiI	Probable thiamine biosynthesis protein thiI	LMOf2365_1529	AAT04304.1	TPR domain protein {UniProtKB/TrEMBL:Q71ZG0}	[TP0559-TP0095 (0.76004404), TP0559-TP0067 (0.65738976)]
COG0301	COG0457	LMOf2365_1614	thiI	Probable thiamine biosynthesis protein thiI	LMOf2365_1951	AAT04721.1	TPR domain protein {UniProtKB/TrEMBL:Q71Y93}	[TP0559-TP0095 (0.76004404), TP0559-TP0067 (0.65738976)]
COG0301	COG0457	LMOf2365_1614	thiI	Probable thiamine biosynthesis protein thiI	LMOf2365_2452	AAT05217.1	TPR domain protein {UniProtKB/TrEMBL:Q71WU8}	[TP0559-TP0095 (0.76004404), TP0559-TP0067 (0.65738976)]
COG0301	COG0457	LMOf2365_1614	thiI	Probable thiamine biosynthesis protein thiI	LMOf2365_0986	AAT03764.1	TPR domain protein {UniProtKB/TrEMBL:Q721K0}	[TP0559-TP0095 (0.76004404), TP0559-TP0067 (0.65738976)]
COG0301	COG0457	LMOf2365_1614	thiI	Probable thiamine biosynthesis protein thiI	LMOf2365_1283	AAT04058.1	Hypothetical protein {UniProtKB/TrEMBL:Q720F6}	[TP0559-TP0095 (0.76004404), TP0559-TP0067 (0.65738976)]
COG0257	COG0564	LMOf2365_2582	AAT05347.1	50S ribosomal protein L36	LMOf2365_0989	AAT03767.1	Ribosomal large subunit pseudouridine synthase,	[TP0209-TP0154 (0.634929)]
COG0257	COG0564	LMOf2365_2582	AAT05347.1	50S ribosomal protein L36	LMOf2365_2277	AAT05043.1	Ribosomal large subunit pseudouridine synthase,	[TP0209-TP0154 (0.634929)]
COG0257	COG0564	LMOf2365_2582	AAT05347.1	50S ribosomal protein L36	LMOf2365_1871	AAT04641.1	Ribosomal large subunit pseudouridine synthase,	[TP0209-TP0154 (0.634929)]
COG0457	COG1187	LMOf2365_1951	AAT04721.1	TPR domain protein {UniProtKB/TrEMBL:Q71Y93}	LMOf2365_1979	AAT04749.1	Ribosomal large subunit pseudouridine synthase B	[TP0067-TP0459 (0.6360361)]
COG0457	COG1187	LMOf2365_0986	AAT03764.1	TPR domain protein {UniProtKB/TrEMBL:Q721K0}	LMOf2365_1979	AAT04749.1	Ribosomal large subunit pseudouridine synthase B	[TP0067-TP0459 (0.6360361)]
COG0457	COG1187	LMOf2365_1529	AAT04304.1	TPR domain protein {UniProtKB/TrEMBL:Q71ZG0}	LMOf2365_1979	AAT04749.1	Ribosomal large subunit pseudouridine synthase B	[TP0067-TP0459 (0.6360361)]
COG0457	COG1187	LMOf2365_1951	AAT04721.1	TPR domain protein {UniProtKB/TrEMBL:Q71Y93}	LMOf2365_2312	AAT05078.1	Ribosomal small subunit pseudouridine synthase A	[TP0067-TP0459 (0.6360361)]
COG0457	COG1187	LMOf2365_1283	AAT04058.1	Hypothetical protein {UniProtKB/TrEMBL:Q720F6}	LMOf2365_1979	AAT04749.1	Ribosomal large subunit pseudouridine synthase B	[TP0067-TP0459 (0.6360361)]
COG0457	COG1187	LMOf2365_2452	AAT05217.1	TPR domain protein {UniProtKB/TrEMBL:Q71WU8}	LMOf2365_2312	AAT05078.1	Ribosomal small subunit pseudouridine synthase A	[TP0067-TP0459 (0.6360361)]
COG0457	COG1187	LMOf2365_1529	AAT04304.1	TPR domain protein {UniProtKB/TrEMBL:Q71ZG0}	LMOf2365_2312	AAT05078.1	Ribosomal small subunit pseudouridine synthase A	[TP0067-TP0459 (0.6360361)]
COG0457	COG1187	LMOf2365_1283	AAT04058.1	Hypothetical protein {UniProtKB/TrEMBL:Q720F6}	LMOf2365_2312	AAT05078.1	Ribosomal small subunit pseudouridine synthase A	[TP0067-TP0459 (0.6360361)]
COG0457	COG1187	LMOf2365_2452	AAT05217.1	TPR domain protein {UniProtKB/TrEMBL:Q71WU8}	LMOf2365_1979	AAT04749.1	Ribosomal large subunit pseudouridine synthase B	[TP0067-TP0459 (0.6360361)]
COG0457	COG1187	LMOf2365_0986	AAT03764.1	TPR domain protein {UniProtKB/TrEMBL:Q721K0}	LMOf2365_2312	AAT05078.1	Ribosomal small subunit pseudouridine synthase A	[TP0067-TP0459 (0.6360361)]
COG0210	COG0305	LMOf2365_1784	AAT04555.1	ATP-dependent DNA helicase PcrA	LMOf2365_0063	AAT02851.1	Replicative DNA helicase	[TP0102-TP0058 (0.8842861)]
COG1256	COG1516	LMOf2365_0741	AAT03522.1	Flagellar hook-associated protein 1-related	LMOf2365_0744	AAT03525.1	Putative flagellar protein FliS	[TP0660-TP0943 (0.90609026)]
COG0552	COG1774	LMOf2365_1830	AAT04600.1	Signal recognition particle-docking protein FtsY	LMOf2365_0178	AAT02965.1	Hypothetical protein {UniProtKB/TrEMBL:Q724P6}	[TP0578-TP0046 (0.5421936)]
COG0257	COG1057	LMOf2365_2582	AAT05347.1	50S ribosomal protein L36	LMOf2365_1507	nadD	Probable nicotinate-nucleotide adenylyltransferase (EC 2.7.7.18) (Deamido-NAD(+) pyrophosphorylase) (Deamido-NAD(+) diphosphorylase) (Nicotinate mononucleotide adenylyltransferase) (NaMN adenylyltransferase)	[TP0209-TP0741 (0.64932555)]
COG0840	COG1070	LMOf2365_0759	AAT03540.1	Putative methyl-accepting chemotaxis protein	LMOf2365_2839	rhaB	Rhamnulokinase (EC 2.7.1.5) (Rhamnulose kinase)	[TP0640-TP0295 (0.8429581)]
COG0840	COG1070	LMOf2365_1723	AAT04496.1	Methyl-accepting chemotaxis protein	LMOf2365_2692	AAT05457.1	Putative gluconate kinase	[TP0640-TP0295 (0.8429581)]
COG0840	COG1070	LMOf2365_1723	AAT04496.1	Methyl-accepting chemotaxis protein	LMOf2365_2839	rhaB	Rhamnulokinase (EC 2.7.1.5) (Rhamnulose kinase)	[TP0640-TP0295 (0.8429581)]
COG0840	COG1070	LMOf2365_0759	AAT03540.1	Putative methyl-accepting chemotaxis protein	LMOf2365_2692	AAT05457.1	Putative gluconate kinase	[TP0640-TP0295 (0.8429581)]
