# Supplementary material for: The Binary Protein Interactome of Treponema pallidum – The Syphilis Spirochete
Source: PLoS One. 2008 May 28;3(5):e2292. doi: 10.1371/journal.pone.0002292 (PMC2386257; doi:10.1371/journal.pone.0002292)
Supplement: Data S1 — Predicted protein-protein interactions based on our Treponema pallidum data; zip archive containing 372 files with one file per species. (6.09 MB ZIP) [file pone.0002292.s006.zip › bacteria/Magnetospirillum_magneticum.tab]

342108 Magnetospirillum magneticum
COG A	COG B	Locus Id A	Preferred Name(s) A	Annotation A	Locus Id B	Preferred Name(s) B	Annotation B	T. pallidum interaction
COG0186	COG1475	amb3121	rpsQ	30S ribosomal protein S17	amb1196	amb1196	Predicted transcriptional regulator	[TP0198-TP0271 (0.71912634)]
COG0186	COG1475	amb3121	rpsQ	30S ribosomal protein S17	amb1502	amb1502	Predicted transcriptional regulator	[TP0198-TP0271 (0.71912634)]
COG0608	COG0817	amb3730	amb3730	Single-stranded DNA-specific exonuclease	amb3219	amb3219	Holliday junction resolvasome, endonuclease	[TP0704-TP0517 (0.81382185)]
COG0845	COG4591	amb3413	amb3413	Membrane-fusion protein	amb2765	amb2765	ABC-type transport system	[TP0965-TP0582 (0.8143851)]
COG0845	COG4591	amb1141	amb1141	Membrane-fusion protein	amb2765	amb2765	ABC-type transport system	[TP0965-TP0582 (0.8143851)]
COG0845	COG4591	amb1249	amb1249	Membrane-fusion protein	amb2765	amb2765	ABC-type transport system	[TP0965-TP0582 (0.8143851)]
COG0845	COG4591	amb2764	amb2764	Membrane-fusion protein	amb2572	amb2572	ABC-type transport system, permease component	[TP0965-TP0582 (0.8143851)]
COG0845	COG4591	amb2764	amb2764	Membrane-fusion protein	amb2765	amb2765	ABC-type transport system	[TP0965-TP0582 (0.8143851)]
COG0845	COG4591	amb2542	amb2542	Membrane-fusion protein	amb2765	amb2765	ABC-type transport system	[TP0965-TP0582 (0.8143851)]
COG0845	COG4591	amb3413	amb3413	Membrane-fusion protein	amb2572	amb2572	ABC-type transport system, permease component	[TP0965-TP0582 (0.8143851)]
COG0845	COG4591	amb0181	amb0181	Membrane-fusion protein	amb2572	amb2572	ABC-type transport system, permease component	[TP0965-TP0582 (0.8143851)]
COG0845	COG4591	amb3436	amb3436	Membrane-fusion protein	amb2572	amb2572	ABC-type transport system, permease component	[TP0965-TP0582 (0.8143851)]
COG0845	COG4591	amb1876	amb1876	Membrane-fusion protein	amb2572	amb2572	ABC-type transport system, permease component	[TP0965-TP0582 (0.8143851)]
COG0845	COG4591	amb3476	amb3476	Membrane-fusion protein; Multidrug resistance	amb2765	amb2765	ABC-type transport system	[TP0965-TP0582 (0.8143851)]
COG0845	COG4591	amb3424	amb3424	Membrane-fusion protein	amb2765	amb2765	ABC-type transport system	[TP0965-TP0582 (0.8143851)]
COG0845	COG4591	amb4057	amb4057	Membrane-fusion protein	amb2765	amb2765	ABC-type transport system	[TP0965-TP0582 (0.8143851)]
COG0845	COG4591	amb3159	amb3159	Membrane-fusion protein	amb2765	amb2765	ABC-type transport system	[TP0965-TP0582 (0.8143851)]
COG0845	COG4591	amb1249	amb1249	Membrane-fusion protein	amb2572	amb2572	ABC-type transport system, permease component	[TP0965-TP0582 (0.8143851)]
COG0845	COG4591	amb1141	amb1141	Membrane-fusion protein	amb2572	amb2572	ABC-type transport system, permease component	[TP0965-TP0582 (0.8143851)]
COG0845	COG4591	amb3159	amb3159	Membrane-fusion protein	amb2572	amb2572	ABC-type transport system, permease component	[TP0965-TP0582 (0.8143851)]
COG0845	COG4591	amb3424	amb3424	Membrane-fusion protein	amb2572	amb2572	ABC-type transport system, permease component	[TP0965-TP0582 (0.8143851)]
COG0845	COG4591	amb1876	amb1876	Membrane-fusion protein	amb2765	amb2765	ABC-type transport system	[TP0965-TP0582 (0.8143851)]
COG0845	COG4591	amb2378	amb2378	Membrane-fusion protein	amb2572	amb2572	ABC-type transport system, permease component	[TP0965-TP0582 (0.8143851)]
COG0845	COG4591	amb3476	amb3476	Membrane-fusion protein; Multidrug resistance	amb2572	amb2572	ABC-type transport system, permease component	[TP0965-TP0582 (0.8143851)]
COG0845	COG4591	amb0181	amb0181	Membrane-fusion protein	amb2765	amb2765	ABC-type transport system	[TP0965-TP0582 (0.8143851)]
COG0845	COG4591	amb3274	amb3274	Membrane-fusion protein	amb2572	amb2572	ABC-type transport system, permease component	[TP0965-TP0582 (0.8143851)]
COG0845	COG4591	amb4057	amb4057	Membrane-fusion protein	amb2572	amb2572	ABC-type transport system, permease component	[TP0965-TP0582 (0.8143851)]
COG0845	COG4591	amb2542	amb2542	Membrane-fusion protein	amb2572	amb2572	ABC-type transport system, permease component	[TP0965-TP0582 (0.8143851)]
COG0845	COG4591	amb3436	amb3436	Membrane-fusion protein	amb2765	amb2765	ABC-type transport system	[TP0965-TP0582 (0.8143851)]
COG0845	COG4591	amb2378	amb2378	Membrane-fusion protein	amb2765	amb2765	ABC-type transport system	[TP0965-TP0582 (0.8143851)]
COG0845	COG4591	amb3274	amb3274	Membrane-fusion protein	amb2765	amb2765	ABC-type transport system	[TP0965-TP0582 (0.8143851)]
COG0617	COG0860	amb4158	amb4158	tRNA nucleotidyltransferase/poly(A) polymerase	amb4081	amb4081	N-acetylmuramoyl-L-alanine amidase	[TP0270-TP0247 (0.76828843)]
COG0201	COG0550	amb3111	amb3111	Preprotein translocase subunit SecY	amb0682	amb0682	DNA topoisomerase I	[TP0208-TP0394 (0.8044664)]
COG0693	COG1922	amb1866	amb1866	Putative intracellular protease/amidase	amb1439	amb1439	Teichoic acid biosynthesis protein	[TP0445-TP0275 (0.6010877)]
COG0768	COG2812	amb3842	amb3842	Cell division protein FtsI/penicillin-binding	amb4103	amb4103	DNA polymerase III, gamma/tau subunits	[TP0500-TP1005 (0.655462)]
COG0768	COG2812	amb3516	amb3516	Cell division protein FtsI/penicillin-binding	amb4103	amb4103	DNA polymerase III, gamma/tau subunits	[TP0500-TP1005 (0.655462)]
COG0051	COG0693	amb3131	rpsJ	30S ribosomal protein S10	amb1866	amb1866	Putative intracellular protease/amidase	[TP0188-TP0445 (0.6307204)]
COG0180	COG0564	amb4408	amb4408	Tryptophanyl-tRNA synthetase	amb3186	amb3186	Pseudouridylate synthase, 23S RNA-specific	[TP0632-TP0339 (0.7885255)]
COG0180	COG0564	amb4408	amb4408	Tryptophanyl-tRNA synthetase	amb3411	amb3411	Hypothetical pseudouridine synthase in lpd	[TP0632-TP0339 (0.7885255)]
COG0180	COG0564	amb4408	amb4408	Tryptophanyl-tRNA synthetase	amb3805	amb3805	Hypothetical pseudouridine synthase in lpd	[TP0632-TP0339 (0.7885255)]
COG0090	COG0223	amb3127	rplB	50S ribosomal protein L2	amb0242	amb0242	Methionyl-tRNA formyltransferase	[TP0192-TP0756 (0.8610547)]
COG0632	COG2255	amb3218	amb3218	Holliday junction resolvasome, DNA-binding	amb3216	ruvB	Holliday junction ATP-dependent DNA helicase ruvB (EC 3.6.1.-)	[TP0543-TP0162 (0.9659884)]
COG0462	COG0817	amb0590	amb0590	Phosphoribosylpyrophosphate synthetase	amb3219	amb3219	Holliday junction resolvasome, endonuclease	[TP0294-TP0517 (0.54911256)]
COG0125	COG0586	amb2450	amb2450	Thymidylate kinase	amb2200	amb2200	Hypothetical protein yohD	[TP0354-TP0779 (0.67954355)]
COG0257	COG0577	amb2294	amb2294	Ribosomal protein L36	amb2541	amb2541	ABC-type antimicrobial peptide transport system,	[TP0209-TP0962 (0.5903608)]
COG1291	COG1684	amb2558	amb2558	Flagellar motor component	amb0618	amb0618	Flagellar biosynthesis pathway	[TP0725-TP0716 (0.9601814)]
COG1291	COG1684	amb2578	amb2578	Flagellar motor component	amb0618	amb0618	Flagellar biosynthesis pathway	[TP0725-TP0716 (0.9601814)]
COG1061	COG3391	amb0356	amb0356	DNA or RNA helicase of superfamily II	amb1402	amb1402	NirF protein	[TP0380-TP0421 (0.5112116)]
COG0222	COG0802	amb3141	rplL	50S ribosomal protein L7/L12	amb4249	amb4249	Predicted ATPase or kinase	[TP0240-TP0875 (0.8481433)]
COG0495	COG1214	amb0027	amb0027	Leucyl-tRNA synthetase	amb4455	amb4455	Inactive homolog of metal-dependent protease,	[TP0586-TP0876 (0.5571989)]
COG0192	COG0592	amb4469	metK	S-adenosylmethionine synthetase (EC 2.5.1.6) (Methionine adenosyltransferase) (AdoMet synthetase) (MAT)	amb0637	amb0637	DNA polymerase sliding clamp subunit	[TP0794-TP0002 (0.8412751)]
COG0360	COG0616	amb2103	amb2103	Ribosomal protein S6	amb1598	amb1598	Periplasmic serine protease	[TP0063-TP0997 (0.6657489)]
COG0360	COG0616	amb2103	amb2103	Ribosomal protein S6	amb1172	amb1172	Periplasmic serine protease	[TP0063-TP0997 (0.6657489)]
COG0360	COG0616	amb2103	amb2103	Ribosomal protein S6	amb0375	amb0375	Periplasmic serine protease	[TP0063-TP0997 (0.6657489)]
COG0125	COG0457	amb2450	amb2450	Thymidylate kinase	amb3060	amb3060	FOG: TPR repeat	[TP0354-TP0648 (0.5206915)]
COG0125	COG0457	amb2450	amb2450	Thymidylate kinase	amb4436	amb4436	FOG: TPR repeat	[TP0354-TP0648 (0.5206915)]
COG0125	COG0457	amb2450	amb2450	Thymidylate kinase	amb2136	amb2136	TPR repeat	[TP0354-TP0648 (0.5206915)]
COG0125	COG0457	amb2450	amb2450	Thymidylate kinase	amb3871	amb3871	FOG: TPR repeat	[TP0354-TP0648 (0.5206915)]
COG0125	COG0457	amb2450	amb2450	Thymidylate kinase	amb4019	amb4019	Predicted methyltransferase	[TP0354-TP0648 (0.5206915)]
COG0125	COG0457	amb2450	amb2450	Thymidylate kinase	amb0688	amb0688	TPR repeat	[TP0354-TP0648 (0.5206915)]
COG0125	COG0457	amb2450	amb2450	Thymidylate kinase	amb0971	mms24	TPR repeat	[TP0354-TP0648 (0.5206915)]
COG0125	COG0457	amb2450	amb2450	Thymidylate kinase	amb0757	amb0757	TPR repeat	[TP0354-TP0648 (0.5206915)]
COG0125	COG0457	amb2450	amb2450	Thymidylate kinase	amb0024	amb0024	TPR repeat protein	[TP0354-TP0648 (0.5206915)]
COG0125	COG0457	amb2450	amb2450	Thymidylate kinase	amb1856	amb1856	Putative protein-tyrosine sulfotransferase	[TP0354-TP0648 (0.5206915)]
COG0860	COG1396	amb4081	amb4081	N-acetylmuramoyl-L-alanine amidase	amb2180	amb2180	Predicted transcriptional regulator	[TP0247-TP0461 (0.8100859)]
COG0860	COG1396	amb4081	amb4081	N-acetylmuramoyl-L-alanine amidase	amb3562	amb3562	Predicted transcriptional regulator	[TP0247-TP0461 (0.8100859)]
COG0860	COG1396	amb4081	amb4081	N-acetylmuramoyl-L-alanine amidase	amb4539	amb4539	Predicted transcriptional regulator	[TP0247-TP0461 (0.8100859)]
COG0860	COG1396	amb4081	amb4081	N-acetylmuramoyl-L-alanine amidase	amb2273	amb2273	Predicted transcriptional regulator	[TP0247-TP0461 (0.8100859)]
COG0860	COG1396	amb4081	amb4081	N-acetylmuramoyl-L-alanine amidase	amb0781	amb0781	Predicted transcriptional regulator	[TP0247-TP0461 (0.8100859)]
COG0860	COG1396	amb4081	amb4081	N-acetylmuramoyl-L-alanine amidase	amb4468	amb4468	Predicted transcriptional regulator	[TP0247-TP0461 (0.8100859)]
COG0860	COG1396	amb4081	amb4081	N-acetylmuramoyl-L-alanine amidase	amb0314	amb0314	Predicted transcriptional regulator	[TP0247-TP0461 (0.8100859)]
COG0860	COG1396	amb4081	amb4081	N-acetylmuramoyl-L-alanine amidase	amb2081	amb2081	Predicted transcriptional regulator	[TP0247-TP0461 (0.8100859)]
COG0860	COG1396	amb4081	amb4081	N-acetylmuramoyl-L-alanine amidase	amb1746	amb1746	Predicted transcriptional regulator	[TP0247-TP0461 (0.8100859)]
COG0860	COG1396	amb4081	amb4081	N-acetylmuramoyl-L-alanine amidase	amb4361	amb4361	Predicted transcriptional regulator	[TP0247-TP0461 (0.8100859)]
COG0265	COG0333	amb3492	mms67	Trypsin-like serine protease	amb2352	amb2352	Ribosomal protein L32	[TP0773-TP0807 (0.5060325)]
COG0265	COG0333	amb3481	amb3481	Trypsin-like serine protease, typically	amb2352	amb2352	Ribosomal protein L32	[TP0773-TP0807 (0.5060325)]
COG0265	COG0333	amb1004	amb1004	Trypsin-like serine protease	amb2352	amb2352	Ribosomal protein L32	[TP0773-TP0807 (0.5060325)]
COG0265	COG0333	amb0963	amb0963	Trypsin-like serine protease, typically	amb2352	amb2352	Ribosomal protein L32	[TP0773-TP0807 (0.5060325)]
COG0265	COG0333	amb1002	amb1002	Trypsin-like serine protease	amb2352	amb2352	Ribosomal protein L32	[TP0773-TP0807 (0.5060325)]
COG0802	COG0860	amb4249	amb4249	Predicted ATPase or kinase	amb4081	amb4081	N-acetylmuramoyl-L-alanine amidase	[TP0875-TP0247 (0.90700364)]
COG0495	COG0761	amb0027	amb0027	Leucyl-tRNA synthetase	amb0764	amb0764	Penicillin tolerance protein	[TP0586-TP0547 (0.63095015)]
COG1536	COG1677	amb0502	amb0502	Flagellar motor switch protein	amb0616	amb0616	Flagellar hook-basal body protein	[TP0026-TP0398 (0.81876683)]
COG0820	COG2812	amb1124	amb1124	Predicted Fe-S-cluster redox enzyme	amb4103	amb4103	DNA polymerase III, gamma/tau subunits	[TP0068-TP1005 (0.60435057)]
COG0771	COG1815	amb3846	amb3846	UDP-N-acetylmuramoylalanine-D-glutamate ligase	amb0614	amb0614	Flagellar basal body protein	[TP0903-TP0396 (0.6336193)]
COG0272	COG1396	amb3858	amb3858	NAD-dependent DNA ligase	amb2180	amb2180	Predicted transcriptional regulator	[TP0634-TP0461 (0.7134334)]
COG0272	COG1396	amb3858	amb3858	NAD-dependent DNA ligase	amb0781	amb0781	Predicted transcriptional regulator	[TP0634-TP0461 (0.7134334)]
COG0272	COG1396	amb3858	amb3858	NAD-dependent DNA ligase	amb2273	amb2273	Predicted transcriptional regulator	[TP0634-TP0461 (0.7134334)]
COG0272	COG1396	amb3858	amb3858	NAD-dependent DNA ligase	amb4361	amb4361	Predicted transcriptional regulator	[TP0634-TP0461 (0.7134334)]
COG0272	COG1396	amb3858	amb3858	NAD-dependent DNA ligase	amb4468	amb4468	Predicted transcriptional regulator	[TP0634-TP0461 (0.7134334)]
COG0272	COG1396	amb3858	amb3858	NAD-dependent DNA ligase	amb4539	amb4539	Predicted transcriptional regulator	[TP0634-TP0461 (0.7134334)]
COG0272	COG1396	amb3858	amb3858	NAD-dependent DNA ligase	amb2081	amb2081	Predicted transcriptional regulator	[TP0634-TP0461 (0.7134334)]
COG0272	COG1396	amb3858	amb3858	NAD-dependent DNA ligase	amb0314	amb0314	Predicted transcriptional regulator	[TP0634-TP0461 (0.7134334)]
COG0272	COG1396	amb3858	amb3858	NAD-dependent DNA ligase	amb1746	amb1746	Predicted transcriptional regulator	[TP0634-TP0461 (0.7134334)]
COG0272	COG1396	amb3858	amb3858	NAD-dependent DNA ligase	amb3562	amb3562	Predicted transcriptional regulator	[TP0634-TP0461 (0.7134334)]
COG1509	COG1509	amb1284	amb1284	Lysine 2,3-aminomutase	amb1284	amb1284	Lysine 2,3-aminomutase	[TP0121-TP0121 (0.7367639)]
COG0577	COG0845	amb2541	amb2541	ABC-type antimicrobial peptide transport system,	amb1249	amb1249	Membrane-fusion protein	[TP0963-TP0965 (0.93032813)]
COG0577	COG0845	amb2541	amb2541	ABC-type antimicrobial peptide transport system,	amb2542	amb2542	Membrane-fusion protein	[TP0963-TP0965 (0.93032813)]
COG0577	COG0845	amb2541	amb2541	ABC-type antimicrobial peptide transport system,	amb2378	amb2378	Membrane-fusion protein	[TP0963-TP0965 (0.93032813)]
COG0577	COG0845	amb2541	amb2541	ABC-type antimicrobial peptide transport system,	amb3436	amb3436	Membrane-fusion protein	[TP0963-TP0965 (0.93032813)]
COG0577	COG0845	amb2541	amb2541	ABC-type antimicrobial peptide transport system,	amb3159	amb3159	Membrane-fusion protein	[TP0963-TP0965 (0.93032813)]
COG0577	COG0845	amb2541	amb2541	ABC-type antimicrobial peptide transport system,	amb4057	amb4057	Membrane-fusion protein	[TP0963-TP0965 (0.93032813)]
COG0577	COG0845	amb2541	amb2541	ABC-type antimicrobial peptide transport system,	amb1141	amb1141	Membrane-fusion protein	[TP0963-TP0965 (0.93032813)]
COG0577	COG0845	amb2541	amb2541	ABC-type antimicrobial peptide transport system,	amb0181	amb0181	Membrane-fusion protein	[TP0963-TP0965 (0.93032813)]
COG0577	COG0845	amb2541	amb2541	ABC-type antimicrobial peptide transport system,	amb1876	amb1876	Membrane-fusion protein	[TP0963-TP0965 (0.93032813)]
COG0577	COG0845	amb2541	amb2541	ABC-type antimicrobial peptide transport system,	amb3413	amb3413	Membrane-fusion protein	[TP0963-TP0965 (0.93032813)]
COG0577	COG0845	amb2541	amb2541	ABC-type antimicrobial peptide transport system,	amb3274	amb3274	Membrane-fusion protein	[TP0963-TP0965 (0.93032813)]
COG0577	COG0845	amb2541	amb2541	ABC-type antimicrobial peptide transport system,	amb2764	amb2764	Membrane-fusion protein	[TP0963-TP0965 (0.93032813)]
COG0577	COG0845	amb2541	amb2541	ABC-type antimicrobial peptide transport system,	amb3424	amb3424	Membrane-fusion protein	[TP0963-TP0965 (0.93032813)]
COG0577	COG0845	amb2541	amb2541	ABC-type antimicrobial peptide transport system,	amb3476	amb3476	Membrane-fusion protein; Multidrug resistance	[TP0963-TP0965 (0.93032813)]
COG0333	COG1077	amb2352	amb2352	Ribosomal protein L32	amb3513	amb3513	Actin-like ATPase involved in cell	[TP0807-TP0497 (0.61855906)]
COG0333	COG1077	amb2352	amb2352	Ribosomal protein L32	amb0965	amb0965	Actin-like ATPase	[TP0807-TP0497 (0.61855906)]
COG0084	COG2201	amb2447	amb2447	Mg-dependent DNase	amb0323	amb0323	Chemotaxis response regulator protein-glutamate	[TP0994-TP0631 (0.71912634)]
COG0084	COG2201	amb2447	amb2447	Mg-dependent DNase	amb3002	amb3002	Chemotaxis response regulator containing a	[TP0994-TP0631 (0.71912634)]
COG0084	COG2201	amb2447	amb2447	Mg-dependent DNase	amb1966	amb1966	Chemotaxis response regulator	[TP0994-TP0631 (0.71912634)]
COG0084	COG2201	amb2447	amb2447	Mg-dependent DNase	amb3880	amb3880	Chemotaxis response regulator containing a	[TP0994-TP0631 (0.71912634)]
COG1121	COG1345	amb2310	amb2310	ABC-type Mn/Zn transport systems, ATPase	amb2856	amb2856	Flagellar capping protein	[TP0035-TP0872 (0.6931363)]
COG1671	COG2812	amb2838	amb2838	UPF0178 protein amb2838	amb4103	amb4103	DNA polymerase III, gamma/tau subunits	[TP0845-TP1005 (0.5704539)]
COG0257	COG1253	amb2294	amb2294	Ribosomal protein L36	amb4466	amb4466	Hemolysins and related protein containing CBS	[TP0209-TP0027 (0.74441797)]
COG0257	COG1253	amb2294	amb2294	Ribosomal protein L36	amb2151	amb2151	Hemolysins and related protein containing CBS	[TP0209-TP0027 (0.74441797)]
COG0608	COG2206	amb3730	amb3730	Single-stranded DNA-specific exonuclease	amb3282	amb3282	Response regulator containing a CheY-like	[TP0704-TP0912 (0.7469796)]
COG0608	COG2206	amb3730	amb3730	Single-stranded DNA-specific exonuclease	amb2500	amb2500	HD-GYP domain	[TP0704-TP0912 (0.7469796)]
COG0608	COG2206	amb3730	amb3730	Single-stranded DNA-specific exonuclease	amb4227	amb4227	HD-GYP domain	[TP0704-TP0912 (0.7469796)]
COG0608	COG2206	amb3730	amb3730	Single-stranded DNA-specific exonuclease	amb0233	amb0233	HD-GYP domain	[TP0704-TP0912 (0.7469796)]
COG0608	COG2206	amb3730	amb3730	Single-stranded DNA-specific exonuclease	amb0845	amb0845	Response regulator	[TP0704-TP0912 (0.7469796)]
COG0060	COG0681	amb0834	amb0834	Isoleucyl-tRNA synthetase	amb2257	amb2257	Signal peptidase I	[TP0452-TP0185 (0.79878455)]
COG0060	COG0681	amb0833	amb0833	hypothetical protein	amb2257	amb2257	Signal peptidase I	[TP0452-TP0185 (0.79878455)]
COG0257	COG1749	amb2294	amb2294	Ribosomal protein L36	amb1389	amb1389	Flagellar hook protein FlgE	[TP0209-TP0727 (0.6772987)]
COG0257	COG1749	amb2294	amb2294	Ribosomal protein L36	amb0504	amb0504	Flagellar hook protein FlgE	[TP0209-TP0727 (0.6772987)]
COG1352	COG1815	amb3654	amb3654	Hypothetical 1041 kDa protein in hypE 3'region	amb0614	amb0614	Flagellar basal body protein	[TP0630-TP0396 (0.7590469)]
COG1352	COG1815	amb2932	amb2932	Methylase of chemotaxis methyl-accepting	amb0614	amb0614	Flagellar basal body protein	[TP0630-TP0396 (0.7590469)]
COG1352	COG1815	amb3003	amb3003	Methylase of chemotaxis methyl-accepting	amb0614	amb0614	Flagellar basal body protein	[TP0630-TP0396 (0.7590469)]
COG1352	COG1815	amb0322	amb0322	Methylase of chemotaxis methyl-accepting	amb0614	amb0614	Flagellar basal body protein	[TP0630-TP0396 (0.7590469)]
COG1352	COG1815	amb1963	amb1963	Methylase of chemotaxis methyl-accepting	amb0614	amb0614	Flagellar basal body protein	[TP0630-TP0396 (0.7590469)]
COG1352	COG1815	amb3879	amb3879	Methylase of chemotaxis methyl-accepting	amb0614	amb0614	Flagellar basal body protein	[TP0630-TP0396 (0.7590469)]
COG1352	COG1595	amb1963	amb1963	Methylase of chemotaxis methyl-accepting	amb2646	amb2646	DNA-directed RNA polymerase specialized sigma	[TP0630-TP0092 (0.6191048)]
COG1352	COG1595	amb1963	amb1963	Methylase of chemotaxis methyl-accepting	amb3478	amb3478	DNA-directed RNA polymerase specialized sigma	[TP0630-TP0092 (0.6191048)]
COG1352	COG1595	amb3879	amb3879	Methylase of chemotaxis methyl-accepting	amb2646	amb2646	DNA-directed RNA polymerase specialized sigma	[TP0630-TP0092 (0.6191048)]
COG1352	COG1595	amb2932	amb2932	Methylase of chemotaxis methyl-accepting	amb1834	amb1834	DNA-directed RNA polymerase specialized sigma	[TP0630-TP0092 (0.6191048)]
COG1352	COG1595	amb2932	amb2932	Methylase of chemotaxis methyl-accepting	amb1597	amb1597	DNA-directed RNA polymerase specialized sigma	[TP0630-TP0092 (0.6191048)]
COG1352	COG1595	amb3879	amb3879	Methylase of chemotaxis methyl-accepting	amb3478	amb3478	DNA-directed RNA polymerase specialized sigma	[TP0630-TP0092 (0.6191048)]
COG1352	COG1595	amb1963	amb1963	Methylase of chemotaxis methyl-accepting	amb2816	amb2816	DNA-directed RNA polymerase specialized sigma	[TP0630-TP0092 (0.6191048)]
COG1352	COG1595	amb3003	amb3003	Methylase of chemotaxis methyl-accepting	amb1834	amb1834	DNA-directed RNA polymerase specialized sigma	[TP0630-TP0092 (0.6191048)]
COG1352	COG1595	amb1963	amb1963	Methylase of chemotaxis methyl-accepting	amb1597	amb1597	DNA-directed RNA polymerase specialized sigma	[TP0630-TP0092 (0.6191048)]
COG1352	COG1595	amb3654	amb3654	Hypothetical 1041 kDa protein in hypE 3'region	amb1597	amb1597	DNA-directed RNA polymerase specialized sigma	[TP0630-TP0092 (0.6191048)]
COG1352	COG1595	amb3879	amb3879	Methylase of chemotaxis methyl-accepting	amb2816	amb2816	DNA-directed RNA polymerase specialized sigma	[TP0630-TP0092 (0.6191048)]
COG1352	COG1595	amb0322	amb0322	Methylase of chemotaxis methyl-accepting	amb2646	amb2646	DNA-directed RNA polymerase specialized sigma	[TP0630-TP0092 (0.6191048)]
COG1352	COG1595	amb3003	amb3003	Methylase of chemotaxis methyl-accepting	amb3478	amb3478	DNA-directed RNA polymerase specialized sigma	[TP0630-TP0092 (0.6191048)]
COG1352	COG1595	amb3003	amb3003	Methylase of chemotaxis methyl-accepting	amb2646	amb2646	DNA-directed RNA polymerase specialized sigma	[TP0630-TP0092 (0.6191048)]
COG1352	COG1595	amb0322	amb0322	Methylase of chemotaxis methyl-accepting	amb1834	amb1834	DNA-directed RNA polymerase specialized sigma	[TP0630-TP0092 (0.6191048)]
COG1352	COG1595	amb2932	amb2932	Methylase of chemotaxis methyl-accepting	amb3478	amb3478	DNA-directed RNA polymerase specialized sigma	[TP0630-TP0092 (0.6191048)]
COG1352	COG1595	amb3003	amb3003	Methylase of chemotaxis methyl-accepting	amb2816	amb2816	DNA-directed RNA polymerase specialized sigma	[TP0630-TP0092 (0.6191048)]
COG1352	COG1595	amb3879	amb3879	Methylase of chemotaxis methyl-accepting	amb1834	amb1834	DNA-directed RNA polymerase specialized sigma	[TP0630-TP0092 (0.6191048)]
COG1352	COG1595	amb3003	amb3003	Methylase of chemotaxis methyl-accepting	amb1597	amb1597	DNA-directed RNA polymerase specialized sigma	[TP0630-TP0092 (0.6191048)]
COG1352	COG1595	amb3654	amb3654	Hypothetical 1041 kDa protein in hypE 3'region	amb2646	amb2646	DNA-directed RNA polymerase specialized sigma	[TP0630-TP0092 (0.6191048)]
COG1352	COG1595	amb3879	amb3879	Methylase of chemotaxis methyl-accepting	amb1597	amb1597	DNA-directed RNA polymerase specialized sigma	[TP0630-TP0092 (0.6191048)]
COG1352	COG1595	amb0322	amb0322	Methylase of chemotaxis methyl-accepting	amb1597	amb1597	DNA-directed RNA polymerase specialized sigma	[TP0630-TP0092 (0.6191048)]
COG1352	COG1595	amb3654	amb3654	Hypothetical 1041 kDa protein in hypE 3'region	amb2816	amb2816	DNA-directed RNA polymerase specialized sigma	[TP0630-TP0092 (0.6191048)]
COG1352	COG1595	amb2932	amb2932	Methylase of chemotaxis methyl-accepting	amb2646	amb2646	DNA-directed RNA polymerase specialized sigma	[TP0630-TP0092 (0.6191048)]
COG1352	COG1595	amb3654	amb3654	Hypothetical 1041 kDa protein in hypE 3'region	amb3478	amb3478	DNA-directed RNA polymerase specialized sigma	[TP0630-TP0092 (0.6191048)]
COG1352	COG1595	amb0322	amb0322	Methylase of chemotaxis methyl-accepting	amb3478	amb3478	DNA-directed RNA polymerase specialized sigma	[TP0630-TP0092 (0.6191048)]
COG1352	COG1595	amb1963	amb1963	Methylase of chemotaxis methyl-accepting	amb1834	amb1834	DNA-directed RNA polymerase specialized sigma	[TP0630-TP0092 (0.6191048)]
COG1352	COG1595	amb2932	amb2932	Methylase of chemotaxis methyl-accepting	amb2816	amb2816	DNA-directed RNA polymerase specialized sigma	[TP0630-TP0092 (0.6191048)]
COG1352	COG1595	amb0322	amb0322	Methylase of chemotaxis methyl-accepting	amb2816	amb2816	DNA-directed RNA polymerase specialized sigma	[TP0630-TP0092 (0.6191048)]
COG1352	COG1595	amb3654	amb3654	Hypothetical 1041 kDa protein in hypE 3'region	amb1834	amb1834	DNA-directed RNA polymerase specialized sigma	[TP0630-TP0092 (0.6191048)]
COG1558	COG1776	amb0615	amb0615	Flagellar basal body rod protein	amb4153	amb4153	Chemotaxis protein CheC	[TP0397-TP0720 (0.6910892)]
COG0593	COG1077	amb2843	amb2843	ATPase involved in DNA replication initiation	amb0965	amb0965	Actin-like ATPase	[TP0001-TP0497 (0.678435)]
COG0593	COG1077	amb0452	amb0452	hypothetical protein	amb3513	amb3513	Actin-like ATPase involved in cell	[TP0001-TP0497 (0.678435)]
COG0593	COG1077	amb2843	amb2843	ATPase involved in DNA replication initiation	amb3513	amb3513	Actin-like ATPase involved in cell	[TP0001-TP0497 (0.678435)]
COG0593	COG1077	amb0636	amb0636	ATPase	amb3513	amb3513	Actin-like ATPase involved in cell	[TP0001-TP0497 (0.678435)]
COG0593	COG1077	amb0452	amb0452	hypothetical protein	amb0965	amb0965	Actin-like ATPase	[TP0001-TP0497 (0.678435)]
COG0593	COG1077	amb0636	amb0636	ATPase	amb0965	amb0965	Actin-like ATPase	[TP0001-TP0497 (0.678435)]
COG0249	COG0357	amb0287	amb0287	Mismatch repair ATPase	amb0003	amb0003	Predicted S-adenosylmethionine-dependent	[TP0328-TP0946 (0.7367136)]
COG0658	COG1187	amb2802	amb2802	Predicted membrane metal-binding protein	amb2472	amb2472	16S rRNA uridine-516 pseudouridylate synthase	[TP0336-TP0459 (0.6079956)]
COG0658	COG1187	amb2802	amb2802	Predicted membrane metal-binding protein	amb4126	amb4126	16S rRNA uridine-516 pseudouridylate synthase	[TP0336-TP0459 (0.6079956)]
COG0658	COG1187	amb2802	amb2802	Predicted membrane metal-binding protein	amb2477	amb2477	16S rRNA uridine-516 pseudouridylate synthase	[TP0336-TP0459 (0.6079956)]
COG0465	COG0465	amb1036	amb1036	ATP-dependent Zn protease	amb3206	amb3206	ATP-dependent Zn protease	[TP0330-TP0330 (0.73856413)]
COG0465	COG0465	amb3206	amb3206	ATP-dependent Zn protease	amb1036	amb1036	ATP-dependent Zn protease	[TP0330-TP0330 (0.73856413)]
COG0465	COG0465	amb3206	amb3206	ATP-dependent Zn protease	amb3206	amb3206	ATP-dependent Zn protease	[TP0330-TP0330 (0.73856413)]
COG0465	COG0465	amb3206	amb3206	ATP-dependent Zn protease	amb1687	amb1687	ATP-dependent Zn protease	[TP0330-TP0330 (0.73856413)]
COG0465	COG0465	amb1687	amb1687	ATP-dependent Zn protease	amb3206	amb3206	ATP-dependent Zn protease	[TP0330-TP0330 (0.73856413)]
COG0465	COG0465	amb1036	amb1036	ATP-dependent Zn protease	amb1036	amb1036	ATP-dependent Zn protease	[TP0330-TP0330 (0.73856413)]
COG0465	COG0465	amb1687	amb1687	ATP-dependent Zn protease	amb1687	amb1687	ATP-dependent Zn protease	[TP0330-TP0330 (0.73856413)]
COG0465	COG0465	amb1036	amb1036	ATP-dependent Zn protease	amb1687	amb1687	ATP-dependent Zn protease	[TP0330-TP0330 (0.73856413)]
COG0465	COG0465	amb1687	amb1687	ATP-dependent Zn protease	amb1036	amb1036	ATP-dependent Zn protease	[TP0330-TP0330 (0.73856413)]
COG1558	COG1792	amb0615	amb0615	Flagellar basal body rod protein	amb3514	amb3514	Cell shape-determining protein	[TP0397-TP0498 (0.58822864)]
COG0817	COG1558	amb3219	amb3219	Holliday junction resolvasome, endonuclease	amb0615	amb0615	Flagellar basal body rod protein	[TP0517-TP0397 (0.53212774)]
COG0860	COG1192	amb4081	amb4081	N-acetylmuramoyl-L-alanine amidase	amb1961	amb1961	ATPase involved in chromosome partitioning	[TP0247-TP0272 (0.7527567)]
COG0860	COG1192	amb4081	amb4081	N-acetylmuramoyl-L-alanine amidase	amb3819	amb3819	ATPase involved in chromosome partitioning	[TP0247-TP0272 (0.7527567)]
COG0860	COG1192	amb4081	amb4081	N-acetylmuramoyl-L-alanine amidase	amb0004	amb0004	ATPase involved in chromosome partitioning	[TP0247-TP0272 (0.7527567)]
COG0860	COG1192	amb4081	amb4081	N-acetylmuramoyl-L-alanine amidase	amb0547	amb0547	ATPase involved in chromosome partitioning	[TP0247-TP0272 (0.7527567)]
COG0860	COG1192	amb4081	amb4081	N-acetylmuramoyl-L-alanine amidase	amb1305	amb1305	ATPase involved in chromosome partitioning	[TP0247-TP0272 (0.7527567)]
COG0860	COG1192	amb4081	amb4081	N-acetylmuramoyl-L-alanine amidase	amb3050	amb3050	ATPase involved in chromosome partitioning	[TP0247-TP0272 (0.7527567)]
COG0242	COG0272	amb0243	amb0243	N-formylmethionyl-tRNA deformylase	amb3858	amb3858	NAD-dependent DNA ligase	[TP0757-TP0634 (0.68197167)]
COG0265	COG0817	amb3481	amb3481	Trypsin-like serine protease, typically	amb3219	amb3219	Holliday junction resolvasome, endonuclease	[TP0773-TP0517 (0.5118523)]
COG0265	COG0817	amb1004	amb1004	Trypsin-like serine protease	amb3219	amb3219	Holliday junction resolvasome, endonuclease	[TP0773-TP0517 (0.5118523)]
COG0265	COG0817	amb0963	amb0963	Trypsin-like serine protease, typically	amb3219	amb3219	Holliday junction resolvasome, endonuclease	[TP0773-TP0517 (0.5118523)]
COG0265	COG0817	amb1002	amb1002	Trypsin-like serine protease	amb3219	amb3219	Holliday junction resolvasome, endonuclease	[TP0773-TP0517 (0.5118523)]
COG0265	COG0817	amb3492	mms67	Trypsin-like serine protease	amb3219	amb3219	Holliday junction resolvasome, endonuclease	[TP0773-TP0517 (0.5118523)]
COG0187	COG0358	amb0639	amb0639	Type IIA topoisomerase	amb1518	amb1518	DNA primase	[TP1006-TP0492 (0.55112576)]
COG0187	COG0358	amb3350	amb3350	Type IIA topoisomerase, B subunit	amb0698	amb0698	DNA primase	[TP1006-TP0492 (0.55112576)]
COG0187	COG0358	amb3350	amb3350	Type IIA topoisomerase, B subunit	amb1518	amb1518	DNA primase	[TP1006-TP0492 (0.55112576)]
COG0187	COG0358	amb0639	amb0639	Type IIA topoisomerase	amb0698	amb0698	DNA primase	[TP1006-TP0492 (0.55112576)]
COG1154	COG2812	amb2904	amb2904	Deoxyxylulose-5-phosphate synthase	amb4103	amb4103	DNA polymerase III, gamma/tau subunits	[TP0824-TP1005 (0.68180764)]
COG0237	COG0552	amb4546	coaE	Dephospho-CoA kinase (EC 2.7.1.24) (Dephosphocoenzyme A kinase)	amb0213	amb0213	Signal recognition particle GTPase	[TP0296-TP0578 (0.7885255)]
COG0080	COG0265	amb3144	amb3144	Ribosomal protein L11	amb1004	amb1004	Trypsin-like serine protease	[TP0237-TP0773 (0.6164146)]
COG0080	COG0265	amb3144	amb3144	Ribosomal protein L11	amb3492	mms67	Trypsin-like serine protease	[TP0237-TP0773 (0.6164146)]
COG0080	COG0265	amb3144	amb3144	Ribosomal protein L11	amb3481	amb3481	Trypsin-like serine protease, typically	[TP0237-TP0773 (0.6164146)]
COG0080	COG0265	amb3144	amb3144	Ribosomal protein L11	amb0963	amb0963	Trypsin-like serine protease, typically	[TP0237-TP0773 (0.6164146)]
COG0080	COG0265	amb3144	amb3144	Ribosomal protein L11	amb1002	amb1002	Trypsin-like serine protease	[TP0237-TP0773 (0.6164146)]
COG2812	COG2812	amb4103	amb4103	DNA polymerase III, gamma/tau subunits	amb4103	amb4103	DNA polymerase III, gamma/tau subunits	[TP1005-TP1005 (0.52391654)]
COG0357	COG0459	amb0003	amb0003	Predicted S-adenosylmethionine-dependent	amb0203	amb0203	Chaperonin GroEL	[TP0946-TP0030 (0.68326145)]
COG0664	COG1074	amb4369	amb4369	Transcriptional activatory protein aadR	amb4162	amb4162	ATP-dependent exoDNAse beta subunit	[TP0089-TP0898 (0.8304331)]
COG0664	COG1074	amb2946	amb2946	cAMP-binding protein - catabolite gene activator	amb4162	amb4162	ATP-dependent exoDNAse beta subunit	[TP0089-TP0898 (0.8304331)]
COG0664	COG1074	amb3577	amb3577	cAMP-binding protein - catabolite gene activator	amb4162	amb4162	ATP-dependent exoDNAse beta subunit	[TP0089-TP0898 (0.8304331)]
COG0664	COG1074	amb3356	amb3356	cAMP-binding protein - catabolite gene activator	amb4162	amb4162	ATP-dependent exoDNAse beta subunit	[TP0089-TP0898 (0.8304331)]
COG0664	COG1074	amb3736	amb3736	cAMP-binding protein - catabolite gene activator	amb4162	amb4162	ATP-dependent exoDNAse beta subunit	[TP0089-TP0898 (0.8304331)]
COG0664	COG1074	amb1396	amb1396	cAMP-binding protein - catabolite gene activator	amb4162	amb4162	ATP-dependent exoDNAse beta subunit	[TP0089-TP0898 (0.8304331)]
COG0664	COG1074	amb3691	amb3691	cAMP-binding protein - catabolite gene activator	amb4162	amb4162	ATP-dependent exoDNAse beta subunit	[TP0089-TP0898 (0.8304331)]
COG0664	COG1074	amb1558	amb1558	cAMP-binding protein - catabolite gene activator	amb4162	amb4162	ATP-dependent exoDNAse beta subunit	[TP0089-TP0898 (0.8304331)]
COG0664	COG1074	amb2977	amb2977	cAMP-binding protein - catabolite gene activator	amb4162	amb4162	ATP-dependent exoDNAse beta subunit	[TP0089-TP0898 (0.8304331)]
COG0664	COG1074	amb4259	amb4259	cAMP-binding protein - catabolite gene activator	amb4162	amb4162	ATP-dependent exoDNAse beta subunit	[TP0089-TP0898 (0.8304331)]
COG0664	COG1074	amb1221	amb1221	cAMP-binding protein - catabolite gene activator	amb4162	amb4162	ATP-dependent exoDNAse beta subunit	[TP0089-TP0898 (0.8304331)]
COG0664	COG1074	amb2324	amb2324	cAMP-binding protein - catabolite gene activator	amb4162	amb4162	ATP-dependent exoDNAse beta subunit	[TP0089-TP0898 (0.8304331)]
COG0664	COG1074	amb3351	amb3351	cAMP-binding protein - catabolite gene activator	amb4162	amb4162	ATP-dependent exoDNAse beta subunit	[TP0089-TP0898 (0.8304331)]
COG0664	COG1074	amb3578	amb3578	cAMP-binding protein - catabolite gene activator	amb4162	amb4162	ATP-dependent exoDNAse beta subunit	[TP0089-TP0898 (0.8304331)]
COG0664	COG1074	amb1397	amb1397	cAMP-binding protein - catabolite gene activator	amb4162	amb4162	ATP-dependent exoDNAse beta subunit	[TP0089-TP0898 (0.8304331)]
COG0223	COG0242	amb0242	amb0242	Methionyl-tRNA formyltransferase	amb0243	amb0243	N-formylmethionyl-tRNA deformylase	[TP0756-TP0757 (0.8300303)]
COG0233	COG0359	amb2495	amb2495	Ribosome recycling factor	amb2098	rplI	50S ribosomal protein L9	[TP0604-TP0060 (0.5105792)]
COG0012	COG0457	amb4346	amb4346	Predicted GTPase, probable translation factor	amb3871	amb3871	FOG: TPR repeat	[TP0124-TP0067 (0.81355333)]
COG0012	COG0457	amb4346	amb4346	Predicted GTPase, probable translation factor	amb4019	amb4019	Predicted methyltransferase	[TP0124-TP0067 (0.81355333)]
COG0012	COG0457	amb4346	amb4346	Predicted GTPase, probable translation factor	amb0757	amb0757	TPR repeat	[TP0124-TP0067 (0.81355333)]
COG0012	COG0457	amb4346	amb4346	Predicted GTPase, probable translation factor	amb1856	amb1856	Putative protein-tyrosine sulfotransferase	[TP0124-TP0067 (0.81355333)]
COG0012	COG0457	amb4346	amb4346	Predicted GTPase, probable translation factor	amb4436	amb4436	FOG: TPR repeat	[TP0124-TP0067 (0.81355333)]
COG0012	COG0457	amb4346	amb4346	Predicted GTPase, probable translation factor	amb0024	amb0024	TPR repeat protein	[TP0124-TP0067 (0.81355333)]
COG0012	COG0457	amb4346	amb4346	Predicted GTPase, probable translation factor	amb2136	amb2136	TPR repeat	[TP0124-TP0067 (0.81355333)]
COG0012	COG0457	amb4346	amb4346	Predicted GTPase, probable translation factor	amb0688	amb0688	TPR repeat	[TP0124-TP0067 (0.81355333)]
COG0012	COG0457	amb4346	amb4346	Predicted GTPase, probable translation factor	amb3060	amb3060	FOG: TPR repeat	[TP0124-TP0067 (0.81355333)]
COG0012	COG0457	amb4346	amb4346	Predicted GTPase, probable translation factor	amb0971	mms24	TPR repeat	[TP0124-TP0067 (0.81355333)]
COG0552	COG1061	amb0213	amb0213	Signal recognition particle GTPase	amb0356	amb0356	DNA or RNA helicase of superfamily II	[TP0578-TP0380 (0.62695336)]
COG0265	COG0492	amb1004	amb1004	Trypsin-like serine protease	amb3892	amb3892	Thioredoxin reductase	[TP0773-TP0814 (0.6926654)]
COG0265	COG0492	amb1002	amb1002	Trypsin-like serine protease	amb3892	amb3892	Thioredoxin reductase	[TP0773-TP0814 (0.6926654)]
COG0265	COG0492	amb1004	amb1004	Trypsin-like serine protease	amb0663	amb0663	Thioredoxin reductase	[TP0773-TP0814 (0.6926654)]
COG0265	COG0492	amb0963	amb0963	Trypsin-like serine protease, typically	amb0663	amb0663	Thioredoxin reductase	[TP0773-TP0814 (0.6926654)]
COG0265	COG0492	amb3492	mms67	Trypsin-like serine protease	amb3892	amb3892	Thioredoxin reductase	[TP0773-TP0814 (0.6926654)]
COG0265	COG0492	amb3481	amb3481	Trypsin-like serine protease, typically	amb3892	amb3892	Thioredoxin reductase	[TP0773-TP0814 (0.6926654)]
COG0265	COG0492	amb1002	amb1002	Trypsin-like serine protease	amb0663	amb0663	Thioredoxin reductase	[TP0773-TP0814 (0.6926654)]
COG0265	COG0492	amb0963	amb0963	Trypsin-like serine protease, typically	amb3892	amb3892	Thioredoxin reductase	[TP0773-TP0814 (0.6926654)]
COG0265	COG0492	amb3481	amb3481	Trypsin-like serine protease, typically	amb0663	amb0663	Thioredoxin reductase	[TP0773-TP0814 (0.6926654)]
COG0265	COG0492	amb3492	mms67	Trypsin-like serine protease	amb0663	amb0663	Thioredoxin reductase	[TP0773-TP0814 (0.6926654)]
COG0465	COG0772	amb1687	amb1687	ATP-dependent Zn protease	amb3847	amb3847	Bacterial cell division membrane protein	[TP0330-TP0387 (0.8016956)]
COG0465	COG0772	amb1687	amb1687	ATP-dependent Zn protease	amb3517	amb3517	Bacterial cell division membrane protein	[TP0330-TP0387 (0.8016956)]
COG0465	COG0772	amb3206	amb3206	ATP-dependent Zn protease	amb3847	amb3847	Bacterial cell division membrane protein	[TP0330-TP0387 (0.8016956)]
COG0465	COG0772	amb1036	amb1036	ATP-dependent Zn protease	amb3847	amb3847	Bacterial cell division membrane protein	[TP0330-TP0387 (0.8016956)]
COG0465	COG0772	amb3206	amb3206	ATP-dependent Zn protease	amb3517	amb3517	Bacterial cell division membrane protein	[TP0330-TP0387 (0.8016956)]
COG0465	COG0772	amb1036	amb1036	ATP-dependent Zn protease	amb3517	amb3517	Bacterial cell division membrane protein	[TP0330-TP0387 (0.8016956)]
COG0192	COG0217	amb4469	metK	S-adenosylmethionine synthetase (EC 2.5.1.6) (Methionine adenosyltransferase) (AdoMet synthetase) (MAT)	amb3220	amb3220	hypothetical protein	[TP0794-TP0474 (0.71912634)]
COG1122	COG1432	amb4338	amb4338	ABC-type cobalt transport system, ATPase	amb2251	amb2251	hypothetical protein	[TP0227-TP0894 (0.7171434)]
COG1122	COG1432	amb0278	amb0278	ABC-type cobalt transport system	amb2251	amb2251	hypothetical protein	[TP0227-TP0894 (0.7171434)]
COG0860	COG1214	amb4081	amb4081	N-acetylmuramoyl-L-alanine amidase	amb4455	amb4455	Inactive homolog of metal-dependent protease,	[TP0247-TP0876 (0.6334264)]
COG0477	COG0845	amb2887	amb2887	Permease of the major facilitator superfamily	amb1249	amb1249	Membrane-fusion protein	[TP0840-TP0965 (0.8653204)]
COG0477	COG0845	amb2892	amb2892	Permease of the major facilitator superfamily	amb3274	amb3274	Membrane-fusion protein	[TP0840-TP0965 (0.8653204)]
COG0477	COG0845	amb0749	amb0749	Permease of the major facilitator superfamily	amb3274	amb3274	Membrane-fusion protein	[TP0840-TP0965 (0.8653204)]
COG0477	COG0845	amb1204	amb1204	Permease of the major facilitator superfamily	amb3436	amb3436	Membrane-fusion protein	[TP0840-TP0965 (0.8653204)]
COG0477	COG0845	amb1204	amb1204	Permease of the major facilitator superfamily	amb3413	amb3413	Membrane-fusion protein	[TP0840-TP0965 (0.8653204)]
COG0477	COG0845	amb0260	amb0260	Permease of the major facilitator superfamily	amb3413	amb3413	Membrane-fusion protein	[TP0840-TP0965 (0.8653204)]
COG0477	COG0845	amb3999	amb3999	Permease of the major facilitator superfamily	amb3274	amb3274	Membrane-fusion protein	[TP0840-TP0965 (0.8653204)]
COG0477	COG0845	amb2264	amb2264	Permease of the major facilitator superfamily	amb1249	amb1249	Membrane-fusion protein	[TP0840-TP0965 (0.8653204)]
COG0477	COG0845	amb4349	amb4349	Permease of the major facilitator superfamily	amb1876	amb1876	Membrane-fusion protein	[TP0840-TP0965 (0.8653204)]
COG0477	COG0845	amb0291	amb0291	Permease of the major facilitator superfamily	amb3413	amb3413	Membrane-fusion protein	[TP0840-TP0965 (0.8653204)]
COG0477	COG0845	amb2264	amb2264	Permease of the major facilitator superfamily	amb2378	amb2378	Membrane-fusion protein	[TP0840-TP0965 (0.8653204)]
COG0477	COG0845	amb0749	amb0749	Permease of the major facilitator superfamily	amb3413	amb3413	Membrane-fusion protein	[TP0840-TP0965 (0.8653204)]
COG0477	COG0845	amb0800	amb0800	Permease of the major facilitator superfamily	amb4057	amb4057	Membrane-fusion protein	[TP0840-TP0965 (0.8653204)]
COG0477	COG0845	amb2264	amb2264	Permease of the major facilitator superfamily	amb1876	amb1876	Membrane-fusion protein	[TP0840-TP0965 (0.8653204)]
COG0477	COG0845	amb0291	amb0291	Permease of the major facilitator superfamily	amb1141	amb1141	Membrane-fusion protein	[TP0840-TP0965 (0.8653204)]
COG0477	COG0845	amb1835	amb1835	Permease of the major facilitator superfamily	amb3476	amb3476	Membrane-fusion protein; Multidrug resistance	[TP0840-TP0965 (0.8653204)]
COG0477	COG0845	amb0800	amb0800	Permease of the major facilitator superfamily	amb1141	amb1141	Membrane-fusion protein	[TP0840-TP0965 (0.8653204)]
COG0477	COG0845	amb1654	amb1654	Permease of the major facilitator superfamily	amb1141	amb1141	Membrane-fusion protein	[TP0840-TP0965 (0.8653204)]
COG0477	COG0845	amb0749	amb0749	Permease of the major facilitator superfamily	amb3476	amb3476	Membrane-fusion protein; Multidrug resistance	[TP0840-TP0965 (0.8653204)]
COG0477	COG0845	amb4477	amb4477	Permease of the major facilitator superfamily	amb3476	amb3476	Membrane-fusion protein; Multidrug resistance	[TP0840-TP0965 (0.8653204)]
COG0477	COG0845	amb3999	amb3999	Permease of the major facilitator superfamily	amb3436	amb3436	Membrane-fusion protein	[TP0840-TP0965 (0.8653204)]
COG0477	COG0845	amb1665	amb1665	Permease of the major facilitator superfamily	amb3424	amb3424	Membrane-fusion protein	[TP0840-TP0965 (0.8653204)]
COG0477	COG0845	amb2892	amb2892	Permease of the major facilitator superfamily	amb2378	amb2378	Membrane-fusion protein	[TP0840-TP0965 (0.8653204)]
COG0477	COG0845	amb2280	amb2280	Permease of the major facilitator superfamily	amb0181	amb0181	Membrane-fusion protein	[TP0840-TP0965 (0.8653204)]
COG0477	COG0845	amb0800	amb0800	Permease of the major facilitator superfamily	amb3159	amb3159	Membrane-fusion protein	[TP0840-TP0965 (0.8653204)]
COG0477	COG0845	amb1665	amb1665	Permease of the major facilitator superfamily	amb2378	amb2378	Membrane-fusion protein	[TP0840-TP0965 (0.8653204)]
COG0477	COG0845	amb1654	amb1654	Permease of the major facilitator superfamily	amb3436	amb3436	Membrane-fusion protein	[TP0840-TP0965 (0.8653204)]
COG0477	COG0845	amb4477	amb4477	Permease of the major facilitator superfamily	amb1141	amb1141	Membrane-fusion protein	[TP0840-TP0965 (0.8653204)]
COG0477	COG0845	amb1204	amb1204	Permease of the major facilitator superfamily	amb3424	amb3424	Membrane-fusion protein	[TP0840-TP0965 (0.8653204)]
COG0477	COG0845	amb3177	amb3177	Permease of the major facilitator superfamily	amb2764	amb2764	Membrane-fusion protein	[TP0840-TP0965 (0.8653204)]
COG0477	COG0845	amb3244	amb3244	Permease of the major facilitator superfamily	amb3159	amb3159	Membrane-fusion protein	[TP0840-TP0965 (0.8653204)]
COG0477	COG0845	amb1665	amb1665	Permease of the major facilitator superfamily	amb3476	amb3476	Membrane-fusion protein; Multidrug resistance	[TP0840-TP0965 (0.8653204)]
COG0477	COG0845	amb4488	amb4488	Permease of the major facilitator superfamily	amb0181	amb0181	Membrane-fusion protein	[TP0840-TP0965 (0.8653204)]
COG0477	COG0845	amb2264	amb2264	Permease of the major facilitator superfamily	amb3274	amb3274	Membrane-fusion protein	[TP0840-TP0965 (0.8653204)]
COG0477	COG0845	amb4477	amb4477	Permease of the major facilitator superfamily	amb1876	amb1876	Membrane-fusion protein	[TP0840-TP0965 (0.8653204)]
COG0477	COG0845	amb0749	amb0749	Permease of the major facilitator superfamily	amb2764	amb2764	Membrane-fusion protein	[TP0840-TP0965 (0.8653204)]
COG0477	COG0845	amb0800	amb0800	Permease of the major facilitator superfamily	amb2378	amb2378	Membrane-fusion protein	[TP0840-TP0965 (0.8653204)]
COG0477	COG0845	amb0260	amb0260	Permease of the major facilitator superfamily	amb0181	amb0181	Membrane-fusion protein	[TP0840-TP0965 (0.8653204)]
COG0477	COG0845	amb0749	amb0749	Permease of the major facilitator superfamily	amb3424	amb3424	Membrane-fusion protein	[TP0840-TP0965 (0.8653204)]
COG0477	COG0845	amb0260	amb0260	Permease of the major facilitator superfamily	amb2542	amb2542	Membrane-fusion protein	[TP0840-TP0965 (0.8653204)]
COG0477	COG0845	amb2887	amb2887	Permease of the major facilitator superfamily	amb3274	amb3274	Membrane-fusion protein	[TP0840-TP0965 (0.8653204)]
COG0477	COG0845	amb1835	amb1835	Permease of the major facilitator superfamily	amb2764	amb2764	Membrane-fusion protein	[TP0840-TP0965 (0.8653204)]
COG0477	COG0845	amb3244	amb3244	Permease of the major facilitator superfamily	amb3476	amb3476	Membrane-fusion protein; Multidrug resistance	[TP0840-TP0965 (0.8653204)]
COG0477	COG0845	amb3999	amb3999	Permease of the major facilitator superfamily	amb1249	amb1249	Membrane-fusion protein	[TP0840-TP0965 (0.8653204)]
COG0477	COG0845	amb3999	amb3999	Permease of the major facilitator superfamily	amb2378	amb2378	Membrane-fusion protein	[TP0840-TP0965 (0.8653204)]
COG0477	COG0845	amb3244	amb3244	Permease of the major facilitator superfamily	amb1876	amb1876	Membrane-fusion protein	[TP0840-TP0965 (0.8653204)]
COG0477	COG0845	amb0291	amb0291	Permease of the major facilitator superfamily	amb2764	amb2764	Membrane-fusion protein	[TP0840-TP0965 (0.8653204)]
COG0477	COG0845	amb4477	amb4477	Permease of the major facilitator superfamily	amb3413	amb3413	Membrane-fusion protein	[TP0840-TP0965 (0.8653204)]
COG0477	COG0845	amb0800	amb0800	Permease of the major facilitator superfamily	amb1249	amb1249	Membrane-fusion protein	[TP0840-TP0965 (0.8653204)]
COG0477	COG0845	amb3177	amb3177	Permease of the major facilitator superfamily	amb1876	amb1876	Membrane-fusion protein	[TP0840-TP0965 (0.8653204)]
COG0477	COG0845	amb2887	amb2887	Permease of the major facilitator superfamily	amb4057	amb4057	Membrane-fusion protein	[TP0840-TP0965 (0.8653204)]
COG0477	COG0845	amb2280	amb2280	Permease of the major facilitator superfamily	amb4057	amb4057	Membrane-fusion protein	[TP0840-TP0965 (0.8653204)]
COG0477	COG0845	amb0800	amb0800	Permease of the major facilitator superfamily	amb3476	amb3476	Membrane-fusion protein; Multidrug resistance	[TP0840-TP0965 (0.8653204)]
COG0477	COG0845	amb1654	amb1654	Permease of the major facilitator superfamily	amb2542	amb2542	Membrane-fusion protein	[TP0840-TP0965 (0.8653204)]
COG0477	COG0845	amb4149	amb4149	Permease of the major facilitator superfamily	amb3274	amb3274	Membrane-fusion protein	[TP0840-TP0965 (0.8653204)]
COG0477	COG0845	amb1665	amb1665	Permease of the major facilitator superfamily	amb3413	amb3413	Membrane-fusion protein	[TP0840-TP0965 (0.8653204)]
COG0477	COG0845	amb1204	amb1204	Permease of the major facilitator superfamily	amb3274	amb3274	Membrane-fusion protein	[TP0840-TP0965 (0.8653204)]
COG0477	COG0845	amb2280	amb2280	Permease of the major facilitator superfamily	amb3436	amb3436	Membrane-fusion protein	[TP0840-TP0965 (0.8653204)]
COG0477	COG0845	amb4149	amb4149	Permease of the major facilitator superfamily	amb3436	amb3436	Membrane-fusion protein	[TP0840-TP0965 (0.8653204)]
COG0477	COG0845	amb1654	amb1654	Permease of the major facilitator superfamily	amb2764	amb2764	Membrane-fusion protein	[TP0840-TP0965 (0.8653204)]
COG0477	COG0845	amb3177	amb3177	Permease of the major facilitator superfamily	amb3424	amb3424	Membrane-fusion protein	[TP0840-TP0965 (0.8653204)]
COG0477	COG0845	amb0260	amb0260	Permease of the major facilitator superfamily	amb3436	amb3436	Membrane-fusion protein	[TP0840-TP0965 (0.8653204)]
COG0477	COG0845	amb4488	amb4488	Permease of the major facilitator superfamily	amb1141	amb1141	Membrane-fusion protein	[TP0840-TP0965 (0.8653204)]
COG0477	COG0845	amb3999	amb3999	Permease of the major facilitator superfamily	amb3476	amb3476	Membrane-fusion protein; Multidrug resistance	[TP0840-TP0965 (0.8653204)]
COG0477	COG0845	amb3244	amb3244	Permease of the major facilitator superfamily	amb4057	amb4057	Membrane-fusion protein	[TP0840-TP0965 (0.8653204)]
COG0477	COG0845	amb4349	amb4349	Permease of the major facilitator superfamily	amb3476	amb3476	Membrane-fusion protein; Multidrug resistance	[TP0840-TP0965 (0.8653204)]
COG0477	COG0845	amb3999	amb3999	Permease of the major facilitator superfamily	amb3424	amb3424	Membrane-fusion protein	[TP0840-TP0965 (0.8653204)]
COG0477	COG0845	amb3244	amb3244	Permease of the major facilitator superfamily	amb3413	amb3413	Membrane-fusion protein	[TP0840-TP0965 (0.8653204)]
COG0477	COG0845	amb3177	amb3177	Permease of the major facilitator superfamily	amb4057	amb4057	Membrane-fusion protein	[TP0840-TP0965 (0.8653204)]
COG0477	COG0845	amb0291	amb0291	Permease of the major facilitator superfamily	amb0181	amb0181	Membrane-fusion protein	[TP0840-TP0965 (0.8653204)]
COG0477	COG0845	amb3177	amb3177	Permease of the major facilitator superfamily	amb2542	amb2542	Membrane-fusion protein	[TP0840-TP0965 (0.8653204)]
COG0477	COG0845	amb1654	amb1654	Permease of the major facilitator superfamily	amb3159	amb3159	Membrane-fusion protein	[TP0840-TP0965 (0.8653204)]
COG0477	COG0845	amb0800	amb0800	Permease of the major facilitator superfamily	amb3436	amb3436	Membrane-fusion protein	[TP0840-TP0965 (0.8653204)]
COG0477	COG0845	amb4149	amb4149	Permease of the major facilitator superfamily	amb2542	amb2542	Membrane-fusion protein	[TP0840-TP0965 (0.8653204)]
COG0477	COG0845	amb1835	amb1835	Permease of the major facilitator superfamily	amb3159	amb3159	Membrane-fusion protein	[TP0840-TP0965 (0.8653204)]
COG0477	COG0845	amb4477	amb4477	Permease of the major facilitator superfamily	amb1249	amb1249	Membrane-fusion protein	[TP0840-TP0965 (0.8653204)]
COG0477	COG0845	amb3244	amb3244	Permease of the major facilitator superfamily	amb3436	amb3436	Membrane-fusion protein	[TP0840-TP0965 (0.8653204)]
COG0477	COG0845	amb0800	amb0800	Permease of the major facilitator superfamily	amb3274	amb3274	Membrane-fusion protein	[TP0840-TP0965 (0.8653204)]
COG0477	COG0845	amb3177	amb3177	Permease of the major facilitator superfamily	amb3413	amb3413	Membrane-fusion protein	[TP0840-TP0965 (0.8653204)]
COG0477	COG0845	amb4488	amb4488	Permease of the major facilitator superfamily	amb2764	amb2764	Membrane-fusion protein	[TP0840-TP0965 (0.8653204)]
COG0477	COG0845	amb3244	amb3244	Permease of the major facilitator superfamily	amb2542	amb2542	Membrane-fusion protein	[TP0840-TP0965 (0.8653204)]
COG0477	COG0845	amb3999	amb3999	Permease of the major facilitator superfamily	amb3413	amb3413	Membrane-fusion protein	[TP0840-TP0965 (0.8653204)]
COG0477	COG0845	amb4488	amb4488	Permease of the major facilitator superfamily	amb4057	amb4057	Membrane-fusion protein	[TP0840-TP0965 (0.8653204)]
COG0477	COG0845	amb1665	amb1665	Permease of the major facilitator superfamily	amb3436	amb3436	Membrane-fusion protein	[TP0840-TP0965 (0.8653204)]
COG0477	COG0845	amb3177	amb3177	Permease of the major facilitator superfamily	amb2378	amb2378	Membrane-fusion protein	[TP0840-TP0965 (0.8653204)]
COG0477	COG0845	amb3999	amb3999	Permease of the major facilitator superfamily	amb0181	amb0181	Membrane-fusion protein	[TP0840-TP0965 (0.8653204)]
COG0477	COG0845	amb1835	amb1835	Permease of the major facilitator superfamily	amb1876	amb1876	Membrane-fusion protein	[TP0840-TP0965 (0.8653204)]
COG0477	COG0845	amb4477	amb4477	Permease of the major facilitator superfamily	amb3159	amb3159	Membrane-fusion protein	[TP0840-TP0965 (0.8653204)]
COG0477	COG0845	amb4477	amb4477	Permease of the major facilitator superfamily	amb3274	amb3274	Membrane-fusion protein	[TP0840-TP0965 (0.8653204)]
COG0477	COG0845	amb4349	amb4349	Permease of the major facilitator superfamily	amb3274	amb3274	Membrane-fusion protein	[TP0840-TP0965 (0.8653204)]
COG0477	COG0845	amb1665	amb1665	Permease of the major facilitator superfamily	amb1876	amb1876	Membrane-fusion protein	[TP0840-TP0965 (0.8653204)]
COG0477	COG0845	amb4349	amb4349	Permease of the major facilitator superfamily	amb1141	amb1141	Membrane-fusion protein	[TP0840-TP0965 (0.8653204)]
COG0477	COG0845	amb4349	amb4349	Permease of the major facilitator superfamily	amb2378	amb2378	Membrane-fusion protein	[TP0840-TP0965 (0.8653204)]
COG0477	COG0845	amb4149	amb4149	Permease of the major facilitator superfamily	amb3413	amb3413	Membrane-fusion protein	[TP0840-TP0965 (0.8653204)]
COG0477	COG0845	amb0800	amb0800	Permease of the major facilitator superfamily	amb2764	amb2764	Membrane-fusion protein	[TP0840-TP0965 (0.8653204)]
COG0477	COG0845	amb3999	amb3999	Permease of the major facilitator superfamily	amb3159	amb3159	Membrane-fusion protein	[TP0840-TP0965 (0.8653204)]
COG0477	COG0845	amb0260	amb0260	Permease of the major facilitator superfamily	amb3274	amb3274	Membrane-fusion protein	[TP0840-TP0965 (0.8653204)]
COG0477	COG0845	amb4477	amb4477	Permease of the major facilitator superfamily	amb3436	amb3436	Membrane-fusion protein	[TP0840-TP0965 (0.8653204)]
COG0477	COG0845	amb3177	amb3177	Permease of the major facilitator superfamily	amb3476	amb3476	Membrane-fusion protein; Multidrug resistance	[TP0840-TP0965 (0.8653204)]
COG0477	COG0845	amb4488	amb4488	Permease of the major facilitator superfamily	amb3413	amb3413	Membrane-fusion protein	[TP0840-TP0965 (0.8653204)]
COG0477	COG0845	amb2892	amb2892	Permease of the major facilitator superfamily	amb4057	amb4057	Membrane-fusion protein	[TP0840-TP0965 (0.8653204)]
COG0477	COG0845	amb1204	amb1204	Permease of the major facilitator superfamily	amb1141	amb1141	Membrane-fusion protein	[TP0840-TP0965 (0.8653204)]
COG0477	COG0845	amb2280	amb2280	Permease of the major facilitator superfamily	amb3159	amb3159	Membrane-fusion protein	[TP0840-TP0965 (0.8653204)]
COG0477	COG0845	amb0291	amb0291	Permease of the major facilitator superfamily	amb3476	amb3476	Membrane-fusion protein; Multidrug resistance	[TP0840-TP0965 (0.8653204)]
COG0477	COG0845	amb2887	amb2887	Permease of the major facilitator superfamily	amb1876	amb1876	Membrane-fusion protein	[TP0840-TP0965 (0.8653204)]
COG0477	COG0845	amb3999	amb3999	Permease of the major facilitator superfamily	amb2764	amb2764	Membrane-fusion protein	[TP0840-TP0965 (0.8653204)]
COG0477	COG0845	amb2892	amb2892	Permease of the major facilitator superfamily	amb2764	amb2764	Membrane-fusion protein	[TP0840-TP0965 (0.8653204)]
COG0477	COG0845	amb2892	amb2892	Permease of the major facilitator superfamily	amb2542	amb2542	Membrane-fusion protein	[TP0840-TP0965 (0.8653204)]
COG0477	COG0845	amb0749	amb0749	Permease of the major facilitator superfamily	amb1141	amb1141	Membrane-fusion protein	[TP0840-TP0965 (0.8653204)]
COG0477	COG0845	amb4477	amb4477	Permease of the major facilitator superfamily	amb3424	amb3424	Membrane-fusion protein	[TP0840-TP0965 (0.8653204)]
COG0477	COG0845	amb3244	amb3244	Permease of the major facilitator superfamily	amb0181	amb0181	Membrane-fusion protein	[TP0840-TP0965 (0.8653204)]
COG0477	COG0845	amb1654	amb1654	Permease of the major facilitator superfamily	amb3476	amb3476	Membrane-fusion protein; Multidrug resistance	[TP0840-TP0965 (0.8653204)]
COG0477	COG0845	amb3244	amb3244	Permease of the major facilitator superfamily	amb1249	amb1249	Membrane-fusion protein	[TP0840-TP0965 (0.8653204)]
COG0477	COG0845	amb2280	amb2280	Permease of the major facilitator superfamily	amb3274	amb3274	Membrane-fusion protein	[TP0840-TP0965 (0.8653204)]
COG0477	COG0845	amb0749	amb0749	Permease of the major facilitator superfamily	amb0181	amb0181	Membrane-fusion protein	[TP0840-TP0965 (0.8653204)]
COG0477	COG0845	amb4477	amb4477	Permease of the major facilitator superfamily	amb2542	amb2542	Membrane-fusion protein	[TP0840-TP0965 (0.8653204)]
COG0477	COG0845	amb4349	amb4349	Permease of the major facilitator superfamily	amb2542	amb2542	Membrane-fusion protein	[TP0840-TP0965 (0.8653204)]
COG0477	COG0845	amb3177	amb3177	Permease of the major facilitator superfamily	amb3274	amb3274	Membrane-fusion protein	[TP0840-TP0965 (0.8653204)]
COG0477	COG0845	amb0800	amb0800	Permease of the major facilitator superfamily	amb2542	amb2542	Membrane-fusion protein	[TP0840-TP0965 (0.8653204)]
COG0477	COG0845	amb2887	amb2887	Permease of the major facilitator superfamily	amb2542	amb2542	Membrane-fusion protein	[TP0840-TP0965 (0.8653204)]
COG0477	COG0845	amb0800	amb0800	Permease of the major facilitator superfamily	amb3424	amb3424	Membrane-fusion protein	[TP0840-TP0965 (0.8653204)]
COG0477	COG0845	amb4149	amb4149	Permease of the major facilitator superfamily	amb3424	amb3424	Membrane-fusion protein	[TP0840-TP0965 (0.8653204)]
COG0477	COG0845	amb1835	amb1835	Permease of the major facilitator superfamily	amb2542	amb2542	Membrane-fusion protein	[TP0840-TP0965 (0.8653204)]
COG0477	COG0845	amb0749	amb0749	Permease of the major facilitator superfamily	amb1249	amb1249	Membrane-fusion protein	[TP0840-TP0965 (0.8653204)]
COG0477	COG0845	amb2892	amb2892	Permease of the major facilitator superfamily	amb1141	amb1141	Membrane-fusion protein	[TP0840-TP0965 (0.8653204)]
COG0477	COG0845	amb1665	amb1665	Permease of the major facilitator superfamily	amb1249	amb1249	Membrane-fusion protein	[TP0840-TP0965 (0.8653204)]
COG0477	COG0845	amb1204	amb1204	Permease of the major facilitator superfamily	amb0181	amb0181	Membrane-fusion protein	[TP0840-TP0965 (0.8653204)]
COG0477	COG0845	amb4349	amb4349	Permease of the major facilitator superfamily	amb3436	amb3436	Membrane-fusion protein	[TP0840-TP0965 (0.8653204)]
COG0477	COG0845	amb0260	amb0260	Permease of the major facilitator superfamily	amb1249	amb1249	Membrane-fusion protein	[TP0840-TP0965 (0.8653204)]
COG0477	COG0845	amb0291	amb0291	Permease of the major facilitator superfamily	amb3274	amb3274	Membrane-fusion protein	[TP0840-TP0965 (0.8653204)]
COG0477	COG0845	amb1204	amb1204	Permease of the major facilitator superfamily	amb1876	amb1876	Membrane-fusion protein	[TP0840-TP0965 (0.8653204)]
COG0477	COG0845	amb4488	amb4488	Permease of the major facilitator superfamily	amb3476	amb3476	Membrane-fusion protein; Multidrug resistance	[TP0840-TP0965 (0.8653204)]
COG0477	COG0845	amb2892	amb2892	Permease of the major facilitator superfamily	amb3159	amb3159	Membrane-fusion protein	[TP0840-TP0965 (0.8653204)]
COG0477	COG0845	amb3177	amb3177	Permease of the major facilitator superfamily	amb3436	amb3436	Membrane-fusion protein	[TP0840-TP0965 (0.8653204)]
COG0477	COG0845	amb1835	amb1835	Permease of the major facilitator superfamily	amb1249	amb1249	Membrane-fusion protein	[TP0840-TP0965 (0.8653204)]
COG0477	COG0845	amb4349	amb4349	Permease of the major facilitator superfamily	amb0181	amb0181	Membrane-fusion protein	[TP0840-TP0965 (0.8653204)]
COG0477	COG0845	amb2280	amb2280	Permease of the major facilitator superfamily	amb1249	amb1249	Membrane-fusion protein	[TP0840-TP0965 (0.8653204)]
COG0477	COG0845	amb1665	amb1665	Permease of the major facilitator superfamily	amb3274	amb3274	Membrane-fusion protein	[TP0840-TP0965 (0.8653204)]
COG0477	COG0845	amb4488	amb4488	Permease of the major facilitator superfamily	amb3424	amb3424	Membrane-fusion protein	[TP0840-TP0965 (0.8653204)]
COG0477	COG0845	amb4349	amb4349	Permease of the major facilitator superfamily	amb2764	amb2764	Membrane-fusion protein	[TP0840-TP0965 (0.8653204)]
COG0477	COG0845	amb2264	amb2264	Permease of the major facilitator superfamily	amb3436	amb3436	Membrane-fusion protein	[TP0840-TP0965 (0.8653204)]
COG0477	COG0845	amb0749	amb0749	Permease of the major facilitator superfamily	amb1876	amb1876	Membrane-fusion protein	[TP0840-TP0965 (0.8653204)]
COG0477	COG0845	amb3244	amb3244	Permease of the major facilitator superfamily	amb3274	amb3274	Membrane-fusion protein	[TP0840-TP0965 (0.8653204)]
COG0477	COG0845	amb3244	amb3244	Permease of the major facilitator superfamily	amb2378	amb2378	Membrane-fusion protein	[TP0840-TP0965 (0.8653204)]
COG0477	COG0845	amb0749	amb0749	Permease of the major facilitator superfamily	amb3436	amb3436	Membrane-fusion protein	[TP0840-TP0965 (0.8653204)]
COG0477	COG0845	amb2887	amb2887	Permease of the major facilitator superfamily	amb3159	amb3159	Membrane-fusion protein	[TP0840-TP0965 (0.8653204)]
COG0477	COG0845	amb2264	amb2264	Permease of the major facilitator superfamily	amb3413	amb3413	Membrane-fusion protein	[TP0840-TP0965 (0.8653204)]
COG0477	COG0845	amb4349	amb4349	Permease of the major facilitator superfamily	amb3424	amb3424	Membrane-fusion protein	[TP0840-TP0965 (0.8653204)]
COG0477	COG0845	amb1204	amb1204	Permease of the major facilitator superfamily	amb1249	amb1249	Membrane-fusion protein	[TP0840-TP0965 (0.8653204)]
COG0477	COG0845	amb0291	amb0291	Permease of the major facilitator superfamily	amb1249	amb1249	Membrane-fusion protein	[TP0840-TP0965 (0.8653204)]
COG0477	COG0845	amb4349	amb4349	Permease of the major facilitator superfamily	amb1249	amb1249	Membrane-fusion protein	[TP0840-TP0965 (0.8653204)]
COG0477	COG0845	amb1654	amb1654	Permease of the major facilitator superfamily	amb2378	amb2378	Membrane-fusion protein	[TP0840-TP0965 (0.8653204)]
COG0477	COG0845	amb4149	amb4149	Permease of the major facilitator superfamily	amb1876	amb1876	Membrane-fusion protein	[TP0840-TP0965 (0.8653204)]
COG0477	COG0845	amb2892	amb2892	Permease of the major facilitator superfamily	amb3436	amb3436	Membrane-fusion protein	[TP0840-TP0965 (0.8653204)]
COG0477	COG0845	amb1835	amb1835	Permease of the major facilitator superfamily	amb3424	amb3424	Membrane-fusion protein	[TP0840-TP0965 (0.8653204)]
COG0477	COG0845	amb3177	amb3177	Permease of the major facilitator superfamily	amb1141	amb1141	Membrane-fusion protein	[TP0840-TP0965 (0.8653204)]
COG0477	COG0845	amb2280	amb2280	Permease of the major facilitator superfamily	amb3476	amb3476	Membrane-fusion protein; Multidrug resistance	[TP0840-TP0965 (0.8653204)]
COG0477	COG0845	amb1665	amb1665	Permease of the major facilitator superfamily	amb0181	amb0181	Membrane-fusion protein	[TP0840-TP0965 (0.8653204)]
COG0477	COG0845	amb1654	amb1654	Permease of the major facilitator superfamily	amb0181	amb0181	Membrane-fusion protein	[TP0840-TP0965 (0.8653204)]
COG0477	COG0845	amb3244	amb3244	Permease of the major facilitator superfamily	amb2764	amb2764	Membrane-fusion protein	[TP0840-TP0965 (0.8653204)]
COG0477	COG0845	amb2264	amb2264	Permease of the major facilitator superfamily	amb1141	amb1141	Membrane-fusion protein	[TP0840-TP0965 (0.8653204)]
COG0477	COG0845	amb2892	amb2892	Permease of the major facilitator superfamily	amb3424	amb3424	Membrane-fusion protein	[TP0840-TP0965 (0.8653204)]
COG0477	COG0845	amb1835	amb1835	Permease of the major facilitator superfamily	amb1141	amb1141	Membrane-fusion protein	[TP0840-TP0965 (0.8653204)]
COG0477	COG0845	amb0260	amb0260	Permease of the major facilitator superfamily	amb2378	amb2378	Membrane-fusion protein	[TP0840-TP0965 (0.8653204)]
COG0477	COG0845	amb4349	amb4349	Permease of the major facilitator superfamily	amb3159	amb3159	Membrane-fusion protein	[TP0840-TP0965 (0.8653204)]
COG0477	COG0845	amb2887	amb2887	Permease of the major facilitator superfamily	amb2764	amb2764	Membrane-fusion protein	[TP0840-TP0965 (0.8653204)]
COG0477	COG0845	amb4149	amb4149	Permease of the major facilitator superfamily	amb0181	amb0181	Membrane-fusion protein	[TP0840-TP0965 (0.8653204)]
COG0477	COG0845	amb0291	amb0291	Permease of the major facilitator superfamily	amb3424	amb3424	Membrane-fusion protein	[TP0840-TP0965 (0.8653204)]
COG0477	COG0845	amb2892	amb2892	Permease of the major facilitator superfamily	amb1249	amb1249	Membrane-fusion protein	[TP0840-TP0965 (0.8653204)]
COG0477	COG0845	amb0260	amb0260	Permease of the major facilitator superfamily	amb3424	amb3424	Membrane-fusion protein	[TP0840-TP0965 (0.8653204)]
COG0477	COG0845	amb4349	amb4349	Permease of the major facilitator superfamily	amb4057	amb4057	Membrane-fusion protein	[TP0840-TP0965 (0.8653204)]
COG0477	COG0845	amb2892	amb2892	Permease of the major facilitator superfamily	amb3476	amb3476	Membrane-fusion protein; Multidrug resistance	[TP0840-TP0965 (0.8653204)]
COG0477	COG0845	amb0291	amb0291	Permease of the major facilitator superfamily	amb1876	amb1876	Membrane-fusion protein	[TP0840-TP0965 (0.8653204)]
COG0477	COG0845	amb0291	amb0291	Permease of the major facilitator superfamily	amb3436	amb3436	Membrane-fusion protein	[TP0840-TP0965 (0.8653204)]
COG0477	COG0845	amb2264	amb2264	Permease of the major facilitator superfamily	amb3424	amb3424	Membrane-fusion protein	[TP0840-TP0965 (0.8653204)]
COG0477	COG0845	amb1665	amb1665	Permease of the major facilitator superfamily	amb2764	amb2764	Membrane-fusion protein	[TP0840-TP0965 (0.8653204)]
COG0477	COG0845	amb1835	amb1835	Permease of the major facilitator superfamily	amb3274	amb3274	Membrane-fusion protein	[TP0840-TP0965 (0.8653204)]
COG0477	COG0845	amb3177	amb3177	Permease of the major facilitator superfamily	amb3159	amb3159	Membrane-fusion protein	[TP0840-TP0965 (0.8653204)]
COG0477	COG0845	amb1654	amb1654	Permease of the major facilitator superfamily	amb3274	amb3274	Membrane-fusion protein	[TP0840-TP0965 (0.8653204)]
COG0477	COG0845	amb1204	amb1204	Permease of the major facilitator superfamily	amb3476	amb3476	Membrane-fusion protein; Multidrug resistance	[TP0840-TP0965 (0.8653204)]
COG0477	COG0845	amb1654	amb1654	Permease of the major facilitator superfamily	amb1249	amb1249	Membrane-fusion protein	[TP0840-TP0965 (0.8653204)]
COG0477	COG0845	amb2887	amb2887	Permease of the major facilitator superfamily	amb3476	amb3476	Membrane-fusion protein; Multidrug resistance	[TP0840-TP0965 (0.8653204)]
COG0477	COG0845	amb2887	amb2887	Permease of the major facilitator superfamily	amb2378	amb2378	Membrane-fusion protein	[TP0840-TP0965 (0.8653204)]
COG0477	COG0845	amb4477	amb4477	Permease of the major facilitator superfamily	amb2764	amb2764	Membrane-fusion protein	[TP0840-TP0965 (0.8653204)]
COG0477	COG0845	amb4149	amb4149	Permease of the major facilitator superfamily	amb2378	amb2378	Membrane-fusion protein	[TP0840-TP0965 (0.8653204)]
COG0477	COG0845	amb4149	amb4149	Permease of the major facilitator superfamily	amb4057	amb4057	Membrane-fusion protein	[TP0840-TP0965 (0.8653204)]
COG0477	COG0845	amb1654	amb1654	Permease of the major facilitator superfamily	amb3424	amb3424	Membrane-fusion protein	[TP0840-TP0965 (0.8653204)]
COG0477	COG0845	amb4488	amb4488	Permease of the major facilitator superfamily	amb3274	amb3274	Membrane-fusion protein	[TP0840-TP0965 (0.8653204)]
COG0477	COG0845	amb4349	amb4349	Permease of the major facilitator superfamily	amb3413	amb3413	Membrane-fusion protein	[TP0840-TP0965 (0.8653204)]
COG0477	COG0845	amb1654	amb1654	Permease of the major facilitator superfamily	amb4057	amb4057	Membrane-fusion protein	[TP0840-TP0965 (0.8653204)]
COG0477	COG0845	amb2887	amb2887	Permease of the major facilitator superfamily	amb3436	amb3436	Membrane-fusion protein	[TP0840-TP0965 (0.8653204)]
COG0477	COG0845	amb1654	amb1654	Permease of the major facilitator superfamily	amb1876	amb1876	Membrane-fusion protein	[TP0840-TP0965 (0.8653204)]
COG0477	COG0845	amb2280	amb2280	Permease of the major facilitator superfamily	amb1141	amb1141	Membrane-fusion protein	[TP0840-TP0965 (0.8653204)]
COG0477	COG0845	amb2280	amb2280	Permease of the major facilitator superfamily	amb3413	amb3413	Membrane-fusion protein	[TP0840-TP0965 (0.8653204)]
COG0477	COG0845	amb2887	amb2887	Permease of the major facilitator superfamily	amb1141	amb1141	Membrane-fusion protein	[TP0840-TP0965 (0.8653204)]
COG0477	COG0845	amb3177	amb3177	Permease of the major facilitator superfamily	amb0181	amb0181	Membrane-fusion protein	[TP0840-TP0965 (0.8653204)]
COG0477	COG0845	amb2264	amb2264	Permease of the major facilitator superfamily	amb3476	amb3476	Membrane-fusion protein; Multidrug resistance	[TP0840-TP0965 (0.8653204)]
COG0477	COG0845	amb2264	amb2264	Permease of the major facilitator superfamily	amb2542	amb2542	Membrane-fusion protein	[TP0840-TP0965 (0.8653204)]
COG0477	COG0845	amb4488	amb4488	Permease of the major facilitator superfamily	amb3436	amb3436	Membrane-fusion protein	[TP0840-TP0965 (0.8653204)]
COG0477	COG0845	amb4488	amb4488	Permease of the major facilitator superfamily	amb1876	amb1876	Membrane-fusion protein	[TP0840-TP0965 (0.8653204)]
COG0477	COG0845	amb4477	amb4477	Permease of the major facilitator superfamily	amb4057	amb4057	Membrane-fusion protein	[TP0840-TP0965 (0.8653204)]
COG0477	COG0845	amb0749	amb0749	Permease of the major facilitator superfamily	amb2378	amb2378	Membrane-fusion protein	[TP0840-TP0965 (0.8653204)]
COG0477	COG0845	amb0800	amb0800	Permease of the major facilitator superfamily	amb0181	amb0181	Membrane-fusion protein	[TP0840-TP0965 (0.8653204)]
COG0477	COG0845	amb4149	amb4149	Permease of the major facilitator superfamily	amb3476	amb3476	Membrane-fusion protein; Multidrug resistance	[TP0840-TP0965 (0.8653204)]
COG0477	COG0845	amb1665	amb1665	Permease of the major facilitator superfamily	amb4057	amb4057	Membrane-fusion protein	[TP0840-TP0965 (0.8653204)]
COG0477	COG0845	amb4488	amb4488	Permease of the major facilitator superfamily	amb2542	amb2542	Membrane-fusion protein	[TP0840-TP0965 (0.8653204)]
COG0477	COG0845	amb3999	amb3999	Permease of the major facilitator superfamily	amb2542	amb2542	Membrane-fusion protein	[TP0840-TP0965 (0.8653204)]
COG0477	COG0845	amb0291	amb0291	Permease of the major facilitator superfamily	amb2542	amb2542	Membrane-fusion protein	[TP0840-TP0965 (0.8653204)]
COG0477	COG0845	amb1654	amb1654	Permease of the major facilitator superfamily	amb3413	amb3413	Membrane-fusion protein	[TP0840-TP0965 (0.8653204)]
COG0477	COG0845	amb0260	amb0260	Permease of the major facilitator superfamily	amb1141	amb1141	Membrane-fusion protein	[TP0840-TP0965 (0.8653204)]
COG0477	COG0845	amb3999	amb3999	Permease of the major facilitator superfamily	amb4057	amb4057	Membrane-fusion protein	[TP0840-TP0965 (0.8653204)]
COG0477	COG0845	amb2264	amb2264	Permease of the major facilitator superfamily	amb2764	amb2764	Membrane-fusion protein	[TP0840-TP0965 (0.8653204)]
COG0477	COG0845	amb1835	amb1835	Permease of the major facilitator superfamily	amb4057	amb4057	Membrane-fusion protein	[TP0840-TP0965 (0.8653204)]
COG0477	COG0845	amb2892	amb2892	Permease of the major facilitator superfamily	amb1876	amb1876	Membrane-fusion protein	[TP0840-TP0965 (0.8653204)]
COG0477	COG0845	amb3177	amb3177	Permease of the major facilitator superfamily	amb1249	amb1249	Membrane-fusion protein	[TP0840-TP0965 (0.8653204)]
COG0477	COG0845	amb1665	amb1665	Permease of the major facilitator superfamily	amb2542	amb2542	Membrane-fusion protein	[TP0840-TP0965 (0.8653204)]
COG0477	COG0845	amb1204	amb1204	Permease of the major facilitator superfamily	amb2764	amb2764	Membrane-fusion protein	[TP0840-TP0965 (0.8653204)]
COG0477	COG0845	amb4477	amb4477	Permease of the major facilitator superfamily	amb0181	amb0181	Membrane-fusion protein	[TP0840-TP0965 (0.8653204)]
COG0477	COG0845	amb2280	amb2280	Permease of the major facilitator superfamily	amb2378	amb2378	Membrane-fusion protein	[TP0840-TP0965 (0.8653204)]
COG0477	COG0845	amb4149	amb4149	Permease of the major facilitator superfamily	amb2764	amb2764	Membrane-fusion protein	[TP0840-TP0965 (0.8653204)]
COG0477	COG0845	amb0800	amb0800	Permease of the major facilitator superfamily	amb3413	amb3413	Membrane-fusion protein	[TP0840-TP0965 (0.8653204)]
COG0477	COG0845	amb1665	amb1665	Permease of the major facilitator superfamily	amb1141	amb1141	Membrane-fusion protein	[TP0840-TP0965 (0.8653204)]
COG0477	COG0845	amb2280	amb2280	Permease of the major facilitator superfamily	amb2764	amb2764	Membrane-fusion protein	[TP0840-TP0965 (0.8653204)]
COG0477	COG0845	amb0291	amb0291	Permease of the major facilitator superfamily	amb4057	amb4057	Membrane-fusion protein	[TP0840-TP0965 (0.8653204)]
COG0477	COG0845	amb1204	amb1204	Permease of the major facilitator superfamily	amb4057	amb4057	Membrane-fusion protein	[TP0840-TP0965 (0.8653204)]
COG0477	COG0845	amb2280	amb2280	Permease of the major facilitator superfamily	amb3424	amb3424	Membrane-fusion protein	[TP0840-TP0965 (0.8653204)]
COG0477	COG0845	amb2264	amb2264	Permease of the major facilitator superfamily	amb3159	amb3159	Membrane-fusion protein	[TP0840-TP0965 (0.8653204)]
COG0477	COG0845	amb1204	amb1204	Permease of the major facilitator superfamily	amb2378	amb2378	Membrane-fusion protein	[TP0840-TP0965 (0.8653204)]
COG0477	COG0845	amb3244	amb3244	Permease of the major facilitator superfamily	amb1141	amb1141	Membrane-fusion protein	[TP0840-TP0965 (0.8653204)]
COG0477	COG0845	amb0749	amb0749	Permease of the major facilitator superfamily	amb3159	amb3159	Membrane-fusion protein	[TP0840-TP0965 (0.8653204)]
COG0477	COG0845	amb2887	amb2887	Permease of the major facilitator superfamily	amb0181	amb0181	Membrane-fusion protein	[TP0840-TP0965 (0.8653204)]
COG0477	COG0845	amb3999	amb3999	Permease of the major facilitator superfamily	amb1141	amb1141	Membrane-fusion protein	[TP0840-TP0965 (0.8653204)]
COG0477	COG0845	amb2264	amb2264	Permease of the major facilitator superfamily	amb0181	amb0181	Membrane-fusion protein	[TP0840-TP0965 (0.8653204)]
COG0477	COG0845	amb1835	amb1835	Permease of the major facilitator superfamily	amb3436	amb3436	Membrane-fusion protein	[TP0840-TP0965 (0.8653204)]
COG0477	COG0845	amb4149	amb4149	Permease of the major facilitator superfamily	amb1141	amb1141	Membrane-fusion protein	[TP0840-TP0965 (0.8653204)]
COG0477	COG0845	amb2887	amb2887	Permease of the major facilitator superfamily	amb3424	amb3424	Membrane-fusion protein	[TP0840-TP0965 (0.8653204)]
COG0477	COG0845	amb3999	amb3999	Permease of the major facilitator superfamily	amb1876	amb1876	Membrane-fusion protein	[TP0840-TP0965 (0.8653204)]
COG0477	COG0845	amb4488	amb4488	Permease of the major facilitator superfamily	amb2378	amb2378	Membrane-fusion protein	[TP0840-TP0965 (0.8653204)]
COG0477	COG0845	amb4149	amb4149	Permease of the major facilitator superfamily	amb3159	amb3159	Membrane-fusion protein	[TP0840-TP0965 (0.8653204)]
COG0477	COG0845	amb0800	amb0800	Permease of the major facilitator superfamily	amb1876	amb1876	Membrane-fusion protein	[TP0840-TP0965 (0.8653204)]
COG0477	COG0845	amb1665	amb1665	Permease of the major facilitator superfamily	amb3159	amb3159	Membrane-fusion protein	[TP0840-TP0965 (0.8653204)]
COG0477	COG0845	amb4488	amb4488	Permease of the major facilitator superfamily	amb3159	amb3159	Membrane-fusion protein	[TP0840-TP0965 (0.8653204)]
COG0477	COG0845	amb2280	amb2280	Permease of the major facilitator superfamily	amb1876	amb1876	Membrane-fusion protein	[TP0840-TP0965 (0.8653204)]
COG0477	COG0845	amb1204	amb1204	Permease of the major facilitator superfamily	amb3159	amb3159	Membrane-fusion protein	[TP0840-TP0965 (0.8653204)]
COG0477	COG0845	amb0260	amb0260	Permease of the major facilitator superfamily	amb2764	amb2764	Membrane-fusion protein	[TP0840-TP0965 (0.8653204)]
COG0477	COG0845	amb1835	amb1835	Permease of the major facilitator superfamily	amb2378	amb2378	Membrane-fusion protein	[TP0840-TP0965 (0.8653204)]
COG0477	COG0845	amb2280	amb2280	Permease of the major facilitator superfamily	amb2542	amb2542	Membrane-fusion protein	[TP0840-TP0965 (0.8653204)]
COG0477	COG0845	amb0291	amb0291	Permease of the major facilitator superfamily	amb3159	amb3159	Membrane-fusion protein	[TP0840-TP0965 (0.8653204)]
COG0477	COG0845	amb0260	amb0260	Permease of the major facilitator superfamily	amb1876	amb1876	Membrane-fusion protein	[TP0840-TP0965 (0.8653204)]
COG0477	COG0845	amb0260	amb0260	Permease of the major facilitator superfamily	amb3159	amb3159	Membrane-fusion protein	[TP0840-TP0965 (0.8653204)]
COG0477	COG0845	amb4488	amb4488	Permease of the major facilitator superfamily	amb1249	amb1249	Membrane-fusion protein	[TP0840-TP0965 (0.8653204)]
COG0477	COG0845	amb0260	amb0260	Permease of the major facilitator superfamily	amb3476	amb3476	Membrane-fusion protein; Multidrug resistance	[TP0840-TP0965 (0.8653204)]
COG0477	COG0845	amb4149	amb4149	Permease of the major facilitator superfamily	amb1249	amb1249	Membrane-fusion protein	[TP0840-TP0965 (0.8653204)]
COG0477	COG0845	amb0291	amb0291	Permease of the major facilitator superfamily	amb2378	amb2378	Membrane-fusion protein	[TP0840-TP0965 (0.8653204)]
COG0477	COG0845	amb2264	amb2264	Permease of the major facilitator superfamily	amb4057	amb4057	Membrane-fusion protein	[TP0840-TP0965 (0.8653204)]
COG0477	COG0845	amb4477	amb4477	Permease of the major facilitator superfamily	amb2378	amb2378	Membrane-fusion protein	[TP0840-TP0965 (0.8653204)]
COG0477	COG0845	amb2892	amb2892	Permease of the major facilitator superfamily	amb0181	amb0181	Membrane-fusion protein	[TP0840-TP0965 (0.8653204)]
COG0477	COG0845	amb2892	amb2892	Permease of the major facilitator superfamily	amb3413	amb3413	Membrane-fusion protein	[TP0840-TP0965 (0.8653204)]
COG0477	COG0845	amb0749	amb0749	Permease of the major facilitator superfamily	amb2542	amb2542	Membrane-fusion protein	[TP0840-TP0965 (0.8653204)]
COG0477	COG0845	amb1835	amb1835	Permease of the major facilitator superfamily	amb0181	amb0181	Membrane-fusion protein	[TP0840-TP0965 (0.8653204)]
COG0477	COG0845	amb3244	amb3244	Permease of the major facilitator superfamily	amb3424	amb3424	Membrane-fusion protein	[TP0840-TP0965 (0.8653204)]
COG0477	COG0845	amb1835	amb1835	Permease of the major facilitator superfamily	amb3413	amb3413	Membrane-fusion protein	[TP0840-TP0965 (0.8653204)]
COG0477	COG0845	amb2887	amb2887	Permease of the major facilitator superfamily	amb3413	amb3413	Membrane-fusion protein	[TP0840-TP0965 (0.8653204)]
COG0477	COG0845	amb0749	amb0749	Permease of the major facilitator superfamily	amb4057	amb4057	Membrane-fusion protein	[TP0840-TP0965 (0.8653204)]
COG0477	COG0845	amb1204	amb1204	Permease of the major facilitator superfamily	amb2542	amb2542	Membrane-fusion protein	[TP0840-TP0965 (0.8653204)]
COG0477	COG0845	amb0260	amb0260	Permease of the major facilitator superfamily	amb4057	amb4057	Membrane-fusion protein	[TP0840-TP0965 (0.8653204)]
COG0305	COG2812	amb2097	amb2097	Replicative DNA helicase	amb4103	amb4103	DNA polymerase III, gamma/tau subunits	[TP0058-TP1005 (0.7130585)]
COG0188	COG0526	amb2585	amb2585	Type IIA topoisomerase, A subunit	amb4201	amb4201	Thiol-disulfide isomerase and thioredoxins	[TP0005-TP0100 (0.7885434)]
COG0188	COG0526	amb2381	amb2381	Type IIA topoisomerase , A subunit	amb2218	amb2218	Thiol-disulfide isomerase and thioredoxins	[TP0005-TP0100 (0.7885434)]
COG0188	COG0526	amb2381	amb2381	Type IIA topoisomerase , A subunit	amb4201	amb4201	Thiol-disulfide isomerase and thioredoxins	[TP0005-TP0100 (0.7885434)]
COG0188	COG0526	amb2585	amb2585	Type IIA topoisomerase, A subunit	amb4286	amb4286	Thiol-disulfide isomerase and thioredoxins	[TP0005-TP0100 (0.7885434)]
COG0188	COG0526	amb2585	amb2585	Type IIA topoisomerase, A subunit	amb1341	amb1341	Thiol-disulfide isomerase and thioredoxins	[TP0005-TP0100 (0.7885434)]
COG0188	COG0526	amb2381	amb2381	Type IIA topoisomerase , A subunit	amb4286	amb4286	Thiol-disulfide isomerase and thioredoxins	[TP0005-TP0100 (0.7885434)]
COG0188	COG0526	amb2381	amb2381	Type IIA topoisomerase , A subunit	amb1341	amb1341	Thiol-disulfide isomerase and thioredoxins	[TP0005-TP0100 (0.7885434)]
COG0188	COG0526	amb2585	amb2585	Type IIA topoisomerase, A subunit	amb3088	amb3088	Thiol-disulfide isomerase and thioredoxins	[TP0005-TP0100 (0.7885434)]
COG0188	COG0526	amb2585	amb2585	Type IIA topoisomerase, A subunit	amb2914	amb2914	Thiol-disulfide isomerase and thioredoxins	[TP0005-TP0100 (0.7885434)]
COG0188	COG0526	amb2381	amb2381	Type IIA topoisomerase , A subunit	amb3088	amb3088	Thiol-disulfide isomerase and thioredoxins	[TP0005-TP0100 (0.7885434)]
COG0188	COG0526	amb2585	amb2585	Type IIA topoisomerase, A subunit	amb2218	amb2218	Thiol-disulfide isomerase and thioredoxins	[TP0005-TP0100 (0.7885434)]
COG0188	COG0526	amb2381	amb2381	Type IIA topoisomerase , A subunit	amb2914	amb2914	Thiol-disulfide isomerase and thioredoxins	[TP0005-TP0100 (0.7885434)]
COG0526	COG0771	amb1341	amb1341	Thiol-disulfide isomerase and thioredoxins	amb3846	amb3846	UDP-N-acetylmuramoylalanine-D-glutamate ligase	[TP0100-TP0903 (0.59509045)]
COG0526	COG0771	amb2914	amb2914	Thiol-disulfide isomerase and thioredoxins	amb3846	amb3846	UDP-N-acetylmuramoylalanine-D-glutamate ligase	[TP0100-TP0903 (0.59509045)]
COG0526	COG0771	amb2218	amb2218	Thiol-disulfide isomerase and thioredoxins	amb3846	amb3846	UDP-N-acetylmuramoylalanine-D-glutamate ligase	[TP0100-TP0903 (0.59509045)]
COG0526	COG0771	amb3088	amb3088	Thiol-disulfide isomerase and thioredoxins	amb3846	amb3846	UDP-N-acetylmuramoylalanine-D-glutamate ligase	[TP0100-TP0903 (0.59509045)]
COG0526	COG0771	amb4286	amb4286	Thiol-disulfide isomerase and thioredoxins	amb3846	amb3846	UDP-N-acetylmuramoylalanine-D-glutamate ligase	[TP0100-TP0903 (0.59509045)]
COG0526	COG0771	amb4201	amb4201	Thiol-disulfide isomerase and thioredoxins	amb3846	amb3846	UDP-N-acetylmuramoylalanine-D-glutamate ligase	[TP0100-TP0903 (0.59509045)]
COG0143	COG0845	amb2448	amb2448	Methionyl-tRNA synthetase	amb1876	amb1876	Membrane-fusion protein	[TP0798-TP0965 (0.7246752)]
COG0143	COG0845	amb2448	amb2448	Methionyl-tRNA synthetase	amb3274	amb3274	Membrane-fusion protein	[TP0798-TP0965 (0.7246752)]
COG0143	COG0845	amb2448	amb2448	Methionyl-tRNA synthetase	amb1141	amb1141	Membrane-fusion protein	[TP0798-TP0965 (0.7246752)]
COG0143	COG0845	amb2448	amb2448	Methionyl-tRNA synthetase	amb2542	amb2542	Membrane-fusion protein	[TP0798-TP0965 (0.7246752)]
COG0143	COG0845	amb2448	amb2448	Methionyl-tRNA synthetase	amb4057	amb4057	Membrane-fusion protein	[TP0798-TP0965 (0.7246752)]
COG0143	COG0845	amb2448	amb2448	Methionyl-tRNA synthetase	amb1249	amb1249	Membrane-fusion protein	[TP0798-TP0965 (0.7246752)]
COG0143	COG0845	amb2448	amb2448	Methionyl-tRNA synthetase	amb3159	amb3159	Membrane-fusion protein	[TP0798-TP0965 (0.7246752)]
COG0143	COG0845	amb2448	amb2448	Methionyl-tRNA synthetase	amb3413	amb3413	Membrane-fusion protein	[TP0798-TP0965 (0.7246752)]
COG0143	COG0845	amb2448	amb2448	Methionyl-tRNA synthetase	amb2764	amb2764	Membrane-fusion protein	[TP0798-TP0965 (0.7246752)]
COG0143	COG0845	amb2448	amb2448	Methionyl-tRNA synthetase	amb3424	amb3424	Membrane-fusion protein	[TP0798-TP0965 (0.7246752)]
COG0143	COG0845	amb2448	amb2448	Methionyl-tRNA synthetase	amb3476	amb3476	Membrane-fusion protein; Multidrug resistance	[TP0798-TP0965 (0.7246752)]
COG0143	COG0845	amb2448	amb2448	Methionyl-tRNA synthetase	amb0181	amb0181	Membrane-fusion protein	[TP0798-TP0965 (0.7246752)]
COG0143	COG0845	amb2448	amb2448	Methionyl-tRNA synthetase	amb3436	amb3436	Membrane-fusion protein	[TP0798-TP0965 (0.7246752)]
COG0143	COG0845	amb2448	amb2448	Methionyl-tRNA synthetase	amb2378	amb2378	Membrane-fusion protein	[TP0798-TP0965 (0.7246752)]
COG1536	COG1868	amb0502	amb0502	Flagellar motor switch protein	amb3498	amb3498	Flagellar motor switch protein fliM	[TP0026-TP0721 (0.9539454)]
COG1366	COG1536	amb0333	amb0333	Anti-anti-sigma regulatory factor	amb0502	amb0502	Flagellar motor switch protein	[TP0233-TP0400 (0.68778783)]
COG0504	COG1475	amb1821	amb1821	CTP synthase	amb1196	amb1196	Predicted transcriptional regulator	[TP0305-TP0271 (0.70252794)]
COG0504	COG1475	amb1821	amb1821	CTP synthase	amb1502	amb1502	Predicted transcriptional regulator	[TP0305-TP0271 (0.70252794)]
COG2206	COG4786	amb2500	amb2500	HD-GYP domain	amb3496	amb3496	Flagellar basal body rod protein	[TP0877-TP0961 (0.57706213)]
COG2206	COG4786	amb0233	amb0233	HD-GYP domain	amb3495	amb3495	Flagellar basal body rod protein	[TP0877-TP0961 (0.57706213)]
COG2206	COG4786	amb0233	amb0233	HD-GYP domain	amb3496	amb3496	Flagellar basal body rod protein	[TP0877-TP0961 (0.57706213)]
COG2206	COG4786	amb3282	amb3282	Response regulator containing a CheY-like	amb3496	amb3496	Flagellar basal body rod protein	[TP0877-TP0961 (0.57706213)]
COG2206	COG4786	amb4227	amb4227	HD-GYP domain	amb3496	amb3496	Flagellar basal body rod protein	[TP0877-TP0961 (0.57706213)]
COG2206	COG4786	amb3282	amb3282	Response regulator containing a CheY-like	amb3495	amb3495	Flagellar basal body rod protein	[TP0877-TP0961 (0.57706213)]
COG2206	COG4786	amb0845	amb0845	Response regulator	amb3495	amb3495	Flagellar basal body rod protein	[TP0877-TP0961 (0.57706213)]
COG2206	COG4786	amb2500	amb2500	HD-GYP domain	amb3495	amb3495	Flagellar basal body rod protein	[TP0877-TP0961 (0.57706213)]
COG2206	COG4786	amb0845	amb0845	Response regulator	amb3496	amb3496	Flagellar basal body rod protein	[TP0877-TP0961 (0.57706213)]
COG2206	COG4786	amb4227	amb4227	HD-GYP domain	amb3495	amb3495	Flagellar basal body rod protein	[TP0877-TP0961 (0.57706213)]
COG0457	COG3391	amb0024	amb0024	TPR repeat protein	amb1402	amb1402	NirF protein	[TP0095-TP0421 (0.8119976)]
COG0457	COG3391	amb3871	amb3871	FOG: TPR repeat	amb1402	amb1402	NirF protein	[TP0095-TP0421 (0.8119976)]
COG0457	COG3391	amb1856	amb1856	Putative protein-tyrosine sulfotransferase	amb1402	amb1402	NirF protein	[TP0095-TP0421 (0.8119976)]
COG0457	COG3391	amb4436	amb4436	FOG: TPR repeat	amb1402	amb1402	NirF protein	[TP0095-TP0421 (0.8119976)]
COG0457	COG3391	amb4019	amb4019	Predicted methyltransferase	amb1402	amb1402	NirF protein	[TP0095-TP0421 (0.8119976)]
COG0457	COG3391	amb0688	amb0688	TPR repeat	amb1402	amb1402	NirF protein	[TP0095-TP0421 (0.8119976)]
COG0457	COG3391	amb0971	mms24	TPR repeat	amb1402	amb1402	NirF protein	[TP0095-TP0421 (0.8119976)]
COG0457	COG3391	amb3060	amb3060	FOG: TPR repeat	amb1402	amb1402	NirF protein	[TP0095-TP0421 (0.8119976)]
COG0457	COG3391	amb0757	amb0757	TPR repeat	amb1402	amb1402	NirF protein	[TP0095-TP0421 (0.8119976)]
COG0457	COG3391	amb2136	amb2136	TPR repeat	amb1402	amb1402	NirF protein	[TP0095-TP0421 (0.8119976)]
COG0250	COG0772	amb0048	amb0048	Transcription antitermination protein nusG	amb3847	amb3847	Bacterial cell division membrane protein	[TP0236-TP0387 (0.7470728)]
COG0250	COG0772	amb3146	amb3146	Transcription antiterminator	amb3517	amb3517	Bacterial cell division membrane protein	[TP0236-TP0387 (0.7470728)]
COG0250	COG0772	amb0048	amb0048	Transcription antitermination protein nusG	amb3517	amb3517	Bacterial cell division membrane protein	[TP0236-TP0387 (0.7470728)]
COG0250	COG0772	amb3146	amb3146	Transcription antiterminator	amb3847	amb3847	Bacterial cell division membrane protein	[TP0236-TP0387 (0.7470728)]
COG0457	COG0457	amb0971	mms24	TPR repeat	amb3060	amb3060	FOG: TPR repeat	[TP0067-TP0095 (0.6515529)]
COG0457	COG0457	amb3060	amb3060	FOG: TPR repeat	amb0971	mms24	TPR repeat	[TP0067-TP0095 (0.6515529)]
COG0457	COG0457	amb4019	amb4019	Predicted methyltransferase	amb0688	amb0688	TPR repeat	[TP0067-TP0095 (0.6515529)]
COG0457	COG0457	amb0688	amb0688	TPR repeat	amb4019	amb4019	Predicted methyltransferase	[TP0067-TP0095 (0.6515529)]
COG0457	COG0457	amb4019	amb4019	Predicted methyltransferase	amb3060	amb3060	FOG: TPR repeat	[TP0067-TP0095 (0.6515529)]
COG0457	COG0457	amb3060	amb3060	FOG: TPR repeat	amb4019	amb4019	Predicted methyltransferase	[TP0067-TP0095 (0.6515529)]
COG0457	COG0457	amb0688	amb0688	TPR repeat	amb3060	amb3060	FOG: TPR repeat	[TP0067-TP0095 (0.6515529)]
COG0457	COG0457	amb4436	amb4436	FOG: TPR repeat	amb4436	amb4436	FOG: TPR repeat	[TP0067-TP0095 (0.6515529)]
COG0457	COG0457	amb3060	amb3060	FOG: TPR repeat	amb0688	amb0688	TPR repeat	[TP0067-TP0095 (0.6515529)]
COG0457	COG0457	amb1856	amb1856	Putative protein-tyrosine sulfotransferase	amb2136	amb2136	TPR repeat	[TP0067-TP0095 (0.6515529)]
COG0457	COG0457	amb2136	amb2136	TPR repeat	amb1856	amb1856	Putative protein-tyrosine sulfotransferase	[TP0067-TP0095 (0.6515529)]
COG0457	COG0457	amb3871	amb3871	FOG: TPR repeat	amb2136	amb2136	TPR repeat	[TP0067-TP0095 (0.6515529)]
COG0457	COG0457	amb2136	amb2136	TPR repeat	amb3871	amb3871	FOG: TPR repeat	[TP0067-TP0095 (0.6515529)]
COG0457	COG0457	amb0757	amb0757	TPR repeat	amb4019	amb4019	Predicted methyltransferase	[TP0067-TP0095 (0.6515529)]
COG0457	COG0457	amb4019	amb4019	Predicted methyltransferase	amb0757	amb0757	TPR repeat	[TP0067-TP0095 (0.6515529)]
COG0457	COG0457	amb2136	amb2136	TPR repeat	amb0688	amb0688	TPR repeat	[TP0067-TP0095 (0.6515529)]
COG0457	COG0457	amb0688	amb0688	TPR repeat	amb2136	amb2136	TPR repeat	[TP0067-TP0095 (0.6515529)]
COG0457	COG0457	amb0024	amb0024	TPR repeat protein	amb0024	amb0024	TPR repeat protein	[TP0067-TP0095 (0.6515529)]
COG0457	COG0457	amb0024	amb0024	TPR repeat protein	amb1856	amb1856	Putative protein-tyrosine sulfotransferase	[TP0067-TP0095 (0.6515529)]
COG0457	COG0457	amb1856	amb1856	Putative protein-tyrosine sulfotransferase	amb0024	amb0024	TPR repeat protein	[TP0067-TP0095 (0.6515529)]
COG0457	COG0457	amb3871	amb3871	FOG: TPR repeat	amb3060	amb3060	FOG: TPR repeat	[TP0067-TP0095 (0.6515529)]
COG0457	COG0457	amb3060	amb3060	FOG: TPR repeat	amb3871	amb3871	FOG: TPR repeat	[TP0067-TP0095 (0.6515529)]
COG0457	COG0457	amb0757	amb0757	TPR repeat	amb0688	amb0688	TPR repeat	[TP0067-TP0095 (0.6515529)]
COG0457	COG0457	amb0688	amb0688	TPR repeat	amb0757	amb0757	TPR repeat	[TP0067-TP0095 (0.6515529)]
COG0457	COG0457	amb0971	mms24	TPR repeat	amb0971	mms24	TPR repeat	[TP0067-TP0095 (0.6515529)]
COG0457	COG0457	amb3871	amb3871	FOG: TPR repeat	amb3871	amb3871	FOG: TPR repeat	[TP0067-TP0095 (0.6515529)]
COG0457	COG0457	amb4019	amb4019	Predicted methyltransferase	amb1856	amb1856	Putative protein-tyrosine sulfotransferase	[TP0067-TP0095 (0.6515529)]
COG0457	COG0457	amb1856	amb1856	Putative protein-tyrosine sulfotransferase	amb4019	amb4019	Predicted methyltransferase	[TP0067-TP0095 (0.6515529)]
COG0457	COG0457	amb0024	amb0024	TPR repeat protein	amb0971	mms24	TPR repeat	[TP0067-TP0095 (0.6515529)]
COG0457	COG0457	amb0971	mms24	TPR repeat	amb0024	amb0024	TPR repeat protein	[TP0067-TP0095 (0.6515529)]
COG0457	COG0457	amb1856	amb1856	Putative protein-tyrosine sulfotransferase	amb0688	amb0688	TPR repeat	[TP0067-TP0095 (0.6515529)]
COG0457	COG0457	amb0688	amb0688	TPR repeat	amb1856	amb1856	Putative protein-tyrosine sulfotransferase	[TP0067-TP0095 (0.6515529)]
COG0457	COG0457	amb2136	amb2136	TPR repeat	amb4436	amb4436	FOG: TPR repeat	[TP0067-TP0095 (0.6515529)]
COG0457	COG0457	amb4436	amb4436	FOG: TPR repeat	amb2136	amb2136	TPR repeat	[TP0067-TP0095 (0.6515529)]
COG0457	COG0457	amb0757	amb0757	TPR repeat	amb3060	amb3060	FOG: TPR repeat	[TP0067-TP0095 (0.6515529)]
COG0457	COG0457	amb3060	amb3060	FOG: TPR repeat	amb0757	amb0757	TPR repeat	[TP0067-TP0095 (0.6515529)]
COG0457	COG0457	amb1856	amb1856	Putative protein-tyrosine sulfotransferase	amb3060	amb3060	FOG: TPR repeat	[TP0067-TP0095 (0.6515529)]
COG0457	COG0457	amb3060	amb3060	FOG: TPR repeat	amb1856	amb1856	Putative protein-tyrosine sulfotransferase	[TP0067-TP0095 (0.6515529)]
COG0457	COG0457	amb1856	amb1856	Putative protein-tyrosine sulfotransferase	amb4436	amb4436	FOG: TPR repeat	[TP0067-TP0095 (0.6515529)]
COG0457	COG0457	amb4436	amb4436	FOG: TPR repeat	amb1856	amb1856	Putative protein-tyrosine sulfotransferase	[TP0067-TP0095 (0.6515529)]
COG0457	COG0457	amb3060	amb3060	FOG: TPR repeat	amb3060	amb3060	FOG: TPR repeat	[TP0067-TP0095 (0.6515529)]
COG0457	COG0457	amb0757	amb0757	TPR repeat	amb4436	amb4436	FOG: TPR repeat	[TP0067-TP0095 (0.6515529)]
COG0457	COG0457	amb4436	amb4436	FOG: TPR repeat	amb0757	amb0757	TPR repeat	[TP0067-TP0095 (0.6515529)]
COG0457	COG0457	amb0688	amb0688	TPR repeat	amb0688	amb0688	TPR repeat	[TP0067-TP0095 (0.6515529)]
COG0457	COG0457	amb4019	amb4019	Predicted methyltransferase	amb2136	amb2136	TPR repeat	[TP0067-TP0095 (0.6515529)]
COG0457	COG0457	amb2136	amb2136	TPR repeat	amb4019	amb4019	Predicted methyltransferase	[TP0067-TP0095 (0.6515529)]
COG0457	COG0457	amb0024	amb0024	TPR repeat protein	amb0688	amb0688	TPR repeat	[TP0067-TP0095 (0.6515529)]
COG0457	COG0457	amb0688	amb0688	TPR repeat	amb0024	amb0024	TPR repeat protein	[TP0067-TP0095 (0.6515529)]
COG0457	COG0457	amb0757	amb0757	TPR repeat	amb0757	amb0757	TPR repeat	[TP0067-TP0095 (0.6515529)]
COG0457	COG0457	amb3871	amb3871	FOG: TPR repeat	amb4436	amb4436	FOG: TPR repeat	[TP0067-TP0095 (0.6515529)]
COG0457	COG0457	amb4436	amb4436	FOG: TPR repeat	amb3871	amb3871	FOG: TPR repeat	[TP0067-TP0095 (0.6515529)]
COG0457	COG0457	amb0024	amb0024	TPR repeat protein	amb2136	amb2136	TPR repeat	[TP0067-TP0095 (0.6515529)]
COG0457	COG0457	amb2136	amb2136	TPR repeat	amb0024	amb0024	TPR repeat protein	[TP0067-TP0095 (0.6515529)]
COG0457	COG0457	amb4019	amb4019	Predicted methyltransferase	amb4019	amb4019	Predicted methyltransferase	[TP0067-TP0095 (0.6515529)]
COG0457	COG0457	amb0757	amb0757	TPR repeat	amb2136	amb2136	TPR repeat	[TP0067-TP0095 (0.6515529)]
COG0457	COG0457	amb4019	amb4019	Predicted methyltransferase	amb3871	amb3871	FOG: TPR repeat	[TP0067-TP0095 (0.6515529)]
COG0457	COG0457	amb3871	amb3871	FOG: TPR repeat	amb4019	amb4019	Predicted methyltransferase	[TP0067-TP0095 (0.6515529)]
COG0457	COG0457	amb2136	amb2136	TPR repeat	amb0757	amb0757	TPR repeat	[TP0067-TP0095 (0.6515529)]
COG0457	COG0457	amb4019	amb4019	Predicted methyltransferase	amb0971	mms24	TPR repeat	[TP0067-TP0095 (0.6515529)]
COG0457	COG0457	amb0971	mms24	TPR repeat	amb4019	amb4019	Predicted methyltransferase	[TP0067-TP0095 (0.6515529)]
COG0457	COG0457	amb0971	mms24	TPR repeat	amb3871	amb3871	FOG: TPR repeat	[TP0067-TP0095 (0.6515529)]
COG0457	COG0457	amb3871	amb3871	FOG: TPR repeat	amb0971	mms24	TPR repeat	[TP0067-TP0095 (0.6515529)]
COG0457	COG0457	amb0971	mms24	TPR repeat	amb2136	amb2136	TPR repeat	[TP0067-TP0095 (0.6515529)]
COG0457	COG0457	amb2136	amb2136	TPR repeat	amb0971	mms24	TPR repeat	[TP0067-TP0095 (0.6515529)]
COG0457	COG0457	amb0024	amb0024	TPR repeat protein	amb4436	amb4436	FOG: TPR repeat	[TP0067-TP0095 (0.6515529)]
COG0457	COG0457	amb4436	amb4436	FOG: TPR repeat	amb0024	amb0024	TPR repeat protein	[TP0067-TP0095 (0.6515529)]
COG0457	COG0457	amb1856	amb1856	Putative protein-tyrosine sulfotransferase	amb0971	mms24	TPR repeat	[TP0067-TP0095 (0.6515529)]
COG0457	COG0457	amb0971	mms24	TPR repeat	amb1856	amb1856	Putative protein-tyrosine sulfotransferase	[TP0067-TP0095 (0.6515529)]
COG0457	COG0457	amb0757	amb0757	TPR repeat	amb0971	mms24	TPR repeat	[TP0067-TP0095 (0.6515529)]
COG0457	COG0457	amb0971	mms24	TPR repeat	amb0757	amb0757	TPR repeat	[TP0067-TP0095 (0.6515529)]
COG0457	COG0457	amb0024	amb0024	TPR repeat protein	amb3871	amb3871	FOG: TPR repeat	[TP0067-TP0095 (0.6515529)]
COG0457	COG0457	amb3871	amb3871	FOG: TPR repeat	amb0024	amb0024	TPR repeat protein	[TP0067-TP0095 (0.6515529)]
COG0457	COG0457	amb1856	amb1856	Putative protein-tyrosine sulfotransferase	amb1856	amb1856	Putative protein-tyrosine sulfotransferase	[TP0067-TP0095 (0.6515529)]
COG0457	COG0457	amb4019	amb4019	Predicted methyltransferase	amb4436	amb4436	FOG: TPR repeat	[TP0067-TP0095 (0.6515529)]
COG0457	COG0457	amb4436	amb4436	FOG: TPR repeat	amb4019	amb4019	Predicted methyltransferase	[TP0067-TP0095 (0.6515529)]
COG0457	COG0457	amb0688	amb0688	TPR repeat	amb4436	amb4436	FOG: TPR repeat	[TP0067-TP0095 (0.6515529)]
COG0457	COG0457	amb4436	amb4436	FOG: TPR repeat	amb0688	amb0688	TPR repeat	[TP0067-TP0095 (0.6515529)]
COG0457	COG0457	amb0971	mms24	TPR repeat	amb0688	amb0688	TPR repeat	[TP0067-TP0095 (0.6515529)]
COG0457	COG0457	amb0688	amb0688	TPR repeat	amb0971	mms24	TPR repeat	[TP0067-TP0095 (0.6515529)]
COG0457	COG0457	amb0971	mms24	TPR repeat	amb4436	amb4436	FOG: TPR repeat	[TP0067-TP0095 (0.6515529)]
COG0457	COG0457	amb4436	amb4436	FOG: TPR repeat	amb0971	mms24	TPR repeat	[TP0067-TP0095 (0.6515529)]
COG0457	COG0457	amb4436	amb4436	FOG: TPR repeat	amb3060	amb3060	FOG: TPR repeat	[TP0067-TP0095 (0.6515529)]
COG0457	COG0457	amb3060	amb3060	FOG: TPR repeat	amb4436	amb4436	FOG: TPR repeat	[TP0067-TP0095 (0.6515529)]
COG0457	COG0457	amb0757	amb0757	TPR repeat	amb0024	amb0024	TPR repeat protein	[TP0067-TP0095 (0.6515529)]
COG0457	COG0457	amb0757	amb0757	TPR repeat	amb1856	amb1856	Putative protein-tyrosine sulfotransferase	[TP0067-TP0095 (0.6515529)]
COG0457	COG0457	amb0024	amb0024	TPR repeat protein	amb0757	amb0757	TPR repeat	[TP0067-TP0095 (0.6515529)]
COG0457	COG0457	amb1856	amb1856	Putative protein-tyrosine sulfotransferase	amb0757	amb0757	TPR repeat	[TP0067-TP0095 (0.6515529)]
COG0457	COG0457	amb2136	amb2136	TPR repeat	amb2136	amb2136	TPR repeat	[TP0067-TP0095 (0.6515529)]
COG0457	COG0457	amb2136	amb2136	TPR repeat	amb3060	amb3060	FOG: TPR repeat	[TP0067-TP0095 (0.6515529)]
COG0457	COG0457	amb3060	amb3060	FOG: TPR repeat	amb2136	amb2136	TPR repeat	[TP0067-TP0095 (0.6515529)]
COG0457	COG0457	amb3871	amb3871	FOG: TPR repeat	amb0688	amb0688	TPR repeat	[TP0067-TP0095 (0.6515529)]
COG0457	COG0457	amb0688	amb0688	TPR repeat	amb3871	amb3871	FOG: TPR repeat	[TP0067-TP0095 (0.6515529)]
COG0457	COG0457	amb0024	amb0024	TPR repeat protein	amb3060	amb3060	FOG: TPR repeat	[TP0067-TP0095 (0.6515529)]
COG0457	COG0457	amb3060	amb3060	FOG: TPR repeat	amb0024	amb0024	TPR repeat protein	[TP0067-TP0095 (0.6515529)]
COG0457	COG0457	amb1856	amb1856	Putative protein-tyrosine sulfotransferase	amb3871	amb3871	FOG: TPR repeat	[TP0067-TP0095 (0.6515529)]
COG0457	COG0457	amb3871	amb3871	FOG: TPR repeat	amb1856	amb1856	Putative protein-tyrosine sulfotransferase	[TP0067-TP0095 (0.6515529)]
COG0457	COG0457	amb0024	amb0024	TPR repeat protein	amb4019	amb4019	Predicted methyltransferase	[TP0067-TP0095 (0.6515529)]
COG0457	COG0457	amb4019	amb4019	Predicted methyltransferase	amb0024	amb0024	TPR repeat protein	[TP0067-TP0095 (0.6515529)]
COG0457	COG0457	amb0757	amb0757	TPR repeat	amb3871	amb3871	FOG: TPR repeat	[TP0067-TP0095 (0.6515529)]
COG0457	COG0457	amb3871	amb3871	FOG: TPR repeat	amb0757	amb0757	TPR repeat	[TP0067-TP0095 (0.6515529)]
COG0103	COG0211	amb3556	amb3556	Ribosomal protein S9	amb4078	amb4078	Ribosomal protein L27	[TP1024-TP0743 (0.87139803)]
COG1285	COG1684	amb2756	amb2756	Uncharacterized membrane protein	amb0618	amb0618	Flagellar biosynthesis pathway	[TP0774-TP0716 (0.78400123)]
COG1285	COG1684	amb2314	amb2314	Uncharacterized membrane protein	amb0618	amb0618	Flagellar biosynthesis pathway	[TP0774-TP0716 (0.78400123)]
COG0621	COG2812	amb3047	amb3047	2-methylthioadenine synthetase	amb4103	amb4103	DNA polymerase III, gamma/tau subunits	[TP0754-TP1005 (0.5550382)]
COG0621	COG2812	amb4463	amb4463	2-methylthioadenine synthetase	amb4103	amb4103	DNA polymerase III, gamma/tau subunits	[TP0754-TP1005 (0.5550382)]
COG0621	COG2812	amb0214	amb0214	2-methylthioadenine synthetase	amb4103	amb4103	DNA polymerase III, gamma/tau subunits	[TP0754-TP1005 (0.5550382)]
COG0442	COG4591	amb3636	amb3636	Prolyl-tRNA synthetase	amb2572	amb2572	ABC-type transport system, permease component	[TP0160-TP0582 (0.74148)]
COG0442	COG4591	amb3636	amb3636	Prolyl-tRNA synthetase	amb2765	amb2765	ABC-type transport system	[TP0160-TP0582 (0.74148)]
COG1432	COG1488	amb2251	amb2251	hypothetical protein	amb2738	amb2738	Nicotinic acid phosphoribosyltransferase	[TP0894-TP0628 (0.59059936)]
COG0693	COG0761	amb1866	amb1866	Putative intracellular protease/amidase	amb0764	amb0764	Penicillin tolerance protein	[TP0445-TP0547 (0.53976095)]
COG1536	COG4786	amb0502	amb0502	Flagellar motor switch protein	amb3496	amb3496	Flagellar basal body rod protein	[TP0026-TP0961 (0.8107165)]
COG1536	COG4786	amb0502	amb0502	Flagellar motor switch protein	amb3495	amb3495	Flagellar basal body rod protein	[TP0026-TP0961 (0.8107165)]
COG0223	COG0664	amb0242	amb0242	Methionyl-tRNA formyltransferase	amb3356	amb3356	cAMP-binding protein - catabolite gene activator	[TP0756-TP0995 (0.69102824)]
COG0223	COG0664	amb0242	amb0242	Methionyl-tRNA formyltransferase	amb4259	amb4259	cAMP-binding protein - catabolite gene activator	[TP0756-TP0995 (0.69102824)]
COG0223	COG0664	amb0242	amb0242	Methionyl-tRNA formyltransferase	amb1397	amb1397	cAMP-binding protein - catabolite gene activator	[TP0756-TP0995 (0.69102824)]
COG0223	COG0664	amb0242	amb0242	Methionyl-tRNA formyltransferase	amb2324	amb2324	cAMP-binding protein - catabolite gene activator	[TP0756-TP0995 (0.69102824)]
COG0223	COG0664	amb0242	amb0242	Methionyl-tRNA formyltransferase	amb2946	amb2946	cAMP-binding protein - catabolite gene activator	[TP0756-TP0995 (0.69102824)]
COG0223	COG0664	amb0242	amb0242	Methionyl-tRNA formyltransferase	amb1396	amb1396	cAMP-binding protein - catabolite gene activator	[TP0756-TP0995 (0.69102824)]
COG0223	COG0664	amb0242	amb0242	Methionyl-tRNA formyltransferase	amb3736	amb3736	cAMP-binding protein - catabolite gene activator	[TP0756-TP0995 (0.69102824)]
COG0223	COG0664	amb0242	amb0242	Methionyl-tRNA formyltransferase	amb3578	amb3578	cAMP-binding protein - catabolite gene activator	[TP0756-TP0995 (0.69102824)]
COG0223	COG0664	amb0242	amb0242	Methionyl-tRNA formyltransferase	amb4369	amb4369	Transcriptional activatory protein aadR	[TP0756-TP0995 (0.69102824)]
COG0223	COG0664	amb0242	amb0242	Methionyl-tRNA formyltransferase	amb1558	amb1558	cAMP-binding protein - catabolite gene activator	[TP0756-TP0995 (0.69102824)]
COG0223	COG0664	amb0242	amb0242	Methionyl-tRNA formyltransferase	amb3577	amb3577	cAMP-binding protein - catabolite gene activator	[TP0756-TP0995 (0.69102824)]
COG0223	COG0664	amb0242	amb0242	Methionyl-tRNA formyltransferase	amb3351	amb3351	cAMP-binding protein - catabolite gene activator	[TP0756-TP0995 (0.69102824)]
COG0223	COG0664	amb0242	amb0242	Methionyl-tRNA formyltransferase	amb1221	amb1221	cAMP-binding protein - catabolite gene activator	[TP0756-TP0995 (0.69102824)]
COG0223	COG0664	amb0242	amb0242	Methionyl-tRNA formyltransferase	amb2977	amb2977	cAMP-binding protein - catabolite gene activator	[TP0756-TP0995 (0.69102824)]
COG0223	COG0664	amb0242	amb0242	Methionyl-tRNA formyltransferase	amb3691	amb3691	cAMP-binding protein - catabolite gene activator	[TP0756-TP0995 (0.69102824)]
COG0465	COG4591	amb3206	amb3206	ATP-dependent Zn protease	amb2572	amb2572	ABC-type transport system, permease component	[TP0765-TP0582 (0.6598422)]
COG0465	COG4591	amb1687	amb1687	ATP-dependent Zn protease	amb2765	amb2765	ABC-type transport system	[TP0765-TP0582 (0.6598422)]
COG0465	COG4591	amb1687	amb1687	ATP-dependent Zn protease	amb2572	amb2572	ABC-type transport system, permease component	[TP0765-TP0582 (0.6598422)]
COG0465	COG4591	amb1036	amb1036	ATP-dependent Zn protease	amb2572	amb2572	ABC-type transport system, permease component	[TP0765-TP0582 (0.6598422)]
COG0465	COG4591	amb3206	amb3206	ATP-dependent Zn protease	amb2765	amb2765	ABC-type transport system	[TP0765-TP0582 (0.6598422)]
COG0465	COG4591	amb1036	amb1036	ATP-dependent Zn protease	amb2765	amb2765	ABC-type transport system	[TP0765-TP0582 (0.6598422)]
COG0773	COG0817	amb3849	murC	UDP-N-acetylmuramate--L-alanine ligase (EC 6.3.2.8) (UDP-N- acetylmuramoyl-L-alanine synthetase)	amb3219	amb3219	Holliday junction resolvasome, endonuclease	[TP0341-TP0517 (0.7285616)]
COG0773	COG0817	amb0166	amb0166	UDP-N-acetylmuramate-alanine ligase	amb3219	amb3219	Holliday junction resolvasome, endonuclease	[TP0341-TP0517 (0.7285616)]
COG0272	COG0773	amb3858	amb3858	NAD-dependent DNA ligase	amb3849	murC	UDP-N-acetylmuramate--L-alanine ligase (EC 6.3.2.8) (UDP-N- acetylmuramoyl-L-alanine synthetase)	[TP0634-TP0341 (0.8201813)]
COG0272	COG0773	amb3858	amb3858	NAD-dependent DNA ligase	amb0166	amb0166	UDP-N-acetylmuramate-alanine ligase	[TP0634-TP0341 (0.8201813)]
COG1652	COG1684	amb1890	amb1890	Uncharacterized protein containing LysM domain	amb0618	amb0618	Flagellar biosynthesis pathway	[TP0042-TP0716 (0.75048)]
COG1652	COG1684	amb0606	amb0606	hypothetical protein	amb0618	amb0618	Flagellar biosynthesis pathway	[TP0042-TP0716 (0.75048)]
COG0353	COG0514	amb4105	amb4105	Recombinational DNA repair protein (RecF	amb4254	amb4254	Superfamily II DNA helicase	[TP1004-TP0103 (0.6917512)]
COG0036	COG0249	amb1379	amb1379	Pentose-5-phosphate-3-epimerase	amb0287	amb0287	Mismatch repair ATPase	[TP0945-TP0328 (0.6742458)]
COG0280	COG2204	amb2556	amb2556	Phosphotransacetylase	amb2284	amb2284	Response regulator containing CheY-like	[TP0094-TP0519 (0.5559654)]
COG0280	COG2204	amb2556	amb2556	Phosphotransacetylase	amb1869	amb1869	CheY-like receiver	[TP0094-TP0519 (0.5559654)]
COG0280	COG2204	amb2556	amb2556	Phosphotransacetylase	amb1656	amb1656	Response regulator	[TP0094-TP0519 (0.5559654)]
COG0280	COG2204	amb2556	amb2556	Phosphotransacetylase	amb0499	amb0499	Response regulator	[TP0094-TP0519 (0.5559654)]
COG0280	COG2204	amb2556	amb2556	Phosphotransacetylase	amb2369	amb2369	Response regulator containing CheY-like	[TP0094-TP0519 (0.5559654)]
COG0280	COG2204	amb2556	amb2556	Phosphotransacetylase	amb2367	amb2367	Response regulator containing CheY-like	[TP0094-TP0519 (0.5559654)]
COG0280	COG2204	amb2556	amb2556	Phosphotransacetylase	amb1914	amb1914	Response regulator	[TP0094-TP0519 (0.5559654)]
COG1396	COG2206	amb2081	amb2081	Predicted transcriptional regulator	amb3282	amb3282	Response regulator containing a CheY-like	[TP0461-TP0877 (0.81002605)]
COG1396	COG2206	amb2081	amb2081	Predicted transcriptional regulator	amb4227	amb4227	HD-GYP domain	[TP0461-TP0877 (0.81002605)]
COG1396	COG2206	amb4468	amb4468	Predicted transcriptional regulator	amb2500	amb2500	HD-GYP domain	[TP0461-TP0877 (0.81002605)]
COG1396	COG2206	amb4539	amb4539	Predicted transcriptional regulator	amb0845	amb0845	Response regulator	[TP0461-TP0877 (0.81002605)]
COG1396	COG2206	amb0781	amb0781	Predicted transcriptional regulator	amb0845	amb0845	Response regulator	[TP0461-TP0877 (0.81002605)]
COG1396	COG2206	amb4361	amb4361	Predicted transcriptional regulator	amb3282	amb3282	Response regulator containing a CheY-like	[TP0461-TP0877 (0.81002605)]
COG1396	COG2206	amb4468	amb4468	Predicted transcriptional regulator	amb0233	amb0233	HD-GYP domain	[TP0461-TP0877 (0.81002605)]
COG1396	COG2206	amb1746	amb1746	Predicted transcriptional regulator	amb0233	amb0233	HD-GYP domain	[TP0461-TP0877 (0.81002605)]
COG1396	COG2206	amb0314	amb0314	Predicted transcriptional regulator	amb3282	amb3282	Response regulator containing a CheY-like	[TP0461-TP0877 (0.81002605)]
COG1396	COG2206	amb2180	amb2180	Predicted transcriptional regulator	amb0233	amb0233	HD-GYP domain	[TP0461-TP0877 (0.81002605)]
COG1396	COG2206	amb1746	amb1746	Predicted transcriptional regulator	amb3282	amb3282	Response regulator containing a CheY-like	[TP0461-TP0877 (0.81002605)]
COG1396	COG2206	amb1746	amb1746	Predicted transcriptional regulator	amb2500	amb2500	HD-GYP domain	[TP0461-TP0877 (0.81002605)]
COG1396	COG2206	amb4539	amb4539	Predicted transcriptional regulator	amb3282	amb3282	Response regulator containing a CheY-like	[TP0461-TP0877 (0.81002605)]
COG1396	COG2206	amb2081	amb2081	Predicted transcriptional regulator	amb2500	amb2500	HD-GYP domain	[TP0461-TP0877 (0.81002605)]
COG1396	COG2206	amb4468	amb4468	Predicted transcriptional regulator	amb4227	amb4227	HD-GYP domain	[TP0461-TP0877 (0.81002605)]
COG1396	COG2206	amb4468	amb4468	Predicted transcriptional regulator	amb3282	amb3282	Response regulator containing a CheY-like	[TP0461-TP0877 (0.81002605)]
COG1396	COG2206	amb2273	amb2273	Predicted transcriptional regulator	amb4227	amb4227	HD-GYP domain	[TP0461-TP0877 (0.81002605)]
COG1396	COG2206	amb0314	amb0314	Predicted transcriptional regulator	amb0845	amb0845	Response regulator	[TP0461-TP0877 (0.81002605)]
COG1396	COG2206	amb2273	amb2273	Predicted transcriptional regulator	amb2500	amb2500	HD-GYP domain	[TP0461-TP0877 (0.81002605)]
COG1396	COG2206	amb4361	amb4361	Predicted transcriptional regulator	amb4227	amb4227	HD-GYP domain	[TP0461-TP0877 (0.81002605)]
COG1396	COG2206	amb0781	amb0781	Predicted transcriptional regulator	amb0233	amb0233	HD-GYP domain	[TP0461-TP0877 (0.81002605)]
COG1396	COG2206	amb3562	amb3562	Predicted transcriptional regulator	amb2500	amb2500	HD-GYP domain	[TP0461-TP0877 (0.81002605)]
COG1396	COG2206	amb4539	amb4539	Predicted transcriptional regulator	amb0233	amb0233	HD-GYP domain	[TP0461-TP0877 (0.81002605)]
COG1396	COG2206	amb2081	amb2081	Predicted transcriptional regulator	amb0233	amb0233	HD-GYP domain	[TP0461-TP0877 (0.81002605)]
COG1396	COG2206	amb2180	amb2180	Predicted transcriptional regulator	amb3282	amb3282	Response regulator containing a CheY-like	[TP0461-TP0877 (0.81002605)]
COG1396	COG2206	amb4361	amb4361	Predicted transcriptional regulator	amb0233	amb0233	HD-GYP domain	[TP0461-TP0877 (0.81002605)]
COG1396	COG2206	amb0781	amb0781	Predicted transcriptional regulator	amb4227	amb4227	HD-GYP domain	[TP0461-TP0877 (0.81002605)]
COG1396	COG2206	amb2180	amb2180	Predicted transcriptional regulator	amb0845	amb0845	Response regulator	[TP0461-TP0877 (0.81002605)]
COG1396	COG2206	amb0781	amb0781	Predicted transcriptional regulator	amb2500	amb2500	HD-GYP domain	[TP0461-TP0877 (0.81002605)]
COG1396	COG2206	amb3562	amb3562	Predicted transcriptional regulator	amb0845	amb0845	Response regulator	[TP0461-TP0877 (0.81002605)]
COG1396	COG2206	amb0314	amb0314	Predicted transcriptional regulator	amb2500	amb2500	HD-GYP domain	[TP0461-TP0877 (0.81002605)]
COG1396	COG2206	amb0781	amb0781	Predicted transcriptional regulator	amb3282	amb3282	Response regulator containing a CheY-like	[TP0461-TP0877 (0.81002605)]
COG1396	COG2206	amb0314	amb0314	Predicted transcriptional regulator	amb0233	amb0233	HD-GYP domain	[TP0461-TP0877 (0.81002605)]
COG1396	COG2206	amb4539	amb4539	Predicted transcriptional regulator	amb4227	amb4227	HD-GYP domain	[TP0461-TP0877 (0.81002605)]
COG1396	COG2206	amb4361	amb4361	Predicted transcriptional regulator	amb2500	amb2500	HD-GYP domain	[TP0461-TP0877 (0.81002605)]
COG1396	COG2206	amb4361	amb4361	Predicted transcriptional regulator	amb0845	amb0845	Response regulator	[TP0461-TP0877 (0.81002605)]
COG1396	COG2206	amb3562	amb3562	Predicted transcriptional regulator	amb0233	amb0233	HD-GYP domain	[TP0461-TP0877 (0.81002605)]
COG1396	COG2206	amb2081	amb2081	Predicted transcriptional regulator	amb0845	amb0845	Response regulator	[TP0461-TP0877 (0.81002605)]
COG1396	COG2206	amb0314	amb0314	Predicted transcriptional regulator	amb4227	amb4227	HD-GYP domain	[TP0461-TP0877 (0.81002605)]
COG1396	COG2206	amb3562	amb3562	Predicted transcriptional regulator	amb4227	amb4227	HD-GYP domain	[TP0461-TP0877 (0.81002605)]
COG1396	COG2206	amb1746	amb1746	Predicted transcriptional regulator	amb4227	amb4227	HD-GYP domain	[TP0461-TP0877 (0.81002605)]
COG1396	COG2206	amb2180	amb2180	Predicted transcriptional regulator	amb2500	amb2500	HD-GYP domain	[TP0461-TP0877 (0.81002605)]
COG1396	COG2206	amb4539	amb4539	Predicted transcriptional regulator	amb2500	amb2500	HD-GYP domain	[TP0461-TP0877 (0.81002605)]
COG1396	COG2206	amb2273	amb2273	Predicted transcriptional regulator	amb3282	amb3282	Response regulator containing a CheY-like	[TP0461-TP0877 (0.81002605)]
COG1396	COG2206	amb3562	amb3562	Predicted transcriptional regulator	amb3282	amb3282	Response regulator containing a CheY-like	[TP0461-TP0877 (0.81002605)]
COG1396	COG2206	amb2273	amb2273	Predicted transcriptional regulator	amb0845	amb0845	Response regulator	[TP0461-TP0877 (0.81002605)]
COG1396	COG2206	amb4468	amb4468	Predicted transcriptional regulator	amb0845	amb0845	Response regulator	[TP0461-TP0877 (0.81002605)]
COG1396	COG2206	amb2180	amb2180	Predicted transcriptional regulator	amb4227	amb4227	HD-GYP domain	[TP0461-TP0877 (0.81002605)]
COG1396	COG2206	amb2273	amb2273	Predicted transcriptional regulator	amb0233	amb0233	HD-GYP domain	[TP0461-TP0877 (0.81002605)]
COG1396	COG2206	amb1746	amb1746	Predicted transcriptional regulator	amb0845	amb0845	Response regulator	[TP0461-TP0877 (0.81002605)]
COG0564	COG1843	amb3186	amb3186	Pseudouridylate synthase, 23S RNA-specific	amb0505	amb0505	Flagellar hook capping protein	[TP0339-TP0728 (0.7885255)]
COG0564	COG1843	amb3411	amb3411	Hypothetical pseudouridine synthase in lpd	amb0505	amb0505	Flagellar hook capping protein	[TP0339-TP0728 (0.7885255)]
COG0564	COG1843	amb3805	amb3805	Hypothetical pseudouridine synthase in lpd	amb0505	amb0505	Flagellar hook capping protein	[TP0339-TP0728 (0.7885255)]
COG0493	COG1488	amb2332	amb2332	NADPH-dependent glutamate synthase beta chain	amb2738	amb2738	Nicotinic acid phosphoribosyltransferase	[TP0735-TP0628 (0.6598422)]
COG0493	COG1488	amb3375	amb3375	NADPH-dependent glutamate synthase beta chain	amb2738	amb2738	Nicotinic acid phosphoribosyltransferase	[TP0735-TP0628 (0.6598422)]
COG0493	COG1488	amb0522	amb0522	NADPH-dependent glutamate synthase beta chain	amb2738	amb2738	Nicotinic acid phosphoribosyltransferase	[TP0735-TP0628 (0.6598422)]
COG0173	COG0493	amb2837	aspS	Aspartyl-tRNA synthetase (EC 6.1.1.12) (Aspartate--tRNA ligase) (AspRS)	amb2332	amb2332	NADPH-dependent glutamate synthase beta chain	[TP0985-TP0735 (0.50901)]
COG0173	COG0493	amb2837	aspS	Aspartyl-tRNA synthetase (EC 6.1.1.12) (Aspartate--tRNA ligase) (AspRS)	amb3375	amb3375	NADPH-dependent glutamate synthase beta chain	[TP0985-TP0735 (0.50901)]
COG0173	COG0493	amb2837	aspS	Aspartyl-tRNA synthetase (EC 6.1.1.12) (Aspartate--tRNA ligase) (AspRS)	amb0522	amb0522	NADPH-dependent glutamate synthase beta chain	[TP0985-TP0735 (0.50901)]
COG0860	COG2080	amb4081	amb4081	N-acetylmuramoyl-L-alanine amidase	amb1303	amb1303	Aerobic-type carbon monoxide dehydrogenase small	[TP0247-TP0080 (0.7296782)]
COG0860	COG2080	amb4081	amb4081	N-acetylmuramoyl-L-alanine amidase	amb2882	amb2882	Aerobic-type carbon monoxide dehydrogenase	[TP0247-TP0080 (0.7296782)]
COG0860	COG2080	amb4081	amb4081	N-acetylmuramoyl-L-alanine amidase	amb4195	amb4195	hypothetical protein	[TP0247-TP0080 (0.7296782)]
COG0860	COG2080	amb4081	amb4081	N-acetylmuramoyl-L-alanine amidase	amb2019	amb2019	4-hydroxybenzoyl-CoA reductase gamma subunit	[TP0247-TP0080 (0.7296782)]
COG0504	COG0728	amb1821	amb1821	CTP synthase	amb4409	amb4409	Uncharacterized membrane protein, putative	[TP0305-TP0516 (0.84299135)]
COG0237	COG3683	amb4546	coaE	Dephospho-CoA kinase (EC 2.7.1.24) (Dephosphocoenzyme A kinase)	amb1293	amb1293	ABC-type uncharacterized transport system	[TP0296-TP0557 (0.7885255)]
COG0275	COG0820	amb3840	amb3840	S-adenosyl-methyltransferase mraW	amb1124	amb1124	Predicted Fe-S-cluster redox enzyme	[TP0384-TP0068 (0.79878455)]
COG0681	COG1384	amb2257	amb2257	Signal peptidase I	amb3611	amb3611	Lysyl-tRNA synthetase	[TP0185-TP0644 (0.7885255)]
COG0445	COG1366	amb0002	amb0002	NAD/FAD-utilizing enzyme apparently involved in	amb0333	amb0333	Anti-anti-sigma regulatory factor	[TP0044-TP0233 (0.74185747)]
COG0242	COG0360	amb0243	amb0243	N-formylmethionyl-tRNA deformylase	amb2103	amb2103	Ribosomal protein S6	[TP0757-TP0063 (0.54983324)]
COG0267	COG0357	amb3569	amb3569	Ribosomal protein L33	amb0003	amb0003	Predicted S-adenosylmethionine-dependent	[TP0234-TP0946 (0.6249908)]
COG0445	COG0457	amb0002	amb0002	NAD/FAD-utilizing enzyme apparently involved in	amb3060	amb3060	FOG: TPR repeat	[TP0044-TP0954 (0.8549597)]
COG0445	COG0457	amb0002	amb0002	NAD/FAD-utilizing enzyme apparently involved in	amb3871	amb3871	FOG: TPR repeat	[TP0044-TP0954 (0.8549597)]
COG0445	COG0457	amb0002	amb0002	NAD/FAD-utilizing enzyme apparently involved in	amb4436	amb4436	FOG: TPR repeat	[TP0044-TP0954 (0.8549597)]
COG0445	COG0457	amb0002	amb0002	NAD/FAD-utilizing enzyme apparently involved in	amb0024	amb0024	TPR repeat protein	[TP0044-TP0954 (0.8549597)]
COG0445	COG0457	amb0002	amb0002	NAD/FAD-utilizing enzyme apparently involved in	amb0688	amb0688	TPR repeat	[TP0044-TP0954 (0.8549597)]
COG0445	COG0457	amb0002	amb0002	NAD/FAD-utilizing enzyme apparently involved in	amb1856	amb1856	Putative protein-tyrosine sulfotransferase	[TP0044-TP0954 (0.8549597)]
COG0445	COG0457	amb0002	amb0002	NAD/FAD-utilizing enzyme apparently involved in	amb0757	amb0757	TPR repeat	[TP0044-TP0954 (0.8549597)]
COG0445	COG0457	amb0002	amb0002	NAD/FAD-utilizing enzyme apparently involved in	amb2136	amb2136	TPR repeat	[TP0044-TP0954 (0.8549597)]
COG0445	COG0457	amb0002	amb0002	NAD/FAD-utilizing enzyme apparently involved in	amb0971	mms24	TPR repeat	[TP0044-TP0954 (0.8549597)]
COG0445	COG0457	amb0002	amb0002	NAD/FAD-utilizing enzyme apparently involved in	amb4019	amb4019	Predicted methyltransferase	[TP0044-TP0954 (0.8549597)]
COG0305	COG1595	amb2097	amb2097	Replicative DNA helicase	amb1597	amb1597	DNA-directed RNA polymerase specialized sigma	[TP0058-TP0092 (0.74082893)]
COG0305	COG1595	amb2097	amb2097	Replicative DNA helicase	amb2646	amb2646	DNA-directed RNA polymerase specialized sigma	[TP0058-TP0092 (0.74082893)]
COG0305	COG1595	amb2097	amb2097	Replicative DNA helicase	amb2816	amb2816	DNA-directed RNA polymerase specialized sigma	[TP0058-TP0092 (0.74082893)]
COG0305	COG1595	amb2097	amb2097	Replicative DNA helicase	amb1834	amb1834	DNA-directed RNA polymerase specialized sigma	[TP0058-TP0092 (0.74082893)]
COG0305	COG1595	amb2097	amb2097	Replicative DNA helicase	amb3478	amb3478	DNA-directed RNA polymerase specialized sigma	[TP0058-TP0092 (0.74082893)]
COG0228	COG0250	amb4063	rpsP	30S ribosomal protein S16	amb3146	amb3146	Transcription antiterminator	[TP0905-TP0236 (0.7099409)]
COG0228	COG0250	amb4063	rpsP	30S ribosomal protein S16	amb0048	amb0048	Transcription antitermination protein nusG	[TP0905-TP0236 (0.7099409)]
COG1595	COG1868	amb2646	amb2646	DNA-directed RNA polymerase specialized sigma	amb3498	amb3498	Flagellar motor switch protein fliM	[TP0092-TP0721 (0.802411)]
COG1595	COG1868	amb1834	amb1834	DNA-directed RNA polymerase specialized sigma	amb3498	amb3498	Flagellar motor switch protein fliM	[TP0092-TP0721 (0.802411)]
COG1595	COG1868	amb3478	amb3478	DNA-directed RNA polymerase specialized sigma	amb3498	amb3498	Flagellar motor switch protein fliM	[TP0092-TP0721 (0.802411)]
COG1595	COG1868	amb2816	amb2816	DNA-directed RNA polymerase specialized sigma	amb3498	amb3498	Flagellar motor switch protein fliM	[TP0092-TP0721 (0.802411)]
COG1595	COG1868	amb1597	amb1597	DNA-directed RNA polymerase specialized sigma	amb3498	amb3498	Flagellar motor switch protein fliM	[TP0092-TP0721 (0.802411)]
COG0465	COG0532	amb1687	amb1687	ATP-dependent Zn protease	amb4071	amb4071	Translation initiation factor 2	[TP0330-TP0891 (0.8751731)]
COG0465	COG0532	amb3206	amb3206	ATP-dependent Zn protease	amb4071	amb4071	Translation initiation factor 2	[TP0330-TP0891 (0.8751731)]
COG0465	COG0532	amb1036	amb1036	ATP-dependent Zn protease	amb4071	amb4071	Translation initiation factor 2	[TP0330-TP0891 (0.8751731)]
COG1452	COG1488	amb3715	amb3715	Organic solvent tolerance protein OstA	amb2738	amb2738	Nicotinic acid phosphoribosyltransferase	[TP0515-TP0628 (0.6658587)]
COG0326	COG0353	amb4343	htpG	Chaperone protein htpG (Heat shock protein htpG) (High temperature protein G)	amb4105	amb4105	Recombinational DNA repair protein (RecF	[TP0984-TP1004 (0.5573069)]
COG0457	COG0860	amb3871	amb3871	FOG: TPR repeat	amb4081	amb4081	N-acetylmuramoyl-L-alanine amidase	[TP0820-TP0247 (0.74644035), TP0067-TP0247 (0.79531366)]
COG0457	COG0860	amb0971	mms24	TPR repeat	amb4081	amb4081	N-acetylmuramoyl-L-alanine amidase	[TP0820-TP0247 (0.74644035), TP0067-TP0247 (0.79531366)]
COG0457	COG0860	amb2136	amb2136	TPR repeat	amb4081	amb4081	N-acetylmuramoyl-L-alanine amidase	[TP0820-TP0247 (0.74644035), TP0067-TP0247 (0.79531366)]
COG0457	COG0860	amb1856	amb1856	Putative protein-tyrosine sulfotransferase	amb4081	amb4081	N-acetylmuramoyl-L-alanine amidase	[TP0820-TP0247 (0.74644035), TP0067-TP0247 (0.79531366)]
COG0457	COG0860	amb0024	amb0024	TPR repeat protein	amb4081	amb4081	N-acetylmuramoyl-L-alanine amidase	[TP0820-TP0247 (0.74644035), TP0067-TP0247 (0.79531366)]
COG0457	COG0860	amb4019	amb4019	Predicted methyltransferase	amb4081	amb4081	N-acetylmuramoyl-L-alanine amidase	[TP0820-TP0247 (0.74644035), TP0067-TP0247 (0.79531366)]
COG0457	COG0860	amb0757	amb0757	TPR repeat	amb4081	amb4081	N-acetylmuramoyl-L-alanine amidase	[TP0820-TP0247 (0.74644035), TP0067-TP0247 (0.79531366)]
COG0457	COG0860	amb0688	amb0688	TPR repeat	amb4081	amb4081	N-acetylmuramoyl-L-alanine amidase	[TP0820-TP0247 (0.74644035), TP0067-TP0247 (0.79531366)]
COG0457	COG0860	amb3060	amb3060	FOG: TPR repeat	amb4081	amb4081	N-acetylmuramoyl-L-alanine amidase	[TP0820-TP0247 (0.74644035), TP0067-TP0247 (0.79531366)]
COG0457	COG0860	amb4436	amb4436	FOG: TPR repeat	amb4081	amb4081	N-acetylmuramoyl-L-alanine amidase	[TP0820-TP0247 (0.74644035), TP0067-TP0247 (0.79531366)]
COG2201	COG4786	amb3880	amb3880	Chemotaxis response regulator containing a	amb3496	amb3496	Flagellar basal body rod protein	[TP0631-TP0961 (0.5728655)]
COG2201	COG4786	amb1966	amb1966	Chemotaxis response regulator	amb3495	amb3495	Flagellar basal body rod protein	[TP0631-TP0961 (0.5728655)]
COG2201	COG4786	amb1966	amb1966	Chemotaxis response regulator	amb3496	amb3496	Flagellar basal body rod protein	[TP0631-TP0961 (0.5728655)]
COG2201	COG4786	amb0323	amb0323	Chemotaxis response regulator protein-glutamate	amb3495	amb3495	Flagellar basal body rod protein	[TP0631-TP0961 (0.5728655)]
COG2201	COG4786	amb0323	amb0323	Chemotaxis response regulator protein-glutamate	amb3496	amb3496	Flagellar basal body rod protein	[TP0631-TP0961 (0.5728655)]
COG2201	COG4786	amb3880	amb3880	Chemotaxis response regulator containing a	amb3495	amb3495	Flagellar basal body rod protein	[TP0631-TP0961 (0.5728655)]
COG2201	COG4786	amb3002	amb3002	Chemotaxis response regulator containing a	amb3496	amb3496	Flagellar basal body rod protein	[TP0631-TP0961 (0.5728655)]
COG2201	COG4786	amb3002	amb3002	Chemotaxis response regulator containing a	amb3495	amb3495	Flagellar basal body rod protein	[TP0631-TP0961 (0.5728655)]
COG0652	COG1749	amb2384	amb2384	Peptidyl-prolyl cis-trans isomerase	amb1389	amb1389	Flagellar hook protein FlgE	[TP0947-TP0727 (0.6414869)]
COG0652	COG1749	amb2384	amb2384	Peptidyl-prolyl cis-trans isomerase	amb0504	amb0504	Flagellar hook protein FlgE	[TP0947-TP0727 (0.6414869)]
COG0652	COG1749	amb2383	amb2383	Peptidyl-prolyl cis-trans isomerase	amb1389	amb1389	Flagellar hook protein FlgE	[TP0947-TP0727 (0.6414869)]
COG0652	COG1749	amb2383	amb2383	Peptidyl-prolyl cis-trans isomerase	amb0504	amb0504	Flagellar hook protein FlgE	[TP0947-TP0727 (0.6414869)]
COG1186	COG1925	amb2813	amb2813	Protein chain release factor B	amb4394	amb4394	Phosphotransferase system, HPr-related protein	[TP0576-TP0589 (0.79878455)]
COG1186	COG1925	amb2007	amb2007	Protein chain release factor B	amb4394	amb4394	Phosphotransferase system, HPr-related protein	[TP0576-TP0589 (0.79878455)]
COG1749	COG2885	amb1389	amb1389	Flagellar hook protein FlgE	amb3209	amb3209	Outer membrane protein and related	[TP0727-TP0292 (0.89187646)]
COG1749	COG2885	amb0504	amb0504	Flagellar hook protein FlgE	amb3210	amb3210	Outer membrane protein and related	[TP0727-TP0292 (0.89187646)]
COG1749	COG2885	amb0504	amb0504	Flagellar hook protein FlgE	amb2993	amb2993	Outer membrane protein and related	[TP0727-TP0292 (0.89187646)]
COG1749	COG2885	amb1389	amb1389	Flagellar hook protein FlgE	amb2993	amb2993	Outer membrane protein and related	[TP0727-TP0292 (0.89187646)]
COG1749	COG2885	amb0504	amb0504	Flagellar hook protein FlgE	amb3209	amb3209	Outer membrane protein and related	[TP0727-TP0292 (0.89187646)]
COG1749	COG2885	amb1389	amb1389	Flagellar hook protein FlgE	amb3210	amb3210	Outer membrane protein and related	[TP0727-TP0292 (0.89187646)]
COG1177	COG1558	amb2622	amb2622	ABC-type spermidine/putrescine transport system	amb0615	amb0615	Flagellar basal body rod protein	[TP0654-TP0397 (0.7022186)]
COG0319	COG0333	amb4465	amb4465	Predicted metal-dependent hydrolase	amb2352	amb2352	Ribosomal protein L32	[TP0650-TP0807 (0.80809164)]
COG0195	COG1643	amb4073	amb4073	Transcription elongation factor	amb1260	amb1260	HrpA-like helicase	[TP0892-TP0526 (0.71912634)]
COG0216	COG0457	amb1618	amb1618	Protein chain release factor A	amb2136	amb2136	TPR repeat	[TP0051-TP0067 (0.7097377)]
COG0216	COG0457	amb1618	amb1618	Protein chain release factor A	amb0757	amb0757	TPR repeat	[TP0051-TP0067 (0.7097377)]
COG0216	COG0457	amb1618	amb1618	Protein chain release factor A	amb4436	amb4436	FOG: TPR repeat	[TP0051-TP0067 (0.7097377)]
COG0216	COG0457	amb1618	amb1618	Protein chain release factor A	amb0024	amb0024	TPR repeat protein	[TP0051-TP0067 (0.7097377)]
COG0216	COG0457	amb1618	amb1618	Protein chain release factor A	amb0688	amb0688	TPR repeat	[TP0051-TP0067 (0.7097377)]
COG0216	COG0457	amb1618	amb1618	Protein chain release factor A	amb3060	amb3060	FOG: TPR repeat	[TP0051-TP0067 (0.7097377)]
COG0216	COG0457	amb1618	amb1618	Protein chain release factor A	amb4019	amb4019	Predicted methyltransferase	[TP0051-TP0067 (0.7097377)]
COG0216	COG0457	amb1618	amb1618	Protein chain release factor A	amb0971	mms24	TPR repeat	[TP0051-TP0067 (0.7097377)]
COG0216	COG0457	amb1618	amb1618	Protein chain release factor A	amb3871	amb3871	FOG: TPR repeat	[TP0051-TP0067 (0.7097377)]
COG0216	COG0457	amb1618	amb1618	Protein chain release factor A	amb1856	amb1856	Putative protein-tyrosine sulfotransferase	[TP0051-TP0067 (0.7097377)]
COG1360	COG4786	amb2559	amb2559	Flagellar motor protein	amb3495	amb3495	Flagellar basal body rod protein	[TP0724-TP0961 (0.729456)]
COG1360	COG4786	amb2579	amb2579	Flagellar motor protein	amb3496	amb3496	Flagellar basal body rod protein	[TP0724-TP0961 (0.729456)]
COG1360	COG4786	amb1289	amb1289	Flagellar motor protein	amb3495	amb3495	Flagellar basal body rod protein	[TP0724-TP0961 (0.729456)]
COG1360	COG4786	amb2559	amb2559	Flagellar motor protein	amb3496	amb3496	Flagellar basal body rod protein	[TP0724-TP0961 (0.729456)]
COG1360	COG4786	amb1289	amb1289	Flagellar motor protein	amb3496	amb3496	Flagellar basal body rod protein	[TP0724-TP0961 (0.729456)]
COG1360	COG4786	amb2579	amb2579	Flagellar motor protein	amb3495	amb3495	Flagellar basal body rod protein	[TP0724-TP0961 (0.729456)]
COG0687	COG0693	amb0565	amb0565	Spermidine/putrescine-binding periplasmic	amb1866	amb1866	Putative intracellular protease/amidase	[TP0655-TP0445 (0.5706956)]
COG0687	COG0693	amb2625	amb2625	Spermidine/putrescine-binding periplasmic	amb1866	amb1866	Putative intracellular protease/amidase	[TP0655-TP0445 (0.5706956)]
COG1352	COG2206	amb3879	amb3879	Methylase of chemotaxis methyl-accepting	amb0845	amb0845	Response regulator	[TP0630-TP0877 (0.67253613)]
COG1352	COG2206	amb1963	amb1963	Methylase of chemotaxis methyl-accepting	amb2500	amb2500	HD-GYP domain	[TP0630-TP0877 (0.67253613)]
COG1352	COG2206	amb1963	amb1963	Methylase of chemotaxis methyl-accepting	amb0845	amb0845	Response regulator	[TP0630-TP0877 (0.67253613)]
COG1352	COG2206	amb1963	amb1963	Methylase of chemotaxis methyl-accepting	amb0233	amb0233	HD-GYP domain	[TP0630-TP0877 (0.67253613)]
COG1352	COG2206	amb3654	amb3654	Hypothetical 1041 kDa protein in hypE 3'region	amb0845	amb0845	Response regulator	[TP0630-TP0877 (0.67253613)]
COG1352	COG2206	amb3003	amb3003	Methylase of chemotaxis methyl-accepting	amb2500	amb2500	HD-GYP domain	[TP0630-TP0877 (0.67253613)]
COG1352	COG2206	amb1963	amb1963	Methylase of chemotaxis methyl-accepting	amb3282	amb3282	Response regulator containing a CheY-like	[TP0630-TP0877 (0.67253613)]
COG1352	COG2206	amb3879	amb3879	Methylase of chemotaxis methyl-accepting	amb3282	amb3282	Response regulator containing a CheY-like	[TP0630-TP0877 (0.67253613)]
COG1352	COG2206	amb2932	amb2932	Methylase of chemotaxis methyl-accepting	amb4227	amb4227	HD-GYP domain	[TP0630-TP0877 (0.67253613)]
COG1352	COG2206	amb2932	amb2932	Methylase of chemotaxis methyl-accepting	amb2500	amb2500	HD-GYP domain	[TP0630-TP0877 (0.67253613)]
COG1352	COG2206	amb3003	amb3003	Methylase of chemotaxis methyl-accepting	amb0845	amb0845	Response regulator	[TP0630-TP0877 (0.67253613)]
COG1352	COG2206	amb2932	amb2932	Methylase of chemotaxis methyl-accepting	amb0233	amb0233	HD-GYP domain	[TP0630-TP0877 (0.67253613)]
COG1352	COG2206	amb3879	amb3879	Methylase of chemotaxis methyl-accepting	amb0233	amb0233	HD-GYP domain	[TP0630-TP0877 (0.67253613)]
COG1352	COG2206	amb0322	amb0322	Methylase of chemotaxis methyl-accepting	amb2500	amb2500	HD-GYP domain	[TP0630-TP0877 (0.67253613)]
COG1352	COG2206	amb3003	amb3003	Methylase of chemotaxis methyl-accepting	amb3282	amb3282	Response regulator containing a CheY-like	[TP0630-TP0877 (0.67253613)]
COG1352	COG2206	amb3003	amb3003	Methylase of chemotaxis methyl-accepting	amb0233	amb0233	HD-GYP domain	[TP0630-TP0877 (0.67253613)]
COG1352	COG2206	amb3654	amb3654	Hypothetical 1041 kDa protein in hypE 3'region	amb0233	amb0233	HD-GYP domain	[TP0630-TP0877 (0.67253613)]
COG1352	COG2206	amb3654	amb3654	Hypothetical 1041 kDa protein in hypE 3'region	amb3282	amb3282	Response regulator containing a CheY-like	[TP0630-TP0877 (0.67253613)]
COG1352	COG2206	amb2932	amb2932	Methylase of chemotaxis methyl-accepting	amb3282	amb3282	Response regulator containing a CheY-like	[TP0630-TP0877 (0.67253613)]
COG1352	COG2206	amb0322	amb0322	Methylase of chemotaxis methyl-accepting	amb4227	amb4227	HD-GYP domain	[TP0630-TP0877 (0.67253613)]
COG1352	COG2206	amb3654	amb3654	Hypothetical 1041 kDa protein in hypE 3'region	amb4227	amb4227	HD-GYP domain	[TP0630-TP0877 (0.67253613)]
COG1352	COG2206	amb2932	amb2932	Methylase of chemotaxis methyl-accepting	amb0845	amb0845	Response regulator	[TP0630-TP0877 (0.67253613)]
COG1352	COG2206	amb0322	amb0322	Methylase of chemotaxis methyl-accepting	amb0233	amb0233	HD-GYP domain	[TP0630-TP0877 (0.67253613)]
COG1352	COG2206	amb3003	amb3003	Methylase of chemotaxis methyl-accepting	amb4227	amb4227	HD-GYP domain	[TP0630-TP0877 (0.67253613)]
COG1352	COG2206	amb3879	amb3879	Methylase of chemotaxis methyl-accepting	amb4227	amb4227	HD-GYP domain	[TP0630-TP0877 (0.67253613)]
COG1352	COG2206	amb3879	amb3879	Methylase of chemotaxis methyl-accepting	amb2500	amb2500	HD-GYP domain	[TP0630-TP0877 (0.67253613)]
COG1352	COG2206	amb0322	amb0322	Methylase of chemotaxis methyl-accepting	amb0845	amb0845	Response regulator	[TP0630-TP0877 (0.67253613)]
COG1352	COG2206	amb1963	amb1963	Methylase of chemotaxis methyl-accepting	amb4227	amb4227	HD-GYP domain	[TP0630-TP0877 (0.67253613)]
COG1352	COG2206	amb3654	amb3654	Hypothetical 1041 kDa protein in hypE 3'region	amb2500	amb2500	HD-GYP domain	[TP0630-TP0877 (0.67253613)]
COG1352	COG2206	amb0322	amb0322	Methylase of chemotaxis methyl-accepting	amb3282	amb3282	Response regulator containing a CheY-like	[TP0630-TP0877 (0.67253613)]
COG1385	COG2204	amb0244	amb0244	hypothetical protein	amb2367	amb2367	Response regulator containing CheY-like	[TP0032-TP0519 (0.67332727)]
COG1385	COG2204	amb0244	amb0244	hypothetical protein	amb1914	amb1914	Response regulator	[TP0032-TP0519 (0.67332727)]
COG1385	COG2204	amb0244	amb0244	hypothetical protein	amb2284	amb2284	Response regulator containing CheY-like	[TP0032-TP0519 (0.67332727)]
COG1385	COG2204	amb0244	amb0244	hypothetical protein	amb2369	amb2369	Response regulator containing CheY-like	[TP0032-TP0519 (0.67332727)]
COG1385	COG2204	amb0244	amb0244	hypothetical protein	amb1656	amb1656	Response regulator	[TP0032-TP0519 (0.67332727)]
COG1385	COG2204	amb0244	amb0244	hypothetical protein	amb1869	amb1869	CheY-like receiver	[TP0032-TP0519 (0.67332727)]
COG1385	COG2204	amb0244	amb0244	hypothetical protein	amb0499	amb0499	Response regulator	[TP0032-TP0519 (0.67332727)]
COG0542	COG2204	amb1123	amb1123	ATPase with chaperone activity, ATP-binding	amb2284	amb2284	Response regulator containing CheY-like	[TP0071-TP0519 (0.6908589)]
COG0542	COG2204	amb1560	amb1560	ATPase with chaperone activity	amb2284	amb2284	Response regulator containing CheY-like	[TP0071-TP0519 (0.6908589)]
COG0542	COG2204	amb1123	amb1123	ATPase with chaperone activity, ATP-binding	amb1869	amb1869	CheY-like receiver	[TP0071-TP0519 (0.6908589)]
COG0542	COG2204	amb1560	amb1560	ATPase with chaperone activity	amb1869	amb1869	CheY-like receiver	[TP0071-TP0519 (0.6908589)]
COG0542	COG2204	amb1123	amb1123	ATPase with chaperone activity, ATP-binding	amb1914	amb1914	Response regulator	[TP0071-TP0519 (0.6908589)]
COG0542	COG2204	amb1123	amb1123	ATPase with chaperone activity, ATP-binding	amb0499	amb0499	Response regulator	[TP0071-TP0519 (0.6908589)]
COG0542	COG2204	amb1560	amb1560	ATPase with chaperone activity	amb2367	amb2367	Response regulator containing CheY-like	[TP0071-TP0519 (0.6908589)]
COG0542	COG2204	amb1560	amb1560	ATPase with chaperone activity	amb2369	amb2369	Response regulator containing CheY-like	[TP0071-TP0519 (0.6908589)]
COG0542	COG2204	amb1560	amb1560	ATPase with chaperone activity	amb1914	amb1914	Response regulator	[TP0071-TP0519 (0.6908589)]
COG0542	COG2204	amb1560	amb1560	ATPase with chaperone activity	amb1656	amb1656	Response regulator	[TP0071-TP0519 (0.6908589)]
COG0542	COG2204	amb1123	amb1123	ATPase with chaperone activity, ATP-binding	amb2367	amb2367	Response regulator containing CheY-like	[TP0071-TP0519 (0.6908589)]
COG0542	COG2204	amb1560	amb1560	ATPase with chaperone activity	amb0499	amb0499	Response regulator	[TP0071-TP0519 (0.6908589)]
COG0542	COG2204	amb1123	amb1123	ATPase with chaperone activity, ATP-binding	amb1656	amb1656	Response regulator	[TP0071-TP0519 (0.6908589)]
COG0542	COG2204	amb1123	amb1123	ATPase with chaperone activity, ATP-binding	amb2369	amb2369	Response regulator containing CheY-like	[TP0071-TP0519 (0.6908589)]
COG0608	COG1366	amb3730	amb3730	Single-stranded DNA-specific exonuclease	amb0333	amb0333	Anti-anti-sigma regulatory factor	[TP0704-TP0540 (0.7098393)]
COG0569	COG1256	amb2370	amb2370	K+ transport systems, NAD-binding component	amb3827	amb3827	Flagellar hook-associated protein	[TP0024-TP0660 (0.58621275)]
COG0290	COG0457	amb0341	amb0341	Translation initiation factor 3	amb3871	amb3871	FOG: TPR repeat	[TP0850-TP0095 (0.6947713)]
COG0290	COG0457	amb0341	amb0341	Translation initiation factor 3	amb3060	amb3060	FOG: TPR repeat	[TP0850-TP0095 (0.6947713)]
COG0290	COG0457	amb0341	amb0341	Translation initiation factor 3	amb2136	amb2136	TPR repeat	[TP0850-TP0095 (0.6947713)]
COG0290	COG0457	amb0341	amb0341	Translation initiation factor 3	amb0688	amb0688	TPR repeat	[TP0850-TP0095 (0.6947713)]
COG0290	COG0457	amb0341	amb0341	Translation initiation factor 3	amb4436	amb4436	FOG: TPR repeat	[TP0850-TP0095 (0.6947713)]
COG0290	COG0457	amb0341	amb0341	Translation initiation factor 3	amb4019	amb4019	Predicted methyltransferase	[TP0850-TP0095 (0.6947713)]
COG0290	COG0457	amb0341	amb0341	Translation initiation factor 3	amb1856	amb1856	Putative protein-tyrosine sulfotransferase	[TP0850-TP0095 (0.6947713)]
COG0290	COG0457	amb0341	amb0341	Translation initiation factor 3	amb0757	amb0757	TPR repeat	[TP0850-TP0095 (0.6947713)]
COG0290	COG0457	amb0341	amb0341	Translation initiation factor 3	amb0971	mms24	TPR repeat	[TP0850-TP0095 (0.6947713)]
COG0290	COG0457	amb0341	amb0341	Translation initiation factor 3	amb0024	amb0024	TPR repeat protein	[TP0850-TP0095 (0.6947713)]
COG0782	COG0860	amb4418	amb4418	Transcription elongation factor	amb4081	amb4081	N-acetylmuramoyl-L-alanine amidase	[TP0019-TP0247 (0.7668169)]
COG0782	COG0860	amb0703	amb0703	Transcription elongation factor	amb4081	amb4081	N-acetylmuramoyl-L-alanine amidase	[TP0019-TP0247 (0.7668169)]
COG0103	COG1432	amb3556	amb3556	Ribosomal protein S9	amb2251	amb2251	hypothetical protein	[TP1024-TP0894 (0.64955014)]
COG0849	COG1061	amb3853	amb3853	Actin-like ATPase involved in cell division	amb0356	amb0356	DNA or RNA helicase of superfamily II	[TP0389-TP0380 (0.6968711)]
COG0220	COG0455	amb4470	amb4470	tRNA (guanine-N(7)-)-methyltransferase	amb0496	amb0496	ATPase involved in chromosome partitioning	[TP0464-TP0712 (0.7885255)]
COG0322	COG0353	amb3800	amb3800	Nuclease subunit of the excinuclease complex	amb4105	amb4105	Recombinational DNA repair protein (RecF	[TP0472-TP1004 (0.53674763)]
COG0771	COG1595	amb3846	amb3846	UDP-N-acetylmuramoylalanine-D-glutamate ligase	amb2816	amb2816	DNA-directed RNA polymerase specialized sigma	[TP0903-TP0092 (0.6651206)]
COG0771	COG1595	amb3846	amb3846	UDP-N-acetylmuramoylalanine-D-glutamate ligase	amb1597	amb1597	DNA-directed RNA polymerase specialized sigma	[TP0903-TP0092 (0.6651206)]
COG0771	COG1595	amb3846	amb3846	UDP-N-acetylmuramoylalanine-D-glutamate ligase	amb1834	amb1834	DNA-directed RNA polymerase specialized sigma	[TP0903-TP0092 (0.6651206)]
COG0771	COG1595	amb3846	amb3846	UDP-N-acetylmuramoylalanine-D-glutamate ligase	amb3478	amb3478	DNA-directed RNA polymerase specialized sigma	[TP0903-TP0092 (0.6651206)]
COG0771	COG1595	amb3846	amb3846	UDP-N-acetylmuramoylalanine-D-glutamate ligase	amb2646	amb2646	DNA-directed RNA polymerase specialized sigma	[TP0903-TP0092 (0.6651206)]
COG1677	COG1815	amb0616	amb0616	Flagellar hook-basal body protein	amb0614	amb0614	Flagellar basal body protein	[TP0398-TP0396 (0.79194725)]
COG0188	COG0305	amb2585	amb2585	Type IIA topoisomerase, A subunit	amb2097	amb2097	Replicative DNA helicase	[TP0005-TP0058 (0.73312306)]
COG0188	COG0305	amb2381	amb2381	Type IIA topoisomerase , A subunit	amb2097	amb2097	Replicative DNA helicase	[TP0005-TP0058 (0.73312306)]
COG1825	COG2812	amb4348	rplY	50S ribosomal protein L25 (General stress protein CTC)	amb4103	amb4103	DNA polymerase III, gamma/tau subunits	[TP0372-TP1005 (0.6540257)]
COG0024	COG1121	amb1603	amb1603	Methionine aminopeptidase	amb2310	amb2310	ABC-type Mn/Zn transport systems, ATPase	[TP0842-TP0164 (0.77940726)]
COG0361	COG1214	amb3339	amb3339	Translation initiation factor 1	amb4455	amb4455	Inactive homolog of metal-dependent protease,	[TP0097-TP0876 (0.56457245)]
COG1643	COG2137	amb1260	amb1260	HrpA-like helicase	amb0312	amb0312	hypothetical protein	[TP0526-TP1023 (0.64955014)]
COG1509	COG2812	amb1284	amb1284	Lysine 2,3-aminomutase	amb4103	amb4103	DNA polymerase III, gamma/tau subunits	[TP0121-TP1005 (0.5082704)]
COG0255	COG1011	amb3122	amb3122	Ribosomal protein L29	amb2538	amb2538	2-haloalkanoic acid dehalogenase I	[TP0197-TP0158 (0.6077605)]
COG0255	COG1011	amb3122	amb3122	Ribosomal protein L29	amb3895	amb3895	Predicted hydrolase	[TP0197-TP0158 (0.6077605)]
COG2204	COG2204	amb1656	amb1656	Response regulator	amb1869	amb1869	CheY-like receiver	[TP0519-TP0519 (0.65939915)]
COG2204	COG2204	amb1869	amb1869	CheY-like receiver	amb1656	amb1656	Response regulator	[TP0519-TP0519 (0.65939915)]
COG2204	COG2204	amb1656	amb1656	Response regulator	amb2284	amb2284	Response regulator containing CheY-like	[TP0519-TP0519 (0.65939915)]
COG2204	COG2204	amb2284	amb2284	Response regulator containing CheY-like	amb1656	amb1656	Response regulator	[TP0519-TP0519 (0.65939915)]
COG2204	COG2204	amb0499	amb0499	Response regulator	amb2284	amb2284	Response regulator containing CheY-like	[TP0519-TP0519 (0.65939915)]
COG2204	COG2204	amb2284	amb2284	Response regulator containing CheY-like	amb0499	amb0499	Response regulator	[TP0519-TP0519 (0.65939915)]
COG2204	COG2204	amb2367	amb2367	Response regulator containing CheY-like	amb1656	amb1656	Response regulator	[TP0519-TP0519 (0.65939915)]
COG2204	COG2204	amb1656	amb1656	Response regulator	amb2367	amb2367	Response regulator containing CheY-like	[TP0519-TP0519 (0.65939915)]
COG2204	COG2204	amb2367	amb2367	Response regulator containing CheY-like	amb1869	amb1869	CheY-like receiver	[TP0519-TP0519 (0.65939915)]
COG2204	COG2204	amb1869	amb1869	CheY-like receiver	amb2367	amb2367	Response regulator containing CheY-like	[TP0519-TP0519 (0.65939915)]
COG2204	COG2204	amb2367	amb2367	Response regulator containing CheY-like	amb2367	amb2367	Response regulator containing CheY-like	[TP0519-TP0519 (0.65939915)]
COG2204	COG2204	amb2369	amb2369	Response regulator containing CheY-like	amb1869	amb1869	CheY-like receiver	[TP0519-TP0519 (0.65939915)]
COG2204	COG2204	amb1869	amb1869	CheY-like receiver	amb2369	amb2369	Response regulator containing CheY-like	[TP0519-TP0519 (0.65939915)]
COG2204	COG2204	amb0499	amb0499	Response regulator	amb1914	amb1914	Response regulator	[TP0519-TP0519 (0.65939915)]
COG2204	COG2204	amb1914	amb1914	Response regulator	amb0499	amb0499	Response regulator	[TP0519-TP0519 (0.65939915)]
COG2204	COG2204	amb1914	amb1914	Response regulator	amb2284	amb2284	Response regulator containing CheY-like	[TP0519-TP0519 (0.65939915)]
COG2204	COG2204	amb2284	amb2284	Response regulator containing CheY-like	amb1914	amb1914	Response regulator	[TP0519-TP0519 (0.65939915)]
COG2204	COG2204	amb2369	amb2369	Response regulator containing CheY-like	amb2369	amb2369	Response regulator containing CheY-like	[TP0519-TP0519 (0.65939915)]
COG2204	COG2204	amb2369	amb2369	Response regulator containing CheY-like	amb1656	amb1656	Response regulator	[TP0519-TP0519 (0.65939915)]
COG2204	COG2204	amb1656	amb1656	Response regulator	amb2369	amb2369	Response regulator containing CheY-like	[TP0519-TP0519 (0.65939915)]
COG2204	COG2204	amb1869	amb1869	CheY-like receiver	amb2284	amb2284	Response regulator containing CheY-like	[TP0519-TP0519 (0.65939915)]
COG2204	COG2204	amb2284	amb2284	Response regulator containing CheY-like	amb1869	amb1869	CheY-like receiver	[TP0519-TP0519 (0.65939915)]
COG2204	COG2204	amb1914	amb1914	Response regulator	amb1914	amb1914	Response regulator	[TP0519-TP0519 (0.65939915)]
COG2204	COG2204	amb1914	amb1914	Response regulator	amb1656	amb1656	Response regulator	[TP0519-TP0519 (0.65939915)]
COG2204	COG2204	amb1656	amb1656	Response regulator	amb1914	amb1914	Response regulator	[TP0519-TP0519 (0.65939915)]
COG2204	COG2204	amb1914	amb1914	Response regulator	amb2367	amb2367	Response regulator containing CheY-like	[TP0519-TP0519 (0.65939915)]
COG2204	COG2204	amb2367	amb2367	Response regulator containing CheY-like	amb1914	amb1914	Response regulator	[TP0519-TP0519 (0.65939915)]
COG2204	COG2204	amb2369	amb2369	Response regulator containing CheY-like	amb2367	amb2367	Response regulator containing CheY-like	[TP0519-TP0519 (0.65939915)]
COG2204	COG2204	amb2367	amb2367	Response regulator containing CheY-like	amb2369	amb2369	Response regulator containing CheY-like	[TP0519-TP0519 (0.65939915)]
COG2204	COG2204	amb1869	amb1869	CheY-like receiver	amb1869	amb1869	CheY-like receiver	[TP0519-TP0519 (0.65939915)]
COG2204	COG2204	amb0499	amb0499	Response regulator	amb2367	amb2367	Response regulator containing CheY-like	[TP0519-TP0519 (0.65939915)]
COG2204	COG2204	amb2367	amb2367	Response regulator containing CheY-like	amb0499	amb0499	Response regulator	[TP0519-TP0519 (0.65939915)]
COG2204	COG2204	amb0499	amb0499	Response regulator	amb1656	amb1656	Response regulator	[TP0519-TP0519 (0.65939915)]
COG2204	COG2204	amb1656	amb1656	Response regulator	amb0499	amb0499	Response regulator	[TP0519-TP0519 (0.65939915)]
COG2204	COG2204	amb0499	amb0499	Response regulator	amb2369	amb2369	Response regulator containing CheY-like	[TP0519-TP0519 (0.65939915)]
COG2204	COG2204	amb2369	amb2369	Response regulator containing CheY-like	amb0499	amb0499	Response regulator	[TP0519-TP0519 (0.65939915)]
COG2204	COG2204	amb2369	amb2369	Response regulator containing CheY-like	amb2284	amb2284	Response regulator containing CheY-like	[TP0519-TP0519 (0.65939915)]
COG2204	COG2204	amb2284	amb2284	Response regulator containing CheY-like	amb2369	amb2369	Response regulator containing CheY-like	[TP0519-TP0519 (0.65939915)]
COG2204	COG2204	amb1656	amb1656	Response regulator	amb1656	amb1656	Response regulator	[TP0519-TP0519 (0.65939915)]
COG2204	COG2204	amb2284	amb2284	Response regulator containing CheY-like	amb2284	amb2284	Response regulator containing CheY-like	[TP0519-TP0519 (0.65939915)]
COG2204	COG2204	amb2367	amb2367	Response regulator containing CheY-like	amb2284	amb2284	Response regulator containing CheY-like	[TP0519-TP0519 (0.65939915)]
COG2204	COG2204	amb2284	amb2284	Response regulator containing CheY-like	amb2367	amb2367	Response regulator containing CheY-like	[TP0519-TP0519 (0.65939915)]
COG2204	COG2204	amb1914	amb1914	Response regulator	amb2369	amb2369	Response regulator containing CheY-like	[TP0519-TP0519 (0.65939915)]
COG2204	COG2204	amb2369	amb2369	Response regulator containing CheY-like	amb1914	amb1914	Response regulator	[TP0519-TP0519 (0.65939915)]
COG2204	COG2204	amb0499	amb0499	Response regulator	amb0499	amb0499	Response regulator	[TP0519-TP0519 (0.65939915)]
COG2204	COG2204	amb1914	amb1914	Response regulator	amb1869	amb1869	CheY-like receiver	[TP0519-TP0519 (0.65939915)]
COG2204	COG2204	amb1869	amb1869	CheY-like receiver	amb1914	amb1914	Response regulator	[TP0519-TP0519 (0.65939915)]
COG2204	COG2204	amb0499	amb0499	Response regulator	amb1869	amb1869	CheY-like receiver	[TP0519-TP0519 (0.65939915)]
COG2204	COG2204	amb1869	amb1869	CheY-like receiver	amb0499	amb0499	Response regulator	[TP0519-TP0519 (0.65939915)]
COG0546	COG0739	amb2371	amb2371	Predicted phosphatase	amb0283	amb0283	Membrane protein related to	[TP0554-TP0782 (0.73069036)]
COG0546	COG0739	amb3103	amb3103	Predicted phosphatase	amb0902	amb0902	Membrane protein	[TP0554-TP0782 (0.73069036)]
COG0546	COG0739	amb3103	amb3103	Predicted phosphatase	amb2518	amb2518	Membrane protein related to	[TP0554-TP0782 (0.73069036)]
COG0546	COG0739	amb2371	amb2371	Predicted phosphatase	amb2518	amb2518	Membrane protein related to	[TP0554-TP0782 (0.73069036)]
COG0546	COG0739	amb2371	amb2371	Predicted phosphatase	amb3867	amb3867	Membrane protein related to	[TP0554-TP0782 (0.73069036)]
COG0546	COG0739	amb2371	amb2371	Predicted phosphatase	amb0902	amb0902	Membrane protein	[TP0554-TP0782 (0.73069036)]
COG0546	COG0739	amb3103	amb3103	Predicted phosphatase	amb3867	amb3867	Membrane protein related to	[TP0554-TP0782 (0.73069036)]
COG0546	COG0739	amb3103	amb3103	Predicted phosphatase	amb0283	amb0283	Membrane protein related to	[TP0554-TP0782 (0.73069036)]
COG0242	COG1187	amb0243	amb0243	N-formylmethionyl-tRNA deformylase	amb2472	amb2472	16S rRNA uridine-516 pseudouridylate synthase	[TP0757-TP0459 (0.5284328)]
COG0242	COG1187	amb0243	amb0243	N-formylmethionyl-tRNA deformylase	amb4126	amb4126	16S rRNA uridine-516 pseudouridylate synthase	[TP0757-TP0459 (0.5284328)]
COG0242	COG1187	amb0243	amb0243	N-formylmethionyl-tRNA deformylase	amb2477	amb2477	16S rRNA uridine-516 pseudouridylate synthase	[TP0757-TP0459 (0.5284328)]
COG0457	COG0558	amb0971	mms24	TPR repeat	amb3799	amb3799	Phosphatidylglycerophosphate synthase	[TP0067-TP0730 (0.86096925)]
COG0457	COG0558	amb4019	amb4019	Predicted methyltransferase	amb3799	amb3799	Phosphatidylglycerophosphate synthase	[TP0067-TP0730 (0.86096925)]
COG0457	COG0558	amb2136	amb2136	TPR repeat	amb3799	amb3799	Phosphatidylglycerophosphate synthase	[TP0067-TP0730 (0.86096925)]
COG0457	COG0558	amb3871	amb3871	FOG: TPR repeat	amb3799	amb3799	Phosphatidylglycerophosphate synthase	[TP0067-TP0730 (0.86096925)]
COG0457	COG0558	amb0024	amb0024	TPR repeat protein	amb3799	amb3799	Phosphatidylglycerophosphate synthase	[TP0067-TP0730 (0.86096925)]
COG0457	COG0558	amb0688	amb0688	TPR repeat	amb3799	amb3799	Phosphatidylglycerophosphate synthase	[TP0067-TP0730 (0.86096925)]
COG0457	COG0558	amb0757	amb0757	TPR repeat	amb3799	amb3799	Phosphatidylglycerophosphate synthase	[TP0067-TP0730 (0.86096925)]
COG0457	COG0558	amb3060	amb3060	FOG: TPR repeat	amb3799	amb3799	Phosphatidylglycerophosphate synthase	[TP0067-TP0730 (0.86096925)]
COG0457	COG0558	amb1856	amb1856	Putative protein-tyrosine sulfotransferase	amb3799	amb3799	Phosphatidylglycerophosphate synthase	[TP0067-TP0730 (0.86096925)]
COG0457	COG0558	amb4436	amb4436	FOG: TPR repeat	amb3799	amb3799	Phosphatidylglycerophosphate synthase	[TP0067-TP0730 (0.86096925)]
COG0020	COG1508	amb2494	amb2494	Undecaprenyl pyrophosphate synthase	amb3937	amb3937	DNA-directed RNA polymerase specialized sigma	[TP0603-TP0111 (0.79878455)]
COG1385	COG2812	amb0244	amb0244	hypothetical protein	amb4103	amb4103	DNA polymerase III, gamma/tau subunits	[TP0276-TP1005 (0.66627616)]
COG0217	COG0739	amb3220	amb3220	hypothetical protein	amb0283	amb0283	Membrane protein related to	[TP0474-TP0864 (0.82349855)]
COG0217	COG0739	amb3220	amb3220	hypothetical protein	amb0902	amb0902	Membrane protein	[TP0474-TP0864 (0.82349855)]
COG0217	COG0739	amb3220	amb3220	hypothetical protein	amb2518	amb2518	Membrane protein related to	[TP0474-TP0864 (0.82349855)]
COG0217	COG0739	amb3220	amb3220	hypothetical protein	amb3867	amb3867	Membrane protein related to	[TP0474-TP0864 (0.82349855)]
COG0242	COG0254	amb0243	amb0243	N-formylmethionyl-tRNA deformylase	amb3038	amb3038	Ribosomal protein L31	[TP0757-TP0255 (0.6434887)]
COG0442	COG1466	amb3636	amb3636	Prolyl-tRNA synthetase	amb0029	amb0029	DNA polymerase III	[TP0160-TP0588 (0.66563916)]
COG0847	COG1558	amb2049	amb2049	DNA polymerase III, epsilon subunit and related	amb0615	amb0615	Flagellar basal body rod protein	[TP0643-TP0397 (0.7022186)]
COG0847	COG1558	amb3284	amb3284	DNA polymerase III, epsilon subunit and related	amb0615	amb0615	Flagellar basal body rod protein	[TP0643-TP0397 (0.7022186)]
COG0847	COG1558	amb4545	amb4545	DNA polymerase III, epsilon subunit and related	amb0615	amb0615	Flagellar basal body rod protein	[TP0643-TP0397 (0.7022186)]
COG0847	COG1558	amb2073	amb2073	DNA polymerase III epsilon subunit and related	amb0615	amb0615	Flagellar basal body rod protein	[TP0643-TP0397 (0.7022186)]
COG0305	COG0593	amb2097	amb2097	Replicative DNA helicase	amb2843	amb2843	ATPase involved in DNA replication initiation	[TP0058-TP0001 (0.9013428)]
COG0305	COG0593	amb2097	amb2097	Replicative DNA helicase	amb0452	amb0452	hypothetical protein	[TP0058-TP0001 (0.9013428)]
COG0305	COG0593	amb2097	amb2097	Replicative DNA helicase	amb0636	amb0636	ATPase	[TP0058-TP0001 (0.9013428)]
COG1430	COG1619	amb0899	amb0899	hypothetical protein	amb0167	amb0167	hypothetical protein	[TP0087-TP0688 (0.70629925)]
COG0178	COG1197	amb2469	amb2469	Excinuclease ATPase subunit	amb2465	amb2465	Transcription-repair coupling factor	[TP0514-TP0344 (0.9414915)]
COG0264	COG0544	amb2497	tsf	Translation elongation factor Ts	amb2793	amb2793	FKBP-type peptidyl-prolyl cis-trans isomerase	[TP0605-TP0506 (0.9100214)]
COG0495	COG1475	amb0027	amb0027	Leucyl-tRNA synthetase	amb1502	amb1502	Predicted transcriptional regulator	[TP0586-TP0271 (0.63095015)]
COG0495	COG1475	amb0027	amb0027	Leucyl-tRNA synthetase	amb1196	amb1196	Predicted transcriptional regulator	[TP0586-TP0271 (0.63095015)]
COG0272	COG2080	amb3858	amb3858	NAD-dependent DNA ligase	amb2019	amb2019	4-hydroxybenzoyl-CoA reductase gamma subunit	[TP0634-TP0080 (0.5753685)]
COG0272	COG2080	amb3858	amb3858	NAD-dependent DNA ligase	amb4195	amb4195	hypothetical protein	[TP0634-TP0080 (0.5753685)]
COG0272	COG2080	amb3858	amb3858	NAD-dependent DNA ligase	amb2882	amb2882	Aerobic-type carbon monoxide dehydrogenase	[TP0634-TP0080 (0.5753685)]
COG0272	COG2080	amb3858	amb3858	NAD-dependent DNA ligase	amb1303	amb1303	Aerobic-type carbon monoxide dehydrogenase small	[TP0634-TP0080 (0.5753685)]
COG1352	COG1536	amb3654	amb3654	Hypothetical 1041 kDa protein in hypE 3'region	amb0502	amb0502	Flagellar motor switch protein	[TP0630-TP0026 (0.7604114)]
COG1352	COG1536	amb3003	amb3003	Methylase of chemotaxis methyl-accepting	amb0502	amb0502	Flagellar motor switch protein	[TP0630-TP0026 (0.7604114)]
COG1352	COG1536	amb0322	amb0322	Methylase of chemotaxis methyl-accepting	amb0502	amb0502	Flagellar motor switch protein	[TP0630-TP0026 (0.7604114)]
COG1352	COG1536	amb1963	amb1963	Methylase of chemotaxis methyl-accepting	amb0502	amb0502	Flagellar motor switch protein	[TP0630-TP0026 (0.7604114)]
COG1352	COG1536	amb2932	amb2932	Methylase of chemotaxis methyl-accepting	amb0502	amb0502	Flagellar motor switch protein	[TP0630-TP0026 (0.7604114)]
COG1352	COG1536	amb3879	amb3879	Methylase of chemotaxis methyl-accepting	amb0502	amb0502	Flagellar motor switch protein	[TP0630-TP0026 (0.7604114)]
COG0442	COG0552	amb3636	amb3636	Prolyl-tRNA synthetase	amb0213	amb0213	Signal recognition particle GTPase	[TP0160-TP0578 (0.56216276)]
COG0242	COG0319	amb0243	amb0243	N-formylmethionyl-tRNA deformylase	amb4465	amb4465	Predicted metal-dependent hydrolase	[TP0757-TP0650 (0.630912)]
COG0178	COG0845	amb2469	amb2469	Excinuclease ATPase subunit	amb2542	amb2542	Membrane-fusion protein	[TP0514-TP0965 (0.87363523)]
COG0178	COG0845	amb2469	amb2469	Excinuclease ATPase subunit	amb3413	amb3413	Membrane-fusion protein	[TP0514-TP0965 (0.87363523)]
COG0178	COG0845	amb2469	amb2469	Excinuclease ATPase subunit	amb3476	amb3476	Membrane-fusion protein; Multidrug resistance	[TP0514-TP0965 (0.87363523)]
COG0178	COG0845	amb2469	amb2469	Excinuclease ATPase subunit	amb4057	amb4057	Membrane-fusion protein	[TP0514-TP0965 (0.87363523)]
COG0178	COG0845	amb2469	amb2469	Excinuclease ATPase subunit	amb1876	amb1876	Membrane-fusion protein	[TP0514-TP0965 (0.87363523)]
COG0178	COG0845	amb2469	amb2469	Excinuclease ATPase subunit	amb3159	amb3159	Membrane-fusion protein	[TP0514-TP0965 (0.87363523)]
COG0178	COG0845	amb2469	amb2469	Excinuclease ATPase subunit	amb2378	amb2378	Membrane-fusion protein	[TP0514-TP0965 (0.87363523)]
COG0178	COG0845	amb2469	amb2469	Excinuclease ATPase subunit	amb0181	amb0181	Membrane-fusion protein	[TP0514-TP0965 (0.87363523)]
COG0178	COG0845	amb2469	amb2469	Excinuclease ATPase subunit	amb3424	amb3424	Membrane-fusion protein	[TP0514-TP0965 (0.87363523)]
COG0178	COG0845	amb2469	amb2469	Excinuclease ATPase subunit	amb1141	amb1141	Membrane-fusion protein	[TP0514-TP0965 (0.87363523)]
COG0178	COG0845	amb2469	amb2469	Excinuclease ATPase subunit	amb2764	amb2764	Membrane-fusion protein	[TP0514-TP0965 (0.87363523)]
COG0178	COG0845	amb2469	amb2469	Excinuclease ATPase subunit	amb3436	amb3436	Membrane-fusion protein	[TP0514-TP0965 (0.87363523)]
COG0178	COG0845	amb2469	amb2469	Excinuclease ATPase subunit	amb1249	amb1249	Membrane-fusion protein	[TP0514-TP0965 (0.87363523)]
COG0178	COG0845	amb2469	amb2469	Excinuclease ATPase subunit	amb3274	amb3274	Membrane-fusion protein	[TP0514-TP0965 (0.87363523)]
COG0457	COG0566	amb2136	amb2136	TPR repeat	amb2473	amb2473	rRNA methylase	[TP0095-TP0054 (0.73981166)]
COG0457	COG0566	amb0688	amb0688	TPR repeat	amb2473	amb2473	rRNA methylase	[TP0095-TP0054 (0.73981166)]
COG0457	COG0566	amb4436	amb4436	FOG: TPR repeat	amb2473	amb2473	rRNA methylase	[TP0095-TP0054 (0.73981166)]
COG0457	COG0566	amb1856	amb1856	Putative protein-tyrosine sulfotransferase	amb2473	amb2473	rRNA methylase	[TP0095-TP0054 (0.73981166)]
COG0457	COG0566	amb3871	amb3871	FOG: TPR repeat	amb2473	amb2473	rRNA methylase	[TP0095-TP0054 (0.73981166)]
COG0457	COG0566	amb2136	amb2136	TPR repeat	amb3149	amb3149	rRNA methylase	[TP0095-TP0054 (0.73981166)]
COG0457	COG0566	amb0024	amb0024	TPR repeat protein	amb2473	amb2473	rRNA methylase	[TP0095-TP0054 (0.73981166)]
COG0457	COG0566	amb0971	mms24	TPR repeat	amb2473	amb2473	rRNA methylase	[TP0095-TP0054 (0.73981166)]
COG0457	COG0566	amb0971	mms24	TPR repeat	amb3149	amb3149	rRNA methylase	[TP0095-TP0054 (0.73981166)]
COG0457	COG0566	amb0688	amb0688	TPR repeat	amb3149	amb3149	rRNA methylase	[TP0095-TP0054 (0.73981166)]
COG0457	COG0566	amb3871	amb3871	FOG: TPR repeat	amb3149	amb3149	rRNA methylase	[TP0095-TP0054 (0.73981166)]
COG0457	COG0566	amb3060	amb3060	FOG: TPR repeat	amb2473	amb2473	rRNA methylase	[TP0095-TP0054 (0.73981166)]
COG0457	COG0566	amb3060	amb3060	FOG: TPR repeat	amb3149	amb3149	rRNA methylase	[TP0095-TP0054 (0.73981166)]
COG0457	COG0566	amb1856	amb1856	Putative protein-tyrosine sulfotransferase	amb3149	amb3149	rRNA methylase	[TP0095-TP0054 (0.73981166)]
COG0457	COG0566	amb4019	amb4019	Predicted methyltransferase	amb2473	amb2473	rRNA methylase	[TP0095-TP0054 (0.73981166)]
COG0457	COG0566	amb0024	amb0024	TPR repeat protein	amb3149	amb3149	rRNA methylase	[TP0095-TP0054 (0.73981166)]
COG0457	COG0566	amb0757	amb0757	TPR repeat	amb3149	amb3149	rRNA methylase	[TP0095-TP0054 (0.73981166)]
COG0457	COG0566	amb0757	amb0757	TPR repeat	amb2473	amb2473	rRNA methylase	[TP0095-TP0054 (0.73981166)]
COG0457	COG0566	amb4436	amb4436	FOG: TPR repeat	amb3149	amb3149	rRNA methylase	[TP0095-TP0054 (0.73981166)]
COG0457	COG0566	amb4019	amb4019	Predicted methyltransferase	amb3149	amb3149	rRNA methylase	[TP0095-TP0054 (0.73981166)]
COG0465	COG0558	amb1036	amb1036	ATP-dependent Zn protease	amb3799	amb3799	Phosphatidylglycerophosphate synthase	[TP0765-TP0256 (0.8653493)]
COG0465	COG0558	amb1687	amb1687	ATP-dependent Zn protease	amb3799	amb3799	Phosphatidylglycerophosphate synthase	[TP0765-TP0256 (0.8653493)]
COG0465	COG0558	amb3206	amb3206	ATP-dependent Zn protease	amb3799	amb3799	Phosphatidylglycerophosphate synthase	[TP0765-TP0256 (0.8653493)]
COG0024	COG0462	amb1603	amb1603	Methionine aminopeptidase	amb0590	amb0590	Phosphoribosylpyrophosphate synthetase	[TP0842-TP0294 (0.8762697)]
COG0125	COG0361	amb2450	amb2450	Thymidylate kinase	amb3339	amb3339	Translation initiation factor 1	[TP0354-TP0097 (0.8382038)]
COG1536	COG1766	amb0502	amb0502	Flagellar motor switch protein	amb0503	amb0503	Flagellar biosynthesis/type III secretory	[TP0400-TP0399 (0.9198608), TP0026-TP0399 (0.9539454)]
COG0319	COG0787	amb4465	amb4465	Predicted metal-dependent hydrolase	amb2095	amb2095	Alanine racemase	[TP0650-TP0681 (0.82058704)]
COG0215	COG1536	amb1236	cysS	Cysteinyl-tRNA synthetase (EC 6.1.1.16) (Cysteine--tRNA ligase) (CysRS)	amb0502	amb0502	Flagellar motor switch protein	[TP0091-TP0400 (0.6374247)]
COG0849	COG1595	amb3853	amb3853	Actin-like ATPase involved in cell division	amb1834	amb1834	DNA-directed RNA polymerase specialized sigma	[TP0389-TP0092 (0.66770643)]
COG0849	COG1595	amb3853	amb3853	Actin-like ATPase involved in cell division	amb1597	amb1597	DNA-directed RNA polymerase specialized sigma	[TP0389-TP0092 (0.66770643)]
COG0849	COG1595	amb3853	amb3853	Actin-like ATPase involved in cell division	amb2646	amb2646	DNA-directed RNA polymerase specialized sigma	[TP0389-TP0092 (0.66770643)]
COG0849	COG1595	amb3853	amb3853	Actin-like ATPase involved in cell division	amb2816	amb2816	DNA-directed RNA polymerase specialized sigma	[TP0389-TP0092 (0.66770643)]
COG0849	COG1595	amb3853	amb3853	Actin-like ATPase involved in cell division	amb3478	amb3478	DNA-directed RNA polymerase specialized sigma	[TP0389-TP0092 (0.66770643)]
COG0739	COG2204	amb0283	amb0283	Membrane protein related to	amb2284	amb2284	Response regulator containing CheY-like	[TP0706-TP0519 (0.80130965)]
COG0739	COG2204	amb0283	amb0283	Membrane protein related to	amb2369	amb2369	Response regulator containing CheY-like	[TP0706-TP0519 (0.80130965)]
COG0739	COG2204	amb3867	amb3867	Membrane protein related to	amb1869	amb1869	CheY-like receiver	[TP0706-TP0519 (0.80130965)]
COG0739	COG2204	amb2518	amb2518	Membrane protein related to	amb0499	amb0499	Response regulator	[TP0706-TP0519 (0.80130965)]
COG0739	COG2204	amb0902	amb0902	Membrane protein	amb1869	amb1869	CheY-like receiver	[TP0706-TP0519 (0.80130965)]
COG0739	COG2204	amb3867	amb3867	Membrane protein related to	amb1914	amb1914	Response regulator	[TP0706-TP0519 (0.80130965)]
COG0739	COG2204	amb3867	amb3867	Membrane protein related to	amb2284	amb2284	Response regulator containing CheY-like	[TP0706-TP0519 (0.80130965)]
COG0739	COG2204	amb2518	amb2518	Membrane protein related to	amb1869	amb1869	CheY-like receiver	[TP0706-TP0519 (0.80130965)]
COG0739	COG2204	amb3867	amb3867	Membrane protein related to	amb2369	amb2369	Response regulator containing CheY-like	[TP0706-TP0519 (0.80130965)]
COG0739	COG2204	amb0283	amb0283	Membrane protein related to	amb1656	amb1656	Response regulator	[TP0706-TP0519 (0.80130965)]
COG0739	COG2204	amb0283	amb0283	Membrane protein related to	amb0499	amb0499	Response regulator	[TP0706-TP0519 (0.80130965)]
COG0739	COG2204	amb3867	amb3867	Membrane protein related to	amb0499	amb0499	Response regulator	[TP0706-TP0519 (0.80130965)]
COG0739	COG2204	amb0902	amb0902	Membrane protein	amb2369	amb2369	Response regulator containing CheY-like	[TP0706-TP0519 (0.80130965)]
COG0739	COG2204	amb0902	amb0902	Membrane protein	amb2367	amb2367	Response regulator containing CheY-like	[TP0706-TP0519 (0.80130965)]
COG0739	COG2204	amb2518	amb2518	Membrane protein related to	amb2284	amb2284	Response regulator containing CheY-like	[TP0706-TP0519 (0.80130965)]
COG0739	COG2204	amb2518	amb2518	Membrane protein related to	amb1914	amb1914	Response regulator	[TP0706-TP0519 (0.80130965)]
COG0739	COG2204	amb3867	amb3867	Membrane protein related to	amb1656	amb1656	Response regulator	[TP0706-TP0519 (0.80130965)]
COG0739	COG2204	amb0283	amb0283	Membrane protein related to	amb1869	amb1869	CheY-like receiver	[TP0706-TP0519 (0.80130965)]
COG0739	COG2204	amb0902	amb0902	Membrane protein	amb1656	amb1656	Response regulator	[TP0706-TP0519 (0.80130965)]
COG0739	COG2204	amb0902	amb0902	Membrane protein	amb1914	amb1914	Response regulator	[TP0706-TP0519 (0.80130965)]
COG0739	COG2204	amb0902	amb0902	Membrane protein	amb2284	amb2284	Response regulator containing CheY-like	[TP0706-TP0519 (0.80130965)]
COG0739	COG2204	amb2518	amb2518	Membrane protein related to	amb2369	amb2369	Response regulator containing CheY-like	[TP0706-TP0519 (0.80130965)]
COG0739	COG2204	amb0902	amb0902	Membrane protein	amb0499	amb0499	Response regulator	[TP0706-TP0519 (0.80130965)]
COG0739	COG2204	amb2518	amb2518	Membrane protein related to	amb1656	amb1656	Response regulator	[TP0706-TP0519 (0.80130965)]
COG0739	COG2204	amb0283	amb0283	Membrane protein related to	amb2367	amb2367	Response regulator containing CheY-like	[TP0706-TP0519 (0.80130965)]
COG0739	COG2204	amb0283	amb0283	Membrane protein related to	amb1914	amb1914	Response regulator	[TP0706-TP0519 (0.80130965)]
COG0739	COG2204	amb3867	amb3867	Membrane protein related to	amb2367	amb2367	Response regulator containing CheY-like	[TP0706-TP0519 (0.80130965)]
COG0739	COG2204	amb2518	amb2518	Membrane protein related to	amb2367	amb2367	Response regulator containing CheY-like	[TP0706-TP0519 (0.80130965)]
COG0036	COG2001	amb1379	amb1379	Pentose-5-phosphate-3-epimerase	amb3839	amb3839	Protein mraZ	[TP0945-TP0383 (0.685165)]
COG0280	COG0457	amb2556	amb2556	Phosphotransacetylase	amb0971	mms24	TPR repeat	[TP0094-TP0067 (0.5068833)]
COG0280	COG0457	amb2556	amb2556	Phosphotransacetylase	amb2136	amb2136	TPR repeat	[TP0094-TP0067 (0.5068833)]
COG0280	COG0457	amb2556	amb2556	Phosphotransacetylase	amb4019	amb4019	Predicted methyltransferase	[TP0094-TP0067 (0.5068833)]
COG0280	COG0457	amb2556	amb2556	Phosphotransacetylase	amb0024	amb0024	TPR repeat protein	[TP0094-TP0067 (0.5068833)]
COG0280	COG0457	amb2556	amb2556	Phosphotransacetylase	amb3060	amb3060	FOG: TPR repeat	[TP0094-TP0067 (0.5068833)]
COG0280	COG0457	amb2556	amb2556	Phosphotransacetylase	amb0757	amb0757	TPR repeat	[TP0094-TP0067 (0.5068833)]
COG0280	COG0457	amb2556	amb2556	Phosphotransacetylase	amb0688	amb0688	TPR repeat	[TP0094-TP0067 (0.5068833)]
COG0280	COG0457	amb2556	amb2556	Phosphotransacetylase	amb3871	amb3871	FOG: TPR repeat	[TP0094-TP0067 (0.5068833)]
COG0280	COG0457	amb2556	amb2556	Phosphotransacetylase	amb1856	amb1856	Putative protein-tyrosine sulfotransferase	[TP0094-TP0067 (0.5068833)]
COG0280	COG0457	amb2556	amb2556	Phosphotransacetylase	amb4436	amb4436	FOG: TPR repeat	[TP0094-TP0067 (0.5068833)]
COG0457	COG0495	amb4436	amb4436	FOG: TPR repeat	amb0027	amb0027	Leucyl-tRNA synthetase	[TP0067-TP0586 (0.714839)]
COG0457	COG0495	amb0024	amb0024	TPR repeat protein	amb0027	amb0027	Leucyl-tRNA synthetase	[TP0067-TP0586 (0.714839)]
COG0457	COG0495	amb3060	amb3060	FOG: TPR repeat	amb0027	amb0027	Leucyl-tRNA synthetase	[TP0067-TP0586 (0.714839)]
COG0457	COG0495	amb3871	amb3871	FOG: TPR repeat	amb0027	amb0027	Leucyl-tRNA synthetase	[TP0067-TP0586 (0.714839)]
COG0457	COG0495	amb0757	amb0757	TPR repeat	amb0027	amb0027	Leucyl-tRNA synthetase	[TP0067-TP0586 (0.714839)]
COG0457	COG0495	amb0688	amb0688	TPR repeat	amb0027	amb0027	Leucyl-tRNA synthetase	[TP0067-TP0586 (0.714839)]
COG0457	COG0495	amb0971	mms24	TPR repeat	amb0027	amb0027	Leucyl-tRNA synthetase	[TP0067-TP0586 (0.714839)]
COG0457	COG0495	amb2136	amb2136	TPR repeat	amb0027	amb0027	Leucyl-tRNA synthetase	[TP0067-TP0586 (0.714839)]
COG0457	COG0495	amb4019	amb4019	Predicted methyltransferase	amb0027	amb0027	Leucyl-tRNA synthetase	[TP0067-TP0586 (0.714839)]
COG0457	COG0495	amb1856	amb1856	Putative protein-tyrosine sulfotransferase	amb0027	amb0027	Leucyl-tRNA synthetase	[TP0067-TP0586 (0.714839)]
COG0257	COG0472	amb2294	amb2294	Ribosomal protein L36	amb3845	mraY	Phospho-N-acetylmuramoyl-pentapeptide-transferase (EC 2.7.8.13) (UDP- MurNAc-pentapeptide phosphotransferase)	[TP0209-TP0345 (0.64932555)]
COG0257	COG0472	amb2294	amb2294	Ribosomal protein L36	amb0039	amb0039	UDP-N-acetylmuramyl pentapeptide	[TP0209-TP0345 (0.64932555)]
COG0257	COG0472	amb2294	amb2294	Ribosomal protein L36	amb1068	amb1068	UDP-N-acetylmuramyl pentapeptide	[TP0209-TP0345 (0.64932555)]
COG0358	COG0457	amb0698	amb0698	DNA primase	amb0757	amb0757	TPR repeat	[TP0492-TP0648 (0.5111708)]
COG0358	COG0457	amb1518	amb1518	DNA primase	amb3871	amb3871	FOG: TPR repeat	[TP0492-TP0648 (0.5111708)]
COG0358	COG0457	amb0698	amb0698	DNA primase	amb3871	amb3871	FOG: TPR repeat	[TP0492-TP0648 (0.5111708)]
COG0358	COG0457	amb1518	amb1518	DNA primase	amb1856	amb1856	Putative protein-tyrosine sulfotransferase	[TP0492-TP0648 (0.5111708)]
COG0358	COG0457	amb0698	amb0698	DNA primase	amb0024	amb0024	TPR repeat protein	[TP0492-TP0648 (0.5111708)]
COG0358	COG0457	amb0698	amb0698	DNA primase	amb4019	amb4019	Predicted methyltransferase	[TP0492-TP0648 (0.5111708)]
COG0358	COG0457	amb1518	amb1518	DNA primase	amb0757	amb0757	TPR repeat	[TP0492-TP0648 (0.5111708)]
COG0358	COG0457	amb1518	amb1518	DNA primase	amb0971	mms24	TPR repeat	[TP0492-TP0648 (0.5111708)]
COG0358	COG0457	amb1518	amb1518	DNA primase	amb2136	amb2136	TPR repeat	[TP0492-TP0648 (0.5111708)]
COG0358	COG0457	amb1518	amb1518	DNA primase	amb4019	amb4019	Predicted methyltransferase	[TP0492-TP0648 (0.5111708)]
COG0358	COG0457	amb1518	amb1518	DNA primase	amb0024	amb0024	TPR repeat protein	[TP0492-TP0648 (0.5111708)]
COG0358	COG0457	amb1518	amb1518	DNA primase	amb0688	amb0688	TPR repeat	[TP0492-TP0648 (0.5111708)]
COG0358	COG0457	amb0698	amb0698	DNA primase	amb0688	amb0688	TPR repeat	[TP0492-TP0648 (0.5111708)]
COG0358	COG0457	amb0698	amb0698	DNA primase	amb3060	amb3060	FOG: TPR repeat	[TP0492-TP0648 (0.5111708)]
COG0358	COG0457	amb0698	amb0698	DNA primase	amb4436	amb4436	FOG: TPR repeat	[TP0492-TP0648 (0.5111708)]
COG0358	COG0457	amb1518	amb1518	DNA primase	amb3060	amb3060	FOG: TPR repeat	[TP0492-TP0648 (0.5111708)]
COG0358	COG0457	amb0698	amb0698	DNA primase	amb2136	amb2136	TPR repeat	[TP0492-TP0648 (0.5111708)]
COG0358	COG0457	amb0698	amb0698	DNA primase	amb0971	mms24	TPR repeat	[TP0492-TP0648 (0.5111708)]
COG0358	COG0457	amb1518	amb1518	DNA primase	amb4436	amb4436	FOG: TPR repeat	[TP0492-TP0648 (0.5111708)]
COG0358	COG0457	amb0698	amb0698	DNA primase	amb1856	amb1856	Putative protein-tyrosine sulfotransferase	[TP0492-TP0648 (0.5111708)]
COG0687	COG1558	amb0565	amb0565	Spermidine/putrescine-binding periplasmic	amb0615	amb0615	Flagellar basal body rod protein	[TP0655-TP0397 (0.60331625)]
COG0687	COG1558	amb2625	amb2625	Spermidine/putrescine-binding periplasmic	amb0615	amb0615	Flagellar basal body rod protein	[TP0655-TP0397 (0.60331625)]
COG0766	COG1419	amb1982	amb1982	UDP-N-acetylglucosamine enolpyruvyl transferase	amb0497	amb0497	Flagellar GTP-binding protein	[TP0029-TP0713 (0.80866665)]
COG0795	COG1792	amb3714	amb3714	Predicted permease	amb3514	amb3514	Cell shape-determining protein	[TP0884-TP0498 (0.8374102)]
COG0795	COG1792	amb3906	amb3906	Predicted permease	amb3514	amb3514	Cell shape-determining protein	[TP0884-TP0498 (0.8374102)]
COG0569	COG1430	amb2370	amb2370	K+ transport systems, NAD-binding component	amb0899	amb0899	hypothetical protein	[TP0024-TP0087 (0.61624503)]
COG0024	COG0125	amb1603	amb1603	Methionine aminopeptidase	amb2450	amb2450	Thymidylate kinase	[TP0842-TP0354 (0.8096375)]
COG0265	COG1430	amb3481	amb3481	Trypsin-like serine protease, typically	amb0899	amb0899	hypothetical protein	[TP0773-TP0087 (0.5241626)]
COG0265	COG1430	amb3492	mms67	Trypsin-like serine protease	amb0899	amb0899	hypothetical protein	[TP0773-TP0087 (0.5241626)]
COG0265	COG1430	amb1002	amb1002	Trypsin-like serine protease	amb0899	amb0899	hypothetical protein	[TP0773-TP0087 (0.5241626)]
COG0265	COG1430	amb1004	amb1004	Trypsin-like serine protease	amb0899	amb0899	hypothetical protein	[TP0773-TP0087 (0.5241626)]
COG0265	COG1430	amb0963	amb0963	Trypsin-like serine protease, typically	amb0899	amb0899	hypothetical protein	[TP0773-TP0087 (0.5241626)]
COG0618	COG1214	amb3955	amb3955	Exopolyphosphatase-related protein	amb4455	amb4455	Inactive homolog of metal-dependent protease,	[TP0803-TP0876 (0.700686)]
COG0257	COG0779	amb2294	amb2294	Ribosomal protein L36	amb4074	amb4074	hypothetical protein	[TP0209-TP0893 (0.7461857)]
COG1291	COG1291	amb2558	amb2558	Flagellar motor component	amb2558	amb2558	Flagellar motor component	[TP0725-TP0725 (0.8044664)]
COG1291	COG1291	amb2578	amb2578	Flagellar motor component	amb2578	amb2578	Flagellar motor component	[TP0725-TP0725 (0.8044664)]
COG1291	COG1291	amb2578	amb2578	Flagellar motor component	amb2558	amb2558	Flagellar motor component	[TP0725-TP0725 (0.8044664)]
COG1291	COG1291	amb2558	amb2558	Flagellar motor component	amb2578	amb2578	Flagellar motor component	[TP0725-TP0725 (0.8044664)]
COG0275	COG1815	amb3840	amb3840	S-adenosyl-methyltransferase mraW	amb0614	amb0614	Flagellar basal body protein	[TP0384-TP0396 (0.81050646)]
COG1536	COG1536	amb0502	amb0502	Flagellar motor switch protein	amb0502	amb0502	Flagellar motor switch protein	[TP0026-TP0400 (0.5928469)]
COG0457	COG0845	amb0971	mms24	TPR repeat	amb3436	amb3436	Membrane-fusion protein	[TP0648-TP0965 (0.54118866)]
COG0457	COG0845	amb0971	mms24	TPR repeat	amb3424	amb3424	Membrane-fusion protein	[TP0648-TP0965 (0.54118866)]
COG0457	COG0845	amb3871	amb3871	FOG: TPR repeat	amb3413	amb3413	Membrane-fusion protein	[TP0648-TP0965 (0.54118866)]
COG0457	COG0845	amb0024	amb0024	TPR repeat protein	amb1249	amb1249	Membrane-fusion protein	[TP0648-TP0965 (0.54118866)]
COG0457	COG0845	amb3871	amb3871	FOG: TPR repeat	amb3476	amb3476	Membrane-fusion protein; Multidrug resistance	[TP0648-TP0965 (0.54118866)]
COG0457	COG0845	amb3060	amb3060	FOG: TPR repeat	amb3436	amb3436	Membrane-fusion protein	[TP0648-TP0965 (0.54118866)]
COG0457	COG0845	amb3060	amb3060	FOG: TPR repeat	amb3274	amb3274	Membrane-fusion protein	[TP0648-TP0965 (0.54118866)]
COG0457	COG0845	amb0024	amb0024	TPR repeat protein	amb2542	amb2542	Membrane-fusion protein	[TP0648-TP0965 (0.54118866)]
COG0457	COG0845	amb0757	amb0757	TPR repeat	amb3159	amb3159	Membrane-fusion protein	[TP0648-TP0965 (0.54118866)]
COG0457	COG0845	amb1856	amb1856	Putative protein-tyrosine sulfotransferase	amb1141	amb1141	Membrane-fusion protein	[TP0648-TP0965 (0.54118866)]
COG0457	COG0845	amb0971	mms24	TPR repeat	amb2764	amb2764	Membrane-fusion protein	[TP0648-TP0965 (0.54118866)]
COG0457	COG0845	amb0688	amb0688	TPR repeat	amb3436	amb3436	Membrane-fusion protein	[TP0648-TP0965 (0.54118866)]
COG0457	COG0845	amb2136	amb2136	TPR repeat	amb3159	amb3159	Membrane-fusion protein	[TP0648-TP0965 (0.54118866)]
COG0457	COG0845	amb0971	mms24	TPR repeat	amb3274	amb3274	Membrane-fusion protein	[TP0648-TP0965 (0.54118866)]
COG0457	COG0845	amb0024	amb0024	TPR repeat protein	amb3159	amb3159	Membrane-fusion protein	[TP0648-TP0965 (0.54118866)]
COG0457	COG0845	amb4019	amb4019	Predicted methyltransferase	amb3274	amb3274	Membrane-fusion protein	[TP0648-TP0965 (0.54118866)]
COG0457	COG0845	amb4436	amb4436	FOG: TPR repeat	amb3436	amb3436	Membrane-fusion protein	[TP0648-TP0965 (0.54118866)]
COG0457	COG0845	amb0024	amb0024	TPR repeat protein	amb0181	amb0181	Membrane-fusion protein	[TP0648-TP0965 (0.54118866)]
COG0457	COG0845	amb3060	amb3060	FOG: TPR repeat	amb1141	amb1141	Membrane-fusion protein	[TP0648-TP0965 (0.54118866)]
COG0457	COG0845	amb1856	amb1856	Putative protein-tyrosine sulfotransferase	amb3413	amb3413	Membrane-fusion protein	[TP0648-TP0965 (0.54118866)]
COG0457	COG0845	amb1856	amb1856	Putative protein-tyrosine sulfotransferase	amb2378	amb2378	Membrane-fusion protein	[TP0648-TP0965 (0.54118866)]
COG0457	COG0845	amb2136	amb2136	TPR repeat	amb4057	amb4057	Membrane-fusion protein	[TP0648-TP0965 (0.54118866)]
COG0457	COG0845	amb3871	amb3871	FOG: TPR repeat	amb1876	amb1876	Membrane-fusion protein	[TP0648-TP0965 (0.54118866)]
COG0457	COG0845	amb2136	amb2136	TPR repeat	amb3436	amb3436	Membrane-fusion protein	[TP0648-TP0965 (0.54118866)]
COG0457	COG0845	amb4019	amb4019	Predicted methyltransferase	amb3413	amb3413	Membrane-fusion protein	[TP0648-TP0965 (0.54118866)]
COG0457	COG0845	amb2136	amb2136	TPR repeat	amb3424	amb3424	Membrane-fusion protein	[TP0648-TP0965 (0.54118866)]
COG0457	COG0845	amb0971	mms24	TPR repeat	amb3413	amb3413	Membrane-fusion protein	[TP0648-TP0965 (0.54118866)]
COG0457	COG0845	amb0688	amb0688	TPR repeat	amb3413	amb3413	Membrane-fusion protein	[TP0648-TP0965 (0.54118866)]
COG0457	COG0845	amb3871	amb3871	FOG: TPR repeat	amb1141	amb1141	Membrane-fusion protein	[TP0648-TP0965 (0.54118866)]
COG0457	COG0845	amb3060	amb3060	FOG: TPR repeat	amb3413	amb3413	Membrane-fusion protein	[TP0648-TP0965 (0.54118866)]
COG0457	COG0845	amb1856	amb1856	Putative protein-tyrosine sulfotransferase	amb2542	amb2542	Membrane-fusion protein	[TP0648-TP0965 (0.54118866)]
COG0457	COG0845	amb4019	amb4019	Predicted methyltransferase	amb2378	amb2378	Membrane-fusion protein	[TP0648-TP0965 (0.54118866)]
COG0457	COG0845	amb2136	amb2136	TPR repeat	amb1141	amb1141	Membrane-fusion protein	[TP0648-TP0965 (0.54118866)]
COG0457	COG0845	amb4019	amb4019	Predicted methyltransferase	amb1876	amb1876	Membrane-fusion protein	[TP0648-TP0965 (0.54118866)]
COG0457	COG0845	amb0971	mms24	TPR repeat	amb2542	amb2542	Membrane-fusion protein	[TP0648-TP0965 (0.54118866)]
COG0457	COG0845	amb0757	amb0757	TPR repeat	amb1876	amb1876	Membrane-fusion protein	[TP0648-TP0965 (0.54118866)]
COG0457	COG0845	amb3871	amb3871	FOG: TPR repeat	amb0181	amb0181	Membrane-fusion protein	[TP0648-TP0965 (0.54118866)]
COG0457	COG0845	amb3871	amb3871	FOG: TPR repeat	amb4057	amb4057	Membrane-fusion protein	[TP0648-TP0965 (0.54118866)]
COG0457	COG0845	amb4436	amb4436	FOG: TPR repeat	amb3476	amb3476	Membrane-fusion protein; Multidrug resistance	[TP0648-TP0965 (0.54118866)]
COG0457	COG0845	amb0971	mms24	TPR repeat	amb3476	amb3476	Membrane-fusion protein; Multidrug resistance	[TP0648-TP0965 (0.54118866)]
COG0457	COG0845	amb2136	amb2136	TPR repeat	amb2764	amb2764	Membrane-fusion protein	[TP0648-TP0965 (0.54118866)]
COG0457	COG0845	amb3060	amb3060	FOG: TPR repeat	amb1249	amb1249	Membrane-fusion protein	[TP0648-TP0965 (0.54118866)]
COG0457	COG0845	amb4436	amb4436	FOG: TPR repeat	amb4057	amb4057	Membrane-fusion protein	[TP0648-TP0965 (0.54118866)]
COG0457	COG0845	amb4019	amb4019	Predicted methyltransferase	amb3436	amb3436	Membrane-fusion protein	[TP0648-TP0965 (0.54118866)]
COG0457	COG0845	amb4436	amb4436	FOG: TPR repeat	amb1249	amb1249	Membrane-fusion protein	[TP0648-TP0965 (0.54118866)]
COG0457	COG0845	amb3060	amb3060	FOG: TPR repeat	amb3159	amb3159	Membrane-fusion protein	[TP0648-TP0965 (0.54118866)]
COG0457	COG0845	amb3871	amb3871	FOG: TPR repeat	amb2542	amb2542	Membrane-fusion protein	[TP0648-TP0965 (0.54118866)]
COG0457	COG0845	amb2136	amb2136	TPR repeat	amb0181	amb0181	Membrane-fusion protein	[TP0648-TP0965 (0.54118866)]
COG0457	COG0845	amb0757	amb0757	TPR repeat	amb2378	amb2378	Membrane-fusion protein	[TP0648-TP0965 (0.54118866)]
COG0457	COG0845	amb3871	amb3871	FOG: TPR repeat	amb1249	amb1249	Membrane-fusion protein	[TP0648-TP0965 (0.54118866)]
COG0457	COG0845	amb0757	amb0757	TPR repeat	amb2764	amb2764	Membrane-fusion protein	[TP0648-TP0965 (0.54118866)]
COG0457	COG0845	amb4436	amb4436	FOG: TPR repeat	amb3424	amb3424	Membrane-fusion protein	[TP0648-TP0965 (0.54118866)]
COG0457	COG0845	amb0024	amb0024	TPR repeat protein	amb2764	amb2764	Membrane-fusion protein	[TP0648-TP0965 (0.54118866)]
COG0457	COG0845	amb2136	amb2136	TPR repeat	amb2542	amb2542	Membrane-fusion protein	[TP0648-TP0965 (0.54118866)]
COG0457	COG0845	amb1856	amb1856	Putative protein-tyrosine sulfotransferase	amb0181	amb0181	Membrane-fusion protein	[TP0648-TP0965 (0.54118866)]
COG0457	COG0845	amb2136	amb2136	TPR repeat	amb3476	amb3476	Membrane-fusion protein; Multidrug resistance	[TP0648-TP0965 (0.54118866)]
COG0457	COG0845	amb3060	amb3060	FOG: TPR repeat	amb2378	amb2378	Membrane-fusion protein	[TP0648-TP0965 (0.54118866)]
COG0457	COG0845	amb3871	amb3871	FOG: TPR repeat	amb2378	amb2378	Membrane-fusion protein	[TP0648-TP0965 (0.54118866)]
COG0457	COG0845	amb4436	amb4436	FOG: TPR repeat	amb1876	amb1876	Membrane-fusion protein	[TP0648-TP0965 (0.54118866)]
COG0457	COG0845	amb3060	amb3060	FOG: TPR repeat	amb0181	amb0181	Membrane-fusion protein	[TP0648-TP0965 (0.54118866)]
COG0457	COG0845	amb0971	mms24	TPR repeat	amb2378	amb2378	Membrane-fusion protein	[TP0648-TP0965 (0.54118866)]
COG0457	COG0845	amb0757	amb0757	TPR repeat	amb4057	amb4057	Membrane-fusion protein	[TP0648-TP0965 (0.54118866)]
COG0457	COG0845	amb0757	amb0757	TPR repeat	amb0181	amb0181	Membrane-fusion protein	[TP0648-TP0965 (0.54118866)]
COG0457	COG0845	amb4019	amb4019	Predicted methyltransferase	amb3159	amb3159	Membrane-fusion protein	[TP0648-TP0965 (0.54118866)]
COG0457	COG0845	amb4019	amb4019	Predicted methyltransferase	amb3424	amb3424	Membrane-fusion protein	[TP0648-TP0965 (0.54118866)]
COG0457	COG0845	amb3871	amb3871	FOG: TPR repeat	amb3424	amb3424	Membrane-fusion protein	[TP0648-TP0965 (0.54118866)]
COG0457	COG0845	amb2136	amb2136	TPR repeat	amb1876	amb1876	Membrane-fusion protein	[TP0648-TP0965 (0.54118866)]
COG0457	COG0845	amb0688	amb0688	TPR repeat	amb3274	amb3274	Membrane-fusion protein	[TP0648-TP0965 (0.54118866)]
COG0457	COG0845	amb0757	amb0757	TPR repeat	amb3424	amb3424	Membrane-fusion protein	[TP0648-TP0965 (0.54118866)]
COG0457	COG0845	amb0688	amb0688	TPR repeat	amb1876	amb1876	Membrane-fusion protein	[TP0648-TP0965 (0.54118866)]
COG0457	COG0845	amb4019	amb4019	Predicted methyltransferase	amb1249	amb1249	Membrane-fusion protein	[TP0648-TP0965 (0.54118866)]
COG0457	COG0845	amb0024	amb0024	TPR repeat protein	amb1141	amb1141	Membrane-fusion protein	[TP0648-TP0965 (0.54118866)]
COG0457	COG0845	amb0757	amb0757	TPR repeat	amb1141	amb1141	Membrane-fusion protein	[TP0648-TP0965 (0.54118866)]
COG0457	COG0845	amb0688	amb0688	TPR repeat	amb0181	amb0181	Membrane-fusion protein	[TP0648-TP0965 (0.54118866)]
COG0457	COG0845	amb0971	mms24	TPR repeat	amb0181	amb0181	Membrane-fusion protein	[TP0648-TP0965 (0.54118866)]
COG0457	COG0845	amb0757	amb0757	TPR repeat	amb2542	amb2542	Membrane-fusion protein	[TP0648-TP0965 (0.54118866)]
COG0457	COG0845	amb4436	amb4436	FOG: TPR repeat	amb3413	amb3413	Membrane-fusion protein	[TP0648-TP0965 (0.54118866)]
COG0457	COG0845	amb3060	amb3060	FOG: TPR repeat	amb3424	amb3424	Membrane-fusion protein	[TP0648-TP0965 (0.54118866)]
COG0457	COG0845	amb0971	mms24	TPR repeat	amb1141	amb1141	Membrane-fusion protein	[TP0648-TP0965 (0.54118866)]
COG0457	COG0845	amb0688	amb0688	TPR repeat	amb2542	amb2542	Membrane-fusion protein	[TP0648-TP0965 (0.54118866)]
COG0457	COG0845	amb4436	amb4436	FOG: TPR repeat	amb2764	amb2764	Membrane-fusion protein	[TP0648-TP0965 (0.54118866)]
COG0457	COG0845	amb3871	amb3871	FOG: TPR repeat	amb3159	amb3159	Membrane-fusion protein	[TP0648-TP0965 (0.54118866)]
COG0457	COG0845	amb4436	amb4436	FOG: TPR repeat	amb1141	amb1141	Membrane-fusion protein	[TP0648-TP0965 (0.54118866)]
COG0457	COG0845	amb4436	amb4436	FOG: TPR repeat	amb2378	amb2378	Membrane-fusion protein	[TP0648-TP0965 (0.54118866)]
COG0457	COG0845	amb0688	amb0688	TPR repeat	amb3159	amb3159	Membrane-fusion protein	[TP0648-TP0965 (0.54118866)]
COG0457	COG0845	amb3060	amb3060	FOG: TPR repeat	amb3476	amb3476	Membrane-fusion protein; Multidrug resistance	[TP0648-TP0965 (0.54118866)]
COG0457	COG0845	amb0688	amb0688	TPR repeat	amb1249	amb1249	Membrane-fusion protein	[TP0648-TP0965 (0.54118866)]
COG0457	COG0845	amb0024	amb0024	TPR repeat protein	amb3476	amb3476	Membrane-fusion protein; Multidrug resistance	[TP0648-TP0965 (0.54118866)]
COG0457	COG0845	amb4019	amb4019	Predicted methyltransferase	amb2542	amb2542	Membrane-fusion protein	[TP0648-TP0965 (0.54118866)]
COG0457	COG0845	amb1856	amb1856	Putative protein-tyrosine sulfotransferase	amb1876	amb1876	Membrane-fusion protein	[TP0648-TP0965 (0.54118866)]
COG0457	COG0845	amb0024	amb0024	TPR repeat protein	amb4057	amb4057	Membrane-fusion protein	[TP0648-TP0965 (0.54118866)]
COG0457	COG0845	amb4436	amb4436	FOG: TPR repeat	amb0181	amb0181	Membrane-fusion protein	[TP0648-TP0965 (0.54118866)]
COG0457	COG0845	amb1856	amb1856	Putative protein-tyrosine sulfotransferase	amb4057	amb4057	Membrane-fusion protein	[TP0648-TP0965 (0.54118866)]
COG0457	COG0845	amb2136	amb2136	TPR repeat	amb3413	amb3413	Membrane-fusion protein	[TP0648-TP0965 (0.54118866)]
COG0457	COG0845	amb4436	amb4436	FOG: TPR repeat	amb2542	amb2542	Membrane-fusion protein	[TP0648-TP0965 (0.54118866)]
COG0457	COG0845	amb1856	amb1856	Putative protein-tyrosine sulfotransferase	amb3424	amb3424	Membrane-fusion protein	[TP0648-TP0965 (0.54118866)]
COG0457	COG0845	amb4019	amb4019	Predicted methyltransferase	amb4057	amb4057	Membrane-fusion protein	[TP0648-TP0965 (0.54118866)]
COG0457	COG0845	amb4436	amb4436	FOG: TPR repeat	amb3274	amb3274	Membrane-fusion protein	[TP0648-TP0965 (0.54118866)]
COG0457	COG0845	amb0971	mms24	TPR repeat	amb3159	amb3159	Membrane-fusion protein	[TP0648-TP0965 (0.54118866)]
COG0457	COG0845	amb3060	amb3060	FOG: TPR repeat	amb2764	amb2764	Membrane-fusion protein	[TP0648-TP0965 (0.54118866)]
COG0457	COG0845	amb0688	amb0688	TPR repeat	amb2378	amb2378	Membrane-fusion protein	[TP0648-TP0965 (0.54118866)]
COG0457	COG0845	amb0757	amb0757	TPR repeat	amb1249	amb1249	Membrane-fusion protein	[TP0648-TP0965 (0.54118866)]
COG0457	COG0845	amb4019	amb4019	Predicted methyltransferase	amb2764	amb2764	Membrane-fusion protein	[TP0648-TP0965 (0.54118866)]
COG0457	COG0845	amb1856	amb1856	Putative protein-tyrosine sulfotransferase	amb3159	amb3159	Membrane-fusion protein	[TP0648-TP0965 (0.54118866)]
COG0457	COG0845	amb1856	amb1856	Putative protein-tyrosine sulfotransferase	amb2764	amb2764	Membrane-fusion protein	[TP0648-TP0965 (0.54118866)]
COG0457	COG0845	amb3871	amb3871	FOG: TPR repeat	amb2764	amb2764	Membrane-fusion protein	[TP0648-TP0965 (0.54118866)]
COG0457	COG0845	amb0688	amb0688	TPR repeat	amb2764	amb2764	Membrane-fusion protein	[TP0648-TP0965 (0.54118866)]
COG0457	COG0845	amb0757	amb0757	TPR repeat	amb3436	amb3436	Membrane-fusion protein	[TP0648-TP0965 (0.54118866)]
COG0457	COG0845	amb4019	amb4019	Predicted methyltransferase	amb1141	amb1141	Membrane-fusion protein	[TP0648-TP0965 (0.54118866)]
COG0457	COG0845	amb0024	amb0024	TPR repeat protein	amb3436	amb3436	Membrane-fusion protein	[TP0648-TP0965 (0.54118866)]
COG0457	COG0845	amb1856	amb1856	Putative protein-tyrosine sulfotransferase	amb1249	amb1249	Membrane-fusion protein	[TP0648-TP0965 (0.54118866)]
COG0457	COG0845	amb4019	amb4019	Predicted methyltransferase	amb0181	amb0181	Membrane-fusion protein	[TP0648-TP0965 (0.54118866)]
COG0457	COG0845	amb3060	amb3060	FOG: TPR repeat	amb4057	amb4057	Membrane-fusion protein	[TP0648-TP0965 (0.54118866)]
COG0457	COG0845	amb0688	amb0688	TPR repeat	amb3476	amb3476	Membrane-fusion protein; Multidrug resistance	[TP0648-TP0965 (0.54118866)]
COG0457	COG0845	amb1856	amb1856	Putative protein-tyrosine sulfotransferase	amb3436	amb3436	Membrane-fusion protein	[TP0648-TP0965 (0.54118866)]
COG0457	COG0845	amb0024	amb0024	TPR repeat protein	amb3424	amb3424	Membrane-fusion protein	[TP0648-TP0965 (0.54118866)]
COG0457	COG0845	amb0688	amb0688	TPR repeat	amb3424	amb3424	Membrane-fusion protein	[TP0648-TP0965 (0.54118866)]
COG0457	COG0845	amb0024	amb0024	TPR repeat protein	amb3413	amb3413	Membrane-fusion protein	[TP0648-TP0965 (0.54118866)]
COG0457	COG0845	amb0024	amb0024	TPR repeat protein	amb2378	amb2378	Membrane-fusion protein	[TP0648-TP0965 (0.54118866)]
COG0457	COG0845	amb0971	mms24	TPR repeat	amb1876	amb1876	Membrane-fusion protein	[TP0648-TP0965 (0.54118866)]
COG0457	COG0845	amb2136	amb2136	TPR repeat	amb2378	amb2378	Membrane-fusion protein	[TP0648-TP0965 (0.54118866)]
COG0457	COG0845	amb2136	amb2136	TPR repeat	amb1249	amb1249	Membrane-fusion protein	[TP0648-TP0965 (0.54118866)]
COG0457	COG0845	amb1856	amb1856	Putative protein-tyrosine sulfotransferase	amb3274	amb3274	Membrane-fusion protein	[TP0648-TP0965 (0.54118866)]
COG0457	COG0845	amb0971	mms24	TPR repeat	amb1249	amb1249	Membrane-fusion protein	[TP0648-TP0965 (0.54118866)]
COG0457	COG0845	amb0971	mms24	TPR repeat	amb4057	amb4057	Membrane-fusion protein	[TP0648-TP0965 (0.54118866)]
COG0457	COG0845	amb0688	amb0688	TPR repeat	amb1141	amb1141	Membrane-fusion protein	[TP0648-TP0965 (0.54118866)]
COG0457	COG0845	amb4019	amb4019	Predicted methyltransferase	amb3476	amb3476	Membrane-fusion protein; Multidrug resistance	[TP0648-TP0965 (0.54118866)]
COG0457	COG0845	amb0757	amb0757	TPR repeat	amb3476	amb3476	Membrane-fusion protein; Multidrug resistance	[TP0648-TP0965 (0.54118866)]
COG0457	COG0845	amb0024	amb0024	TPR repeat protein	amb3274	amb3274	Membrane-fusion protein	[TP0648-TP0965 (0.54118866)]
COG0457	COG0845	amb3060	amb3060	FOG: TPR repeat	amb2542	amb2542	Membrane-fusion protein	[TP0648-TP0965 (0.54118866)]
COG0457	COG0845	amb3871	amb3871	FOG: TPR repeat	amb3436	amb3436	Membrane-fusion protein	[TP0648-TP0965 (0.54118866)]
COG0457	COG0845	amb0757	amb0757	TPR repeat	amb3413	amb3413	Membrane-fusion protein	[TP0648-TP0965 (0.54118866)]
COG0457	COG0845	amb2136	amb2136	TPR repeat	amb3274	amb3274	Membrane-fusion protein	[TP0648-TP0965 (0.54118866)]
COG0457	COG0845	amb0688	amb0688	TPR repeat	amb4057	amb4057	Membrane-fusion protein	[TP0648-TP0965 (0.54118866)]
COG0457	COG0845	amb0024	amb0024	TPR repeat protein	amb1876	amb1876	Membrane-fusion protein	[TP0648-TP0965 (0.54118866)]
COG0457	COG0845	amb1856	amb1856	Putative protein-tyrosine sulfotransferase	amb3476	amb3476	Membrane-fusion protein; Multidrug resistance	[TP0648-TP0965 (0.54118866)]
COG0457	COG0845	amb0757	amb0757	TPR repeat	amb3274	amb3274	Membrane-fusion protein	[TP0648-TP0965 (0.54118866)]
COG0457	COG0845	amb3871	amb3871	FOG: TPR repeat	amb3274	amb3274	Membrane-fusion protein	[TP0648-TP0965 (0.54118866)]
COG0457	COG0845	amb3060	amb3060	FOG: TPR repeat	amb1876	amb1876	Membrane-fusion protein	[TP0648-TP0965 (0.54118866)]
COG0457	COG0845	amb4436	amb4436	FOG: TPR repeat	amb3159	amb3159	Membrane-fusion protein	[TP0648-TP0965 (0.54118866)]
COG1749	COG1843	amb1389	amb1389	Flagellar hook protein FlgE	amb0505	amb0505	Flagellar hook capping protein	[TP0727-TP0728 (0.8651164)]
COG1749	COG1843	amb0504	amb0504	Flagellar hook protein FlgE	amb0505	amb0505	Flagellar hook capping protein	[TP0727-TP0728 (0.8651164)]
COG1536	COG1776	amb0502	amb0502	Flagellar motor switch protein	amb4153	amb4153	Chemotaxis protein CheC	[TP0026-TP0720 (0.7923422)]
COG0782	COG1057	amb0703	amb0703	Transcription elongation factor	amb4083	amb4083	Nicotinic acid mononucleotide	[TP0019-TP0741 (0.75909394)]
COG0782	COG1057	amb4418	amb4418	Transcription elongation factor	amb4083	amb4083	Nicotinic acid mononucleotide	[TP0019-TP0741 (0.75909394)]
COG0687	COG3683	amb2625	amb2625	Spermidine/putrescine-binding periplasmic	amb1293	amb1293	ABC-type uncharacterized transport system	[TP0655-TP0557 (0.79878455)]
COG0687	COG3683	amb0565	amb0565	Spermidine/putrescine-binding periplasmic	amb1293	amb1293	ABC-type uncharacterized transport system	[TP0655-TP0557 (0.79878455)]
COG1109	COG1157	amb0573	amb0573	Phosphomannomutase	amb0628	amb0628	Flagellar biosynthesis/type III secretory	[TP0413-TP0402 (0.78400123)]
COG1109	COG1157	amb3199	amb3199	Phosphomannomutase	amb0628	amb0628	Flagellar biosynthesis/type III secretory	[TP0413-TP0402 (0.78400123)]
COG0090	COG1643	amb3127	rplB	50S ribosomal protein L2	amb1260	amb1260	HrpA-like helicase	[TP0192-TP0526 (0.71912634)]
COG2131	COG2215	amb2697	amb2697	Deoxycytidylate deaminase	amb1292	amb1292	ABC-type uncharacterized transport system	[TP0274-TP0558 (0.7885255)]
COG0217	COG1235	amb3220	amb3220	hypothetical protein	amb2446	amb2446	Metal-dependent hydrolase of the beta-lactamase	[TP0474-TP0489 (0.71912634)]
COG0217	COG1235	amb3220	amb3220	hypothetical protein	amb2336	amb2336	Metal-dependent hydrolase of the beta-lactamase	[TP0474-TP0489 (0.71912634)]
COG0267	COG2215	amb3569	amb3569	Ribosomal protein L33	amb1292	amb1292	ABC-type uncharacterized transport system	[TP0234-TP0558 (0.7885255)]
COG1256	COG1776	amb3827	amb3827	Flagellar hook-associated protein	amb4153	amb4153	Chemotaxis protein CheC	[TP0660-TP0720 (0.80235356)]
COG0012	COG0188	amb4346	amb4346	Predicted GTPase, probable translation factor	amb2381	amb2381	Type IIA topoisomerase , A subunit	[TP0124-TP0005 (0.7149395)]
COG0012	COG0188	amb4346	amb4346	Predicted GTPase, probable translation factor	amb2585	amb2585	Type IIA topoisomerase, A subunit	[TP0124-TP0005 (0.7149395)]
COG0324	COG1558	amb3506	amb3506	tRNA delta(2)-isopentenylpyrophosphate	amb0615	amb0615	Flagellar basal body rod protein	[TP0637-TP0397 (0.66148543)]
COG0457	COG1643	amb0688	amb0688	TPR repeat	amb1260	amb1260	HrpA-like helicase	[TP0067-TP0526 (0.80406195)]
COG0457	COG1643	amb4436	amb4436	FOG: TPR repeat	amb1260	amb1260	HrpA-like helicase	[TP0067-TP0526 (0.80406195)]
COG0457	COG1643	amb3871	amb3871	FOG: TPR repeat	amb1260	amb1260	HrpA-like helicase	[TP0067-TP0526 (0.80406195)]
COG0457	COG1643	amb0024	amb0024	TPR repeat protein	amb1260	amb1260	HrpA-like helicase	[TP0067-TP0526 (0.80406195)]
COG0457	COG1643	amb2136	amb2136	TPR repeat	amb1260	amb1260	HrpA-like helicase	[TP0067-TP0526 (0.80406195)]
COG0457	COG1643	amb1856	amb1856	Putative protein-tyrosine sulfotransferase	amb1260	amb1260	HrpA-like helicase	[TP0067-TP0526 (0.80406195)]
COG0457	COG1643	amb0971	mms24	TPR repeat	amb1260	amb1260	HrpA-like helicase	[TP0067-TP0526 (0.80406195)]
COG0457	COG1643	amb0757	amb0757	TPR repeat	amb1260	amb1260	HrpA-like helicase	[TP0067-TP0526 (0.80406195)]
COG0457	COG1643	amb4019	amb4019	Predicted methyltransferase	amb1260	amb1260	HrpA-like helicase	[TP0067-TP0526 (0.80406195)]
COG0457	COG1643	amb3060	amb3060	FOG: TPR repeat	amb1260	amb1260	HrpA-like helicase	[TP0067-TP0526 (0.80406195)]
COG0840	COG1157	amb1868	amb1868	Methyl-accepting chemotaxis protein	amb0628	amb0628	Flagellar biosynthesis/type III secretory	[TP0640-TP0402 (0.9180537)]
COG0840	COG1157	amb0245	amb0245	Methyl-accepting chemotaxis protein	amb0628	amb0628	Flagellar biosynthesis/type III secretory	[TP0640-TP0402 (0.9180537)]
COG0840	COG1157	amb3901	amb3901	Methyl-accepting chemotaxis protein	amb0628	amb0628	Flagellar biosynthesis/type III secretory	[TP0640-TP0402 (0.9180537)]
COG0840	COG1157	amb2795	amb2795	Methyl-accepting chemotaxis protein	amb0628	amb0628	Flagellar biosynthesis/type III secretory	[TP0640-TP0402 (0.9180537)]
COG0840	COG1157	amb3474	amb3474	Methyl-accepting chemotaxis protein	amb0628	amb0628	Flagellar biosynthesis/type III secretory	[TP0640-TP0402 (0.9180537)]
COG0840	COG1157	amb2652	amb2652	Methyl-accepting chemotaxis protein	amb0628	amb0628	Flagellar biosynthesis/type III secretory	[TP0640-TP0402 (0.9180537)]
COG0840	COG1157	amb2826	amb2826	Methyl-accepting chemotaxis protein	amb0628	amb0628	Flagellar biosynthesis/type III secretory	[TP0640-TP0402 (0.9180537)]
COG0840	COG1157	amb2517	amb2517	Methyl-accepting chemotaxis protein	amb0628	amb0628	Flagellar biosynthesis/type III secretory	[TP0640-TP0402 (0.9180537)]
COG0840	COG1157	amb4008	amb4008	Methyl-accepting chemotaxis protein	amb0628	amb0628	Flagellar biosynthesis/type III secretory	[TP0640-TP0402 (0.9180537)]
COG0840	COG1157	amb4164	amb4164	Methyl-accepting chemotaxis protein	amb0628	amb0628	Flagellar biosynthesis/type III secretory	[TP0640-TP0402 (0.9180537)]
COG0840	COG1157	amb0854	amb0854	Methyl-accepting chemotaxis protein	amb0628	amb0628	Flagellar biosynthesis/type III secretory	[TP0640-TP0402 (0.9180537)]
COG0840	COG1157	amb1959	amb1959	Methyl-accepting chemotaxis protein	amb0628	amb0628	Flagellar biosynthesis/type III secretory	[TP0640-TP0402 (0.9180537)]
COG0840	COG1157	amb2196	amb2196	Methyl-accepting chemotaxis protein	amb0628	amb0628	Flagellar biosynthesis/type III secretory	[TP0640-TP0402 (0.9180537)]
COG0840	COG1157	amb3354	amb3354	Methyl-accepting chemotaxis protein	amb0628	amb0628	Flagellar biosynthesis/type III secretory	[TP0640-TP0402 (0.9180537)]
COG0840	COG1157	amb3793	amb3793	Methyl-accepting chemotaxis protein	amb0628	amb0628	Flagellar biosynthesis/type III secretory	[TP0640-TP0402 (0.9180537)]
COG0840	COG1157	amb3804	amb3804	Methyl-accepting chemotaxis protein	amb0628	amb0628	Flagellar biosynthesis/type III secretory	[TP0640-TP0402 (0.9180537)]
COG0840	COG1157	amb2241	amb2241	Methyl-accepting chemotaxis protein	amb0628	amb0628	Flagellar biosynthesis/type III secretory	[TP0640-TP0402 (0.9180537)]
COG0840	COG1157	amb0184	amb0184	Methyl-accepting chemotaxis protein	amb0628	amb0628	Flagellar biosynthesis/type III secretory	[TP0640-TP0402 (0.9180537)]
COG0840	COG1157	amb3701	amb3701	Methyl-accepting chemotaxis protein	amb0628	amb0628	Flagellar biosynthesis/type III secretory	[TP0640-TP0402 (0.9180537)]
COG0840	COG1157	amb3970	amb3970	Methyl-accepting chemotaxis protein	amb0628	amb0628	Flagellar biosynthesis/type III secretory	[TP0640-TP0402 (0.9180537)]
COG0840	COG1157	amb1556	amb1556	Methyl-accepting chemotaxis protein	amb0628	amb0628	Flagellar biosynthesis/type III secretory	[TP0640-TP0402 (0.9180537)]
COG0840	COG1157	amb2770	amb2770	Methyl-accepting chemotaxis protein	amb0628	amb0628	Flagellar biosynthesis/type III secretory	[TP0640-TP0402 (0.9180537)]
COG0840	COG1157	amb0263	amb0263	Methyl-accepting chemotaxis protein	amb0628	amb0628	Flagellar biosynthesis/type III secretory	[TP0640-TP0402 (0.9180537)]
COG0840	COG1157	amb3539	amb3539	Methyl-accepting chemotaxis protein	amb0628	amb0628	Flagellar biosynthesis/type III secretory	[TP0640-TP0402 (0.9180537)]
COG0840	COG1157	amb3991	amb3991	Methyl-accepting chemotaxis protein	amb0628	amb0628	Flagellar biosynthesis/type III secretory	[TP0640-TP0402 (0.9180537)]
COG0840	COG1157	amb1806	amb1806	Methyl-accepting chemotaxis protein	amb0628	amb0628	Flagellar biosynthesis/type III secretory	[TP0640-TP0402 (0.9180537)]
COG0840	COG1157	amb3467	amb3467	Methyl-accepting chemotaxis protein	amb0628	amb0628	Flagellar biosynthesis/type III secretory	[TP0640-TP0402 (0.9180537)]
COG0840	COG1157	amb3267	amb3267	Methyl-accepting chemotaxis protein	amb0628	amb0628	Flagellar biosynthesis/type III secretory	[TP0640-TP0402 (0.9180537)]
COG0840	COG1157	amb0727	amb0727	Methyl-accepting chemotaxis protein	amb0628	amb0628	Flagellar biosynthesis/type III secretory	[TP0640-TP0402 (0.9180537)]
COG0840	COG1157	amb0586	amb0586	Sensory rhodopsin II transducer	amb0628	amb0628	Flagellar biosynthesis/type III secretory	[TP0640-TP0402 (0.9180537)]
COG0840	COG1157	amb2134	amb2134	Methyl-accepting chemotaxis protein	amb0628	amb0628	Flagellar biosynthesis/type III secretory	[TP0640-TP0402 (0.9180537)]
COG0840	COG1157	amb2286	amb2286	Methyl-accepting chemotaxis protein	amb0628	amb0628	Flagellar biosynthesis/type III secretory	[TP0640-TP0402 (0.9180537)]
COG0840	COG1157	amb3690	amb3690	Methyl-accepting chemotaxis protein	amb0628	amb0628	Flagellar biosynthesis/type III secretory	[TP0640-TP0402 (0.9180537)]
COG0840	COG1157	amb2788	amb2788	Methyl-accepting chemotaxis protein	amb0628	amb0628	Flagellar biosynthesis/type III secretory	[TP0640-TP0402 (0.9180537)]
COG0840	COG1157	amb3821	amb3821	Methyl-accepting chemotaxis protein	amb0628	amb0628	Flagellar biosynthesis/type III secretory	[TP0640-TP0402 (0.9180537)]
COG0840	COG1157	amb2821	amb2821	Methyl-accepting chemotaxis protein	amb0628	amb0628	Flagellar biosynthesis/type III secretory	[TP0640-TP0402 (0.9180537)]
COG0840	COG1157	amb1984	amb1984	Methyl-accepting chemotaxis protein	amb0628	amb0628	Flagellar biosynthesis/type III secretory	[TP0640-TP0402 (0.9180537)]
COG0840	COG1157	amb3383	amb3383	Methyl-accepting chemotaxis protein	amb0628	amb0628	Flagellar biosynthesis/type III secretory	[TP0640-TP0402 (0.9180537)]
COG0840	COG1157	amb2104	amb2104	Methyl-accepting chemotaxis protein	amb0628	amb0628	Flagellar biosynthesis/type III secretory	[TP0640-TP0402 (0.9180537)]
COG0840	COG1157	amb2660	amb2660	Methyl-accepting chemotaxis protein	amb0628	amb0628	Flagellar biosynthesis/type III secretory	[TP0640-TP0402 (0.9180537)]
COG0840	COG1157	amb1217	amb1217	Methyl-accepting chemotaxis protein	amb0628	amb0628	Flagellar biosynthesis/type III secretory	[TP0640-TP0402 (0.9180537)]
COG0840	COG1157	amb0552	amb0552	Methyl-accepting chemotaxis protein	amb0628	amb0628	Flagellar biosynthesis/type III secretory	[TP0640-TP0402 (0.9180537)]
COG0840	COG1157	amb2333	amb2333	Methyl-accepting chemotaxis protein	amb0628	amb0628	Flagellar biosynthesis/type III secretory	[TP0640-TP0402 (0.9180537)]
COG0840	COG1157	amb3720	amb3720	Methyl-accepting chemotaxis protein	amb0628	amb0628	Flagellar biosynthesis/type III secretory	[TP0640-TP0402 (0.9180537)]
COG0840	COG1157	amb1965	amb1965	Methyl-accepting chemotaxis protein	amb0628	amb0628	Flagellar biosynthesis/type III secretory	[TP0640-TP0402 (0.9180537)]
COG0840	COG1157	amb0554	amb0554	Methyl-accepting chemotaxis protein	amb0628	amb0628	Flagellar biosynthesis/type III secretory	[TP0640-TP0402 (0.9180537)]
COG0840	COG1157	amb3067	amb3067	Methyl-accepting chemotaxis protein	amb0628	amb0628	Flagellar biosynthesis/type III secretory	[TP0640-TP0402 (0.9180537)]
COG0840	COG1157	amb3192	amb3192	Methyl-accepting chemotaxis protein	amb0628	amb0628	Flagellar biosynthesis/type III secretory	[TP0640-TP0402 (0.9180537)]
COG0840	COG1157	amb3054	amb3054	Methyl-accepting chemotaxis protein	amb0628	amb0628	Flagellar biosynthesis/type III secretory	[TP0640-TP0402 (0.9180537)]
COG0840	COG1157	amb0994	amb0994	Methyl-accepting chemotaxis protein	amb0628	amb0628	Flagellar biosynthesis/type III secretory	[TP0640-TP0402 (0.9180537)]
COG0840	COG1157	amb4303	amb4303	Methyl-accepting chemotaxis protein	amb0628	amb0628	Flagellar biosynthesis/type III secretory	[TP0640-TP0402 (0.9180537)]
COG0840	COG1157	amb1578	amb1578	Methyl-accepting chemotaxis protein	amb0628	amb0628	Flagellar biosynthesis/type III secretory	[TP0640-TP0402 (0.9180537)]
COG0840	COG1157	amb3899	amb3899	Methyl-accepting chemotaxis protein	amb0628	amb0628	Flagellar biosynthesis/type III secretory	[TP0640-TP0402 (0.9180537)]
COG0840	COG1157	amb3897	amb3897	Methyl-accepting chemotaxis protein	amb0628	amb0628	Flagellar biosynthesis/type III secretory	[TP0640-TP0402 (0.9180537)]
COG0840	COG1157	amb3631	amb3631	Methyl-accepting chemotaxis protein	amb0628	amb0628	Flagellar biosynthesis/type III secretory	[TP0640-TP0402 (0.9180537)]
COG0840	COG1157	amb3314	amb3314	Methyl-accepting chemotaxis protein	amb0628	amb0628	Flagellar biosynthesis/type III secretory	[TP0640-TP0402 (0.9180537)]
COG0840	COG1157	amb2994	amb2994	Methyl-accepting chemotaxis protein	amb0628	amb0628	Flagellar biosynthesis/type III secretory	[TP0640-TP0402 (0.9180537)]
COG0462	COG0492	amb0590	amb0590	Phosphoribosylpyrophosphate synthetase	amb0663	amb0663	Thioredoxin reductase	[TP0294-TP0814 (0.8323514)]
COG0462	COG0492	amb0590	amb0590	Phosphoribosylpyrophosphate synthetase	amb3892	amb3892	Thioredoxin reductase	[TP0294-TP0814 (0.8323514)]
COG0178	COG0272	amb2469	amb2469	Excinuclease ATPase subunit	amb3858	amb3858	NAD-dependent DNA ligase	[TP0514-TP0634 (0.7537598)]
COG0257	COG2204	amb2294	amb2294	Ribosomal protein L36	amb1869	amb1869	CheY-like receiver	[TP0209-TP0519 (0.6010877)]
COG0257	COG2204	amb2294	amb2294	Ribosomal protein L36	amb2367	amb2367	Response regulator containing CheY-like	[TP0209-TP0519 (0.6010877)]
COG0257	COG2204	amb2294	amb2294	Ribosomal protein L36	amb0499	amb0499	Response regulator	[TP0209-TP0519 (0.6010877)]
COG0257	COG2204	amb2294	amb2294	Ribosomal protein L36	amb2369	amb2369	Response regulator containing CheY-like	[TP0209-TP0519 (0.6010877)]
COG0257	COG2204	amb2294	amb2294	Ribosomal protein L36	amb2284	amb2284	Response regulator containing CheY-like	[TP0209-TP0519 (0.6010877)]
COG0257	COG2204	amb2294	amb2294	Ribosomal protein L36	amb1914	amb1914	Response regulator	[TP0209-TP0519 (0.6010877)]
COG0257	COG2204	amb2294	amb2294	Ribosomal protein L36	amb1656	amb1656	Response regulator	[TP0209-TP0519 (0.6010877)]
COG0495	COG1558	amb0027	amb0027	Leucyl-tRNA synthetase	amb0615	amb0615	Flagellar basal body rod protein	[TP0586-TP0397 (0.60331625)]
COG1192	COG2214	amb0004	amb0004	ATPase involved in chromosome partitioning	amb0888	amb0888	DnaJ-class molecular chaperone	[TP0272-TP0843 (0.8210422)]
COG1192	COG2214	amb0547	amb0547	ATPase involved in chromosome partitioning	amb0888	amb0888	DnaJ-class molecular chaperone	[TP0272-TP0843 (0.8210422)]
COG1192	COG2214	amb3819	amb3819	ATPase involved in chromosome partitioning	amb0888	amb0888	DnaJ-class molecular chaperone	[TP0272-TP0843 (0.8210422)]
COG1192	COG2214	amb3050	amb3050	ATPase involved in chromosome partitioning	amb0888	amb0888	DnaJ-class molecular chaperone	[TP0272-TP0843 (0.8210422)]
COG1192	COG2214	amb0547	amb0547	ATPase involved in chromosome partitioning	amb3914	amb3914	DnaJ-class molecular chaperone	[TP0272-TP0843 (0.8210422)]
COG1192	COG2214	amb1961	amb1961	ATPase involved in chromosome partitioning	amb3914	amb3914	DnaJ-class molecular chaperone	[TP0272-TP0843 (0.8210422)]
COG1192	COG2214	amb1305	amb1305	ATPase involved in chromosome partitioning	amb0888	amb0888	DnaJ-class molecular chaperone	[TP0272-TP0843 (0.8210422)]
COG1192	COG2214	amb3050	amb3050	ATPase involved in chromosome partitioning	amb3914	amb3914	DnaJ-class molecular chaperone	[TP0272-TP0843 (0.8210422)]
COG1192	COG2214	amb0004	amb0004	ATPase involved in chromosome partitioning	amb3914	amb3914	DnaJ-class molecular chaperone	[TP0272-TP0843 (0.8210422)]
COG1192	COG2214	amb3819	amb3819	ATPase involved in chromosome partitioning	amb3914	amb3914	DnaJ-class molecular chaperone	[TP0272-TP0843 (0.8210422)]
COG1192	COG2214	amb1961	amb1961	ATPase involved in chromosome partitioning	amb0888	amb0888	DnaJ-class molecular chaperone	[TP0272-TP0843 (0.8210422)]
COG1192	COG2214	amb1305	amb1305	ATPase involved in chromosome partitioning	amb3914	amb3914	DnaJ-class molecular chaperone	[TP0272-TP0843 (0.8210422)]
COG0608	COG1159	amb3730	amb3730	Single-stranded DNA-specific exonuclease	amb2259	amb2259	GTPase	[TP0704-TP0541 (0.7586372)]
COG0242	COG0263	amb0243	amb0243	N-formylmethionyl-tRNA deformylase	amb4080	amb4080	Glutamate 5-kinase	[TP0757-TP0351 (0.5771584)]
COG0566	COG1589	amb3149	amb3149	rRNA methylase	amb3852	amb3852	Cell division septal protein	[TP0109-TP0388 (0.8512026)]
COG0566	COG1589	amb2473	amb2473	rRNA methylase	amb3852	amb3852	Cell division septal protein	[TP0109-TP0388 (0.8512026)]
COG1366	COG1776	amb0333	amb0333	Anti-anti-sigma regulatory factor	amb4153	amb4153	Chemotaxis protein CheC	[TP0233-TP0720 (0.5310372)]
COG0739	COG4786	amb0902	amb0902	Membrane protein	amb3495	amb3495	Flagellar basal body rod protein	[TP0782-TP0961 (0.69582695)]
COG0739	COG4786	amb0283	amb0283	Membrane protein related to	amb3495	amb3495	Flagellar basal body rod protein	[TP0782-TP0961 (0.69582695)]
COG0739	COG4786	amb3867	amb3867	Membrane protein related to	amb3496	amb3496	Flagellar basal body rod protein	[TP0782-TP0961 (0.69582695)]
COG0739	COG4786	amb2518	amb2518	Membrane protein related to	amb3495	amb3495	Flagellar basal body rod protein	[TP0782-TP0961 (0.69582695)]
COG0739	COG4786	amb0283	amb0283	Membrane protein related to	amb3496	amb3496	Flagellar basal body rod protein	[TP0782-TP0961 (0.69582695)]
COG0739	COG4786	amb3867	amb3867	Membrane protein related to	amb3495	amb3495	Flagellar basal body rod protein	[TP0782-TP0961 (0.69582695)]
COG0739	COG4786	amb0902	amb0902	Membrane protein	amb3496	amb3496	Flagellar basal body rod protein	[TP0782-TP0961 (0.69582695)]
COG0739	COG4786	amb2518	amb2518	Membrane protein related to	amb3496	amb3496	Flagellar basal body rod protein	[TP0782-TP0961 (0.69582695)]
COG0257	COG0773	amb2294	amb2294	Ribosomal protein L36	amb3849	murC	UDP-N-acetylmuramate--L-alanine ligase (EC 6.3.2.8) (UDP-N- acetylmuramoyl-L-alanine synthetase)	[TP0209-TP0341 (0.6926446)]
COG0257	COG0773	amb2294	amb2294	Ribosomal protein L36	amb0166	amb0166	UDP-N-acetylmuramate-alanine ligase	[TP0209-TP0341 (0.6926446)]
COG0457	COG2204	amb2136	amb2136	TPR repeat	amb1914	amb1914	Response regulator	[TP0067-TP0519 (0.7741208)]
COG0457	COG2204	amb1856	amb1856	Putative protein-tyrosine sulfotransferase	amb2367	amb2367	Response regulator containing CheY-like	[TP0067-TP0519 (0.7741208)]
COG0457	COG2204	amb1856	amb1856	Putative protein-tyrosine sulfotransferase	amb1656	amb1656	Response regulator	[TP0067-TP0519 (0.7741208)]
COG0457	COG2204	amb4436	amb4436	FOG: TPR repeat	amb1914	amb1914	Response regulator	[TP0067-TP0519 (0.7741208)]
COG0457	COG2204	amb0024	amb0024	TPR repeat protein	amb1914	amb1914	Response regulator	[TP0067-TP0519 (0.7741208)]
COG0457	COG2204	amb0688	amb0688	TPR repeat	amb2369	amb2369	Response regulator containing CheY-like	[TP0067-TP0519 (0.7741208)]
COG0457	COG2204	amb0688	amb0688	TPR repeat	amb1869	amb1869	CheY-like receiver	[TP0067-TP0519 (0.7741208)]
COG0457	COG2204	amb0971	mms24	TPR repeat	amb2369	amb2369	Response regulator containing CheY-like	[TP0067-TP0519 (0.7741208)]
COG0457	COG2204	amb0757	amb0757	TPR repeat	amb2367	amb2367	Response regulator containing CheY-like	[TP0067-TP0519 (0.7741208)]
COG0457	COG2204	amb4019	amb4019	Predicted methyltransferase	amb1656	amb1656	Response regulator	[TP0067-TP0519 (0.7741208)]
COG0457	COG2204	amb0688	amb0688	TPR repeat	amb2367	amb2367	Response regulator containing CheY-like	[TP0067-TP0519 (0.7741208)]
COG0457	COG2204	amb4019	amb4019	Predicted methyltransferase	amb2367	amb2367	Response regulator containing CheY-like	[TP0067-TP0519 (0.7741208)]
COG0457	COG2204	amb2136	amb2136	TPR repeat	amb2284	amb2284	Response regulator containing CheY-like	[TP0067-TP0519 (0.7741208)]
COG0457	COG2204	amb0688	amb0688	TPR repeat	amb1914	amb1914	Response regulator	[TP0067-TP0519 (0.7741208)]
COG0457	COG2204	amb4436	amb4436	FOG: TPR repeat	amb2367	amb2367	Response regulator containing CheY-like	[TP0067-TP0519 (0.7741208)]
COG0457	COG2204	amb0971	mms24	TPR repeat	amb1869	amb1869	CheY-like receiver	[TP0067-TP0519 (0.7741208)]
COG0457	COG2204	amb4436	amb4436	FOG: TPR repeat	amb1656	amb1656	Response regulator	[TP0067-TP0519 (0.7741208)]
COG0457	COG2204	amb0024	amb0024	TPR repeat protein	amb2369	amb2369	Response regulator containing CheY-like	[TP0067-TP0519 (0.7741208)]
COG0457	COG2204	amb0757	amb0757	TPR repeat	amb1914	amb1914	Response regulator	[TP0067-TP0519 (0.7741208)]
COG0457	COG2204	amb3871	amb3871	FOG: TPR repeat	amb2369	amb2369	Response regulator containing CheY-like	[TP0067-TP0519 (0.7741208)]
COG0457	COG2204	amb0024	amb0024	TPR repeat protein	amb2284	amb2284	Response regulator containing CheY-like	[TP0067-TP0519 (0.7741208)]
COG0457	COG2204	amb0757	amb0757	TPR repeat	amb2284	amb2284	Response regulator containing CheY-like	[TP0067-TP0519 (0.7741208)]
COG0457	COG2204	amb0757	amb0757	TPR repeat	amb0499	amb0499	Response regulator	[TP0067-TP0519 (0.7741208)]
COG0457	COG2204	amb3060	amb3060	FOG: TPR repeat	amb0499	amb0499	Response regulator	[TP0067-TP0519 (0.7741208)]
COG0457	COG2204	amb4019	amb4019	Predicted methyltransferase	amb0499	amb0499	Response regulator	[TP0067-TP0519 (0.7741208)]
COG0457	COG2204	amb3060	amb3060	FOG: TPR repeat	amb2284	amb2284	Response regulator containing CheY-like	[TP0067-TP0519 (0.7741208)]
COG0457	COG2204	amb2136	amb2136	TPR repeat	amb1656	amb1656	Response regulator	[TP0067-TP0519 (0.7741208)]
COG0457	COG2204	amb1856	amb1856	Putative protein-tyrosine sulfotransferase	amb0499	amb0499	Response regulator	[TP0067-TP0519 (0.7741208)]
COG0457	COG2204	amb2136	amb2136	TPR repeat	amb1869	amb1869	CheY-like receiver	[TP0067-TP0519 (0.7741208)]
COG0457	COG2204	amb1856	amb1856	Putative protein-tyrosine sulfotransferase	amb2284	amb2284	Response regulator containing CheY-like	[TP0067-TP0519 (0.7741208)]
COG0457	COG2204	amb2136	amb2136	TPR repeat	amb2369	amb2369	Response regulator containing CheY-like	[TP0067-TP0519 (0.7741208)]
COG0457	COG2204	amb0024	amb0024	TPR repeat protein	amb0499	amb0499	Response regulator	[TP0067-TP0519 (0.7741208)]
COG0457	COG2204	amb0757	amb0757	TPR repeat	amb1656	amb1656	Response regulator	[TP0067-TP0519 (0.7741208)]
COG0457	COG2204	amb1856	amb1856	Putative protein-tyrosine sulfotransferase	amb2369	amb2369	Response regulator containing CheY-like	[TP0067-TP0519 (0.7741208)]
COG0457	COG2204	amb3871	amb3871	FOG: TPR repeat	amb0499	amb0499	Response regulator	[TP0067-TP0519 (0.7741208)]
COG0457	COG2204	amb1856	amb1856	Putative protein-tyrosine sulfotransferase	amb1869	amb1869	CheY-like receiver	[TP0067-TP0519 (0.7741208)]
COG0457	COG2204	amb0688	amb0688	TPR repeat	amb2284	amb2284	Response regulator containing CheY-like	[TP0067-TP0519 (0.7741208)]
COG0457	COG2204	amb2136	amb2136	TPR repeat	amb0499	amb0499	Response regulator	[TP0067-TP0519 (0.7741208)]
COG0457	COG2204	amb0971	mms24	TPR repeat	amb1656	amb1656	Response regulator	[TP0067-TP0519 (0.7741208)]
COG0457	COG2204	amb0024	amb0024	TPR repeat protein	amb1656	amb1656	Response regulator	[TP0067-TP0519 (0.7741208)]
COG0457	COG2204	amb4019	amb4019	Predicted methyltransferase	amb1869	amb1869	CheY-like receiver	[TP0067-TP0519 (0.7741208)]
COG0457	COG2204	amb0688	amb0688	TPR repeat	amb0499	amb0499	Response regulator	[TP0067-TP0519 (0.7741208)]
COG0457	COG2204	amb1856	amb1856	Putative protein-tyrosine sulfotransferase	amb1914	amb1914	Response regulator	[TP0067-TP0519 (0.7741208)]
COG0457	COG2204	amb0757	amb0757	TPR repeat	amb1869	amb1869	CheY-like receiver	[TP0067-TP0519 (0.7741208)]
COG0457	COG2204	amb0024	amb0024	TPR repeat protein	amb1869	amb1869	CheY-like receiver	[TP0067-TP0519 (0.7741208)]
COG0457	COG2204	amb4436	amb4436	FOG: TPR repeat	amb0499	amb0499	Response regulator	[TP0067-TP0519 (0.7741208)]
COG0457	COG2204	amb4019	amb4019	Predicted methyltransferase	amb2284	amb2284	Response regulator containing CheY-like	[TP0067-TP0519 (0.7741208)]
COG0457	COG2204	amb0757	amb0757	TPR repeat	amb2369	amb2369	Response regulator containing CheY-like	[TP0067-TP0519 (0.7741208)]
COG0457	COG2204	amb3871	amb3871	FOG: TPR repeat	amb2367	amb2367	Response regulator containing CheY-like	[TP0067-TP0519 (0.7741208)]
COG0457	COG2204	amb4019	amb4019	Predicted methyltransferase	amb1914	amb1914	Response regulator	[TP0067-TP0519 (0.7741208)]
COG0457	COG2204	amb3871	amb3871	FOG: TPR repeat	amb1656	amb1656	Response regulator	[TP0067-TP0519 (0.7741208)]
COG0457	COG2204	amb0971	mms24	TPR repeat	amb2367	amb2367	Response regulator containing CheY-like	[TP0067-TP0519 (0.7741208)]
COG0457	COG2204	amb3060	amb3060	FOG: TPR repeat	amb1869	amb1869	CheY-like receiver	[TP0067-TP0519 (0.7741208)]
COG0457	COG2204	amb4436	amb4436	FOG: TPR repeat	amb1869	amb1869	CheY-like receiver	[TP0067-TP0519 (0.7741208)]
COG0457	COG2204	amb2136	amb2136	TPR repeat	amb2367	amb2367	Response regulator containing CheY-like	[TP0067-TP0519 (0.7741208)]
COG0457	COG2204	amb3871	amb3871	FOG: TPR repeat	amb1869	amb1869	CheY-like receiver	[TP0067-TP0519 (0.7741208)]
COG0457	COG2204	amb3871	amb3871	FOG: TPR repeat	amb2284	amb2284	Response regulator containing CheY-like	[TP0067-TP0519 (0.7741208)]
COG0457	COG2204	amb0024	amb0024	TPR repeat protein	amb2367	amb2367	Response regulator containing CheY-like	[TP0067-TP0519 (0.7741208)]
COG0457	COG2204	amb4019	amb4019	Predicted methyltransferase	amb2369	amb2369	Response regulator containing CheY-like	[TP0067-TP0519 (0.7741208)]
COG0457	COG2204	amb4436	amb4436	FOG: TPR repeat	amb2284	amb2284	Response regulator containing CheY-like	[TP0067-TP0519 (0.7741208)]
COG0457	COG2204	amb4436	amb4436	FOG: TPR repeat	amb2369	amb2369	Response regulator containing CheY-like	[TP0067-TP0519 (0.7741208)]
COG0457	COG2204	amb0688	amb0688	TPR repeat	amb1656	amb1656	Response regulator	[TP0067-TP0519 (0.7741208)]
COG0457	COG2204	amb3060	amb3060	FOG: TPR repeat	amb1914	amb1914	Response regulator	[TP0067-TP0519 (0.7741208)]
COG0457	COG2204	amb3871	amb3871	FOG: TPR repeat	amb1914	amb1914	Response regulator	[TP0067-TP0519 (0.7741208)]
COG0457	COG2204	amb0971	mms24	TPR repeat	amb2284	amb2284	Response regulator containing CheY-like	[TP0067-TP0519 (0.7741208)]
COG0457	COG2204	amb3060	amb3060	FOG: TPR repeat	amb1656	amb1656	Response regulator	[TP0067-TP0519 (0.7741208)]
COG0457	COG2204	amb3060	amb3060	FOG: TPR repeat	amb2367	amb2367	Response regulator containing CheY-like	[TP0067-TP0519 (0.7741208)]
COG0457	COG2204	amb3060	amb3060	FOG: TPR repeat	amb2369	amb2369	Response regulator containing CheY-like	[TP0067-TP0519 (0.7741208)]
COG0457	COG2204	amb0971	mms24	TPR repeat	amb0499	amb0499	Response regulator	[TP0067-TP0519 (0.7741208)]
COG0457	COG2204	amb0971	mms24	TPR repeat	amb1914	amb1914	Response regulator	[TP0067-TP0519 (0.7741208)]
COG0257	COG0681	amb2294	amb2294	Ribosomal protein L36	amb2257	amb2257	Signal peptidase I	[TP0209-TP0926 (0.69083804)]
COG0526	COG1843	amb4201	amb4201	Thiol-disulfide isomerase and thioredoxins	amb0505	amb0505	Flagellar hook capping protein	[TP0100-TP0728 (0.58155864)]
COG0526	COG1843	amb4286	amb4286	Thiol-disulfide isomerase and thioredoxins	amb0505	amb0505	Flagellar hook capping protein	[TP0100-TP0728 (0.58155864)]
COG0526	COG1843	amb1341	amb1341	Thiol-disulfide isomerase and thioredoxins	amb0505	amb0505	Flagellar hook capping protein	[TP0100-TP0728 (0.58155864)]
COG0526	COG1843	amb2914	amb2914	Thiol-disulfide isomerase and thioredoxins	amb0505	amb0505	Flagellar hook capping protein	[TP0100-TP0728 (0.58155864)]
COG0526	COG1843	amb2218	amb2218	Thiol-disulfide isomerase and thioredoxins	amb0505	amb0505	Flagellar hook capping protein	[TP0100-TP0728 (0.58155864)]
COG0526	COG1843	amb3088	amb3088	Thiol-disulfide isomerase and thioredoxins	amb0505	amb0505	Flagellar hook capping protein	[TP0100-TP0728 (0.58155864)]
COG1121	COG2204	amb2310	amb2310	ABC-type Mn/Zn transport systems, ATPase	amb2369	amb2369	Response regulator containing CheY-like	[TP0035-TP0519 (0.5085169)]
COG1121	COG2204	amb2310	amb2310	ABC-type Mn/Zn transport systems, ATPase	amb2367	amb2367	Response regulator containing CheY-like	[TP0035-TP0519 (0.5085169)]
COG1121	COG2204	amb2310	amb2310	ABC-type Mn/Zn transport systems, ATPase	amb0499	amb0499	Response regulator	[TP0035-TP0519 (0.5085169)]
COG1121	COG2204	amb2310	amb2310	ABC-type Mn/Zn transport systems, ATPase	amb1656	amb1656	Response regulator	[TP0035-TP0519 (0.5085169)]
COG1121	COG2204	amb2310	amb2310	ABC-type Mn/Zn transport systems, ATPase	amb2284	amb2284	Response regulator containing CheY-like	[TP0035-TP0519 (0.5085169)]
COG1121	COG2204	amb2310	amb2310	ABC-type Mn/Zn transport systems, ATPase	amb1914	amb1914	Response regulator	[TP0035-TP0519 (0.5085169)]
COG1121	COG2204	amb2310	amb2310	ABC-type Mn/Zn transport systems, ATPase	amb1869	amb1869	CheY-like receiver	[TP0035-TP0519 (0.5085169)]
COG0528	COG4591	amb2496	amb2496	Uridylate kinase	amb2572	amb2572	ABC-type transport system, permease component	[TP0099-TP0580 (0.8561369)]
COG0528	COG4591	amb2496	amb2496	Uridylate kinase	amb2765	amb2765	ABC-type transport system	[TP0099-TP0580 (0.8561369)]
COG0228	COG0546	amb4063	rpsP	30S ribosomal protein S16	amb3103	amb3103	Predicted phosphatase	[TP0905-TP0554 (0.5352583)]
COG0228	COG0546	amb4063	rpsP	30S ribosomal protein S16	amb2371	amb2371	Predicted phosphatase	[TP0905-TP0554 (0.5352583)]
COG0503	COG1488	amb2849	amb2849	Adenine/guanine phosphoribosyltransferase and	amb2738	amb2738	Nicotinic acid phosphoribosyltransferase	[TP1039-TP0628 (0.6658587)]
COG0503	COG1488	amb4308	amb4308	Adenine/guanine phosphoribosyltransferase and	amb2738	amb2738	Nicotinic acid phosphoribosyltransferase	[TP1039-TP0628 (0.6658587)]
COG0770	COG2001	amb3844	amb3844	UDP-N-acetylmuramyl pentapeptide synthase	amb3839	amb3839	Protein mraZ	[TP0386-TP0383 (0.8315325)]
COG0051	COG2204	amb3131	rpsJ	30S ribosomal protein S10	amb2369	amb2369	Response regulator containing CheY-like	[TP0188-TP0519 (0.6307204)]
COG0051	COG2204	amb3131	rpsJ	30S ribosomal protein S10	amb2367	amb2367	Response regulator containing CheY-like	[TP0188-TP0519 (0.6307204)]
COG0051	COG2204	amb3131	rpsJ	30S ribosomal protein S10	amb2284	amb2284	Response regulator containing CheY-like	[TP0188-TP0519 (0.6307204)]
COG0051	COG2204	amb3131	rpsJ	30S ribosomal protein S10	amb1656	amb1656	Response regulator	[TP0188-TP0519 (0.6307204)]
COG0051	COG2204	amb3131	rpsJ	30S ribosomal protein S10	amb1914	amb1914	Response regulator	[TP0188-TP0519 (0.6307204)]
COG0051	COG2204	amb3131	rpsJ	30S ribosomal protein S10	amb0499	amb0499	Response regulator	[TP0188-TP0519 (0.6307204)]
COG0051	COG2204	amb3131	rpsJ	30S ribosomal protein S10	amb1869	amb1869	CheY-like receiver	[TP0188-TP0519 (0.6307204)]
COG0249	COG0546	amb0287	amb0287	Mismatch repair ATPase	amb3103	amb3103	Predicted phosphatase	[TP0328-TP0554 (0.5196431)]
COG0249	COG0546	amb0287	amb0287	Mismatch repair ATPase	amb2371	amb2371	Predicted phosphatase	[TP0328-TP0554 (0.5196431)]
COG0162	COG2834	amb3035	tyrS	Tyrosyl-tRNA synthetase (EC 6.1.1.1) (Tyrosine--tRNA ligase) (TyrRS)	amb0017	amb0017	Outer membrane lipoprotein-sorting protein	[TP0834-TP0333 (0.5313641)]
COG0457	COG1061	amb0688	amb0688	TPR repeat	amb0356	amb0356	DNA or RNA helicase of superfamily II	[TP0095-TP0380 (0.51337665)]
COG0457	COG1061	amb4436	amb4436	FOG: TPR repeat	amb0356	amb0356	DNA or RNA helicase of superfamily II	[TP0095-TP0380 (0.51337665)]
COG0457	COG1061	amb2136	amb2136	TPR repeat	amb0356	amb0356	DNA or RNA helicase of superfamily II	[TP0095-TP0380 (0.51337665)]
COG0457	COG1061	amb1856	amb1856	Putative protein-tyrosine sulfotransferase	amb0356	amb0356	DNA or RNA helicase of superfamily II	[TP0095-TP0380 (0.51337665)]
COG0457	COG1061	amb0757	amb0757	TPR repeat	amb0356	amb0356	DNA or RNA helicase of superfamily II	[TP0095-TP0380 (0.51337665)]
COG0457	COG1061	amb3871	amb3871	FOG: TPR repeat	amb0356	amb0356	DNA or RNA helicase of superfamily II	[TP0095-TP0380 (0.51337665)]
COG0457	COG1061	amb0971	mms24	TPR repeat	amb0356	amb0356	DNA or RNA helicase of superfamily II	[TP0095-TP0380 (0.51337665)]
COG0457	COG1061	amb4019	amb4019	Predicted methyltransferase	amb0356	amb0356	DNA or RNA helicase of superfamily II	[TP0095-TP0380 (0.51337665)]
COG0457	COG1061	amb3060	amb3060	FOG: TPR repeat	amb0356	amb0356	DNA or RNA helicase of superfamily II	[TP0095-TP0380 (0.51337665)]
COG0457	COG1061	amb0024	amb0024	TPR repeat protein	amb0356	amb0356	DNA or RNA helicase of superfamily II	[TP0095-TP0380 (0.51337665)]
COG0342	COG0546	amb2514	amb2514	Preprotein translocase subunit SecD	amb3103	amb3103	Predicted phosphatase	[TP0410-TP0554 (0.6160348)]
COG0342	COG0546	amb2514	amb2514	Preprotein translocase subunit SecD	amb2371	amb2371	Predicted phosphatase	[TP0410-TP0554 (0.6160348)]
COG0457	COG1536	amb0971	mms24	TPR repeat	amb0502	amb0502	Flagellar motor switch protein	[TP0648-TP0400 (0.69805074)]
COG0457	COG1536	amb1856	amb1856	Putative protein-tyrosine sulfotransferase	amb0502	amb0502	Flagellar motor switch protein	[TP0648-TP0400 (0.69805074)]
COG0457	COG1536	amb3871	amb3871	FOG: TPR repeat	amb0502	amb0502	Flagellar motor switch protein	[TP0648-TP0400 (0.69805074)]
COG0457	COG1536	amb4019	amb4019	Predicted methyltransferase	amb0502	amb0502	Flagellar motor switch protein	[TP0648-TP0400 (0.69805074)]
COG0457	COG1536	amb4436	amb4436	FOG: TPR repeat	amb0502	amb0502	Flagellar motor switch protein	[TP0648-TP0400 (0.69805074)]
COG0457	COG1536	amb3060	amb3060	FOG: TPR repeat	amb0502	amb0502	Flagellar motor switch protein	[TP0648-TP0400 (0.69805074)]
COG0457	COG1536	amb0688	amb0688	TPR repeat	amb0502	amb0502	Flagellar motor switch protein	[TP0648-TP0400 (0.69805074)]
COG0457	COG1536	amb0757	amb0757	TPR repeat	amb0502	amb0502	Flagellar motor switch protein	[TP0648-TP0400 (0.69805074)]
COG0457	COG1536	amb2136	amb2136	TPR repeat	amb0502	amb0502	Flagellar motor switch protein	[TP0648-TP0400 (0.69805074)]
COG0457	COG1536	amb0024	amb0024	TPR repeat protein	amb0502	amb0502	Flagellar motor switch protein	[TP0648-TP0400 (0.69805074)]
COG0051	COG1192	amb3131	rpsJ	30S ribosomal protein S10	amb1305	amb1305	ATPase involved in chromosome partitioning	[TP0188-TP0272 (0.7732025)]
COG0051	COG1192	amb3131	rpsJ	30S ribosomal protein S10	amb1961	amb1961	ATPase involved in chromosome partitioning	[TP0188-TP0272 (0.7732025)]
COG0051	COG1192	amb3131	rpsJ	30S ribosomal protein S10	amb3819	amb3819	ATPase involved in chromosome partitioning	[TP0188-TP0272 (0.7732025)]
COG0051	COG1192	amb3131	rpsJ	30S ribosomal protein S10	amb0547	amb0547	ATPase involved in chromosome partitioning	[TP0188-TP0272 (0.7732025)]
COG0051	COG1192	amb3131	rpsJ	30S ribosomal protein S10	amb0004	amb0004	ATPase involved in chromosome partitioning	[TP0188-TP0272 (0.7732025)]
COG0051	COG1192	amb3131	rpsJ	30S ribosomal protein S10	amb3050	amb3050	ATPase involved in chromosome partitioning	[TP0188-TP0272 (0.7732025)]
COG0249	COG0457	amb0287	amb0287	Mismatch repair ATPase	amb3060	amb3060	FOG: TPR repeat	[TP0328-TP0095 (0.63719666)]
COG0249	COG0457	amb0287	amb0287	Mismatch repair ATPase	amb3871	amb3871	FOG: TPR repeat	[TP0328-TP0095 (0.63719666)]
COG0249	COG0457	amb0287	amb0287	Mismatch repair ATPase	amb0971	mms24	TPR repeat	[TP0328-TP0095 (0.63719666)]
COG0249	COG0457	amb0287	amb0287	Mismatch repair ATPase	amb0688	amb0688	TPR repeat	[TP0328-TP0095 (0.63719666)]
COG0249	COG0457	amb0287	amb0287	Mismatch repair ATPase	amb0757	amb0757	TPR repeat	[TP0328-TP0095 (0.63719666)]
COG0249	COG0457	amb0287	amb0287	Mismatch repair ATPase	amb2136	amb2136	TPR repeat	[TP0328-TP0095 (0.63719666)]
COG0249	COG0457	amb0287	amb0287	Mismatch repair ATPase	amb0024	amb0024	TPR repeat protein	[TP0328-TP0095 (0.63719666)]
COG0249	COG0457	amb0287	amb0287	Mismatch repair ATPase	amb4436	amb4436	FOG: TPR repeat	[TP0328-TP0095 (0.63719666)]
COG0249	COG0457	amb0287	amb0287	Mismatch repair ATPase	amb1856	amb1856	Putative protein-tyrosine sulfotransferase	[TP0328-TP0095 (0.63719666)]
COG0249	COG0457	amb0287	amb0287	Mismatch repair ATPase	amb4019	amb4019	Predicted methyltransferase	[TP0328-TP0095 (0.63719666)]
COG0442	COG0459	amb3636	amb3636	Prolyl-tRNA synthetase	amb0203	amb0203	Chaperonin GroEL	[TP0160-TP0030 (0.7719589)]
COG0255	COG1354	amb3122	amb3122	Ribosomal protein L29	amb2526	amb2526	hypothetical protein	[TP0197-TP0691 (0.70609456)]
COG0036	COG1573	amb1379	amb1379	Pentose-5-phosphate-3-epimerase	amb4438	amb4438	Uracil-DNA glycosylase	[TP0945-TP0229 (0.685165)]
COG0036	COG1573	amb1379	amb1379	Pentose-5-phosphate-3-epimerase	amb2250	amb2250	Uracil-DNA glycosylase	[TP0945-TP0229 (0.685165)]
COG0217	COG0481	amb3220	amb3220	hypothetical protein	amb3862	amb3862	Membrane GTPase LepA	[TP0474-TP0510 (0.76600474)]
COG0178	COG0357	amb2469	amb2469	Excinuclease ATPase subunit	amb0003	amb0003	Predicted S-adenosylmethionine-dependent	[TP0514-TP0946 (0.8569251)]
COG1815	COG1843	amb0614	amb0614	Flagellar basal body protein	amb0505	amb0505	Flagellar hook capping protein	[TP0396-TP0728 (0.83050734)]
COG0330	COG0772	amb3490	amb3490	Membrane protease subunits, stomatin/prohibitin	amb3517	amb3517	Bacterial cell division membrane protein	[TP0113-TP0501 (0.70068353)]
COG0330	COG0772	amb3489	amb3489	Membrane protease subunits, stomatin/prohibitin	amb3847	amb3847	Bacterial cell division membrane protein	[TP0113-TP0501 (0.70068353)]
COG0330	COG0772	amb1812	amb1812	Stomatin protein 4	amb3517	amb3517	Bacterial cell division membrane protein	[TP0113-TP0501 (0.70068353)]
COG0330	COG0772	amb1812	amb1812	Stomatin protein 4	amb3847	amb3847	Bacterial cell division membrane protein	[TP0113-TP0501 (0.70068353)]
COG0330	COG0772	amb3490	amb3490	Membrane protease subunits, stomatin/prohibitin	amb3847	amb3847	Bacterial cell division membrane protein	[TP0113-TP0501 (0.70068353)]
COG0330	COG0772	amb3489	amb3489	Membrane protease subunits, stomatin/prohibitin	amb3517	amb3517	Bacterial cell division membrane protein	[TP0113-TP0501 (0.70068353)]
COG0442	COG1843	amb3636	amb3636	Prolyl-tRNA synthetase	amb0505	amb0505	Flagellar hook capping protein	[TP0160-TP0728 (0.50152636)]
COG0840	COG1558	amb4164	amb4164	Methyl-accepting chemotaxis protein	amb0615	amb0615	Flagellar basal body rod protein	[TP0640-TP0397 (0.8569927)]
COG0840	COG1558	amb3539	amb3539	Methyl-accepting chemotaxis protein	amb0615	amb0615	Flagellar basal body rod protein	[TP0640-TP0397 (0.8569927)]
COG0840	COG1558	amb3314	amb3314	Methyl-accepting chemotaxis protein	amb0615	amb0615	Flagellar basal body rod protein	[TP0640-TP0397 (0.8569927)]
COG0840	COG1558	amb3192	amb3192	Methyl-accepting chemotaxis protein	amb0615	amb0615	Flagellar basal body rod protein	[TP0640-TP0397 (0.8569927)]
COG0840	COG1558	amb1984	amb1984	Methyl-accepting chemotaxis protein	amb0615	amb0615	Flagellar basal body rod protein	[TP0640-TP0397 (0.8569927)]
COG0840	COG1558	amb0727	amb0727	Methyl-accepting chemotaxis protein	amb0615	amb0615	Flagellar basal body rod protein	[TP0640-TP0397 (0.8569927)]
COG0840	COG1558	amb1959	amb1959	Methyl-accepting chemotaxis protein	amb0615	amb0615	Flagellar basal body rod protein	[TP0640-TP0397 (0.8569927)]
COG0840	COG1558	amb2770	amb2770	Methyl-accepting chemotaxis protein	amb0615	amb0615	Flagellar basal body rod protein	[TP0640-TP0397 (0.8569927)]
COG0840	COG1558	amb1217	amb1217	Methyl-accepting chemotaxis protein	amb0615	amb0615	Flagellar basal body rod protein	[TP0640-TP0397 (0.8569927)]
COG0840	COG1558	amb3354	amb3354	Methyl-accepting chemotaxis protein	amb0615	amb0615	Flagellar basal body rod protein	[TP0640-TP0397 (0.8569927)]
COG0840	COG1558	amb2652	amb2652	Methyl-accepting chemotaxis protein	amb0615	amb0615	Flagellar basal body rod protein	[TP0640-TP0397 (0.8569927)]
COG0840	COG1558	amb3690	amb3690	Methyl-accepting chemotaxis protein	amb0615	amb0615	Flagellar basal body rod protein	[TP0640-TP0397 (0.8569927)]
COG0840	COG1558	amb2333	amb2333	Methyl-accepting chemotaxis protein	amb0615	amb0615	Flagellar basal body rod protein	[TP0640-TP0397 (0.8569927)]
COG0840	COG1558	amb0854	amb0854	Methyl-accepting chemotaxis protein	amb0615	amb0615	Flagellar basal body rod protein	[TP0640-TP0397 (0.8569927)]
COG0840	COG1558	amb2241	amb2241	Methyl-accepting chemotaxis protein	amb0615	amb0615	Flagellar basal body rod protein	[TP0640-TP0397 (0.8569927)]
COG0840	COG1558	amb3267	amb3267	Methyl-accepting chemotaxis protein	amb0615	amb0615	Flagellar basal body rod protein	[TP0640-TP0397 (0.8569927)]
COG0840	COG1558	amb4303	amb4303	Methyl-accepting chemotaxis protein	amb0615	amb0615	Flagellar basal body rod protein	[TP0640-TP0397 (0.8569927)]
COG0840	COG1558	amb3383	amb3383	Methyl-accepting chemotaxis protein	amb0615	amb0615	Flagellar basal body rod protein	[TP0640-TP0397 (0.8569927)]
COG0840	COG1558	amb2517	amb2517	Methyl-accepting chemotaxis protein	amb0615	amb0615	Flagellar basal body rod protein	[TP0640-TP0397 (0.8569927)]
COG0840	COG1558	amb4008	amb4008	Methyl-accepting chemotaxis protein	amb0615	amb0615	Flagellar basal body rod protein	[TP0640-TP0397 (0.8569927)]
COG0840	COG1558	amb3821	amb3821	Methyl-accepting chemotaxis protein	amb0615	amb0615	Flagellar basal body rod protein	[TP0640-TP0397 (0.8569927)]
COG0840	COG1558	amb3991	amb3991	Methyl-accepting chemotaxis protein	amb0615	amb0615	Flagellar basal body rod protein	[TP0640-TP0397 (0.8569927)]
COG0840	COG1558	amb2821	amb2821	Methyl-accepting chemotaxis protein	amb0615	amb0615	Flagellar basal body rod protein	[TP0640-TP0397 (0.8569927)]
COG0840	COG1558	amb3467	amb3467	Methyl-accepting chemotaxis protein	amb0615	amb0615	Flagellar basal body rod protein	[TP0640-TP0397 (0.8569927)]
COG0840	COG1558	amb3970	amb3970	Methyl-accepting chemotaxis protein	amb0615	amb0615	Flagellar basal body rod protein	[TP0640-TP0397 (0.8569927)]
COG0840	COG1558	amb0245	amb0245	Methyl-accepting chemotaxis protein	amb0615	amb0615	Flagellar basal body rod protein	[TP0640-TP0397 (0.8569927)]
COG0840	COG1558	amb3701	amb3701	Methyl-accepting chemotaxis protein	amb0615	amb0615	Flagellar basal body rod protein	[TP0640-TP0397 (0.8569927)]
COG0840	COG1558	amb3897	amb3897	Methyl-accepting chemotaxis protein	amb0615	amb0615	Flagellar basal body rod protein	[TP0640-TP0397 (0.8569927)]
COG0840	COG1558	amb3804	amb3804	Methyl-accepting chemotaxis protein	amb0615	amb0615	Flagellar basal body rod protein	[TP0640-TP0397 (0.8569927)]
COG0840	COG1558	amb2660	amb2660	Methyl-accepting chemotaxis protein	amb0615	amb0615	Flagellar basal body rod protein	[TP0640-TP0397 (0.8569927)]
COG0840	COG1558	amb2104	amb2104	Methyl-accepting chemotaxis protein	amb0615	amb0615	Flagellar basal body rod protein	[TP0640-TP0397 (0.8569927)]
COG0840	COG1558	amb0554	amb0554	Methyl-accepting chemotaxis protein	amb0615	amb0615	Flagellar basal body rod protein	[TP0640-TP0397 (0.8569927)]
COG0840	COG1558	amb3899	amb3899	Methyl-accepting chemotaxis protein	amb0615	amb0615	Flagellar basal body rod protein	[TP0640-TP0397 (0.8569927)]
COG0840	COG1558	amb2994	amb2994	Methyl-accepting chemotaxis protein	amb0615	amb0615	Flagellar basal body rod protein	[TP0640-TP0397 (0.8569927)]
COG0840	COG1558	amb2196	amb2196	Methyl-accepting chemotaxis protein	amb0615	amb0615	Flagellar basal body rod protein	[TP0640-TP0397 (0.8569927)]
COG0840	COG1558	amb1965	amb1965	Methyl-accepting chemotaxis protein	amb0615	amb0615	Flagellar basal body rod protein	[TP0640-TP0397 (0.8569927)]
COG0840	COG1558	amb2788	amb2788	Methyl-accepting chemotaxis protein	amb0615	amb0615	Flagellar basal body rod protein	[TP0640-TP0397 (0.8569927)]
COG0840	COG1558	amb3474	amb3474	Methyl-accepting chemotaxis protein	amb0615	amb0615	Flagellar basal body rod protein	[TP0640-TP0397 (0.8569927)]
COG0840	COG1558	amb2134	amb2134	Methyl-accepting chemotaxis protein	amb0615	amb0615	Flagellar basal body rod protein	[TP0640-TP0397 (0.8569927)]
COG0840	COG1558	amb3793	amb3793	Methyl-accepting chemotaxis protein	amb0615	amb0615	Flagellar basal body rod protein	[TP0640-TP0397 (0.8569927)]
COG0840	COG1558	amb2795	amb2795	Methyl-accepting chemotaxis protein	amb0615	amb0615	Flagellar basal body rod protein	[TP0640-TP0397 (0.8569927)]
COG0840	COG1558	amb3067	amb3067	Methyl-accepting chemotaxis protein	amb0615	amb0615	Flagellar basal body rod protein	[TP0640-TP0397 (0.8569927)]
COG0840	COG1558	amb0263	amb0263	Methyl-accepting chemotaxis protein	amb0615	amb0615	Flagellar basal body rod protein	[TP0640-TP0397 (0.8569927)]
COG0840	COG1558	amb0184	amb0184	Methyl-accepting chemotaxis protein	amb0615	amb0615	Flagellar basal body rod protein	[TP0640-TP0397 (0.8569927)]
COG0840	COG1558	amb0994	amb0994	Methyl-accepting chemotaxis protein	amb0615	amb0615	Flagellar basal body rod protein	[TP0640-TP0397 (0.8569927)]
COG0840	COG1558	amb1806	amb1806	Methyl-accepting chemotaxis protein	amb0615	amb0615	Flagellar basal body rod protein	[TP0640-TP0397 (0.8569927)]
COG0840	COG1558	amb0552	amb0552	Methyl-accepting chemotaxis protein	amb0615	amb0615	Flagellar basal body rod protein	[TP0640-TP0397 (0.8569927)]
COG0840	COG1558	amb3720	amb3720	Methyl-accepting chemotaxis protein	amb0615	amb0615	Flagellar basal body rod protein	[TP0640-TP0397 (0.8569927)]
COG0840	COG1558	amb2826	amb2826	Methyl-accepting chemotaxis protein	amb0615	amb0615	Flagellar basal body rod protein	[TP0640-TP0397 (0.8569927)]
COG0840	COG1558	amb1556	amb1556	Methyl-accepting chemotaxis protein	amb0615	amb0615	Flagellar basal body rod protein	[TP0640-TP0397 (0.8569927)]
COG0840	COG1558	amb3901	amb3901	Methyl-accepting chemotaxis protein	amb0615	amb0615	Flagellar basal body rod protein	[TP0640-TP0397 (0.8569927)]
COG0840	COG1558	amb1578	amb1578	Methyl-accepting chemotaxis protein	amb0615	amb0615	Flagellar basal body rod protein	[TP0640-TP0397 (0.8569927)]
COG0840	COG1558	amb0586	amb0586	Sensory rhodopsin II transducer	amb0615	amb0615	Flagellar basal body rod protein	[TP0640-TP0397 (0.8569927)]
COG0840	COG1558	amb2286	amb2286	Methyl-accepting chemotaxis protein	amb0615	amb0615	Flagellar basal body rod protein	[TP0640-TP0397 (0.8569927)]
COG0840	COG1558	amb3054	amb3054	Methyl-accepting chemotaxis protein	amb0615	amb0615	Flagellar basal body rod protein	[TP0640-TP0397 (0.8569927)]
COG0840	COG1558	amb3631	amb3631	Methyl-accepting chemotaxis protein	amb0615	amb0615	Flagellar basal body rod protein	[TP0640-TP0397 (0.8569927)]
COG0840	COG1558	amb1868	amb1868	Methyl-accepting chemotaxis protein	amb0615	amb0615	Flagellar basal body rod protein	[TP0640-TP0397 (0.8569927)]
COG0267	COG2137	amb3569	amb3569	Ribosomal protein L33	amb0312	amb0312	hypothetical protein	[TP0234-TP1023 (0.5769722)]
COG1109	COG1488	amb3199	amb3199	Phosphomannomutase	amb2738	amb2738	Nicotinic acid phosphoribosyltransferase	[TP0413-TP0628 (0.6598422)]
COG1109	COG1488	amb0573	amb0573	Phosphomannomutase	amb2738	amb2738	Nicotinic acid phosphoribosyltransferase	[TP0413-TP0628 (0.6598422)]
COG0477	COG1432	amb1204	amb1204	Permease of the major facilitator superfamily	amb2251	amb2251	hypothetical protein	[TP0840-TP0894 (0.55999315)]
COG0477	COG1432	amb3177	amb3177	Permease of the major facilitator superfamily	amb2251	amb2251	hypothetical protein	[TP0840-TP0894 (0.55999315)]
COG0477	COG1432	amb4349	amb4349	Permease of the major facilitator superfamily	amb2251	amb2251	hypothetical protein	[TP0840-TP0894 (0.55999315)]
COG0477	COG1432	amb1835	amb1835	Permease of the major facilitator superfamily	amb2251	amb2251	hypothetical protein	[TP0840-TP0894 (0.55999315)]
COG0477	COG1432	amb3244	amb3244	Permease of the major facilitator superfamily	amb2251	amb2251	hypothetical protein	[TP0840-TP0894 (0.55999315)]
COG0477	COG1432	amb2280	amb2280	Permease of the major facilitator superfamily	amb2251	amb2251	hypothetical protein	[TP0840-TP0894 (0.55999315)]
COG0477	COG1432	amb4149	amb4149	Permease of the major facilitator superfamily	amb2251	amb2251	hypothetical protein	[TP0840-TP0894 (0.55999315)]
COG0477	COG1432	amb0749	amb0749	Permease of the major facilitator superfamily	amb2251	amb2251	hypothetical protein	[TP0840-TP0894 (0.55999315)]
COG0477	COG1432	amb2264	amb2264	Permease of the major facilitator superfamily	amb2251	amb2251	hypothetical protein	[TP0840-TP0894 (0.55999315)]
COG0477	COG1432	amb0800	amb0800	Permease of the major facilitator superfamily	amb2251	amb2251	hypothetical protein	[TP0840-TP0894 (0.55999315)]
COG0477	COG1432	amb0291	amb0291	Permease of the major facilitator superfamily	amb2251	amb2251	hypothetical protein	[TP0840-TP0894 (0.55999315)]
COG0477	COG1432	amb3999	amb3999	Permease of the major facilitator superfamily	amb2251	amb2251	hypothetical protein	[TP0840-TP0894 (0.55999315)]
COG0477	COG1432	amb4488	amb4488	Permease of the major facilitator superfamily	amb2251	amb2251	hypothetical protein	[TP0840-TP0894 (0.55999315)]
COG0477	COG1432	amb4477	amb4477	Permease of the major facilitator superfamily	amb2251	amb2251	hypothetical protein	[TP0840-TP0894 (0.55999315)]
COG0477	COG1432	amb2887	amb2887	Permease of the major facilitator superfamily	amb2251	amb2251	hypothetical protein	[TP0840-TP0894 (0.55999315)]
COG0477	COG1432	amb1665	amb1665	Permease of the major facilitator superfamily	amb2251	amb2251	hypothetical protein	[TP0840-TP0894 (0.55999315)]
COG0477	COG1432	amb2892	amb2892	Permease of the major facilitator superfamily	amb2251	amb2251	hypothetical protein	[TP0840-TP0894 (0.55999315)]
COG0477	COG1432	amb0260	amb0260	Permease of the major facilitator superfamily	amb2251	amb2251	hypothetical protein	[TP0840-TP0894 (0.55999315)]
COG0477	COG1432	amb1654	amb1654	Permease of the major facilitator superfamily	amb2251	amb2251	hypothetical protein	[TP0840-TP0894 (0.55999315)]
COG1214	COG1509	amb4455	amb4455	Inactive homolog of metal-dependent protease,	amb1284	amb1284	Lysine 2,3-aminomutase	[TP0876-TP0121 (0.53793955)]
COG0143	COG0217	amb2448	amb2448	Methionyl-tRNA synthetase	amb3220	amb3220	hypothetical protein	[TP0798-TP0474 (0.7790581)]
COG0357	COG0442	amb0003	amb0003	Predicted S-adenosylmethionine-dependent	amb3636	amb3636	Prolyl-tRNA synthetase	[TP0946-TP0160 (0.6515529)]
COG0566	COG2204	amb2473	amb2473	rRNA methylase	amb2367	amb2367	Response regulator containing CheY-like	[TP0054-TP0519 (0.63495165)]
COG0566	COG2204	amb3149	amb3149	rRNA methylase	amb2369	amb2369	Response regulator containing CheY-like	[TP0054-TP0519 (0.63495165)]
COG0566	COG2204	amb2473	amb2473	rRNA methylase	amb1656	amb1656	Response regulator	[TP0054-TP0519 (0.63495165)]
COG0566	COG2204	amb2473	amb2473	rRNA methylase	amb2284	amb2284	Response regulator containing CheY-like	[TP0054-TP0519 (0.63495165)]
COG0566	COG2204	amb3149	amb3149	rRNA methylase	amb1869	amb1869	CheY-like receiver	[TP0054-TP0519 (0.63495165)]
COG0566	COG2204	amb2473	amb2473	rRNA methylase	amb2369	amb2369	Response regulator containing CheY-like	[TP0054-TP0519 (0.63495165)]
COG0566	COG2204	amb3149	amb3149	rRNA methylase	amb1914	amb1914	Response regulator	[TP0054-TP0519 (0.63495165)]
COG0566	COG2204	amb3149	amb3149	rRNA methylase	amb2367	amb2367	Response regulator containing CheY-like	[TP0054-TP0519 (0.63495165)]
COG0566	COG2204	amb2473	amb2473	rRNA methylase	amb1914	amb1914	Response regulator	[TP0054-TP0519 (0.63495165)]
COG0566	COG2204	amb3149	amb3149	rRNA methylase	amb2284	amb2284	Response regulator containing CheY-like	[TP0054-TP0519 (0.63495165)]
COG0566	COG2204	amb3149	amb3149	rRNA methylase	amb0499	amb0499	Response regulator	[TP0054-TP0519 (0.63495165)]
COG0566	COG2204	amb3149	amb3149	rRNA methylase	amb1656	amb1656	Response regulator	[TP0054-TP0519 (0.63495165)]
COG0566	COG2204	amb2473	amb2473	rRNA methylase	amb0499	amb0499	Response regulator	[TP0054-TP0519 (0.63495165)]
COG0566	COG2204	amb2473	amb2473	rRNA methylase	amb1869	amb1869	CheY-like receiver	[TP0054-TP0519 (0.63495165)]
COG0586	COG1061	amb2200	amb2200	Hypothetical protein yohD	amb0356	amb0356	DNA or RNA helicase of superfamily II	[TP0779-TP0380 (0.6968711)]
COG0457	COG1256	amb0688	amb0688	TPR repeat	amb3827	amb3827	Flagellar hook-associated protein	[TP0067-TP0660 (0.6278126)]
COG0457	COG1256	amb3871	amb3871	FOG: TPR repeat	amb3827	amb3827	Flagellar hook-associated protein	[TP0067-TP0660 (0.6278126)]
COG0457	COG1256	amb0757	amb0757	TPR repeat	amb3827	amb3827	Flagellar hook-associated protein	[TP0067-TP0660 (0.6278126)]
COG0457	COG1256	amb0024	amb0024	TPR repeat protein	amb3827	amb3827	Flagellar hook-associated protein	[TP0067-TP0660 (0.6278126)]
COG0457	COG1256	amb1856	amb1856	Putative protein-tyrosine sulfotransferase	amb3827	amb3827	Flagellar hook-associated protein	[TP0067-TP0660 (0.6278126)]
COG0457	COG1256	amb4436	amb4436	FOG: TPR repeat	amb3827	amb3827	Flagellar hook-associated protein	[TP0067-TP0660 (0.6278126)]
COG0457	COG1256	amb2136	amb2136	TPR repeat	amb3827	amb3827	Flagellar hook-associated protein	[TP0067-TP0660 (0.6278126)]
COG0457	COG1256	amb0971	mms24	TPR repeat	amb3827	amb3827	Flagellar hook-associated protein	[TP0067-TP0660 (0.6278126)]
COG0457	COG1256	amb4019	amb4019	Predicted methyltransferase	amb3827	amb3827	Flagellar hook-associated protein	[TP0067-TP0660 (0.6278126)]
COG0457	COG1256	amb3060	amb3060	FOG: TPR repeat	amb3827	amb3827	Flagellar hook-associated protein	[TP0067-TP0660 (0.6278126)]
COG0564	COG1200	amb3805	amb3805	Hypothetical pseudouridine synthase in lpd	amb2467	amb2467	RecG-like helicase	[TP0339-TP0687 (0.85149276)]
COG0564	COG1200	amb3411	amb3411	Hypothetical pseudouridine synthase in lpd	amb2467	amb2467	RecG-like helicase	[TP0339-TP0687 (0.85149276)]
COG0564	COG1200	amb3186	amb3186	Pseudouridylate synthase, 23S RNA-specific	amb2467	amb2467	RecG-like helicase	[TP0339-TP0687 (0.85149276)]
COG0457	COG2080	amb0024	amb0024	TPR repeat protein	amb2019	amb2019	4-hydroxybenzoyl-CoA reductase gamma subunit	[TP0820-TP0080 (0.6775143)]
COG0457	COG2080	amb3060	amb3060	FOG: TPR repeat	amb2019	amb2019	4-hydroxybenzoyl-CoA reductase gamma subunit	[TP0820-TP0080 (0.6775143)]
COG0457	COG2080	amb4436	amb4436	FOG: TPR repeat	amb2019	amb2019	4-hydroxybenzoyl-CoA reductase gamma subunit	[TP0820-TP0080 (0.6775143)]
COG0457	COG2080	amb0688	amb0688	TPR repeat	amb1303	amb1303	Aerobic-type carbon monoxide dehydrogenase small	[TP0820-TP0080 (0.6775143)]
COG0457	COG2080	amb0688	amb0688	TPR repeat	amb2882	amb2882	Aerobic-type carbon monoxide dehydrogenase	[TP0820-TP0080 (0.6775143)]
COG0457	COG2080	amb2136	amb2136	TPR repeat	amb2882	amb2882	Aerobic-type carbon monoxide dehydrogenase	[TP0820-TP0080 (0.6775143)]
COG0457	COG2080	amb0757	amb0757	TPR repeat	amb4195	amb4195	hypothetical protein	[TP0820-TP0080 (0.6775143)]
COG0457	COG2080	amb0024	amb0024	TPR repeat protein	amb2882	amb2882	Aerobic-type carbon monoxide dehydrogenase	[TP0820-TP0080 (0.6775143)]
COG0457	COG2080	amb1856	amb1856	Putative protein-tyrosine sulfotransferase	amb2882	amb2882	Aerobic-type carbon monoxide dehydrogenase	[TP0820-TP0080 (0.6775143)]
COG0457	COG2080	amb0024	amb0024	TPR repeat protein	amb4195	amb4195	hypothetical protein	[TP0820-TP0080 (0.6775143)]
COG0457	COG2080	amb3871	amb3871	FOG: TPR repeat	amb4195	amb4195	hypothetical protein	[TP0820-TP0080 (0.6775143)]
COG0457	COG2080	amb3060	amb3060	FOG: TPR repeat	amb4195	amb4195	hypothetical protein	[TP0820-TP0080 (0.6775143)]
COG0457	COG2080	amb1856	amb1856	Putative protein-tyrosine sulfotransferase	amb1303	amb1303	Aerobic-type carbon monoxide dehydrogenase small	[TP0820-TP0080 (0.6775143)]
COG0457	COG2080	amb3871	amb3871	FOG: TPR repeat	amb2019	amb2019	4-hydroxybenzoyl-CoA reductase gamma subunit	[TP0820-TP0080 (0.6775143)]
COG0457	COG2080	amb0971	mms24	TPR repeat	amb2019	amb2019	4-hydroxybenzoyl-CoA reductase gamma subunit	[TP0820-TP0080 (0.6775143)]
COG0457	COG2080	amb4019	amb4019	Predicted methyltransferase	amb4195	amb4195	hypothetical protein	[TP0820-TP0080 (0.6775143)]
COG0457	COG2080	amb1856	amb1856	Putative protein-tyrosine sulfotransferase	amb4195	amb4195	hypothetical protein	[TP0820-TP0080 (0.6775143)]
COG0457	COG2080	amb0971	mms24	TPR repeat	amb1303	amb1303	Aerobic-type carbon monoxide dehydrogenase small	[TP0820-TP0080 (0.6775143)]
COG0457	COG2080	amb4436	amb4436	FOG: TPR repeat	amb1303	amb1303	Aerobic-type carbon monoxide dehydrogenase small	[TP0820-TP0080 (0.6775143)]
COG0457	COG2080	amb2136	amb2136	TPR repeat	amb1303	amb1303	Aerobic-type carbon monoxide dehydrogenase small	[TP0820-TP0080 (0.6775143)]
COG0457	COG2080	amb4019	amb4019	Predicted methyltransferase	amb2019	amb2019	4-hydroxybenzoyl-CoA reductase gamma subunit	[TP0820-TP0080 (0.6775143)]
COG0457	COG2080	amb4019	amb4019	Predicted methyltransferase	amb2882	amb2882	Aerobic-type carbon monoxide dehydrogenase	[TP0820-TP0080 (0.6775143)]
COG0457	COG2080	amb0757	amb0757	TPR repeat	amb1303	amb1303	Aerobic-type carbon monoxide dehydrogenase small	[TP0820-TP0080 (0.6775143)]
COG0457	COG2080	amb3060	amb3060	FOG: TPR repeat	amb1303	amb1303	Aerobic-type carbon monoxide dehydrogenase small	[TP0820-TP0080 (0.6775143)]
COG0457	COG2080	amb4436	amb4436	FOG: TPR repeat	amb4195	amb4195	hypothetical protein	[TP0820-TP0080 (0.6775143)]
COG0457	COG2080	amb0688	amb0688	TPR repeat	amb4195	amb4195	hypothetical protein	[TP0820-TP0080 (0.6775143)]
COG0457	COG2080	amb0971	mms24	TPR repeat	amb4195	amb4195	hypothetical protein	[TP0820-TP0080 (0.6775143)]
COG0457	COG2080	amb3060	amb3060	FOG: TPR repeat	amb2882	amb2882	Aerobic-type carbon monoxide dehydrogenase	[TP0820-TP0080 (0.6775143)]
COG0457	COG2080	amb2136	amb2136	TPR repeat	amb4195	amb4195	hypothetical protein	[TP0820-TP0080 (0.6775143)]
COG0457	COG2080	amb4019	amb4019	Predicted methyltransferase	amb1303	amb1303	Aerobic-type carbon monoxide dehydrogenase small	[TP0820-TP0080 (0.6775143)]
COG0457	COG2080	amb1856	amb1856	Putative protein-tyrosine sulfotransferase	amb2019	amb2019	4-hydroxybenzoyl-CoA reductase gamma subunit	[TP0820-TP0080 (0.6775143)]
COG0457	COG2080	amb0024	amb0024	TPR repeat protein	amb1303	amb1303	Aerobic-type carbon monoxide dehydrogenase small	[TP0820-TP0080 (0.6775143)]
COG0457	COG2080	amb4436	amb4436	FOG: TPR repeat	amb2882	amb2882	Aerobic-type carbon monoxide dehydrogenase	[TP0820-TP0080 (0.6775143)]
COG0457	COG2080	amb2136	amb2136	TPR repeat	amb2019	amb2019	4-hydroxybenzoyl-CoA reductase gamma subunit	[TP0820-TP0080 (0.6775143)]
COG0457	COG2080	amb0757	amb0757	TPR repeat	amb2882	amb2882	Aerobic-type carbon monoxide dehydrogenase	[TP0820-TP0080 (0.6775143)]
COG0457	COG2080	amb0757	amb0757	TPR repeat	amb2019	amb2019	4-hydroxybenzoyl-CoA reductase gamma subunit	[TP0820-TP0080 (0.6775143)]
COG0457	COG2080	amb3871	amb3871	FOG: TPR repeat	amb1303	amb1303	Aerobic-type carbon monoxide dehydrogenase small	[TP0820-TP0080 (0.6775143)]
COG0457	COG2080	amb0971	mms24	TPR repeat	amb2882	amb2882	Aerobic-type carbon monoxide dehydrogenase	[TP0820-TP0080 (0.6775143)]
COG0457	COG2080	amb0688	amb0688	TPR repeat	amb2019	amb2019	4-hydroxybenzoyl-CoA reductase gamma subunit	[TP0820-TP0080 (0.6775143)]
COG0457	COG2080	amb3871	amb3871	FOG: TPR repeat	amb2882	amb2882	Aerobic-type carbon monoxide dehydrogenase	[TP0820-TP0080 (0.6775143)]
COG0457	COG2812	amb3871	amb3871	FOG: TPR repeat	amb4103	amb4103	DNA polymerase III, gamma/tau subunits	[TP0067-TP1005 (0.5652097)]
COG0457	COG2812	amb4436	amb4436	FOG: TPR repeat	amb4103	amb4103	DNA polymerase III, gamma/tau subunits	[TP0067-TP1005 (0.5652097)]
COG0457	COG2812	amb2136	amb2136	TPR repeat	amb4103	amb4103	DNA polymerase III, gamma/tau subunits	[TP0067-TP1005 (0.5652097)]
COG0457	COG2812	amb4019	amb4019	Predicted methyltransferase	amb4103	amb4103	DNA polymerase III, gamma/tau subunits	[TP0067-TP1005 (0.5652097)]
COG0457	COG2812	amb0688	amb0688	TPR repeat	amb4103	amb4103	DNA polymerase III, gamma/tau subunits	[TP0067-TP1005 (0.5652097)]
COG0457	COG2812	amb0757	amb0757	TPR repeat	amb4103	amb4103	DNA polymerase III, gamma/tau subunits	[TP0067-TP1005 (0.5652097)]
COG0457	COG2812	amb0024	amb0024	TPR repeat protein	amb4103	amb4103	DNA polymerase III, gamma/tau subunits	[TP0067-TP1005 (0.5652097)]
COG0457	COG2812	amb3060	amb3060	FOG: TPR repeat	amb4103	amb4103	DNA polymerase III, gamma/tau subunits	[TP0067-TP1005 (0.5652097)]
COG0457	COG2812	amb0971	mms24	TPR repeat	amb4103	amb4103	DNA polymerase III, gamma/tau subunits	[TP0067-TP1005 (0.5652097)]
COG0457	COG2812	amb1856	amb1856	Putative protein-tyrosine sulfotransferase	amb4103	amb4103	DNA polymerase III, gamma/tau subunits	[TP0067-TP1005 (0.5652097)]
COG0457	COG1396	amb0757	amb0757	TPR repeat	amb2180	amb2180	Predicted transcriptional regulator	[TP0648-TP0461 (0.6214171)]
COG0457	COG1396	amb3871	amb3871	FOG: TPR repeat	amb0781	amb0781	Predicted transcriptional regulator	[TP0648-TP0461 (0.6214171)]
COG0457	COG1396	amb0757	amb0757	TPR repeat	amb4361	amb4361	Predicted transcriptional regulator	[TP0648-TP0461 (0.6214171)]
COG0457	COG1396	amb4019	amb4019	Predicted methyltransferase	amb4468	amb4468	Predicted transcriptional regulator	[TP0648-TP0461 (0.6214171)]
COG0457	COG1396	amb0971	mms24	TPR repeat	amb2081	amb2081	Predicted transcriptional regulator	[TP0648-TP0461 (0.6214171)]
COG0457	COG1396	amb0971	mms24	TPR repeat	amb4468	amb4468	Predicted transcriptional regulator	[TP0648-TP0461 (0.6214171)]
COG0457	COG1396	amb0971	mms24	TPR repeat	amb2180	amb2180	Predicted transcriptional regulator	[TP0648-TP0461 (0.6214171)]
COG0457	COG1396	amb3060	amb3060	FOG: TPR repeat	amb4468	amb4468	Predicted transcriptional regulator	[TP0648-TP0461 (0.6214171)]
COG0457	COG1396	amb3871	amb3871	FOG: TPR repeat	amb2180	amb2180	Predicted transcriptional regulator	[TP0648-TP0461 (0.6214171)]
COG0457	COG1396	amb2136	amb2136	TPR repeat	amb0314	amb0314	Predicted transcriptional regulator	[TP0648-TP0461 (0.6214171)]
COG0457	COG1396	amb0688	amb0688	TPR repeat	amb4361	amb4361	Predicted transcriptional regulator	[TP0648-TP0461 (0.6214171)]
COG0457	COG1396	amb3871	amb3871	FOG: TPR repeat	amb1746	amb1746	Predicted transcriptional regulator	[TP0648-TP0461 (0.6214171)]
COG0457	COG1396	amb0757	amb0757	TPR repeat	amb2273	amb2273	Predicted transcriptional regulator	[TP0648-TP0461 (0.6214171)]
COG0457	COG1396	amb4019	amb4019	Predicted methyltransferase	amb0781	amb0781	Predicted transcriptional regulator	[TP0648-TP0461 (0.6214171)]
COG0457	COG1396	amb4436	amb4436	FOG: TPR repeat	amb3562	amb3562	Predicted transcriptional regulator	[TP0648-TP0461 (0.6214171)]
COG0457	COG1396	amb3871	amb3871	FOG: TPR repeat	amb3562	amb3562	Predicted transcriptional regulator	[TP0648-TP0461 (0.6214171)]
COG0457	COG1396	amb0971	mms24	TPR repeat	amb2273	amb2273	Predicted transcriptional regulator	[TP0648-TP0461 (0.6214171)]
COG0457	COG1396	amb0688	amb0688	TPR repeat	amb1746	amb1746	Predicted transcriptional regulator	[TP0648-TP0461 (0.6214171)]
COG0457	COG1396	amb3060	amb3060	FOG: TPR repeat	amb3562	amb3562	Predicted transcriptional regulator	[TP0648-TP0461 (0.6214171)]
COG0457	COG1396	amb1856	amb1856	Putative protein-tyrosine sulfotransferase	amb1746	amb1746	Predicted transcriptional regulator	[TP0648-TP0461 (0.6214171)]
COG0457	COG1396	amb1856	amb1856	Putative protein-tyrosine sulfotransferase	amb2273	amb2273	Predicted transcriptional regulator	[TP0648-TP0461 (0.6214171)]
COG0457	COG1396	amb3060	amb3060	FOG: TPR repeat	amb4361	amb4361	Predicted transcriptional regulator	[TP0648-TP0461 (0.6214171)]
COG0457	COG1396	amb3871	amb3871	FOG: TPR repeat	amb4361	amb4361	Predicted transcriptional regulator	[TP0648-TP0461 (0.6214171)]
COG0457	COG1396	amb0688	amb0688	TPR repeat	amb4468	amb4468	Predicted transcriptional regulator	[TP0648-TP0461 (0.6214171)]
COG0457	COG1396	amb4019	amb4019	Predicted methyltransferase	amb0314	amb0314	Predicted transcriptional regulator	[TP0648-TP0461 (0.6214171)]
COG0457	COG1396	amb4436	amb4436	FOG: TPR repeat	amb4468	amb4468	Predicted transcriptional regulator	[TP0648-TP0461 (0.6214171)]
COG0457	COG1396	amb0971	mms24	TPR repeat	amb0314	amb0314	Predicted transcriptional regulator	[TP0648-TP0461 (0.6214171)]
COG0457	COG1396	amb1856	amb1856	Putative protein-tyrosine sulfotransferase	amb2081	amb2081	Predicted transcriptional regulator	[TP0648-TP0461 (0.6214171)]
COG0457	COG1396	amb0024	amb0024	TPR repeat protein	amb3562	amb3562	Predicted transcriptional regulator	[TP0648-TP0461 (0.6214171)]
COG0457	COG1396	amb0688	amb0688	TPR repeat	amb0781	amb0781	Predicted transcriptional regulator	[TP0648-TP0461 (0.6214171)]
COG0457	COG1396	amb2136	amb2136	TPR repeat	amb2180	amb2180	Predicted transcriptional regulator	[TP0648-TP0461 (0.6214171)]
COG0457	COG1396	amb3060	amb3060	FOG: TPR repeat	amb2180	amb2180	Predicted transcriptional regulator	[TP0648-TP0461 (0.6214171)]
COG0457	COG1396	amb0688	amb0688	TPR repeat	amb2180	amb2180	Predicted transcriptional regulator	[TP0648-TP0461 (0.6214171)]
COG0457	COG1396	amb1856	amb1856	Putative protein-tyrosine sulfotransferase	amb0781	amb0781	Predicted transcriptional regulator	[TP0648-TP0461 (0.6214171)]
COG0457	COG1396	amb3871	amb3871	FOG: TPR repeat	amb0314	amb0314	Predicted transcriptional regulator	[TP0648-TP0461 (0.6214171)]
COG0457	COG1396	amb4436	amb4436	FOG: TPR repeat	amb4361	amb4361	Predicted transcriptional regulator	[TP0648-TP0461 (0.6214171)]
COG0457	COG1396	amb4436	amb4436	FOG: TPR repeat	amb2081	amb2081	Predicted transcriptional regulator	[TP0648-TP0461 (0.6214171)]
COG0457	COG1396	amb4019	amb4019	Predicted methyltransferase	amb4361	amb4361	Predicted transcriptional regulator	[TP0648-TP0461 (0.6214171)]
COG0457	COG1396	amb4436	amb4436	FOG: TPR repeat	amb2273	amb2273	Predicted transcriptional regulator	[TP0648-TP0461 (0.6214171)]
COG0457	COG1396	amb4019	amb4019	Predicted methyltransferase	amb2081	amb2081	Predicted transcriptional regulator	[TP0648-TP0461 (0.6214171)]
COG0457	COG1396	amb3060	amb3060	FOG: TPR repeat	amb2273	amb2273	Predicted transcriptional regulator	[TP0648-TP0461 (0.6214171)]
COG0457	COG1396	amb0688	amb0688	TPR repeat	amb0314	amb0314	Predicted transcriptional regulator	[TP0648-TP0461 (0.6214171)]
COG0457	COG1396	amb4019	amb4019	Predicted methyltransferase	amb2180	amb2180	Predicted transcriptional regulator	[TP0648-TP0461 (0.6214171)]
COG0457	COG1396	amb0971	mms24	TPR repeat	amb4539	amb4539	Predicted transcriptional regulator	[TP0648-TP0461 (0.6214171)]
COG0457	COG1396	amb4436	amb4436	FOG: TPR repeat	amb0314	amb0314	Predicted transcriptional regulator	[TP0648-TP0461 (0.6214171)]
COG0457	COG1396	amb1856	amb1856	Putative protein-tyrosine sulfotransferase	amb4361	amb4361	Predicted transcriptional regulator	[TP0648-TP0461 (0.6214171)]
COG0457	COG1396	amb2136	amb2136	TPR repeat	amb0781	amb0781	Predicted transcriptional regulator	[TP0648-TP0461 (0.6214171)]
COG0457	COG1396	amb4019	amb4019	Predicted methyltransferase	amb2273	amb2273	Predicted transcriptional regulator	[TP0648-TP0461 (0.6214171)]
COG0457	COG1396	amb3060	amb3060	FOG: TPR repeat	amb0781	amb0781	Predicted transcriptional regulator	[TP0648-TP0461 (0.6214171)]
COG0457	COG1396	amb3871	amb3871	FOG: TPR repeat	amb2273	amb2273	Predicted transcriptional regulator	[TP0648-TP0461 (0.6214171)]
COG0457	COG1396	amb2136	amb2136	TPR repeat	amb2081	amb2081	Predicted transcriptional regulator	[TP0648-TP0461 (0.6214171)]
COG0457	COG1396	amb4019	amb4019	Predicted methyltransferase	amb4539	amb4539	Predicted transcriptional regulator	[TP0648-TP0461 (0.6214171)]
COG0457	COG1396	amb0757	amb0757	TPR repeat	amb4539	amb4539	Predicted transcriptional regulator	[TP0648-TP0461 (0.6214171)]
COG0457	COG1396	amb2136	amb2136	TPR repeat	amb2273	amb2273	Predicted transcriptional regulator	[TP0648-TP0461 (0.6214171)]
COG0457	COG1396	amb3060	amb3060	FOG: TPR repeat	amb0314	amb0314	Predicted transcriptional regulator	[TP0648-TP0461 (0.6214171)]
COG0457	COG1396	amb1856	amb1856	Putative protein-tyrosine sulfotransferase	amb2180	amb2180	Predicted transcriptional regulator	[TP0648-TP0461 (0.6214171)]
COG0457	COG1396	amb0757	amb0757	TPR repeat	amb0314	amb0314	Predicted transcriptional regulator	[TP0648-TP0461 (0.6214171)]
COG0457	COG1396	amb3871	amb3871	FOG: TPR repeat	amb4539	amb4539	Predicted transcriptional regulator	[TP0648-TP0461 (0.6214171)]
COG0457	COG1396	amb0024	amb0024	TPR repeat protein	amb0781	amb0781	Predicted transcriptional regulator	[TP0648-TP0461 (0.6214171)]
COG0457	COG1396	amb4019	amb4019	Predicted methyltransferase	amb3562	amb3562	Predicted transcriptional regulator	[TP0648-TP0461 (0.6214171)]
COG0457	COG1396	amb0757	amb0757	TPR repeat	amb2081	amb2081	Predicted transcriptional regulator	[TP0648-TP0461 (0.6214171)]
COG0457	COG1396	amb0024	amb0024	TPR repeat protein	amb4468	amb4468	Predicted transcriptional regulator	[TP0648-TP0461 (0.6214171)]
COG0457	COG1396	amb0971	mms24	TPR repeat	amb3562	amb3562	Predicted transcriptional regulator	[TP0648-TP0461 (0.6214171)]
COG0457	COG1396	amb1856	amb1856	Putative protein-tyrosine sulfotransferase	amb4468	amb4468	Predicted transcriptional regulator	[TP0648-TP0461 (0.6214171)]
COG0457	COG1396	amb0024	amb0024	TPR repeat protein	amb2081	amb2081	Predicted transcriptional regulator	[TP0648-TP0461 (0.6214171)]
COG0457	COG1396	amb2136	amb2136	TPR repeat	amb3562	amb3562	Predicted transcriptional regulator	[TP0648-TP0461 (0.6214171)]
COG0457	COG1396	amb0024	amb0024	TPR repeat protein	amb0314	amb0314	Predicted transcriptional regulator	[TP0648-TP0461 (0.6214171)]
COG0457	COG1396	amb4436	amb4436	FOG: TPR repeat	amb0781	amb0781	Predicted transcriptional regulator	[TP0648-TP0461 (0.6214171)]
COG0457	COG1396	amb1856	amb1856	Putative protein-tyrosine sulfotransferase	amb3562	amb3562	Predicted transcriptional regulator	[TP0648-TP0461 (0.6214171)]
COG0457	COG1396	amb2136	amb2136	TPR repeat	amb4539	amb4539	Predicted transcriptional regulator	[TP0648-TP0461 (0.6214171)]
COG0457	COG1396	amb0688	amb0688	TPR repeat	amb3562	amb3562	Predicted transcriptional regulator	[TP0648-TP0461 (0.6214171)]
COG0457	COG1396	amb0024	amb0024	TPR repeat protein	amb4361	amb4361	Predicted transcriptional regulator	[TP0648-TP0461 (0.6214171)]
COG0457	COG1396	amb0757	amb0757	TPR repeat	amb1746	amb1746	Predicted transcriptional regulator	[TP0648-TP0461 (0.6214171)]
COG0457	COG1396	amb0024	amb0024	TPR repeat protein	amb2273	amb2273	Predicted transcriptional regulator	[TP0648-TP0461 (0.6214171)]
COG0457	COG1396	amb0024	amb0024	TPR repeat protein	amb4539	amb4539	Predicted transcriptional regulator	[TP0648-TP0461 (0.6214171)]
COG0457	COG1396	amb2136	amb2136	TPR repeat	amb4468	amb4468	Predicted transcriptional regulator	[TP0648-TP0461 (0.6214171)]
COG0457	COG1396	amb3871	amb3871	FOG: TPR repeat	amb2081	amb2081	Predicted transcriptional regulator	[TP0648-TP0461 (0.6214171)]
COG0457	COG1396	amb4019	amb4019	Predicted methyltransferase	amb1746	amb1746	Predicted transcriptional regulator	[TP0648-TP0461 (0.6214171)]
COG0457	COG1396	amb3060	amb3060	FOG: TPR repeat	amb4539	amb4539	Predicted transcriptional regulator	[TP0648-TP0461 (0.6214171)]
COG0457	COG1396	amb3871	amb3871	FOG: TPR repeat	amb4468	amb4468	Predicted transcriptional regulator	[TP0648-TP0461 (0.6214171)]
COG0457	COG1396	amb0688	amb0688	TPR repeat	amb4539	amb4539	Predicted transcriptional regulator	[TP0648-TP0461 (0.6214171)]
COG0457	COG1396	amb0971	mms24	TPR repeat	amb0781	amb0781	Predicted transcriptional regulator	[TP0648-TP0461 (0.6214171)]
COG0457	COG1396	amb1856	amb1856	Putative protein-tyrosine sulfotransferase	amb0314	amb0314	Predicted transcriptional regulator	[TP0648-TP0461 (0.6214171)]
COG0457	COG1396	amb0971	mms24	TPR repeat	amb1746	amb1746	Predicted transcriptional regulator	[TP0648-TP0461 (0.6214171)]
COG0457	COG1396	amb0024	amb0024	TPR repeat protein	amb2180	amb2180	Predicted transcriptional regulator	[TP0648-TP0461 (0.6214171)]
COG0457	COG1396	amb0971	mms24	TPR repeat	amb4361	amb4361	Predicted transcriptional regulator	[TP0648-TP0461 (0.6214171)]
COG0457	COG1396	amb0688	amb0688	TPR repeat	amb2081	amb2081	Predicted transcriptional regulator	[TP0648-TP0461 (0.6214171)]
COG0457	COG1396	amb4436	amb4436	FOG: TPR repeat	amb1746	amb1746	Predicted transcriptional regulator	[TP0648-TP0461 (0.6214171)]
COG0457	COG1396	amb4436	amb4436	FOG: TPR repeat	amb2180	amb2180	Predicted transcriptional regulator	[TP0648-TP0461 (0.6214171)]
COG0457	COG1396	amb1856	amb1856	Putative protein-tyrosine sulfotransferase	amb4539	amb4539	Predicted transcriptional regulator	[TP0648-TP0461 (0.6214171)]
COG0457	COG1396	amb0757	amb0757	TPR repeat	amb0781	amb0781	Predicted transcriptional regulator	[TP0648-TP0461 (0.6214171)]
COG0457	COG1396	amb2136	amb2136	TPR repeat	amb1746	amb1746	Predicted transcriptional regulator	[TP0648-TP0461 (0.6214171)]
COG0457	COG1396	amb0757	amb0757	TPR repeat	amb3562	amb3562	Predicted transcriptional regulator	[TP0648-TP0461 (0.6214171)]
COG0457	COG1396	amb4436	amb4436	FOG: TPR repeat	amb4539	amb4539	Predicted transcriptional regulator	[TP0648-TP0461 (0.6214171)]
COG0457	COG1396	amb0688	amb0688	TPR repeat	amb2273	amb2273	Predicted transcriptional regulator	[TP0648-TP0461 (0.6214171)]
COG0457	COG1396	amb3060	amb3060	FOG: TPR repeat	amb2081	amb2081	Predicted transcriptional regulator	[TP0648-TP0461 (0.6214171)]
COG0457	COG1396	amb0757	amb0757	TPR repeat	amb4468	amb4468	Predicted transcriptional regulator	[TP0648-TP0461 (0.6214171)]
COG0457	COG1396	amb0024	amb0024	TPR repeat protein	amb1746	amb1746	Predicted transcriptional regulator	[TP0648-TP0461 (0.6214171)]
COG0457	COG1396	amb3060	amb3060	FOG: TPR repeat	amb1746	amb1746	Predicted transcriptional regulator	[TP0648-TP0461 (0.6214171)]
COG0457	COG1396	amb2136	amb2136	TPR repeat	amb4361	amb4361	Predicted transcriptional regulator	[TP0648-TP0461 (0.6214171)]
COG0322	COG1432	amb3800	amb3800	Nuclease subunit of the excinuclease complex	amb2251	amb2251	hypothetical protein	[TP0472-TP0894 (0.7171434)]
COG0768	COG0815	amb3516	amb3516	Cell division protein FtsI/penicillin-binding	amb4467	amb4467	Apolipoprotein N-acyltransferase	[TP0500-TP0252 (0.87159187)]
COG0768	COG0815	amb3842	amb3842	Cell division protein FtsI/penicillin-binding	amb4467	amb4467	Apolipoprotein N-acyltransferase	[TP0500-TP0252 (0.87159187)]
COG0211	COG1536	amb4078	amb4078	Ribosomal protein L27	amb0502	amb0502	Flagellar motor switch protein	[TP0743-TP0400 (0.6311798)]
COG1558	COG4591	amb0615	amb0615	Flagellar basal body rod protein	amb2765	amb2765	ABC-type transport system	[TP0397-TP0582 (0.5810855)]
COG1558	COG4591	amb0615	amb0615	Flagellar basal body rod protein	amb2572	amb2572	ABC-type transport system, permease component	[TP0397-TP0582 (0.5810855)]
COG1536	COG1595	amb0502	amb0502	Flagellar motor switch protein	amb1834	amb1834	DNA-directed RNA polymerase specialized sigma	[TP0400-TP0092 (0.64304686)]
COG1536	COG1595	amb0502	amb0502	Flagellar motor switch protein	amb2646	amb2646	DNA-directed RNA polymerase specialized sigma	[TP0400-TP0092 (0.64304686)]
COG1536	COG1595	amb0502	amb0502	Flagellar motor switch protein	amb2816	amb2816	DNA-directed RNA polymerase specialized sigma	[TP0400-TP0092 (0.64304686)]
COG1536	COG1595	amb0502	amb0502	Flagellar motor switch protein	amb1597	amb1597	DNA-directed RNA polymerase specialized sigma	[TP0400-TP0092 (0.64304686)]
COG1536	COG1595	amb0502	amb0502	Flagellar motor switch protein	amb3478	amb3478	DNA-directed RNA polymerase specialized sigma	[TP0400-TP0092 (0.64304686)]
COG0687	COG1057	amb0565	amb0565	Spermidine/putrescine-binding periplasmic	amb4083	amb4083	Nicotinic acid mononucleotide	[TP0655-TP0741 (0.7061969)]
COG0687	COG1057	amb2625	amb2625	Spermidine/putrescine-binding periplasmic	amb4083	amb4083	Nicotinic acid mononucleotide	[TP0655-TP0741 (0.7061969)]
COG1558	COG4786	amb0615	amb0615	Flagellar basal body rod protein	amb3496	amb3496	Flagellar basal body rod protein	[TP0397-TP0961 (0.74447966)]
COG1558	COG4786	amb0615	amb0615	Flagellar basal body rod protein	amb3495	amb3495	Flagellar basal body rod protein	[TP0397-TP0961 (0.74447966)]
COG0012	COG0608	amb4346	amb4346	Predicted GTPase, probable translation factor	amb3730	amb3730	Single-stranded DNA-specific exonuclease	[TP0124-TP0704 (0.626838)]
COG1214	COG1773	amb4455	amb4455	Inactive homolog of metal-dependent protease,	amb3429	amb3429	Rubredoxin	[TP0876-TP0991 (0.57776016)]
COG1214	COG1773	amb4455	amb4455	Inactive homolog of metal-dependent protease,	amb3428	amb3428	Rubredoxin	[TP0876-TP0991 (0.57776016)]
COG2257	COG4786	amb0613	amb0613	Uncharacterized homolog of the cytoplasmic	amb3496	amb3496	Flagellar basal body rod protein	[TP0911-TP0961 (0.5510204)]
COG2257	COG4786	amb0613	amb0613	Uncharacterized homolog of the cytoplasmic	amb3495	amb3495	Flagellar basal body rod protein	[TP0911-TP0961 (0.5510204)]
COG0739	COG0773	amb0902	amb0902	Membrane protein	amb0166	amb0166	UDP-N-acetylmuramate-alanine ligase	[TP0782-TP0341 (0.8145237)]
COG0739	COG0773	amb0902	amb0902	Membrane protein	amb3849	murC	UDP-N-acetylmuramate--L-alanine ligase (EC 6.3.2.8) (UDP-N- acetylmuramoyl-L-alanine synthetase)	[TP0782-TP0341 (0.8145237)]
COG0739	COG0773	amb2518	amb2518	Membrane protein related to	amb0166	amb0166	UDP-N-acetylmuramate-alanine ligase	[TP0782-TP0341 (0.8145237)]
COG0739	COG0773	amb3867	amb3867	Membrane protein related to	amb3849	murC	UDP-N-acetylmuramate--L-alanine ligase (EC 6.3.2.8) (UDP-N- acetylmuramoyl-L-alanine synthetase)	[TP0782-TP0341 (0.8145237)]
COG0739	COG0773	amb0283	amb0283	Membrane protein related to	amb3849	murC	UDP-N-acetylmuramate--L-alanine ligase (EC 6.3.2.8) (UDP-N- acetylmuramoyl-L-alanine synthetase)	[TP0782-TP0341 (0.8145237)]
COG0739	COG0773	amb2518	amb2518	Membrane protein related to	amb3849	murC	UDP-N-acetylmuramate--L-alanine ligase (EC 6.3.2.8) (UDP-N- acetylmuramoyl-L-alanine synthetase)	[TP0782-TP0341 (0.8145237)]
COG0739	COG0773	amb0283	amb0283	Membrane protein related to	amb0166	amb0166	UDP-N-acetylmuramate-alanine ligase	[TP0782-TP0341 (0.8145237)]
COG0739	COG0773	amb3867	amb3867	Membrane protein related to	amb0166	amb0166	UDP-N-acetylmuramate-alanine ligase	[TP0782-TP0341 (0.8145237)]
COG0050	COG0457	amb3148	amb3148	GTPase - translation elongation factor	amb3060	amb3060	FOG: TPR repeat	[TP0187-TP0067 (0.7854602)]
COG0050	COG0457	amb3132	amb3132	GTPase - translation elongation factor	amb3060	amb3060	FOG: TPR repeat	[TP0187-TP0067 (0.7854602)]
COG0050	COG0457	amb3132	amb3132	GTPase - translation elongation factor	amb0757	amb0757	TPR repeat	[TP0187-TP0067 (0.7854602)]
COG0050	COG0457	amb3132	amb3132	GTPase - translation elongation factor	amb4019	amb4019	Predicted methyltransferase	[TP0187-TP0067 (0.7854602)]
COG0050	COG0457	amb3148	amb3148	GTPase - translation elongation factor	amb4019	amb4019	Predicted methyltransferase	[TP0187-TP0067 (0.7854602)]
COG0050	COG0457	amb3148	amb3148	GTPase - translation elongation factor	amb0971	mms24	TPR repeat	[TP0187-TP0067 (0.7854602)]
COG0050	COG0457	amb3148	amb3148	GTPase - translation elongation factor	amb0757	amb0757	TPR repeat	[TP0187-TP0067 (0.7854602)]
COG0050	COG0457	amb3132	amb3132	GTPase - translation elongation factor	amb0688	amb0688	TPR repeat	[TP0187-TP0067 (0.7854602)]
COG0050	COG0457	amb3132	amb3132	GTPase - translation elongation factor	amb2136	amb2136	TPR repeat	[TP0187-TP0067 (0.7854602)]
COG0050	COG0457	amb3148	amb3148	GTPase - translation elongation factor	amb3871	amb3871	FOG: TPR repeat	[TP0187-TP0067 (0.7854602)]
COG0050	COG0457	amb3148	amb3148	GTPase - translation elongation factor	amb2136	amb2136	TPR repeat	[TP0187-TP0067 (0.7854602)]
COG0050	COG0457	amb3132	amb3132	GTPase - translation elongation factor	amb0971	mms24	TPR repeat	[TP0187-TP0067 (0.7854602)]
COG0050	COG0457	amb3132	amb3132	GTPase - translation elongation factor	amb3871	amb3871	FOG: TPR repeat	[TP0187-TP0067 (0.7854602)]
COG0050	COG0457	amb3148	amb3148	GTPase - translation elongation factor	amb0024	amb0024	TPR repeat protein	[TP0187-TP0067 (0.7854602)]
COG0050	COG0457	amb3132	amb3132	GTPase - translation elongation factor	amb1856	amb1856	Putative protein-tyrosine sulfotransferase	[TP0187-TP0067 (0.7854602)]
COG0050	COG0457	amb3132	amb3132	GTPase - translation elongation factor	amb0024	amb0024	TPR repeat protein	[TP0187-TP0067 (0.7854602)]
COG0050	COG0457	amb3132	amb3132	GTPase - translation elongation factor	amb4436	amb4436	FOG: TPR repeat	[TP0187-TP0067 (0.7854602)]
COG0050	COG0457	amb3148	amb3148	GTPase - translation elongation factor	amb4436	amb4436	FOG: TPR repeat	[TP0187-TP0067 (0.7854602)]
COG0050	COG0457	amb3148	amb3148	GTPase - translation elongation factor	amb1856	amb1856	Putative protein-tyrosine sulfotransferase	[TP0187-TP0067 (0.7854602)]
COG0050	COG0457	amb3148	amb3148	GTPase - translation elongation factor	amb0688	amb0688	TPR repeat	[TP0187-TP0067 (0.7854602)]
COG0257	COG0564	amb2294	amb2294	Ribosomal protein L36	amb3411	amb3411	Hypothetical pseudouridine synthase in lpd	[TP0209-TP0154 (0.634929)]
COG0257	COG0564	amb2294	amb2294	Ribosomal protein L36	amb3186	amb3186	Pseudouridylate synthase, 23S RNA-specific	[TP0209-TP0154 (0.634929)]
COG0257	COG0564	amb2294	amb2294	Ribosomal protein L36	amb3805	amb3805	Hypothetical pseudouridine synthase in lpd	[TP0209-TP0154 (0.634929)]
COG0621	COG2208	amb0214	amb0214	2-methylthioadenine synthetase	amb3537	amb3537	Serine phosphatase RsbU, regulator of sigma	[TP0269-TP0218 (0.77940726)]
COG0621	COG2208	amb3047	amb3047	2-methylthioadenine synthetase	amb3453	amb3453	Serine phosphatase RsbU, regulator of sigma	[TP0269-TP0218 (0.77940726)]
COG0621	COG2208	amb0214	amb0214	2-methylthioadenine synthetase	amb0187	amb0187	Serine phosphatase RsbU	[TP0269-TP0218 (0.77940726)]
COG0621	COG2208	amb4463	amb4463	2-methylthioadenine synthetase	amb0438	amb0438	Serine phosphatase RsbU	[TP0269-TP0218 (0.77940726)]
COG0621	COG2208	amb4463	amb4463	2-methylthioadenine synthetase	amb0187	amb0187	Serine phosphatase RsbU	[TP0269-TP0218 (0.77940726)]
COG0621	COG2208	amb3047	amb3047	2-methylthioadenine synthetase	amb0438	amb0438	Serine phosphatase RsbU	[TP0269-TP0218 (0.77940726)]
COG0621	COG2208	amb0214	amb0214	2-methylthioadenine synthetase	amb0438	amb0438	Serine phosphatase RsbU	[TP0269-TP0218 (0.77940726)]
COG0621	COG2208	amb0214	amb0214	2-methylthioadenine synthetase	amb2659	amb2659	Serine phosphatase RsbU	[TP0269-TP0218 (0.77940726)]
COG0621	COG2208	amb3047	amb3047	2-methylthioadenine synthetase	amb2659	amb2659	Serine phosphatase RsbU	[TP0269-TP0218 (0.77940726)]
COG0621	COG2208	amb3047	amb3047	2-methylthioadenine synthetase	amb3537	amb3537	Serine phosphatase RsbU, regulator of sigma	[TP0269-TP0218 (0.77940726)]
COG0621	COG2208	amb4463	amb4463	2-methylthioadenine synthetase	amb3537	amb3537	Serine phosphatase RsbU, regulator of sigma	[TP0269-TP0218 (0.77940726)]
COG0621	COG2208	amb3047	amb3047	2-methylthioadenine synthetase	amb0187	amb0187	Serine phosphatase RsbU	[TP0269-TP0218 (0.77940726)]
COG0621	COG2208	amb0214	amb0214	2-methylthioadenine synthetase	amb3453	amb3453	Serine phosphatase RsbU, regulator of sigma	[TP0269-TP0218 (0.77940726)]
COG0621	COG2208	amb4463	amb4463	2-methylthioadenine synthetase	amb3453	amb3453	Serine phosphatase RsbU, regulator of sigma	[TP0269-TP0218 (0.77940726)]
COG0621	COG2208	amb4463	amb4463	2-methylthioadenine synthetase	amb2659	amb2659	Serine phosphatase RsbU	[TP0269-TP0218 (0.77940726)]
COG0457	COG1187	amb0688	amb0688	TPR repeat	amb4126	amb4126	16S rRNA uridine-516 pseudouridylate synthase	[TP0067-TP0459 (0.6360361)]
COG0457	COG1187	amb2136	amb2136	TPR repeat	amb2477	amb2477	16S rRNA uridine-516 pseudouridylate synthase	[TP0067-TP0459 (0.6360361)]
COG0457	COG1187	amb0757	amb0757	TPR repeat	amb4126	amb4126	16S rRNA uridine-516 pseudouridylate synthase	[TP0067-TP0459 (0.6360361)]
COG0457	COG1187	amb0971	mms24	TPR repeat	amb4126	amb4126	16S rRNA uridine-516 pseudouridylate synthase	[TP0067-TP0459 (0.6360361)]
COG0457	COG1187	amb3060	amb3060	FOG: TPR repeat	amb2477	amb2477	16S rRNA uridine-516 pseudouridylate synthase	[TP0067-TP0459 (0.6360361)]
COG0457	COG1187	amb0971	mms24	TPR repeat	amb2477	amb2477	16S rRNA uridine-516 pseudouridylate synthase	[TP0067-TP0459 (0.6360361)]
COG0457	COG1187	amb0024	amb0024	TPR repeat protein	amb2472	amb2472	16S rRNA uridine-516 pseudouridylate synthase	[TP0067-TP0459 (0.6360361)]
COG0457	COG1187	amb0757	amb0757	TPR repeat	amb2472	amb2472	16S rRNA uridine-516 pseudouridylate synthase	[TP0067-TP0459 (0.6360361)]
COG0457	COG1187	amb3871	amb3871	FOG: TPR repeat	amb2477	amb2477	16S rRNA uridine-516 pseudouridylate synthase	[TP0067-TP0459 (0.6360361)]
COG0457	COG1187	amb0024	amb0024	TPR repeat protein	amb2477	amb2477	16S rRNA uridine-516 pseudouridylate synthase	[TP0067-TP0459 (0.6360361)]
COG0457	COG1187	amb3060	amb3060	FOG: TPR repeat	amb4126	amb4126	16S rRNA uridine-516 pseudouridylate synthase	[TP0067-TP0459 (0.6360361)]
COG0457	COG1187	amb0757	amb0757	TPR repeat	amb2477	amb2477	16S rRNA uridine-516 pseudouridylate synthase	[TP0067-TP0459 (0.6360361)]
COG0457	COG1187	amb1856	amb1856	Putative protein-tyrosine sulfotransferase	amb2472	amb2472	16S rRNA uridine-516 pseudouridylate synthase	[TP0067-TP0459 (0.6360361)]
COG0457	COG1187	amb3871	amb3871	FOG: TPR repeat	amb4126	amb4126	16S rRNA uridine-516 pseudouridylate synthase	[TP0067-TP0459 (0.6360361)]
COG0457	COG1187	amb4019	amb4019	Predicted methyltransferase	amb2477	amb2477	16S rRNA uridine-516 pseudouridylate synthase	[TP0067-TP0459 (0.6360361)]
COG0457	COG1187	amb0688	amb0688	TPR repeat	amb2477	amb2477	16S rRNA uridine-516 pseudouridylate synthase	[TP0067-TP0459 (0.6360361)]
COG0457	COG1187	amb0024	amb0024	TPR repeat protein	amb4126	amb4126	16S rRNA uridine-516 pseudouridylate synthase	[TP0067-TP0459 (0.6360361)]
COG0457	COG1187	amb4019	amb4019	Predicted methyltransferase	amb4126	amb4126	16S rRNA uridine-516 pseudouridylate synthase	[TP0067-TP0459 (0.6360361)]
COG0457	COG1187	amb4436	amb4436	FOG: TPR repeat	amb2477	amb2477	16S rRNA uridine-516 pseudouridylate synthase	[TP0067-TP0459 (0.6360361)]
COG0457	COG1187	amb4436	amb4436	FOG: TPR repeat	amb4126	amb4126	16S rRNA uridine-516 pseudouridylate synthase	[TP0067-TP0459 (0.6360361)]
COG0457	COG1187	amb3060	amb3060	FOG: TPR repeat	amb2472	amb2472	16S rRNA uridine-516 pseudouridylate synthase	[TP0067-TP0459 (0.6360361)]
COG0457	COG1187	amb4019	amb4019	Predicted methyltransferase	amb2472	amb2472	16S rRNA uridine-516 pseudouridylate synthase	[TP0067-TP0459 (0.6360361)]
COG0457	COG1187	amb3871	amb3871	FOG: TPR repeat	amb2472	amb2472	16S rRNA uridine-516 pseudouridylate synthase	[TP0067-TP0459 (0.6360361)]
COG0457	COG1187	amb1856	amb1856	Putative protein-tyrosine sulfotransferase	amb2477	amb2477	16S rRNA uridine-516 pseudouridylate synthase	[TP0067-TP0459 (0.6360361)]
COG0457	COG1187	amb1856	amb1856	Putative protein-tyrosine sulfotransferase	amb4126	amb4126	16S rRNA uridine-516 pseudouridylate synthase	[TP0067-TP0459 (0.6360361)]
COG0457	COG1187	amb4436	amb4436	FOG: TPR repeat	amb2472	amb2472	16S rRNA uridine-516 pseudouridylate synthase	[TP0067-TP0459 (0.6360361)]
COG0457	COG1187	amb0971	mms24	TPR repeat	amb2472	amb2472	16S rRNA uridine-516 pseudouridylate synthase	[TP0067-TP0459 (0.6360361)]
COG0457	COG1187	amb2136	amb2136	TPR repeat	amb2472	amb2472	16S rRNA uridine-516 pseudouridylate synthase	[TP0067-TP0459 (0.6360361)]
COG0457	COG1187	amb0688	amb0688	TPR repeat	amb2472	amb2472	16S rRNA uridine-516 pseudouridylate synthase	[TP0067-TP0459 (0.6360361)]
COG0457	COG1187	amb2136	amb2136	TPR repeat	amb4126	amb4126	16S rRNA uridine-516 pseudouridylate synthase	[TP0067-TP0459 (0.6360361)]
COG0210	COG0305	amb1417	amb1417	Superfamily I DNA and RNA helicase	amb2097	amb2097	Replicative DNA helicase	[TP0102-TP0058 (0.8842861)]
COG0210	COG0305	amb0725	amb0725	Superfamily I DNA and RNA helicase	amb2097	amb2097	Replicative DNA helicase	[TP0102-TP0058 (0.8842861)]
COG0621	COG0739	amb4463	amb4463	2-methylthioadenine synthetase	amb3867	amb3867	Membrane protein related to	[TP0269-TP0702 (0.8475093)]
COG0621	COG0739	amb3047	amb3047	2-methylthioadenine synthetase	amb2518	amb2518	Membrane protein related to	[TP0269-TP0702 (0.8475093)]
COG0621	COG0739	amb0214	amb0214	2-methylthioadenine synthetase	amb3867	amb3867	Membrane protein related to	[TP0269-TP0702 (0.8475093)]
COG0621	COG0739	amb0214	amb0214	2-methylthioadenine synthetase	amb2518	amb2518	Membrane protein related to	[TP0269-TP0702 (0.8475093)]
COG0621	COG0739	amb3047	amb3047	2-methylthioadenine synthetase	amb0902	amb0902	Membrane protein	[TP0269-TP0702 (0.8475093)]
COG0621	COG0739	amb4463	amb4463	2-methylthioadenine synthetase	amb0283	amb0283	Membrane protein related to	[TP0269-TP0702 (0.8475093)]
COG0621	COG0739	amb4463	amb4463	2-methylthioadenine synthetase	amb0902	amb0902	Membrane protein	[TP0269-TP0702 (0.8475093)]
COG0621	COG0739	amb3047	amb3047	2-methylthioadenine synthetase	amb3867	amb3867	Membrane protein related to	[TP0269-TP0702 (0.8475093)]
COG0621	COG0739	amb0214	amb0214	2-methylthioadenine synthetase	amb0283	amb0283	Membrane protein related to	[TP0269-TP0702 (0.8475093)]
COG0621	COG0739	amb3047	amb3047	2-methylthioadenine synthetase	amb0283	amb0283	Membrane protein related to	[TP0269-TP0702 (0.8475093)]
COG0621	COG0739	amb0214	amb0214	2-methylthioadenine synthetase	amb0902	amb0902	Membrane protein	[TP0269-TP0702 (0.8475093)]
COG0621	COG0739	amb4463	amb4463	2-methylthioadenine synthetase	amb2518	amb2518	Membrane protein related to	[TP0269-TP0702 (0.8475093)]
COG0257	COG1057	amb2294	amb2294	Ribosomal protein L36	amb4083	amb4083	Nicotinic acid mononucleotide	[TP0209-TP0741 (0.64932555)]
