# Supplementary material for: The Binary Protein Interactome of Treponema pallidum – The Syphilis Spirochete
Source: PLoS One. 2008 May 28;3(5):e2292. doi: 10.1371/journal.pone.0002292 (PMC2386257; doi:10.1371/journal.pone.0002292)
Supplement: Data S1 — Predicted protein-protein interactions based on our Treponema pallidum data; zip archive containing 372 files with one file per species. (6.09 MB ZIP) [file pone.0002292.s006.zip › bacteria/Mannheimia_succiniciproducens.tab]

221988 Mannheimia succiniciproducens
COG A	COG B	Locus Id A	Preferred Name(s) A	Annotation A	Locus Id B	Preferred Name(s) B	Annotation B	T. pallidum interaction
COG0608	COG0817	MS1539	MS1539	RecJ protein {UniProtKB/TrEMBL:Q65SB4}	MS0711	ruvC	Crossover junction endodeoxyribonuclease ruvC (EC 3.1.22.4) (Holliday junction nuclease ruvC) (Holliday junction resolvase ruvC)	[TP0704-TP0517 (0.81382185)]
COG0845	COG4591	MS0454	MS0454	AcrA protein {UniProtKB/TrEMBL:Q65VE9}	MS1185	MS1185	Hypothetical protein {UniProtKB/TrEMBL:Q65TB8}	[TP0965-TP0582 (0.8143851)]
COG0845	COG4591	MS0454	MS0454	AcrA protein {UniProtKB/TrEMBL:Q65VE9}	MS1187	MS1187	Hypothetical protein {UniProtKB/TrEMBL:Q65TB6}	[TP0965-TP0582 (0.8143851)]
COG0845	COG4591	MS1301	MS1301	AcrA protein {UniProtKB/TrEMBL:Q65T02}	MS1185	MS1185	Hypothetical protein {UniProtKB/TrEMBL:Q65TB8}	[TP0965-TP0582 (0.8143851)]
COG0845	COG4591	MS2089	MS2089	AcrA protein {UniProtKB/TrEMBL:Q65QR4}	MS1187	MS1187	Hypothetical protein {UniProtKB/TrEMBL:Q65TB6}	[TP0965-TP0582 (0.8143851)]
COG0845	COG4591	MS1128	MS1128	AcrA protein {UniProtKB/TrEMBL:Q65TH5}	MS1185	MS1185	Hypothetical protein {UniProtKB/TrEMBL:Q65TB8}	[TP0965-TP0582 (0.8143851)]
COG0845	COG4591	MS2089	MS2089	AcrA protein {UniProtKB/TrEMBL:Q65QR4}	MS1185	MS1185	Hypothetical protein {UniProtKB/TrEMBL:Q65TB8}	[TP0965-TP0582 (0.8143851)]
COG0845	COG4591	MS1128	MS1128	AcrA protein {UniProtKB/TrEMBL:Q65TH5}	MS1187	MS1187	Hypothetical protein {UniProtKB/TrEMBL:Q65TB6}	[TP0965-TP0582 (0.8143851)]
COG0845	COG4591	MS1301	MS1301	AcrA protein {UniProtKB/TrEMBL:Q65T02}	MS1187	MS1187	Hypothetical protein {UniProtKB/TrEMBL:Q65TB6}	[TP0965-TP0582 (0.8143851)]
COG0201	COG0550	MS2028	MS2028	Preprotein translocase secY subunit	MS1096	MS1096	TopA protein {UniProtKB/TrEMBL:Q65TK7}	[TP0208-TP0394 (0.8044664)]
COG0201	COG0550	MS2028	MS2028	Preprotein translocase secY subunit	MS0730	MS0730	TopA protein {UniProtKB/TrEMBL:Q65UM3}	[TP0208-TP0394 (0.8044664)]
COG0768	COG2812	MS1832	MS1832	FtsI protein {UniProtKB/TrEMBL:Q65RH1}	MS0871	MS0871	DnaX protein {UniProtKB/TrEMBL:Q65U82}	[TP0500-TP1005 (0.655462)]
COG0768	COG2812	MS1673	MS1673	FtsI protein {UniProtKB/TrEMBL:Q65RY0}	MS0871	MS0871	DnaX protein {UniProtKB/TrEMBL:Q65U82}	[TP0500-TP1005 (0.655462)]
COG0051	COG0693	MS2049	rpsJ	RpsJ protein {UniProtKB/TrEMBL:Q65QV4}	MS1423	MS1423	ThiJ protein {UniProtKB/TrEMBL:Q65SN0}	[TP0188-TP0445 (0.6307204)]
COG0180	COG0564	MS2332	MS2332	TrpS protein {UniProtKB/TrEMBL:Q65Q21}	MS1624	MS1624	Pseudouridine synthase {UniProtKB/TrEMBL:Q65S29}	[TP0632-TP0339 (0.7885255)]
COG0180	COG0564	MS2332	MS2332	TrpS protein {UniProtKB/TrEMBL:Q65Q21}	MS0231	MS0231	Pseudouridine synthase {UniProtKB/TrEMBL:Q65W22}	[TP0632-TP0339 (0.7885255)]
COG0180	COG0564	MS2332	MS2332	TrpS protein {UniProtKB/TrEMBL:Q65Q21}	MS1170	MS1170	Pseudouridine synthase {UniProtKB/TrEMBL:Q65TD3}	[TP0632-TP0339 (0.7885255)]
COG0180	COG0564	MS2332	MS2332	TrpS protein {UniProtKB/TrEMBL:Q65Q21}	MS1072	MS1072	Pseudouridine synthase {UniProtKB/TrEMBL:Q65TN1}	[TP0632-TP0339 (0.7885255)]
COG0180	COG0564	MS2332	MS2332	TrpS protein {UniProtKB/TrEMBL:Q65Q21}	MS1821	MS1821	Pseudouridine synthase {UniProtKB/TrEMBL:Q65RI2}	[TP0632-TP0339 (0.7885255)]
COG0090	COG0223	MS2045	rplB	RplB protein {UniProtKB/TrEMBL:Q65QV8}	MS2202	fmt	Methionyl-tRNA formyltransferase (EC 2.1.2.9)	[TP0192-TP0756 (0.8610547)]
COG0632	COG2255	MS0712	ruvA	Holliday junction ATP-dependent DNA helicase ruvA (EC 3.6.1.-)	MS0713	ruvB	Holliday junction ATP-dependent DNA helicase ruvB (EC 3.6.1.-)	[TP0543-TP0162 (0.9659884)]
COG0462	COG0817	MS1536	MS1536	PrsA protein {UniProtKB/TrEMBL:Q65SB7}	MS0711	ruvC	Crossover junction endodeoxyribonuclease ruvC (EC 3.1.22.4) (Holliday junction nuclease ruvC) (Holliday junction resolvase ruvC)	[TP0294-TP0517 (0.54911256)]
COG0125	COG0586	MS0569	tmk	Thymidylate kinase {UniProtKB/Swiss-Prot:Q65V34}	MS1118	MS1118	DedA protein {UniProtKB/TrEMBL:Q65TI5}	[TP0354-TP0779 (0.67954355)]
COG0257	COG0577	MS2027	MS2027	50S ribosomal protein L36	MS1129	MS1129	Hypothetical protein {UniProtKB/TrEMBL:Q65TH4}	[TP0209-TP0962 (0.5903608)]
COG0222	COG0802	MS0210	rplL	RplL protein {UniProtKB/TrEMBL:Q65W43}	MS1514	MS1514	Hypothetical protein {UniProtKB/TrEMBL:Q65SD9}	[TP0240-TP0875 (0.8481433)]
COG0495	COG1214	MS0338	leuS	Leucyl-tRNA synthetase (EC 6.1.1.4) (Leucine--tRNA ligase) (LeuRS)	MS1360	MS1360	Hypothetical protein {UniProtKB/TrEMBL:Q65SU3}	[TP0586-TP0876 (0.5571989)]
COG0192	COG0592	MS0669	metK	S-adenosylmethionine synthetase (EC 2.5.1.6) (Methionine adenosyltransferase) (AdoMet synthetase) (MAT)	MS0486	MS0486	DnaN protein {UniProtKB/TrEMBL:Q65VB7}	[TP0794-TP0002 (0.8412751)]
COG0360	COG0616	MS0469	rpsF	30S ribosomal protein S6	MS1107	MS1107	SppA protein {UniProtKB/TrEMBL:Q65TJ6}	[TP0063-TP0997 (0.6657489)]
COG0360	COG0616	MS0469	rpsF	30S ribosomal protein S6	MS1146	MS1146	SppA protein {UniProtKB/TrEMBL:Q65TF7}	[TP0063-TP0997 (0.6657489)]
COG0360	COG0616	MS0469	rpsF	30S ribosomal protein S6	MS1436	MS1436	SppA protein {UniProtKB/TrEMBL:Q65SL7}	[TP0063-TP0997 (0.6657489)]
COG0265	COG0333	MS1373	MS1373	DegQ protein {UniProtKB/TrEMBL:Q65ST0}	MS1869	MS1869	RpmF protein {UniProtKB/TrEMBL:Q65RD4}	[TP0773-TP0807 (0.5060325)]
COG0265	COG0333	MS0993	MS0993	DegQ protein {UniProtKB/TrEMBL:Q65TW0}	MS1869	MS1869	RpmF protein {UniProtKB/TrEMBL:Q65RD4}	[TP0773-TP0807 (0.5060325)]
COG0495	COG0761	MS0338	leuS	Leucyl-tRNA synthetase (EC 6.1.1.4) (Leucine--tRNA ligase) (LeuRS)	MS1749	lytB	4-hydroxy-3-methylbut-2-enyl diphosphate reductase (EC 1.17.1.2)	[TP0586-TP0547 (0.63095015)]
COG0820	COG2812	MS1916	MS1916	Hypothetical protein {UniProtKB/TrEMBL:Q65R87}	MS0871	MS0871	DnaX protein {UniProtKB/TrEMBL:Q65U82}	[TP0068-TP1005 (0.60435057)]
COG0272	COG1396	MS1766	MS1766	Lig protein {UniProtKB/TrEMBL:Q65RN7}	MS0112	MS0112	HipB protein {UniProtKB/TrEMBL:Q65WE1}	[TP0634-TP0461 (0.7134334)]
COG1509	COG1509	MS0507	MS0507	KamA protein {UniProtKB/TrEMBL:Q65V96}	MS0507	MS0507	KamA protein {UniProtKB/TrEMBL:Q65V96}	[TP0121-TP0121 (0.7367639)]
COG0577	COG0845	MS1129	MS1129	Hypothetical protein {UniProtKB/TrEMBL:Q65TH4}	MS0454	MS0454	AcrA protein {UniProtKB/TrEMBL:Q65VE9}	[TP0963-TP0965 (0.93032813)]
COG0577	COG0845	MS1129	MS1129	Hypothetical protein {UniProtKB/TrEMBL:Q65TH4}	MS2089	MS2089	AcrA protein {UniProtKB/TrEMBL:Q65QR4}	[TP0963-TP0965 (0.93032813)]
COG0577	COG0845	MS1129	MS1129	Hypothetical protein {UniProtKB/TrEMBL:Q65TH4}	MS1128	MS1128	AcrA protein {UniProtKB/TrEMBL:Q65TH5}	[TP0963-TP0965 (0.93032813)]
COG0577	COG0845	MS1129	MS1129	Hypothetical protein {UniProtKB/TrEMBL:Q65TH4}	MS1301	MS1301	AcrA protein {UniProtKB/TrEMBL:Q65T02}	[TP0963-TP0965 (0.93032813)]
COG0333	COG1077	MS1869	MS1869	RpmF protein {UniProtKB/TrEMBL:Q65RD4}	MS0590	MS0590	MreB protein {UniProtKB/TrEMBL:Q65V13}	[TP0807-TP0497 (0.61855906)]
COG0234	COG1200	MS0458	MS0458	10 kDa chaperonin {UniProtKB/TrEMBL:Q65VE5}	MS1735	MS1735	RecG protein {UniProtKB/TrEMBL:Q65RR8}	[TP1013-TP0687 (0.84594196)]
COG0257	COG1253	MS2027	MS2027	50S ribosomal protein L36	MS0573	MS0573	Hypothetical protein {UniProtKB/TrEMBL:Q65V30}	[TP0209-TP0027 (0.74441797)]
COG0060	COG0681	MS1751	ileS	Isoleucyl-tRNA synthetase (EC 6.1.1.5) (Isoleucine--tRNA ligase) (IleRS)	MS0369	MS0369	LepB protein {UniProtKB/TrEMBL:Q65VN4}	[TP0452-TP0185 (0.79878455)]
COG0060	COG0681	MS1751	ileS	Isoleucyl-tRNA synthetase (EC 6.1.1.5) (Isoleucine--tRNA ligase) (IleRS)	MS0370	MS0370	Signal peptidase I {UniProtKB/TrEMBL:Q65VN3}	[TP0452-TP0185 (0.79878455)]
COG0242	COG1879	MS2201	MS2201	Peptide deformylase {UniProtKB/TrEMBL:Q65QF2}	MS1612	MS1612	RbsB protein {UniProtKB/TrEMBL:Q65S41}	[TP0757-TP0684 (0.80039173)]
COG0242	COG1879	MS2201	MS2201	Peptide deformylase {UniProtKB/TrEMBL:Q65QF2}	MS0201	MS0201	RbsB protein {UniProtKB/TrEMBL:Q65W52}	[TP0757-TP0684 (0.80039173)]
COG0242	COG1879	MS2201	MS2201	Peptide deformylase {UniProtKB/TrEMBL:Q65QF2}	MS0063	MS0063	RbsB protein {UniProtKB/TrEMBL:Q65WJ0}	[TP0757-TP0684 (0.80039173)]
COG0242	COG1879	MS2201	MS2201	Peptide deformylase {UniProtKB/TrEMBL:Q65QF2}	MS0639	MS0639	RbsB protein {UniProtKB/TrEMBL:Q65UW4}	[TP0757-TP0684 (0.80039173)]
COG0242	COG1879	MS2201	MS2201	Peptide deformylase {UniProtKB/TrEMBL:Q65QF2}	MS0643	MS0643	RbsB protein {UniProtKB/TrEMBL:Q65UW0}	[TP0757-TP0684 (0.80039173)]
COG0652	COG1879	MS0623	MS0623	Peptidyl-prolyl cis-trans isomerase	MS1612	MS1612	RbsB protein {UniProtKB/TrEMBL:Q65S41}	[TP0947-TP0684 (0.5775195)]
COG0652	COG1879	MS0623	MS0623	Peptidyl-prolyl cis-trans isomerase	MS0643	MS0643	RbsB protein {UniProtKB/TrEMBL:Q65UW0}	[TP0947-TP0684 (0.5775195)]
COG0652	COG1879	MS0624	MS0624	Peptidyl-prolyl cis-trans isomerase	MS0643	MS0643	RbsB protein {UniProtKB/TrEMBL:Q65UW0}	[TP0947-TP0684 (0.5775195)]
COG0652	COG1879	MS0623	MS0623	Peptidyl-prolyl cis-trans isomerase	MS0201	MS0201	RbsB protein {UniProtKB/TrEMBL:Q65W52}	[TP0947-TP0684 (0.5775195)]
COG0652	COG1879	MS0623	MS0623	Peptidyl-prolyl cis-trans isomerase	MS0639	MS0639	RbsB protein {UniProtKB/TrEMBL:Q65UW4}	[TP0947-TP0684 (0.5775195)]
COG0652	COG1879	MS0624	MS0624	Peptidyl-prolyl cis-trans isomerase	MS1612	MS1612	RbsB protein {UniProtKB/TrEMBL:Q65S41}	[TP0947-TP0684 (0.5775195)]
COG0652	COG1879	MS0624	MS0624	Peptidyl-prolyl cis-trans isomerase	MS0201	MS0201	RbsB protein {UniProtKB/TrEMBL:Q65W52}	[TP0947-TP0684 (0.5775195)]
COG0652	COG1879	MS0624	MS0624	Peptidyl-prolyl cis-trans isomerase	MS0639	MS0639	RbsB protein {UniProtKB/TrEMBL:Q65UW4}	[TP0947-TP0684 (0.5775195)]
COG0652	COG1879	MS0623	MS0623	Peptidyl-prolyl cis-trans isomerase	MS0063	MS0063	RbsB protein {UniProtKB/TrEMBL:Q65WJ0}	[TP0947-TP0684 (0.5775195)]
COG0652	COG1879	MS0624	MS0624	Peptidyl-prolyl cis-trans isomerase	MS0063	MS0063	RbsB protein {UniProtKB/TrEMBL:Q65WJ0}	[TP0947-TP0684 (0.5775195)]
COG0593	COG1077	MS1878	MS1878	DnaA protein {UniProtKB/TrEMBL:Q65RC5}	MS0590	MS0590	MreB protein {UniProtKB/TrEMBL:Q65V13}	[TP0001-TP0497 (0.678435)]
COG0593	COG1077	MS0485	dnaA	Chromosomal replication initiator protein dnaA	MS0590	MS0590	MreB protein {UniProtKB/TrEMBL:Q65V13}	[TP0001-TP0497 (0.678435)]
COG0249	COG0357	MS2244	mutS	MutS protein {UniProtKB/TrEMBL:Q65QA9}	MS2353	gidB	Methyltransferase gidB (EC 2.1.-.-) (Glucose-inhibited division protein B)	[TP0328-TP0946 (0.7367136)]
COG0465	COG0465	MS0964	MS0964	HflB protein {UniProtKB/TrEMBL:Q65TY9}	MS0964	MS0964	HflB protein {UniProtKB/TrEMBL:Q65TY9}	[TP0330-TP0330 (0.73856413)]
COG1512	COG2891	MS1215	MS1215	Hypothetical protein {UniProtKB/TrEMBL:Q65T88}	MS0593	MS0593	MreD protein {UniProtKB/TrEMBL:Q65V10}	[TP0561-TP0499 (0.5857341)]
COG0242	COG0272	MS2201	MS2201	Peptide deformylase {UniProtKB/TrEMBL:Q65QF2}	MS1766	MS1766	Lig protein {UniProtKB/TrEMBL:Q65RN7}	[TP0757-TP0634 (0.68197167)]
COG0265	COG0817	MS1373	MS1373	DegQ protein {UniProtKB/TrEMBL:Q65ST0}	MS0711	ruvC	Crossover junction endodeoxyribonuclease ruvC (EC 3.1.22.4) (Holliday junction nuclease ruvC) (Holliday junction resolvase ruvC)	[TP0773-TP0517 (0.5118523)]
COG0265	COG0817	MS0993	MS0993	DegQ protein {UniProtKB/TrEMBL:Q65TW0}	MS0711	ruvC	Crossover junction endodeoxyribonuclease ruvC (EC 3.1.22.4) (Holliday junction nuclease ruvC) (Holliday junction resolvase ruvC)	[TP0773-TP0517 (0.5118523)]
COG0187	COG0358	MS0878	MS0878	GyrB protein {UniProtKB/TrEMBL:Q65U75}	MS1761	MS1761	DnaG protein {UniProtKB/TrEMBL:Q65RP2}	[TP1006-TP0492 (0.55112576)]
COG0187	COG0358	MS2249	MS2249	DNA gyrase subunit B {UniProtKB/TrEMBL:Q65QA4}	MS1761	MS1761	DnaG protein {UniProtKB/TrEMBL:Q65RP2}	[TP1006-TP0492 (0.55112576)]
COG0301	COG0514	MS1062	thiI	Thiamine biosynthesis protein thiI	MS2081	MS2081	RecQ protein {UniProtKB/TrEMBL:Q65QS2}	[TP0559-TP0103 (0.6411465)]
COG1154	COG2812	MS1059	MS1059	Dxs protein {UniProtKB/TrEMBL:Q65TP4}	MS0871	MS0871	DnaX protein {UniProtKB/TrEMBL:Q65U82}	[TP0824-TP1005 (0.68180764)]
COG0223	COG1551	MS2202	fmt	Methionyl-tRNA formyltransferase (EC 2.1.2.9)	MS0347	MS0347	CsrA protein {UniProtKB/TrEMBL:Q65VQ6}	[TP0756-TP0657 (0.72355264)]
COG0237	COG0552	MS0359	coaE	Dephospho-CoA kinase (EC 2.7.1.24) (Dephosphocoenzyme A kinase)	MS0140	MS0140	FtsY protein {UniProtKB/TrEMBL:Q65WB3}	[TP0296-TP0578 (0.7885255)]
COG0080	COG0265	MS0207	rplK	50S ribosomal protein L11	MS1373	MS1373	DegQ protein {UniProtKB/TrEMBL:Q65ST0}	[TP0237-TP0773 (0.6164146)]
COG0080	COG0265	MS0207	rplK	50S ribosomal protein L11	MS0993	MS0993	DegQ protein {UniProtKB/TrEMBL:Q65TW0}	[TP0237-TP0773 (0.6164146)]
COG2812	COG2812	MS0871	MS0871	DnaX protein {UniProtKB/TrEMBL:Q65U82}	MS0871	MS0871	DnaX protein {UniProtKB/TrEMBL:Q65U82}	[TP1005-TP1005 (0.52391654)]
COG0223	COG0234	MS2202	fmt	Methionyl-tRNA formyltransferase (EC 2.1.2.9)	MS0458	MS0458	10 kDa chaperonin {UniProtKB/TrEMBL:Q65VE5}	[TP0756-TP1013 (0.64276713)]
COG0357	COG0459	MS2353	gidB	Methyltransferase gidB (EC 2.1.-.-) (Glucose-inhibited division protein B)	MS0459	groL	60 kDa chaperonin (Protein Cpn60) (groEL protein)	[TP0946-TP0030 (0.68326145)]
COG0664	COG1074	MS1077	MS1077	Crp protein {UniProtKB/TrEMBL:Q65TM6}	MS1099	MS1099	RecB protein {UniProtKB/TrEMBL:Q65TK4}	[TP0089-TP0898 (0.8304331)]
COG0664	COG1074	MS1934	MS1934	Crp protein {UniProtKB/TrEMBL:Q65R69}	MS1099	MS1099	RecB protein {UniProtKB/TrEMBL:Q65TK4}	[TP0089-TP0898 (0.8304331)]
COG0223	COG0242	MS2202	fmt	Methionyl-tRNA formyltransferase (EC 2.1.2.9)	MS2201	MS2201	Peptide deformylase {UniProtKB/TrEMBL:Q65QF2}	[TP0756-TP0757 (0.8300303)]
COG0233	COG0359	MS1929	frr	Ribosome recycling factor (Ribosome-releasing factor) (RRF)	MS0472	rplI	RplI protein {UniProtKB/TrEMBL:Q65VD1}	[TP0604-TP0060 (0.5105792)]
COG0265	COG0492	MS1373	MS1373	DegQ protein {UniProtKB/TrEMBL:Q65ST0}	MS0951	MS0951	Thioredoxin reductase {UniProtKB/TrEMBL:Q65U02}	[TP0773-TP0814 (0.6926654)]
COG0265	COG0492	MS0993	MS0993	DegQ protein {UniProtKB/TrEMBL:Q65TW0}	MS0951	MS0951	Thioredoxin reductase {UniProtKB/TrEMBL:Q65U02}	[TP0773-TP0814 (0.6926654)]
COG0124	COG0608	MS1920	hisS	Histidyl-tRNA synthetase (EC 6.1.1.21) (Histidine--tRNA ligase) (HisRS)	MS1539	MS1539	RecJ protein {UniProtKB/TrEMBL:Q65SB4}	[TP0641-TP0704 (0.75894904)]
COG0153	COG0242	MS0648	MS0648	GalK protein {UniProtKB/TrEMBL:Q65UV5}	MS2201	MS2201	Peptide deformylase {UniProtKB/TrEMBL:Q65QF2}	[TP0418-TP0757 (0.51512045)]
COG0465	COG0772	MS0964	MS0964	HflB protein {UniProtKB/TrEMBL:Q65TY9}	MS1831	MS1831	FtsW protein {UniProtKB/TrEMBL:Q65RH2}	[TP0330-TP0387 (0.8016956)]
COG0465	COG0772	MS0964	MS0964	HflB protein {UniProtKB/TrEMBL:Q65TY9}	MS1668	MS1668	FtsW protein {UniProtKB/TrEMBL:Q65RY5}	[TP0330-TP0387 (0.8016956)]
COG0234	COG0792	MS0458	MS0458	10 kDa chaperonin {UniProtKB/TrEMBL:Q65VE5}	MS1289	MS1289	UPF0102 protein MS1289	[TP1013-TP0913 (0.7815084)]
COG0192	COG0217	MS0669	metK	S-adenosylmethionine synthetase (EC 2.5.1.6) (Methionine adenosyltransferase) (AdoMet synthetase) (MAT)	MS0710	MS0710	Hypothetical UPF0082 protein MS0710	[TP0794-TP0474 (0.71912634)]
COG0092	COG0301	MS2042	rpsC	30S ribosomal protein S3	MS1062	thiI	Thiamine biosynthesis protein thiI	[TP0195-TP0559 (0.66944)]
COG0477	COG0845	MS1798	MS1798	ProP protein {UniProtKB/TrEMBL:Q65RK5}	MS0454	MS0454	AcrA protein {UniProtKB/TrEMBL:Q65VE9}	[TP0840-TP0965 (0.8653204)]
COG0477	COG0845	MS0392	MS0392	ProP protein {UniProtKB/TrEMBL:Q65VL1}	MS2089	MS2089	AcrA protein {UniProtKB/TrEMBL:Q65QR4}	[TP0840-TP0965 (0.8653204)]
COG0477	COG0845	MS2374	MS2374	ProP protein {UniProtKB/TrEMBL:Q65PX9}	MS1301	MS1301	AcrA protein {UniProtKB/TrEMBL:Q65T02}	[TP0840-TP0965 (0.8653204)]
COG0477	COG0845	MS0499	MS0499	ProP protein {UniProtKB/TrEMBL:Q65VA4}	MS1301	MS1301	AcrA protein {UniProtKB/TrEMBL:Q65T02}	[TP0840-TP0965 (0.8653204)]
COG0477	COG0845	MS0807	MS0807	ProP protein {UniProtKB/TrEMBL:Q65UE6}	MS0454	MS0454	AcrA protein {UniProtKB/TrEMBL:Q65VE9}	[TP0840-TP0965 (0.8653204)]
COG0477	COG0845	MS1407	MS1407	ProP protein {UniProtKB/TrEMBL:Q65SP6}	MS0454	MS0454	AcrA protein {UniProtKB/TrEMBL:Q65VE9}	[TP0840-TP0965 (0.8653204)]
COG0477	COG0845	MS0807	MS0807	ProP protein {UniProtKB/TrEMBL:Q65UE6}	MS1301	MS1301	AcrA protein {UniProtKB/TrEMBL:Q65T02}	[TP0840-TP0965 (0.8653204)]
COG0477	COG0845	MS0797	MS0797	ProP protein {UniProtKB/TrEMBL:Q65UF6}	MS2089	MS2089	AcrA protein {UniProtKB/TrEMBL:Q65QR4}	[TP0840-TP0965 (0.8653204)]
COG0477	COG0845	MS1798	MS1798	ProP protein {UniProtKB/TrEMBL:Q65RK5}	MS2089	MS2089	AcrA protein {UniProtKB/TrEMBL:Q65QR4}	[TP0840-TP0965 (0.8653204)]
COG0477	COG0845	MS0191	MS0191	ProP protein {UniProtKB/TrEMBL:Q65W62}	MS0454	MS0454	AcrA protein {UniProtKB/TrEMBL:Q65VE9}	[TP0840-TP0965 (0.8653204)]
COG0477	COG0845	MS0785	MS0785	ProP protein {UniProtKB/TrEMBL:Q65UG8}	MS1301	MS1301	AcrA protein {UniProtKB/TrEMBL:Q65T02}	[TP0840-TP0965 (0.8653204)]
COG0477	COG0845	MS0785	MS0785	ProP protein {UniProtKB/TrEMBL:Q65UG8}	MS1128	MS1128	AcrA protein {UniProtKB/TrEMBL:Q65TH5}	[TP0840-TP0965 (0.8653204)]
COG0477	COG0845	MS1178	MS1178	ProP protein {UniProtKB/TrEMBL:Q65TC5}	MS0454	MS0454	AcrA protein {UniProtKB/TrEMBL:Q65VE9}	[TP0840-TP0965 (0.8653204)]
COG0477	COG0845	MS0807	MS0807	ProP protein {UniProtKB/TrEMBL:Q65UE6}	MS1128	MS1128	AcrA protein {UniProtKB/TrEMBL:Q65TH5}	[TP0840-TP0965 (0.8653204)]
COG0477	COG0845	MS0807	MS0807	ProP protein {UniProtKB/TrEMBL:Q65UE6}	MS2089	MS2089	AcrA protein {UniProtKB/TrEMBL:Q65QR4}	[TP0840-TP0965 (0.8653204)]
COG0477	COG0845	MS0499	MS0499	ProP protein {UniProtKB/TrEMBL:Q65VA4}	MS0454	MS0454	AcrA protein {UniProtKB/TrEMBL:Q65VE9}	[TP0840-TP0965 (0.8653204)]
COG0477	COG0845	MS1407	MS1407	ProP protein {UniProtKB/TrEMBL:Q65SP6}	MS1128	MS1128	AcrA protein {UniProtKB/TrEMBL:Q65TH5}	[TP0840-TP0965 (0.8653204)]
COG0477	COG0845	MS0392	MS0392	ProP protein {UniProtKB/TrEMBL:Q65VL1}	MS1301	MS1301	AcrA protein {UniProtKB/TrEMBL:Q65T02}	[TP0840-TP0965 (0.8653204)]
COG0477	COG0845	MS2374	MS2374	ProP protein {UniProtKB/TrEMBL:Q65PX9}	MS0454	MS0454	AcrA protein {UniProtKB/TrEMBL:Q65VE9}	[TP0840-TP0965 (0.8653204)]
COG0477	COG0845	MS2374	MS2374	ProP protein {UniProtKB/TrEMBL:Q65PX9}	MS1128	MS1128	AcrA protein {UniProtKB/TrEMBL:Q65TH5}	[TP0840-TP0965 (0.8653204)]
COG0477	COG0845	MS0797	MS0797	ProP protein {UniProtKB/TrEMBL:Q65UF6}	MS0454	MS0454	AcrA protein {UniProtKB/TrEMBL:Q65VE9}	[TP0840-TP0965 (0.8653204)]
COG0477	COG0845	MS1798	MS1798	ProP protein {UniProtKB/TrEMBL:Q65RK5}	MS1301	MS1301	AcrA protein {UniProtKB/TrEMBL:Q65T02}	[TP0840-TP0965 (0.8653204)]
COG0477	COG0845	MS0797	MS0797	ProP protein {UniProtKB/TrEMBL:Q65UF6}	MS1128	MS1128	AcrA protein {UniProtKB/TrEMBL:Q65TH5}	[TP0840-TP0965 (0.8653204)]
COG0477	COG0845	MS0499	MS0499	ProP protein {UniProtKB/TrEMBL:Q65VA4}	MS2089	MS2089	AcrA protein {UniProtKB/TrEMBL:Q65QR4}	[TP0840-TP0965 (0.8653204)]
COG0477	COG0845	MS1407	MS1407	ProP protein {UniProtKB/TrEMBL:Q65SP6}	MS2089	MS2089	AcrA protein {UniProtKB/TrEMBL:Q65QR4}	[TP0840-TP0965 (0.8653204)]
COG0477	COG0845	MS0392	MS0392	ProP protein {UniProtKB/TrEMBL:Q65VL1}	MS0454	MS0454	AcrA protein {UniProtKB/TrEMBL:Q65VE9}	[TP0840-TP0965 (0.8653204)]
COG0477	COG0845	MS1178	MS1178	ProP protein {UniProtKB/TrEMBL:Q65TC5}	MS1301	MS1301	AcrA protein {UniProtKB/TrEMBL:Q65T02}	[TP0840-TP0965 (0.8653204)]
COG0477	COG0845	MS1407	MS1407	ProP protein {UniProtKB/TrEMBL:Q65SP6}	MS1301	MS1301	AcrA protein {UniProtKB/TrEMBL:Q65T02}	[TP0840-TP0965 (0.8653204)]
COG0477	COG0845	MS2054	MS2054	ProP protein {UniProtKB/TrEMBL:Q65QU9}	MS1128	MS1128	AcrA protein {UniProtKB/TrEMBL:Q65TH5}	[TP0840-TP0965 (0.8653204)]
COG0477	COG0845	MS2374	MS2374	ProP protein {UniProtKB/TrEMBL:Q65PX9}	MS2089	MS2089	AcrA protein {UniProtKB/TrEMBL:Q65QR4}	[TP0840-TP0965 (0.8653204)]
COG0477	COG0845	MS1178	MS1178	ProP protein {UniProtKB/TrEMBL:Q65TC5}	MS1128	MS1128	AcrA protein {UniProtKB/TrEMBL:Q65TH5}	[TP0840-TP0965 (0.8653204)]
COG0477	COG0845	MS1178	MS1178	ProP protein {UniProtKB/TrEMBL:Q65TC5}	MS2089	MS2089	AcrA protein {UniProtKB/TrEMBL:Q65QR4}	[TP0840-TP0965 (0.8653204)]
COG0477	COG0845	MS0191	MS0191	ProP protein {UniProtKB/TrEMBL:Q65W62}	MS1128	MS1128	AcrA protein {UniProtKB/TrEMBL:Q65TH5}	[TP0840-TP0965 (0.8653204)]
COG0477	COG0845	MS0392	MS0392	ProP protein {UniProtKB/TrEMBL:Q65VL1}	MS1128	MS1128	AcrA protein {UniProtKB/TrEMBL:Q65TH5}	[TP0840-TP0965 (0.8653204)]
COG0477	COG0845	MS0785	MS0785	ProP protein {UniProtKB/TrEMBL:Q65UG8}	MS0454	MS0454	AcrA protein {UniProtKB/TrEMBL:Q65VE9}	[TP0840-TP0965 (0.8653204)]
COG0477	COG0845	MS2054	MS2054	ProP protein {UniProtKB/TrEMBL:Q65QU9}	MS0454	MS0454	AcrA protein {UniProtKB/TrEMBL:Q65VE9}	[TP0840-TP0965 (0.8653204)]
COG0477	COG0845	MS2054	MS2054	ProP protein {UniProtKB/TrEMBL:Q65QU9}	MS1301	MS1301	AcrA protein {UniProtKB/TrEMBL:Q65T02}	[TP0840-TP0965 (0.8653204)]
COG0477	COG0845	MS0499	MS0499	ProP protein {UniProtKB/TrEMBL:Q65VA4}	MS1128	MS1128	AcrA protein {UniProtKB/TrEMBL:Q65TH5}	[TP0840-TP0965 (0.8653204)]
COG0477	COG0845	MS0191	MS0191	ProP protein {UniProtKB/TrEMBL:Q65W62}	MS2089	MS2089	AcrA protein {UniProtKB/TrEMBL:Q65QR4}	[TP0840-TP0965 (0.8653204)]
COG0477	COG0845	MS0785	MS0785	ProP protein {UniProtKB/TrEMBL:Q65UG8}	MS2089	MS2089	AcrA protein {UniProtKB/TrEMBL:Q65QR4}	[TP0840-TP0965 (0.8653204)]
COG0477	COG0845	MS1798	MS1798	ProP protein {UniProtKB/TrEMBL:Q65RK5}	MS1128	MS1128	AcrA protein {UniProtKB/TrEMBL:Q65TH5}	[TP0840-TP0965 (0.8653204)]
COG0477	COG0845	MS2054	MS2054	ProP protein {UniProtKB/TrEMBL:Q65QU9}	MS2089	MS2089	AcrA protein {UniProtKB/TrEMBL:Q65QR4}	[TP0840-TP0965 (0.8653204)]
COG0477	COG0845	MS0191	MS0191	ProP protein {UniProtKB/TrEMBL:Q65W62}	MS1301	MS1301	AcrA protein {UniProtKB/TrEMBL:Q65T02}	[TP0840-TP0965 (0.8653204)]
COG0477	COG0845	MS0797	MS0797	ProP protein {UniProtKB/TrEMBL:Q65UF6}	MS1301	MS1301	AcrA protein {UniProtKB/TrEMBL:Q65T02}	[TP0840-TP0965 (0.8653204)]
COG0305	COG2812	MS1183	MS1183	DnaB protein {UniProtKB/TrEMBL:Q65TC0}	MS0871	MS0871	DnaX protein {UniProtKB/TrEMBL:Q65U82}	[TP0058-TP1005 (0.7130585)]
COG0188	COG0526	MS0875	MS0875	GyrA protein {UniProtKB/TrEMBL:Q65U78}	MS0607	MS0607	TrxA protein {UniProtKB/TrEMBL:Q65UZ6}	[TP0005-TP0100 (0.7885434)]
COG0188	COG0526	MS0875	MS0875	GyrA protein {UniProtKB/TrEMBL:Q65U78}	MS1626	MS1626	TrxA protein {UniProtKB/TrEMBL:Q65S27}	[TP0005-TP0100 (0.7885434)]
COG0188	COG0526	MS0858	MS0858	GyrA protein {UniProtKB/TrEMBL:Q65U95}	MS1813	MS1813	TrxA protein {UniProtKB/TrEMBL:Q65RJ0}	[TP0005-TP0100 (0.7885434)]
COG0188	COG0526	MS0858	MS0858	GyrA protein {UniProtKB/TrEMBL:Q65U95}	MS1626	MS1626	TrxA protein {UniProtKB/TrEMBL:Q65S27}	[TP0005-TP0100 (0.7885434)]
COG0188	COG0526	MS0875	MS0875	GyrA protein {UniProtKB/TrEMBL:Q65U78}	MS1813	MS1813	TrxA protein {UniProtKB/TrEMBL:Q65RJ0}	[TP0005-TP0100 (0.7885434)]
COG0188	COG0526	MS0858	MS0858	GyrA protein {UniProtKB/TrEMBL:Q65U95}	MS0607	MS0607	TrxA protein {UniProtKB/TrEMBL:Q65UZ6}	[TP0005-TP0100 (0.7885434)]
COG0188	COG0526	MS0858	MS0858	GyrA protein {UniProtKB/TrEMBL:Q65U95}	MS2059	MS2059	TrxA protein {UniProtKB/TrEMBL:Q65QU4}	[TP0005-TP0100 (0.7885434)]
COG0188	COG0526	MS0875	MS0875	GyrA protein {UniProtKB/TrEMBL:Q65U78}	MS1538	MS1538	TrxA protein {UniProtKB/TrEMBL:Q65SB5}	[TP0005-TP0100 (0.7885434)]
COG0188	COG0526	MS0875	MS0875	GyrA protein {UniProtKB/TrEMBL:Q65U78}	MS2059	MS2059	TrxA protein {UniProtKB/TrEMBL:Q65QU4}	[TP0005-TP0100 (0.7885434)]
COG0188	COG0526	MS0858	MS0858	GyrA protein {UniProtKB/TrEMBL:Q65U95}	MS1538	MS1538	TrxA protein {UniProtKB/TrEMBL:Q65SB5}	[TP0005-TP0100 (0.7885434)]
COG0526	COG0771	MS1813	MS1813	TrxA protein {UniProtKB/TrEMBL:Q65RJ0}	MS1669	murD	UDP-N-acetylmuramoylalanine--D-glutamate ligase (EC 6.3.2.9) (UDP-N- acetylmuramoyl-L-alanyl-D-glutamate synthetase) (D-glutamic acid- adding enzyme)	[TP0100-TP0903 (0.59509045)]
COG0526	COG0771	MS2059	MS2059	TrxA protein {UniProtKB/TrEMBL:Q65QU4}	MS1669	murD	UDP-N-acetylmuramoylalanine--D-glutamate ligase (EC 6.3.2.9) (UDP-N- acetylmuramoyl-L-alanyl-D-glutamate synthetase) (D-glutamic acid- adding enzyme)	[TP0100-TP0903 (0.59509045)]
COG0526	COG0771	MS1538	MS1538	TrxA protein {UniProtKB/TrEMBL:Q65SB5}	MS1669	murD	UDP-N-acetylmuramoylalanine--D-glutamate ligase (EC 6.3.2.9) (UDP-N- acetylmuramoyl-L-alanyl-D-glutamate synthetase) (D-glutamic acid- adding enzyme)	[TP0100-TP0903 (0.59509045)]
COG0526	COG0771	MS1626	MS1626	TrxA protein {UniProtKB/TrEMBL:Q65S27}	MS1669	murD	UDP-N-acetylmuramoylalanine--D-glutamate ligase (EC 6.3.2.9) (UDP-N- acetylmuramoyl-L-alanyl-D-glutamate synthetase) (D-glutamic acid- adding enzyme)	[TP0100-TP0903 (0.59509045)]
COG0526	COG0771	MS0607	MS0607	TrxA protein {UniProtKB/TrEMBL:Q65UZ6}	MS1669	murD	UDP-N-acetylmuramoylalanine--D-glutamate ligase (EC 6.3.2.9) (UDP-N- acetylmuramoyl-L-alanyl-D-glutamate synthetase) (D-glutamic acid- adding enzyme)	[TP0100-TP0903 (0.59509045)]
COG0143	COG0845	MS1631	metG	Methionyl-tRNA synthetase (EC 6.1.1.10) (Methionine--tRNA ligase) (MetRS)	MS2089	MS2089	AcrA protein {UniProtKB/TrEMBL:Q65QR4}	[TP0798-TP0965 (0.7246752)]
COG0143	COG0845	MS1631	metG	Methionyl-tRNA synthetase (EC 6.1.1.10) (Methionine--tRNA ligase) (MetRS)	MS1301	MS1301	AcrA protein {UniProtKB/TrEMBL:Q65T02}	[TP0798-TP0965 (0.7246752)]
COG0143	COG0845	MS1631	metG	Methionyl-tRNA synthetase (EC 6.1.1.10) (Methionine--tRNA ligase) (MetRS)	MS1128	MS1128	AcrA protein {UniProtKB/TrEMBL:Q65TH5}	[TP0798-TP0965 (0.7246752)]
COG0143	COG0845	MS1631	metG	Methionyl-tRNA synthetase (EC 6.1.1.10) (Methionine--tRNA ligase) (MetRS)	MS0454	MS0454	AcrA protein {UniProtKB/TrEMBL:Q65VE9}	[TP0798-TP0965 (0.7246752)]
COG0250	COG0772	MS0205	MS0205	Transcription antitermination protein nusG	MS1831	MS1831	FtsW protein {UniProtKB/TrEMBL:Q65RH2}	[TP0236-TP0387 (0.7470728)]
COG0250	COG0772	MS0205	MS0205	Transcription antitermination protein nusG	MS1668	MS1668	FtsW protein {UniProtKB/TrEMBL:Q65RY5}	[TP0236-TP0387 (0.7470728)]
COG0227	COG0740	MS1942	rpmB	50S ribosomal protein L28	MS1847	clpP	ATP-dependent Clp protease proteolytic subunit (EC 3.4.21.92) (Endopeptidase Clp)	[TP0362-TP0507 (0.75048)]
COG0445	COG3839	MS2354	gidA	tRNA uridine 5-carboxymethylaminomethyl modification enzyme gidA (Glucose-inhibited division protein A)	MS2067	MS2067	MalK protein {UniProtKB/TrEMBL:Q65QT6}	[TP0044-TP0804 (0.81002605)]
COG0103	COG0211	MS1282	MS1282	30S ribosomal protein S9	MS1598	rpmA	50S ribosomal protein L27	[TP1024-TP0743 (0.87139803)]
COG0472	COG1512	MS0911	MS0911	Rfe protein {UniProtKB/TrEMBL:Q65U42}	MS1215	MS1215	Hypothetical protein {UniProtKB/TrEMBL:Q65T88}	[TP0345-TP0561 (0.53951585)]
COG0472	COG1512	MS1670	mraY	Phospho-N-acetylmuramoyl-pentapeptide-transferase (EC 2.7.8.13) (UDP- MurNAc-pentapeptide phosphotransferase)	MS1215	MS1215	Hypothetical protein {UniProtKB/TrEMBL:Q65T88}	[TP0345-TP0561 (0.53951585)]
COG0530	COG0741	MS1372	MS1372	Hypothetical protein {UniProtKB/TrEMBL:Q65ST1}	MS0315	mltC	Membrane-bound lytic murein transglycosylase C precursor (EC 3.2.1.-) (Murein hydrolase C)	[TP1034-TP0043 (0.7823198)]
COG0530	COG0741	MS1372	MS1372	Hypothetical protein {UniProtKB/TrEMBL:Q65ST1}	MS1565	MS1565	MltE protein {UniProtKB/TrEMBL:Q65S88}	[TP1034-TP0043 (0.7823198)]
COG0621	COG2812	MS1690	MS1690	MiaB protein {UniProtKB/TrEMBL:Q65RW3}	MS0871	MS0871	DnaX protein {UniProtKB/TrEMBL:Q65U82}	[TP0754-TP1005 (0.5550382)]
COG0621	COG2812	MS2247	MS2247	MiaB protein {UniProtKB/TrEMBL:Q65QA6}	MS0871	MS0871	DnaX protein {UniProtKB/TrEMBL:Q65U82}	[TP0754-TP1005 (0.5550382)]
COG0442	COG4591	MS2063	MS2063	ProS protein {UniProtKB/TrEMBL:Q65QU0}	MS1187	MS1187	Hypothetical protein {UniProtKB/TrEMBL:Q65TB6}	[TP0160-TP0582 (0.74148)]
COG0442	COG4591	MS2063	MS2063	ProS protein {UniProtKB/TrEMBL:Q65QU0}	MS1185	MS1185	Hypothetical protein {UniProtKB/TrEMBL:Q65TB8}	[TP0160-TP0582 (0.74148)]
COG1432	COG1488	MS0983	MS0983	Hypothetical protein {UniProtKB/TrEMBL:Q65TX0}	MS1889	MS1889	PncB protein {UniProtKB/TrEMBL:Q65RB4}	[TP0894-TP0628 (0.59059936)]
COG0693	COG0761	MS1423	MS1423	ThiJ protein {UniProtKB/TrEMBL:Q65SN0}	MS1749	lytB	4-hydroxy-3-methylbut-2-enyl diphosphate reductase (EC 1.17.1.2)	[TP0445-TP0547 (0.53976095)]
COG0223	COG0664	MS2202	fmt	Methionyl-tRNA formyltransferase (EC 2.1.2.9)	MS1077	MS1077	Crp protein {UniProtKB/TrEMBL:Q65TM6}	[TP0756-TP0995 (0.69102824)]
COG0223	COG0664	MS2202	fmt	Methionyl-tRNA formyltransferase (EC 2.1.2.9)	MS1934	MS1934	Crp protein {UniProtKB/TrEMBL:Q65R69}	[TP0756-TP0995 (0.69102824)]
COG0697	COG0716	MS1753	MS1753	RhaT protein {UniProtKB/TrEMBL:Q65RQ0}	MS2250	MS2250	FldA protein {UniProtKB/TrEMBL:Q65QA3}	[TP0986-TP0925 (0.8288174)]
COG0697	COG0716	MS1754	MS1754	RhaT protein {UniProtKB/TrEMBL:Q65RP9}	MS2250	MS2250	FldA protein {UniProtKB/TrEMBL:Q65QA3}	[TP0986-TP0925 (0.8288174)]
COG0697	COG0716	MS1825	MS1825	RhaT protein {UniProtKB/TrEMBL:Q65RH8}	MS0860	MS0860	FldA protein {UniProtKB/TrEMBL:Q65U93}	[TP0986-TP0925 (0.8288174)]
COG0697	COG0716	MS2326	rhaT	L-rhamnose-proton symporter (L-rhamnose-H(+) transport protein)	MS0860	MS0860	FldA protein {UniProtKB/TrEMBL:Q65U93}	[TP0986-TP0925 (0.8288174)]
COG0697	COG0716	MS1825	MS1825	RhaT protein {UniProtKB/TrEMBL:Q65RH8}	MS2250	MS2250	FldA protein {UniProtKB/TrEMBL:Q65QA3}	[TP0986-TP0925 (0.8288174)]
COG0697	COG0716	MS0885	MS0885	RhaT protein {UniProtKB/TrEMBL:Q65U68}	MS0860	MS0860	FldA protein {UniProtKB/TrEMBL:Q65U93}	[TP0986-TP0925 (0.8288174)]
COG0697	COG0716	MS1597	MS1597	RhaT protein {UniProtKB/TrEMBL:Q65S57}	MS0860	MS0860	FldA protein {UniProtKB/TrEMBL:Q65U93}	[TP0986-TP0925 (0.8288174)]
COG0697	COG0716	MS0535	MS0535	RhaT protein {UniProtKB/TrEMBL:Q65V68}	MS1208	MS1208	InsB protein {UniProtKB/TrEMBL:Q65T95}	[TP0986-TP0925 (0.8288174)]
COG0697	COG0716	MS1825	MS1825	RhaT protein {UniProtKB/TrEMBL:Q65RH8}	MS1208	MS1208	InsB protein {UniProtKB/TrEMBL:Q65T95}	[TP0986-TP0925 (0.8288174)]
COG0697	COG0716	MS0535	MS0535	RhaT protein {UniProtKB/TrEMBL:Q65V68}	MS0860	MS0860	FldA protein {UniProtKB/TrEMBL:Q65U93}	[TP0986-TP0925 (0.8288174)]
COG0697	COG0716	MS0535	MS0535	RhaT protein {UniProtKB/TrEMBL:Q65V68}	MS2250	MS2250	FldA protein {UniProtKB/TrEMBL:Q65QA3}	[TP0986-TP0925 (0.8288174)]
COG0697	COG0716	MS1754	MS1754	RhaT protein {UniProtKB/TrEMBL:Q65RP9}	MS1208	MS1208	InsB protein {UniProtKB/TrEMBL:Q65T95}	[TP0986-TP0925 (0.8288174)]
COG0697	COG0716	MS1595	MS1595	RhaT protein {UniProtKB/TrEMBL:Q65S58}	MS2250	MS2250	FldA protein {UniProtKB/TrEMBL:Q65QA3}	[TP0986-TP0925 (0.8288174)]
COG0697	COG0716	MS1595	MS1595	RhaT protein {UniProtKB/TrEMBL:Q65S58}	MS1208	MS1208	InsB protein {UniProtKB/TrEMBL:Q65T95}	[TP0986-TP0925 (0.8288174)]
COG0697	COG0716	MS1753	MS1753	RhaT protein {UniProtKB/TrEMBL:Q65RQ0}	MS0860	MS0860	FldA protein {UniProtKB/TrEMBL:Q65U93}	[TP0986-TP0925 (0.8288174)]
COG0697	COG0716	MS1597	MS1597	RhaT protein {UniProtKB/TrEMBL:Q65S57}	MS2250	MS2250	FldA protein {UniProtKB/TrEMBL:Q65QA3}	[TP0986-TP0925 (0.8288174)]
COG0697	COG0716	MS0885	MS0885	RhaT protein {UniProtKB/TrEMBL:Q65U68}	MS1208	MS1208	InsB protein {UniProtKB/TrEMBL:Q65T95}	[TP0986-TP0925 (0.8288174)]
COG0697	COG0716	MS1753	MS1753	RhaT protein {UniProtKB/TrEMBL:Q65RQ0}	MS1208	MS1208	InsB protein {UniProtKB/TrEMBL:Q65T95}	[TP0986-TP0925 (0.8288174)]
COG0697	COG0716	MS2326	rhaT	L-rhamnose-proton symporter (L-rhamnose-H(+) transport protein)	MS1208	MS1208	InsB protein {UniProtKB/TrEMBL:Q65T95}	[TP0986-TP0925 (0.8288174)]
COG0697	COG0716	MS2326	rhaT	L-rhamnose-proton symporter (L-rhamnose-H(+) transport protein)	MS2250	MS2250	FldA protein {UniProtKB/TrEMBL:Q65QA3}	[TP0986-TP0925 (0.8288174)]
COG0697	COG0716	MS1595	MS1595	RhaT protein {UniProtKB/TrEMBL:Q65S58}	MS0860	MS0860	FldA protein {UniProtKB/TrEMBL:Q65U93}	[TP0986-TP0925 (0.8288174)]
COG0697	COG0716	MS0885	MS0885	RhaT protein {UniProtKB/TrEMBL:Q65U68}	MS2250	MS2250	FldA protein {UniProtKB/TrEMBL:Q65QA3}	[TP0986-TP0925 (0.8288174)]
COG0697	COG0716	MS1754	MS1754	RhaT protein {UniProtKB/TrEMBL:Q65RP9}	MS0860	MS0860	FldA protein {UniProtKB/TrEMBL:Q65U93}	[TP0986-TP0925 (0.8288174)]
COG0697	COG0716	MS1597	MS1597	RhaT protein {UniProtKB/TrEMBL:Q65S57}	MS1208	MS1208	InsB protein {UniProtKB/TrEMBL:Q65T95}	[TP0986-TP0925 (0.8288174)]
COG0465	COG4591	MS0964	MS0964	HflB protein {UniProtKB/TrEMBL:Q65TY9}	MS1187	MS1187	Hypothetical protein {UniProtKB/TrEMBL:Q65TB6}	[TP0765-TP0582 (0.6598422)]
COG0465	COG4591	MS0964	MS0964	HflB protein {UniProtKB/TrEMBL:Q65TY9}	MS1185	MS1185	Hypothetical protein {UniProtKB/TrEMBL:Q65TB8}	[TP0765-TP0582 (0.6598422)]
COG0773	COG0817	MS1614	MS1614	MurC protein {UniProtKB/TrEMBL:Q65S39}	MS0711	ruvC	Crossover junction endodeoxyribonuclease ruvC (EC 3.1.22.4) (Holliday junction nuclease ruvC) (Holliday junction resolvase ruvC)	[TP0341-TP0517 (0.7285616)]
COG0773	COG0817	MS1666	murC	UDP-N-acetylmuramate--L-alanine ligase (EC 6.3.2.8) (UDP-N- acetylmuramoyl-L-alanine synthetase)	MS0711	ruvC	Crossover junction endodeoxyribonuclease ruvC (EC 3.1.22.4) (Holliday junction nuclease ruvC) (Holliday junction resolvase ruvC)	[TP0341-TP0517 (0.7285616)]
COG0272	COG0773	MS1766	MS1766	Lig protein {UniProtKB/TrEMBL:Q65RN7}	MS1666	murC	UDP-N-acetylmuramate--L-alanine ligase (EC 6.3.2.8) (UDP-N- acetylmuramoyl-L-alanine synthetase)	[TP0634-TP0341 (0.8201813)]
COG0272	COG0773	MS1766	MS1766	Lig protein {UniProtKB/TrEMBL:Q65RN7}	MS1614	MS1614	MurC protein {UniProtKB/TrEMBL:Q65S39}	[TP0634-TP0341 (0.8201813)]
COG1512	COG2095	MS1215	MS1215	Hypothetical protein {UniProtKB/TrEMBL:Q65T88}	MS0138	MS0138	MarC protein {UniProtKB/TrEMBL:Q65WB5}	[TP0561-TP0988 (0.5704539)]
COG1512	COG2095	MS1215	MS1215	Hypothetical protein {UniProtKB/TrEMBL:Q65T88}	MS1180	MS1180	MarC protein {UniProtKB/TrEMBL:Q65TC3}	[TP0561-TP0988 (0.5704539)]
COG0301	COG0566	MS1062	thiI	Thiamine biosynthesis protein thiI	MS0474	MS0474	SpoU protein {UniProtKB/TrEMBL:Q65VC9}	[TP0559-TP0054 (0.678511)]
COG0301	COG0566	MS1062	thiI	Thiamine biosynthesis protein thiI	MS0248	MS0248	SpoU protein {UniProtKB/TrEMBL:Q65W05}	[TP0559-TP0054 (0.678511)]
COG0353	COG0514	MS1506	recR	Recombination protein recR	MS2081	MS2081	RecQ protein {UniProtKB/TrEMBL:Q65QS2}	[TP1004-TP0103 (0.6917512)]
COG0036	COG0249	MS2330	MS2330	Ribulose-phosphate 3-epimerase	MS2244	mutS	MutS protein {UniProtKB/TrEMBL:Q65QA9}	[TP0945-TP0328 (0.6742458)]
COG0124	COG0465	MS1920	hisS	Histidyl-tRNA synthetase (EC 6.1.1.21) (Histidine--tRNA ligase) (HisRS)	MS0964	MS0964	HflB protein {UniProtKB/TrEMBL:Q65TY9}	[TP0641-TP0330 (0.76316583)]
COG0493	COG1488	MS0731	MS0731	GltD protein {UniProtKB/TrEMBL:Q65UM2}	MS1889	MS1889	PncB protein {UniProtKB/TrEMBL:Q65RB4}	[TP0735-TP0628 (0.6598422)]
COG0772	COG1512	MS1831	MS1831	FtsW protein {UniProtKB/TrEMBL:Q65RH2}	MS1215	MS1215	Hypothetical protein {UniProtKB/TrEMBL:Q65T88}	[TP0387-TP0561 (0.5082704)]
COG0772	COG1512	MS1668	MS1668	FtsW protein {UniProtKB/TrEMBL:Q65RY5}	MS1215	MS1215	Hypothetical protein {UniProtKB/TrEMBL:Q65T88}	[TP0387-TP0561 (0.5082704)]
COG0173	COG0493	MS0708	aspS	Aspartyl-tRNA synthetase (EC 6.1.1.12) (Aspartate--tRNA ligase) (AspRS)	MS0731	MS0731	GltD protein {UniProtKB/TrEMBL:Q65UM2}	[TP0985-TP0735 (0.50901)]
COG0504	COG0728	MS0255	MS0255	PyrG protein {UniProtKB/TrEMBL:Q65VZ8}	MS1755	MS1755	MviN protein {UniProtKB/TrEMBL:Q65RP8}	[TP0305-TP0516 (0.84299135)]
COG0275	COG0820	MS1675	mraW	S-adenosyl-methyltransferase mraW (EC 2.1.1.-)	MS1916	MS1916	Hypothetical protein {UniProtKB/TrEMBL:Q65R87}	[TP0384-TP0068 (0.79878455)]
COG0242	COG0360	MS2201	MS2201	Peptide deformylase {UniProtKB/TrEMBL:Q65QF2}	MS0469	rpsF	30S ribosomal protein S6	[TP0757-TP0063 (0.54983324)]
COG0267	COG0357	MS1943	MS1943	50S ribosomal protein L33	MS2353	gidB	Methyltransferase gidB (EC 2.1.-.-) (Glucose-inhibited division protein B)	[TP0234-TP0946 (0.6249908)]
COG0234	COG0772	MS0458	MS0458	10 kDa chaperonin {UniProtKB/TrEMBL:Q65VE5}	MS1668	MS1668	FtsW protein {UniProtKB/TrEMBL:Q65RY5}	[TP1013-TP0387 (0.81326103)]
COG0234	COG0772	MS0458	MS0458	10 kDa chaperonin {UniProtKB/TrEMBL:Q65VE5}	MS1831	MS1831	FtsW protein {UniProtKB/TrEMBL:Q65RH2}	[TP1013-TP0387 (0.81326103)]
COG0305	COG1595	MS1183	MS1183	DnaB protein {UniProtKB/TrEMBL:Q65TC0}	MS2228	MS2228	RpoE protein {UniProtKB/TrEMBL:Q65QC5}	[TP0058-TP0092 (0.74082893)]
COG0228	COG0250	MS0440	rpsP	RpsP protein {UniProtKB/TrEMBL:Q65VG3}	MS0205	MS0205	Transcription antitermination protein nusG	[TP0905-TP0236 (0.7099409)]
COG0173	COG1512	MS0708	aspS	Aspartyl-tRNA synthetase (EC 6.1.1.12) (Aspartate--tRNA ligase) (AspRS)	MS1215	MS1215	Hypothetical protein {UniProtKB/TrEMBL:Q65T88}	[TP0985-TP0561 (0.83540547)]
COG0465	COG0532	MS0964	MS0964	HflB protein {UniProtKB/TrEMBL:Q65TY9}	MS1444	infB	Translation initiation factor IF-2	[TP0330-TP0891 (0.8751731)]
COG1452	COG1488	MS2357	imp	Organic solvent tolerance protein precursor	MS1889	MS1889	PncB protein {UniProtKB/TrEMBL:Q65RB4}	[TP0515-TP0628 (0.6658587)]
COG0234	COG0445	MS0458	MS0458	10 kDa chaperonin {UniProtKB/TrEMBL:Q65VE5}	MS2354	gidA	tRNA uridine 5-carboxymethylaminomethyl modification enzyme gidA (Glucose-inhibited division protein A)	[TP1013-TP0044 (0.813164)]
COG0326	COG0353	MS1696	htpG	Chaperone protein htpG (Heat shock protein htpG) (High temperature protein G)	MS1506	recR	Recombination protein recR	[TP0984-TP1004 (0.5573069)]
COG0301	COG1643	MS1062	thiI	Thiamine biosynthesis protein thiI	MS1437	MS1437	HrpA protein {UniProtKB/TrEMBL:Q65SL6}	[TP0559-TP0526 (0.5663735)]
COG0265	COG1381	MS1373	MS1373	DegQ protein {UniProtKB/TrEMBL:Q65ST0}	MS0239	recO	DNA repair protein recO (Recombination protein O)	[TP0773-TP0636 (0.870009)]
COG0265	COG1381	MS0993	MS0993	DegQ protein {UniProtKB/TrEMBL:Q65TW0}	MS0239	recO	DNA repair protein recO (Recombination protein O)	[TP0773-TP0636 (0.870009)]
COG1186	COG1925	MS1542	MS1542	PrfB protein {UniProtKB/TrEMBL:Q65SB1}	MS1510	MS1510	FruB protein {UniProtKB/TrEMBL:Q65SE3}	[TP0576-TP0589 (0.79878455)]
COG1512	COG4658	MS1215	MS1215	Hypothetical protein {UniProtKB/TrEMBL:Q65T88}	MS0919	MS0919	NqrB protein {UniProtKB/TrEMBL:Q65U34}	[TP0561-TP0151 (0.5550382)]
COG0319	COG0333	MS1680	MS1680	UPF0054 protein MS1680	MS1869	MS1869	RpmF protein {UniProtKB/TrEMBL:Q65RD4}	[TP0650-TP0807 (0.80809164)]
COG0301	COG0849	MS1062	thiI	Thiamine biosynthesis protein thiI	MS1662	MS1662	FtsA protein {UniProtKB/TrEMBL:Q65RZ1}	[TP0559-TP0389 (0.64923996)]
COG0195	COG1643	MS1445	MS1445	NusA protein {UniProtKB/TrEMBL:Q65SK8}	MS1437	MS1437	HrpA protein {UniProtKB/TrEMBL:Q65SL6}	[TP0892-TP0526 (0.71912634)]
COG0687	COG0693	MS2292	MS2292	PotD protein {UniProtKB/TrEMBL:Q65Q61}	MS1423	MS1423	ThiJ protein {UniProtKB/TrEMBL:Q65SN0}	[TP0655-TP0445 (0.5706956)]
COG0687	COG0693	MS0809	MS0809	PotD protein {UniProtKB/TrEMBL:Q65UE4}	MS1423	MS1423	ThiJ protein {UniProtKB/TrEMBL:Q65SN0}	[TP0655-TP0445 (0.5706956)]
COG0705	COG1187	MS2185	MS2185	GlpG protein {UniProtKB/TrEMBL:Q65QG8}	MS0391	MS0391	RsuA protein {UniProtKB/TrEMBL:Q65VL2}	[TP0982-TP0459 (0.6079956)]
COG0705	COG1187	MS2185	MS2185	GlpG protein {UniProtKB/TrEMBL:Q65QG8}	MS1038	MS1038	RsuA protein {UniProtKB/TrEMBL:Q65TR5}	[TP0982-TP0459 (0.6079956)]
COG0705	COG1187	MS2185	MS2185	GlpG protein {UniProtKB/TrEMBL:Q65QG8}	MS2342	MS2342	RsuA protein {UniProtKB/TrEMBL:Q65Q11}	[TP0982-TP0459 (0.6079956)]
COG0690	COG1512	MS0204	MS0204	SecE protein {UniProtKB/TrEMBL:Q65W49}	MS1215	MS1215	Hypothetical protein {UniProtKB/TrEMBL:Q65T88}	[TP0235-TP0561 (0.5857341)]
COG0080	COG0301	MS0207	rplK	50S ribosomal protein L11	MS1062	thiI	Thiamine biosynthesis protein thiI	[TP0237-TP0559 (0.59848577)]
COG0024	COG0530	MS1306	MS1306	Methionine aminopeptidase	MS1372	MS1372	Hypothetical protein {UniProtKB/TrEMBL:Q65ST1}	[TP0842-TP1034 (0.7696508)]
COG0103	COG1432	MS1282	MS1282	30S ribosomal protein S9	MS0983	MS0983	Hypothetical protein {UniProtKB/TrEMBL:Q65TX0}	[TP1024-TP0894 (0.64955014)]
COG1512	COG3630	MS1215	MS1215	Hypothetical protein {UniProtKB/TrEMBL:Q65T88}	MS0040	oadG	Probable oxaloacetate decarboxylase gamma chain (EC 4.1.1.3)	[TP0561-TP0055 (0.5704539)]
COG0530	COG0771	MS1372	MS1372	Hypothetical protein {UniProtKB/TrEMBL:Q65ST1}	MS1669	murD	UDP-N-acetylmuramoylalanine--D-glutamate ligase (EC 6.3.2.9) (UDP-N- acetylmuramoyl-L-alanyl-D-glutamate synthetase) (D-glutamic acid- adding enzyme)	[TP1034-TP0903 (0.71912634)]
COG1115	COG1512	MS0767	MS0767	AlsT protein {UniProtKB/TrEMBL:Q65UI6}	MS1215	MS1215	Hypothetical protein {UniProtKB/TrEMBL:Q65T88}	[TP0414-TP0561 (0.5704539)]
COG1115	COG1512	MS0353	MS0353	AlsT protein {UniProtKB/TrEMBL:Q65VQ0}	MS1215	MS1215	Hypothetical protein {UniProtKB/TrEMBL:Q65T88}	[TP0414-TP0561 (0.5704539)]
COG0322	COG0353	MS0937	MS0937	UvrC protein {UniProtKB/TrEMBL:Q65U16}	MS1506	recR	Recombination protein recR	[TP0472-TP1004 (0.53674763)]
COG0771	COG1595	MS1669	murD	UDP-N-acetylmuramoylalanine--D-glutamate ligase (EC 6.3.2.9) (UDP-N- acetylmuramoyl-L-alanyl-D-glutamate synthetase) (D-glutamic acid- adding enzyme)	MS2228	MS2228	RpoE protein {UniProtKB/TrEMBL:Q65QC5}	[TP0903-TP0092 (0.6651206)]
COG0188	COG0305	MS0858	MS0858	GyrA protein {UniProtKB/TrEMBL:Q65U95}	MS1183	MS1183	DnaB protein {UniProtKB/TrEMBL:Q65TC0}	[TP0005-TP0058 (0.73312306)]
COG0188	COG0305	MS0875	MS0875	GyrA protein {UniProtKB/TrEMBL:Q65U78}	MS1183	MS1183	DnaB protein {UniProtKB/TrEMBL:Q65TC0}	[TP0005-TP0058 (0.73312306)]
COG1825	COG2812	MS1116	rplY	50S ribosomal protein L25	MS0871	MS0871	DnaX protein {UniProtKB/TrEMBL:Q65U82}	[TP0372-TP1005 (0.6540257)]
COG0222	COG0530	MS0210	rplL	RplL protein {UniProtKB/TrEMBL:Q65W43}	MS1372	MS1372	Hypothetical protein {UniProtKB/TrEMBL:Q65ST1}	[TP0240-TP1034 (0.77472186)]
COG0024	COG1121	MS1306	MS1306	Methionine aminopeptidase	MS0790	MS0790	ZnuC protein {UniProtKB/TrEMBL:Q65UG3}	[TP0842-TP0164 (0.77940726)]
COG0361	COG1214	MS0654	infA	Translation initiation factor IF-1	MS1360	MS1360	Hypothetical protein {UniProtKB/TrEMBL:Q65SU3}	[TP0097-TP0876 (0.56457245)]
COG1643	COG2137	MS1437	MS1437	HrpA protein {UniProtKB/TrEMBL:Q65SL6}	MS2242	MS2242	OraA protein {UniProtKB/TrEMBL:Q65QB1}	[TP0526-TP1023 (0.64955014)]
COG1509	COG2812	MS0507	MS0507	KamA protein {UniProtKB/TrEMBL:Q65V96}	MS0871	MS0871	DnaX protein {UniProtKB/TrEMBL:Q65U82}	[TP0121-TP1005 (0.5082704)]
COG0255	COG1011	MS2040	rpmC	50S ribosomal protein L29	MS1906	MS1906	Hypothetical protein {UniProtKB/TrEMBL:Q65R97}	[TP0197-TP0158 (0.6077605)]
COG0255	COG1011	MS2040	rpmC	50S ribosomal protein L29	MS0522	MS0522	Hypothetical protein {UniProtKB/TrEMBL:Q65V81}	[TP0197-TP0158 (0.6077605)]
COG0255	COG1011	MS2040	rpmC	50S ribosomal protein L29	MS1905	MS1905	Hypothetical protein {UniProtKB/TrEMBL:Q65R98}	[TP0197-TP0158 (0.6077605)]
COG0255	COG1011	MS2040	rpmC	50S ribosomal protein L29	MS1490	MS1490	Hypothetical protein {UniProtKB/TrEMBL:Q65SG3}	[TP0197-TP0158 (0.6077605)]
COG0546	COG0739	MS2331	MS2331	Phosphoglycolate phosphatase (EC 3.1.3.18) (PGPase) (PGP)	MS2268	MS2268	NlpD protein {UniProtKB/TrEMBL:Q65Q85}	[TP0554-TP0782 (0.73069036)]
COG0546	COG0739	MS2331	MS2331	Phosphoglycolate phosphatase (EC 3.1.3.18) (PGPase) (PGP)	MS0791	MS0791	NlpD protein {UniProtKB/TrEMBL:Q65UG2}	[TP0554-TP0782 (0.73069036)]
COG0242	COG1187	MS2201	MS2201	Peptide deformylase {UniProtKB/TrEMBL:Q65QF2}	MS0391	MS0391	RsuA protein {UniProtKB/TrEMBL:Q65VL2}	[TP0757-TP0459 (0.5284328)]
COG0242	COG1187	MS2201	MS2201	Peptide deformylase {UniProtKB/TrEMBL:Q65QF2}	MS2342	MS2342	RsuA protein {UniProtKB/TrEMBL:Q65Q11}	[TP0757-TP0459 (0.5284328)]
COG0242	COG1187	MS2201	MS2201	Peptide deformylase {UniProtKB/TrEMBL:Q65QF2}	MS1038	MS1038	RsuA protein {UniProtKB/TrEMBL:Q65TR5}	[TP0757-TP0459 (0.5284328)]
COG0301	COG1509	MS1062	thiI	Thiamine biosynthesis protein thiI	MS0507	MS0507	KamA protein {UniProtKB/TrEMBL:Q65V96}	[TP0559-TP0121 (0.62660724)]
COG1385	COG2812	MS0238	MS0238	Hypothetical protein {UniProtKB/TrEMBL:Q65W15}	MS0871	MS0871	DnaX protein {UniProtKB/TrEMBL:Q65U82}	[TP0276-TP1005 (0.66627616)]
COG0341	COG1512	MS1564	MS1564	SecF protein {UniProtKB/TrEMBL:Q65S89}	MS1215	MS1215	Hypothetical protein {UniProtKB/TrEMBL:Q65T88}	[TP0411-TP0561 (0.5704539)]
COG0217	COG0739	MS0710	MS0710	Hypothetical UPF0082 protein MS0710	MS0791	MS0791	NlpD protein {UniProtKB/TrEMBL:Q65UG2}	[TP0474-TP0864 (0.82349855)]
COG0217	COG0739	MS0710	MS0710	Hypothetical UPF0082 protein MS0710	MS2268	MS2268	NlpD protein {UniProtKB/TrEMBL:Q65Q85}	[TP0474-TP0864 (0.82349855)]
COG0242	COG0254	MS2201	MS2201	Peptide deformylase {UniProtKB/TrEMBL:Q65QF2}	MS0448	rpmE	50S ribosomal protein L31	[TP0757-TP0255 (0.6434887)]
COG0795	COG1512	MS1548	MS1548	Hypothetical protein {UniProtKB/TrEMBL:Q65SA5}	MS1215	MS1215	Hypothetical protein {UniProtKB/TrEMBL:Q65T88}	[TP0884-TP0561 (0.6412245)]
COG0795	COG1512	MS1549	MS1549	Hypothetical protein {UniProtKB/TrEMBL:Q65SA4}	MS1215	MS1215	Hypothetical protein {UniProtKB/TrEMBL:Q65T88}	[TP0884-TP0561 (0.6412245)]
COG1512	COG3641	MS1215	MS1215	Hypothetical protein {UniProtKB/TrEMBL:Q65T88}	MS1478	MS1478	PfoR protein {UniProtKB/TrEMBL:Q65SH5}	[TP0561-TP0038 (0.5082704)]
COG0762	COG1512	MS0321	MS0321	Hypothetical protein {UniProtKB/TrEMBL:Q65VT2}	MS1215	MS1215	Hypothetical protein {UniProtKB/TrEMBL:Q65T88}	[TP0668-TP0561 (0.5550382)]
COG0442	COG1466	MS2063	MS2063	ProS protein {UniProtKB/TrEMBL:Q65QU0}	MS0332	MS0332	HolA protein {UniProtKB/TrEMBL:Q65VS1}	[TP0160-TP0588 (0.66563916)]
COG1176	COG1512	MS0811	MS0811	PotB protein {UniProtKB/TrEMBL:Q65UE2}	MS1215	MS1215	Hypothetical protein {UniProtKB/TrEMBL:Q65T88}	[TP0653-TP0561 (0.5550382)]
COG1176	COG1512	MS0583	MS0583	PotB protein {UniProtKB/TrEMBL:Q65V21}	MS1215	MS1215	Hypothetical protein {UniProtKB/TrEMBL:Q65T88}	[TP0653-TP0561 (0.5550382)]
COG0305	COG0593	MS1183	MS1183	DnaB protein {UniProtKB/TrEMBL:Q65TC0}	MS0485	dnaA	Chromosomal replication initiator protein dnaA	[TP0058-TP0001 (0.9013428)]
COG0305	COG0593	MS1183	MS1183	DnaB protein {UniProtKB/TrEMBL:Q65TC0}	MS1878	MS1878	DnaA protein {UniProtKB/TrEMBL:Q65RC5}	[TP0058-TP0001 (0.9013428)]
COG0178	COG1197	MS0586	MS0586	UvrA protein {UniProtKB/TrEMBL:Q65V17}	MS0216	MS0216	Mfd protein {UniProtKB/TrEMBL:Q65W37}	[TP0514-TP0344 (0.9414915)]
COG0264	COG0544	MS1932	tsf	Elongation factor Ts (EF-Ts)	MS1849	tig	Trigger factor {UniProtKB/Swiss-Prot:Q65RF4}	[TP0605-TP0506 (0.9100214)]
COG1512	COG1512	MS1215	MS1215	Hypothetical protein {UniProtKB/TrEMBL:Q65T88}	MS1215	MS1215	Hypothetical protein {UniProtKB/TrEMBL:Q65T88}	[TP0561-TP0561 (0.53951585)]
COG0750	COG1512	MS1925	MS1925	Hypothetical protein {UniProtKB/TrEMBL:Q65R78}	MS1215	MS1215	Hypothetical protein {UniProtKB/TrEMBL:Q65T88}	[TP0600-TP0561 (0.5857341)]
COG0099	COG0216	MS2026	rpsM	RpsM protein {UniProtKB/TrEMBL:Q65QX7}	MS1192	prfA	Peptide chain release factor 1 (RF-1)	[TP0210-TP0051 (0.8775348)]
COG0442	COG0552	MS2063	MS2063	ProS protein {UniProtKB/TrEMBL:Q65QU0}	MS0140	MS0140	FtsY protein {UniProtKB/TrEMBL:Q65WB3}	[TP0160-TP0578 (0.56216276)]
COG0242	COG0319	MS2201	MS2201	Peptide deformylase {UniProtKB/TrEMBL:Q65QF2}	MS1680	MS1680	UPF0054 protein MS1680	[TP0757-TP0650 (0.630912)]
COG0178	COG0845	MS0586	MS0586	UvrA protein {UniProtKB/TrEMBL:Q65V17}	MS1301	MS1301	AcrA protein {UniProtKB/TrEMBL:Q65T02}	[TP0514-TP0965 (0.87363523)]
COG0178	COG0845	MS0586	MS0586	UvrA protein {UniProtKB/TrEMBL:Q65V17}	MS1128	MS1128	AcrA protein {UniProtKB/TrEMBL:Q65TH5}	[TP0514-TP0965 (0.87363523)]
COG0178	COG0845	MS0586	MS0586	UvrA protein {UniProtKB/TrEMBL:Q65V17}	MS2089	MS2089	AcrA protein {UniProtKB/TrEMBL:Q65QR4}	[TP0514-TP0965 (0.87363523)]
COG0178	COG0845	MS0586	MS0586	UvrA protein {UniProtKB/TrEMBL:Q65V17}	MS0454	MS0454	AcrA protein {UniProtKB/TrEMBL:Q65VE9}	[TP0514-TP0965 (0.87363523)]
COG0465	COG0558	MS0964	MS0964	HflB protein {UniProtKB/TrEMBL:Q65TY9}	MS0959	MS0959	PgsA protein {UniProtKB/TrEMBL:Q65TZ4}	[TP0765-TP0256 (0.8653493)]
COG0024	COG0462	MS1306	MS1306	Methionine aminopeptidase	MS1536	MS1536	PrsA protein {UniProtKB/TrEMBL:Q65SB7}	[TP0842-TP0294 (0.8762697)]
COG0125	COG0361	MS0569	tmk	Thymidylate kinase {UniProtKB/Swiss-Prot:Q65V34}	MS0654	infA	Translation initiation factor IF-1	[TP0354-TP0097 (0.8382038)]
COG0319	COG0787	MS1680	MS1680	UPF0054 protein MS1680	MS1182	MS1182	Alr protein {UniProtKB/TrEMBL:Q65TC1}	[TP0650-TP0681 (0.82058704)]
COG0849	COG1595	MS1662	MS1662	FtsA protein {UniProtKB/TrEMBL:Q65RZ1}	MS2228	MS2228	RpoE protein {UniProtKB/TrEMBL:Q65QC5}	[TP0389-TP0092 (0.66770643)]
COG0036	COG2001	MS2330	MS2330	Ribulose-phosphate 3-epimerase	MS1676	mraZ	Protein mraZ {UniProtKB/Swiss-Prot:Q65RX7}	[TP0945-TP0383 (0.685165)]
COG0257	COG0472	MS2027	MS2027	50S ribosomal protein L36	MS1670	mraY	Phospho-N-acetylmuramoyl-pentapeptide-transferase (EC 2.7.8.13) (UDP- MurNAc-pentapeptide phosphotransferase)	[TP0209-TP0345 (0.64932555)]
COG0257	COG0472	MS2027	MS2027	50S ribosomal protein L36	MS0911	MS0911	Rfe protein {UniProtKB/TrEMBL:Q65U42}	[TP0209-TP0345 (0.64932555)]
COG0301	COG0301	MS1062	thiI	Thiamine biosynthesis protein thiI	MS1062	thiI	Thiamine biosynthesis protein thiI	[TP0559-TP0559 (0.6965584)]
COG0795	COG1792	MS1548	MS1548	Hypothetical protein {UniProtKB/TrEMBL:Q65SA5}	MS0592	MS0592	MreC protein {UniProtKB/TrEMBL:Q65V11}	[TP0884-TP0498 (0.8374102)]
COG0795	COG1792	MS1549	MS1549	Hypothetical protein {UniProtKB/TrEMBL:Q65SA4}	MS0592	MS0592	MreC protein {UniProtKB/TrEMBL:Q65V11}	[TP0884-TP0498 (0.8374102)]
COG0024	COG0125	MS1306	MS1306	Methionine aminopeptidase	MS0569	tmk	Thymidylate kinase {UniProtKB/Swiss-Prot:Q65V34}	[TP0842-TP0354 (0.8096375)]
COG1077	COG1426	MS0590	MS0590	MreB protein {UniProtKB/TrEMBL:Q65V13}	MS1918	MS1918	Hypothetical protein {UniProtKB/TrEMBL:Q65R85}	[TP0497-TP0334 (0.739115)]
COG0257	COG0779	MS2027	MS2027	50S ribosomal protein L36	MS1446	MS1446	Hypothetical protein {UniProtKB/TrEMBL:Q65SK7}	[TP0209-TP0893 (0.7461857)]
COG0090	COG1643	MS2045	rplB	RplB protein {UniProtKB/TrEMBL:Q65QV8}	MS1437	MS1437	HrpA protein {UniProtKB/TrEMBL:Q65SL6}	[TP0192-TP0526 (0.71912634)]
COG0012	COG0188	MS0555	MS0555	Hypothetical protein {UniProtKB/TrEMBL:Q65V48}	MS0875	MS0875	GyrA protein {UniProtKB/TrEMBL:Q65U78}	[TP0124-TP0005 (0.7149395)]
COG0012	COG0188	MS0555	MS0555	Hypothetical protein {UniProtKB/TrEMBL:Q65V48}	MS0858	MS0858	GyrA protein {UniProtKB/TrEMBL:Q65U95}	[TP0124-TP0005 (0.7149395)]
COG0530	COG0621	MS1372	MS1372	Hypothetical protein {UniProtKB/TrEMBL:Q65ST1}	MS2247	MS2247	MiaB protein {UniProtKB/TrEMBL:Q65QA6}	[TP1034-TP0269 (0.7081234)]
COG0530	COG0621	MS1372	MS1372	Hypothetical protein {UniProtKB/TrEMBL:Q65ST1}	MS1690	MS1690	MiaB protein {UniProtKB/TrEMBL:Q65RW3}	[TP1034-TP0269 (0.7081234)]
COG0462	COG0492	MS1536	MS1536	PrsA protein {UniProtKB/TrEMBL:Q65SB7}	MS0951	MS0951	Thioredoxin reductase {UniProtKB/TrEMBL:Q65U02}	[TP0294-TP0814 (0.8323514)]
COG0124	COG0254	MS1920	hisS	Histidyl-tRNA synthetase (EC 6.1.1.21) (Histidine--tRNA ligase) (HisRS)	MS0448	rpmE	50S ribosomal protein L31	[TP0641-TP0255 (0.65973145)]
COG0178	COG0272	MS0586	MS0586	UvrA protein {UniProtKB/TrEMBL:Q65V17}	MS1766	MS1766	Lig protein {UniProtKB/TrEMBL:Q65RN7}	[TP0514-TP0634 (0.7537598)]
COG1135	COG1466	MS0434	MS0434	Abc protein {UniProtKB/TrEMBL:Q65VG9}	MS0332	MS0332	HolA protein {UniProtKB/TrEMBL:Q65VS1}	[TP0120-TP0588 (0.7896185)]
COG1292	COG1512	MS0227	MS0227	BetT protein {UniProtKB/TrEMBL:Q65W26}	MS1215	MS1215	Hypothetical protein {UniProtKB/TrEMBL:Q65T88}	[TP0106-TP0561 (0.5550382)]
COG0608	COG1159	MS1539	MS1539	RecJ protein {UniProtKB/TrEMBL:Q65SB4}	MS0367	MS0367	Era protein {UniProtKB/TrEMBL:Q65VN6}	[TP0704-TP0541 (0.7586372)]
COG0242	COG0263	MS2201	MS2201	Peptide deformylase {UniProtKB/TrEMBL:Q65QF2}	MS1862	proB	Glutamate 5-kinase (EC 2.7.2.11) (Gamma-glutamyl kinase) (GK)	[TP0757-TP0351 (0.5771584)]
COG0566	COG1589	MS0248	MS0248	SpoU protein {UniProtKB/TrEMBL:Q65W05}	MS1663	MS1663	FtsQ protein {UniProtKB/TrEMBL:Q65RZ0}	[TP0109-TP0388 (0.8512026)]
COG0566	COG1589	MS0474	MS0474	SpoU protein {UniProtKB/TrEMBL:Q65VC9}	MS1663	MS1663	FtsQ protein {UniProtKB/TrEMBL:Q65RZ0}	[TP0109-TP0388 (0.8512026)]
COG0124	COG0546	MS1920	hisS	Histidyl-tRNA synthetase (EC 6.1.1.21) (Histidine--tRNA ligase) (HisRS)	MS2331	MS2331	Phosphoglycolate phosphatase (EC 3.1.3.18) (PGPase) (PGP)	[TP0641-TP0554 (0.5196431)]
COG0257	COG0773	MS2027	MS2027	50S ribosomal protein L36	MS1614	MS1614	MurC protein {UniProtKB/TrEMBL:Q65S39}	[TP0209-TP0341 (0.6926446)]
COG0257	COG0773	MS2027	MS2027	50S ribosomal protein L36	MS1666	murC	UDP-N-acetylmuramate--L-alanine ligase (EC 6.3.2.8) (UDP-N- acetylmuramoyl-L-alanine synthetase)	[TP0209-TP0341 (0.6926446)]
COG0272	COG1879	MS1766	MS1766	Lig protein {UniProtKB/TrEMBL:Q65RN7}	MS0643	MS0643	RbsB protein {UniProtKB/TrEMBL:Q65UW0}	[TP0634-TP0684 (0.56216276)]
COG0272	COG1879	MS1766	MS1766	Lig protein {UniProtKB/TrEMBL:Q65RN7}	MS0201	MS0201	RbsB protein {UniProtKB/TrEMBL:Q65W52}	[TP0634-TP0684 (0.56216276)]
COG0272	COG1879	MS1766	MS1766	Lig protein {UniProtKB/TrEMBL:Q65RN7}	MS0639	MS0639	RbsB protein {UniProtKB/TrEMBL:Q65UW4}	[TP0634-TP0684 (0.56216276)]
COG0272	COG1879	MS1766	MS1766	Lig protein {UniProtKB/TrEMBL:Q65RN7}	MS1612	MS1612	RbsB protein {UniProtKB/TrEMBL:Q65S41}	[TP0634-TP0684 (0.56216276)]
COG0272	COG1879	MS1766	MS1766	Lig protein {UniProtKB/TrEMBL:Q65RN7}	MS0063	MS0063	RbsB protein {UniProtKB/TrEMBL:Q65WJ0}	[TP0634-TP0684 (0.56216276)]
COG0234	COG4211	MS0458	MS0458	10 kDa chaperonin {UniProtKB/TrEMBL:Q65VE5}	MS0641	MS0641	AraH protein {UniProtKB/TrEMBL:Q65UW2}	[TP1013-TP0686 (0.748641)]
COG0257	COG0681	MS2027	MS2027	50S ribosomal protein L36	MS0369	MS0369	LepB protein {UniProtKB/TrEMBL:Q65VN4}	[TP0209-TP0926 (0.69083804)]
COG0257	COG0681	MS2027	MS2027	50S ribosomal protein L36	MS0370	MS0370	Signal peptidase I {UniProtKB/TrEMBL:Q65VN3}	[TP0209-TP0926 (0.69083804)]
COG0528	COG4591	MS1930	MS1930	PyrH protein {UniProtKB/TrEMBL:Q65R73}	MS1185	MS1185	Hypothetical protein {UniProtKB/TrEMBL:Q65TB8}	[TP0099-TP0580 (0.8561369)]
COG0528	COG4591	MS1930	MS1930	PyrH protein {UniProtKB/TrEMBL:Q65R73}	MS1187	MS1187	Hypothetical protein {UniProtKB/TrEMBL:Q65TB6}	[TP0099-TP0580 (0.8561369)]
COG0228	COG0546	MS0440	rpsP	RpsP protein {UniProtKB/TrEMBL:Q65VG3}	MS2331	MS2331	Phosphoglycolate phosphatase (EC 3.1.3.18) (PGPase) (PGP)	[TP0905-TP0554 (0.5352583)]
COG0503	COG1488	MS0870	apt	Adenine phosphoribosyltransferase (EC 2.4.2.7) (APRT)	MS1889	MS1889	PncB protein {UniProtKB/TrEMBL:Q65RB4}	[TP1039-TP0628 (0.6658587)]
COG0503	COG1488	MS2117	gpt	Xanthine phosphoribosyltransferase (EC 2.4.2.22) (Xanthine-guanine phosphoribosyltransferase) (XGPRT)	MS1889	MS1889	PncB protein {UniProtKB/TrEMBL:Q65RB4}	[TP1039-TP0628 (0.6658587)]
COG0770	COG2001	MS1671	MS1671	MurF protein {UniProtKB/TrEMBL:Q65RY2}	MS1676	mraZ	Protein mraZ {UniProtKB/Swiss-Prot:Q65RX7}	[TP0386-TP0383 (0.8315325)]
COG0249	COG0546	MS2244	mutS	MutS protein {UniProtKB/TrEMBL:Q65QA9}	MS2331	MS2331	Phosphoglycolate phosphatase (EC 3.1.3.18) (PGPase) (PGP)	[TP0328-TP0554 (0.5196431)]
COG0153	COG1879	MS0648	MS0648	GalK protein {UniProtKB/TrEMBL:Q65UV5}	MS0639	MS0639	RbsB protein {UniProtKB/TrEMBL:Q65UW4}	[TP0418-TP0684 (0.73427343)]
COG0153	COG1879	MS0648	MS0648	GalK protein {UniProtKB/TrEMBL:Q65UV5}	MS0063	MS0063	RbsB protein {UniProtKB/TrEMBL:Q65WJ0}	[TP0418-TP0684 (0.73427343)]
COG0153	COG1879	MS0648	MS0648	GalK protein {UniProtKB/TrEMBL:Q65UV5}	MS0643	MS0643	RbsB protein {UniProtKB/TrEMBL:Q65UW0}	[TP0418-TP0684 (0.73427343)]
COG0153	COG1879	MS0648	MS0648	GalK protein {UniProtKB/TrEMBL:Q65UV5}	MS1612	MS1612	RbsB protein {UniProtKB/TrEMBL:Q65S41}	[TP0418-TP0684 (0.73427343)]
COG0153	COG1879	MS0648	MS0648	GalK protein {UniProtKB/TrEMBL:Q65UV5}	MS0201	MS0201	RbsB protein {UniProtKB/TrEMBL:Q65W52}	[TP0418-TP0684 (0.73427343)]
COG0162	COG2834	MS1232	tyrS	Tyrosyl-tRNA synthetase (EC 6.1.1.1) (Tyrosine--tRNA ligase) (TyrRS)	MS1452	MS1452	LolA protein {UniProtKB/TrEMBL:Q65SK1}	[TP0834-TP0333 (0.5313641)]
COG0342	COG0546	MS1563	MS1563	SecD protein {UniProtKB/TrEMBL:Q65S90}	MS2331	MS2331	Phosphoglycolate phosphatase (EC 3.1.3.18) (PGPase) (PGP)	[TP0410-TP0554 (0.6160348)]
COG0227	COG0492	MS1942	rpmB	50S ribosomal protein L28	MS0951	MS0951	Thioredoxin reductase {UniProtKB/TrEMBL:Q65U02}	[TP0362-TP0814 (0.801083)]
COG0442	COG0459	MS2063	MS2063	ProS protein {UniProtKB/TrEMBL:Q65QU0}	MS0459	groL	60 kDa chaperonin (Protein Cpn60) (groEL protein)	[TP0160-TP0030 (0.7719589)]
COG0217	COG0481	MS0710	MS0710	Hypothetical UPF0082 protein MS0710	MS0371	lepA	LepA protein {UniProtKB/TrEMBL:Q65VN2}	[TP0474-TP0510 (0.76600474)]
COG0178	COG0357	MS0586	MS0586	UvrA protein {UniProtKB/TrEMBL:Q65V17}	MS2353	gidB	Methyltransferase gidB (EC 2.1.-.-) (Glucose-inhibited division protein B)	[TP0514-TP0946 (0.8569251)]
COG0330	COG0772	MS0834	MS0834	HflC protein {UniProtKB/TrEMBL:Q65UB9}	MS1831	MS1831	FtsW protein {UniProtKB/TrEMBL:Q65RH2}	[TP0113-TP0501 (0.70068353)]
COG0330	COG0772	MS1620	MS1620	HflC protein {UniProtKB/TrEMBL:Q65S33}	MS1668	MS1668	FtsW protein {UniProtKB/TrEMBL:Q65RY5}	[TP0113-TP0501 (0.70068353)]
COG0330	COG0772	MS0834	MS0834	HflC protein {UniProtKB/TrEMBL:Q65UB9}	MS1668	MS1668	FtsW protein {UniProtKB/TrEMBL:Q65RY5}	[TP0113-TP0501 (0.70068353)]
COG0330	COG0772	MS1620	MS1620	HflC protein {UniProtKB/TrEMBL:Q65S33}	MS1831	MS1831	FtsW protein {UniProtKB/TrEMBL:Q65RH2}	[TP0113-TP0501 (0.70068353)]
COG0330	COG0772	MS1619	MS1619	HflC protein {UniProtKB/TrEMBL:Q65S34}	MS1668	MS1668	FtsW protein {UniProtKB/TrEMBL:Q65RY5}	[TP0113-TP0501 (0.70068353)]
COG0330	COG0772	MS1619	MS1619	HflC protein {UniProtKB/TrEMBL:Q65S34}	MS1831	MS1831	FtsW protein {UniProtKB/TrEMBL:Q65RH2}	[TP0113-TP0501 (0.70068353)]
COG0267	COG2137	MS1943	MS1943	50S ribosomal protein L33	MS2242	MS2242	OraA protein {UniProtKB/TrEMBL:Q65QB1}	[TP0234-TP1023 (0.5769722)]
COG1109	COG1488	MS0967	glmM	Phosphoglucosamine mutase (EC 5.4.2.10)	MS1889	MS1889	PncB protein {UniProtKB/TrEMBL:Q65RB4}	[TP0413-TP0628 (0.6598422)]
COG1109	COG1488	MS0771	MS0771	CpsG protein {UniProtKB/TrEMBL:Q65UI2}	MS1889	MS1889	PncB protein {UniProtKB/TrEMBL:Q65RB4}	[TP0413-TP0628 (0.6598422)]
COG1109	COG1488	MS0346	MS0346	CpsG protein {UniProtKB/TrEMBL:Q65VQ7}	MS1889	MS1889	PncB protein {UniProtKB/TrEMBL:Q65RB4}	[TP0413-TP0628 (0.6598422)]
COG0477	COG1432	MS0392	MS0392	ProP protein {UniProtKB/TrEMBL:Q65VL1}	MS0983	MS0983	Hypothetical protein {UniProtKB/TrEMBL:Q65TX0}	[TP0840-TP0894 (0.55999315)]
COG0477	COG1432	MS0191	MS0191	ProP protein {UniProtKB/TrEMBL:Q65W62}	MS0983	MS0983	Hypothetical protein {UniProtKB/TrEMBL:Q65TX0}	[TP0840-TP0894 (0.55999315)]
COG0477	COG1432	MS0807	MS0807	ProP protein {UniProtKB/TrEMBL:Q65UE6}	MS0983	MS0983	Hypothetical protein {UniProtKB/TrEMBL:Q65TX0}	[TP0840-TP0894 (0.55999315)]
COG0477	COG1432	MS1407	MS1407	ProP protein {UniProtKB/TrEMBL:Q65SP6}	MS0983	MS0983	Hypothetical protein {UniProtKB/TrEMBL:Q65TX0}	[TP0840-TP0894 (0.55999315)]
COG0477	COG1432	MS1798	MS1798	ProP protein {UniProtKB/TrEMBL:Q65RK5}	MS0983	MS0983	Hypothetical protein {UniProtKB/TrEMBL:Q65TX0}	[TP0840-TP0894 (0.55999315)]
COG0477	COG1432	MS0797	MS0797	ProP protein {UniProtKB/TrEMBL:Q65UF6}	MS0983	MS0983	Hypothetical protein {UniProtKB/TrEMBL:Q65TX0}	[TP0840-TP0894 (0.55999315)]
COG0477	COG1432	MS2054	MS2054	ProP protein {UniProtKB/TrEMBL:Q65QU9}	MS0983	MS0983	Hypothetical protein {UniProtKB/TrEMBL:Q65TX0}	[TP0840-TP0894 (0.55999315)]
COG0477	COG1432	MS0499	MS0499	ProP protein {UniProtKB/TrEMBL:Q65VA4}	MS0983	MS0983	Hypothetical protein {UniProtKB/TrEMBL:Q65TX0}	[TP0840-TP0894 (0.55999315)]
COG0477	COG1432	MS1178	MS1178	ProP protein {UniProtKB/TrEMBL:Q65TC5}	MS0983	MS0983	Hypothetical protein {UniProtKB/TrEMBL:Q65TX0}	[TP0840-TP0894 (0.55999315)]
COG0477	COG1432	MS2374	MS2374	ProP protein {UniProtKB/TrEMBL:Q65PX9}	MS0983	MS0983	Hypothetical protein {UniProtKB/TrEMBL:Q65TX0}	[TP0840-TP0894 (0.55999315)]
COG0477	COG1432	MS0785	MS0785	ProP protein {UniProtKB/TrEMBL:Q65UG8}	MS0983	MS0983	Hypothetical protein {UniProtKB/TrEMBL:Q65TX0}	[TP0840-TP0894 (0.55999315)]
COG1214	COG1509	MS1360	MS1360	Hypothetical protein {UniProtKB/TrEMBL:Q65SU3}	MS0507	MS0507	KamA protein {UniProtKB/TrEMBL:Q65V96}	[TP0876-TP0121 (0.53793955)]
COG0465	COG2891	MS0964	MS0964	HflB protein {UniProtKB/TrEMBL:Q65TY9}	MS0593	MS0593	MreD protein {UniProtKB/TrEMBL:Q65V10}	[TP0330-TP0499 (0.74372905)]
COG0143	COG0217	MS1631	metG	Methionyl-tRNA synthetase (EC 6.1.1.10) (Methionine--tRNA ligase) (MetRS)	MS0710	MS0710	Hypothetical UPF0082 protein MS0710	[TP0798-TP0474 (0.7790581)]
COG0257	COG0716	MS2027	MS2027	50S ribosomal protein L36	MS2250	MS2250	FldA protein {UniProtKB/TrEMBL:Q65QA3}	[TP0209-TP0925 (0.69083804)]
COG0257	COG0716	MS2027	MS2027	50S ribosomal protein L36	MS0860	MS0860	FldA protein {UniProtKB/TrEMBL:Q65U93}	[TP0209-TP0925 (0.69083804)]
COG0257	COG0716	MS2027	MS2027	50S ribosomal protein L36	MS1208	MS1208	InsB protein {UniProtKB/TrEMBL:Q65T95}	[TP0209-TP0925 (0.69083804)]
COG0357	COG0442	MS2353	gidB	Methyltransferase gidB (EC 2.1.-.-) (Glucose-inhibited division protein B)	MS2063	MS2063	ProS protein {UniProtKB/TrEMBL:Q65QU0}	[TP0946-TP0160 (0.6515529)]
COG1129	COG4591	MS0642	MS0642	MglA protein {UniProtKB/TrEMBL:Q65UW1}	MS1185	MS1185	Hypothetical protein {UniProtKB/TrEMBL:Q65TB8}	[TP0685-TP0582 (0.6658587)]
COG1129	COG4591	MS0062	MS0062	MglA protein {UniProtKB/TrEMBL:Q65WJ1}	MS1185	MS1185	Hypothetical protein {UniProtKB/TrEMBL:Q65TB8}	[TP0685-TP0582 (0.6658587)]
COG1129	COG4591	MS0642	MS0642	MglA protein {UniProtKB/TrEMBL:Q65UW1}	MS1187	MS1187	Hypothetical protein {UniProtKB/TrEMBL:Q65TB6}	[TP0685-TP0582 (0.6658587)]
COG1129	COG4591	MS0062	MS0062	MglA protein {UniProtKB/TrEMBL:Q65WJ1}	MS1187	MS1187	Hypothetical protein {UniProtKB/TrEMBL:Q65TB6}	[TP0685-TP0582 (0.6658587)]
COG1129	COG4591	MS0200	MS0200	MglA protein {UniProtKB/TrEMBL:Q65W53}	MS1187	MS1187	Hypothetical protein {UniProtKB/TrEMBL:Q65TB6}	[TP0685-TP0582 (0.6658587)]
COG1129	COG4591	MS1611	MS1611	MglA protein {UniProtKB/TrEMBL:Q65S42}	MS1185	MS1185	Hypothetical protein {UniProtKB/TrEMBL:Q65TB8}	[TP0685-TP0582 (0.6658587)]
COG1129	COG4591	MS1611	MS1611	MglA protein {UniProtKB/TrEMBL:Q65S42}	MS1187	MS1187	Hypothetical protein {UniProtKB/TrEMBL:Q65TB6}	[TP0685-TP0582 (0.6658587)]
COG1129	COG4591	MS0200	MS0200	MglA protein {UniProtKB/TrEMBL:Q65W53}	MS1185	MS1185	Hypothetical protein {UniProtKB/TrEMBL:Q65TB8}	[TP0685-TP0582 (0.6658587)]
COG0564	COG1200	MS1170	MS1170	Pseudouridine synthase {UniProtKB/TrEMBL:Q65TD3}	MS1735	MS1735	RecG protein {UniProtKB/TrEMBL:Q65RR8}	[TP0339-TP0687 (0.85149276)]
COG0564	COG1200	MS1821	MS1821	Pseudouridine synthase {UniProtKB/TrEMBL:Q65RI2}	MS1735	MS1735	RecG protein {UniProtKB/TrEMBL:Q65RR8}	[TP0339-TP0687 (0.85149276)]
COG0564	COG1200	MS1072	MS1072	Pseudouridine synthase {UniProtKB/TrEMBL:Q65TN1}	MS1735	MS1735	RecG protein {UniProtKB/TrEMBL:Q65RR8}	[TP0339-TP0687 (0.85149276)]
COG0564	COG1200	MS0231	MS0231	Pseudouridine synthase {UniProtKB/TrEMBL:Q65W22}	MS1735	MS1735	RecG protein {UniProtKB/TrEMBL:Q65RR8}	[TP0339-TP0687 (0.85149276)]
COG0564	COG1200	MS1624	MS1624	Pseudouridine synthase {UniProtKB/TrEMBL:Q65S29}	MS1735	MS1735	RecG protein {UniProtKB/TrEMBL:Q65RR8}	[TP0339-TP0687 (0.85149276)]
COG0636	COG1512	MS2351	MS2351	AtpE protein {UniProtKB/TrEMBL:Q65Q02}	MS1215	MS1215	Hypothetical protein {UniProtKB/TrEMBL:Q65T88}	[TP0430-TP0561 (0.5857341)]
COG0772	COG1115	MS1668	MS1668	FtsW protein {UniProtKB/TrEMBL:Q65RY5}	MS0767	MS0767	AlsT protein {UniProtKB/TrEMBL:Q65UI6}	[TP0501-TP0998 (0.70629925)]
COG0772	COG1115	MS1668	MS1668	FtsW protein {UniProtKB/TrEMBL:Q65RY5}	MS0353	MS0353	AlsT protein {UniProtKB/TrEMBL:Q65VQ0}	[TP0501-TP0998 (0.70629925)]
COG0772	COG1115	MS1831	MS1831	FtsW protein {UniProtKB/TrEMBL:Q65RH2}	MS0767	MS0767	AlsT protein {UniProtKB/TrEMBL:Q65UI6}	[TP0501-TP0998 (0.70629925)]
COG0772	COG1115	MS1831	MS1831	FtsW protein {UniProtKB/TrEMBL:Q65RH2}	MS0353	MS0353	AlsT protein {UniProtKB/TrEMBL:Q65VQ0}	[TP0501-TP0998 (0.70629925)]
COG0322	COG1432	MS0937	MS0937	UvrC protein {UniProtKB/TrEMBL:Q65U16}	MS0983	MS0983	Hypothetical protein {UniProtKB/TrEMBL:Q65TX0}	[TP0472-TP0894 (0.7171434)]
COG0124	COG0124	MS1920	hisS	Histidyl-tRNA synthetase (EC 6.1.1.21) (Histidine--tRNA ligase) (HisRS)	MS1920	hisS	Histidyl-tRNA synthetase (EC 6.1.1.21) (Histidine--tRNA ligase) (HisRS)	[TP0641-TP0641 (0.67365265)]
COG0768	COG0815	MS1832	MS1832	FtsI protein {UniProtKB/TrEMBL:Q65RH1}	MS0652	MS0652	Lnt protein {UniProtKB/TrEMBL:Q65UV1}	[TP0500-TP0252 (0.87159187)]
COG0768	COG0815	MS1673	MS1673	FtsI protein {UniProtKB/TrEMBL:Q65RY0}	MS0652	MS0652	Lnt protein {UniProtKB/TrEMBL:Q65UV1}	[TP0500-TP0252 (0.87159187)]
COG0012	COG0608	MS0555	MS0555	Hypothetical protein {UniProtKB/TrEMBL:Q65V48}	MS1539	MS1539	RecJ protein {UniProtKB/TrEMBL:Q65SB4}	[TP0124-TP0704 (0.626838)]
COG0739	COG0773	MS2268	MS2268	NlpD protein {UniProtKB/TrEMBL:Q65Q85}	MS1614	MS1614	MurC protein {UniProtKB/TrEMBL:Q65S39}	[TP0782-TP0341 (0.8145237)]
COG0739	COG0773	MS0791	MS0791	NlpD protein {UniProtKB/TrEMBL:Q65UG2}	MS1614	MS1614	MurC protein {UniProtKB/TrEMBL:Q65S39}	[TP0782-TP0341 (0.8145237)]
COG0739	COG0773	MS0791	MS0791	NlpD protein {UniProtKB/TrEMBL:Q65UG2}	MS1666	murC	UDP-N-acetylmuramate--L-alanine ligase (EC 6.3.2.8) (UDP-N- acetylmuramoyl-L-alanine synthetase)	[TP0782-TP0341 (0.8145237)]
COG0739	COG0773	MS2268	MS2268	NlpD protein {UniProtKB/TrEMBL:Q65Q85}	MS1666	murC	UDP-N-acetylmuramate--L-alanine ligase (EC 6.3.2.8) (UDP-N- acetylmuramoyl-L-alanine synthetase)	[TP0782-TP0341 (0.8145237)]
COG0257	COG0564	MS2027	MS2027	50S ribosomal protein L36	MS0231	MS0231	Pseudouridine synthase {UniProtKB/TrEMBL:Q65W22}	[TP0209-TP0154 (0.634929)]
COG0257	COG0564	MS2027	MS2027	50S ribosomal protein L36	MS1170	MS1170	Pseudouridine synthase {UniProtKB/TrEMBL:Q65TD3}	[TP0209-TP0154 (0.634929)]
COG0257	COG0564	MS2027	MS2027	50S ribosomal protein L36	MS1821	MS1821	Pseudouridine synthase {UniProtKB/TrEMBL:Q65RI2}	[TP0209-TP0154 (0.634929)]
COG0257	COG0564	MS2027	MS2027	50S ribosomal protein L36	MS1072	MS1072	Pseudouridine synthase {UniProtKB/TrEMBL:Q65TN1}	[TP0209-TP0154 (0.634929)]
COG0257	COG0564	MS2027	MS2027	50S ribosomal protein L36	MS1624	MS1624	Pseudouridine synthase {UniProtKB/TrEMBL:Q65S29}	[TP0209-TP0154 (0.634929)]
COG1108	COG1512	MS0789	MS0789	ZnuB protein {UniProtKB/TrEMBL:Q65UG4}	MS1215	MS1215	Hypothetical protein {UniProtKB/TrEMBL:Q65T88}	[TP0036-TP0561 (0.5857341)]
COG0210	COG0305	MS0413	MS0413	UvrD protein {UniProtKB/TrEMBL:Q65VJ0}	MS1183	MS1183	DnaB protein {UniProtKB/TrEMBL:Q65TC0}	[TP0102-TP0058 (0.8842861)]
COG0210	COG0305	MS1368	MS1368	UvrD protein {UniProtKB/TrEMBL:Q65ST5}	MS1183	MS1183	DnaB protein {UniProtKB/TrEMBL:Q65TC0}	[TP0102-TP0058 (0.8842861)]
COG0621	COG0739	MS1690	MS1690	MiaB protein {UniProtKB/TrEMBL:Q65RW3}	MS0791	MS0791	NlpD protein {UniProtKB/TrEMBL:Q65UG2}	[TP0269-TP0702 (0.8475093)]
COG0621	COG0739	MS1690	MS1690	MiaB protein {UniProtKB/TrEMBL:Q65RW3}	MS2268	MS2268	NlpD protein {UniProtKB/TrEMBL:Q65Q85}	[TP0269-TP0702 (0.8475093)]
COG0621	COG0739	MS2247	MS2247	MiaB protein {UniProtKB/TrEMBL:Q65QA6}	MS0791	MS0791	NlpD protein {UniProtKB/TrEMBL:Q65UG2}	[TP0269-TP0702 (0.8475093)]
COG0621	COG0739	MS2247	MS2247	MiaB protein {UniProtKB/TrEMBL:Q65QA6}	MS2268	MS2268	NlpD protein {UniProtKB/TrEMBL:Q65Q85}	[TP0269-TP0702 (0.8475093)]
COG1426	COG1652	MS1918	MS1918	Hypothetical protein {UniProtKB/TrEMBL:Q65R85}	MS1850	MS1850	XkdP protein {UniProtKB/TrEMBL:Q65RF3}	[TP0334-TP0042 (0.73505175)]
