# Supplementary material for: The Binary Protein Interactome of Treponema pallidum – The Syphilis Spirochete
Source: PLoS One. 2008 May 28;3(5):e2292. doi: 10.1371/journal.pone.0002292 (PMC2386257; doi:10.1371/journal.pone.0002292)
Supplement: Data S1 — Predicted protein-protein interactions based on our Treponema pallidum data; zip archive containing 372 files with one file per species. (6.09 MB ZIP) [file pone.0002292.s006.zip › bacteria/Mesoplasma_florum.tab]

265311 Mesoplasma florum
COG A	COG B	Locus Id A	Preferred Name(s) A	Annotation A	Locus Id B	Preferred Name(s) B	Annotation B	T. pallidum interaction
COG0201	COG0550	Mfl142	Mfl142	Preprotein translocase secY subunit	Mfl654	Mfl654	DNA topoisomerase I {UniProtKB/TrEMBL:Q6F0G3}	[TP0208-TP0394 (0.8044664)]
COG0051	COG0693	Mfl122	rpsJ	30S ribosomal protein S10	Mfl263	Mfl263	Putative intracellular protease/amidase	[TP0188-TP0445 (0.6307204)]
COG0051	COG0693	Mfl122	rpsJ	30S ribosomal protein S10	Mfl402	Mfl402	Putative PFPI-like cystiene protease	[TP0188-TP0445 (0.6307204)]
COG0180	COG0564	Mfl192	Mfl192	Tryptophanyl-tRNA synthetase	Mfl563	Mfl563	23S rRNA pseudouridine synthase	[TP0632-TP0339 (0.7885255)]
COG0180	COG0564	Mfl192	Mfl192	Tryptophanyl-tRNA synthetase	Mfl387	Mfl387	Pseudouridine synthase {UniProtKB/TrEMBL:Q6F177}	[TP0632-TP0339 (0.7885255)]
COG0090	COG0223	Mfl126	rplB	50S ribosomal protein L2	Mfl409	fmt	Methionyl-tRNA formyltransferase (EC 2.1.2.9)	[TP0192-TP0756 (0.8610547)]
COG0632	COG2255	Mfl421	Mfl421	Holliday junction DNA helicase ruvA	Mfl420	Mfl420	Holliday junction DNA helicase	[TP0543-TP0162 (0.9659884)]
COG0222	COG0802	Mfl601	Mfl601	50S ribosomal protein L7/L12	Mfl495	Mfl495	Hypothetical protein {UniProtKB/TrEMBL:Q6F0X0}	[TP0240-TP0875 (0.8481433)]
COG0495	COG1214	Mfl490	leuS	Leucyl-tRNA synthetase (EC 6.1.1.4) (Leucine--tRNA ligase) (LeuRS)	Mfl494	Mfl494	Putative glycoprotein endopeptidase	[TP0586-TP0876 (0.5571989)]
COG0192	COG0592	Mfl240	metK	S-adenosylmethionine synthetase (EC 2.5.1.6) (Methionine adenosyltransferase) (AdoMet synthetase) (MAT)	Mfl002	Mfl002	DNA polymerase III, beta chain	[TP0794-TP0002 (0.8412751)]
COG0333	COG1077	Mfl396	rpmF	50S ribosomal protein L32	Mfl003	Mfl003	Actin-like protein {UniProtKB/TrEMBL:Q6F2B6}	[TP0807-TP0497 (0.61855906)]
COG0558	COG2239	Mfl663	Mfl663	Phosphatidylglycerophosphate synthase	Mfl217	Mfl217	Mg/Co/Ni transporter {UniProtKB/TrEMBL:Q6F1P9}	[TP0256-TP0917 (0.6007029)]
COG0593	COG1077	Mfl001	dnaA	Chromosomal replication initiator protein dnaA	Mfl003	Mfl003	Actin-like protein {UniProtKB/TrEMBL:Q6F2B6}	[TP0001-TP0497 (0.678435)]
COG0465	COG0465	Mfl672	Mfl672	Cell division protein {UniProtKB/TrEMBL:Q6F0E5}	Mfl672	Mfl672	Cell division protein {UniProtKB/TrEMBL:Q6F0E5}	[TP0330-TP0330 (0.73856413)]
COG0242	COG0272	Mfl569	Mfl569	Polypeptide deformylase	Mfl160	Mfl160	DNA ligase, polydeoxyribonucleotide synthase NAD+	[TP0757-TP0634 (0.68197167)]
COG0187	COG0358	Mfl006	Mfl006	DNA gyrase subunit B {UniProtKB/TrEMBL:Q6F2B3}	Mfl269	Mfl269	DNA primase {UniProtKB/TrEMBL:Q6F1J7}	[TP1006-TP0492 (0.55112576)]
COG0187	COG0358	Mfl309	Mfl309	DNA topoisomerase IV subunit B	Mfl269	Mfl269	DNA primase {UniProtKB/TrEMBL:Q6F1J7}	[TP1006-TP0492 (0.55112576)]
COG0237	COG0552	Mfl281	Mfl281	Dephospho-CoA kinase {UniProtKB/TrEMBL:Q6F1I5}	Mfl237	Mfl237	Signal recognition particle, cell division	[TP0296-TP0578 (0.7885255)]
COG2812	COG2812	Mfl678	Mfl678	DNA polymerase III gamma and tau subunits	Mfl678	Mfl678	DNA polymerase III gamma and tau subunits	[TP1005-TP1005 (0.52391654)]
COG0223	COG0242	Mfl409	fmt	Methionyl-tRNA formyltransferase (EC 2.1.2.9)	Mfl569	Mfl569	Polypeptide deformylase	[TP0756-TP0757 (0.8300303)]
COG0233	COG0359	Mfl555	frr	Ribosome recycling factor (Ribosome-releasing factor) (RRF)	Mfl083	rplI	50S ribosomal protein L9	[TP0604-TP0060 (0.5105792)]
COG0552	COG1061	Mfl237	Mfl237	Signal recognition particle, cell division	Mfl314	Mfl314	DNA repair DNA/RNA helicase	[TP0578-TP0380 (0.62695336)]
COG0192	COG0217	Mfl240	metK	S-adenosylmethionine synthetase (EC 2.5.1.6) (Methionine adenosyltransferase) (AdoMet synthetase) (MAT)	Mfl546	Mfl546	Hypothetical UPF0082 protein Mfl546	[TP0794-TP0474 (0.71912634)]
COG0201	COG2239	Mfl142	Mfl142	Preprotein translocase secY subunit	Mfl217	Mfl217	Mg/Co/Ni transporter {UniProtKB/TrEMBL:Q6F1P9}	[TP0208-TP0917 (0.5527395)]
COG0092	COG0301	Mfl129	rpsC	30S ribosomal protein S3	Mfl584	Mfl584	Thiamin biosynthesis protein	[TP0195-TP0559 (0.66944)]
COG0544	COG1418	Mfl405	tig	Trigger factor {UniProtKB/Swiss-Prot:Q6F159}	Mfl207	Mfl207	Predicted HD-superfamily hydrolase	[TP0506-TP1018 (0.7668753)]
COG0305	COG2812	Mfl084	Mfl084	DNA replication priming helicase	Mfl678	Mfl678	DNA polymerase III gamma and tau subunits	[TP0058-TP1005 (0.7130585)]
COG0188	COG0526	Mfl007	Mfl007	DNA gyrase subunit A {UniProtKB/TrEMBL:Q6F2B2}	Mfl178	Mfl178	Thioredoxin {UniProtKB/TrEMBL:Q6F1T8}	[TP0005-TP0100 (0.7885434)]
COG0188	COG0526	Mfl310	Mfl310	DNA topoisomerase IV subunit A	Mfl178	Mfl178	Thioredoxin {UniProtKB/TrEMBL:Q6F1T8}	[TP0005-TP0100 (0.7885434)]
COG0242	COG1744	Mfl569	Mfl569	Polypeptide deformylase	Mfl669	Mfl669	Xylose ABC transporter periplasmic binding	[TP0757-TP0298 (0.51512045)]
COG0149	COG2239	Mfl504	Mfl504	Triosephosphate isomerase	Mfl217	Mfl217	Mg/Co/Ni transporter {UniProtKB/TrEMBL:Q6F1P9}	[TP0537-TP0917 (0.5527395)]
COG0445	COG3839	Mfl671	gidA	tRNA uridine 5-carboxymethylaminomethyl modification enzyme gidA (Glucose-inhibited division protein A)	Mfl024	Mfl024	Sn-glycerol-3-phosphate ABC transporter	[TP0044-TP0804 (0.81002605)]
COG0103	COG0211	Mfl492	Mfl492	30S ribosomal protein S9	Mfl439	rpmA	50S ribosomal protein L27	[TP1024-TP0743 (0.87139803)]
COG0301	COG0566	Mfl584	Mfl584	Thiamin biosynthesis protein	Mfl088	Mfl088	RRNA methylase {UniProtKB/TrEMBL:Q6F229}	[TP0559-TP0054 (0.678511)]
COG0301	COG0566	Mfl584	Mfl584	Thiamin biosynthesis protein	Mfl258	Mfl258	RRNA methylase {UniProtKB/TrEMBL:Q6F1K8}	[TP0559-TP0054 (0.678511)]
COG0124	COG0465	Mfl366	hisS	Histidyl-tRNA synthetase (EC 6.1.1.21) (Histidine--tRNA ligase) (HisRS)	Mfl672	Mfl672	Cell division protein {UniProtKB/TrEMBL:Q6F0E5}	[TP0641-TP0330 (0.76316583)]
COG0267	COG0357	Mfl089	Mfl089	50S ribosomal protein L33	Mfl662	gidB	Methyltransferase gidB (EC 2.1.-.-) (Glucose-inhibited division protein B)	[TP0234-TP0946 (0.6249908)]
COG0228	COG0250	Mfl542	rpsP	30S ribosomal protein S16	Mfl091	Mfl091	Transcription antitermination factor	[TP0905-TP0236 (0.7099409)]
COG0465	COG0532	Mfl672	Mfl672	Cell division protein {UniProtKB/TrEMBL:Q6F0E5}	Mfl295	infB	Translation initiation factor IF-2	[TP0330-TP0891 (0.8751731)]
COG0319	COG0333	Mfl265	Mfl265	UPF0054 protein Mfl265	Mfl396	rpmF	50S ribosomal protein L32	[TP0650-TP0807 (0.80809164)]
COG0080	COG0301	Mfl609	rplK	50S ribosomal protein L11	Mfl584	Mfl584	Thiamin biosynthesis protein	[TP0237-TP0559 (0.59848577)]
COG0322	COG0353	Mfl101	uvrC	UvrABC system protein C (Protein uvrC) (Excinuclease ABC subunit C)	Mfl677	Mfl677	Recombination protein {UniProtKB/TrEMBL:Q6F0E0}	[TP0472-TP1004 (0.53674763)]
COG0188	COG0305	Mfl007	Mfl007	DNA gyrase subunit A {UniProtKB/TrEMBL:Q6F2B2}	Mfl084	Mfl084	DNA replication priming helicase	[TP0005-TP0058 (0.73312306)]
COG0188	COG0305	Mfl310	Mfl310	DNA topoisomerase IV subunit A	Mfl084	Mfl084	DNA replication priming helicase	[TP0005-TP0058 (0.73312306)]
COG0361	COG1214	Mfl146	infA	Translation initiation factor IF-1	Mfl494	Mfl494	Putative glycoprotein endopeptidase	[TP0097-TP0876 (0.56457245)]
COG0242	COG1187	Mfl569	Mfl569	Polypeptide deformylase	Mfl548	Mfl548	23S rRNA pseudouridine synthase	[TP0757-TP0459 (0.5284328)]
COG1385	COG2812	Mfl303	Mfl303	Hypothetical protein {UniProtKB/TrEMBL:Q6F1G3}	Mfl678	Mfl678	DNA polymerase III gamma and tau subunits	[TP0276-TP1005 (0.66627616)]
COG0242	COG0254	Mfl569	Mfl569	Polypeptide deformylase	Mfl638	rpmE	50S ribosomal protein L31	[TP0757-TP0255 (0.6434887)]
COG0442	COG1466	Mfl476	Mfl476	Prolyl-tRNA synthetase {UniProtKB/TrEMBL:Q6F0Y9}	Mfl368	Mfl368	Hypothetical protein {UniProtKB/TrEMBL:Q6F197}	[TP0160-TP0588 (0.66563916)]
COG0305	COG0593	Mfl084	Mfl084	DNA replication priming helicase	Mfl001	dnaA	Chromosomal replication initiator protein dnaA	[TP0058-TP0001 (0.9013428)]
COG0264	COG0544	Mfl560	tsf	Elongation factor Ts (EF-Ts)	Mfl405	tig	Trigger factor {UniProtKB/Swiss-Prot:Q6F159}	[TP0605-TP0506 (0.9100214)]
COG0099	COG0216	Mfl148	rpsM	30S ribosomal protein S13	Mfl634	prfA	Peptide chain release factor 1 (RF-1)	[TP0210-TP0051 (0.8775348)]
COG0442	COG0552	Mfl476	Mfl476	Prolyl-tRNA synthetase {UniProtKB/TrEMBL:Q6F0Y9}	Mfl237	Mfl237	Signal recognition particle, cell division	[TP0160-TP0578 (0.56216276)]
COG0242	COG0319	Mfl569	Mfl569	Polypeptide deformylase	Mfl265	Mfl265	UPF0054 protein Mfl265	[TP0757-TP0650 (0.630912)]
COG0465	COG0558	Mfl672	Mfl672	Cell division protein {UniProtKB/TrEMBL:Q6F0E5}	Mfl663	Mfl663	Phosphatidylglycerophosphate synthase	[TP0765-TP0256 (0.8653493)]
COG0024	COG0462	Mfl145	Mfl145	Methionine aminopeptidase	Mfl076	Mfl076	Phosphoribosylpyrophosphate synthetase	[TP0842-TP0294 (0.8762697)]
COG0125	COG0361	Mfl676	tmk	Thymidylate kinase {UniProtKB/Swiss-Prot:Q6F0E1}	Mfl146	infA	Translation initiation factor IF-1	[TP0354-TP0097 (0.8382038)]
COG0564	COG1418	Mfl563	Mfl563	23S rRNA pseudouridine synthase	Mfl207	Mfl207	Predicted HD-superfamily hydrolase	[TP0154-TP1018 (0.7668753)]
COG0564	COG1418	Mfl387	Mfl387	Pseudouridine synthase {UniProtKB/TrEMBL:Q6F177}	Mfl207	Mfl207	Predicted HD-superfamily hydrolase	[TP0154-TP1018 (0.7668753)]
COG0036	COG2001	Mfl640	Mfl640	Ribulose-phosphate 3-epimerase	Mfl395	mraZ	Protein mraZ {UniProtKB/Swiss-Prot:Q6F169}	[TP0945-TP0383 (0.685165)]
COG0036	COG2001	Mfl223	Mfl223	Ribulose-phosphate 3-epimerase	Mfl395	mraZ	Protein mraZ {UniProtKB/Swiss-Prot:Q6F169}	[TP0945-TP0383 (0.685165)]
COG0301	COG0301	Mfl584	Mfl584	Thiamin biosynthesis protein	Mfl584	Mfl584	Thiamin biosynthesis protein	[TP0559-TP0559 (0.6965584)]
COG0024	COG0125	Mfl145	Mfl145	Methionine aminopeptidase	Mfl676	tmk	Thymidylate kinase {UniProtKB/Swiss-Prot:Q6F0E1}	[TP0842-TP0354 (0.8096375)]
COG0618	COG1214	Mfl488	Mfl488	Exopolyphosphatase-like	Mfl494	Mfl494	Putative glycoprotein endopeptidase	[TP0803-TP0876 (0.700686)]
COG0618	COG1214	Mfl636	Mfl636	Exopolyphosphatase-like	Mfl494	Mfl494	Putative glycoprotein endopeptidase	[TP0803-TP0876 (0.700686)]
COG0257	COG0779	Mfl147	Mfl147	50S ribosomal protein L36	Mfl291	Mfl291	Hypothetical protein {UniProtKB/TrEMBL:Q6F1H5}	[TP0209-TP0893 (0.7461857)]
COG0782	COG1057	Mfl102	Mfl102	Transcription elongation factor	Mfl373	Mfl373	Deamido-NAD(+) pyrophosphorylase	[TP0019-TP0741 (0.75909394)]
COG1079	COG2239	Mfl666	Mfl666	Ribose ABC transporter permease component	Mfl217	Mfl217	Mg/Co/Ni transporter {UniProtKB/TrEMBL:Q6F1P9}	[TP0302-TP0917 (0.5527395)]
COG0012	COG0188	Mfl660	Mfl660	Conserved GTPase {UniProtKB/TrEMBL:Q6F0F7}	Mfl310	Mfl310	DNA topoisomerase IV subunit A	[TP0124-TP0005 (0.7149395)]
COG0012	COG0188	Mfl660	Mfl660	Conserved GTPase {UniProtKB/TrEMBL:Q6F0F7}	Mfl007	Mfl007	DNA gyrase subunit A {UniProtKB/TrEMBL:Q6F2B2}	[TP0124-TP0005 (0.7149395)]
COG0462	COG0492	Mfl076	Mfl076	Phosphoribosylpyrophosphate synthetase	Mfl064	Mfl064	Thioredoxin reductase NADPH	[TP0294-TP0814 (0.8323514)]
COG0124	COG0254	Mfl366	hisS	Histidyl-tRNA synthetase (EC 6.1.1.21) (Histidine--tRNA ligase) (HisRS)	Mfl638	rpmE	50S ribosomal protein L31	[TP0641-TP0255 (0.65973145)]
COG0178	COG0272	Mfl059	Mfl059	Repair endonuclease subunit A	Mfl160	Mfl160	DNA ligase, polydeoxyribonucleotide synthase NAD+	[TP0514-TP0634 (0.7537598)]
COG0503	COG1488	Mfl276	apt	Adenine phosphoribosyltransferase (EC 2.4.2.7) (APRT)	Mfl588	Mfl588	Nicotinic acid phosphoribosyltransferase	[TP1039-TP0628 (0.6658587)]
COG0227	COG0492	Mfl227	rpmB	50S ribosomal protein L28	Mfl064	Mfl064	Thioredoxin reductase NADPH	[TP0362-TP0814 (0.801083)]
COG0217	COG0481	Mfl546	Mfl546	Hypothetical UPF0082 protein Mfl546	Mfl473	lepA	GTP-binding protein lepA	[TP0474-TP0510 (0.76600474)]
COG0178	COG0357	Mfl059	Mfl059	Repair endonuclease subunit A	Mfl662	gidB	Methyltransferase gidB (EC 2.1.-.-) (Glucose-inhibited division protein B)	[TP0514-TP0946 (0.8569251)]
COG1109	COG1488	Mfl120	Mfl120	Phosphomannomutase/phosphoglucomutase homolog	Mfl588	Mfl588	Nicotinic acid phosphoribosyltransferase	[TP0413-TP0628 (0.6598422)]
COG0143	COG0217	Mfl036	Mfl036	Methionyl-tRNA synthetase	Mfl546	Mfl546	Hypothetical UPF0082 protein Mfl546	[TP0798-TP0474 (0.7790581)]
COG0357	COG0442	Mfl662	gidB	Methyltransferase gidB (EC 2.1.-.-) (Glucose-inhibited division protein B)	Mfl476	Mfl476	Prolyl-tRNA synthetase {UniProtKB/TrEMBL:Q6F0Y9}	[TP0946-TP0160 (0.6515529)]
COG0237	COG1493	Mfl281	Mfl281	Dephospho-CoA kinase {UniProtKB/TrEMBL:Q6F1I5}	Mfl062	Mfl062	Serine/threonine protein kinase	[TP0296-TP0591 (0.7885255)]
COG0124	COG0124	Mfl366	hisS	Histidyl-tRNA synthetase (EC 6.1.1.21) (Histidine--tRNA ligase) (HisRS)	Mfl366	hisS	Histidyl-tRNA synthetase (EC 6.1.1.21) (Histidine--tRNA ligase) (HisRS)	[TP0641-TP0641 (0.67365265)]
COG0257	COG0564	Mfl147	Mfl147	50S ribosomal protein L36	Mfl563	Mfl563	23S rRNA pseudouridine synthase	[TP0209-TP0154 (0.634929)]
COG0257	COG0564	Mfl147	Mfl147	50S ribosomal protein L36	Mfl387	Mfl387	Pseudouridine synthase {UniProtKB/TrEMBL:Q6F177}	[TP0209-TP0154 (0.634929)]
COG0210	COG0305	Mfl566	Mfl566	Repair endonuclease ATP-dependent DNA helicase	Mfl084	Mfl084	DNA replication priming helicase	[TP0102-TP0058 (0.8842861)]
COG0257	COG1057	Mfl147	Mfl147	50S ribosomal protein L36	Mfl373	Mfl373	Deamido-NAD(+) pyrophosphorylase	[TP0209-TP0741 (0.64932555)]
