# Supplementary material for: The Binary Protein Interactome of Treponema pallidum – The Syphilis Spirochete
Source: PLoS One. 2008 May 28;3(5):e2292. doi: 10.1371/journal.pone.0002292 (PMC2386257; doi:10.1371/journal.pone.0002292)
Supplement: Data S1 — Predicted protein-protein interactions based on our Treponema pallidum data; zip archive containing 372 files with one file per species. (6.09 MB ZIP) [file pone.0002292.s006.zip › bacteria/Mesorhizobium_loti.tab]

266835 Mesorhizobium loti
COG A	COG B	Locus Id A	Preferred Name(s) A	Annotation A	Locus Id B	Preferred Name(s) B	Annotation B	T. pallidum interaction
COG0186	COG1475	msr0304	rpsQ	30S ribosomal protein S17	mll9312	mll9312	Mll9312 protein {UniProtKB/TrEMBL:Q981M4}	[TP0198-TP0271 (0.71912634)]
COG0186	COG1475	msr0304	rpsQ	30S ribosomal protein S17	mlr0109	mlr0109	Mlr0109 protein {UniProtKB/TrEMBL:Q98NJ7}	[TP0198-TP0271 (0.71912634)]
COG0186	COG1475	msr0304	rpsQ	30S ribosomal protein S17	mll9352	mll9352	Replication protein B {UniProtKB/TrEMBL:Q981J1}	[TP0198-TP0271 (0.71912634)]
COG0186	COG1475	msr0304	rpsQ	30S ribosomal protein S17	mlr9703	mlr9703	Putative plasmid stabilization protein	[TP0198-TP0271 (0.71912634)]
COG0186	COG1475	msr0304	rpsQ	30S ribosomal protein S17	mlr6157	mlr6157	Mlr6157 protein {UniProtKB/TrEMBL:Q98A42}	[TP0198-TP0271 (0.71912634)]
COG0186	COG1475	msr0304	rpsQ	30S ribosomal protein S17	mll9653	mll9653	Replication protein B {UniProtKB/TrEMBL:Q98P12}	[TP0198-TP0271 (0.71912634)]
COG0186	COG1475	msr0304	rpsQ	30S ribosomal protein S17	mll4477	mll4477	Chromosome partitioning protein; ParB	[TP0198-TP0271 (0.71912634)]
COG0608	COG0817	mll0927	mll0927	Single-strand DNA-specific exonuclease	mll3901	ruvC	Crossover junction endodeoxyribonuclease ruvC (EC 3.1.22.4) (Holliday junction nuclease ruvC) (Holliday junction resolvase ruvC)	[TP0704-TP0517 (0.81382185)]
COG0845	COG4591	mlr6772	mlr6772	Rhiziobicin secretion ABC transporter; RspE	mll1342	mll1342	Mll1342 protein {UniProtKB/TrEMBL:Q98KS6}	[TP0965-TP0582 (0.8143851)]
COG0845	COG4591	mll6731	mll6731	Multidrug efflux membrane fusion protein	mll1342	mll1342	Mll1342 protein {UniProtKB/TrEMBL:Q98KS6}	[TP0965-TP0582 (0.8143851)]
COG0845	COG4591	mll7356	mll7356	Multidrug efflux membrane fusion protein; MexE	mll1342	mll1342	Mll1342 protein {UniProtKB/TrEMBL:Q98KS6}	[TP0965-TP0582 (0.8143851)]
COG0845	COG4591	mll5520	mll5520	RND efflux membrane fusion protein	mll1342	mll1342	Mll1342 protein {UniProtKB/TrEMBL:Q98KS6}	[TP0965-TP0582 (0.8143851)]
COG0845	COG4591	mll5519	mll5519	RND efflux membrane fusion protein	mll1342	mll1342	Mll1342 protein {UniProtKB/TrEMBL:Q98KS6}	[TP0965-TP0582 (0.8143851)]
COG0845	COG4591	mll5251	mll5251	Exopolysaccharide production protein; ExoF	mll1342	mll1342	Mll1342 protein {UniProtKB/TrEMBL:Q98KS6}	[TP0965-TP0582 (0.8143851)]
COG0845	COG4591	mll2582	mll2582	Metalloprotease transporter	mll1342	mll1342	Mll1342 protein {UniProtKB/TrEMBL:Q98KS6}	[TP0965-TP0582 (0.8143851)]
COG0845	COG4591	mlr0589	mlr0589	Probable secretion protein	mll1342	mll1342	Mll1342 protein {UniProtKB/TrEMBL:Q98KS6}	[TP0965-TP0582 (0.8143851)]
COG0845	COG4591	mlr1394	mlr1394	Mlr1394 protein {UniProtKB/TrEMBL:Q98KN5}	mll1342	mll1342	Mll1342 protein {UniProtKB/TrEMBL:Q98KS6}	[TP0965-TP0582 (0.8143851)]
COG0845	COG4591	mll5780	mll5780	RND efflux membrane fusion protein	mll1342	mll1342	Mll1342 protein {UniProtKB/TrEMBL:Q98KS6}	[TP0965-TP0582 (0.8143851)]
COG0845	COG4591	mll1026	mll1026	Rhizobiocin secretion protein; RspE	mll1342	mll1342	Mll1342 protein {UniProtKB/TrEMBL:Q98KS6}	[TP0965-TP0582 (0.8143851)]
COG0845	COG4591	mll2830	mll2830	Component of multidrug efflux system	mll1342	mll1342	Mll1342 protein {UniProtKB/TrEMBL:Q98KS6}	[TP0965-TP0582 (0.8143851)]
COG0845	COG4591	mlr7297	mlr7297	Component of multidrug efflux system	mll1342	mll1342	Mll1342 protein {UniProtKB/TrEMBL:Q98KS6}	[TP0965-TP0582 (0.8143851)]
COG0845	COG4591	mlr2403	mlr2403	Probable RND efflux membrane fusion protein	mll1342	mll1342	Mll1342 protein {UniProtKB/TrEMBL:Q98KS6}	[TP0965-TP0582 (0.8143851)]
COG0845	COG4591	mlr3647	mlr3647	RND efflux membrane fusion protein	mll1342	mll1342	Mll1342 protein {UniProtKB/TrEMBL:Q98KS6}	[TP0965-TP0582 (0.8143851)]
COG0845	COG4591	mlr3284	mlr3284	RND efflux membrane fusion protein	mll1342	mll1342	Mll1342 protein {UniProtKB/TrEMBL:Q98KS6}	[TP0965-TP0582 (0.8143851)]
COG0845	COG4591	mll1427	mll1427	Probable RND efflux membrane fusion protein	mll1342	mll1342	Mll1342 protein {UniProtKB/TrEMBL:Q98KS6}	[TP0965-TP0582 (0.8143851)]
COG0845	COG4591	mll3833	mll3833	Mll3833 protein {UniProtKB/TrEMBL:Q98FC9}	mll1342	mll1342	Mll1342 protein {UniProtKB/TrEMBL:Q98KS6}	[TP0965-TP0582 (0.8143851)]
COG0845	COG4591	mlr4594	mlr4594	Mlr4594 protein {UniProtKB/TrEMBL:Q98DQ7}	mll1342	mll1342	Mll1342 protein {UniProtKB/TrEMBL:Q98KS6}	[TP0965-TP0582 (0.8143851)]
COG0617	COG0860	mll2726	mll2726	Probable poly(A) polymerase	mlr0213	mlr0213	N-acetylmuramoyl-L-alanine amidase	[TP0270-TP0247 (0.76828843)]
COG0201	COG0550	mlr0321	mlr0321	Preprotein translocase secY subunit	mlr0839	mlr0839	DNA topoisomerase I {UniProtKB/TrEMBL:Q98LX0}	[TP0208-TP0394 (0.8044664)]
COG0693	COG1922	mll3224	mll3224	Mll3224 protein {UniProtKB/TrEMBL:Q98GQ2}	mlr6502	mlr6502	Putative N-acetyl-mannosamine transferase	[TP0445-TP0275 (0.6010877)]
COG0693	COG1922	mlr4512	mlr4512	Mlr4512 protein {UniProtKB/TrEMBL:Q98DX0}	mlr6502	mlr6502	Putative N-acetyl-mannosamine transferase	[TP0445-TP0275 (0.6010877)]
COG0693	COG1922	mlr5196	mlr5196	Transcriptional regulator	mlr6502	mlr6502	Putative N-acetyl-mannosamine transferase	[TP0445-TP0275 (0.6010877)]
COG0693	COG1922	mlr3762	mlr3762	Mlr3762 protein {UniProtKB/TrEMBL:Q98FI5}	mlr6502	mlr6502	Putative N-acetyl-mannosamine transferase	[TP0445-TP0275 (0.6010877)]
COG0693	COG1922	mlr5723	mlr5723	Mlr5723 protein {UniProtKB/TrEMBL:Q98B55}	mlr6502	mlr6502	Putative N-acetyl-mannosamine transferase	[TP0445-TP0275 (0.6010877)]
COG0768	COG2812	mll1561	mll1561	Penicillin-binding protein	mlr5503	mlr5503	DNA polymerase III tau {UniProtKB/TrEMBL:Q98BM8}	[TP0500-TP1005 (0.655462)]
COG0051	COG0693	mlr0289	rpsJ	30S ribosomal protein S10	mlr3762	mlr3762	Mlr3762 protein {UniProtKB/TrEMBL:Q98FI5}	[TP0188-TP0445 (0.6307204)]
COG0051	COG0693	mlr0289	rpsJ	30S ribosomal protein S10	mll3224	mll3224	Mll3224 protein {UniProtKB/TrEMBL:Q98GQ2}	[TP0188-TP0445 (0.6307204)]
COG0051	COG0693	mlr0289	rpsJ	30S ribosomal protein S10	mlr4512	mlr4512	Mlr4512 protein {UniProtKB/TrEMBL:Q98DX0}	[TP0188-TP0445 (0.6307204)]
COG0051	COG0693	mlr0289	rpsJ	30S ribosomal protein S10	mlr5723	mlr5723	Mlr5723 protein {UniProtKB/TrEMBL:Q98B55}	[TP0188-TP0445 (0.6307204)]
COG0051	COG0693	mlr0289	rpsJ	30S ribosomal protein S10	mlr5196	mlr5196	Transcriptional regulator	[TP0188-TP0445 (0.6307204)]
COG0180	COG0564	mll5317	trpS	Tryptophanyl-tRNA synthetase (EC 6.1.1.2) (Tryptophan--tRNA ligase) (TrpRS)	mlr0334	mlr0334	Pseudouridine synthase {UniProtKB/TrEMBL:Q98N25}	[TP0632-TP0339 (0.7885255)]
COG0180	COG0564	mll5317	trpS	Tryptophanyl-tRNA synthetase (EC 6.1.1.2) (Tryptophan--tRNA ligase) (TrpRS)	mlr3740	mlr3740	Pseudouridine synthase {UniProtKB/TrEMBL:Q98FK0}	[TP0632-TP0339 (0.7885255)]
COG0090	COG0223	mlr0295	rplB	50S ribosomal protein L2	mll4854	fmt	Methionyl-tRNA formyltransferase (EC 2.1.2.9)	[TP0192-TP0756 (0.8610547)]
COG0632	COG2255	mll3898	ruvA	Holliday junction ATP-dependent DNA helicase ruvA (EC 3.6.1.-)	mll3895	ruvB	Holliday junction ATP-dependent DNA helicase ruvB (EC 3.6.1.-)	[TP0543-TP0162 (0.9659884)]
COG0462	COG0817	mlr2685	prs	Ribose-phosphate pyrophosphokinase (EC 2.7.6.1) (RPPK) (Phosphoribosyl pyrophosphate synthetase) (P-Rib-PP synthetase) (PRPP synthetase)	mll3901	ruvC	Crossover junction endodeoxyribonuclease ruvC (EC 3.1.22.4) (Holliday junction nuclease ruvC) (Holliday junction resolvase ruvC)	[TP0294-TP0517 (0.54911256)]
COG0242	COG5497	mll4855	def	Peptide deformylase (EC 3.5.1.88) (PDF) (Polypeptide deformylase)	msr5287	msr5287	Msr5287 protein {UniProtKB/TrEMBL:Q98C57}	[TP0757-TP1002 (0.53074986)]
COG0242	COG5497	mll4855	def	Peptide deformylase (EC 3.5.1.88) (PDF) (Polypeptide deformylase)	mll0081	mll0081	Mll0081 protein {UniProtKB/TrEMBL:Q98NM0}	[TP0757-TP1002 (0.53074986)]
COG0125	COG0586	mll0424	tmk	Thymidylate kinase {UniProtKB/Swiss-Prot:Q98MV4}	mll0121	mll0121	Mll0121 protein {UniProtKB/TrEMBL:Q98NI8}	[TP0354-TP0779 (0.67954355)]
COG0125	COG0586	mll0424	tmk	Thymidylate kinase {UniProtKB/Swiss-Prot:Q98MV4}	mlr0822	mlr0822	Mlr0822 protein {UniProtKB/TrEMBL:Q98LY4}	[TP0354-TP0779 (0.67954355)]
COG0125	COG0586	mll0424	tmk	Thymidylate kinase {UniProtKB/Swiss-Prot:Q98MV4}	mlr5375	mlr5375	Mlr5375 protein {UniProtKB/TrEMBL:Q98BY5}	[TP0354-TP0779 (0.67954355)]
COG0257	COG0577	msr3814	msr3814	50S ribosomal protein L36	mlr1397	mlr1397	Permease protein of ABC transporter	[TP0209-TP0962 (0.5903608)]
COG0457	COG1653	mlr7432	mlr7432	Mlr7432 protein {UniProtKB/TrEMBL:Q986B8}	mlr3639	mlr3639	Mlr3639 protein {UniProtKB/TrEMBL:Q98FS4}	[TP0067-TP0074 (0.6656524)]
COG0457	COG1653	mll2073	mll2073	Probable O-linked GlcNAc transferase	mlr7000	mlr7000	ABC transporter, periplasmic binding-protein	[TP0067-TP0074 (0.6656524)]
COG0457	COG1653	mll2208	mll2208	Mll2208 protein {UniProtKB/TrEMBL:Q98IX2}	mlr4771	mlr4771	Secreted sugar-binding protein	[TP0067-TP0074 (0.6656524)]
COG0457	COG1653	mll2073	mll2073	Probable O-linked GlcNAc transferase	mll5113	mll5113	Alpha-glucosides ABC transporter,	[TP0067-TP0074 (0.6656524)]
COG0457	COG1653	mlr8130	mlr8130	Mlr8130 protein {UniProtKB/TrEMBL:Q983X2}	mlr3639	mlr3639	Mlr3639 protein {UniProtKB/TrEMBL:Q98FS4}	[TP0067-TP0074 (0.6656524)]
COG0457	COG1653	mlr6692	mlr6692	Mlr6692 protein {UniProtKB/TrEMBL:Q988L1}	mlr7225	mlr7225	Mlr7225 protein {UniProtKB/TrEMBL:Q986S8}	[TP0067-TP0074 (0.6656524)]
COG0457	COG1653	mll2208	mll2208	Mll2208 protein {UniProtKB/TrEMBL:Q98IX2}	mll3319	mll3319	Inding protein component of ABC sugar transporter	[TP0067-TP0074 (0.6656524)]
COG0457	COG1653	mll2209	mll2209	Mll2209 protein {UniProtKB/TrEMBL:Q98IX1}	mll3319	mll3319	Inding protein component of ABC sugar transporter	[TP0067-TP0074 (0.6656524)]
COG0457	COG1653	mll2000	mll2000	Adenylate cyclase {UniProtKB/TrEMBL:Q98JC9}	mll3503	mll3503	Sn-glycerol-3-phosphate transport system,	[TP0067-TP0074 (0.6656524)]
COG0457	COG1653	mll2569	mll2569	Mll2569 protein {UniProtKB/TrEMBL:Q98I48}	mll0702	mll0702	Mll0702 protein {UniProtKB/TrEMBL:Q98M72}	[TP0067-TP0074 (0.6656524)]
COG0457	COG1653	mlr4028	mlr4028	Mlr4028 protein {UniProtKB/TrEMBL:Q98EY4}	mlr3639	mlr3639	Mlr3639 protein {UniProtKB/TrEMBL:Q98FS4}	[TP0067-TP0074 (0.6656524)]
COG0457	COG1653	mll1962	mll1962	Mll1962 protein {UniProtKB/TrEMBL:Q98JF8}	mll7154	mll7154	ABC transporter, periplasmic substrate-binding	[TP0067-TP0074 (0.6656524)]
COG0457	COG1653	mll2073	mll2073	Probable O-linked GlcNAc transferase	mll3319	mll3319	Inding protein component of ABC sugar transporter	[TP0067-TP0074 (0.6656524)]
COG0457	COG1653	mlr6692	mlr6692	Mlr6692 protein {UniProtKB/TrEMBL:Q988L1}	mlr6435	mlr6435	ABC transporter sugar binding protein	[TP0067-TP0074 (0.6656524)]
COG0457	COG1653	mll2208	mll2208	Mll2208 protein {UniProtKB/TrEMBL:Q98IX2}	mlr6435	mlr6435	ABC transporter sugar binding protein	[TP0067-TP0074 (0.6656524)]
COG0457	COG1653	mlr7432	mlr7432	Mlr7432 protein {UniProtKB/TrEMBL:Q986B8}	mll3384	mll3384	Mll3384 protein {UniProtKB/TrEMBL:Q98GC9}	[TP0067-TP0074 (0.6656524)]
COG0457	COG1653	mlr8130	mlr8130	Mlr8130 protein {UniProtKB/TrEMBL:Q983X2}	mll0854	mll0854	Probable secreted solute-binding protein	[TP0067-TP0074 (0.6656524)]
COG0457	COG1653	mlr3815	mlr3815	Mlr3815 protein {UniProtKB/TrEMBL:Q98FE2}	mll3590	mll3590	Sugar transporter sugar binding protein	[TP0067-TP0074 (0.6656524)]
COG0457	COG1653	mll2569	mll2569	Mll2569 protein {UniProtKB/TrEMBL:Q98I48}	mll3319	mll3319	Inding protein component of ABC sugar transporter	[TP0067-TP0074 (0.6656524)]
COG0457	COG1653	mll1835	mll1835	Mll1835 protein {UniProtKB/TrEMBL:Q98JQ3}	mll0854	mll0854	Probable secreted solute-binding protein	[TP0067-TP0074 (0.6656524)]
COG0457	COG1653	mll2569	mll2569	Mll2569 protein {UniProtKB/TrEMBL:Q98I48}	mll0854	mll0854	Probable secreted solute-binding protein	[TP0067-TP0074 (0.6656524)]
COG0457	COG1653	mlr3120	mlr3120	O-linked GlcNAc transferase	mll3384	mll3384	Mll3384 protein {UniProtKB/TrEMBL:Q98GC9}	[TP0067-TP0074 (0.6656524)]
COG0457	COG1653	mll1835	mll1835	Mll1835 protein {UniProtKB/TrEMBL:Q98JQ3}	mll3319	mll3319	Inding protein component of ABC sugar transporter	[TP0067-TP0074 (0.6656524)]
COG0457	COG1653	mll1962	mll1962	Mll1962 protein {UniProtKB/TrEMBL:Q98JF8}	mll5113	mll5113	Alpha-glucosides ABC transporter,	[TP0067-TP0074 (0.6656524)]
COG0457	COG1653	mlr3120	mlr3120	O-linked GlcNAc transferase	mll1712	mll1712	Sugar binding protein of ABC transporter	[TP0067-TP0074 (0.6656524)]
COG0457	COG1653	mlr6692	mlr6692	Mlr6692 protein {UniProtKB/TrEMBL:Q988L1}	mll3503	mll3503	Sn-glycerol-3-phosphate transport system,	[TP0067-TP0074 (0.6656524)]
COG0457	COG1653	mlr4028	mlr4028	Mlr4028 protein {UniProtKB/TrEMBL:Q98EY4}	mlr6651	mlr6651	ABC transporter, substrate-binding protein	[TP0067-TP0074 (0.6656524)]
COG0457	COG1653	mll1962	mll1962	Mll1962 protein {UniProtKB/TrEMBL:Q98JF8}	mlr3639	mlr3639	Mlr3639 protein {UniProtKB/TrEMBL:Q98FS4}	[TP0067-TP0074 (0.6656524)]
COG0457	COG1653	mll2569	mll2569	Mll2569 protein {UniProtKB/TrEMBL:Q98I48}	mlr6651	mlr6651	ABC transporter, substrate-binding protein	[TP0067-TP0074 (0.6656524)]
COG0457	COG1653	mlr6692	mlr6692	Mlr6692 protein {UniProtKB/TrEMBL:Q988L1}	mll5113	mll5113	Alpha-glucosides ABC transporter,	[TP0067-TP0074 (0.6656524)]
COG0457	COG1653	mll1835	mll1835	Mll1835 protein {UniProtKB/TrEMBL:Q98JQ3}	mll4927	mll4927	Periplasmic sorbitol-binding protein	[TP0067-TP0074 (0.6656524)]
COG0457	COG1653	mll2000	mll2000	Adenylate cyclase {UniProtKB/TrEMBL:Q98JC9}	mlr6651	mlr6651	ABC transporter, substrate-binding protein	[TP0067-TP0074 (0.6656524)]
COG0457	COG1653	mlr3815	mlr3815	Mlr3815 protein {UniProtKB/TrEMBL:Q98FE2}	mll0854	mll0854	Probable secreted solute-binding protein	[TP0067-TP0074 (0.6656524)]
COG0457	COG1653	mlr4028	mlr4028	Mlr4028 protein {UniProtKB/TrEMBL:Q98EY4}	mll0702	mll0702	Mll0702 protein {UniProtKB/TrEMBL:Q98M72}	[TP0067-TP0074 (0.6656524)]
COG0457	COG1653	mlr4028	mlr4028	Mlr4028 protein {UniProtKB/TrEMBL:Q98EY4}	mll3590	mll3590	Sugar transporter sugar binding protein	[TP0067-TP0074 (0.6656524)]
COG0457	COG1653	mll2208	mll2208	Mll2208 protein {UniProtKB/TrEMBL:Q98IX2}	mll5113	mll5113	Alpha-glucosides ABC transporter,	[TP0067-TP0074 (0.6656524)]
COG0457	COG1653	mlr4028	mlr4028	Mlr4028 protein {UniProtKB/TrEMBL:Q98EY4}	mll0854	mll0854	Probable secreted solute-binding protein	[TP0067-TP0074 (0.6656524)]
COG0457	COG1653	mlr3815	mlr3815	Mlr3815 protein {UniProtKB/TrEMBL:Q98FE2}	mlr7261	mlr7261	ABC transporter, binding protein	[TP0067-TP0074 (0.6656524)]
COG0457	COG1653	mlr8130	mlr8130	Mlr8130 protein {UniProtKB/TrEMBL:Q983X2}	mll3503	mll3503	Sn-glycerol-3-phosphate transport system,	[TP0067-TP0074 (0.6656524)]
COG0457	COG1653	mlr3815	mlr3815	Mlr3815 protein {UniProtKB/TrEMBL:Q98FE2}	mlr4910	mlr4910	Mlr4910 protein {UniProtKB/TrEMBL:Q98D13}	[TP0067-TP0074 (0.6656524)]
COG0457	COG1653	mlr3120	mlr3120	O-linked GlcNAc transferase	mll7154	mll7154	ABC transporter, periplasmic substrate-binding	[TP0067-TP0074 (0.6656524)]
COG0457	COG1653	mll1835	mll1835	Mll1835 protein {UniProtKB/TrEMBL:Q98JQ3}	mll7154	mll7154	ABC transporter, periplasmic substrate-binding	[TP0067-TP0074 (0.6656524)]
COG0457	COG1653	mll1835	mll1835	Mll1835 protein {UniProtKB/TrEMBL:Q98JQ3}	mlr4771	mlr4771	Secreted sugar-binding protein	[TP0067-TP0074 (0.6656524)]
COG0457	COG1653	mll2209	mll2209	Mll2209 protein {UniProtKB/TrEMBL:Q98IX1}	mll0854	mll0854	Probable secreted solute-binding protein	[TP0067-TP0074 (0.6656524)]
COG0457	COG1653	mll2000	mll2000	Adenylate cyclase {UniProtKB/TrEMBL:Q98JC9}	mlr7000	mlr7000	ABC transporter, periplasmic binding-protein	[TP0067-TP0074 (0.6656524)]
COG0457	COG1653	mll2645	mll2645	Mll2645 protein {UniProtKB/TrEMBL:Q98HZ1}	mlr3050	mlr3050	Probable sugar-binding periplasmic protein precursor	[TP0067-TP0074 (0.6656524)]
COG0457	COG1653	mlr6692	mlr6692	Mlr6692 protein {UniProtKB/TrEMBL:Q988L1}	mlr7261	mlr7261	ABC transporter, binding protein	[TP0067-TP0074 (0.6656524)]
COG0457	COG1653	mll2208	mll2208	Mll2208 protein {UniProtKB/TrEMBL:Q98IX2}	mlr7000	mlr7000	ABC transporter, periplasmic binding-protein	[TP0067-TP0074 (0.6656524)]
COG0457	COG1653	mlr3815	mlr3815	Mlr3815 protein {UniProtKB/TrEMBL:Q98FE2}	mll5302	mll5302	ABC transporter, periplasmic substrate-binding	[TP0067-TP0074 (0.6656524)]
COG0457	COG1653	mlr4028	mlr4028	Mlr4028 protein {UniProtKB/TrEMBL:Q98EY4}	mlr6435	mlr6435	ABC transporter sugar binding protein	[TP0067-TP0074 (0.6656524)]
COG0457	COG1653	mlr8130	mlr8130	Mlr8130 protein {UniProtKB/TrEMBL:Q983X2}	mlr7000	mlr7000	ABC transporter, periplasmic binding-protein	[TP0067-TP0074 (0.6656524)]
COG0457	COG1653	mlr6692	mlr6692	Mlr6692 protein {UniProtKB/TrEMBL:Q988L1}	mll0702	mll0702	Mll0702 protein {UniProtKB/TrEMBL:Q98M72}	[TP0067-TP0074 (0.6656524)]
COG0457	COG1653	mll1962	mll1962	Mll1962 protein {UniProtKB/TrEMBL:Q98JF8}	mll3590	mll3590	Sugar transporter sugar binding protein	[TP0067-TP0074 (0.6656524)]
COG0457	COG1653	mll2569	mll2569	Mll2569 protein {UniProtKB/TrEMBL:Q98I48}	mlr6435	mlr6435	ABC transporter sugar binding protein	[TP0067-TP0074 (0.6656524)]
COG0457	COG1653	mlr7432	mlr7432	Mlr7432 protein {UniProtKB/TrEMBL:Q986B8}	mll0854	mll0854	Probable secreted solute-binding protein	[TP0067-TP0074 (0.6656524)]
COG0457	COG1653	mlr7432	mlr7432	Mlr7432 protein {UniProtKB/TrEMBL:Q986B8}	mlr7225	mlr7225	Mlr7225 protein {UniProtKB/TrEMBL:Q986S8}	[TP0067-TP0074 (0.6656524)]
COG0457	COG1653	mlr4028	mlr4028	Mlr4028 protein {UniProtKB/TrEMBL:Q98EY4}	mlr3050	mlr3050	Probable sugar-binding periplasmic protein precursor	[TP0067-TP0074 (0.6656524)]
COG0457	COG1653	mlr4028	mlr4028	Mlr4028 protein {UniProtKB/TrEMBL:Q98EY4}	mll3503	mll3503	Sn-glycerol-3-phosphate transport system,	[TP0067-TP0074 (0.6656524)]
COG0457	COG1653	mll1962	mll1962	Mll1962 protein {UniProtKB/TrEMBL:Q98JF8}	mll0854	mll0854	Probable secreted solute-binding protein	[TP0067-TP0074 (0.6656524)]
COG0457	COG1653	mlr4028	mlr4028	Mlr4028 protein {UniProtKB/TrEMBL:Q98EY4}	mlr2244	mlr2244	Sugar binding protein of sugar ABC transporter	[TP0067-TP0074 (0.6656524)]
COG0457	COG1653	mll2073	mll2073	Probable O-linked GlcNAc transferase	mlr7261	mlr7261	ABC transporter, binding protein	[TP0067-TP0074 (0.6656524)]
COG0457	COG1653	mlr7432	mlr7432	Mlr7432 protein {UniProtKB/TrEMBL:Q986B8}	mll3590	mll3590	Sugar transporter sugar binding protein	[TP0067-TP0074 (0.6656524)]
COG0457	COG1653	mlr3120	mlr3120	O-linked GlcNAc transferase	mlr4910	mlr4910	Mlr4910 protein {UniProtKB/TrEMBL:Q98D13}	[TP0067-TP0074 (0.6656524)]
COG0457	COG1653	mlr8130	mlr8130	Mlr8130 protein {UniProtKB/TrEMBL:Q983X2}	mlr7091	mlr7091	Sugar ABC transporter, periplasmic binding	[TP0067-TP0074 (0.6656524)]
COG0457	COG1653	mlr4028	mlr4028	Mlr4028 protein {UniProtKB/TrEMBL:Q98EY4}	mlr2326	mlr2326	Sugar binding protein of sugar ABC transporter	[TP0067-TP0074 (0.6656524)]
COG0457	COG1653	mll2000	mll2000	Adenylate cyclase {UniProtKB/TrEMBL:Q98JC9}	mlr4910	mlr4910	Mlr4910 protein {UniProtKB/TrEMBL:Q98D13}	[TP0067-TP0074 (0.6656524)]
COG0457	COG1653	mlr8130	mlr8130	Mlr8130 protein {UniProtKB/TrEMBL:Q983X2}	mll3590	mll3590	Sugar transporter sugar binding protein	[TP0067-TP0074 (0.6656524)]
COG0457	COG1653	mlr6692	mlr6692	Mlr6692 protein {UniProtKB/TrEMBL:Q988L1}	mll5302	mll5302	ABC transporter, periplasmic substrate-binding	[TP0067-TP0074 (0.6656524)]
COG0457	COG1653	mlr7432	mlr7432	Mlr7432 protein {UniProtKB/TrEMBL:Q986B8}	mlr4910	mlr4910	Mlr4910 protein {UniProtKB/TrEMBL:Q98D13}	[TP0067-TP0074 (0.6656524)]
COG0457	COG1653	mlr7432	mlr7432	Mlr7432 protein {UniProtKB/TrEMBL:Q986B8}	mlr2326	mlr2326	Sugar binding protein of sugar ABC transporter	[TP0067-TP0074 (0.6656524)]
COG0457	COG1653	mlr3815	mlr3815	Mlr3815 protein {UniProtKB/TrEMBL:Q98FE2}	mll4927	mll4927	Periplasmic sorbitol-binding protein	[TP0067-TP0074 (0.6656524)]
COG0457	COG1653	mlr3120	mlr3120	O-linked GlcNAc transferase	mlr7225	mlr7225	Mlr7225 protein {UniProtKB/TrEMBL:Q986S8}	[TP0067-TP0074 (0.6656524)]
COG0457	COG1653	mll2209	mll2209	Mll2209 protein {UniProtKB/TrEMBL:Q98IX1}	mll7154	mll7154	ABC transporter, periplasmic substrate-binding	[TP0067-TP0074 (0.6656524)]
COG0457	COG1653	mlr6692	mlr6692	Mlr6692 protein {UniProtKB/TrEMBL:Q988L1}	mlr7000	mlr7000	ABC transporter, periplasmic binding-protein	[TP0067-TP0074 (0.6656524)]
COG0457	COG1653	mlr6692	mlr6692	Mlr6692 protein {UniProtKB/TrEMBL:Q988L1}	mlr4910	mlr4910	Mlr4910 protein {UniProtKB/TrEMBL:Q98D13}	[TP0067-TP0074 (0.6656524)]
COG0457	COG1653	mll2209	mll2209	Mll2209 protein {UniProtKB/TrEMBL:Q98IX1}	mlr6435	mlr6435	ABC transporter sugar binding protein	[TP0067-TP0074 (0.6656524)]
COG0457	COG1653	mll1835	mll1835	Mll1835 protein {UniProtKB/TrEMBL:Q98JQ3}	mlr7000	mlr7000	ABC transporter, periplasmic binding-protein	[TP0067-TP0074 (0.6656524)]
COG0457	COG1653	mlr8130	mlr8130	Mlr8130 protein {UniProtKB/TrEMBL:Q983X2}	mll4149	mll4149	Sugar ABC transporter, sugar-binding protein	[TP0067-TP0074 (0.6656524)]
COG0457	COG1653	mll2208	mll2208	Mll2208 protein {UniProtKB/TrEMBL:Q98IX2}	mll4927	mll4927	Periplasmic sorbitol-binding protein	[TP0067-TP0074 (0.6656524)]
COG0457	COG1653	mlr4028	mlr4028	Mlr4028 protein {UniProtKB/TrEMBL:Q98EY4}	mll4927	mll4927	Periplasmic sorbitol-binding protein	[TP0067-TP0074 (0.6656524)]
COG0457	COG1653	mll1835	mll1835	Mll1835 protein {UniProtKB/TrEMBL:Q98JQ3}	mlr7261	mlr7261	ABC transporter, binding protein	[TP0067-TP0074 (0.6656524)]
COG0457	COG1653	mlr6692	mlr6692	Mlr6692 protein {UniProtKB/TrEMBL:Q988L1}	mlr4771	mlr4771	Secreted sugar-binding protein	[TP0067-TP0074 (0.6656524)]
COG0457	COG1653	mll1962	mll1962	Mll1962 protein {UniProtKB/TrEMBL:Q98JF8}	mlr2244	mlr2244	Sugar binding protein of sugar ABC transporter	[TP0067-TP0074 (0.6656524)]
COG0457	COG1653	mll2000	mll2000	Adenylate cyclase {UniProtKB/TrEMBL:Q98JC9}	mll3384	mll3384	Mll3384 protein {UniProtKB/TrEMBL:Q98GC9}	[TP0067-TP0074 (0.6656524)]
COG0457	COG1653	mll2569	mll2569	Mll2569 protein {UniProtKB/TrEMBL:Q98I48}	mll5302	mll5302	ABC transporter, periplasmic substrate-binding	[TP0067-TP0074 (0.6656524)]
COG0457	COG1653	mll2569	mll2569	Mll2569 protein {UniProtKB/TrEMBL:Q98I48}	mll1712	mll1712	Sugar binding protein of ABC transporter	[TP0067-TP0074 (0.6656524)]
COG0457	COG1653	mlr7432	mlr7432	Mlr7432 protein {UniProtKB/TrEMBL:Q986B8}	mll7154	mll7154	ABC transporter, periplasmic substrate-binding	[TP0067-TP0074 (0.6656524)]
COG0457	COG1653	mll1835	mll1835	Mll1835 protein {UniProtKB/TrEMBL:Q98JQ3}	mll5302	mll5302	ABC transporter, periplasmic substrate-binding	[TP0067-TP0074 (0.6656524)]
COG0457	COG1653	mll2209	mll2209	Mll2209 protein {UniProtKB/TrEMBL:Q98IX1}	mll3590	mll3590	Sugar transporter sugar binding protein	[TP0067-TP0074 (0.6656524)]
COG0457	COG1653	mlr7432	mlr7432	Mlr7432 protein {UniProtKB/TrEMBL:Q986B8}	mlr7091	mlr7091	Sugar ABC transporter, periplasmic binding	[TP0067-TP0074 (0.6656524)]
COG0457	COG1653	mll2569	mll2569	Mll2569 protein {UniProtKB/TrEMBL:Q98I48}	mlr2244	mlr2244	Sugar binding protein of sugar ABC transporter	[TP0067-TP0074 (0.6656524)]
COG0457	COG1653	mll2000	mll2000	Adenylate cyclase {UniProtKB/TrEMBL:Q98JC9}	mlr7261	mlr7261	ABC transporter, binding protein	[TP0067-TP0074 (0.6656524)]
COG0457	COG1653	mll1835	mll1835	Mll1835 protein {UniProtKB/TrEMBL:Q98JQ3}	mlr2244	mlr2244	Sugar binding protein of sugar ABC transporter	[TP0067-TP0074 (0.6656524)]
COG0457	COG1653	mlr3120	mlr3120	O-linked GlcNAc transferase	mlr3050	mlr3050	Probable sugar-binding periplasmic protein precursor	[TP0067-TP0074 (0.6656524)]
COG0457	COG1653	mll2569	mll2569	Mll2569 protein {UniProtKB/TrEMBL:Q98I48}	mlr7261	mlr7261	ABC transporter, binding protein	[TP0067-TP0074 (0.6656524)]
COG0457	COG1653	mll2645	mll2645	Mll2645 protein {UniProtKB/TrEMBL:Q98HZ1}	mlr4771	mlr4771	Secreted sugar-binding protein	[TP0067-TP0074 (0.6656524)]
COG0457	COG1653	mll2209	mll2209	Mll2209 protein {UniProtKB/TrEMBL:Q98IX1}	mll4927	mll4927	Periplasmic sorbitol-binding protein	[TP0067-TP0074 (0.6656524)]
COG0457	COG1653	mlr3815	mlr3815	Mlr3815 protein {UniProtKB/TrEMBL:Q98FE2}	mlr2326	mlr2326	Sugar binding protein of sugar ABC transporter	[TP0067-TP0074 (0.6656524)]
COG0457	COG1653	mlr6692	mlr6692	Mlr6692 protein {UniProtKB/TrEMBL:Q988L1}	mll1712	mll1712	Sugar binding protein of ABC transporter	[TP0067-TP0074 (0.6656524)]
COG0457	COG1653	mlr3120	mlr3120	O-linked GlcNAc transferase	mlr6435	mlr6435	ABC transporter sugar binding protein	[TP0067-TP0074 (0.6656524)]
COG0457	COG1653	mll1962	mll1962	Mll1962 protein {UniProtKB/TrEMBL:Q98JF8}	mll0702	mll0702	Mll0702 protein {UniProtKB/TrEMBL:Q98M72}	[TP0067-TP0074 (0.6656524)]
COG0457	COG1653	mlr7432	mlr7432	Mlr7432 protein {UniProtKB/TrEMBL:Q986B8}	mlr7000	mlr7000	ABC transporter, periplasmic binding-protein	[TP0067-TP0074 (0.6656524)]
COG0457	COG1653	mlr3815	mlr3815	Mlr3815 protein {UniProtKB/TrEMBL:Q98FE2}	mll3319	mll3319	Inding protein component of ABC sugar transporter	[TP0067-TP0074 (0.6656524)]
COG0457	COG1653	mlr4028	mlr4028	Mlr4028 protein {UniProtKB/TrEMBL:Q98EY4}	mll3384	mll3384	Mll3384 protein {UniProtKB/TrEMBL:Q98GC9}	[TP0067-TP0074 (0.6656524)]
COG0457	COG1653	mlr7432	mlr7432	Mlr7432 protein {UniProtKB/TrEMBL:Q986B8}	mll3319	mll3319	Inding protein component of ABC sugar transporter	[TP0067-TP0074 (0.6656524)]
COG0457	COG1653	mll2569	mll2569	Mll2569 protein {UniProtKB/TrEMBL:Q98I48}	mlr4910	mlr4910	Mlr4910 protein {UniProtKB/TrEMBL:Q98D13}	[TP0067-TP0074 (0.6656524)]
COG0457	COG1653	mll2645	mll2645	Mll2645 protein {UniProtKB/TrEMBL:Q98HZ1}	mll0702	mll0702	Mll0702 protein {UniProtKB/TrEMBL:Q98M72}	[TP0067-TP0074 (0.6656524)]
COG0457	COG1653	mlr6692	mlr6692	Mlr6692 protein {UniProtKB/TrEMBL:Q988L1}	mlr2326	mlr2326	Sugar binding protein of sugar ABC transporter	[TP0067-TP0074 (0.6656524)]
COG0457	COG1653	mll1962	mll1962	Mll1962 protein {UniProtKB/TrEMBL:Q98JF8}	mlr7261	mlr7261	ABC transporter, binding protein	[TP0067-TP0074 (0.6656524)]
COG0457	COG1653	mll2209	mll2209	Mll2209 protein {UniProtKB/TrEMBL:Q98IX1}	mlr7225	mlr7225	Mlr7225 protein {UniProtKB/TrEMBL:Q986S8}	[TP0067-TP0074 (0.6656524)]
COG0457	COG1653	mll2000	mll2000	Adenylate cyclase {UniProtKB/TrEMBL:Q98JC9}	mlr3050	mlr3050	Probable sugar-binding periplasmic protein precursor	[TP0067-TP0074 (0.6656524)]
COG0457	COG1653	mll2073	mll2073	Probable O-linked GlcNAc transferase	mll5302	mll5302	ABC transporter, periplasmic substrate-binding	[TP0067-TP0074 (0.6656524)]
COG0457	COG1653	mlr3815	mlr3815	Mlr3815 protein {UniProtKB/TrEMBL:Q98FE2}	mlr4771	mlr4771	Secreted sugar-binding protein	[TP0067-TP0074 (0.6656524)]
COG0457	COG1653	mlr8130	mlr8130	Mlr8130 protein {UniProtKB/TrEMBL:Q983X2}	mll3384	mll3384	Mll3384 protein {UniProtKB/TrEMBL:Q98GC9}	[TP0067-TP0074 (0.6656524)]
COG0457	COG1653	mll2073	mll2073	Probable O-linked GlcNAc transferase	mlr2244	mlr2244	Sugar binding protein of sugar ABC transporter	[TP0067-TP0074 (0.6656524)]
COG0457	COG1653	mll2569	mll2569	Mll2569 protein {UniProtKB/TrEMBL:Q98I48}	mlr7225	mlr7225	Mlr7225 protein {UniProtKB/TrEMBL:Q986S8}	[TP0067-TP0074 (0.6656524)]
COG0457	COG1653	mll1835	mll1835	Mll1835 protein {UniProtKB/TrEMBL:Q98JQ3}	mlr7225	mlr7225	Mlr7225 protein {UniProtKB/TrEMBL:Q986S8}	[TP0067-TP0074 (0.6656524)]
COG0457	COG1653	mll2569	mll2569	Mll2569 protein {UniProtKB/TrEMBL:Q98I48}	mll3590	mll3590	Sugar transporter sugar binding protein	[TP0067-TP0074 (0.6656524)]
COG0457	COG1653	mlr3120	mlr3120	O-linked GlcNAc transferase	mll0854	mll0854	Probable secreted solute-binding protein	[TP0067-TP0074 (0.6656524)]
COG0457	COG1653	mll2000	mll2000	Adenylate cyclase {UniProtKB/TrEMBL:Q98JC9}	mll5113	mll5113	Alpha-glucosides ABC transporter,	[TP0067-TP0074 (0.6656524)]
COG0457	COG1653	mlr4028	mlr4028	Mlr4028 protein {UniProtKB/TrEMBL:Q98EY4}	mlr7000	mlr7000	ABC transporter, periplasmic binding-protein	[TP0067-TP0074 (0.6656524)]
COG0457	COG1653	mll1962	mll1962	Mll1962 protein {UniProtKB/TrEMBL:Q98JF8}	mll3503	mll3503	Sn-glycerol-3-phosphate transport system,	[TP0067-TP0074 (0.6656524)]
COG0457	COG1653	mlr3815	mlr3815	Mlr3815 protein {UniProtKB/TrEMBL:Q98FE2}	mll5113	mll5113	Alpha-glucosides ABC transporter,	[TP0067-TP0074 (0.6656524)]
COG0457	COG1653	mll2073	mll2073	Probable O-linked GlcNAc transferase	mll1712	mll1712	Sugar binding protein of ABC transporter	[TP0067-TP0074 (0.6656524)]
COG0457	COG1653	mll2000	mll2000	Adenylate cyclase {UniProtKB/TrEMBL:Q98JC9}	mlr2244	mlr2244	Sugar binding protein of sugar ABC transporter	[TP0067-TP0074 (0.6656524)]
COG0457	COG1653	mlr3815	mlr3815	Mlr3815 protein {UniProtKB/TrEMBL:Q98FE2}	mll3503	mll3503	Sn-glycerol-3-phosphate transport system,	[TP0067-TP0074 (0.6656524)]
COG0457	COG1653	mll1962	mll1962	Mll1962 protein {UniProtKB/TrEMBL:Q98JF8}	mll5302	mll5302	ABC transporter, periplasmic substrate-binding	[TP0067-TP0074 (0.6656524)]
COG0457	COG1653	mll2645	mll2645	Mll2645 protein {UniProtKB/TrEMBL:Q98HZ1}	mll5302	mll5302	ABC transporter, periplasmic substrate-binding	[TP0067-TP0074 (0.6656524)]
COG0457	COG1653	mlr3815	mlr3815	Mlr3815 protein {UniProtKB/TrEMBL:Q98FE2}	mlr6435	mlr6435	ABC transporter sugar binding protein	[TP0067-TP0074 (0.6656524)]
COG0457	COG1653	mlr7432	mlr7432	Mlr7432 protein {UniProtKB/TrEMBL:Q986B8}	mlr6435	mlr6435	ABC transporter sugar binding protein	[TP0067-TP0074 (0.6656524)]
COG0457	COG1653	mll1962	mll1962	Mll1962 protein {UniProtKB/TrEMBL:Q98JF8}	mll1712	mll1712	Sugar binding protein of ABC transporter	[TP0067-TP0074 (0.6656524)]
COG0457	COG1653	mll1962	mll1962	Mll1962 protein {UniProtKB/TrEMBL:Q98JF8}	mll3319	mll3319	Inding protein component of ABC sugar transporter	[TP0067-TP0074 (0.6656524)]
COG0457	COG1653	mll2073	mll2073	Probable O-linked GlcNAc transferase	mll3503	mll3503	Sn-glycerol-3-phosphate transport system,	[TP0067-TP0074 (0.6656524)]
COG0457	COG1653	mll2645	mll2645	Mll2645 protein {UniProtKB/TrEMBL:Q98HZ1}	mll4927	mll4927	Periplasmic sorbitol-binding protein	[TP0067-TP0074 (0.6656524)]
COG0457	COG1653	mlr3815	mlr3815	Mlr3815 protein {UniProtKB/TrEMBL:Q98FE2}	mlr7091	mlr7091	Sugar ABC transporter, periplasmic binding	[TP0067-TP0074 (0.6656524)]
COG0457	COG1653	mlr3815	mlr3815	Mlr3815 protein {UniProtKB/TrEMBL:Q98FE2}	mll0702	mll0702	Mll0702 protein {UniProtKB/TrEMBL:Q98M72}	[TP0067-TP0074 (0.6656524)]
COG0457	COG1653	mll2208	mll2208	Mll2208 protein {UniProtKB/TrEMBL:Q98IX2}	mlr7225	mlr7225	Mlr7225 protein {UniProtKB/TrEMBL:Q986S8}	[TP0067-TP0074 (0.6656524)]
COG0457	COG1653	mlr8130	mlr8130	Mlr8130 protein {UniProtKB/TrEMBL:Q983X2}	mll1712	mll1712	Sugar binding protein of ABC transporter	[TP0067-TP0074 (0.6656524)]
COG0457	COG1653	mlr4028	mlr4028	Mlr4028 protein {UniProtKB/TrEMBL:Q98EY4}	mll5113	mll5113	Alpha-glucosides ABC transporter,	[TP0067-TP0074 (0.6656524)]
COG0457	COG1653	mll1835	mll1835	Mll1835 protein {UniProtKB/TrEMBL:Q98JQ3}	mlr6435	mlr6435	ABC transporter sugar binding protein	[TP0067-TP0074 (0.6656524)]
COG0457	COG1653	mlr8130	mlr8130	Mlr8130 protein {UniProtKB/TrEMBL:Q983X2}	mlr2244	mlr2244	Sugar binding protein of sugar ABC transporter	[TP0067-TP0074 (0.6656524)]
COG0457	COG1653	mlr6692	mlr6692	Mlr6692 protein {UniProtKB/TrEMBL:Q988L1}	mlr2244	mlr2244	Sugar binding protein of sugar ABC transporter	[TP0067-TP0074 (0.6656524)]
COG0457	COG1653	mlr7432	mlr7432	Mlr7432 protein {UniProtKB/TrEMBL:Q986B8}	mll3503	mll3503	Sn-glycerol-3-phosphate transport system,	[TP0067-TP0074 (0.6656524)]
COG0457	COG1653	mlr8130	mlr8130	Mlr8130 protein {UniProtKB/TrEMBL:Q983X2}	mll4927	mll4927	Periplasmic sorbitol-binding protein	[TP0067-TP0074 (0.6656524)]
COG0457	COG1653	mll2645	mll2645	Mll2645 protein {UniProtKB/TrEMBL:Q98HZ1}	mlr6651	mlr6651	ABC transporter, substrate-binding protein	[TP0067-TP0074 (0.6656524)]
COG0457	COG1653	mll2000	mll2000	Adenylate cyclase {UniProtKB/TrEMBL:Q98JC9}	mlr7225	mlr7225	Mlr7225 protein {UniProtKB/TrEMBL:Q986S8}	[TP0067-TP0074 (0.6656524)]
COG0457	COG1653	mll2645	mll2645	Mll2645 protein {UniProtKB/TrEMBL:Q98HZ1}	mll4149	mll4149	Sugar ABC transporter, sugar-binding protein	[TP0067-TP0074 (0.6656524)]
COG0457	COG1653	mll1962	mll1962	Mll1962 protein {UniProtKB/TrEMBL:Q98JF8}	mll4149	mll4149	Sugar ABC transporter, sugar-binding protein	[TP0067-TP0074 (0.6656524)]
COG0457	COG1653	mll2000	mll2000	Adenylate cyclase {UniProtKB/TrEMBL:Q98JC9}	mlr6435	mlr6435	ABC transporter sugar binding protein	[TP0067-TP0074 (0.6656524)]
COG0457	COG1653	mll2645	mll2645	Mll2645 protein {UniProtKB/TrEMBL:Q98HZ1}	mlr6435	mlr6435	ABC transporter sugar binding protein	[TP0067-TP0074 (0.6656524)]
COG0457	COG1653	mll2073	mll2073	Probable O-linked GlcNAc transferase	mll0702	mll0702	Mll0702 protein {UniProtKB/TrEMBL:Q98M72}	[TP0067-TP0074 (0.6656524)]
COG0457	COG1653	mlr3815	mlr3815	Mlr3815 protein {UniProtKB/TrEMBL:Q98FE2}	mlr6651	mlr6651	ABC transporter, substrate-binding protein	[TP0067-TP0074 (0.6656524)]
COG0457	COG1653	mll2073	mll2073	Probable O-linked GlcNAc transferase	mlr3050	mlr3050	Probable sugar-binding periplasmic protein precursor	[TP0067-TP0074 (0.6656524)]
COG0457	COG1653	mll2645	mll2645	Mll2645 protein {UniProtKB/TrEMBL:Q98HZ1}	mlr3639	mlr3639	Mlr3639 protein {UniProtKB/TrEMBL:Q98FS4}	[TP0067-TP0074 (0.6656524)]
COG0457	COG1653	mlr7432	mlr7432	Mlr7432 protein {UniProtKB/TrEMBL:Q986B8}	mlr6651	mlr6651	ABC transporter, substrate-binding protein	[TP0067-TP0074 (0.6656524)]
COG0457	COG1653	mlr3120	mlr3120	O-linked GlcNAc transferase	mll0702	mll0702	Mll0702 protein {UniProtKB/TrEMBL:Q98M72}	[TP0067-TP0074 (0.6656524)]
COG0457	COG1653	mll2209	mll2209	Mll2209 protein {UniProtKB/TrEMBL:Q98IX1}	mll5302	mll5302	ABC transporter, periplasmic substrate-binding	[TP0067-TP0074 (0.6656524)]
COG0457	COG1653	mlr3120	mlr3120	O-linked GlcNAc transferase	mll3319	mll3319	Inding protein component of ABC sugar transporter	[TP0067-TP0074 (0.6656524)]
COG0457	COG1653	mlr3815	mlr3815	Mlr3815 protein {UniProtKB/TrEMBL:Q98FE2}	mll4149	mll4149	Sugar ABC transporter, sugar-binding protein	[TP0067-TP0074 (0.6656524)]
COG0457	COG1653	mll1835	mll1835	Mll1835 protein {UniProtKB/TrEMBL:Q98JQ3}	mll3384	mll3384	Mll3384 protein {UniProtKB/TrEMBL:Q98GC9}	[TP0067-TP0074 (0.6656524)]
COG0457	COG1653	mll2569	mll2569	Mll2569 protein {UniProtKB/TrEMBL:Q98I48}	mll3384	mll3384	Mll3384 protein {UniProtKB/TrEMBL:Q98GC9}	[TP0067-TP0074 (0.6656524)]
COG0457	COG1653	mlr6692	mlr6692	Mlr6692 protein {UniProtKB/TrEMBL:Q988L1}	mlr3639	mlr3639	Mlr3639 protein {UniProtKB/TrEMBL:Q98FS4}	[TP0067-TP0074 (0.6656524)]
COG0457	COG1653	mll2569	mll2569	Mll2569 protein {UniProtKB/TrEMBL:Q98I48}	mll5113	mll5113	Alpha-glucosides ABC transporter,	[TP0067-TP0074 (0.6656524)]
COG0457	COG1653	mlr8130	mlr8130	Mlr8130 protein {UniProtKB/TrEMBL:Q983X2}	mlr6651	mlr6651	ABC transporter, substrate-binding protein	[TP0067-TP0074 (0.6656524)]
COG0457	COG1653	mlr7432	mlr7432	Mlr7432 protein {UniProtKB/TrEMBL:Q986B8}	mll1712	mll1712	Sugar binding protein of ABC transporter	[TP0067-TP0074 (0.6656524)]
COG0457	COG1653	mlr4028	mlr4028	Mlr4028 protein {UniProtKB/TrEMBL:Q98EY4}	mlr7225	mlr7225	Mlr7225 protein {UniProtKB/TrEMBL:Q986S8}	[TP0067-TP0074 (0.6656524)]
COG0457	COG1653	mll2208	mll2208	Mll2208 protein {UniProtKB/TrEMBL:Q98IX2}	mll5302	mll5302	ABC transporter, periplasmic substrate-binding	[TP0067-TP0074 (0.6656524)]
COG0457	COG1653	mll1962	mll1962	Mll1962 protein {UniProtKB/TrEMBL:Q98JF8}	mlr4771	mlr4771	Secreted sugar-binding protein	[TP0067-TP0074 (0.6656524)]
COG0457	COG1653	mlr8130	mlr8130	Mlr8130 protein {UniProtKB/TrEMBL:Q983X2}	mll5113	mll5113	Alpha-glucosides ABC transporter,	[TP0067-TP0074 (0.6656524)]
COG0457	COG1653	mll2645	mll2645	Mll2645 protein {UniProtKB/TrEMBL:Q98HZ1}	mlr2326	mlr2326	Sugar binding protein of sugar ABC transporter	[TP0067-TP0074 (0.6656524)]
COG0457	COG1653	mll2000	mll2000	Adenylate cyclase {UniProtKB/TrEMBL:Q98JC9}	mll4927	mll4927	Periplasmic sorbitol-binding protein	[TP0067-TP0074 (0.6656524)]
COG0457	COG1653	mll2645	mll2645	Mll2645 protein {UniProtKB/TrEMBL:Q98HZ1}	mlr2244	mlr2244	Sugar binding protein of sugar ABC transporter	[TP0067-TP0074 (0.6656524)]
COG0457	COG1653	mlr4028	mlr4028	Mlr4028 protein {UniProtKB/TrEMBL:Q98EY4}	mlr7091	mlr7091	Sugar ABC transporter, periplasmic binding	[TP0067-TP0074 (0.6656524)]
COG0457	COG1653	mll2209	mll2209	Mll2209 protein {UniProtKB/TrEMBL:Q98IX1}	mll1712	mll1712	Sugar binding protein of ABC transporter	[TP0067-TP0074 (0.6656524)]
COG0457	COG1653	mlr4028	mlr4028	Mlr4028 protein {UniProtKB/TrEMBL:Q98EY4}	mll5302	mll5302	ABC transporter, periplasmic substrate-binding	[TP0067-TP0074 (0.6656524)]
COG0457	COG1653	mll2073	mll2073	Probable O-linked GlcNAc transferase	mll4149	mll4149	Sugar ABC transporter, sugar-binding protein	[TP0067-TP0074 (0.6656524)]
COG0457	COG1653	mll2569	mll2569	Mll2569 protein {UniProtKB/TrEMBL:Q98I48}	mll4149	mll4149	Sugar ABC transporter, sugar-binding protein	[TP0067-TP0074 (0.6656524)]
COG0457	COG1653	mlr3120	mlr3120	O-linked GlcNAc transferase	mll4927	mll4927	Periplasmic sorbitol-binding protein	[TP0067-TP0074 (0.6656524)]
COG0457	COG1653	mll2000	mll2000	Adenylate cyclase {UniProtKB/TrEMBL:Q98JC9}	mll7154	mll7154	ABC transporter, periplasmic substrate-binding	[TP0067-TP0074 (0.6656524)]
COG0457	COG1653	mll1962	mll1962	Mll1962 protein {UniProtKB/TrEMBL:Q98JF8}	mlr7000	mlr7000	ABC transporter, periplasmic binding-protein	[TP0067-TP0074 (0.6656524)]
COG0457	COG1653	mlr4028	mlr4028	Mlr4028 protein {UniProtKB/TrEMBL:Q98EY4}	mlr4771	mlr4771	Secreted sugar-binding protein	[TP0067-TP0074 (0.6656524)]
COG0457	COG1653	mlr6692	mlr6692	Mlr6692 protein {UniProtKB/TrEMBL:Q988L1}	mll3319	mll3319	Inding protein component of ABC sugar transporter	[TP0067-TP0074 (0.6656524)]
COG0457	COG1653	mll2208	mll2208	Mll2208 protein {UniProtKB/TrEMBL:Q98IX2}	mll1712	mll1712	Sugar binding protein of ABC transporter	[TP0067-TP0074 (0.6656524)]
COG0457	COG1653	mlr3815	mlr3815	Mlr3815 protein {UniProtKB/TrEMBL:Q98FE2}	mlr7000	mlr7000	ABC transporter, periplasmic binding-protein	[TP0067-TP0074 (0.6656524)]
COG0457	COG1653	mll2645	mll2645	Mll2645 protein {UniProtKB/TrEMBL:Q98HZ1}	mll0854	mll0854	Probable secreted solute-binding protein	[TP0067-TP0074 (0.6656524)]
COG0457	COG1653	mlr3120	mlr3120	O-linked GlcNAc transferase	mlr6651	mlr6651	ABC transporter, substrate-binding protein	[TP0067-TP0074 (0.6656524)]
COG0457	COG1653	mlr4028	mlr4028	Mlr4028 protein {UniProtKB/TrEMBL:Q98EY4}	mll7154	mll7154	ABC transporter, periplasmic substrate-binding	[TP0067-TP0074 (0.6656524)]
COG0457	COG1653	mll2000	mll2000	Adenylate cyclase {UniProtKB/TrEMBL:Q98JC9}	mlr3639	mlr3639	Mlr3639 protein {UniProtKB/TrEMBL:Q98FS4}	[TP0067-TP0074 (0.6656524)]
COG0457	COG1653	mlr4028	mlr4028	Mlr4028 protein {UniProtKB/TrEMBL:Q98EY4}	mll3319	mll3319	Inding protein component of ABC sugar transporter	[TP0067-TP0074 (0.6656524)]
COG0457	COG1653	mll2645	mll2645	Mll2645 protein {UniProtKB/TrEMBL:Q98HZ1}	mlr7261	mlr7261	ABC transporter, binding protein	[TP0067-TP0074 (0.6656524)]
COG0457	COG1653	mlr7432	mlr7432	Mlr7432 protein {UniProtKB/TrEMBL:Q986B8}	mlr2244	mlr2244	Sugar binding protein of sugar ABC transporter	[TP0067-TP0074 (0.6656524)]
COG0457	COG1653	mll1962	mll1962	Mll1962 protein {UniProtKB/TrEMBL:Q98JF8}	mlr6651	mlr6651	ABC transporter, substrate-binding protein	[TP0067-TP0074 (0.6656524)]
COG0457	COG1653	mll2073	mll2073	Probable O-linked GlcNAc transferase	mlr4910	mlr4910	Mlr4910 protein {UniProtKB/TrEMBL:Q98D13}	[TP0067-TP0074 (0.6656524)]
COG0457	COG1653	mll2209	mll2209	Mll2209 protein {UniProtKB/TrEMBL:Q98IX1}	mll3503	mll3503	Sn-glycerol-3-phosphate transport system,	[TP0067-TP0074 (0.6656524)]
COG0457	COG1653	mlr6692	mlr6692	Mlr6692 protein {UniProtKB/TrEMBL:Q988L1}	mlr7091	mlr7091	Sugar ABC transporter, periplasmic binding	[TP0067-TP0074 (0.6656524)]
COG0457	COG1653	mll2073	mll2073	Probable O-linked GlcNAc transferase	mll0854	mll0854	Probable secreted solute-binding protein	[TP0067-TP0074 (0.6656524)]
COG0457	COG1653	mll2209	mll2209	Mll2209 protein {UniProtKB/TrEMBL:Q98IX1}	mlr4910	mlr4910	Mlr4910 protein {UniProtKB/TrEMBL:Q98D13}	[TP0067-TP0074 (0.6656524)]
COG0457	COG1653	mll2569	mll2569	Mll2569 protein {UniProtKB/TrEMBL:Q98I48}	mlr3639	mlr3639	Mlr3639 protein {UniProtKB/TrEMBL:Q98FS4}	[TP0067-TP0074 (0.6656524)]
COG0457	COG1653	mlr7432	mlr7432	Mlr7432 protein {UniProtKB/TrEMBL:Q986B8}	mll0702	mll0702	Mll0702 protein {UniProtKB/TrEMBL:Q98M72}	[TP0067-TP0074 (0.6656524)]
COG0457	COG1653	mlr8130	mlr8130	Mlr8130 protein {UniProtKB/TrEMBL:Q983X2}	mlr4771	mlr4771	Secreted sugar-binding protein	[TP0067-TP0074 (0.6656524)]
COG0457	COG1653	mll1835	mll1835	Mll1835 protein {UniProtKB/TrEMBL:Q98JQ3}	mlr3639	mlr3639	Mlr3639 protein {UniProtKB/TrEMBL:Q98FS4}	[TP0067-TP0074 (0.6656524)]
COG0457	COG1653	mlr3120	mlr3120	O-linked GlcNAc transferase	mlr7000	mlr7000	ABC transporter, periplasmic binding-protein	[TP0067-TP0074 (0.6656524)]
COG0457	COG1653	mlr8130	mlr8130	Mlr8130 protein {UniProtKB/TrEMBL:Q983X2}	mlr6435	mlr6435	ABC transporter sugar binding protein	[TP0067-TP0074 (0.6656524)]
COG0457	COG1653	mlr6692	mlr6692	Mlr6692 protein {UniProtKB/TrEMBL:Q988L1}	mll3590	mll3590	Sugar transporter sugar binding protein	[TP0067-TP0074 (0.6656524)]
COG0457	COG1653	mll1835	mll1835	Mll1835 protein {UniProtKB/TrEMBL:Q98JQ3}	mlr6651	mlr6651	ABC transporter, substrate-binding protein	[TP0067-TP0074 (0.6656524)]
COG0457	COG1653	mll2569	mll2569	Mll2569 protein {UniProtKB/TrEMBL:Q98I48}	mlr4771	mlr4771	Secreted sugar-binding protein	[TP0067-TP0074 (0.6656524)]
COG0457	COG1653	mlr3120	mlr3120	O-linked GlcNAc transferase	mll4149	mll4149	Sugar ABC transporter, sugar-binding protein	[TP0067-TP0074 (0.6656524)]
COG0457	COG1653	mll2073	mll2073	Probable O-linked GlcNAc transferase	mll4927	mll4927	Periplasmic sorbitol-binding protein	[TP0067-TP0074 (0.6656524)]
COG0457	COG1653	mll2569	mll2569	Mll2569 protein {UniProtKB/TrEMBL:Q98I48}	mlr7091	mlr7091	Sugar ABC transporter, periplasmic binding	[TP0067-TP0074 (0.6656524)]
COG0457	COG1653	mlr6692	mlr6692	Mlr6692 protein {UniProtKB/TrEMBL:Q988L1}	mll4927	mll4927	Periplasmic sorbitol-binding protein	[TP0067-TP0074 (0.6656524)]
COG0457	COG1653	mll2645	mll2645	Mll2645 protein {UniProtKB/TrEMBL:Q98HZ1}	mll3384	mll3384	Mll3384 protein {UniProtKB/TrEMBL:Q98GC9}	[TP0067-TP0074 (0.6656524)]
COG0457	COG1653	mll2208	mll2208	Mll2208 protein {UniProtKB/TrEMBL:Q98IX2}	mlr6651	mlr6651	ABC transporter, substrate-binding protein	[TP0067-TP0074 (0.6656524)]
COG0457	COG1653	mll2569	mll2569	Mll2569 protein {UniProtKB/TrEMBL:Q98I48}	mlr3050	mlr3050	Probable sugar-binding periplasmic protein precursor	[TP0067-TP0074 (0.6656524)]
COG0457	COG1653	mll2208	mll2208	Mll2208 protein {UniProtKB/TrEMBL:Q98IX2}	mll0702	mll0702	Mll0702 protein {UniProtKB/TrEMBL:Q98M72}	[TP0067-TP0074 (0.6656524)]
COG0457	COG1653	mll1962	mll1962	Mll1962 protein {UniProtKB/TrEMBL:Q98JF8}	mlr2326	mlr2326	Sugar binding protein of sugar ABC transporter	[TP0067-TP0074 (0.6656524)]
COG0457	COG1653	mll2208	mll2208	Mll2208 protein {UniProtKB/TrEMBL:Q98IX2}	mll7154	mll7154	ABC transporter, periplasmic substrate-binding	[TP0067-TP0074 (0.6656524)]
COG0457	COG1653	mlr7432	mlr7432	Mlr7432 protein {UniProtKB/TrEMBL:Q986B8}	mll4149	mll4149	Sugar ABC transporter, sugar-binding protein	[TP0067-TP0074 (0.6656524)]
COG0457	COG1653	mlr7432	mlr7432	Mlr7432 protein {UniProtKB/TrEMBL:Q986B8}	mlr7261	mlr7261	ABC transporter, binding protein	[TP0067-TP0074 (0.6656524)]
COG0457	COG1653	mll2208	mll2208	Mll2208 protein {UniProtKB/TrEMBL:Q98IX2}	mlr2244	mlr2244	Sugar binding protein of sugar ABC transporter	[TP0067-TP0074 (0.6656524)]
COG0457	COG1653	mll2645	mll2645	Mll2645 protein {UniProtKB/TrEMBL:Q98HZ1}	mll3319	mll3319	Inding protein component of ABC sugar transporter	[TP0067-TP0074 (0.6656524)]
COG0457	COG1653	mlr4028	mlr4028	Mlr4028 protein {UniProtKB/TrEMBL:Q98EY4}	mll4149	mll4149	Sugar ABC transporter, sugar-binding protein	[TP0067-TP0074 (0.6656524)]
COG0457	COG1653	mll2000	mll2000	Adenylate cyclase {UniProtKB/TrEMBL:Q98JC9}	mll4149	mll4149	Sugar ABC transporter, sugar-binding protein	[TP0067-TP0074 (0.6656524)]
COG0457	COG1653	mll2000	mll2000	Adenylate cyclase {UniProtKB/TrEMBL:Q98JC9}	mlr4771	mlr4771	Secreted sugar-binding protein	[TP0067-TP0074 (0.6656524)]
COG0457	COG1653	mlr4028	mlr4028	Mlr4028 protein {UniProtKB/TrEMBL:Q98EY4}	mlr7261	mlr7261	ABC transporter, binding protein	[TP0067-TP0074 (0.6656524)]
COG0457	COG1653	mll2000	mll2000	Adenylate cyclase {UniProtKB/TrEMBL:Q98JC9}	mll0702	mll0702	Mll0702 protein {UniProtKB/TrEMBL:Q98M72}	[TP0067-TP0074 (0.6656524)]
COG0457	COG1653	mll2569	mll2569	Mll2569 protein {UniProtKB/TrEMBL:Q98I48}	mll3503	mll3503	Sn-glycerol-3-phosphate transport system,	[TP0067-TP0074 (0.6656524)]
COG0457	COG1653	mlr6692	mlr6692	Mlr6692 protein {UniProtKB/TrEMBL:Q988L1}	mll3384	mll3384	Mll3384 protein {UniProtKB/TrEMBL:Q98GC9}	[TP0067-TP0074 (0.6656524)]
COG0457	COG1653	mll2073	mll2073	Probable O-linked GlcNAc transferase	mlr3639	mlr3639	Mlr3639 protein {UniProtKB/TrEMBL:Q98FS4}	[TP0067-TP0074 (0.6656524)]
COG0457	COG1653	mll2209	mll2209	Mll2209 protein {UniProtKB/TrEMBL:Q98IX1}	mlr7091	mlr7091	Sugar ABC transporter, periplasmic binding	[TP0067-TP0074 (0.6656524)]
COG0457	COG1653	mll1962	mll1962	Mll1962 protein {UniProtKB/TrEMBL:Q98JF8}	mlr7225	mlr7225	Mlr7225 protein {UniProtKB/TrEMBL:Q986S8}	[TP0067-TP0074 (0.6656524)]
COG0457	COG1653	mll2208	mll2208	Mll2208 protein {UniProtKB/TrEMBL:Q98IX2}	mlr4910	mlr4910	Mlr4910 protein {UniProtKB/TrEMBL:Q98D13}	[TP0067-TP0074 (0.6656524)]
COG0457	COG1653	mlr3120	mlr3120	O-linked GlcNAc transferase	mlr3639	mlr3639	Mlr3639 protein {UniProtKB/TrEMBL:Q98FS4}	[TP0067-TP0074 (0.6656524)]
COG0457	COG1653	mll2073	mll2073	Probable O-linked GlcNAc transferase	mlr7091	mlr7091	Sugar ABC transporter, periplasmic binding	[TP0067-TP0074 (0.6656524)]
COG0457	COG1653	mll2645	mll2645	Mll2645 protein {UniProtKB/TrEMBL:Q98HZ1}	mll7154	mll7154	ABC transporter, periplasmic substrate-binding	[TP0067-TP0074 (0.6656524)]
COG0457	COG1653	mll1835	mll1835	Mll1835 protein {UniProtKB/TrEMBL:Q98JQ3}	mll5113	mll5113	Alpha-glucosides ABC transporter,	[TP0067-TP0074 (0.6656524)]
COG0457	COG1653	mll2209	mll2209	Mll2209 protein {UniProtKB/TrEMBL:Q98IX1}	mlr6651	mlr6651	ABC transporter, substrate-binding protein	[TP0067-TP0074 (0.6656524)]
COG0457	COG1653	mll1835	mll1835	Mll1835 protein {UniProtKB/TrEMBL:Q98JQ3}	mll1712	mll1712	Sugar binding protein of ABC transporter	[TP0067-TP0074 (0.6656524)]
COG0457	COG1653	mlr3120	mlr3120	O-linked GlcNAc transferase	mlr2244	mlr2244	Sugar binding protein of sugar ABC transporter	[TP0067-TP0074 (0.6656524)]
COG0457	COG1653	mlr3815	mlr3815	Mlr3815 protein {UniProtKB/TrEMBL:Q98FE2}	mlr3050	mlr3050	Probable sugar-binding periplasmic protein precursor	[TP0067-TP0074 (0.6656524)]
COG0457	COG1653	mlr7432	mlr7432	Mlr7432 protein {UniProtKB/TrEMBL:Q986B8}	mlr3050	mlr3050	Probable sugar-binding periplasmic protein precursor	[TP0067-TP0074 (0.6656524)]
COG0457	COG1653	mll1835	mll1835	Mll1835 protein {UniProtKB/TrEMBL:Q98JQ3}	mll0702	mll0702	Mll0702 protein {UniProtKB/TrEMBL:Q98M72}	[TP0067-TP0074 (0.6656524)]
COG0457	COG1653	mlr6692	mlr6692	Mlr6692 protein {UniProtKB/TrEMBL:Q988L1}	mll0854	mll0854	Probable secreted solute-binding protein	[TP0067-TP0074 (0.6656524)]
COG0457	COG1653	mll2073	mll2073	Probable O-linked GlcNAc transferase	mll7154	mll7154	ABC transporter, periplasmic substrate-binding	[TP0067-TP0074 (0.6656524)]
COG0457	COG1653	mll2209	mll2209	Mll2209 protein {UniProtKB/TrEMBL:Q98IX1}	mll5113	mll5113	Alpha-glucosides ABC transporter,	[TP0067-TP0074 (0.6656524)]
COG0457	COG1653	mlr8130	mlr8130	Mlr8130 protein {UniProtKB/TrEMBL:Q983X2}	mlr4910	mlr4910	Mlr4910 protein {UniProtKB/TrEMBL:Q98D13}	[TP0067-TP0074 (0.6656524)]
COG0457	COG1653	mll2209	mll2209	Mll2209 protein {UniProtKB/TrEMBL:Q98IX1}	mlr3050	mlr3050	Probable sugar-binding periplasmic protein precursor	[TP0067-TP0074 (0.6656524)]
COG0457	COG1653	mll2073	mll2073	Probable O-linked GlcNAc transferase	mlr4771	mlr4771	Secreted sugar-binding protein	[TP0067-TP0074 (0.6656524)]
COG0457	COG1653	mlr7432	mlr7432	Mlr7432 protein {UniProtKB/TrEMBL:Q986B8}	mll5302	mll5302	ABC transporter, periplasmic substrate-binding	[TP0067-TP0074 (0.6656524)]
COG0457	COG1653	mll2209	mll2209	Mll2209 protein {UniProtKB/TrEMBL:Q98IX1}	mlr2244	mlr2244	Sugar binding protein of sugar ABC transporter	[TP0067-TP0074 (0.6656524)]
COG0457	COG1653	mlr3120	mlr3120	O-linked GlcNAc transferase	mll3503	mll3503	Sn-glycerol-3-phosphate transport system,	[TP0067-TP0074 (0.6656524)]
COG0457	COG1653	mll2645	mll2645	Mll2645 protein {UniProtKB/TrEMBL:Q98HZ1}	mll3590	mll3590	Sugar transporter sugar binding protein	[TP0067-TP0074 (0.6656524)]
COG0457	COG1653	mlr8130	mlr8130	Mlr8130 protein {UniProtKB/TrEMBL:Q983X2}	mll3319	mll3319	Inding protein component of ABC sugar transporter	[TP0067-TP0074 (0.6656524)]
COG0457	COG1653	mlr7432	mlr7432	Mlr7432 protein {UniProtKB/TrEMBL:Q986B8}	mll4927	mll4927	Periplasmic sorbitol-binding protein	[TP0067-TP0074 (0.6656524)]
COG0457	COG1653	mlr4028	mlr4028	Mlr4028 protein {UniProtKB/TrEMBL:Q98EY4}	mlr4910	mlr4910	Mlr4910 protein {UniProtKB/TrEMBL:Q98D13}	[TP0067-TP0074 (0.6656524)]
COG0457	COG1653	mll2208	mll2208	Mll2208 protein {UniProtKB/TrEMBL:Q98IX2}	mlr2326	mlr2326	Sugar binding protein of sugar ABC transporter	[TP0067-TP0074 (0.6656524)]
COG0457	COG1653	mll2000	mll2000	Adenylate cyclase {UniProtKB/TrEMBL:Q98JC9}	mll3590	mll3590	Sugar transporter sugar binding protein	[TP0067-TP0074 (0.6656524)]
COG0457	COG1653	mll2645	mll2645	Mll2645 protein {UniProtKB/TrEMBL:Q98HZ1}	mlr7000	mlr7000	ABC transporter, periplasmic binding-protein	[TP0067-TP0074 (0.6656524)]
COG0457	COG1653	mlr6692	mlr6692	Mlr6692 protein {UniProtKB/TrEMBL:Q988L1}	mlr6651	mlr6651	ABC transporter, substrate-binding protein	[TP0067-TP0074 (0.6656524)]
COG0457	COG1653	mll2208	mll2208	Mll2208 protein {UniProtKB/TrEMBL:Q98IX2}	mlr7091	mlr7091	Sugar ABC transporter, periplasmic binding	[TP0067-TP0074 (0.6656524)]
COG0457	COG1653	mlr7432	mlr7432	Mlr7432 protein {UniProtKB/TrEMBL:Q986B8}	mll5113	mll5113	Alpha-glucosides ABC transporter,	[TP0067-TP0074 (0.6656524)]
COG0457	COG1653	mlr6692	mlr6692	Mlr6692 protein {UniProtKB/TrEMBL:Q988L1}	mll4149	mll4149	Sugar ABC transporter, sugar-binding protein	[TP0067-TP0074 (0.6656524)]
COG0457	COG1653	mlr3120	mlr3120	O-linked GlcNAc transferase	mlr7091	mlr7091	Sugar ABC transporter, periplasmic binding	[TP0067-TP0074 (0.6656524)]
COG0457	COG1653	mll2209	mll2209	Mll2209 protein {UniProtKB/TrEMBL:Q98IX1}	mlr7000	mlr7000	ABC transporter, periplasmic binding-protein	[TP0067-TP0074 (0.6656524)]
COG0457	COG1653	mll2645	mll2645	Mll2645 protein {UniProtKB/TrEMBL:Q98HZ1}	mll1712	mll1712	Sugar binding protein of ABC transporter	[TP0067-TP0074 (0.6656524)]
COG0457	COG1653	mlr3815	mlr3815	Mlr3815 protein {UniProtKB/TrEMBL:Q98FE2}	mll1712	mll1712	Sugar binding protein of ABC transporter	[TP0067-TP0074 (0.6656524)]
COG0457	COG1653	mll2645	mll2645	Mll2645 protein {UniProtKB/TrEMBL:Q98HZ1}	mll3503	mll3503	Sn-glycerol-3-phosphate transport system,	[TP0067-TP0074 (0.6656524)]
COG0457	COG1653	mll2000	mll2000	Adenylate cyclase {UniProtKB/TrEMBL:Q98JC9}	mll1712	mll1712	Sugar binding protein of ABC transporter	[TP0067-TP0074 (0.6656524)]
COG0457	COG1653	mll2209	mll2209	Mll2209 protein {UniProtKB/TrEMBL:Q98IX1}	mll0702	mll0702	Mll0702 protein {UniProtKB/TrEMBL:Q98M72}	[TP0067-TP0074 (0.6656524)]
COG0457	COG1653	mll2645	mll2645	Mll2645 protein {UniProtKB/TrEMBL:Q98HZ1}	mll5113	mll5113	Alpha-glucosides ABC transporter,	[TP0067-TP0074 (0.6656524)]
COG0457	COG1653	mlr8130	mlr8130	Mlr8130 protein {UniProtKB/TrEMBL:Q983X2}	mlr3050	mlr3050	Probable sugar-binding periplasmic protein precursor	[TP0067-TP0074 (0.6656524)]
COG0457	COG1653	mll2000	mll2000	Adenylate cyclase {UniProtKB/TrEMBL:Q98JC9}	mlr2326	mlr2326	Sugar binding protein of sugar ABC transporter	[TP0067-TP0074 (0.6656524)]
COG0457	COG1653	mll2073	mll2073	Probable O-linked GlcNAc transferase	mlr6651	mlr6651	ABC transporter, substrate-binding protein	[TP0067-TP0074 (0.6656524)]
COG0457	COG1653	mlr3815	mlr3815	Mlr3815 protein {UniProtKB/TrEMBL:Q98FE2}	mll7154	mll7154	ABC transporter, periplasmic substrate-binding	[TP0067-TP0074 (0.6656524)]
COG0457	COG1653	mll1962	mll1962	Mll1962 protein {UniProtKB/TrEMBL:Q98JF8}	mlr6435	mlr6435	ABC transporter sugar binding protein	[TP0067-TP0074 (0.6656524)]
COG0457	COG1653	mlr7432	mlr7432	Mlr7432 protein {UniProtKB/TrEMBL:Q986B8}	mlr4771	mlr4771	Secreted sugar-binding protein	[TP0067-TP0074 (0.6656524)]
COG0457	COG1653	mll1962	mll1962	Mll1962 protein {UniProtKB/TrEMBL:Q98JF8}	mll4927	mll4927	Periplasmic sorbitol-binding protein	[TP0067-TP0074 (0.6656524)]
COG0457	COG1653	mll1835	mll1835	Mll1835 protein {UniProtKB/TrEMBL:Q98JQ3}	mlr7091	mlr7091	Sugar ABC transporter, periplasmic binding	[TP0067-TP0074 (0.6656524)]
COG0457	COG1653	mll2569	mll2569	Mll2569 protein {UniProtKB/TrEMBL:Q98I48}	mll4927	mll4927	Periplasmic sorbitol-binding protein	[TP0067-TP0074 (0.6656524)]
COG0457	COG1653	mll1962	mll1962	Mll1962 protein {UniProtKB/TrEMBL:Q98JF8}	mlr4910	mlr4910	Mlr4910 protein {UniProtKB/TrEMBL:Q98D13}	[TP0067-TP0074 (0.6656524)]
COG0457	COG1653	mlr8130	mlr8130	Mlr8130 protein {UniProtKB/TrEMBL:Q983X2}	mll5302	mll5302	ABC transporter, periplasmic substrate-binding	[TP0067-TP0074 (0.6656524)]
COG0457	COG1653	mll2569	mll2569	Mll2569 protein {UniProtKB/TrEMBL:Q98I48}	mll7154	mll7154	ABC transporter, periplasmic substrate-binding	[TP0067-TP0074 (0.6656524)]
COG0457	COG1653	mll2208	mll2208	Mll2208 protein {UniProtKB/TrEMBL:Q98IX2}	mlr3050	mlr3050	Probable sugar-binding periplasmic protein precursor	[TP0067-TP0074 (0.6656524)]
COG0457	COG1653	mll2645	mll2645	Mll2645 protein {UniProtKB/TrEMBL:Q98HZ1}	mlr4910	mlr4910	Mlr4910 protein {UniProtKB/TrEMBL:Q98D13}	[TP0067-TP0074 (0.6656524)]
COG0457	COG1653	mlr3120	mlr3120	O-linked GlcNAc transferase	mll3590	mll3590	Sugar transporter sugar binding protein	[TP0067-TP0074 (0.6656524)]
COG0457	COG1653	mll2000	mll2000	Adenylate cyclase {UniProtKB/TrEMBL:Q98JC9}	mlr7091	mlr7091	Sugar ABC transporter, periplasmic binding	[TP0067-TP0074 (0.6656524)]
COG0457	COG1653	mll2645	mll2645	Mll2645 protein {UniProtKB/TrEMBL:Q98HZ1}	mlr7091	mlr7091	Sugar ABC transporter, periplasmic binding	[TP0067-TP0074 (0.6656524)]
COG0457	COG1653	mll1962	mll1962	Mll1962 protein {UniProtKB/TrEMBL:Q98JF8}	mlr7091	mlr7091	Sugar ABC transporter, periplasmic binding	[TP0067-TP0074 (0.6656524)]
COG0457	COG1653	mll1835	mll1835	Mll1835 protein {UniProtKB/TrEMBL:Q98JQ3}	mlr4910	mlr4910	Mlr4910 protein {UniProtKB/TrEMBL:Q98D13}	[TP0067-TP0074 (0.6656524)]
COG0457	COG1653	mll2645	mll2645	Mll2645 protein {UniProtKB/TrEMBL:Q98HZ1}	mlr7225	mlr7225	Mlr7225 protein {UniProtKB/TrEMBL:Q986S8}	[TP0067-TP0074 (0.6656524)]
COG0457	COG1653	mll1962	mll1962	Mll1962 protein {UniProtKB/TrEMBL:Q98JF8}	mll3384	mll3384	Mll3384 protein {UniProtKB/TrEMBL:Q98GC9}	[TP0067-TP0074 (0.6656524)]
COG0457	COG1653	mll2000	mll2000	Adenylate cyclase {UniProtKB/TrEMBL:Q98JC9}	mll0854	mll0854	Probable secreted solute-binding protein	[TP0067-TP0074 (0.6656524)]
COG0457	COG1653	mll2208	mll2208	Mll2208 protein {UniProtKB/TrEMBL:Q98IX2}	mlr7261	mlr7261	ABC transporter, binding protein	[TP0067-TP0074 (0.6656524)]
COG0457	COG1653	mlr6692	mlr6692	Mlr6692 protein {UniProtKB/TrEMBL:Q988L1}	mll7154	mll7154	ABC transporter, periplasmic substrate-binding	[TP0067-TP0074 (0.6656524)]
COG0457	COG1653	mlr3120	mlr3120	O-linked GlcNAc transferase	mlr4771	mlr4771	Secreted sugar-binding protein	[TP0067-TP0074 (0.6656524)]
COG0457	COG1653	mlr4028	mlr4028	Mlr4028 protein {UniProtKB/TrEMBL:Q98EY4}	mll1712	mll1712	Sugar binding protein of ABC transporter	[TP0067-TP0074 (0.6656524)]
COG0457	COG1653	mlr3120	mlr3120	O-linked GlcNAc transferase	mll5302	mll5302	ABC transporter, periplasmic substrate-binding	[TP0067-TP0074 (0.6656524)]
COG0457	COG1653	mll2209	mll2209	Mll2209 protein {UniProtKB/TrEMBL:Q98IX1}	mll3384	mll3384	Mll3384 protein {UniProtKB/TrEMBL:Q98GC9}	[TP0067-TP0074 (0.6656524)]
COG0457	COG1653	mll2208	mll2208	Mll2208 protein {UniProtKB/TrEMBL:Q98IX2}	mll4149	mll4149	Sugar ABC transporter, sugar-binding protein	[TP0067-TP0074 (0.6656524)]
COG0457	COG1653	mlr8130	mlr8130	Mlr8130 protein {UniProtKB/TrEMBL:Q983X2}	mll0702	mll0702	Mll0702 protein {UniProtKB/TrEMBL:Q98M72}	[TP0067-TP0074 (0.6656524)]
COG0457	COG1653	mlr8130	mlr8130	Mlr8130 protein {UniProtKB/TrEMBL:Q983X2}	mlr2326	mlr2326	Sugar binding protein of sugar ABC transporter	[TP0067-TP0074 (0.6656524)]
COG0457	COG1653	mll2073	mll2073	Probable O-linked GlcNAc transferase	mll3384	mll3384	Mll3384 protein {UniProtKB/TrEMBL:Q98GC9}	[TP0067-TP0074 (0.6656524)]
COG0457	COG1653	mll2569	mll2569	Mll2569 protein {UniProtKB/TrEMBL:Q98I48}	mlr2326	mlr2326	Sugar binding protein of sugar ABC transporter	[TP0067-TP0074 (0.6656524)]
COG0457	COG1653	mll2209	mll2209	Mll2209 protein {UniProtKB/TrEMBL:Q98IX1}	mlr7261	mlr7261	ABC transporter, binding protein	[TP0067-TP0074 (0.6656524)]
COG0457	COG1653	mll2209	mll2209	Mll2209 protein {UniProtKB/TrEMBL:Q98IX1}	mlr2326	mlr2326	Sugar binding protein of sugar ABC transporter	[TP0067-TP0074 (0.6656524)]
COG0457	COG1653	mll1962	mll1962	Mll1962 protein {UniProtKB/TrEMBL:Q98JF8}	mlr3050	mlr3050	Probable sugar-binding periplasmic protein precursor	[TP0067-TP0074 (0.6656524)]
COG0457	COG1653	mlr3815	mlr3815	Mlr3815 protein {UniProtKB/TrEMBL:Q98FE2}	mll3384	mll3384	Mll3384 protein {UniProtKB/TrEMBL:Q98GC9}	[TP0067-TP0074 (0.6656524)]
COG0457	COG1653	mll2208	mll2208	Mll2208 protein {UniProtKB/TrEMBL:Q98IX2}	mll3590	mll3590	Sugar transporter sugar binding protein	[TP0067-TP0074 (0.6656524)]
COG0457	COG1653	mll2000	mll2000	Adenylate cyclase {UniProtKB/TrEMBL:Q98JC9}	mll3319	mll3319	Inding protein component of ABC sugar transporter	[TP0067-TP0074 (0.6656524)]
COG0457	COG1653	mlr3120	mlr3120	O-linked GlcNAc transferase	mll5113	mll5113	Alpha-glucosides ABC transporter,	[TP0067-TP0074 (0.6656524)]
COG0457	COG1653	mll2073	mll2073	Probable O-linked GlcNAc transferase	mll3590	mll3590	Sugar transporter sugar binding protein	[TP0067-TP0074 (0.6656524)]
COG0457	COG1653	mll1835	mll1835	Mll1835 protein {UniProtKB/TrEMBL:Q98JQ3}	mlr2326	mlr2326	Sugar binding protein of sugar ABC transporter	[TP0067-TP0074 (0.6656524)]
COG0457	COG1653	mll1835	mll1835	Mll1835 protein {UniProtKB/TrEMBL:Q98JQ3}	mll3590	mll3590	Sugar transporter sugar binding protein	[TP0067-TP0074 (0.6656524)]
COG0457	COG1653	mll2073	mll2073	Probable O-linked GlcNAc transferase	mlr7225	mlr7225	Mlr7225 protein {UniProtKB/TrEMBL:Q986S8}	[TP0067-TP0074 (0.6656524)]
COG0457	COG1653	mlr3815	mlr3815	Mlr3815 protein {UniProtKB/TrEMBL:Q98FE2}	mlr3639	mlr3639	Mlr3639 protein {UniProtKB/TrEMBL:Q98FS4}	[TP0067-TP0074 (0.6656524)]
COG0457	COG1653	mll1835	mll1835	Mll1835 protein {UniProtKB/TrEMBL:Q98JQ3}	mll4149	mll4149	Sugar ABC transporter, sugar-binding protein	[TP0067-TP0074 (0.6656524)]
COG0457	COG1653	mll2209	mll2209	Mll2209 protein {UniProtKB/TrEMBL:Q98IX1}	mll4149	mll4149	Sugar ABC transporter, sugar-binding protein	[TP0067-TP0074 (0.6656524)]
COG0457	COG1653	mll2208	mll2208	Mll2208 protein {UniProtKB/TrEMBL:Q98IX2}	mll3384	mll3384	Mll3384 protein {UniProtKB/TrEMBL:Q98GC9}	[TP0067-TP0074 (0.6656524)]
COG0457	COG1653	mlr3120	mlr3120	O-linked GlcNAc transferase	mlr2326	mlr2326	Sugar binding protein of sugar ABC transporter	[TP0067-TP0074 (0.6656524)]
COG0457	COG1653	mlr8130	mlr8130	Mlr8130 protein {UniProtKB/TrEMBL:Q983X2}	mlr7225	mlr7225	Mlr7225 protein {UniProtKB/TrEMBL:Q986S8}	[TP0067-TP0074 (0.6656524)]
COG0457	COG1653	mll2000	mll2000	Adenylate cyclase {UniProtKB/TrEMBL:Q98JC9}	mll5302	mll5302	ABC transporter, periplasmic substrate-binding	[TP0067-TP0074 (0.6656524)]
COG0457	COG1653	mll2073	mll2073	Probable O-linked GlcNAc transferase	mlr2326	mlr2326	Sugar binding protein of sugar ABC transporter	[TP0067-TP0074 (0.6656524)]
COG0457	COG1653	mll1835	mll1835	Mll1835 protein {UniProtKB/TrEMBL:Q98JQ3}	mll3503	mll3503	Sn-glycerol-3-phosphate transport system,	[TP0067-TP0074 (0.6656524)]
COG0457	COG1653	mll1835	mll1835	Mll1835 protein {UniProtKB/TrEMBL:Q98JQ3}	mlr3050	mlr3050	Probable sugar-binding periplasmic protein precursor	[TP0067-TP0074 (0.6656524)]
COG0457	COG1653	mll2209	mll2209	Mll2209 protein {UniProtKB/TrEMBL:Q98IX1}	mlr3639	mlr3639	Mlr3639 protein {UniProtKB/TrEMBL:Q98FS4}	[TP0067-TP0074 (0.6656524)]
COG0457	COG1653	mlr8130	mlr8130	Mlr8130 protein {UniProtKB/TrEMBL:Q983X2}	mlr7261	mlr7261	ABC transporter, binding protein	[TP0067-TP0074 (0.6656524)]
COG0457	COG1653	mll2209	mll2209	Mll2209 protein {UniProtKB/TrEMBL:Q98IX1}	mlr4771	mlr4771	Secreted sugar-binding protein	[TP0067-TP0074 (0.6656524)]
COG0457	COG1653	mll2208	mll2208	Mll2208 protein {UniProtKB/TrEMBL:Q98IX2}	mlr3639	mlr3639	Mlr3639 protein {UniProtKB/TrEMBL:Q98FS4}	[TP0067-TP0074 (0.6656524)]
COG0457	COG1653	mll2208	mll2208	Mll2208 protein {UniProtKB/TrEMBL:Q98IX2}	mll0854	mll0854	Probable secreted solute-binding protein	[TP0067-TP0074 (0.6656524)]
COG0457	COG1653	mlr3120	mlr3120	O-linked GlcNAc transferase	mlr7261	mlr7261	ABC transporter, binding protein	[TP0067-TP0074 (0.6656524)]
COG0457	COG1653	mlr8130	mlr8130	Mlr8130 protein {UniProtKB/TrEMBL:Q983X2}	mll7154	mll7154	ABC transporter, periplasmic substrate-binding	[TP0067-TP0074 (0.6656524)]
COG0457	COG1653	mll2569	mll2569	Mll2569 protein {UniProtKB/TrEMBL:Q98I48}	mlr7000	mlr7000	ABC transporter, periplasmic binding-protein	[TP0067-TP0074 (0.6656524)]
COG0457	COG1653	mll2073	mll2073	Probable O-linked GlcNAc transferase	mlr6435	mlr6435	ABC transporter sugar binding protein	[TP0067-TP0074 (0.6656524)]
COG0457	COG1653	mll2208	mll2208	Mll2208 protein {UniProtKB/TrEMBL:Q98IX2}	mll3503	mll3503	Sn-glycerol-3-phosphate transport system,	[TP0067-TP0074 (0.6656524)]
COG0457	COG1653	mlr6692	mlr6692	Mlr6692 protein {UniProtKB/TrEMBL:Q988L1}	mlr3050	mlr3050	Probable sugar-binding periplasmic protein precursor	[TP0067-TP0074 (0.6656524)]
COG0457	COG1653	mlr3815	mlr3815	Mlr3815 protein {UniProtKB/TrEMBL:Q98FE2}	mlr7225	mlr7225	Mlr7225 protein {UniProtKB/TrEMBL:Q986S8}	[TP0067-TP0074 (0.6656524)]
COG0457	COG1653	mlr3815	mlr3815	Mlr3815 protein {UniProtKB/TrEMBL:Q98FE2}	mlr2244	mlr2244	Sugar binding protein of sugar ABC transporter	[TP0067-TP0074 (0.6656524)]
COG1291	COG1684	mll2905	mll2905	Flagellar motor protein; MotA	mlr2958	mlr2958	Flagellar biosynthetic protein fliR	[TP0725-TP0716 (0.9601814)]
COG0495	COG1214	mll4077	leuS	Leucyl-tRNA synthetase (EC 6.1.1.4) (Leucine--tRNA ligase) (LeuRS)	mlr5530	mlr5530	Mlr5530 protein {UniProtKB/TrEMBL:Q98BK6}	[TP0586-TP0876 (0.5571989)]
COG0192	COG0592	mlr5545	mlr5545	S-adenosylmethionine synthetase	mll5580	mll5580	DNA polymerase III beta subunit	[TP0794-TP0002 (0.8412751)]
COG0192	COG0592	mlr6115	metK	S-adenosylmethionine synthetase (EC 2.5.1.6) (Methionine adenosyltransferase) (AdoMet synthetase) (MAT)	mll5580	mll5580	DNA polymerase III beta subunit	[TP0794-TP0002 (0.8412751)]
COG0360	COG0616	mll7846	rpsF	30S ribosomal protein S6	mll7424	mll7424	Probable proteinase {UniProtKB/TrEMBL:Q986C4}	[TP0063-TP0997 (0.6657489)]
COG0360	COG0616	mll7846	rpsF	30S ribosomal protein S6	mlr3201	mlr3201	Protease IV {UniProtKB/TrEMBL:Q98GS1}	[TP0063-TP0997 (0.6657489)]
COG0360	COG0616	mll7846	rpsF	30S ribosomal protein S6	mlr4682	mlr4682	Mlr4682 protein {UniProtKB/TrEMBL:Q98DJ1}	[TP0063-TP0997 (0.6657489)]
COG0125	COG0457	mll0424	tmk	Thymidylate kinase {UniProtKB/Swiss-Prot:Q98MV4}	mll2569	mll2569	Mll2569 protein {UniProtKB/TrEMBL:Q98I48}	[TP0354-TP0648 (0.5206915)]
COG0125	COG0457	mll0424	tmk	Thymidylate kinase {UniProtKB/Swiss-Prot:Q98MV4}	mll2645	mll2645	Mll2645 protein {UniProtKB/TrEMBL:Q98HZ1}	[TP0354-TP0648 (0.5206915)]
COG0125	COG0457	mll0424	tmk	Thymidylate kinase {UniProtKB/Swiss-Prot:Q98MV4}	mlr6692	mlr6692	Mlr6692 protein {UniProtKB/TrEMBL:Q988L1}	[TP0354-TP0648 (0.5206915)]
COG0125	COG0457	mll0424	tmk	Thymidylate kinase {UniProtKB/Swiss-Prot:Q98MV4}	mll1962	mll1962	Mll1962 protein {UniProtKB/TrEMBL:Q98JF8}	[TP0354-TP0648 (0.5206915)]
COG0125	COG0457	mll0424	tmk	Thymidylate kinase {UniProtKB/Swiss-Prot:Q98MV4}	mlr3120	mlr3120	O-linked GlcNAc transferase	[TP0354-TP0648 (0.5206915)]
COG0125	COG0457	mll0424	tmk	Thymidylate kinase {UniProtKB/Swiss-Prot:Q98MV4}	mll2209	mll2209	Mll2209 protein {UniProtKB/TrEMBL:Q98IX1}	[TP0354-TP0648 (0.5206915)]
COG0125	COG0457	mll0424	tmk	Thymidylate kinase {UniProtKB/Swiss-Prot:Q98MV4}	mll2208	mll2208	Mll2208 protein {UniProtKB/TrEMBL:Q98IX2}	[TP0354-TP0648 (0.5206915)]
COG0125	COG0457	mll0424	tmk	Thymidylate kinase {UniProtKB/Swiss-Prot:Q98MV4}	mlr4028	mlr4028	Mlr4028 protein {UniProtKB/TrEMBL:Q98EY4}	[TP0354-TP0648 (0.5206915)]
COG0125	COG0457	mll0424	tmk	Thymidylate kinase {UniProtKB/Swiss-Prot:Q98MV4}	mlr3815	mlr3815	Mlr3815 protein {UniProtKB/TrEMBL:Q98FE2}	[TP0354-TP0648 (0.5206915)]
COG0125	COG0457	mll0424	tmk	Thymidylate kinase {UniProtKB/Swiss-Prot:Q98MV4}	mll2073	mll2073	Probable O-linked GlcNAc transferase	[TP0354-TP0648 (0.5206915)]
COG0125	COG0457	mll0424	tmk	Thymidylate kinase {UniProtKB/Swiss-Prot:Q98MV4}	mll1835	mll1835	Mll1835 protein {UniProtKB/TrEMBL:Q98JQ3}	[TP0354-TP0648 (0.5206915)]
COG0125	COG0457	mll0424	tmk	Thymidylate kinase {UniProtKB/Swiss-Prot:Q98MV4}	mll2000	mll2000	Adenylate cyclase {UniProtKB/TrEMBL:Q98JC9}	[TP0354-TP0648 (0.5206915)]
COG0125	COG0457	mll0424	tmk	Thymidylate kinase {UniProtKB/Swiss-Prot:Q98MV4}	mlr8130	mlr8130	Mlr8130 protein {UniProtKB/TrEMBL:Q983X2}	[TP0354-TP0648 (0.5206915)]
COG0125	COG0457	mll0424	tmk	Thymidylate kinase {UniProtKB/Swiss-Prot:Q98MV4}	mlr7432	mlr7432	Mlr7432 protein {UniProtKB/TrEMBL:Q986B8}	[TP0354-TP0648 (0.5206915)]
COG0860	COG1396	mlr0213	mlr0213	N-acetylmuramoyl-L-alanine amidase	mll6996	mll6996	Mll6996 protein {UniProtKB/TrEMBL:Q987M0}	[TP0247-TP0461 (0.8100859)]
COG0860	COG1396	mlr0213	mlr0213	N-acetylmuramoyl-L-alanine amidase	mlr2155	mlr2155	Probable DNA-binding protein	[TP0247-TP0461 (0.8100859)]
COG0860	COG1396	mlr0213	mlr0213	N-acetylmuramoyl-L-alanine amidase	mll7704	mll7704	Mll7704 protein {UniProtKB/TrEMBL:Q985F1}	[TP0247-TP0461 (0.8100859)]
COG0860	COG1396	mlr0213	mlr0213	N-acetylmuramoyl-L-alanine amidase	mll1444	mll1444	Probable transcriptional regulator	[TP0247-TP0461 (0.8100859)]
COG0860	COG1396	mlr0213	mlr0213	N-acetylmuramoyl-L-alanine amidase	mll7326	mll7326	Mll7326 protein {UniProtKB/TrEMBL:Q986J7}	[TP0247-TP0461 (0.8100859)]
COG0860	COG1396	mlr0213	mlr0213	N-acetylmuramoyl-L-alanine amidase	mlr5544	mlr5544	Transcriptional regulator	[TP0247-TP0461 (0.8100859)]
COG0860	COG1396	mlr0213	mlr0213	N-acetylmuramoyl-L-alanine amidase	mll2068	mll2068	Mll2068 protein {UniProtKB/TrEMBL:Q98J76}	[TP0247-TP0461 (0.8100859)]
COG0860	COG1396	mlr0213	mlr0213	N-acetylmuramoyl-L-alanine amidase	mlr7385	mlr7385	Transcriptional regulator	[TP0247-TP0461 (0.8100859)]
COG0860	COG1396	mlr0213	mlr0213	N-acetylmuramoyl-L-alanine amidase	mll1636	mll1636	Mll1636 protein {UniProtKB/TrEMBL:Q98K51}	[TP0247-TP0461 (0.8100859)]
COG0860	COG1396	mlr0213	mlr0213	N-acetylmuramoyl-L-alanine amidase	mll5804	mll5804	Mll5804 protein {UniProtKB/TrEMBL:Q98AY4}	[TP0247-TP0461 (0.8100859)]
COG0860	COG1396	mlr0213	mlr0213	N-acetylmuramoyl-L-alanine amidase	mll2952	mll2952	Transcriptional regulator	[TP0247-TP0461 (0.8100859)]
COG0860	COG1396	mlr0213	mlr0213	N-acetylmuramoyl-L-alanine amidase	mlr4548	mlr4548	Transcriptional regulator	[TP0247-TP0461 (0.8100859)]
COG0860	COG1396	mlr0213	mlr0213	N-acetylmuramoyl-L-alanine amidase	mlr1279	mlr1279	Probable transcriptional regulator	[TP0247-TP0461 (0.8100859)]
COG0860	COG1396	mlr0213	mlr0213	N-acetylmuramoyl-L-alanine amidase	mlr6265	mlr6265	Mlr6265 protein {UniProtKB/TrEMBL:Q989V6}	[TP0247-TP0461 (0.8100859)]
COG0860	COG1396	mlr0213	mlr0213	N-acetylmuramoyl-L-alanine amidase	mll7669	mll7669	Mll7669 protein {UniProtKB/TrEMBL:Q985H7}	[TP0247-TP0461 (0.8100859)]
COG0860	COG1396	mlr0213	mlr0213	N-acetylmuramoyl-L-alanine amidase	mlr4574	mlr4574	Mlr4574 protein {UniProtKB/TrEMBL:Q98DS1}	[TP0247-TP0461 (0.8100859)]
COG0860	COG1396	mlr0213	mlr0213	N-acetylmuramoyl-L-alanine amidase	mlr6668	mlr6668	Probable transcriptional regulator	[TP0247-TP0461 (0.8100859)]
COG0860	COG1396	mlr0213	mlr0213	N-acetylmuramoyl-L-alanine amidase	mlr8432	mlr8432	Transcriptional regulator	[TP0247-TP0461 (0.8100859)]
COG0265	COG0333	mll2416	mll2416	Serine protease {UniProtKB/TrEMBL:Q98IG3}	msl3782	rpmF	50S ribosomal protein L32	[TP0773-TP0807 (0.5060325)]
COG0265	COG0333	mll5022	mll5022	Serine protease, HtrA/DegQ/DegS family	msl3782	rpmF	50S ribosomal protein L32	[TP0773-TP0807 (0.5060325)]
COG0265	COG0333	mll2051	mll2051	Probable serine protease	msl3782	rpmF	50S ribosomal protein L32	[TP0773-TP0807 (0.5060325)]
COG0265	COG0333	mll1451	mll1451	Probable serine protease	msl3782	rpmF	50S ribosomal protein L32	[TP0773-TP0807 (0.5060325)]
COG0265	COG0333	mlr2417	mlr2417	Serine protease {UniProtKB/TrEMBL:Q98IG2}	msl3782	rpmF	50S ribosomal protein L32	[TP0773-TP0807 (0.5060325)]
COG0265	COG0333	mlr7692	mlr7692	Serine protease {UniProtKB/TrEMBL:Q985F9}	msl3782	rpmF	50S ribosomal protein L32	[TP0773-TP0807 (0.5060325)]
COG0265	COG0333	mlr0328	mlr0328	Heat shock protein HtrA like	msl3782	rpmF	50S ribosomal protein L32	[TP0773-TP0807 (0.5060325)]
COG0265	COG0333	mll9173	mll9173	Putative protease {UniProtKB/TrEMBL:Q981Z4}	msl3782	rpmF	50S ribosomal protein L32	[TP0773-TP0807 (0.5060325)]
COG0495	COG0761	mll4077	leuS	Leucyl-tRNA synthetase (EC 6.1.1.4) (Leucine--tRNA ligase) (LeuRS)	mlr7502	lytB	4-hydroxy-3-methylbut-2-enyl diphosphate reductase (EC 1.17.1.2)	[TP0586-TP0547 (0.63095015)]
COG1536	COG1677	mll2901	mll2901	Flagellar motor switch protein; FliG	mlr2913	fliE	Flagellar hook-basal body complex protein fliE	[TP0026-TP0398 (0.81876683)]
COG0820	COG2812	mlr4359	mlr4359	Mlr4359 protein {UniProtKB/TrEMBL:Q98E86}	mlr5503	mlr5503	DNA polymerase III tau {UniProtKB/TrEMBL:Q98BM8}	[TP0068-TP1005 (0.60435057)]
COG0771	COG1815	mll1557	murD	UDP-N-acetylmuramoylalanine--D-glutamate ligase (EC 6.3.2.9) (UDP-N- acetylmuramoyl-L-alanyl-D-glutamate synthetase) (D-glutamic acid- adding enzyme)	mlr2911	mlr2911	Flagellar basal-body rod protein; FlgB	[TP0903-TP0396 (0.6336193)]
COG1684	COG2239	mlr2958	mlr2958	Flagellar biosynthetic protein fliR	mlr0521	mlr0521	Mg2+ transport protein {UniProtKB/TrEMBL:Q98MM2}	[TP0716-TP0917 (0.5059451)]
COG1684	COG2239	mlr2958	mlr2958	Flagellar biosynthetic protein fliR	mll1318	mll1318	Magnesium transporter {UniProtKB/TrEMBL:Q98KU3}	[TP0716-TP0917 (0.5059451)]
COG1512	COG1766	mll4128	mll4128	Mll4128 protein {UniProtKB/TrEMBL:Q98EQ8}	mlr2928	mlr2928	Flagellar basal-body MS-ring protein; FliF	[TP0561-TP0399 (0.53951585)]
COG1512	COG1766	mll4127	mll4127	Mll4127 protein {UniProtKB/TrEMBL:Q98EQ9}	mlr2928	mlr2928	Flagellar basal-body MS-ring protein; FliF	[TP0561-TP0399 (0.53951585)]
COG0272	COG1396	mll1539	mll1539	DNA ligase {UniProtKB/TrEMBL:Q98KC4}	mlr5544	mlr5544	Transcriptional regulator	[TP0634-TP0461 (0.7134334)]
COG0272	COG1396	mll1539	mll1539	DNA ligase {UniProtKB/TrEMBL:Q98KC4}	mlr2155	mlr2155	Probable DNA-binding protein	[TP0634-TP0461 (0.7134334)]
COG0272	COG1396	mll1539	mll1539	DNA ligase {UniProtKB/TrEMBL:Q98KC4}	mlr4574	mlr4574	Mlr4574 protein {UniProtKB/TrEMBL:Q98DS1}	[TP0634-TP0461 (0.7134334)]
COG0272	COG1396	mll1539	mll1539	DNA ligase {UniProtKB/TrEMBL:Q98KC4}	mlr6668	mlr6668	Probable transcriptional regulator	[TP0634-TP0461 (0.7134334)]
COG0272	COG1396	mll1539	mll1539	DNA ligase {UniProtKB/TrEMBL:Q98KC4}	mll1444	mll1444	Probable transcriptional regulator	[TP0634-TP0461 (0.7134334)]
COG0272	COG1396	mll1539	mll1539	DNA ligase {UniProtKB/TrEMBL:Q98KC4}	mlr7385	mlr7385	Transcriptional regulator	[TP0634-TP0461 (0.7134334)]
COG0272	COG1396	mll1539	mll1539	DNA ligase {UniProtKB/TrEMBL:Q98KC4}	mll7669	mll7669	Mll7669 protein {UniProtKB/TrEMBL:Q985H7}	[TP0634-TP0461 (0.7134334)]
COG0272	COG1396	mll1539	mll1539	DNA ligase {UniProtKB/TrEMBL:Q98KC4}	mlr6265	mlr6265	Mlr6265 protein {UniProtKB/TrEMBL:Q989V6}	[TP0634-TP0461 (0.7134334)]
COG0272	COG1396	mll1539	mll1539	DNA ligase {UniProtKB/TrEMBL:Q98KC4}	mll7704	mll7704	Mll7704 protein {UniProtKB/TrEMBL:Q985F1}	[TP0634-TP0461 (0.7134334)]
COG0272	COG1396	mll1539	mll1539	DNA ligase {UniProtKB/TrEMBL:Q98KC4}	mlr1279	mlr1279	Probable transcriptional regulator	[TP0634-TP0461 (0.7134334)]
COG0272	COG1396	mll1539	mll1539	DNA ligase {UniProtKB/TrEMBL:Q98KC4}	mlr8432	mlr8432	Transcriptional regulator	[TP0634-TP0461 (0.7134334)]
COG0272	COG1396	mll1539	mll1539	DNA ligase {UniProtKB/TrEMBL:Q98KC4}	mll2068	mll2068	Mll2068 protein {UniProtKB/TrEMBL:Q98J76}	[TP0634-TP0461 (0.7134334)]
COG0272	COG1396	mll1539	mll1539	DNA ligase {UniProtKB/TrEMBL:Q98KC4}	mll7326	mll7326	Mll7326 protein {UniProtKB/TrEMBL:Q986J7}	[TP0634-TP0461 (0.7134334)]
COG0272	COG1396	mll1539	mll1539	DNA ligase {UniProtKB/TrEMBL:Q98KC4}	mll2952	mll2952	Transcriptional regulator	[TP0634-TP0461 (0.7134334)]
COG0272	COG1396	mll1539	mll1539	DNA ligase {UniProtKB/TrEMBL:Q98KC4}	mlr4548	mlr4548	Transcriptional regulator	[TP0634-TP0461 (0.7134334)]
COG0272	COG1396	mll1539	mll1539	DNA ligase {UniProtKB/TrEMBL:Q98KC4}	mll1636	mll1636	Mll1636 protein {UniProtKB/TrEMBL:Q98K51}	[TP0634-TP0461 (0.7134334)]
COG0272	COG1396	mll1539	mll1539	DNA ligase {UniProtKB/TrEMBL:Q98KC4}	mll6996	mll6996	Mll6996 protein {UniProtKB/TrEMBL:Q987M0}	[TP0634-TP0461 (0.7134334)]
COG0272	COG1396	mll1539	mll1539	DNA ligase {UniProtKB/TrEMBL:Q98KC4}	mll5804	mll5804	Mll5804 protein {UniProtKB/TrEMBL:Q98AY4}	[TP0634-TP0461 (0.7134334)]
COG1509	COG1509	mll1971	mll1971	L-lysine 2,3-aminomutase	mll1971	mll1971	L-lysine 2,3-aminomutase	[TP0121-TP0121 (0.7367639)]
COG1509	COG1509	mlr5971	mlr5971	L-lysine 2,3-aminomutase	mlr5971	mlr5971	L-lysine 2,3-aminomutase	[TP0121-TP0121 (0.7367639)]
COG1509	COG1509	mlr5971	mlr5971	L-lysine 2,3-aminomutase	mll1971	mll1971	L-lysine 2,3-aminomutase	[TP0121-TP0121 (0.7367639)]
COG1509	COG1509	mll1971	mll1971	L-lysine 2,3-aminomutase	mlr5971	mlr5971	L-lysine 2,3-aminomutase	[TP0121-TP0121 (0.7367639)]
COG0577	COG0845	mlr1397	mlr1397	Permease protein of ABC transporter	mll1427	mll1427	Probable RND efflux membrane fusion protein	[TP0963-TP0965 (0.93032813)]
COG0577	COG0845	mlr1397	mlr1397	Permease protein of ABC transporter	mlr1394	mlr1394	Mlr1394 protein {UniProtKB/TrEMBL:Q98KN5}	[TP0963-TP0965 (0.93032813)]
COG0577	COG0845	mlr1397	mlr1397	Permease protein of ABC transporter	mll5520	mll5520	RND efflux membrane fusion protein	[TP0963-TP0965 (0.93032813)]
COG0577	COG0845	mlr1397	mlr1397	Permease protein of ABC transporter	mlr3284	mlr3284	RND efflux membrane fusion protein	[TP0963-TP0965 (0.93032813)]
COG0577	COG0845	mlr1397	mlr1397	Permease protein of ABC transporter	mlr6772	mlr6772	Rhiziobicin secretion ABC transporter; RspE	[TP0963-TP0965 (0.93032813)]
COG0577	COG0845	mlr1397	mlr1397	Permease protein of ABC transporter	mll7356	mll7356	Multidrug efflux membrane fusion protein; MexE	[TP0963-TP0965 (0.93032813)]
COG0577	COG0845	mlr1397	mlr1397	Permease protein of ABC transporter	mll2830	mll2830	Component of multidrug efflux system	[TP0963-TP0965 (0.93032813)]
COG0577	COG0845	mlr1397	mlr1397	Permease protein of ABC transporter	mlr3647	mlr3647	RND efflux membrane fusion protein	[TP0963-TP0965 (0.93032813)]
COG0577	COG0845	mlr1397	mlr1397	Permease protein of ABC transporter	mll5780	mll5780	RND efflux membrane fusion protein	[TP0963-TP0965 (0.93032813)]
COG0577	COG0845	mlr1397	mlr1397	Permease protein of ABC transporter	mll5251	mll5251	Exopolysaccharide production protein; ExoF	[TP0963-TP0965 (0.93032813)]
COG0577	COG0845	mlr1397	mlr1397	Permease protein of ABC transporter	mlr0589	mlr0589	Probable secretion protein	[TP0963-TP0965 (0.93032813)]
COG0577	COG0845	mlr1397	mlr1397	Permease protein of ABC transporter	mlr7297	mlr7297	Component of multidrug efflux system	[TP0963-TP0965 (0.93032813)]
COG0577	COG0845	mlr1397	mlr1397	Permease protein of ABC transporter	mll2582	mll2582	Metalloprotease transporter	[TP0963-TP0965 (0.93032813)]
COG0577	COG0845	mlr1397	mlr1397	Permease protein of ABC transporter	mll3833	mll3833	Mll3833 protein {UniProtKB/TrEMBL:Q98FC9}	[TP0963-TP0965 (0.93032813)]
COG0577	COG0845	mlr1397	mlr1397	Permease protein of ABC transporter	mll5519	mll5519	RND efflux membrane fusion protein	[TP0963-TP0965 (0.93032813)]
COG0577	COG0845	mlr1397	mlr1397	Permease protein of ABC transporter	mlr2403	mlr2403	Probable RND efflux membrane fusion protein	[TP0963-TP0965 (0.93032813)]
COG0577	COG0845	mlr1397	mlr1397	Permease protein of ABC transporter	mll6731	mll6731	Multidrug efflux membrane fusion protein	[TP0963-TP0965 (0.93032813)]
COG0577	COG0845	mlr1397	mlr1397	Permease protein of ABC transporter	mll1026	mll1026	Rhizobiocin secretion protein; RspE	[TP0963-TP0965 (0.93032813)]
COG0577	COG0845	mlr1397	mlr1397	Permease protein of ABC transporter	mlr4594	mlr4594	Mlr4594 protein {UniProtKB/TrEMBL:Q98DQ7}	[TP0963-TP0965 (0.93032813)]
COG0234	COG1200	mll8202	mll8202	10 kDa chaperonin 3 (Protein Cpn10 3) (groES protein 3)	mlr0830	mlr0830	ATP-dependent DNA helicase	[TP1013-TP0687 (0.84594196)]
COG0234	COG1200	mll2233	groS1	10 kDa chaperonin 1 (Protein Cpn10 1) (groES protein 1)	mlr0830	mlr0830	ATP-dependent DNA helicase	[TP1013-TP0687 (0.84594196)]
COG0234	COG1200	msr9341	groS5	10 kDa chaperonin 5 (Protein Cpn10 5) (groES protein 5)	mlr0830	mlr0830	ATP-dependent DNA helicase	[TP1013-TP0687 (0.84594196)]
COG0234	COG1200	msl5812	BAB52194.1	10 kDa chaperonin 3 (Protein Cpn10 3) (groES protein 3)	mlr0830	mlr0830	ATP-dependent DNA helicase	[TP1013-TP0687 (0.84594196)]
COG0234	COG1200	mlr2393	groS2	10 kDa chaperonin 2 (Protein Cpn10 2) (groES protein 2)	mlr0830	mlr0830	ATP-dependent DNA helicase	[TP1013-TP0687 (0.84594196)]
COG0084	COG2201	mll0418	mll0418	Mll0418 protein {UniProtKB/TrEMBL:Q98MV9}	mll9510	cheB	Chemotaxis response regulator protein-glutamate methylesterase (EC 3.1.1.61)	[TP0994-TP0631 (0.71912634)]
COG1671	COG2812	mlr0875	mlr0875	Hypothetical UPF0178 protein mlr0875	mlr5503	mlr5503	DNA polymerase III tau {UniProtKB/TrEMBL:Q98BM8}	[TP0845-TP1005 (0.5704539)]
COG0257	COG1253	msr3814	msr3814	50S ribosomal protein L36	mlr5537	mlr5537	Hemolysin {UniProtKB/TrEMBL:Q98BK0}	[TP0209-TP0027 (0.74441797)]
COG0257	COG1253	msr3814	msr3814	50S ribosomal protein L36	mlr2581	mlr2581	Mlr2581 protein {UniProtKB/TrEMBL:Q98I41}	[TP0209-TP0027 (0.74441797)]
COG0608	COG2206	mll0927	mll0927	Single-strand DNA-specific exonuclease	mll1989	mll1989	Mll1989 protein {UniProtKB/TrEMBL:Q98JD8}	[TP0704-TP0912 (0.7469796)]
COG0060	COG0681	mlr8250	ileS	Isoleucyl-tRNA synthetase (EC 6.1.1.5) (Isoleucine--tRNA ligase) (IleRS)	mlr7763	mlr7763	Signal peptidase I {UniProtKB/TrEMBL:Q985A7}	[TP0452-TP0185 (0.79878455)]
COG0558	COG2239	mlr7913	mlr7913	CDP-diacylglycerol-glycerol-3-phosphate	mlr0521	mlr0521	Mg2+ transport protein {UniProtKB/TrEMBL:Q98MM2}	[TP0256-TP0917 (0.6007029)]
COG0558	COG2239	mlr7964	mlr7964	Mlr7964 protein {UniProtKB/TrEMBL:Q984K5}	mll1318	mll1318	Magnesium transporter {UniProtKB/TrEMBL:Q98KU3}	[TP0256-TP0917 (0.6007029)]
COG0558	COG2239	mlr7913	mlr7913	CDP-diacylglycerol-glycerol-3-phosphate	mll1318	mll1318	Magnesium transporter {UniProtKB/TrEMBL:Q98KU3}	[TP0256-TP0917 (0.6007029)]
COG0558	COG2239	mlr7964	mlr7964	Mlr7964 protein {UniProtKB/TrEMBL:Q984K5}	mlr0521	mlr0521	Mg2+ transport protein {UniProtKB/TrEMBL:Q98MM2}	[TP0256-TP0917 (0.6007029)]
COG1344	COG1815	mlr2939	mlr2939	Flagellar hook-associated protein 3 (HAP3); FlgL	mlr2911	mlr2911	Flagellar basal-body rod protein; FlgB	[TP0870-TP0396 (0.7209834)]
COG1344	COG1815	mlr2927	mlr2927	Flagellin; FlaA {UniProtKB/TrEMBL:Q98HC9}	mlr2911	mlr2911	Flagellar basal-body rod protein; FlgB	[TP0870-TP0396 (0.7209834)]
COG1344	COG1815	mlr2925	mlr2925	Flagellin; FlaA {UniProtKB/TrEMBL:Q98HD0}	mlr2911	mlr2911	Flagellar basal-body rod protein; FlgB	[TP0870-TP0396 (0.7209834)]
COG0242	COG1879	mll4855	def	Peptide deformylase (EC 3.5.1.88) (PDF) (Polypeptide deformylase)	mlr1890	mlr1890	Ribose binding protein of ABC transporter	[TP0757-TP0684 (0.80039173)]
COG0242	COG1879	mll4855	def	Peptide deformylase (EC 3.5.1.88) (PDF) (Polypeptide deformylase)	mll5706	mll5706	Sugar ABC transporter, periplasmic sugar-binding	[TP0757-TP0684 (0.80039173)]
COG0242	COG1879	mll4855	def	Peptide deformylase (EC 3.5.1.88) (PDF) (Polypeptide deformylase)	mll1508	mll1508	Mll1508 protein {UniProtKB/TrEMBL:Q98KF0}	[TP0757-TP0684 (0.80039173)]
COG0242	COG1879	mll4855	def	Peptide deformylase (EC 3.5.1.88) (PDF) (Polypeptide deformylase)	mll5934	mll5934	Transcriptional regulator	[TP0757-TP0684 (0.80039173)]
COG0242	COG1879	mll4855	def	Peptide deformylase (EC 3.5.1.88) (PDF) (Polypeptide deformylase)	mll4996	mll4996	Mll4996 protein {UniProtKB/TrEMBL:Q98CU7}	[TP0757-TP0684 (0.80039173)]
COG0242	COG1879	mll4855	def	Peptide deformylase (EC 3.5.1.88) (PDF) (Polypeptide deformylase)	mll1012	mll1012	Periplasmic ribose-binding protein	[TP0757-TP0684 (0.80039173)]
COG0242	COG1879	mll4855	def	Peptide deformylase (EC 3.5.1.88) (PDF) (Polypeptide deformylase)	mll1725	mll1725	Binding protein component of sugar ABC	[TP0757-TP0684 (0.80039173)]
COG0242	COG1879	mll4855	def	Peptide deformylase (EC 3.5.1.88) (PDF) (Polypeptide deformylase)	mlr3334	mlr3334	Periplasmic ribose-binding protein, sugar ABC	[TP0757-TP0684 (0.80039173)]
COG0242	COG1879	mll4855	def	Peptide deformylase (EC 3.5.1.88) (PDF) (Polypeptide deformylase)	mll3596	mll3596	Ribose ABC transporter, ribose-binding protein	[TP0757-TP0684 (0.80039173)]
COG0242	COG1879	mll4855	def	Peptide deformylase (EC 3.5.1.88) (PDF) (Polypeptide deformylase)	mll1918	mll1918	Sugar binding protein of sugar ABC transporter	[TP0757-TP0684 (0.80039173)]
COG0242	COG1879	mll4855	def	Peptide deformylase (EC 3.5.1.88) (PDF) (Polypeptide deformylase)	mlr4966	mlr4966	Sugar (D-ribose) ABC transporter, periplasmic	[TP0757-TP0684 (0.80039173)]
COG0242	COG1879	mll4855	def	Peptide deformylase (EC 3.5.1.88) (PDF) (Polypeptide deformylase)	mlr5740	mlr5740	Ribose ABC transporter {UniProtKB/TrEMBL:Q98B41}	[TP0757-TP0684 (0.80039173)]
COG0242	COG1879	mll4855	def	Peptide deformylase (EC 3.5.1.88) (PDF) (Polypeptide deformylase)	mlr7288	mlr7288	ABC transporter binding protein	[TP0757-TP0684 (0.80039173)]
COG0242	COG1879	mll4855	def	Peptide deformylase (EC 3.5.1.88) (PDF) (Polypeptide deformylase)	mll7366	mll7366	ABC transporter binding protein	[TP0757-TP0684 (0.80039173)]
COG0242	COG1879	mll4855	def	Peptide deformylase (EC 3.5.1.88) (PDF) (Polypeptide deformylase)	mll5768	mll5768	ABC transporter periplasmic binding protein	[TP0757-TP0684 (0.80039173)]
COG0242	COG1879	mll4855	def	Peptide deformylase (EC 3.5.1.88) (PDF) (Polypeptide deformylase)	mlr7625	mlr7625	ABC transporter, periplasmic binding protein	[TP0757-TP0684 (0.80039173)]
COG0242	COG1879	mll4855	def	Peptide deformylase (EC 3.5.1.88) (PDF) (Polypeptide deformylase)	mll7019	mll7019	Mll7019 protein {UniProtKB/TrEMBL:Q987K0}	[TP0757-TP0684 (0.80039173)]
COG0242	COG1879	mll4855	def	Peptide deformylase (EC 3.5.1.88) (PDF) (Polypeptide deformylase)	mll2148	mll2148	Ribose-binding protein of ribose ABC transporter	[TP0757-TP0684 (0.80039173)]
COG0242	COG1879	mll4855	def	Peptide deformylase (EC 3.5.1.88) (PDF) (Polypeptide deformylase)	mll3407	mll3407	Ribose ABC transporter, periplasmic binding	[TP0757-TP0684 (0.80039173)]
COG0242	COG1879	mll4855	def	Peptide deformylase (EC 3.5.1.88) (PDF) (Polypeptide deformylase)	mlr2439	mlr2439	Sugar binding protein of ABC transporter	[TP0757-TP0684 (0.80039173)]
COG0242	COG1879	mll4855	def	Peptide deformylase (EC 3.5.1.88) (PDF) (Polypeptide deformylase)	mll1692	mll1692	Periplasmic sugar-binding protein of sugar ABC	[TP0757-TP0684 (0.80039173)]
COG0242	COG1879	mll4855	def	Peptide deformylase (EC 3.5.1.88) (PDF) (Polypeptide deformylase)	mll7360	mll7360	Mll7360 protein {UniProtKB/TrEMBL:Q986G9}	[TP0757-TP0684 (0.80039173)]
COG0242	COG1879	mll4855	def	Peptide deformylase (EC 3.5.1.88) (PDF) (Polypeptide deformylase)	mll1004	mll1004	Probable secreted solute binding protein	[TP0757-TP0684 (0.80039173)]
COG0242	COG1879	mll4855	def	Peptide deformylase (EC 3.5.1.88) (PDF) (Polypeptide deformylase)	mll7082	mll7082	L-arabinose-binding protein	[TP0757-TP0684 (0.80039173)]
COG0242	COG1879	mll4855	def	Peptide deformylase (EC 3.5.1.88) (PDF) (Polypeptide deformylase)	mlr7582	mlr7582	Sugar ABC transporter, periplasmic sugar-binding	[TP0757-TP0684 (0.80039173)]
COG0242	COG1879	mll4855	def	Peptide deformylase (EC 3.5.1.88) (PDF) (Polypeptide deformylase)	mll5838	mll5838	Mll5838 protein {UniProtKB/TrEMBL:Q98AV4}	[TP0757-TP0684 (0.80039173)]
COG0242	COG1879	mll4855	def	Peptide deformylase (EC 3.5.1.88) (PDF) (Polypeptide deformylase)	mlr8217	mlr8217	ABC transporter, substrate-binding protein	[TP0757-TP0684 (0.80039173)]
COG0242	COG1879	mll4855	def	Peptide deformylase (EC 3.5.1.88) (PDF) (Polypeptide deformylase)	mll4997	mll4997	Mll4997 protein {UniProtKB/TrEMBL:Q98CU6}	[TP0757-TP0684 (0.80039173)]
COG0242	COG1879	mll4855	def	Peptide deformylase (EC 3.5.1.88) (PDF) (Polypeptide deformylase)	mll7623	mll7623	Transcriptional regulator	[TP0757-TP0684 (0.80039173)]
COG0242	COG1879	mll4855	def	Peptide deformylase (EC 3.5.1.88) (PDF) (Polypeptide deformylase)	mll7668	mll7668	ABC transporter, binding protein	[TP0757-TP0684 (0.80039173)]
COG0242	COG1879	mll4855	def	Peptide deformylase (EC 3.5.1.88) (PDF) (Polypeptide deformylase)	mll1682	mll1682	Binding protein component of ABC ribose	[TP0757-TP0684 (0.80039173)]
COG0242	COG1879	mll4855	def	Peptide deformylase (EC 3.5.1.88) (PDF) (Polypeptide deformylase)	mll8567	mll8567	ABC transporter, binding protein	[TP0757-TP0684 (0.80039173)]
COG0242	COG1879	mll4855	def	Peptide deformylase (EC 3.5.1.88) (PDF) (Polypeptide deformylase)	mll7376	mll7376	Mll7376 protein {UniProtKB/TrEMBL:Q986F9}	[TP0757-TP0684 (0.80039173)]
COG0242	COG1879	mll4855	def	Peptide deformylase (EC 3.5.1.88) (PDF) (Polypeptide deformylase)	mll4204	mll4204	D-ribose periplasmic binding protein	[TP0757-TP0684 (0.80039173)]
COG0242	COG1879	mll4855	def	Peptide deformylase (EC 3.5.1.88) (PDF) (Polypeptide deformylase)	mll7014	mll7014	Ribose ABC transporter, periplasmic	[TP0757-TP0684 (0.80039173)]
COG0257	COG1749	msr3814	msr3814	50S ribosomal protein L36	mlr2937	mlr2937	Flagellar hook protein; FlgE	[TP0209-TP0727 (0.6772987)]
COG0652	COG1879	mll0727	mll0727	Peptidyl-prolyl cis-trans isomerase	mlr7625	mlr7625	ABC transporter, periplasmic binding protein	[TP0947-TP0684 (0.5775195)]
COG0652	COG1879	mll0728	mll0728	Peptidyl-prolyl cis-trans isomerase	mlr7625	mlr7625	ABC transporter, periplasmic binding protein	[TP0947-TP0684 (0.5775195)]
COG0652	COG1879	mll0728	mll0728	Peptidyl-prolyl cis-trans isomerase	mlr7288	mlr7288	ABC transporter binding protein	[TP0947-TP0684 (0.5775195)]
COG0652	COG1879	mll0727	mll0727	Peptidyl-prolyl cis-trans isomerase	mll2148	mll2148	Ribose-binding protein of ribose ABC transporter	[TP0947-TP0684 (0.5775195)]
COG0652	COG1879	mll0727	mll0727	Peptidyl-prolyl cis-trans isomerase	mll4996	mll4996	Mll4996 protein {UniProtKB/TrEMBL:Q98CU7}	[TP0947-TP0684 (0.5775195)]
COG0652	COG1879	mll0728	mll0728	Peptidyl-prolyl cis-trans isomerase	mll1692	mll1692	Periplasmic sugar-binding protein of sugar ABC	[TP0947-TP0684 (0.5775195)]
COG0652	COG1879	mll0728	mll0728	Peptidyl-prolyl cis-trans isomerase	mll2148	mll2148	Ribose-binding protein of ribose ABC transporter	[TP0947-TP0684 (0.5775195)]
COG0652	COG1879	mll0728	mll0728	Peptidyl-prolyl cis-trans isomerase	mlr7582	mlr7582	Sugar ABC transporter, periplasmic sugar-binding	[TP0947-TP0684 (0.5775195)]
COG0652	COG1879	mll0728	mll0728	Peptidyl-prolyl cis-trans isomerase	mll7366	mll7366	ABC transporter binding protein	[TP0947-TP0684 (0.5775195)]
COG0652	COG1879	mll0727	mll0727	Peptidyl-prolyl cis-trans isomerase	mlr2439	mlr2439	Sugar binding protein of ABC transporter	[TP0947-TP0684 (0.5775195)]
COG0652	COG1879	mll0727	mll0727	Peptidyl-prolyl cis-trans isomerase	mll7019	mll7019	Mll7019 protein {UniProtKB/TrEMBL:Q987K0}	[TP0947-TP0684 (0.5775195)]
COG0652	COG1879	mll0728	mll0728	Peptidyl-prolyl cis-trans isomerase	mll7082	mll7082	L-arabinose-binding protein	[TP0947-TP0684 (0.5775195)]
COG0652	COG1879	mll0728	mll0728	Peptidyl-prolyl cis-trans isomerase	mll1012	mll1012	Periplasmic ribose-binding protein	[TP0947-TP0684 (0.5775195)]
COG0652	COG1879	mll0728	mll0728	Peptidyl-prolyl cis-trans isomerase	mll5768	mll5768	ABC transporter periplasmic binding protein	[TP0947-TP0684 (0.5775195)]
COG0652	COG1879	mll0727	mll0727	Peptidyl-prolyl cis-trans isomerase	mlr1890	mlr1890	Ribose binding protein of ABC transporter	[TP0947-TP0684 (0.5775195)]
COG0652	COG1879	mll0728	mll0728	Peptidyl-prolyl cis-trans isomerase	mll1918	mll1918	Sugar binding protein of sugar ABC transporter	[TP0947-TP0684 (0.5775195)]
COG0652	COG1879	mll0728	mll0728	Peptidyl-prolyl cis-trans isomerase	mll7019	mll7019	Mll7019 protein {UniProtKB/TrEMBL:Q987K0}	[TP0947-TP0684 (0.5775195)]
COG0652	COG1879	mll0728	mll0728	Peptidyl-prolyl cis-trans isomerase	mll1508	mll1508	Mll1508 protein {UniProtKB/TrEMBL:Q98KF0}	[TP0947-TP0684 (0.5775195)]
COG0652	COG1879	mll0727	mll0727	Peptidyl-prolyl cis-trans isomerase	mll8567	mll8567	ABC transporter, binding protein	[TP0947-TP0684 (0.5775195)]
COG0652	COG1879	mll0727	mll0727	Peptidyl-prolyl cis-trans isomerase	mll7623	mll7623	Transcriptional regulator	[TP0947-TP0684 (0.5775195)]
COG0652	COG1879	mll0727	mll0727	Peptidyl-prolyl cis-trans isomerase	mll1012	mll1012	Periplasmic ribose-binding protein	[TP0947-TP0684 (0.5775195)]
COG0652	COG1879	mll0727	mll0727	Peptidyl-prolyl cis-trans isomerase	mll5768	mll5768	ABC transporter periplasmic binding protein	[TP0947-TP0684 (0.5775195)]
COG0652	COG1879	mll0727	mll0727	Peptidyl-prolyl cis-trans isomerase	mll1508	mll1508	Mll1508 protein {UniProtKB/TrEMBL:Q98KF0}	[TP0947-TP0684 (0.5775195)]
COG0652	COG1879	mll0728	mll0728	Peptidyl-prolyl cis-trans isomerase	mll7376	mll7376	Mll7376 protein {UniProtKB/TrEMBL:Q986F9}	[TP0947-TP0684 (0.5775195)]
COG0652	COG1879	mll0727	mll0727	Peptidyl-prolyl cis-trans isomerase	mll3596	mll3596	Ribose ABC transporter, ribose-binding protein	[TP0947-TP0684 (0.5775195)]
COG0652	COG1879	mll0727	mll0727	Peptidyl-prolyl cis-trans isomerase	mll1918	mll1918	Sugar binding protein of sugar ABC transporter	[TP0947-TP0684 (0.5775195)]
COG0652	COG1879	mll0727	mll0727	Peptidyl-prolyl cis-trans isomerase	mll5706	mll5706	Sugar ABC transporter, periplasmic sugar-binding	[TP0947-TP0684 (0.5775195)]
COG0652	COG1879	mll0728	mll0728	Peptidyl-prolyl cis-trans isomerase	mll7014	mll7014	Ribose ABC transporter, periplasmic	[TP0947-TP0684 (0.5775195)]
COG0652	COG1879	mll0728	mll0728	Peptidyl-prolyl cis-trans isomerase	mlr2439	mlr2439	Sugar binding protein of ABC transporter	[TP0947-TP0684 (0.5775195)]
COG0652	COG1879	mll0728	mll0728	Peptidyl-prolyl cis-trans isomerase	mll5934	mll5934	Transcriptional regulator	[TP0947-TP0684 (0.5775195)]
COG0652	COG1879	mll0727	mll0727	Peptidyl-prolyl cis-trans isomerase	mlr3334	mlr3334	Periplasmic ribose-binding protein, sugar ABC	[TP0947-TP0684 (0.5775195)]
COG0652	COG1879	mll0727	mll0727	Peptidyl-prolyl cis-trans isomerase	mll4997	mll4997	Mll4997 protein {UniProtKB/TrEMBL:Q98CU6}	[TP0947-TP0684 (0.5775195)]
COG0652	COG1879	mll0728	mll0728	Peptidyl-prolyl cis-trans isomerase	mll4996	mll4996	Mll4996 protein {UniProtKB/TrEMBL:Q98CU7}	[TP0947-TP0684 (0.5775195)]
COG0652	COG1879	mll0727	mll0727	Peptidyl-prolyl cis-trans isomerase	mll7360	mll7360	Mll7360 protein {UniProtKB/TrEMBL:Q986G9}	[TP0947-TP0684 (0.5775195)]
COG0652	COG1879	mll0727	mll0727	Peptidyl-prolyl cis-trans isomerase	mlr8217	mlr8217	ABC transporter, substrate-binding protein	[TP0947-TP0684 (0.5775195)]
COG0652	COG1879	mll0728	mll0728	Peptidyl-prolyl cis-trans isomerase	mlr3334	mlr3334	Periplasmic ribose-binding protein, sugar ABC	[TP0947-TP0684 (0.5775195)]
COG0652	COG1879	mll0727	mll0727	Peptidyl-prolyl cis-trans isomerase	mlr7582	mlr7582	Sugar ABC transporter, periplasmic sugar-binding	[TP0947-TP0684 (0.5775195)]
COG0652	COG1879	mll0728	mll0728	Peptidyl-prolyl cis-trans isomerase	mll5706	mll5706	Sugar ABC transporter, periplasmic sugar-binding	[TP0947-TP0684 (0.5775195)]
COG0652	COG1879	mll0727	mll0727	Peptidyl-prolyl cis-trans isomerase	mll1682	mll1682	Binding protein component of ABC ribose	[TP0947-TP0684 (0.5775195)]
COG0652	COG1879	mll0727	mll0727	Peptidyl-prolyl cis-trans isomerase	mlr7288	mlr7288	ABC transporter binding protein	[TP0947-TP0684 (0.5775195)]
COG0652	COG1879	mll0727	mll0727	Peptidyl-prolyl cis-trans isomerase	mll3407	mll3407	Ribose ABC transporter, periplasmic binding	[TP0947-TP0684 (0.5775195)]
COG0652	COG1879	mll0727	mll0727	Peptidyl-prolyl cis-trans isomerase	mll4204	mll4204	D-ribose periplasmic binding protein	[TP0947-TP0684 (0.5775195)]
COG0652	COG1879	mll0727	mll0727	Peptidyl-prolyl cis-trans isomerase	mll7668	mll7668	ABC transporter, binding protein	[TP0947-TP0684 (0.5775195)]
COG0652	COG1879	mll0727	mll0727	Peptidyl-prolyl cis-trans isomerase	mll5934	mll5934	Transcriptional regulator	[TP0947-TP0684 (0.5775195)]
COG0652	COG1879	mll0727	mll0727	Peptidyl-prolyl cis-trans isomerase	mll7376	mll7376	Mll7376 protein {UniProtKB/TrEMBL:Q986F9}	[TP0947-TP0684 (0.5775195)]
COG0652	COG1879	mll0728	mll0728	Peptidyl-prolyl cis-trans isomerase	mll3596	mll3596	Ribose ABC transporter, ribose-binding protein	[TP0947-TP0684 (0.5775195)]
COG0652	COG1879	mll0728	mll0728	Peptidyl-prolyl cis-trans isomerase	mll3407	mll3407	Ribose ABC transporter, periplasmic binding	[TP0947-TP0684 (0.5775195)]
COG0652	COG1879	mll0727	mll0727	Peptidyl-prolyl cis-trans isomerase	mlr4966	mlr4966	Sugar (D-ribose) ABC transporter, periplasmic	[TP0947-TP0684 (0.5775195)]
COG0652	COG1879	mll0728	mll0728	Peptidyl-prolyl cis-trans isomerase	mll7668	mll7668	ABC transporter, binding protein	[TP0947-TP0684 (0.5775195)]
COG0652	COG1879	mll0728	mll0728	Peptidyl-prolyl cis-trans isomerase	mlr4966	mlr4966	Sugar (D-ribose) ABC transporter, periplasmic	[TP0947-TP0684 (0.5775195)]
COG0652	COG1879	mll0728	mll0728	Peptidyl-prolyl cis-trans isomerase	mll8567	mll8567	ABC transporter, binding protein	[TP0947-TP0684 (0.5775195)]
COG0652	COG1879	mll0727	mll0727	Peptidyl-prolyl cis-trans isomerase	mll1004	mll1004	Probable secreted solute binding protein	[TP0947-TP0684 (0.5775195)]
COG0652	COG1879	mll0727	mll0727	Peptidyl-prolyl cis-trans isomerase	mll1725	mll1725	Binding protein component of sugar ABC	[TP0947-TP0684 (0.5775195)]
COG0652	COG1879	mll0728	mll0728	Peptidyl-prolyl cis-trans isomerase	mll4997	mll4997	Mll4997 protein {UniProtKB/TrEMBL:Q98CU6}	[TP0947-TP0684 (0.5775195)]
COG0652	COG1879	mll0727	mll0727	Peptidyl-prolyl cis-trans isomerase	mlr5740	mlr5740	Ribose ABC transporter {UniProtKB/TrEMBL:Q98B41}	[TP0947-TP0684 (0.5775195)]
COG0652	COG1879	mll0727	mll0727	Peptidyl-prolyl cis-trans isomerase	mll1692	mll1692	Periplasmic sugar-binding protein of sugar ABC	[TP0947-TP0684 (0.5775195)]
COG0652	COG1879	mll0727	mll0727	Peptidyl-prolyl cis-trans isomerase	mll7082	mll7082	L-arabinose-binding protein	[TP0947-TP0684 (0.5775195)]
COG0652	COG1879	mll0728	mll0728	Peptidyl-prolyl cis-trans isomerase	mll1725	mll1725	Binding protein component of sugar ABC	[TP0947-TP0684 (0.5775195)]
COG0652	COG1879	mll0728	mll0728	Peptidyl-prolyl cis-trans isomerase	mlr1890	mlr1890	Ribose binding protein of ABC transporter	[TP0947-TP0684 (0.5775195)]
COG0652	COG1879	mll0728	mll0728	Peptidyl-prolyl cis-trans isomerase	mll4204	mll4204	D-ribose periplasmic binding protein	[TP0947-TP0684 (0.5775195)]
COG0652	COG1879	mll0728	mll0728	Peptidyl-prolyl cis-trans isomerase	mlr5740	mlr5740	Ribose ABC transporter {UniProtKB/TrEMBL:Q98B41}	[TP0947-TP0684 (0.5775195)]
COG0652	COG1879	mll0728	mll0728	Peptidyl-prolyl cis-trans isomerase	mll7360	mll7360	Mll7360 protein {UniProtKB/TrEMBL:Q986G9}	[TP0947-TP0684 (0.5775195)]
COG0652	COG1879	mll0728	mll0728	Peptidyl-prolyl cis-trans isomerase	mll7623	mll7623	Transcriptional regulator	[TP0947-TP0684 (0.5775195)]
COG0652	COG1879	mll0727	mll0727	Peptidyl-prolyl cis-trans isomerase	mll5838	mll5838	Mll5838 protein {UniProtKB/TrEMBL:Q98AV4}	[TP0947-TP0684 (0.5775195)]
COG0652	COG1879	mll0728	mll0728	Peptidyl-prolyl cis-trans isomerase	mlr8217	mlr8217	ABC transporter, substrate-binding protein	[TP0947-TP0684 (0.5775195)]
COG0652	COG1879	mll0727	mll0727	Peptidyl-prolyl cis-trans isomerase	mll7366	mll7366	ABC transporter binding protein	[TP0947-TP0684 (0.5775195)]
COG0652	COG1879	mll0728	mll0728	Peptidyl-prolyl cis-trans isomerase	mll1682	mll1682	Binding protein component of ABC ribose	[TP0947-TP0684 (0.5775195)]
COG0652	COG1879	mll0728	mll0728	Peptidyl-prolyl cis-trans isomerase	mll1004	mll1004	Probable secreted solute binding protein	[TP0947-TP0684 (0.5775195)]
COG0652	COG1879	mll0727	mll0727	Peptidyl-prolyl cis-trans isomerase	mll7014	mll7014	Ribose ABC transporter, periplasmic	[TP0947-TP0684 (0.5775195)]
COG0652	COG1879	mll0728	mll0728	Peptidyl-prolyl cis-trans isomerase	mll5838	mll5838	Mll5838 protein {UniProtKB/TrEMBL:Q98AV4}	[TP0947-TP0684 (0.5775195)]
COG1352	COG1815	mll9515	mll9515	Methyltransferase {UniProtKB/TrEMBL:Q98PC8}	mlr2911	mlr2911	Flagellar basal-body rod protein; FlgB	[TP0630-TP0396 (0.7590469)]
COG1352	COG1595	mll9515	mll9515	Methyltransferase {UniProtKB/TrEMBL:Q98PC8}	mll2270	mll2270	Probable RNA polymerase sigma subunit	[TP0630-TP0092 (0.6191048)]
COG1352	COG1595	mll9515	mll9515	Methyltransferase {UniProtKB/TrEMBL:Q98PC8}	mll6869	mll6869	Probable RNA polymerase sigma factor	[TP0630-TP0092 (0.6191048)]
COG1352	COG1595	mll9515	mll9515	Methyltransferase {UniProtKB/TrEMBL:Q98PC8}	mll1867	mll1867	Probable RNA polymerase sigma subunit	[TP0630-TP0092 (0.6191048)]
COG1352	COG1595	mll9515	mll9515	Methyltransferase {UniProtKB/TrEMBL:Q98PC8}	mlr0407	mlr0407	RNA polymerase sigma factor	[TP0630-TP0092 (0.6191048)]
COG1352	COG1595	mll9515	mll9515	Methyltransferase {UniProtKB/TrEMBL:Q98PC8}	mlr8088	mlr8088	RNA polymerase sigma-70 factor, ECF subfamily	[TP0630-TP0092 (0.6191048)]
COG1352	COG1595	mll9515	mll9515	Methyltransferase {UniProtKB/TrEMBL:Q98PC8}	mll8140	mll8140	RNA polymerase ECF-type sigma factor	[TP0630-TP0092 (0.6191048)]
COG1352	COG1595	mll9515	mll9515	Methyltransferase {UniProtKB/TrEMBL:Q98PC8}	mll5456	mll5456	RNA polymerase ECF-type sigma factor	[TP0630-TP0092 (0.6191048)]
COG1352	COG1595	mll9515	mll9515	Methyltransferase {UniProtKB/TrEMBL:Q98PC8}	mlr3807	mlr3807	RNA polymerase sigma factor	[TP0630-TP0092 (0.6191048)]
COG1352	COG1595	mll9515	mll9515	Methyltransferase {UniProtKB/TrEMBL:Q98PC8}	mll4824	mll4824	RNA polymerase sigma factor	[TP0630-TP0092 (0.6191048)]
COG1352	COG1595	mll9515	mll9515	Methyltransferase {UniProtKB/TrEMBL:Q98PC8}	mlr2184	mlr2184	Probable RNA polymerase sigma subunit	[TP0630-TP0092 (0.6191048)]
COG1352	COG1595	mll9515	mll9515	Methyltransferase {UniProtKB/TrEMBL:Q98PC8}	mll5118	mll5118	RNA polymerase sigma-E factor	[TP0630-TP0092 (0.6191048)]
COG1352	COG1595	mll9515	mll9515	Methyltransferase {UniProtKB/TrEMBL:Q98PC8}	mlr7773	mlr7773	Extracytoplasmic sigma factor; EcfR	[TP0630-TP0092 (0.6191048)]
COG1352	COG1595	mll9515	mll9515	Methyltransferase {UniProtKB/TrEMBL:Q98PC8}	mlr1481	mlr1481	Probable RNA polymerase sigma subunit	[TP0630-TP0092 (0.6191048)]
COG1352	COG1595	mll9515	mll9515	Methyltransferase {UniProtKB/TrEMBL:Q98PC8}	mll1224	mll1224	Probable RNA polymerase sigma factor	[TP0630-TP0092 (0.6191048)]
COG1352	COG1595	mll9515	mll9515	Methyltransferase {UniProtKB/TrEMBL:Q98PC8}	mll3493	mll3493	Probable SigD protein {UniProtKB/TrEMBL:Q98G46}	[TP0630-TP0092 (0.6191048)]
COG1352	COG1595	mll9515	mll9515	Methyltransferase {UniProtKB/TrEMBL:Q98PC8}	mll3697	mll3697	RNA polymerase sigma factor	[TP0630-TP0092 (0.6191048)]
COG1344	COG4786	mlr2925	mlr2925	Flagellin; FlaA {UniProtKB/TrEMBL:Q98HD0}	mlr2915	mlr2915	Flagellar basal body distal rod protein; FlgG	[TP0792-TP0961 (0.7009321), TP0659-TP0961 (0.6018447)]
COG1344	COG4786	mlr2927	mlr2927	Flagellin; FlaA {UniProtKB/TrEMBL:Q98HC9}	mlr2907	flgF	Flagellar basal-body rod protein flgF	[TP0792-TP0961 (0.7009321), TP0659-TP0961 (0.6018447)]
COG1344	COG4786	mlr2939	mlr2939	Flagellar hook-associated protein 3 (HAP3); FlgL	mlr2915	mlr2915	Flagellar basal body distal rod protein; FlgG	[TP0792-TP0961 (0.7009321), TP0659-TP0961 (0.6018447)]
COG1344	COG4786	mlr2927	mlr2927	Flagellin; FlaA {UniProtKB/TrEMBL:Q98HC9}	mlr2915	mlr2915	Flagellar basal body distal rod protein; FlgG	[TP0792-TP0961 (0.7009321), TP0659-TP0961 (0.6018447)]
COG1344	COG4786	mlr2939	mlr2939	Flagellar hook-associated protein 3 (HAP3); FlgL	mlr2907	flgF	Flagellar basal-body rod protein flgF	[TP0792-TP0961 (0.7009321), TP0659-TP0961 (0.6018447)]
COG1344	COG4786	mlr2925	mlr2925	Flagellin; FlaA {UniProtKB/TrEMBL:Q98HD0}	mlr2907	flgF	Flagellar basal-body rod protein flgF	[TP0792-TP0961 (0.7009321), TP0659-TP0961 (0.6018447)]
COG0249	COG0357	mll5328	mutS	DNA mismatch repair protein mutS	mll4481	gidB	Methyltransferase gidB (EC 2.1.-.-) (Glucose-inhibited division protein B)	[TP0328-TP0946 (0.7367136)]
COG0658	COG1187	mll0627	mll0627	DNA uptake protein {UniProtKB/TrEMBL:Q98MD1}	mlr2177	mlr2177	Mlr2177 protein {UniProtKB/TrEMBL:Q98IZ5}	[TP0336-TP0459 (0.6079956)]
COG0658	COG1187	mll0627	mll0627	DNA uptake protein {UniProtKB/TrEMBL:Q98MD1}	mlr8253	mlr8253	Mlr8253 protein {UniProtKB/TrEMBL:Q983N1}	[TP0336-TP0459 (0.6079956)]
COG0465	COG0465	mll3882	mll3882	Metalloprotease (Cell division protein); FtsH	mll3882	mll3882	Metalloprotease (Cell division protein); FtsH	[TP0330-TP0330 (0.73856413)]
COG0817	COG1558	mll3901	ruvC	Crossover junction endodeoxyribonuclease ruvC (EC 3.1.22.4) (Holliday junction nuclease ruvC) (Holliday junction resolvase ruvC)	mlr2912	mlr2912	Flagellar basal-body rod protein; FlgC	[TP0517-TP0397 (0.53212774)]
COG0592	COG1344	mll5580	mll5580	DNA polymerase III beta subunit	mlr2925	mlr2925	Flagellin; FlaA {UniProtKB/TrEMBL:Q98HD0}	[TP0002-TP0659 (0.6618167)]
COG0592	COG1344	mll5580	mll5580	DNA polymerase III beta subunit	mlr2927	mlr2927	Flagellin; FlaA {UniProtKB/TrEMBL:Q98HC9}	[TP0002-TP0659 (0.6618167)]
COG0592	COG1344	mll5580	mll5580	DNA polymerase III beta subunit	mlr2939	mlr2939	Flagellar hook-associated protein 3 (HAP3); FlgL	[TP0002-TP0659 (0.6618167)]
COG0860	COG1192	mlr0213	mlr0213	N-acetylmuramoyl-L-alanine amidase	mll4479	mll4479	Chromosome partitioning protein; ParA	[TP0247-TP0272 (0.7527567)]
COG0860	COG1192	mlr0213	mlr0213	N-acetylmuramoyl-L-alanine amidase	mll9353	mll9353	Replication protein A {UniProtKB/TrEMBL:Q981J0}	[TP0247-TP0272 (0.7527567)]
COG0860	COG1192	mlr0213	mlr0213	N-acetylmuramoyl-L-alanine amidase	mll9654	mll9654	Replication protein A {UniProtKB/TrEMBL:Q98P11}	[TP0247-TP0272 (0.7527567)]
COG0860	COG1192	mlr0213	mlr0213	N-acetylmuramoyl-L-alanine amidase	mlr9294	mlr9294	Plasmid partitioning protein; ParA	[TP0247-TP0272 (0.7527567)]
COG0242	COG0272	mll4855	def	Peptide deformylase (EC 3.5.1.88) (PDF) (Polypeptide deformylase)	mll1539	mll1539	DNA ligase {UniProtKB/TrEMBL:Q98KC4}	[TP0757-TP0634 (0.68197167)]
COG0265	COG0817	mlr2417	mlr2417	Serine protease {UniProtKB/TrEMBL:Q98IG2}	mll3901	ruvC	Crossover junction endodeoxyribonuclease ruvC (EC 3.1.22.4) (Holliday junction nuclease ruvC) (Holliday junction resolvase ruvC)	[TP0773-TP0517 (0.5118523)]
COG0265	COG0817	mlr0328	mlr0328	Heat shock protein HtrA like	mll3901	ruvC	Crossover junction endodeoxyribonuclease ruvC (EC 3.1.22.4) (Holliday junction nuclease ruvC) (Holliday junction resolvase ruvC)	[TP0773-TP0517 (0.5118523)]
COG0265	COG0817	mlr7692	mlr7692	Serine protease {UniProtKB/TrEMBL:Q985F9}	mll3901	ruvC	Crossover junction endodeoxyribonuclease ruvC (EC 3.1.22.4) (Holliday junction nuclease ruvC) (Holliday junction resolvase ruvC)	[TP0773-TP0517 (0.5118523)]
COG0265	COG0817	mll2416	mll2416	Serine protease {UniProtKB/TrEMBL:Q98IG3}	mll3901	ruvC	Crossover junction endodeoxyribonuclease ruvC (EC 3.1.22.4) (Holliday junction nuclease ruvC) (Holliday junction resolvase ruvC)	[TP0773-TP0517 (0.5118523)]
COG0265	COG0817	mll5022	mll5022	Serine protease, HtrA/DegQ/DegS family	mll3901	ruvC	Crossover junction endodeoxyribonuclease ruvC (EC 3.1.22.4) (Holliday junction nuclease ruvC) (Holliday junction resolvase ruvC)	[TP0773-TP0517 (0.5118523)]
COG0265	COG0817	mll2051	mll2051	Probable serine protease	mll3901	ruvC	Crossover junction endodeoxyribonuclease ruvC (EC 3.1.22.4) (Holliday junction nuclease ruvC) (Holliday junction resolvase ruvC)	[TP0773-TP0517 (0.5118523)]
COG0265	COG0817	mll9173	mll9173	Putative protease {UniProtKB/TrEMBL:Q981Z4}	mll3901	ruvC	Crossover junction endodeoxyribonuclease ruvC (EC 3.1.22.4) (Holliday junction nuclease ruvC) (Holliday junction resolvase ruvC)	[TP0773-TP0517 (0.5118523)]
COG0265	COG0817	mll1451	mll1451	Probable serine protease	mll3901	ruvC	Crossover junction endodeoxyribonuclease ruvC (EC 3.1.22.4) (Holliday junction nuclease ruvC) (Holliday junction resolvase ruvC)	[TP0773-TP0517 (0.5118523)]
COG0187	COG0358	mll5188	mll5188	DNA gyrase subunit B {UniProtKB/TrEMBL:Q98CE1}	mll2467	mll2467	DNA primase {UniProtKB/TrEMBL:Q98IC4}	[TP1006-TP0492 (0.55112576)]
COG0187	COG0358	mlr0901	mlr0901	DNA topoisomerase {UniProtKB/TrEMBL:Q98LS4}	mll2467	mll2467	DNA primase {UniProtKB/TrEMBL:Q98IC4}	[TP1006-TP0492 (0.55112576)]
COG1154	COG2812	mlr7474	dxs	1-deoxy-D-xylulose-5-phosphate synthase (EC 2.2.1.7) (1-deoxyxylulose- 5-phosphate synthase) (DXP synthase) (DXPS)	mlr5503	mlr5503	DNA polymerase III tau {UniProtKB/TrEMBL:Q98BM8}	[TP0824-TP1005 (0.68180764)]
COG0237	COG0552	mlr4493	coaE	Dephospho-CoA kinase (EC 2.7.1.24) (Dephosphocoenzyme A kinase)	mlr4320	mlr4320	Mlr4320 protein {UniProtKB/TrEMBL:Q98EB4}	[TP0296-TP0578 (0.7885255)]
COG0080	COG0265	mlr0271	rplK	50S ribosomal protein L11	mll1451	mll1451	Probable serine protease	[TP0237-TP0773 (0.6164146)]
COG0080	COG0265	mlr0271	rplK	50S ribosomal protein L11	mlr7692	mlr7692	Serine protease {UniProtKB/TrEMBL:Q985F9}	[TP0237-TP0773 (0.6164146)]
COG0080	COG0265	mlr0271	rplK	50S ribosomal protein L11	mll9173	mll9173	Putative protease {UniProtKB/TrEMBL:Q981Z4}	[TP0237-TP0773 (0.6164146)]
COG0080	COG0265	mlr0271	rplK	50S ribosomal protein L11	mlr0328	mlr0328	Heat shock protein HtrA like	[TP0237-TP0773 (0.6164146)]
COG0080	COG0265	mlr0271	rplK	50S ribosomal protein L11	mll5022	mll5022	Serine protease, HtrA/DegQ/DegS family	[TP0237-TP0773 (0.6164146)]
COG0080	COG0265	mlr0271	rplK	50S ribosomal protein L11	mll2051	mll2051	Probable serine protease	[TP0237-TP0773 (0.6164146)]
COG0080	COG0265	mlr0271	rplK	50S ribosomal protein L11	mlr2417	mlr2417	Serine protease {UniProtKB/TrEMBL:Q98IG2}	[TP0237-TP0773 (0.6164146)]
COG0080	COG0265	mlr0271	rplK	50S ribosomal protein L11	mll2416	mll2416	Serine protease {UniProtKB/TrEMBL:Q98IG3}	[TP0237-TP0773 (0.6164146)]
COG2812	COG2812	mlr5503	mlr5503	DNA polymerase III tau {UniProtKB/TrEMBL:Q98BM8}	mlr5503	mlr5503	DNA polymerase III tau {UniProtKB/TrEMBL:Q98BM8}	[TP1005-TP1005 (0.52391654)]
COG0223	COG0234	mll4854	fmt	Methionyl-tRNA formyltransferase (EC 2.1.2.9)	mll8202	mll8202	10 kDa chaperonin 3 (Protein Cpn10 3) (groES protein 3)	[TP0756-TP1013 (0.64276713)]
COG0223	COG0234	mll4854	fmt	Methionyl-tRNA formyltransferase (EC 2.1.2.9)	mlr2393	groS2	10 kDa chaperonin 2 (Protein Cpn10 2) (groES protein 2)	[TP0756-TP1013 (0.64276713)]
COG0223	COG0234	mll4854	fmt	Methionyl-tRNA formyltransferase (EC 2.1.2.9)	mll2233	groS1	10 kDa chaperonin 1 (Protein Cpn10 1) (groES protein 1)	[TP0756-TP1013 (0.64276713)]
COG0223	COG0234	mll4854	fmt	Methionyl-tRNA formyltransferase (EC 2.1.2.9)	msl5812	BAB52194.1	10 kDa chaperonin 3 (Protein Cpn10 3) (groES protein 3)	[TP0756-TP1013 (0.64276713)]
COG0223	COG0234	mll4854	fmt	Methionyl-tRNA formyltransferase (EC 2.1.2.9)	msr9341	groS5	10 kDa chaperonin 5 (Protein Cpn10 5) (groES protein 5)	[TP0756-TP1013 (0.64276713)]
COG0036	COG1653	mlr4760	mlr4760	Ribulose-phosphate 3-epimerase	mlr3050	mlr3050	Probable sugar-binding periplasmic protein precursor	[TP0945-TP0074 (0.654426)]
COG0036	COG1653	mlr4760	mlr4760	Ribulose-phosphate 3-epimerase	mlr6651	mlr6651	ABC transporter, substrate-binding protein	[TP0945-TP0074 (0.654426)]
COG0036	COG1653	mlr7233	mlr7233	Ribulose-5-phosphate 3-epimerase	mlr7091	mlr7091	Sugar ABC transporter, periplasmic binding	[TP0945-TP0074 (0.654426)]
COG0036	COG1653	mlr7233	mlr7233	Ribulose-5-phosphate 3-epimerase	mll5302	mll5302	ABC transporter, periplasmic substrate-binding	[TP0945-TP0074 (0.654426)]
COG0036	COG1653	mlr7233	mlr7233	Ribulose-5-phosphate 3-epimerase	mlr3639	mlr3639	Mlr3639 protein {UniProtKB/TrEMBL:Q98FS4}	[TP0945-TP0074 (0.654426)]
COG0036	COG1653	mlr4760	mlr4760	Ribulose-phosphate 3-epimerase	mlr2326	mlr2326	Sugar binding protein of sugar ABC transporter	[TP0945-TP0074 (0.654426)]
COG0036	COG1653	mlr4760	mlr4760	Ribulose-phosphate 3-epimerase	mlr7091	mlr7091	Sugar ABC transporter, periplasmic binding	[TP0945-TP0074 (0.654426)]
COG0036	COG1653	mlr4760	mlr4760	Ribulose-phosphate 3-epimerase	mll5302	mll5302	ABC transporter, periplasmic substrate-binding	[TP0945-TP0074 (0.654426)]
COG0036	COG1653	mlr7233	mlr7233	Ribulose-5-phosphate 3-epimerase	mll3384	mll3384	Mll3384 protein {UniProtKB/TrEMBL:Q98GC9}	[TP0945-TP0074 (0.654426)]
COG0036	COG1653	mlr7233	mlr7233	Ribulose-5-phosphate 3-epimerase	mlr6435	mlr6435	ABC transporter sugar binding protein	[TP0945-TP0074 (0.654426)]
COG0036	COG1653	mlr4760	mlr4760	Ribulose-phosphate 3-epimerase	mlr7225	mlr7225	Mlr7225 protein {UniProtKB/TrEMBL:Q986S8}	[TP0945-TP0074 (0.654426)]
COG0036	COG1653	mlr4760	mlr4760	Ribulose-phosphate 3-epimerase	mlr4910	mlr4910	Mlr4910 protein {UniProtKB/TrEMBL:Q98D13}	[TP0945-TP0074 (0.654426)]
COG0036	COG1653	mlr7233	mlr7233	Ribulose-5-phosphate 3-epimerase	mlr7225	mlr7225	Mlr7225 protein {UniProtKB/TrEMBL:Q986S8}	[TP0945-TP0074 (0.654426)]
COG0036	COG1653	mlr7233	mlr7233	Ribulose-5-phosphate 3-epimerase	mll4927	mll4927	Periplasmic sorbitol-binding protein	[TP0945-TP0074 (0.654426)]
COG0036	COG1653	mlr4760	mlr4760	Ribulose-phosphate 3-epimerase	mll3319	mll3319	Inding protein component of ABC sugar transporter	[TP0945-TP0074 (0.654426)]
COG0036	COG1653	mlr7233	mlr7233	Ribulose-5-phosphate 3-epimerase	mll3503	mll3503	Sn-glycerol-3-phosphate transport system,	[TP0945-TP0074 (0.654426)]
COG0036	COG1653	mlr4760	mlr4760	Ribulose-phosphate 3-epimerase	mlr2244	mlr2244	Sugar binding protein of sugar ABC transporter	[TP0945-TP0074 (0.654426)]
COG0036	COG1653	mlr7233	mlr7233	Ribulose-5-phosphate 3-epimerase	mlr2244	mlr2244	Sugar binding protein of sugar ABC transporter	[TP0945-TP0074 (0.654426)]
COG0036	COG1653	mlr7233	mlr7233	Ribulose-5-phosphate 3-epimerase	mlr2326	mlr2326	Sugar binding protein of sugar ABC transporter	[TP0945-TP0074 (0.654426)]
COG0036	COG1653	mlr7233	mlr7233	Ribulose-5-phosphate 3-epimerase	mll7154	mll7154	ABC transporter, periplasmic substrate-binding	[TP0945-TP0074 (0.654426)]
COG0036	COG1653	mlr7233	mlr7233	Ribulose-5-phosphate 3-epimerase	mlr6651	mlr6651	ABC transporter, substrate-binding protein	[TP0945-TP0074 (0.654426)]
COG0036	COG1653	mlr4760	mlr4760	Ribulose-phosphate 3-epimerase	mll0702	mll0702	Mll0702 protein {UniProtKB/TrEMBL:Q98M72}	[TP0945-TP0074 (0.654426)]
COG0036	COG1653	mlr7233	mlr7233	Ribulose-5-phosphate 3-epimerase	mlr3050	mlr3050	Probable sugar-binding periplasmic protein precursor	[TP0945-TP0074 (0.654426)]
COG0036	COG1653	mlr7233	mlr7233	Ribulose-5-phosphate 3-epimerase	mlr7261	mlr7261	ABC transporter, binding protein	[TP0945-TP0074 (0.654426)]
COG0036	COG1653	mlr4760	mlr4760	Ribulose-phosphate 3-epimerase	mll3590	mll3590	Sugar transporter sugar binding protein	[TP0945-TP0074 (0.654426)]
COG0036	COG1653	mlr4760	mlr4760	Ribulose-phosphate 3-epimerase	mll3503	mll3503	Sn-glycerol-3-phosphate transport system,	[TP0945-TP0074 (0.654426)]
COG0036	COG1653	mlr4760	mlr4760	Ribulose-phosphate 3-epimerase	mlr3639	mlr3639	Mlr3639 protein {UniProtKB/TrEMBL:Q98FS4}	[TP0945-TP0074 (0.654426)]
COG0036	COG1653	mlr7233	mlr7233	Ribulose-5-phosphate 3-epimerase	mll5113	mll5113	Alpha-glucosides ABC transporter,	[TP0945-TP0074 (0.654426)]
COG0036	COG1653	mlr4760	mlr4760	Ribulose-phosphate 3-epimerase	mlr4771	mlr4771	Secreted sugar-binding protein	[TP0945-TP0074 (0.654426)]
COG0036	COG1653	mlr4760	mlr4760	Ribulose-phosphate 3-epimerase	mll4149	mll4149	Sugar ABC transporter, sugar-binding protein	[TP0945-TP0074 (0.654426)]
COG0036	COG1653	mlr7233	mlr7233	Ribulose-5-phosphate 3-epimerase	mll1712	mll1712	Sugar binding protein of ABC transporter	[TP0945-TP0074 (0.654426)]
COG0036	COG1653	mlr7233	mlr7233	Ribulose-5-phosphate 3-epimerase	mlr7000	mlr7000	ABC transporter, periplasmic binding-protein	[TP0945-TP0074 (0.654426)]
COG0036	COG1653	mlr7233	mlr7233	Ribulose-5-phosphate 3-epimerase	mlr4910	mlr4910	Mlr4910 protein {UniProtKB/TrEMBL:Q98D13}	[TP0945-TP0074 (0.654426)]
COG0036	COG1653	mlr7233	mlr7233	Ribulose-5-phosphate 3-epimerase	mll4149	mll4149	Sugar ABC transporter, sugar-binding protein	[TP0945-TP0074 (0.654426)]
COG0036	COG1653	mlr4760	mlr4760	Ribulose-phosphate 3-epimerase	mll1712	mll1712	Sugar binding protein of ABC transporter	[TP0945-TP0074 (0.654426)]
COG0036	COG1653	mlr7233	mlr7233	Ribulose-5-phosphate 3-epimerase	mll3319	mll3319	Inding protein component of ABC sugar transporter	[TP0945-TP0074 (0.654426)]
COG0036	COG1653	mlr4760	mlr4760	Ribulose-phosphate 3-epimerase	mlr6435	mlr6435	ABC transporter sugar binding protein	[TP0945-TP0074 (0.654426)]
COG0036	COG1653	mlr4760	mlr4760	Ribulose-phosphate 3-epimerase	mlr7000	mlr7000	ABC transporter, periplasmic binding-protein	[TP0945-TP0074 (0.654426)]
COG0036	COG1653	mlr7233	mlr7233	Ribulose-5-phosphate 3-epimerase	mll3590	mll3590	Sugar transporter sugar binding protein	[TP0945-TP0074 (0.654426)]
COG0036	COG1653	mlr7233	mlr7233	Ribulose-5-phosphate 3-epimerase	mll0854	mll0854	Probable secreted solute-binding protein	[TP0945-TP0074 (0.654426)]
COG0036	COG1653	mlr4760	mlr4760	Ribulose-phosphate 3-epimerase	mll4927	mll4927	Periplasmic sorbitol-binding protein	[TP0945-TP0074 (0.654426)]
COG0036	COG1653	mlr4760	mlr4760	Ribulose-phosphate 3-epimerase	mll0854	mll0854	Probable secreted solute-binding protein	[TP0945-TP0074 (0.654426)]
COG0036	COG1653	mlr7233	mlr7233	Ribulose-5-phosphate 3-epimerase	mll0702	mll0702	Mll0702 protein {UniProtKB/TrEMBL:Q98M72}	[TP0945-TP0074 (0.654426)]
COG0036	COG1653	mlr4760	mlr4760	Ribulose-phosphate 3-epimerase	mlr7261	mlr7261	ABC transporter, binding protein	[TP0945-TP0074 (0.654426)]
COG0036	COG1653	mlr4760	mlr4760	Ribulose-phosphate 3-epimerase	mll7154	mll7154	ABC transporter, periplasmic substrate-binding	[TP0945-TP0074 (0.654426)]
COG0036	COG1653	mlr7233	mlr7233	Ribulose-5-phosphate 3-epimerase	mlr4771	mlr4771	Secreted sugar-binding protein	[TP0945-TP0074 (0.654426)]
COG0036	COG1653	mlr4760	mlr4760	Ribulose-phosphate 3-epimerase	mll5113	mll5113	Alpha-glucosides ABC transporter,	[TP0945-TP0074 (0.654426)]
COG0036	COG1653	mlr4760	mlr4760	Ribulose-phosphate 3-epimerase	mll3384	mll3384	Mll3384 protein {UniProtKB/TrEMBL:Q98GC9}	[TP0945-TP0074 (0.654426)]
COG0357	COG0459	mll4481	gidB	Methyltransferase gidB (EC 2.1.-.-) (Glucose-inhibited division protein B)	mlr2394	groL2	60 kDa chaperonin 2 (Protein Cpn60 2) (groEL protein 2)	[TP0946-TP0030 (0.68326145)]
COG0357	COG0459	mll4481	gidB	Methyltransferase gidB (EC 2.1.-.-) (Glucose-inhibited division protein B)	mll2232	groL1	60 kDa chaperonin 1 (Protein Cpn60 1) (groEL protein 1)	[TP0946-TP0030 (0.68326145)]
COG0357	COG0459	mll4481	gidB	Methyltransferase gidB (EC 2.1.-.-) (Glucose-inhibited division protein B)	mll5810	mll5810	60 kDa chaperonin 4 (Protein Cpn60 4) (groEL protein 4)	[TP0946-TP0030 (0.68326145)]
COG0357	COG0459	mll4481	gidB	Methyltransferase gidB (EC 2.1.-.-) (Glucose-inhibited division protein B)	mll8201	BAB53806.1	60 kDa chaperonin 4 (Protein Cpn60 4) (groEL protein 4)	[TP0946-TP0030 (0.68326145)]
COG0357	COG0459	mll4481	gidB	Methyltransferase gidB (EC 2.1.-.-) (Glucose-inhibited division protein B)	mlr9342	groL5	60 kDa chaperonin 5 (Protein Cpn60 5) (groEL protein 5)	[TP0946-TP0030 (0.68326145)]
COG0664	COG1074	mll3135	mll3135	Transcriptional regulator, Fnr-type	mll5083	mll5083	ATP-dependent nuclease subunit A	[TP0089-TP0898 (0.8304331)]
COG0664	COG1074	mlr2110	mlr2110	Mlr2110 protein {UniProtKB/TrEMBL:Q98J44}	mll5083	mll5083	ATP-dependent nuclease subunit A	[TP0089-TP0898 (0.8304331)]
COG0664	COG1074	mll9196	mll9196	Regulatory protein {UniProtKB/TrEMBL:Q981X4}	mll5083	mll5083	ATP-dependent nuclease subunit A	[TP0089-TP0898 (0.8304331)]
COG0664	COG1074	mll3694	mll3694	Mll3694 protein {UniProtKB/TrEMBL:Q98FN2}	mll5083	mll5083	ATP-dependent nuclease subunit A	[TP0089-TP0898 (0.8304331)]
COG0664	COG1074	mlr3256	mlr3256	Mlr3256 protein {UniProtKB/TrEMBL:Q98GM7}	mll5083	mll5083	ATP-dependent nuclease subunit A	[TP0089-TP0898 (0.8304331)]
COG0664	COG1074	mlr4239	mlr4239	Mlr4239 protein {UniProtKB/TrEMBL:Q98EH6}	mll5083	mll5083	ATP-dependent nuclease subunit A	[TP0089-TP0898 (0.8304331)]
COG0664	COG1074	mlr6409	mlr6409	Transcriptional regulator	mll5083	mll5083	ATP-dependent nuclease subunit A	[TP0089-TP0898 (0.8304331)]
COG0664	COG1074	mll6632	mll6632	Fnr-type transcriptional regulator	mll5083	mll5083	ATP-dependent nuclease subunit A	[TP0089-TP0898 (0.8304331)]
COG0664	COG1074	mll6578	mll6578	Nitrogen fixation regulation protein; FixK	mll5083	mll5083	ATP-dependent nuclease subunit A	[TP0089-TP0898 (0.8304331)]
COG0223	COG0242	mll4854	fmt	Methionyl-tRNA formyltransferase (EC 2.1.2.9)	mll4855	def	Peptide deformylase (EC 3.5.1.88) (PDF) (Polypeptide deformylase)	[TP0756-TP0757 (0.8300303)]
COG0233	COG0359	mll0642	frr	Ribosome recycling factor (Ribosome-releasing factor) (RRF)	mll7843	rplI	50S ribosomal protein L9	[TP0604-TP0060 (0.5105792)]
COG0012	COG0457	mlr2695	mlr2695	Probable GTP-binding protein	mll1962	mll1962	Mll1962 protein {UniProtKB/TrEMBL:Q98JF8}	[TP0124-TP0067 (0.81355333)]
COG0012	COG0457	mlr2695	mlr2695	Probable GTP-binding protein	mll1835	mll1835	Mll1835 protein {UniProtKB/TrEMBL:Q98JQ3}	[TP0124-TP0067 (0.81355333)]
COG0012	COG0457	mlr2695	mlr2695	Probable GTP-binding protein	mlr7432	mlr7432	Mlr7432 protein {UniProtKB/TrEMBL:Q986B8}	[TP0124-TP0067 (0.81355333)]
COG0012	COG0457	mlr2695	mlr2695	Probable GTP-binding protein	mll2000	mll2000	Adenylate cyclase {UniProtKB/TrEMBL:Q98JC9}	[TP0124-TP0067 (0.81355333)]
COG0012	COG0457	mlr2695	mlr2695	Probable GTP-binding protein	mlr6692	mlr6692	Mlr6692 protein {UniProtKB/TrEMBL:Q988L1}	[TP0124-TP0067 (0.81355333)]
COG0012	COG0457	mlr2695	mlr2695	Probable GTP-binding protein	mll2208	mll2208	Mll2208 protein {UniProtKB/TrEMBL:Q98IX2}	[TP0124-TP0067 (0.81355333)]
COG0012	COG0457	mlr2695	mlr2695	Probable GTP-binding protein	mll2073	mll2073	Probable O-linked GlcNAc transferase	[TP0124-TP0067 (0.81355333)]
COG0012	COG0457	mlr2695	mlr2695	Probable GTP-binding protein	mlr4028	mlr4028	Mlr4028 protein {UniProtKB/TrEMBL:Q98EY4}	[TP0124-TP0067 (0.81355333)]
COG0012	COG0457	mlr2695	mlr2695	Probable GTP-binding protein	mlr3815	mlr3815	Mlr3815 protein {UniProtKB/TrEMBL:Q98FE2}	[TP0124-TP0067 (0.81355333)]
COG0012	COG0457	mlr2695	mlr2695	Probable GTP-binding protein	mlr3120	mlr3120	O-linked GlcNAc transferase	[TP0124-TP0067 (0.81355333)]
COG0012	COG0457	mlr2695	mlr2695	Probable GTP-binding protein	mll2209	mll2209	Mll2209 protein {UniProtKB/TrEMBL:Q98IX1}	[TP0124-TP0067 (0.81355333)]
COG0012	COG0457	mlr2695	mlr2695	Probable GTP-binding protein	mlr8130	mlr8130	Mlr8130 protein {UniProtKB/TrEMBL:Q983X2}	[TP0124-TP0067 (0.81355333)]
COG0012	COG0457	mlr2695	mlr2695	Probable GTP-binding protein	mll2645	mll2645	Mll2645 protein {UniProtKB/TrEMBL:Q98HZ1}	[TP0124-TP0067 (0.81355333)]
COG0012	COG0457	mlr2695	mlr2695	Probable GTP-binding protein	mll2569	mll2569	Mll2569 protein {UniProtKB/TrEMBL:Q98I48}	[TP0124-TP0067 (0.81355333)]
COG0265	COG0492	mlr2417	mlr2417	Serine protease {UniProtKB/TrEMBL:Q98IG2}	mll0792	mll0792	Thioredoxin reductase {UniProtKB/TrEMBL:Q98M06}	[TP0773-TP0814 (0.6926654)]
COG0265	COG0492	mll9173	mll9173	Putative protease {UniProtKB/TrEMBL:Q981Z4}	mll0792	mll0792	Thioredoxin reductase {UniProtKB/TrEMBL:Q98M06}	[TP0773-TP0814 (0.6926654)]
COG0265	COG0492	mlr0328	mlr0328	Heat shock protein HtrA like	mlr4645	mlr4645	Mlr4645 protein {UniProtKB/TrEMBL:Q98DL9}	[TP0773-TP0814 (0.6926654)]
COG0265	COG0492	mlr7692	mlr7692	Serine protease {UniProtKB/TrEMBL:Q985F9}	mlr4645	mlr4645	Mlr4645 protein {UniProtKB/TrEMBL:Q98DL9}	[TP0773-TP0814 (0.6926654)]
COG0265	COG0492	mlr7692	mlr7692	Serine protease {UniProtKB/TrEMBL:Q985F9}	mll2552	mll2552	Thioredoxin reductase {UniProtKB/TrEMBL:Q98I59}	[TP0773-TP0814 (0.6926654)]
COG0265	COG0492	mll1451	mll1451	Probable serine protease	mll2552	mll2552	Thioredoxin reductase {UniProtKB/TrEMBL:Q98I59}	[TP0773-TP0814 (0.6926654)]
COG0265	COG0492	mlr7692	mlr7692	Serine protease {UniProtKB/TrEMBL:Q985F9}	mll0792	mll0792	Thioredoxin reductase {UniProtKB/TrEMBL:Q98M06}	[TP0773-TP0814 (0.6926654)]
COG0265	COG0492	mlr2417	mlr2417	Serine protease {UniProtKB/TrEMBL:Q98IG2}	mll2552	mll2552	Thioredoxin reductase {UniProtKB/TrEMBL:Q98I59}	[TP0773-TP0814 (0.6926654)]
COG0265	COG0492	mlr0328	mlr0328	Heat shock protein HtrA like	mll2552	mll2552	Thioredoxin reductase {UniProtKB/TrEMBL:Q98I59}	[TP0773-TP0814 (0.6926654)]
COG0265	COG0492	mll2051	mll2051	Probable serine protease	mlr4645	mlr4645	Mlr4645 protein {UniProtKB/TrEMBL:Q98DL9}	[TP0773-TP0814 (0.6926654)]
COG0265	COG0492	mll5022	mll5022	Serine protease, HtrA/DegQ/DegS family	mlr4645	mlr4645	Mlr4645 protein {UniProtKB/TrEMBL:Q98DL9}	[TP0773-TP0814 (0.6926654)]
COG0265	COG0492	mll2416	mll2416	Serine protease {UniProtKB/TrEMBL:Q98IG3}	mll2552	mll2552	Thioredoxin reductase {UniProtKB/TrEMBL:Q98I59}	[TP0773-TP0814 (0.6926654)]
COG0265	COG0492	mll1451	mll1451	Probable serine protease	mlr4645	mlr4645	Mlr4645 protein {UniProtKB/TrEMBL:Q98DL9}	[TP0773-TP0814 (0.6926654)]
COG0265	COG0492	mll2416	mll2416	Serine protease {UniProtKB/TrEMBL:Q98IG3}	mlr4645	mlr4645	Mlr4645 protein {UniProtKB/TrEMBL:Q98DL9}	[TP0773-TP0814 (0.6926654)]
COG0265	COG0492	mll1451	mll1451	Probable serine protease	mll0792	mll0792	Thioredoxin reductase {UniProtKB/TrEMBL:Q98M06}	[TP0773-TP0814 (0.6926654)]
COG0265	COG0492	mlr0328	mlr0328	Heat shock protein HtrA like	mll0792	mll0792	Thioredoxin reductase {UniProtKB/TrEMBL:Q98M06}	[TP0773-TP0814 (0.6926654)]
COG0265	COG0492	mll2416	mll2416	Serine protease {UniProtKB/TrEMBL:Q98IG3}	mll0792	mll0792	Thioredoxin reductase {UniProtKB/TrEMBL:Q98M06}	[TP0773-TP0814 (0.6926654)]
COG0265	COG0492	mll2051	mll2051	Probable serine protease	mll2552	mll2552	Thioredoxin reductase {UniProtKB/TrEMBL:Q98I59}	[TP0773-TP0814 (0.6926654)]
COG0265	COG0492	mlr2417	mlr2417	Serine protease {UniProtKB/TrEMBL:Q98IG2}	mlr4645	mlr4645	Mlr4645 protein {UniProtKB/TrEMBL:Q98DL9}	[TP0773-TP0814 (0.6926654)]
COG0265	COG0492	mll9173	mll9173	Putative protease {UniProtKB/TrEMBL:Q981Z4}	mll2552	mll2552	Thioredoxin reductase {UniProtKB/TrEMBL:Q98I59}	[TP0773-TP0814 (0.6926654)]
COG0265	COG0492	mll2051	mll2051	Probable serine protease	mll0792	mll0792	Thioredoxin reductase {UniProtKB/TrEMBL:Q98M06}	[TP0773-TP0814 (0.6926654)]
COG0265	COG0492	mll5022	mll5022	Serine protease, HtrA/DegQ/DegS family	mll2552	mll2552	Thioredoxin reductase {UniProtKB/TrEMBL:Q98I59}	[TP0773-TP0814 (0.6926654)]
COG0265	COG0492	mll5022	mll5022	Serine protease, HtrA/DegQ/DegS family	mll0792	mll0792	Thioredoxin reductase {UniProtKB/TrEMBL:Q98M06}	[TP0773-TP0814 (0.6926654)]
COG0265	COG0492	mll9173	mll9173	Putative protease {UniProtKB/TrEMBL:Q981Z4}	mlr4645	mlr4645	Mlr4645 protein {UniProtKB/TrEMBL:Q98DL9}	[TP0773-TP0814 (0.6926654)]
COG1377	COG2239	mll2899	mll2899	Flagellar biosynthetic protein; FlhB	mlr0521	mlr0521	Mg2+ transport protein {UniProtKB/TrEMBL:Q98MM2}	[TP0715-TP0917 (0.53720385)]
COG1377	COG2239	mll2899	mll2899	Flagellar biosynthetic protein; FlhB	mll1318	mll1318	Magnesium transporter {UniProtKB/TrEMBL:Q98KU3}	[TP0715-TP0917 (0.53720385)]
COG0124	COG0608	mlr6928	hisS	Histidyl-tRNA synthetase (EC 6.1.1.21) (Histidine--tRNA ligase) (HisRS)	mll0927	mll0927	Single-strand DNA-specific exonuclease	[TP0641-TP0704 (0.75894904)]
COG0465	COG0772	mll3882	mll3882	Metalloprotease (Cell division protein); FtsH	mll1555	mll1555	Cell division protein {UniProtKB/TrEMBL:Q98KB2}	[TP0330-TP0387 (0.8016956)]
COG0234	COG0792	mll8202	mll8202	10 kDa chaperonin 3 (Protein Cpn10 3) (groES protein 3)	mlr4633	mlr4633	UPF0102 protein mlr4633	[TP1013-TP0913 (0.7815084)]
COG0234	COG0792	mll2233	groS1	10 kDa chaperonin 1 (Protein Cpn10 1) (groES protein 1)	mlr4633	mlr4633	UPF0102 protein mlr4633	[TP1013-TP0913 (0.7815084)]
COG0234	COG0792	msr9341	groS5	10 kDa chaperonin 5 (Protein Cpn10 5) (groES protein 5)	mlr4633	mlr4633	UPF0102 protein mlr4633	[TP1013-TP0913 (0.7815084)]
COG0234	COG0792	msl5812	BAB52194.1	10 kDa chaperonin 3 (Protein Cpn10 3) (groES protein 3)	mlr4633	mlr4633	UPF0102 protein mlr4633	[TP1013-TP0913 (0.7815084)]
COG0234	COG0792	mlr2393	groS2	10 kDa chaperonin 2 (Protein Cpn10 2) (groES protein 2)	mlr4633	mlr4633	UPF0102 protein mlr4633	[TP1013-TP0913 (0.7815084)]
COG1512	COG1987	mll4127	mll4127	Mll4127 protein {UniProtKB/TrEMBL:Q98EQ9}	msr2943	msr2943	Flagellar biosynthesis protein; FliQ	[TP0561-TP0717 (0.66457963)]
COG1512	COG1987	mll4128	mll4128	Mll4128 protein {UniProtKB/TrEMBL:Q98EQ8}	msr2943	msr2943	Flagellar biosynthesis protein; FliQ	[TP0561-TP0717 (0.66457963)]
COG0192	COG0217	mlr6115	metK	S-adenosylmethionine synthetase (EC 2.5.1.6) (Methionine adenosyltransferase) (AdoMet synthetase) (MAT)	mll3945	mll3945	Hypothetical UPF0082 protein mll3945	[TP0794-TP0474 (0.71912634)]
COG0192	COG0217	mlr5545	mlr5545	S-adenosylmethionine synthetase	mll3945	mll3945	Hypothetical UPF0082 protein mll3945	[TP0794-TP0474 (0.71912634)]
COG0201	COG2239	mlr0321	mlr0321	Preprotein translocase secY subunit	mlr0521	mlr0521	Mg2+ transport protein {UniProtKB/TrEMBL:Q98MM2}	[TP0208-TP0917 (0.5527395)]
COG0201	COG2239	mlr0321	mlr0321	Preprotein translocase secY subunit	mll1318	mll1318	Magnesium transporter {UniProtKB/TrEMBL:Q98KU3}	[TP0208-TP0917 (0.5527395)]
COG0860	COG1214	mlr0213	mlr0213	N-acetylmuramoyl-L-alanine amidase	mlr5530	mlr5530	Mlr5530 protein {UniProtKB/TrEMBL:Q98BK6}	[TP0247-TP0876 (0.6334264)]
COG0477	COG0845	mll2589	mll2589	Probable transporter {UniProtKB/TrEMBL:Q98I34}	mll5251	mll5251	Exopolysaccharide production protein; ExoF	[TP0840-TP0965 (0.8653204)]
COG0477	COG0845	mlr2380	mlr2380	Probable transport protein	mlr3647	mlr3647	RND efflux membrane fusion protein	[TP0840-TP0965 (0.8653204)]
COG0477	COG0845	mlr2687	mlr2687	Probable fosmidomycin resistance protein	mll1427	mll1427	Probable RND efflux membrane fusion protein	[TP0840-TP0965 (0.8653204)]
COG0477	COG0845	mlr8233	mlr8233	Efflux pump protein; FarB	mlr3647	mlr3647	RND efflux membrane fusion protein	[TP0840-TP0965 (0.8653204)]
COG0477	COG0845	mll1728	mll1728	Probable transporter {UniProtKB/TrEMBL:Q98JY3}	mll7356	mll7356	Multidrug efflux membrane fusion protein; MexE	[TP0840-TP0965 (0.8653204)]
COG0477	COG0845	mll1728	mll1728	Probable transporter {UniProtKB/TrEMBL:Q98JY3}	mll3833	mll3833	Mll3833 protein {UniProtKB/TrEMBL:Q98FC9}	[TP0840-TP0965 (0.8653204)]
COG0477	COG0845	mlr7399	mlr7399	Mlr7399 protein {UniProtKB/TrEMBL:Q986E3}	mll2830	mll2830	Component of multidrug efflux system	[TP0840-TP0965 (0.8653204)]
COG0477	COG0845	mll8382	mll8382	Multi-drug resistance efflux pump	mll1427	mll1427	Probable RND efflux membrane fusion protein	[TP0840-TP0965 (0.8653204)]
COG0477	COG0845	mll8356	mll8356	Mll8356 protein {UniProtKB/TrEMBL:Q983F1}	mll5251	mll5251	Exopolysaccharide production protein; ExoF	[TP0840-TP0965 (0.8653204)]
COG0477	COG0845	mll4007	mll4007	Mll4007 protein {UniProtKB/TrEMBL:Q98EZ7}	mll5519	mll5519	RND efflux membrane fusion protein	[TP0840-TP0965 (0.8653204)]
COG0477	COG0845	mlr4214	mlr4214	Integral membrane protein, probable MFS	mlr0589	mlr0589	Probable secretion protein	[TP0840-TP0965 (0.8653204)]
COG0477	COG0845	mll8356	mll8356	Mll8356 protein {UniProtKB/TrEMBL:Q983F1}	mlr3284	mlr3284	RND efflux membrane fusion protein	[TP0840-TP0965 (0.8653204)]
COG0477	COG0845	mll5686	mll5686	Transmembrane efflux protein	mll2830	mll2830	Component of multidrug efflux system	[TP0840-TP0965 (0.8653204)]
COG0477	COG0845	mlr1277	mlr1277	Probable transporter {UniProtKB/TrEMBL:Q98KX4}	mll5780	mll5780	RND efflux membrane fusion protein	[TP0840-TP0965 (0.8653204)]
COG0477	COG0845	mlr2380	mlr2380	Probable transport protein	mlr2403	mlr2403	Probable RND efflux membrane fusion protein	[TP0840-TP0965 (0.8653204)]
COG0477	COG0845	mll1728	mll1728	Probable transporter {UniProtKB/TrEMBL:Q98JY3}	mll5780	mll5780	RND efflux membrane fusion protein	[TP0840-TP0965 (0.8653204)]
COG0477	COG0845	mll2542	mll2542	Probable transporter {UniProtKB/TrEMBL:Q98I66}	mlr6772	mlr6772	Rhiziobicin secretion ABC transporter; RspE	[TP0840-TP0965 (0.8653204)]
COG0477	COG0845	mlr4819	mlr4819	Multidrug resistance protein B; drug efflux	mll3833	mll3833	Mll3833 protein {UniProtKB/TrEMBL:Q98FC9}	[TP0840-TP0965 (0.8653204)]
COG0477	COG0845	mlr0845	mlr0845	Multidrug-efflux transporter lile protein	mll5519	mll5519	RND efflux membrane fusion protein	[TP0840-TP0965 (0.8653204)]
COG0477	COG0845	mll3424	mll3424	Transmembrane efflux protein	mlr0589	mlr0589	Probable secretion protein	[TP0840-TP0965 (0.8653204)]
COG0477	COG0845	mlr0845	mlr0845	Multidrug-efflux transporter lile protein	mll1427	mll1427	Probable RND efflux membrane fusion protein	[TP0840-TP0965 (0.8653204)]
COG0477	COG0845	mll3464	mll3464	Mll3464 protein {UniProtKB/TrEMBL:Q98G70}	mlr4594	mlr4594	Mlr4594 protein {UniProtKB/TrEMBL:Q98DQ7}	[TP0840-TP0965 (0.8653204)]
COG0477	COG0845	mlr2264	mlr2264	Probable antibiotic resistance protein	mll6731	mll6731	Multidrug efflux membrane fusion protein	[TP0840-TP0965 (0.8653204)]
COG0477	COG0845	mll6284	mll6284	Putative transporter {UniProtKB/TrEMBL:Q989T8}	mll5251	mll5251	Exopolysaccharide production protein; ExoF	[TP0840-TP0965 (0.8653204)]
COG0477	COG0845	mll8382	mll8382	Multi-drug resistance efflux pump	mlr7297	mlr7297	Component of multidrug efflux system	[TP0840-TP0965 (0.8653204)]
COG0477	COG0845	mlr0791	mlr0791	Probable membrane transport protein	mll1026	mll1026	Rhizobiocin secretion protein; RspE	[TP0840-TP0965 (0.8653204)]
COG0477	COG0845	mlr2785	mlr2785	Probable integral membrane efflux protein	mlr0589	mlr0589	Probable secretion protein	[TP0840-TP0965 (0.8653204)]
COG0477	COG0845	mll8348	mll8348	Multidrug efflux protein	mll5519	mll5519	RND efflux membrane fusion protein	[TP0840-TP0965 (0.8653204)]
COG0477	COG0845	mlr8233	mlr8233	Efflux pump protein; FarB	mlr2403	mlr2403	Probable RND efflux membrane fusion protein	[TP0840-TP0965 (0.8653204)]
COG0477	COG0845	mlr0791	mlr0791	Probable membrane transport protein	mlr1394	mlr1394	Mlr1394 protein {UniProtKB/TrEMBL:Q98KN5}	[TP0840-TP0965 (0.8653204)]
COG0477	COG0845	mlr2785	mlr2785	Probable integral membrane efflux protein	mlr7297	mlr7297	Component of multidrug efflux system	[TP0840-TP0965 (0.8653204)]
COG0477	COG0845	mlr6842	mlr6842	Mlr6842 protein {UniProtKB/TrEMBL:Q987Z4}	mll2582	mll2582	Metalloprotease transporter	[TP0840-TP0965 (0.8653204)]
COG0477	COG0845	mlr6372	mlr6372	Transport protein {UniProtKB/TrEMBL:Q989L4}	mll7356	mll7356	Multidrug efflux membrane fusion protein; MexE	[TP0840-TP0965 (0.8653204)]
COG0477	COG0845	mlr1142	mlr1142	Probable transmembrane efflux protein	mll5251	mll5251	Exopolysaccharide production protein; ExoF	[TP0840-TP0965 (0.8653204)]
COG0477	COG0845	mll6284	mll6284	Putative transporter {UniProtKB/TrEMBL:Q989T8}	mll1427	mll1427	Probable RND efflux membrane fusion protein	[TP0840-TP0965 (0.8653204)]
COG0477	COG0845	mll1522	mll1522	Probable multidrug efflux protein	mlr3284	mlr3284	RND efflux membrane fusion protein	[TP0840-TP0965 (0.8653204)]
COG0477	COG0845	mlr2687	mlr2687	Probable fosmidomycin resistance protein	mll5519	mll5519	RND efflux membrane fusion protein	[TP0840-TP0965 (0.8653204)]
COG0477	COG0845	mll2492	mll2492	Probable transporter {UniProtKB/TrEMBL:Q98IA5}	mll5520	mll5520	RND efflux membrane fusion protein	[TP0840-TP0965 (0.8653204)]
COG0477	COG0845	mll1522	mll1522	Probable multidrug efflux protein	mll2582	mll2582	Metalloprotease transporter	[TP0840-TP0965 (0.8653204)]
COG0477	COG0845	mlr2380	mlr2380	Probable transport protein	mlr1394	mlr1394	Mlr1394 protein {UniProtKB/TrEMBL:Q98KN5}	[TP0840-TP0965 (0.8653204)]
COG0477	COG0845	mll1470	mll1470	Probable membrane transport protein	mlr1394	mlr1394	Mlr1394 protein {UniProtKB/TrEMBL:Q98KN5}	[TP0840-TP0965 (0.8653204)]
COG0477	COG0845	mlr2264	mlr2264	Probable antibiotic resistance protein	mll3833	mll3833	Mll3833 protein {UniProtKB/TrEMBL:Q98FC9}	[TP0840-TP0965 (0.8653204)]
COG0477	COG0845	mlr2945	mlr2945	Probable integral membrane efflux protein	mll6731	mll6731	Multidrug efflux membrane fusion protein	[TP0840-TP0965 (0.8653204)]
COG0477	COG0845	mlr6842	mlr6842	Mlr6842 protein {UniProtKB/TrEMBL:Q987Z4}	mll5520	mll5520	RND efflux membrane fusion protein	[TP0840-TP0965 (0.8653204)]
COG0477	COG0845	mlr2264	mlr2264	Probable antibiotic resistance protein	mlr6772	mlr6772	Rhiziobicin secretion ABC transporter; RspE	[TP0840-TP0965 (0.8653204)]
COG0477	COG0845	mll8356	mll8356	Mll8356 protein {UniProtKB/TrEMBL:Q983F1}	mlr3647	mlr3647	RND efflux membrane fusion protein	[TP0840-TP0965 (0.8653204)]
COG0477	COG0845	mll6284	mll6284	Putative transporter {UniProtKB/TrEMBL:Q989T8}	mlr3284	mlr3284	RND efflux membrane fusion protein	[TP0840-TP0965 (0.8653204)]
COG0477	COG0845	mlr2264	mlr2264	Probable antibiotic resistance protein	mll2582	mll2582	Metalloprotease transporter	[TP0840-TP0965 (0.8653204)]
COG0477	COG0845	mll1470	mll1470	Probable membrane transport protein	mlr7297	mlr7297	Component of multidrug efflux system	[TP0840-TP0965 (0.8653204)]
COG0477	COG0845	mlr6372	mlr6372	Transport protein {UniProtKB/TrEMBL:Q989L4}	mlr4594	mlr4594	Mlr4594 protein {UniProtKB/TrEMBL:Q98DQ7}	[TP0840-TP0965 (0.8653204)]
COG0477	COG0845	mlr0791	mlr0791	Probable membrane transport protein	mll7356	mll7356	Multidrug efflux membrane fusion protein; MexE	[TP0840-TP0965 (0.8653204)]
COG0477	COG0845	mlr2945	mlr2945	Probable integral membrane efflux protein	mlr6772	mlr6772	Rhiziobicin secretion ABC transporter; RspE	[TP0840-TP0965 (0.8653204)]
COG0477	COG0845	mll2492	mll2492	Probable transporter {UniProtKB/TrEMBL:Q98IA5}	mlr0589	mlr0589	Probable secretion protein	[TP0840-TP0965 (0.8653204)]
COG0477	COG0845	mlr7399	mlr7399	Mlr7399 protein {UniProtKB/TrEMBL:Q986E3}	mlr3647	mlr3647	RND efflux membrane fusion protein	[TP0840-TP0965 (0.8653204)]
COG0477	COG0845	mlr6372	mlr6372	Transport protein {UniProtKB/TrEMBL:Q989L4}	mll2582	mll2582	Metalloprotease transporter	[TP0840-TP0965 (0.8653204)]
COG0477	COG0845	mll1470	mll1470	Probable membrane transport protein	mll1427	mll1427	Probable RND efflux membrane fusion protein	[TP0840-TP0965 (0.8653204)]
COG0477	COG0845	mll1685	mll1685	Probable oxalate/formate antiporter	mll2582	mll2582	Metalloprotease transporter	[TP0840-TP0965 (0.8653204)]
COG0477	COG0845	mll8348	mll8348	Multidrug efflux protein	mlr4594	mlr4594	Mlr4594 protein {UniProtKB/TrEMBL:Q98DQ7}	[TP0840-TP0965 (0.8653204)]
COG0477	COG0845	mlr7399	mlr7399	Mlr7399 protein {UniProtKB/TrEMBL:Q986E3}	mll1026	mll1026	Rhizobiocin secretion protein; RspE	[TP0840-TP0965 (0.8653204)]
COG0477	COG0845	mlr7399	mlr7399	Mlr7399 protein {UniProtKB/TrEMBL:Q986E3}	mll5519	mll5519	RND efflux membrane fusion protein	[TP0840-TP0965 (0.8653204)]
COG0477	COG0845	mll1728	mll1728	Probable transporter {UniProtKB/TrEMBL:Q98JY3}	mll5520	mll5520	RND efflux membrane fusion protein	[TP0840-TP0965 (0.8653204)]
COG0477	COG0845	mlr4819	mlr4819	Multidrug resistance protein B; drug efflux	mll6731	mll6731	Multidrug efflux membrane fusion protein	[TP0840-TP0965 (0.8653204)]
COG0477	COG0845	mll0994	mll0994	Probable transport protein	mll6731	mll6731	Multidrug efflux membrane fusion protein	[TP0840-TP0965 (0.8653204)]
COG0477	COG0845	mll2589	mll2589	Probable transporter {UniProtKB/TrEMBL:Q98I34}	mll2582	mll2582	Metalloprotease transporter	[TP0840-TP0965 (0.8653204)]
COG0477	COG0845	mll1728	mll1728	Probable transporter {UniProtKB/TrEMBL:Q98JY3}	mlr3284	mlr3284	RND efflux membrane fusion protein	[TP0840-TP0965 (0.8653204)]
COG0477	COG0845	mll8382	mll8382	Multi-drug resistance efflux pump	mll1026	mll1026	Rhizobiocin secretion protein; RspE	[TP0840-TP0965 (0.8653204)]
COG0477	COG0845	mll0804	mll0804	Probable transporter of 3-phenylpropionic acid	mll5520	mll5520	RND efflux membrane fusion protein	[TP0840-TP0965 (0.8653204)]
COG0477	COG0845	mlr1277	mlr1277	Probable transporter {UniProtKB/TrEMBL:Q98KX4}	mlr7297	mlr7297	Component of multidrug efflux system	[TP0840-TP0965 (0.8653204)]
COG0477	COG0845	mlr2785	mlr2785	Probable integral membrane efflux protein	mlr4594	mlr4594	Mlr4594 protein {UniProtKB/TrEMBL:Q98DQ7}	[TP0840-TP0965 (0.8653204)]
COG0477	COG0845	mll0994	mll0994	Probable transport protein	mll1026	mll1026	Rhizobiocin secretion protein; RspE	[TP0840-TP0965 (0.8653204)]
COG0477	COG0845	mll1470	mll1470	Probable membrane transport protein	mlr2403	mlr2403	Probable RND efflux membrane fusion protein	[TP0840-TP0965 (0.8653204)]
COG0477	COG0845	mlr2380	mlr2380	Probable transport protein	mll3833	mll3833	Mll3833 protein {UniProtKB/TrEMBL:Q98FC9}	[TP0840-TP0965 (0.8653204)]
COG0477	COG0845	mlr0845	mlr0845	Multidrug-efflux transporter lile protein	mll2830	mll2830	Component of multidrug efflux system	[TP0840-TP0965 (0.8653204)]
COG0477	COG0845	mlr6372	mlr6372	Transport protein {UniProtKB/TrEMBL:Q989L4}	mlr3647	mlr3647	RND efflux membrane fusion protein	[TP0840-TP0965 (0.8653204)]
COG0477	COG0845	mll6844	mll6844	Mll6844 protein {UniProtKB/TrEMBL:Q987Z2}	mll5519	mll5519	RND efflux membrane fusion protein	[TP0840-TP0965 (0.8653204)]
COG0477	COG0845	mlr3125	mlr3125	Mlr3125 protein {UniProtKB/TrEMBL:Q98GY0}	mll1427	mll1427	Probable RND efflux membrane fusion protein	[TP0840-TP0965 (0.8653204)]
COG0477	COG0845	mll8382	mll8382	Multi-drug resistance efflux pump	mll5780	mll5780	RND efflux membrane fusion protein	[TP0840-TP0965 (0.8653204)]
COG0477	COG0845	mlr3769	mlr3769	Transmembrane transport protein	mlr4594	mlr4594	Mlr4594 protein {UniProtKB/TrEMBL:Q98DQ7}	[TP0840-TP0965 (0.8653204)]
COG0477	COG0845	mll1313	mll1313	Mll1313 protein {UniProtKB/TrEMBL:Q98KU8}	mlr3284	mlr3284	RND efflux membrane fusion protein	[TP0840-TP0965 (0.8653204)]
COG0477	COG0845	mll3464	mll3464	Mll3464 protein {UniProtKB/TrEMBL:Q98G70}	mlr3647	mlr3647	RND efflux membrane fusion protein	[TP0840-TP0965 (0.8653204)]
COG0477	COG0845	mlr1277	mlr1277	Probable transporter {UniProtKB/TrEMBL:Q98KX4}	mlr0589	mlr0589	Probable secretion protein	[TP0840-TP0965 (0.8653204)]
COG0477	COG0845	mlr6842	mlr6842	Mlr6842 protein {UniProtKB/TrEMBL:Q987Z4}	mll3833	mll3833	Mll3833 protein {UniProtKB/TrEMBL:Q98FC9}	[TP0840-TP0965 (0.8653204)]
COG0477	COG0845	mll4007	mll4007	Mll4007 protein {UniProtKB/TrEMBL:Q98EZ7}	mlr7297	mlr7297	Component of multidrug efflux system	[TP0840-TP0965 (0.8653204)]
COG0477	COG0845	mlr0791	mlr0791	Probable membrane transport protein	mll5520	mll5520	RND efflux membrane fusion protein	[TP0840-TP0965 (0.8653204)]
COG0477	COG0845	mll2492	mll2492	Probable transporter {UniProtKB/TrEMBL:Q98IA5}	mlr6772	mlr6772	Rhiziobicin secretion ABC transporter; RspE	[TP0840-TP0965 (0.8653204)]
COG0477	COG0845	mll0051	mll0051	Bicyclomycin resistance protein	mlr3284	mlr3284	RND efflux membrane fusion protein	[TP0840-TP0965 (0.8653204)]
COG0477	COG0845	mlr1142	mlr1142	Probable transmembrane efflux protein	mlr3284	mlr3284	RND efflux membrane fusion protein	[TP0840-TP0965 (0.8653204)]
COG0477	COG0845	mlr3825	mlr3825	Transmembrane transport protein	mlr3647	mlr3647	RND efflux membrane fusion protein	[TP0840-TP0965 (0.8653204)]
COG0477	COG0845	mlr3125	mlr3125	Mlr3125 protein {UniProtKB/TrEMBL:Q98GY0}	mll6731	mll6731	Multidrug efflux membrane fusion protein	[TP0840-TP0965 (0.8653204)]
COG0477	COG0845	mlr2687	mlr2687	Probable fosmidomycin resistance protein	mll2830	mll2830	Component of multidrug efflux system	[TP0840-TP0965 (0.8653204)]
COG0477	COG0845	mlr3769	mlr3769	Transmembrane transport protein	mll5520	mll5520	RND efflux membrane fusion protein	[TP0840-TP0965 (0.8653204)]
COG0477	COG0845	mll1313	mll1313	Mll1313 protein {UniProtKB/TrEMBL:Q98KU8}	mlr6772	mlr6772	Rhiziobicin secretion ABC transporter; RspE	[TP0840-TP0965 (0.8653204)]
COG0477	COG0845	mlr0338	mlr0338	Probable integral membrane sugar transporter	mlr6772	mlr6772	Rhiziobicin secretion ABC transporter; RspE	[TP0840-TP0965 (0.8653204)]
COG0477	COG0845	mll6284	mll6284	Putative transporter {UniProtKB/TrEMBL:Q989T8}	mll1026	mll1026	Rhizobiocin secretion protein; RspE	[TP0840-TP0965 (0.8653204)]
COG0477	COG0845	mll0804	mll0804	Probable transporter of 3-phenylpropionic acid	mll1026	mll1026	Rhizobiocin secretion protein; RspE	[TP0840-TP0965 (0.8653204)]
COG0477	COG0845	mlr1142	mlr1142	Probable transmembrane efflux protein	mll1026	mll1026	Rhizobiocin secretion protein; RspE	[TP0840-TP0965 (0.8653204)]
COG0477	COG0845	mlr4819	mlr4819	Multidrug resistance protein B; drug efflux	mlr6772	mlr6772	Rhiziobicin secretion ABC transporter; RspE	[TP0840-TP0965 (0.8653204)]
COG0477	COG0845	mll1685	mll1685	Probable oxalate/formate antiporter	mlr0589	mlr0589	Probable secretion protein	[TP0840-TP0965 (0.8653204)]
COG0477	COG0845	mll2589	mll2589	Probable transporter {UniProtKB/TrEMBL:Q98I34}	mll3833	mll3833	Mll3833 protein {UniProtKB/TrEMBL:Q98FC9}	[TP0840-TP0965 (0.8653204)]
COG0477	COG0845	mll1685	mll1685	Probable oxalate/formate antiporter	mll5780	mll5780	RND efflux membrane fusion protein	[TP0840-TP0965 (0.8653204)]
COG0477	COG0845	mll4118	mll4118	Transmembrane transport protein	mlr3284	mlr3284	RND efflux membrane fusion protein	[TP0840-TP0965 (0.8653204)]
COG0477	COG0845	mll3424	mll3424	Transmembrane efflux protein	mll5520	mll5520	RND efflux membrane fusion protein	[TP0840-TP0965 (0.8653204)]
COG0477	COG0845	mlr3825	mlr3825	Transmembrane transport protein	mlr6772	mlr6772	Rhiziobicin secretion ABC transporter; RspE	[TP0840-TP0965 (0.8653204)]
COG0477	COG0845	mlr0845	mlr0845	Multidrug-efflux transporter lile protein	mll6731	mll6731	Multidrug efflux membrane fusion protein	[TP0840-TP0965 (0.8653204)]
COG0477	COG0845	mll0994	mll0994	Probable transport protein	mll2830	mll2830	Component of multidrug efflux system	[TP0840-TP0965 (0.8653204)]
COG0477	COG0845	mll3464	mll3464	Mll3464 protein {UniProtKB/TrEMBL:Q98G70}	mll7356	mll7356	Multidrug efflux membrane fusion protein; MexE	[TP0840-TP0965 (0.8653204)]
COG0477	COG0845	mlr0791	mlr0791	Probable membrane transport protein	mll2830	mll2830	Component of multidrug efflux system	[TP0840-TP0965 (0.8653204)]
COG0477	COG0845	mlr4819	mlr4819	Multidrug resistance protein B; drug efflux	mlr4594	mlr4594	Mlr4594 protein {UniProtKB/TrEMBL:Q98DQ7}	[TP0840-TP0965 (0.8653204)]
COG0477	COG0845	mll0994	mll0994	Probable transport protein	mlr6772	mlr6772	Rhiziobicin secretion ABC transporter; RspE	[TP0840-TP0965 (0.8653204)]
COG0477	COG0845	mlr0845	mlr0845	Multidrug-efflux transporter lile protein	mlr7297	mlr7297	Component of multidrug efflux system	[TP0840-TP0965 (0.8653204)]
COG0477	COG0845	mll4007	mll4007	Mll4007 protein {UniProtKB/TrEMBL:Q98EZ7}	mlr6772	mlr6772	Rhiziobicin secretion ABC transporter; RspE	[TP0840-TP0965 (0.8653204)]
COG0477	COG0845	mll0051	mll0051	Bicyclomycin resistance protein	mll5520	mll5520	RND efflux membrane fusion protein	[TP0840-TP0965 (0.8653204)]
COG0477	COG0845	mll0051	mll0051	Bicyclomycin resistance protein	mlr2403	mlr2403	Probable RND efflux membrane fusion protein	[TP0840-TP0965 (0.8653204)]
COG0477	COG0845	mll1522	mll1522	Probable multidrug efflux protein	mll7356	mll7356	Multidrug efflux membrane fusion protein; MexE	[TP0840-TP0965 (0.8653204)]
COG0477	COG0845	mlr2687	mlr2687	Probable fosmidomycin resistance protein	mll6731	mll6731	Multidrug efflux membrane fusion protein	[TP0840-TP0965 (0.8653204)]
COG0477	COG0845	mlr0791	mlr0791	Probable membrane transport protein	mll5780	mll5780	RND efflux membrane fusion protein	[TP0840-TP0965 (0.8653204)]
COG0477	COG0845	mll1728	mll1728	Probable transporter {UniProtKB/TrEMBL:Q98JY3}	mll6731	mll6731	Multidrug efflux membrane fusion protein	[TP0840-TP0965 (0.8653204)]
COG0477	COG0845	mlr1277	mlr1277	Probable transporter {UniProtKB/TrEMBL:Q98KX4}	mlr2403	mlr2403	Probable RND efflux membrane fusion protein	[TP0840-TP0965 (0.8653204)]
COG0477	COG0845	mlr2429	mlr2429	Probable transporter {UniProtKB/TrEMBL:Q98IF2}	mlr0589	mlr0589	Probable secretion protein	[TP0840-TP0965 (0.8653204)]
COG0477	COG0845	mll1522	mll1522	Probable multidrug efflux protein	mll5519	mll5519	RND efflux membrane fusion protein	[TP0840-TP0965 (0.8653204)]
COG0477	COG0845	mll2163	mll2163	Mll2163 protein {UniProtKB/TrEMBL:Q98J06}	mll6731	mll6731	Multidrug efflux membrane fusion protein	[TP0840-TP0965 (0.8653204)]
COG0477	COG0845	mlr2429	mlr2429	Probable transporter {UniProtKB/TrEMBL:Q98IF2}	mlr2403	mlr2403	Probable RND efflux membrane fusion protein	[TP0840-TP0965 (0.8653204)]
COG0477	COG0845	mll3464	mll3464	Mll3464 protein {UniProtKB/TrEMBL:Q98G70}	mll5519	mll5519	RND efflux membrane fusion protein	[TP0840-TP0965 (0.8653204)]
COG0477	COG0845	mll5688	mll5688	Mll5688 protein {UniProtKB/TrEMBL:Q98B83}	mlr3284	mlr3284	RND efflux membrane fusion protein	[TP0840-TP0965 (0.8653204)]
COG0477	COG0845	mlr8233	mlr8233	Efflux pump protein; FarB	mll7356	mll7356	Multidrug efflux membrane fusion protein; MexE	[TP0840-TP0965 (0.8653204)]
COG0477	COG0845	mlr3061	mlr3061	Mlr3061 protein {UniProtKB/TrEMBL:Q98H25}	mll3833	mll3833	Mll3833 protein {UniProtKB/TrEMBL:Q98FC9}	[TP0840-TP0965 (0.8653204)]
COG0477	COG0845	mll1210	mll1210	Probable transporter {UniProtKB/TrEMBL:Q98L25}	mll2582	mll2582	Metalloprotease transporter	[TP0840-TP0965 (0.8653204)]
COG0477	COG0845	mlr2380	mlr2380	Probable transport protein	mll5520	mll5520	RND efflux membrane fusion protein	[TP0840-TP0965 (0.8653204)]
COG0477	COG0845	mll6284	mll6284	Putative transporter {UniProtKB/TrEMBL:Q989T8}	mlr1394	mlr1394	Mlr1394 protein {UniProtKB/TrEMBL:Q98KN5}	[TP0840-TP0965 (0.8653204)]
COG0477	COG0845	mll5686	mll5686	Transmembrane efflux protein	mll1427	mll1427	Probable RND efflux membrane fusion protein	[TP0840-TP0965 (0.8653204)]
COG0477	COG0845	mll8382	mll8382	Multi-drug resistance efflux pump	mlr3647	mlr3647	RND efflux membrane fusion protein	[TP0840-TP0965 (0.8653204)]
COG0477	COG0845	mll5686	mll5686	Transmembrane efflux protein	mll5520	mll5520	RND efflux membrane fusion protein	[TP0840-TP0965 (0.8653204)]
COG0477	COG0845	mlr1277	mlr1277	Probable transporter {UniProtKB/TrEMBL:Q98KX4}	mlr3284	mlr3284	RND efflux membrane fusion protein	[TP0840-TP0965 (0.8653204)]
COG0477	COG0845	mll0994	mll0994	Probable transport protein	mll3833	mll3833	Mll3833 protein {UniProtKB/TrEMBL:Q98FC9}	[TP0840-TP0965 (0.8653204)]
COG0477	COG0845	mll2163	mll2163	Mll2163 protein {UniProtKB/TrEMBL:Q98J06}	mlr1394	mlr1394	Mlr1394 protein {UniProtKB/TrEMBL:Q98KN5}	[TP0840-TP0965 (0.8653204)]
COG0477	COG0845	mlr0338	mlr0338	Probable integral membrane sugar transporter	mll6731	mll6731	Multidrug efflux membrane fusion protein	[TP0840-TP0965 (0.8653204)]
COG0477	COG0845	mlr8233	mlr8233	Efflux pump protein; FarB	mll5520	mll5520	RND efflux membrane fusion protein	[TP0840-TP0965 (0.8653204)]
COG0477	COG0845	mlr6842	mlr6842	Mlr6842 protein {UniProtKB/TrEMBL:Q987Z4}	mlr6772	mlr6772	Rhiziobicin secretion ABC transporter; RspE	[TP0840-TP0965 (0.8653204)]
COG0477	COG0845	mll3464	mll3464	Mll3464 protein {UniProtKB/TrEMBL:Q98G70}	mlr1394	mlr1394	Mlr1394 protein {UniProtKB/TrEMBL:Q98KN5}	[TP0840-TP0965 (0.8653204)]
COG0477	COG0845	mlr2380	mlr2380	Probable transport protein	mll7356	mll7356	Multidrug efflux membrane fusion protein; MexE	[TP0840-TP0965 (0.8653204)]
COG0477	COG0845	mll1313	mll1313	Mll1313 protein {UniProtKB/TrEMBL:Q98KU8}	mll5251	mll5251	Exopolysaccharide production protein; ExoF	[TP0840-TP0965 (0.8653204)]
COG0477	COG0845	mlr6842	mlr6842	Mlr6842 protein {UniProtKB/TrEMBL:Q987Z4}	mlr1394	mlr1394	Mlr1394 protein {UniProtKB/TrEMBL:Q98KN5}	[TP0840-TP0965 (0.8653204)]
COG0477	COG0845	mlr2380	mlr2380	Probable transport protein	mll1427	mll1427	Probable RND efflux membrane fusion protein	[TP0840-TP0965 (0.8653204)]
COG0477	COG0845	mlr6372	mlr6372	Transport protein {UniProtKB/TrEMBL:Q989L4}	mlr7297	mlr7297	Component of multidrug efflux system	[TP0840-TP0965 (0.8653204)]
COG0477	COG0845	mll8356	mll8356	Mll8356 protein {UniProtKB/TrEMBL:Q983F1}	mll1427	mll1427	Probable RND efflux membrane fusion protein	[TP0840-TP0965 (0.8653204)]
COG0477	COG0845	mlr2785	mlr2785	Probable integral membrane efflux protein	mlr3284	mlr3284	RND efflux membrane fusion protein	[TP0840-TP0965 (0.8653204)]
COG0477	COG0845	mlr0845	mlr0845	Multidrug-efflux transporter lile protein	mlr0589	mlr0589	Probable secretion protein	[TP0840-TP0965 (0.8653204)]
COG0477	COG0845	mll4007	mll4007	Mll4007 protein {UniProtKB/TrEMBL:Q98EZ7}	mll1026	mll1026	Rhizobiocin secretion protein; RspE	[TP0840-TP0965 (0.8653204)]
COG0477	COG0845	mlr2945	mlr2945	Probable integral membrane efflux protein	mlr4594	mlr4594	Mlr4594 protein {UniProtKB/TrEMBL:Q98DQ7}	[TP0840-TP0965 (0.8653204)]
COG0477	COG0845	mlr2264	mlr2264	Probable antibiotic resistance protein	mll5519	mll5519	RND efflux membrane fusion protein	[TP0840-TP0965 (0.8653204)]
COG0477	COG0845	mlr2945	mlr2945	Probable integral membrane efflux protein	mll7356	mll7356	Multidrug efflux membrane fusion protein; MexE	[TP0840-TP0965 (0.8653204)]
COG0477	COG0845	mll1210	mll1210	Probable transporter {UniProtKB/TrEMBL:Q98L25}	mlr0589	mlr0589	Probable secretion protein	[TP0840-TP0965 (0.8653204)]
COG0477	COG0845	mlr2945	mlr2945	Probable integral membrane efflux protein	mlr1394	mlr1394	Mlr1394 protein {UniProtKB/TrEMBL:Q98KN5}	[TP0840-TP0965 (0.8653204)]
COG0477	COG0845	mll0804	mll0804	Probable transporter of 3-phenylpropionic acid	mlr3647	mlr3647	RND efflux membrane fusion protein	[TP0840-TP0965 (0.8653204)]
COG0477	COG0845	mlr1142	mlr1142	Probable transmembrane efflux protein	mlr0589	mlr0589	Probable secretion protein	[TP0840-TP0965 (0.8653204)]
COG0477	COG0845	mll5686	mll5686	Transmembrane efflux protein	mlr7297	mlr7297	Component of multidrug efflux system	[TP0840-TP0965 (0.8653204)]
COG0477	COG0845	mll0051	mll0051	Bicyclomycin resistance protein	mlr6772	mlr6772	Rhiziobicin secretion ABC transporter; RspE	[TP0840-TP0965 (0.8653204)]
COG0477	COG0845	mlr1142	mlr1142	Probable transmembrane efflux protein	mlr2403	mlr2403	Probable RND efflux membrane fusion protein	[TP0840-TP0965 (0.8653204)]
COG0477	COG0845	mlr0338	mlr0338	Probable integral membrane sugar transporter	mll5251	mll5251	Exopolysaccharide production protein; ExoF	[TP0840-TP0965 (0.8653204)]
COG0477	COG0845	mlr2380	mlr2380	Probable transport protein	mll2582	mll2582	Metalloprotease transporter	[TP0840-TP0965 (0.8653204)]
COG0477	COG0845	mll2163	mll2163	Mll2163 protein {UniProtKB/TrEMBL:Q98J06}	mll2830	mll2830	Component of multidrug efflux system	[TP0840-TP0965 (0.8653204)]
COG0477	COG0845	mlr2380	mlr2380	Probable transport protein	mlr4594	mlr4594	Mlr4594 protein {UniProtKB/TrEMBL:Q98DQ7}	[TP0840-TP0965 (0.8653204)]
COG0477	COG0845	mlr0338	mlr0338	Probable integral membrane sugar transporter	mll1427	mll1427	Probable RND efflux membrane fusion protein	[TP0840-TP0965 (0.8653204)]
COG0477	COG0845	mll6249	mll6249	Mll6249 protein {UniProtKB/TrEMBL:Q989X3}	mlr2403	mlr2403	Probable RND efflux membrane fusion protein	[TP0840-TP0965 (0.8653204)]
COG0477	COG0845	mll0804	mll0804	Probable transporter of 3-phenylpropionic acid	mlr0589	mlr0589	Probable secretion protein	[TP0840-TP0965 (0.8653204)]
COG0477	COG0845	mll5688	mll5688	Mll5688 protein {UniProtKB/TrEMBL:Q98B83}	mlr2403	mlr2403	Probable RND efflux membrane fusion protein	[TP0840-TP0965 (0.8653204)]
COG0477	COG0845	mlr3825	mlr3825	Transmembrane transport protein	mlr2403	mlr2403	Probable RND efflux membrane fusion protein	[TP0840-TP0965 (0.8653204)]
COG0477	COG0845	mlr2687	mlr2687	Probable fosmidomycin resistance protein	mlr3647	mlr3647	RND efflux membrane fusion protein	[TP0840-TP0965 (0.8653204)]
COG0477	COG0845	mlr1277	mlr1277	Probable transporter {UniProtKB/TrEMBL:Q98KX4}	mll1026	mll1026	Rhizobiocin secretion protein; RspE	[TP0840-TP0965 (0.8653204)]
COG0477	COG0845	mll8356	mll8356	Mll8356 protein {UniProtKB/TrEMBL:Q983F1}	mll3833	mll3833	Mll3833 protein {UniProtKB/TrEMBL:Q98FC9}	[TP0840-TP0965 (0.8653204)]
COG0477	COG0845	mll6249	mll6249	Mll6249 protein {UniProtKB/TrEMBL:Q989X3}	mll5520	mll5520	RND efflux membrane fusion protein	[TP0840-TP0965 (0.8653204)]
COG0477	COG0845	mll5686	mll5686	Transmembrane efflux protein	mlr1394	mlr1394	Mlr1394 protein {UniProtKB/TrEMBL:Q98KN5}	[TP0840-TP0965 (0.8653204)]
COG0477	COG0845	mll3464	mll3464	Mll3464 protein {UniProtKB/TrEMBL:Q98G70}	mlr2403	mlr2403	Probable RND efflux membrane fusion protein	[TP0840-TP0965 (0.8653204)]
COG0477	COG0845	mlr2687	mlr2687	Probable fosmidomycin resistance protein	mll5780	mll5780	RND efflux membrane fusion protein	[TP0840-TP0965 (0.8653204)]
COG0477	COG0845	mlr3769	mlr3769	Transmembrane transport protein	mll6731	mll6731	Multidrug efflux membrane fusion protein	[TP0840-TP0965 (0.8653204)]
COG0477	COG0845	mll4007	mll4007	Mll4007 protein {UniProtKB/TrEMBL:Q98EZ7}	mll5780	mll5780	RND efflux membrane fusion protein	[TP0840-TP0965 (0.8653204)]
COG0477	COG0845	mlr8233	mlr8233	Efflux pump protein; FarB	mlr4594	mlr4594	Mlr4594 protein {UniProtKB/TrEMBL:Q98DQ7}	[TP0840-TP0965 (0.8653204)]
COG0477	COG0845	mlr2380	mlr2380	Probable transport protein	mll5251	mll5251	Exopolysaccharide production protein; ExoF	[TP0840-TP0965 (0.8653204)]
COG0477	COG0845	mll5688	mll5688	Mll5688 protein {UniProtKB/TrEMBL:Q98B83}	mll6731	mll6731	Multidrug efflux membrane fusion protein	[TP0840-TP0965 (0.8653204)]
COG0477	COG0845	mlr3825	mlr3825	Transmembrane transport protein	mll7356	mll7356	Multidrug efflux membrane fusion protein; MexE	[TP0840-TP0965 (0.8653204)]
COG0477	COG0845	mll6249	mll6249	Mll6249 protein {UniProtKB/TrEMBL:Q989X3}	mll5519	mll5519	RND efflux membrane fusion protein	[TP0840-TP0965 (0.8653204)]
COG0477	COG0845	mlr2380	mlr2380	Probable transport protein	mll1026	mll1026	Rhizobiocin secretion protein; RspE	[TP0840-TP0965 (0.8653204)]
COG0477	COG0845	mll1685	mll1685	Probable oxalate/formate antiporter	mlr6772	mlr6772	Rhiziobicin secretion ABC transporter; RspE	[TP0840-TP0965 (0.8653204)]
COG0477	COG0845	mlr6372	mlr6372	Transport protein {UniProtKB/TrEMBL:Q989L4}	mlr3284	mlr3284	RND efflux membrane fusion protein	[TP0840-TP0965 (0.8653204)]
COG0477	COG0845	mll1313	mll1313	Mll1313 protein {UniProtKB/TrEMBL:Q98KU8}	mll2582	mll2582	Metalloprotease transporter	[TP0840-TP0965 (0.8653204)]
COG0477	COG0845	mlr2264	mlr2264	Probable antibiotic resistance protein	mlr1394	mlr1394	Mlr1394 protein {UniProtKB/TrEMBL:Q98KN5}	[TP0840-TP0965 (0.8653204)]
COG0477	COG0845	mlr0791	mlr0791	Probable membrane transport protein	mlr3284	mlr3284	RND efflux membrane fusion protein	[TP0840-TP0965 (0.8653204)]
COG0477	COG0845	mll4118	mll4118	Transmembrane transport protein	mlr6772	mlr6772	Rhiziobicin secretion ABC transporter; RspE	[TP0840-TP0965 (0.8653204)]
COG0477	COG0845	mlr0845	mlr0845	Multidrug-efflux transporter lile protein	mlr2403	mlr2403	Probable RND efflux membrane fusion protein	[TP0840-TP0965 (0.8653204)]
COG0477	COG0845	mlr0338	mlr0338	Probable integral membrane sugar transporter	mll5519	mll5519	RND efflux membrane fusion protein	[TP0840-TP0965 (0.8653204)]
COG0477	COG0845	mll2542	mll2542	Probable transporter {UniProtKB/TrEMBL:Q98I66}	mlr3647	mlr3647	RND efflux membrane fusion protein	[TP0840-TP0965 (0.8653204)]
COG0477	COG0845	mlr3825	mlr3825	Transmembrane transport protein	mll2830	mll2830	Component of multidrug efflux system	[TP0840-TP0965 (0.8653204)]
COG0477	COG0845	mlr3769	mlr3769	Transmembrane transport protein	mll5780	mll5780	RND efflux membrane fusion protein	[TP0840-TP0965 (0.8653204)]
COG0477	COG0845	mlr1142	mlr1142	Probable transmembrane efflux protein	mll5520	mll5520	RND efflux membrane fusion protein	[TP0840-TP0965 (0.8653204)]
COG0477	COG0845	mlr4214	mlr4214	Integral membrane protein, probable MFS	mlr7297	mlr7297	Component of multidrug efflux system	[TP0840-TP0965 (0.8653204)]
COG0477	COG0845	mll1313	mll1313	Mll1313 protein {UniProtKB/TrEMBL:Q98KU8}	mll1026	mll1026	Rhizobiocin secretion protein; RspE	[TP0840-TP0965 (0.8653204)]
COG0477	COG0845	mll2492	mll2492	Probable transporter {UniProtKB/TrEMBL:Q98IA5}	mll1026	mll1026	Rhizobiocin secretion protein; RspE	[TP0840-TP0965 (0.8653204)]
COG0477	COG0845	mll8382	mll8382	Multi-drug resistance efflux pump	mll7356	mll7356	Multidrug efflux membrane fusion protein; MexE	[TP0840-TP0965 (0.8653204)]
COG0477	COG0845	mll2542	mll2542	Probable transporter {UniProtKB/TrEMBL:Q98I66}	mll2582	mll2582	Metalloprotease transporter	[TP0840-TP0965 (0.8653204)]
COG0477	COG0845	mll8356	mll8356	Mll8356 protein {UniProtKB/TrEMBL:Q983F1}	mll1026	mll1026	Rhizobiocin secretion protein; RspE	[TP0840-TP0965 (0.8653204)]
COG0477	COG0845	mll1685	mll1685	Probable oxalate/formate antiporter	mll5519	mll5519	RND efflux membrane fusion protein	[TP0840-TP0965 (0.8653204)]
COG0477	COG0845	mlr2945	mlr2945	Probable integral membrane efflux protein	mll2582	mll2582	Metalloprotease transporter	[TP0840-TP0965 (0.8653204)]
COG0477	COG0845	mlr3125	mlr3125	Mlr3125 protein {UniProtKB/TrEMBL:Q98GY0}	mlr4594	mlr4594	Mlr4594 protein {UniProtKB/TrEMBL:Q98DQ7}	[TP0840-TP0965 (0.8653204)]
COG0477	COG0845	mlr8233	mlr8233	Efflux pump protein; FarB	mlr3284	mlr3284	RND efflux membrane fusion protein	[TP0840-TP0965 (0.8653204)]
COG0477	COG0845	mll8356	mll8356	Mll8356 protein {UniProtKB/TrEMBL:Q983F1}	mll2582	mll2582	Metalloprotease transporter	[TP0840-TP0965 (0.8653204)]
COG0477	COG0845	mll6284	mll6284	Putative transporter {UniProtKB/TrEMBL:Q989T8}	mlr2403	mlr2403	Probable RND efflux membrane fusion protein	[TP0840-TP0965 (0.8653204)]
COG0477	COG0845	mll2542	mll2542	Probable transporter {UniProtKB/TrEMBL:Q98I66}	mlr3284	mlr3284	RND efflux membrane fusion protein	[TP0840-TP0965 (0.8653204)]
COG0477	COG0845	mlr2687	mlr2687	Probable fosmidomycin resistance protein	mll3833	mll3833	Mll3833 protein {UniProtKB/TrEMBL:Q98FC9}	[TP0840-TP0965 (0.8653204)]
COG0477	COG0845	mll4007	mll4007	Mll4007 protein {UniProtKB/TrEMBL:Q98EZ7}	mll2830	mll2830	Component of multidrug efflux system	[TP0840-TP0965 (0.8653204)]
COG0477	COG0845	mlr0338	mlr0338	Probable integral membrane sugar transporter	mlr2403	mlr2403	Probable RND efflux membrane fusion protein	[TP0840-TP0965 (0.8653204)]
COG0477	COG0845	mlr0791	mlr0791	Probable membrane transport protein	mll5251	mll5251	Exopolysaccharide production protein; ExoF	[TP0840-TP0965 (0.8653204)]
COG0477	COG0845	mlr2380	mlr2380	Probable transport protein	mll5519	mll5519	RND efflux membrane fusion protein	[TP0840-TP0965 (0.8653204)]
COG0477	COG0845	mlr4819	mlr4819	Multidrug resistance protein B; drug efflux	mlr0589	mlr0589	Probable secretion protein	[TP0840-TP0965 (0.8653204)]
COG0477	COG0845	mlr3061	mlr3061	Mlr3061 protein {UniProtKB/TrEMBL:Q98H25}	mll6731	mll6731	Multidrug efflux membrane fusion protein	[TP0840-TP0965 (0.8653204)]
COG0477	COG0845	mll3424	mll3424	Transmembrane efflux protein	mlr4594	mlr4594	Mlr4594 protein {UniProtKB/TrEMBL:Q98DQ7}	[TP0840-TP0965 (0.8653204)]
COG0477	COG0845	mll1470	mll1470	Probable membrane transport protein	mlr3647	mlr3647	RND efflux membrane fusion protein	[TP0840-TP0965 (0.8653204)]
COG0477	COG0845	mlr6372	mlr6372	Transport protein {UniProtKB/TrEMBL:Q989L4}	mll2830	mll2830	Component of multidrug efflux system	[TP0840-TP0965 (0.8653204)]
COG0477	COG0845	mll1313	mll1313	Mll1313 protein {UniProtKB/TrEMBL:Q98KU8}	mll5519	mll5519	RND efflux membrane fusion protein	[TP0840-TP0965 (0.8653204)]
COG0477	COG0845	mll6844	mll6844	Mll6844 protein {UniProtKB/TrEMBL:Q987Z2}	mlr3647	mlr3647	RND efflux membrane fusion protein	[TP0840-TP0965 (0.8653204)]
COG0477	COG0845	mlr3061	mlr3061	Mlr3061 protein {UniProtKB/TrEMBL:Q98H25}	mll7356	mll7356	Multidrug efflux membrane fusion protein; MexE	[TP0840-TP0965 (0.8653204)]
COG0477	COG0845	mlr2687	mlr2687	Probable fosmidomycin resistance protein	mlr0589	mlr0589	Probable secretion protein	[TP0840-TP0965 (0.8653204)]
COG0477	COG0845	mll1210	mll1210	Probable transporter {UniProtKB/TrEMBL:Q98L25}	mll5780	mll5780	RND efflux membrane fusion protein	[TP0840-TP0965 (0.8653204)]
COG0477	COG0845	mll6249	mll6249	Mll6249 protein {UniProtKB/TrEMBL:Q989X3}	mll2582	mll2582	Metalloprotease transporter	[TP0840-TP0965 (0.8653204)]
COG0477	COG0845	mll6249	mll6249	Mll6249 protein {UniProtKB/TrEMBL:Q989X3}	mll2830	mll2830	Component of multidrug efflux system	[TP0840-TP0965 (0.8653204)]
COG0477	COG0845	mll0051	mll0051	Bicyclomycin resistance protein	mll1026	mll1026	Rhizobiocin secretion protein; RspE	[TP0840-TP0965 (0.8653204)]
COG0477	COG0845	mll0051	mll0051	Bicyclomycin resistance protein	mll5519	mll5519	RND efflux membrane fusion protein	[TP0840-TP0965 (0.8653204)]
COG0477	COG0845	mlr2945	mlr2945	Probable integral membrane efflux protein	mll5251	mll5251	Exopolysaccharide production protein; ExoF	[TP0840-TP0965 (0.8653204)]
COG0477	COG0845	mlr6842	mlr6842	Mlr6842 protein {UniProtKB/TrEMBL:Q987Z4}	mlr3647	mlr3647	RND efflux membrane fusion protein	[TP0840-TP0965 (0.8653204)]
COG0477	COG0845	mlr7399	mlr7399	Mlr7399 protein {UniProtKB/TrEMBL:Q986E3}	mll7356	mll7356	Multidrug efflux membrane fusion protein; MexE	[TP0840-TP0965 (0.8653204)]
COG0477	COG0845	mlr2264	mlr2264	Probable antibiotic resistance protein	mll7356	mll7356	Multidrug efflux membrane fusion protein; MexE	[TP0840-TP0965 (0.8653204)]
COG0477	COG0845	mll1522	mll1522	Probable multidrug efflux protein	mll5251	mll5251	Exopolysaccharide production protein; ExoF	[TP0840-TP0965 (0.8653204)]
COG0477	COG0845	mlr2945	mlr2945	Probable integral membrane efflux protein	mlr0589	mlr0589	Probable secretion protein	[TP0840-TP0965 (0.8653204)]
COG0477	COG0845	mll2542	mll2542	Probable transporter {UniProtKB/TrEMBL:Q98I66}	mll5251	mll5251	Exopolysaccharide production protein; ExoF	[TP0840-TP0965 (0.8653204)]
COG0477	COG0845	mlr3825	mlr3825	Transmembrane transport protein	mll5251	mll5251	Exopolysaccharide production protein; ExoF	[TP0840-TP0965 (0.8653204)]
COG0477	COG0845	mll1470	mll1470	Probable membrane transport protein	mlr0589	mlr0589	Probable secretion protein	[TP0840-TP0965 (0.8653204)]
COG0477	COG0845	mll1728	mll1728	Probable transporter {UniProtKB/TrEMBL:Q98JY3}	mlr6772	mlr6772	Rhiziobicin secretion ABC transporter; RspE	[TP0840-TP0965 (0.8653204)]
COG0477	COG0845	mll4118	mll4118	Transmembrane transport protein	mll7356	mll7356	Multidrug efflux membrane fusion protein; MexE	[TP0840-TP0965 (0.8653204)]
COG0477	COG0845	mlr2429	mlr2429	Probable transporter {UniProtKB/TrEMBL:Q98IF2}	mll2582	mll2582	Metalloprotease transporter	[TP0840-TP0965 (0.8653204)]
COG0477	COG0845	mll3424	mll3424	Transmembrane efflux protein	mlr6772	mlr6772	Rhiziobicin secretion ABC transporter; RspE	[TP0840-TP0965 (0.8653204)]
COG0477	COG0845	mlr6372	mlr6372	Transport protein {UniProtKB/TrEMBL:Q989L4}	mll3833	mll3833	Mll3833 protein {UniProtKB/TrEMBL:Q98FC9}	[TP0840-TP0965 (0.8653204)]
COG0477	COG0845	mlr7399	mlr7399	Mlr7399 protein {UniProtKB/TrEMBL:Q986E3}	mlr1394	mlr1394	Mlr1394 protein {UniProtKB/TrEMBL:Q98KN5}	[TP0840-TP0965 (0.8653204)]
COG0477	COG0845	mlr0338	mlr0338	Probable integral membrane sugar transporter	mlr4594	mlr4594	Mlr4594 protein {UniProtKB/TrEMBL:Q98DQ7}	[TP0840-TP0965 (0.8653204)]
COG0477	COG0845	mlr1142	mlr1142	Probable transmembrane efflux protein	mll2582	mll2582	Metalloprotease transporter	[TP0840-TP0965 (0.8653204)]
COG0477	COG0845	mlr7399	mlr7399	Mlr7399 protein {UniProtKB/TrEMBL:Q986E3}	mlr4594	mlr4594	Mlr4594 protein {UniProtKB/TrEMBL:Q98DQ7}	[TP0840-TP0965 (0.8653204)]
COG0477	COG0845	mlr8233	mlr8233	Efflux pump protein; FarB	mlr1394	mlr1394	Mlr1394 protein {UniProtKB/TrEMBL:Q98KN5}	[TP0840-TP0965 (0.8653204)]
COG0477	COG0845	mll2542	mll2542	Probable transporter {UniProtKB/TrEMBL:Q98I66}	mll5519	mll5519	RND efflux membrane fusion protein	[TP0840-TP0965 (0.8653204)]
COG0477	COG0845	mlr3825	mlr3825	Transmembrane transport protein	mll1427	mll1427	Probable RND efflux membrane fusion protein	[TP0840-TP0965 (0.8653204)]
COG0477	COG0845	mll2163	mll2163	Mll2163 protein {UniProtKB/TrEMBL:Q98J06}	mll1427	mll1427	Probable RND efflux membrane fusion protein	[TP0840-TP0965 (0.8653204)]
COG0477	COG0845	mll2163	mll2163	Mll2163 protein {UniProtKB/TrEMBL:Q98J06}	mlr3647	mlr3647	RND efflux membrane fusion protein	[TP0840-TP0965 (0.8653204)]
COG0477	COG0845	mlr3125	mlr3125	Mlr3125 protein {UniProtKB/TrEMBL:Q98GY0}	mlr7297	mlr7297	Component of multidrug efflux system	[TP0840-TP0965 (0.8653204)]
COG0477	COG0845	mlr6842	mlr6842	Mlr6842 protein {UniProtKB/TrEMBL:Q987Z4}	mll6731	mll6731	Multidrug efflux membrane fusion protein	[TP0840-TP0965 (0.8653204)]
COG0477	COG0845	mll3464	mll3464	Mll3464 protein {UniProtKB/TrEMBL:Q98G70}	mlr7297	mlr7297	Component of multidrug efflux system	[TP0840-TP0965 (0.8653204)]
COG0477	COG0845	mll8356	mll8356	Mll8356 protein {UniProtKB/TrEMBL:Q983F1}	mll5520	mll5520	RND efflux membrane fusion protein	[TP0840-TP0965 (0.8653204)]
COG0477	COG0845	mll5686	mll5686	Transmembrane efflux protein	mlr3647	mlr3647	RND efflux membrane fusion protein	[TP0840-TP0965 (0.8653204)]
COG0477	COG0845	mlr0338	mlr0338	Probable integral membrane sugar transporter	mll7356	mll7356	Multidrug efflux membrane fusion protein; MexE	[TP0840-TP0965 (0.8653204)]
COG0477	COG0845	mlr1277	mlr1277	Probable transporter {UniProtKB/TrEMBL:Q98KX4}	mlr1394	mlr1394	Mlr1394 protein {UniProtKB/TrEMBL:Q98KN5}	[TP0840-TP0965 (0.8653204)]
COG0477	COG0845	mlr3061	mlr3061	Mlr3061 protein {UniProtKB/TrEMBL:Q98H25}	mlr6772	mlr6772	Rhiziobicin secretion ABC transporter; RspE	[TP0840-TP0965 (0.8653204)]
COG0477	COG0845	mlr6842	mlr6842	Mlr6842 protein {UniProtKB/TrEMBL:Q987Z4}	mll5519	mll5519	RND efflux membrane fusion protein	[TP0840-TP0965 (0.8653204)]
COG0477	COG0845	mll8356	mll8356	Mll8356 protein {UniProtKB/TrEMBL:Q983F1}	mlr1394	mlr1394	Mlr1394 protein {UniProtKB/TrEMBL:Q98KN5}	[TP0840-TP0965 (0.8653204)]
COG0477	COG0845	mll0051	mll0051	Bicyclomycin resistance protein	mll2830	mll2830	Component of multidrug efflux system	[TP0840-TP0965 (0.8653204)]
COG0477	COG0845	mll0051	mll0051	Bicyclomycin resistance protein	mll3833	mll3833	Mll3833 protein {UniProtKB/TrEMBL:Q98FC9}	[TP0840-TP0965 (0.8653204)]
COG0477	COG0845	mlr3061	mlr3061	Mlr3061 protein {UniProtKB/TrEMBL:Q98H25}	mlr0589	mlr0589	Probable secretion protein	[TP0840-TP0965 (0.8653204)]
COG0477	COG0845	mll1522	mll1522	Probable multidrug efflux protein	mll2830	mll2830	Component of multidrug efflux system	[TP0840-TP0965 (0.8653204)]
COG0477	COG0845	mll1522	mll1522	Probable multidrug efflux protein	mlr7297	mlr7297	Component of multidrug efflux system	[TP0840-TP0965 (0.8653204)]
COG0477	COG0845	mlr0338	mlr0338	Probable integral membrane sugar transporter	mll1026	mll1026	Rhizobiocin secretion protein; RspE	[TP0840-TP0965 (0.8653204)]
COG0477	COG0845	mlr4214	mlr4214	Integral membrane protein, probable MFS	mlr3647	mlr3647	RND efflux membrane fusion protein	[TP0840-TP0965 (0.8653204)]
COG0477	COG0845	mlr2785	mlr2785	Probable integral membrane efflux protein	mll2582	mll2582	Metalloprotease transporter	[TP0840-TP0965 (0.8653204)]
COG0477	COG0845	mll2492	mll2492	Probable transporter {UniProtKB/TrEMBL:Q98IA5}	mll5519	mll5519	RND efflux membrane fusion protein	[TP0840-TP0965 (0.8653204)]
COG0477	COG0845	mlr2785	mlr2785	Probable integral membrane efflux protein	mll5251	mll5251	Exopolysaccharide production protein; ExoF	[TP0840-TP0965 (0.8653204)]
COG0477	COG0845	mll1313	mll1313	Mll1313 protein {UniProtKB/TrEMBL:Q98KU8}	mll6731	mll6731	Multidrug efflux membrane fusion protein	[TP0840-TP0965 (0.8653204)]
COG0477	COG0845	mlr2785	mlr2785	Probable integral membrane efflux protein	mll1026	mll1026	Rhizobiocin secretion protein; RspE	[TP0840-TP0965 (0.8653204)]
COG0477	COG0845	mll2542	mll2542	Probable transporter {UniProtKB/TrEMBL:Q98I66}	mlr4594	mlr4594	Mlr4594 protein {UniProtKB/TrEMBL:Q98DQ7}	[TP0840-TP0965 (0.8653204)]
COG0477	COG0845	mlr6842	mlr6842	Mlr6842 protein {UniProtKB/TrEMBL:Q987Z4}	mll7356	mll7356	Multidrug efflux membrane fusion protein; MexE	[TP0840-TP0965 (0.8653204)]
COG0477	COG0845	mlr3769	mlr3769	Transmembrane transport protein	mll5251	mll5251	Exopolysaccharide production protein; ExoF	[TP0840-TP0965 (0.8653204)]
COG0477	COG0845	mlr2380	mlr2380	Probable transport protein	mlr3284	mlr3284	RND efflux membrane fusion protein	[TP0840-TP0965 (0.8653204)]
COG0477	COG0845	mlr3125	mlr3125	Mlr3125 protein {UniProtKB/TrEMBL:Q98GY0}	mlr3284	mlr3284	RND efflux membrane fusion protein	[TP0840-TP0965 (0.8653204)]
COG0477	COG0845	mll1685	mll1685	Probable oxalate/formate antiporter	mll6731	mll6731	Multidrug efflux membrane fusion protein	[TP0840-TP0965 (0.8653204)]
COG0477	COG0845	mlr3061	mlr3061	Mlr3061 protein {UniProtKB/TrEMBL:Q98H25}	mll2830	mll2830	Component of multidrug efflux system	[TP0840-TP0965 (0.8653204)]
COG0477	COG0845	mlr3125	mlr3125	Mlr3125 protein {UniProtKB/TrEMBL:Q98GY0}	mll5780	mll5780	RND efflux membrane fusion protein	[TP0840-TP0965 (0.8653204)]
COG0477	COG0845	mll5686	mll5686	Transmembrane efflux protein	mll7356	mll7356	Multidrug efflux membrane fusion protein; MexE	[TP0840-TP0965 (0.8653204)]
COG0477	COG0845	mll2163	mll2163	Mll2163 protein {UniProtKB/TrEMBL:Q98J06}	mll5251	mll5251	Exopolysaccharide production protein; ExoF	[TP0840-TP0965 (0.8653204)]
COG0477	COG0845	mll6284	mll6284	Putative transporter {UniProtKB/TrEMBL:Q989T8}	mlr6772	mlr6772	Rhiziobicin secretion ABC transporter; RspE	[TP0840-TP0965 (0.8653204)]
COG0477	COG0845	mll6844	mll6844	Mll6844 protein {UniProtKB/TrEMBL:Q987Z2}	mlr0589	mlr0589	Probable secretion protein	[TP0840-TP0965 (0.8653204)]
COG0477	COG0845	mlr7399	mlr7399	Mlr7399 protein {UniProtKB/TrEMBL:Q986E3}	mlr7297	mlr7297	Component of multidrug efflux system	[TP0840-TP0965 (0.8653204)]
COG0477	COG0845	mll0051	mll0051	Bicyclomycin resistance protein	mlr3647	mlr3647	RND efflux membrane fusion protein	[TP0840-TP0965 (0.8653204)]
COG0477	COG0845	mll2163	mll2163	Mll2163 protein {UniProtKB/TrEMBL:Q98J06}	mlr3284	mlr3284	RND efflux membrane fusion protein	[TP0840-TP0965 (0.8653204)]
COG0477	COG0845	mll2163	mll2163	Mll2163 protein {UniProtKB/TrEMBL:Q98J06}	mll7356	mll7356	Multidrug efflux membrane fusion protein; MexE	[TP0840-TP0965 (0.8653204)]
COG0477	COG0845	mll8348	mll8348	Multidrug efflux protein	mll1427	mll1427	Probable RND efflux membrane fusion protein	[TP0840-TP0965 (0.8653204)]
COG0477	COG0845	mll8356	mll8356	Mll8356 protein {UniProtKB/TrEMBL:Q983F1}	mll7356	mll7356	Multidrug efflux membrane fusion protein; MexE	[TP0840-TP0965 (0.8653204)]
COG0477	COG0845	mll4007	mll4007	Mll4007 protein {UniProtKB/TrEMBL:Q98EZ7}	mll2582	mll2582	Metalloprotease transporter	[TP0840-TP0965 (0.8653204)]
COG0477	COG0845	mlr8233	mlr8233	Efflux pump protein; FarB	mll3833	mll3833	Mll3833 protein {UniProtKB/TrEMBL:Q98FC9}	[TP0840-TP0965 (0.8653204)]
COG0477	COG0845	mlr6372	mlr6372	Transport protein {UniProtKB/TrEMBL:Q989L4}	mll5520	mll5520	RND efflux membrane fusion protein	[TP0840-TP0965 (0.8653204)]
COG0477	COG0845	mlr0791	mlr0791	Probable membrane transport protein	mlr4594	mlr4594	Mlr4594 protein {UniProtKB/TrEMBL:Q98DQ7}	[TP0840-TP0965 (0.8653204)]
COG0477	COG0845	mll1313	mll1313	Mll1313 protein {UniProtKB/TrEMBL:Q98KU8}	mll3833	mll3833	Mll3833 protein {UniProtKB/TrEMBL:Q98FC9}	[TP0840-TP0965 (0.8653204)]
COG0477	COG0845	mll1728	mll1728	Probable transporter {UniProtKB/TrEMBL:Q98JY3}	mlr3647	mlr3647	RND efflux membrane fusion protein	[TP0840-TP0965 (0.8653204)]
COG0477	COG0845	mll5688	mll5688	Mll5688 protein {UniProtKB/TrEMBL:Q98B83}	mll1026	mll1026	Rhizobiocin secretion protein; RspE	[TP0840-TP0965 (0.8653204)]
COG0477	COG0845	mll0051	mll0051	Bicyclomycin resistance protein	mlr0589	mlr0589	Probable secretion protein	[TP0840-TP0965 (0.8653204)]
COG0477	COG0845	mll8348	mll8348	Multidrug efflux protein	mll3833	mll3833	Mll3833 protein {UniProtKB/TrEMBL:Q98FC9}	[TP0840-TP0965 (0.8653204)]
COG0477	COG0845	mll2542	mll2542	Probable transporter {UniProtKB/TrEMBL:Q98I66}	mll6731	mll6731	Multidrug efflux membrane fusion protein	[TP0840-TP0965 (0.8653204)]
COG0477	COG0845	mll5686	mll5686	Transmembrane efflux protein	mlr3284	mlr3284	RND efflux membrane fusion protein	[TP0840-TP0965 (0.8653204)]
COG0477	COG0845	mlr1142	mlr1142	Probable transmembrane efflux protein	mlr6772	mlr6772	Rhiziobicin secretion ABC transporter; RspE	[TP0840-TP0965 (0.8653204)]
COG0477	COG0845	mlr4819	mlr4819	Multidrug resistance protein B; drug efflux	mll1427	mll1427	Probable RND efflux membrane fusion protein	[TP0840-TP0965 (0.8653204)]
COG0477	COG0845	mlr2380	mlr2380	Probable transport protein	mll2830	mll2830	Component of multidrug efflux system	[TP0840-TP0965 (0.8653204)]
COG0477	COG0845	mll2589	mll2589	Probable transporter {UniProtKB/TrEMBL:Q98I34}	mlr4594	mlr4594	Mlr4594 protein {UniProtKB/TrEMBL:Q98DQ7}	[TP0840-TP0965 (0.8653204)]
COG0477	COG0845	mll2492	mll2492	Probable transporter {UniProtKB/TrEMBL:Q98IA5}	mll6731	mll6731	Multidrug efflux membrane fusion protein	[TP0840-TP0965 (0.8653204)]
COG0477	COG0845	mll2163	mll2163	Mll2163 protein {UniProtKB/TrEMBL:Q98J06}	mll2582	mll2582	Metalloprotease transporter	[TP0840-TP0965 (0.8653204)]
COG0477	COG0845	mlr6842	mlr6842	Mlr6842 protein {UniProtKB/TrEMBL:Q987Z4}	mll5780	mll5780	RND efflux membrane fusion protein	[TP0840-TP0965 (0.8653204)]
COG0477	COG0845	mlr3125	mlr3125	Mlr3125 protein {UniProtKB/TrEMBL:Q98GY0}	mll5520	mll5520	RND efflux membrane fusion protein	[TP0840-TP0965 (0.8653204)]
COG0477	COG0845	mlr4819	mlr4819	Multidrug resistance protein B; drug efflux	mll5520	mll5520	RND efflux membrane fusion protein	[TP0840-TP0965 (0.8653204)]
COG0477	COG0845	mlr3061	mlr3061	Mlr3061 protein {UniProtKB/TrEMBL:Q98H25}	mll2582	mll2582	Metalloprotease transporter	[TP0840-TP0965 (0.8653204)]
COG0477	COG0845	mlr1142	mlr1142	Probable transmembrane efflux protein	mll5519	mll5519	RND efflux membrane fusion protein	[TP0840-TP0965 (0.8653204)]
COG0477	COG0845	mll5688	mll5688	Mll5688 protein {UniProtKB/TrEMBL:Q98B83}	mll2582	mll2582	Metalloprotease transporter	[TP0840-TP0965 (0.8653204)]
COG0477	COG0845	mll8348	mll8348	Multidrug efflux protein	mlr3284	mlr3284	RND efflux membrane fusion protein	[TP0840-TP0965 (0.8653204)]
COG0477	COG0845	mll3424	mll3424	Transmembrane efflux protein	mlr7297	mlr7297	Component of multidrug efflux system	[TP0840-TP0965 (0.8653204)]
COG0477	COG0845	mll0051	mll0051	Bicyclomycin resistance protein	mll5251	mll5251	Exopolysaccharide production protein; ExoF	[TP0840-TP0965 (0.8653204)]
COG0477	COG0845	mll1210	mll1210	Probable transporter {UniProtKB/TrEMBL:Q98L25}	mlr7297	mlr7297	Component of multidrug efflux system	[TP0840-TP0965 (0.8653204)]
COG0477	COG0845	mll2163	mll2163	Mll2163 protein {UniProtKB/TrEMBL:Q98J06}	mll3833	mll3833	Mll3833 protein {UniProtKB/TrEMBL:Q98FC9}	[TP0840-TP0965 (0.8653204)]
COG0477	COG0845	mll1522	mll1522	Probable multidrug efflux protein	mlr4594	mlr4594	Mlr4594 protein {UniProtKB/TrEMBL:Q98DQ7}	[TP0840-TP0965 (0.8653204)]
COG0477	COG0845	mlr2264	mlr2264	Probable antibiotic resistance protein	mlr2403	mlr2403	Probable RND efflux membrane fusion protein	[TP0840-TP0965 (0.8653204)]
COG0477	COG0845	mlr2429	mlr2429	Probable transporter {UniProtKB/TrEMBL:Q98IF2}	mll2830	mll2830	Component of multidrug efflux system	[TP0840-TP0965 (0.8653204)]
COG0477	COG0845	mll2589	mll2589	Probable transporter {UniProtKB/TrEMBL:Q98I34}	mlr7297	mlr7297	Component of multidrug efflux system	[TP0840-TP0965 (0.8653204)]
COG0477	COG0845	mll3424	mll3424	Transmembrane efflux protein	mll3833	mll3833	Mll3833 protein {UniProtKB/TrEMBL:Q98FC9}	[TP0840-TP0965 (0.8653204)]
COG0477	COG0845	mll5688	mll5688	Mll5688 protein {UniProtKB/TrEMBL:Q98B83}	mll5251	mll5251	Exopolysaccharide production protein; ExoF	[TP0840-TP0965 (0.8653204)]
COG0477	COG0845	mlr1142	mlr1142	Probable transmembrane efflux protein	mlr1394	mlr1394	Mlr1394 protein {UniProtKB/TrEMBL:Q98KN5}	[TP0840-TP0965 (0.8653204)]
COG0477	COG0845	mlr2945	mlr2945	Probable integral membrane efflux protein	mll5520	mll5520	RND efflux membrane fusion protein	[TP0840-TP0965 (0.8653204)]
COG0477	COG0845	mlr4819	mlr4819	Multidrug resistance protein B; drug efflux	mll2830	mll2830	Component of multidrug efflux system	[TP0840-TP0965 (0.8653204)]
COG0477	COG0845	mll8382	mll8382	Multi-drug resistance efflux pump	mlr1394	mlr1394	Mlr1394 protein {UniProtKB/TrEMBL:Q98KN5}	[TP0840-TP0965 (0.8653204)]
COG0477	COG0845	mll4118	mll4118	Transmembrane transport protein	mll1026	mll1026	Rhizobiocin secretion protein; RspE	[TP0840-TP0965 (0.8653204)]
COG0477	COG0845	mll2542	mll2542	Probable transporter {UniProtKB/TrEMBL:Q98I66}	mll5780	mll5780	RND efflux membrane fusion protein	[TP0840-TP0965 (0.8653204)]
COG0477	COG0845	mlr3125	mlr3125	Mlr3125 protein {UniProtKB/TrEMBL:Q98GY0}	mll3833	mll3833	Mll3833 protein {UniProtKB/TrEMBL:Q98FC9}	[TP0840-TP0965 (0.8653204)]
COG0477	COG0845	mll1210	mll1210	Probable transporter {UniProtKB/TrEMBL:Q98L25}	mll7356	mll7356	Multidrug efflux membrane fusion protein; MexE	[TP0840-TP0965 (0.8653204)]
COG0477	COG0845	mll1728	mll1728	Probable transporter {UniProtKB/TrEMBL:Q98JY3}	mll2582	mll2582	Metalloprotease transporter	[TP0840-TP0965 (0.8653204)]
COG0477	COG0845	mlr0791	mlr0791	Probable membrane transport protein	mll1427	mll1427	Probable RND efflux membrane fusion protein	[TP0840-TP0965 (0.8653204)]
COG0477	COG0845	mlr6372	mlr6372	Transport protein {UniProtKB/TrEMBL:Q989L4}	mll5251	mll5251	Exopolysaccharide production protein; ExoF	[TP0840-TP0965 (0.8653204)]
COG0477	COG0845	mll2163	mll2163	Mll2163 protein {UniProtKB/TrEMBL:Q98J06}	mlr2403	mlr2403	Probable RND efflux membrane fusion protein	[TP0840-TP0965 (0.8653204)]
COG0477	COG0845	mll0051	mll0051	Bicyclomycin resistance protein	mlr4594	mlr4594	Mlr4594 protein {UniProtKB/TrEMBL:Q98DQ7}	[TP0840-TP0965 (0.8653204)]
COG0477	COG0845	mlr3825	mlr3825	Transmembrane transport protein	mll5780	mll5780	RND efflux membrane fusion protein	[TP0840-TP0965 (0.8653204)]
COG0477	COG0845	mlr2785	mlr2785	Probable integral membrane efflux protein	mll5780	mll5780	RND efflux membrane fusion protein	[TP0840-TP0965 (0.8653204)]
COG0477	COG0845	mlr2429	mlr2429	Probable transporter {UniProtKB/TrEMBL:Q98IF2}	mll5519	mll5519	RND efflux membrane fusion protein	[TP0840-TP0965 (0.8653204)]
COG0477	COG0845	mlr7399	mlr7399	Mlr7399 protein {UniProtKB/TrEMBL:Q986E3}	mll6731	mll6731	Multidrug efflux membrane fusion protein	[TP0840-TP0965 (0.8653204)]
COG0477	COG0845	mll3424	mll3424	Transmembrane efflux protein	mll5780	mll5780	RND efflux membrane fusion protein	[TP0840-TP0965 (0.8653204)]
COG0477	COG0845	mlr3125	mlr3125	Mlr3125 protein {UniProtKB/TrEMBL:Q98GY0}	mll5251	mll5251	Exopolysaccharide production protein; ExoF	[TP0840-TP0965 (0.8653204)]
COG0477	COG0845	mll2542	mll2542	Probable transporter {UniProtKB/TrEMBL:Q98I66}	mlr1394	mlr1394	Mlr1394 protein {UniProtKB/TrEMBL:Q98KN5}	[TP0840-TP0965 (0.8653204)]
COG0477	COG0845	mll8356	mll8356	Mll8356 protein {UniProtKB/TrEMBL:Q983F1}	mll6731	mll6731	Multidrug efflux membrane fusion protein	[TP0840-TP0965 (0.8653204)]
COG0477	COG0845	mlr1277	mlr1277	Probable transporter {UniProtKB/TrEMBL:Q98KX4}	mll2582	mll2582	Metalloprotease transporter	[TP0840-TP0965 (0.8653204)]
COG0477	COG0845	mll2492	mll2492	Probable transporter {UniProtKB/TrEMBL:Q98IA5}	mll2582	mll2582	Metalloprotease transporter	[TP0840-TP0965 (0.8653204)]
COG0477	COG0845	mll2492	mll2492	Probable transporter {UniProtKB/TrEMBL:Q98IA5}	mlr4594	mlr4594	Mlr4594 protein {UniProtKB/TrEMBL:Q98DQ7}	[TP0840-TP0965 (0.8653204)]
COG0477	COG0845	mlr0845	mlr0845	Multidrug-efflux transporter lile protein	mll7356	mll7356	Multidrug efflux membrane fusion protein; MexE	[TP0840-TP0965 (0.8653204)]
COG0477	COG0845	mll3424	mll3424	Transmembrane efflux protein	mll6731	mll6731	Multidrug efflux membrane fusion protein	[TP0840-TP0965 (0.8653204)]
COG0477	COG0845	mll1522	mll1522	Probable multidrug efflux protein	mlr3647	mlr3647	RND efflux membrane fusion protein	[TP0840-TP0965 (0.8653204)]
COG0477	COG0845	mll5688	mll5688	Mll5688 protein {UniProtKB/TrEMBL:Q98B83}	mll5520	mll5520	RND efflux membrane fusion protein	[TP0840-TP0965 (0.8653204)]
COG0477	COG0845	mll8356	mll8356	Mll8356 protein {UniProtKB/TrEMBL:Q983F1}	mlr2403	mlr2403	Probable RND efflux membrane fusion protein	[TP0840-TP0965 (0.8653204)]
COG0477	COG0845	mll3464	mll3464	Mll3464 protein {UniProtKB/TrEMBL:Q98G70}	mll1026	mll1026	Rhizobiocin secretion protein; RspE	[TP0840-TP0965 (0.8653204)]
COG0477	COG0845	mlr1277	mlr1277	Probable transporter {UniProtKB/TrEMBL:Q98KX4}	mll7356	mll7356	Multidrug efflux membrane fusion protein; MexE	[TP0840-TP0965 (0.8653204)]
COG0477	COG0845	mll5688	mll5688	Mll5688 protein {UniProtKB/TrEMBL:Q98B83}	mlr7297	mlr7297	Component of multidrug efflux system	[TP0840-TP0965 (0.8653204)]
COG0477	COG0845	mll5688	mll5688	Mll5688 protein {UniProtKB/TrEMBL:Q98B83}	mlr6772	mlr6772	Rhiziobicin secretion ABC transporter; RspE	[TP0840-TP0965 (0.8653204)]
COG0477	COG0845	mlr8233	mlr8233	Efflux pump protein; FarB	mll1026	mll1026	Rhizobiocin secretion protein; RspE	[TP0840-TP0965 (0.8653204)]
COG0477	COG0845	mll6249	mll6249	Mll6249 protein {UniProtKB/TrEMBL:Q989X3}	mll6731	mll6731	Multidrug efflux membrane fusion protein	[TP0840-TP0965 (0.8653204)]
COG0477	COG0845	mll8356	mll8356	Mll8356 protein {UniProtKB/TrEMBL:Q983F1}	mlr4594	mlr4594	Mlr4594 protein {UniProtKB/TrEMBL:Q98DQ7}	[TP0840-TP0965 (0.8653204)]
COG0477	COG0845	mll0994	mll0994	Probable transport protein	mlr1394	mlr1394	Mlr1394 protein {UniProtKB/TrEMBL:Q98KN5}	[TP0840-TP0965 (0.8653204)]
COG0477	COG0845	mll4118	mll4118	Transmembrane transport protein	mlr3647	mlr3647	RND efflux membrane fusion protein	[TP0840-TP0965 (0.8653204)]
COG0477	COG0845	mlr8233	mlr8233	Efflux pump protein; FarB	mll5519	mll5519	RND efflux membrane fusion protein	[TP0840-TP0965 (0.8653204)]
COG0477	COG0845	mlr0791	mlr0791	Probable membrane transport protein	mlr2403	mlr2403	Probable RND efflux membrane fusion protein	[TP0840-TP0965 (0.8653204)]
COG0477	COG0845	mll5686	mll5686	Transmembrane efflux protein	mll6731	mll6731	Multidrug efflux membrane fusion protein	[TP0840-TP0965 (0.8653204)]
COG0477	COG0845	mlr2785	mlr2785	Probable integral membrane efflux protein	mll5520	mll5520	RND efflux membrane fusion protein	[TP0840-TP0965 (0.8653204)]
COG0477	COG0845	mlr7399	mlr7399	Mlr7399 protein {UniProtKB/TrEMBL:Q986E3}	mll3833	mll3833	Mll3833 protein {UniProtKB/TrEMBL:Q98FC9}	[TP0840-TP0965 (0.8653204)]
COG0477	COG0845	mlr2264	mlr2264	Probable antibiotic resistance protein	mlr4594	mlr4594	Mlr4594 protein {UniProtKB/TrEMBL:Q98DQ7}	[TP0840-TP0965 (0.8653204)]
COG0477	COG0845	mll3464	mll3464	Mll3464 protein {UniProtKB/TrEMBL:Q98G70}	mll3833	mll3833	Mll3833 protein {UniProtKB/TrEMBL:Q98FC9}	[TP0840-TP0965 (0.8653204)]
COG0477	COG0845	mll1470	mll1470	Probable membrane transport protein	mll2830	mll2830	Component of multidrug efflux system	[TP0840-TP0965 (0.8653204)]
COG0477	COG0845	mlr4819	mlr4819	Multidrug resistance protein B; drug efflux	mlr1394	mlr1394	Mlr1394 protein {UniProtKB/TrEMBL:Q98KN5}	[TP0840-TP0965 (0.8653204)]
COG0477	COG0845	mll2589	mll2589	Probable transporter {UniProtKB/TrEMBL:Q98I34}	mlr2403	mlr2403	Probable RND efflux membrane fusion protein	[TP0840-TP0965 (0.8653204)]
COG0477	COG0845	mll1685	mll1685	Probable oxalate/formate antiporter	mll2830	mll2830	Component of multidrug efflux system	[TP0840-TP0965 (0.8653204)]
COG0477	COG0845	mll5686	mll5686	Transmembrane efflux protein	mll5519	mll5519	RND efflux membrane fusion protein	[TP0840-TP0965 (0.8653204)]
COG0477	COG0845	mlr1142	mlr1142	Probable transmembrane efflux protein	mlr3647	mlr3647	RND efflux membrane fusion protein	[TP0840-TP0965 (0.8653204)]
COG0477	COG0845	mll2492	mll2492	Probable transporter {UniProtKB/TrEMBL:Q98IA5}	mll1427	mll1427	Probable RND efflux membrane fusion protein	[TP0840-TP0965 (0.8653204)]
COG0477	COG0845	mlr4819	mlr4819	Multidrug resistance protein B; drug efflux	mll1026	mll1026	Rhizobiocin secretion protein; RspE	[TP0840-TP0965 (0.8653204)]
COG0477	COG0845	mll3424	mll3424	Transmembrane efflux protein	mll7356	mll7356	Multidrug efflux membrane fusion protein; MexE	[TP0840-TP0965 (0.8653204)]
COG0477	COG0845	mll2163	mll2163	Mll2163 protein {UniProtKB/TrEMBL:Q98J06}	mll5519	mll5519	RND efflux membrane fusion protein	[TP0840-TP0965 (0.8653204)]
COG0477	COG0845	mlr2429	mlr2429	Probable transporter {UniProtKB/TrEMBL:Q98IF2}	mll7356	mll7356	Multidrug efflux membrane fusion protein; MexE	[TP0840-TP0965 (0.8653204)]
COG0477	COG0845	mll1728	mll1728	Probable transporter {UniProtKB/TrEMBL:Q98JY3}	mll1026	mll1026	Rhizobiocin secretion protein; RspE	[TP0840-TP0965 (0.8653204)]
COG0477	COG0845	mlr2785	mlr2785	Probable integral membrane efflux protein	mll3833	mll3833	Mll3833 protein {UniProtKB/TrEMBL:Q98FC9}	[TP0840-TP0965 (0.8653204)]
COG0477	COG0845	mlr1142	mlr1142	Probable transmembrane efflux protein	mll7356	mll7356	Multidrug efflux membrane fusion protein; MexE	[TP0840-TP0965 (0.8653204)]
COG0477	COG0845	mlr0791	mlr0791	Probable membrane transport protein	mlr0589	mlr0589	Probable secretion protein	[TP0840-TP0965 (0.8653204)]
COG0477	COG0845	mll8356	mll8356	Mll8356 protein {UniProtKB/TrEMBL:Q983F1}	mlr6772	mlr6772	Rhiziobicin secretion ABC transporter; RspE	[TP0840-TP0965 (0.8653204)]
COG0477	COG0845	mlr3125	mlr3125	Mlr3125 protein {UniProtKB/TrEMBL:Q98GY0}	mll2830	mll2830	Component of multidrug efflux system	[TP0840-TP0965 (0.8653204)]
COG0477	COG0845	mlr2264	mlr2264	Probable antibiotic resistance protein	mll1026	mll1026	Rhizobiocin secretion protein; RspE	[TP0840-TP0965 (0.8653204)]
COG0477	COG0845	mll1522	mll1522	Probable multidrug efflux protein	mll1026	mll1026	Rhizobiocin secretion protein; RspE	[TP0840-TP0965 (0.8653204)]
COG0477	COG0845	mlr6372	mlr6372	Transport protein {UniProtKB/TrEMBL:Q989L4}	mlr1394	mlr1394	Mlr1394 protein {UniProtKB/TrEMBL:Q98KN5}	[TP0840-TP0965 (0.8653204)]
COG0477	COG0845	mlr1277	mlr1277	Probable transporter {UniProtKB/TrEMBL:Q98KX4}	mlr3647	mlr3647	RND efflux membrane fusion protein	[TP0840-TP0965 (0.8653204)]
COG0477	COG0845	mll3464	mll3464	Mll3464 protein {UniProtKB/TrEMBL:Q98G70}	mlr3284	mlr3284	RND efflux membrane fusion protein	[TP0840-TP0965 (0.8653204)]
COG0477	COG0845	mll6249	mll6249	Mll6249 protein {UniProtKB/TrEMBL:Q989X3}	mlr7297	mlr7297	Component of multidrug efflux system	[TP0840-TP0965 (0.8653204)]
COG0477	COG0845	mlr2429	mlr2429	Probable transporter {UniProtKB/TrEMBL:Q98IF2}	mlr7297	mlr7297	Component of multidrug efflux system	[TP0840-TP0965 (0.8653204)]
COG0477	COG0845	mlr3061	mlr3061	Mlr3061 protein {UniProtKB/TrEMBL:Q98H25}	mlr3647	mlr3647	RND efflux membrane fusion protein	[TP0840-TP0965 (0.8653204)]
COG0477	COG0845	mll1522	mll1522	Probable multidrug efflux protein	mll3833	mll3833	Mll3833 protein {UniProtKB/TrEMBL:Q98FC9}	[TP0840-TP0965 (0.8653204)]
COG0477	COG0845	mll8356	mll8356	Mll8356 protein {UniProtKB/TrEMBL:Q983F1}	mll5780	mll5780	RND efflux membrane fusion protein	[TP0840-TP0965 (0.8653204)]
COG0477	COG0845	mlr4214	mlr4214	Integral membrane protein, probable MFS	mll6731	mll6731	Multidrug efflux membrane fusion protein	[TP0840-TP0965 (0.8653204)]
COG0477	COG0845	mll3464	mll3464	Mll3464 protein {UniProtKB/TrEMBL:Q98G70}	mll6731	mll6731	Multidrug efflux membrane fusion protein	[TP0840-TP0965 (0.8653204)]
COG0477	COG0845	mlr0791	mlr0791	Probable membrane transport protein	mlr7297	mlr7297	Component of multidrug efflux system	[TP0840-TP0965 (0.8653204)]
COG0477	COG0845	mll0994	mll0994	Probable transport protein	mll1427	mll1427	Probable RND efflux membrane fusion protein	[TP0840-TP0965 (0.8653204)]
COG0477	COG0845	mlr3125	mlr3125	Mlr3125 protein {UniProtKB/TrEMBL:Q98GY0}	mlr0589	mlr0589	Probable secretion protein	[TP0840-TP0965 (0.8653204)]
COG0477	COG0845	mlr0791	mlr0791	Probable membrane transport protein	mll2582	mll2582	Metalloprotease transporter	[TP0840-TP0965 (0.8653204)]
COG0477	COG0845	mll2589	mll2589	Probable transporter {UniProtKB/TrEMBL:Q98I34}	mll1427	mll1427	Probable RND efflux membrane fusion protein	[TP0840-TP0965 (0.8653204)]
COG0477	COG0845	mlr1142	mlr1142	Probable transmembrane efflux protein	mlr7297	mlr7297	Component of multidrug efflux system	[TP0840-TP0965 (0.8653204)]
COG0477	COG0845	mlr2264	mlr2264	Probable antibiotic resistance protein	mll5520	mll5520	RND efflux membrane fusion protein	[TP0840-TP0965 (0.8653204)]
COG0477	COG0845	mlr4819	mlr4819	Multidrug resistance protein B; drug efflux	mlr2403	mlr2403	Probable RND efflux membrane fusion protein	[TP0840-TP0965 (0.8653204)]
COG0477	COG0845	mlr3061	mlr3061	Mlr3061 protein {UniProtKB/TrEMBL:Q98H25}	mlr4594	mlr4594	Mlr4594 protein {UniProtKB/TrEMBL:Q98DQ7}	[TP0840-TP0965 (0.8653204)]
COG0477	COG0845	mll1685	mll1685	Probable oxalate/formate antiporter	mlr3647	mlr3647	RND efflux membrane fusion protein	[TP0840-TP0965 (0.8653204)]
COG0477	COG0845	mlr2785	mlr2785	Probable integral membrane efflux protein	mlr3647	mlr3647	RND efflux membrane fusion protein	[TP0840-TP0965 (0.8653204)]
COG0477	COG0845	mlr3825	mlr3825	Transmembrane transport protein	mlr1394	mlr1394	Mlr1394 protein {UniProtKB/TrEMBL:Q98KN5}	[TP0840-TP0965 (0.8653204)]
COG0477	COG0845	mll2542	mll2542	Probable transporter {UniProtKB/TrEMBL:Q98I66}	mll5520	mll5520	RND efflux membrane fusion protein	[TP0840-TP0965 (0.8653204)]
COG0477	COG0845	mll2492	mll2492	Probable transporter {UniProtKB/TrEMBL:Q98IA5}	mll5780	mll5780	RND efflux membrane fusion protein	[TP0840-TP0965 (0.8653204)]
COG0477	COG0845	mll5686	mll5686	Transmembrane efflux protein	mlr2403	mlr2403	Probable RND efflux membrane fusion protein	[TP0840-TP0965 (0.8653204)]
COG0477	COG0845	mll3424	mll3424	Transmembrane efflux protein	mll5519	mll5519	RND efflux membrane fusion protein	[TP0840-TP0965 (0.8653204)]
COG0477	COG0845	mll0804	mll0804	Probable transporter of 3-phenylpropionic acid	mlr2403	mlr2403	Probable RND efflux membrane fusion protein	[TP0840-TP0965 (0.8653204)]
COG0477	COG0845	mlr0338	mlr0338	Probable integral membrane sugar transporter	mlr7297	mlr7297	Component of multidrug efflux system	[TP0840-TP0965 (0.8653204)]
COG0477	COG0845	mlr8233	mlr8233	Efflux pump protein; FarB	mll5251	mll5251	Exopolysaccharide production protein; ExoF	[TP0840-TP0965 (0.8653204)]
COG0477	COG0845	mll1728	mll1728	Probable transporter {UniProtKB/TrEMBL:Q98JY3}	mlr0589	mlr0589	Probable secretion protein	[TP0840-TP0965 (0.8653204)]
COG0477	COG0845	mll1522	mll1522	Probable multidrug efflux protein	mll5780	mll5780	RND efflux membrane fusion protein	[TP0840-TP0965 (0.8653204)]
COG0477	COG0845	mlr2687	mlr2687	Probable fosmidomycin resistance protein	mll5520	mll5520	RND efflux membrane fusion protein	[TP0840-TP0965 (0.8653204)]
COG0477	COG0845	mlr0845	mlr0845	Multidrug-efflux transporter lile protein	mlr1394	mlr1394	Mlr1394 protein {UniProtKB/TrEMBL:Q98KN5}	[TP0840-TP0965 (0.8653204)]
COG0477	COG0845	mll4007	mll4007	Mll4007 protein {UniProtKB/TrEMBL:Q98EZ7}	mlr4594	mlr4594	Mlr4594 protein {UniProtKB/TrEMBL:Q98DQ7}	[TP0840-TP0965 (0.8653204)]
COG0477	COG0845	mlr2429	mlr2429	Probable transporter {UniProtKB/TrEMBL:Q98IF2}	mlr3647	mlr3647	RND efflux membrane fusion protein	[TP0840-TP0965 (0.8653204)]
COG0477	COG0845	mll1470	mll1470	Probable membrane transport protein	mll5780	mll5780	RND efflux membrane fusion protein	[TP0840-TP0965 (0.8653204)]
COG0477	COG0845	mll0994	mll0994	Probable transport protein	mll5519	mll5519	RND efflux membrane fusion protein	[TP0840-TP0965 (0.8653204)]
COG0477	COG0845	mll2542	mll2542	Probable transporter {UniProtKB/TrEMBL:Q98I66}	mlr7297	mlr7297	Component of multidrug efflux system	[TP0840-TP0965 (0.8653204)]
COG0477	COG0845	mlr3825	mlr3825	Transmembrane transport protein	mll2582	mll2582	Metalloprotease transporter	[TP0840-TP0965 (0.8653204)]
COG0477	COG0845	mlr3125	mlr3125	Mlr3125 protein {UniProtKB/TrEMBL:Q98GY0}	mll7356	mll7356	Multidrug efflux membrane fusion protein; MexE	[TP0840-TP0965 (0.8653204)]
COG0477	COG0845	mlr2687	mlr2687	Probable fosmidomycin resistance protein	mll2582	mll2582	Metalloprotease transporter	[TP0840-TP0965 (0.8653204)]
COG0477	COG0845	mll1685	mll1685	Probable oxalate/formate antiporter	mlr4594	mlr4594	Mlr4594 protein {UniProtKB/TrEMBL:Q98DQ7}	[TP0840-TP0965 (0.8653204)]
COG0477	COG0845	mlr1277	mlr1277	Probable transporter {UniProtKB/TrEMBL:Q98KX4}	mll5520	mll5520	RND efflux membrane fusion protein	[TP0840-TP0965 (0.8653204)]
COG0477	COG0845	mll8382	mll8382	Multi-drug resistance efflux pump	mlr2403	mlr2403	Probable RND efflux membrane fusion protein	[TP0840-TP0965 (0.8653204)]
COG0477	COG0845	mlr0845	mlr0845	Multidrug-efflux transporter lile protein	mll2582	mll2582	Metalloprotease transporter	[TP0840-TP0965 (0.8653204)]
COG0477	COG0845	mlr4214	mlr4214	Integral membrane protein, probable MFS	mll3833	mll3833	Mll3833 protein {UniProtKB/TrEMBL:Q98FC9}	[TP0840-TP0965 (0.8653204)]
COG0477	COG0845	mll6284	mll6284	Putative transporter {UniProtKB/TrEMBL:Q989T8}	mlr0589	mlr0589	Probable secretion protein	[TP0840-TP0965 (0.8653204)]
COG0477	COG0845	mlr2945	mlr2945	Probable integral membrane efflux protein	mll1427	mll1427	Probable RND efflux membrane fusion protein	[TP0840-TP0965 (0.8653204)]
COG0477	COG0845	mlr2264	mlr2264	Probable antibiotic resistance protein	mlr7297	mlr7297	Component of multidrug efflux system	[TP0840-TP0965 (0.8653204)]
COG0477	COG0845	mlr1277	mlr1277	Probable transporter {UniProtKB/TrEMBL:Q98KX4}	mll6731	mll6731	Multidrug efflux membrane fusion protein	[TP0840-TP0965 (0.8653204)]
COG0477	COG0845	mll1210	mll1210	Probable transporter {UniProtKB/TrEMBL:Q98L25}	mlr3284	mlr3284	RND efflux membrane fusion protein	[TP0840-TP0965 (0.8653204)]
COG0477	COG0845	mll0994	mll0994	Probable transport protein	mlr0589	mlr0589	Probable secretion protein	[TP0840-TP0965 (0.8653204)]
COG0477	COG0845	mlr6372	mlr6372	Transport protein {UniProtKB/TrEMBL:Q989L4}	mll6731	mll6731	Multidrug efflux membrane fusion protein	[TP0840-TP0965 (0.8653204)]
COG0477	COG0845	mlr6842	mlr6842	Mlr6842 protein {UniProtKB/TrEMBL:Q987Z4}	mlr4594	mlr4594	Mlr4594 protein {UniProtKB/TrEMBL:Q98DQ7}	[TP0840-TP0965 (0.8653204)]
COG0477	COG0845	mlr2264	mlr2264	Probable antibiotic resistance protein	mlr0589	mlr0589	Probable secretion protein	[TP0840-TP0965 (0.8653204)]
COG0477	COG0845	mll6844	mll6844	Mll6844 protein {UniProtKB/TrEMBL:Q987Z2}	mlr3284	mlr3284	RND efflux membrane fusion protein	[TP0840-TP0965 (0.8653204)]
COG0477	COG0845	mlr4214	mlr4214	Integral membrane protein, probable MFS	mll5251	mll5251	Exopolysaccharide production protein; ExoF	[TP0840-TP0965 (0.8653204)]
COG0477	COG0845	mlr4214	mlr4214	Integral membrane protein, probable MFS	mlr2403	mlr2403	Probable RND efflux membrane fusion protein	[TP0840-TP0965 (0.8653204)]
COG0477	COG0845	mll2163	mll2163	Mll2163 protein {UniProtKB/TrEMBL:Q98J06}	mlr7297	mlr7297	Component of multidrug efflux system	[TP0840-TP0965 (0.8653204)]
COG0477	COG0845	mll5686	mll5686	Transmembrane efflux protein	mll1026	mll1026	Rhizobiocin secretion protein; RspE	[TP0840-TP0965 (0.8653204)]
COG0477	COG0845	mll1470	mll1470	Probable membrane transport protein	mll5520	mll5520	RND efflux membrane fusion protein	[TP0840-TP0965 (0.8653204)]
COG0477	COG0845	mll6844	mll6844	Mll6844 protein {UniProtKB/TrEMBL:Q987Z2}	mll2830	mll2830	Component of multidrug efflux system	[TP0840-TP0965 (0.8653204)]
COG0477	COG0845	mlr8233	mlr8233	Efflux pump protein; FarB	mll5780	mll5780	RND efflux membrane fusion protein	[TP0840-TP0965 (0.8653204)]
COG0477	COG0845	mlr0845	mlr0845	Multidrug-efflux transporter lile protein	mlr6772	mlr6772	Rhiziobicin secretion ABC transporter; RspE	[TP0840-TP0965 (0.8653204)]
COG0477	COG0845	mlr1142	mlr1142	Probable transmembrane efflux protein	mll1427	mll1427	Probable RND efflux membrane fusion protein	[TP0840-TP0965 (0.8653204)]
COG0477	COG0845	mlr2429	mlr2429	Probable transporter {UniProtKB/TrEMBL:Q98IF2}	mlr3284	mlr3284	RND efflux membrane fusion protein	[TP0840-TP0965 (0.8653204)]
COG0477	COG0845	mll1313	mll1313	Mll1313 protein {UniProtKB/TrEMBL:Q98KU8}	mll5520	mll5520	RND efflux membrane fusion protein	[TP0840-TP0965 (0.8653204)]
COG0477	COG0845	mll2163	mll2163	Mll2163 protein {UniProtKB/TrEMBL:Q98J06}	mll5520	mll5520	RND efflux membrane fusion protein	[TP0840-TP0965 (0.8653204)]
COG0477	COG0845	mll1685	mll1685	Probable oxalate/formate antiporter	mll3833	mll3833	Mll3833 protein {UniProtKB/TrEMBL:Q98FC9}	[TP0840-TP0965 (0.8653204)]
COG0477	COG0845	mll2492	mll2492	Probable transporter {UniProtKB/TrEMBL:Q98IA5}	mlr1394	mlr1394	Mlr1394 protein {UniProtKB/TrEMBL:Q98KN5}	[TP0840-TP0965 (0.8653204)]
COG0477	COG0845	mlr7399	mlr7399	Mlr7399 protein {UniProtKB/TrEMBL:Q986E3}	mlr0589	mlr0589	Probable secretion protein	[TP0840-TP0965 (0.8653204)]
COG0477	COG0845	mll6249	mll6249	Mll6249 protein {UniProtKB/TrEMBL:Q989X3}	mlr0589	mlr0589	Probable secretion protein	[TP0840-TP0965 (0.8653204)]
COG0477	COG0845	mll6844	mll6844	Mll6844 protein {UniProtKB/TrEMBL:Q987Z2}	mll1026	mll1026	Rhizobiocin secretion protein; RspE	[TP0840-TP0965 (0.8653204)]
COG0477	COG0845	mll1210	mll1210	Probable transporter {UniProtKB/TrEMBL:Q98L25}	mll5251	mll5251	Exopolysaccharide production protein; ExoF	[TP0840-TP0965 (0.8653204)]
COG0477	COG0845	mll2492	mll2492	Probable transporter {UniProtKB/TrEMBL:Q98IA5}	mlr7297	mlr7297	Component of multidrug efflux system	[TP0840-TP0965 (0.8653204)]
COG0477	COG0845	mll3424	mll3424	Transmembrane efflux protein	mlr1394	mlr1394	Mlr1394 protein {UniProtKB/TrEMBL:Q98KN5}	[TP0840-TP0965 (0.8653204)]
COG0477	COG0845	mlr6372	mlr6372	Transport protein {UniProtKB/TrEMBL:Q989L4}	mll1427	mll1427	Probable RND efflux membrane fusion protein	[TP0840-TP0965 (0.8653204)]
COG0477	COG0845	mll2589	mll2589	Probable transporter {UniProtKB/TrEMBL:Q98I34}	mll5780	mll5780	RND efflux membrane fusion protein	[TP0840-TP0965 (0.8653204)]
COG0477	COG0845	mll5686	mll5686	Transmembrane efflux protein	mll2582	mll2582	Metalloprotease transporter	[TP0840-TP0965 (0.8653204)]
COG0477	COG0845	mll4118	mll4118	Transmembrane transport protein	mll5519	mll5519	RND efflux membrane fusion protein	[TP0840-TP0965 (0.8653204)]
COG0477	COG0845	mll4118	mll4118	Transmembrane transport protein	mlr4594	mlr4594	Mlr4594 protein {UniProtKB/TrEMBL:Q98DQ7}	[TP0840-TP0965 (0.8653204)]
COG0477	COG0845	mll4118	mll4118	Transmembrane transport protein	mll5780	mll5780	RND efflux membrane fusion protein	[TP0840-TP0965 (0.8653204)]
COG0477	COG0845	mll1210	mll1210	Probable transporter {UniProtKB/TrEMBL:Q98L25}	mlr1394	mlr1394	Mlr1394 protein {UniProtKB/TrEMBL:Q98KN5}	[TP0840-TP0965 (0.8653204)]
COG0477	COG0845	mlr3825	mlr3825	Transmembrane transport protein	mll5519	mll5519	RND efflux membrane fusion protein	[TP0840-TP0965 (0.8653204)]
COG0477	COG0845	mlr2687	mlr2687	Probable fosmidomycin resistance protein	mlr3284	mlr3284	RND efflux membrane fusion protein	[TP0840-TP0965 (0.8653204)]
COG0477	COG0845	mll0804	mll0804	Probable transporter of 3-phenylpropionic acid	mlr6772	mlr6772	Rhiziobicin secretion ABC transporter; RspE	[TP0840-TP0965 (0.8653204)]
COG0477	COG0845	mll1685	mll1685	Probable oxalate/formate antiporter	mlr7297	mlr7297	Component of multidrug efflux system	[TP0840-TP0965 (0.8653204)]
COG0477	COG0845	mll6249	mll6249	Mll6249 protein {UniProtKB/TrEMBL:Q989X3}	mll5251	mll5251	Exopolysaccharide production protein; ExoF	[TP0840-TP0965 (0.8653204)]
COG0477	COG0845	mll0804	mll0804	Probable transporter of 3-phenylpropionic acid	mll3833	mll3833	Mll3833 protein {UniProtKB/TrEMBL:Q98FC9}	[TP0840-TP0965 (0.8653204)]
COG0477	COG0845	mlr6842	mlr6842	Mlr6842 protein {UniProtKB/TrEMBL:Q987Z4}	mlr0589	mlr0589	Probable secretion protein	[TP0840-TP0965 (0.8653204)]
COG0477	COG0845	mll0051	mll0051	Bicyclomycin resistance protein	mll7356	mll7356	Multidrug efflux membrane fusion protein; MexE	[TP0840-TP0965 (0.8653204)]
COG0477	COG0845	mll8382	mll8382	Multi-drug resistance efflux pump	mlr4594	mlr4594	Mlr4594 protein {UniProtKB/TrEMBL:Q98DQ7}	[TP0840-TP0965 (0.8653204)]
COG0477	COG0845	mll1522	mll1522	Probable multidrug efflux protein	mlr6772	mlr6772	Rhiziobicin secretion ABC transporter; RspE	[TP0840-TP0965 (0.8653204)]
COG0477	COG0845	mll6249	mll6249	Mll6249 protein {UniProtKB/TrEMBL:Q989X3}	mll1427	mll1427	Probable RND efflux membrane fusion protein	[TP0840-TP0965 (0.8653204)]
COG0477	COG0845	mll4118	mll4118	Transmembrane transport protein	mll1427	mll1427	Probable RND efflux membrane fusion protein	[TP0840-TP0965 (0.8653204)]
COG0477	COG0845	mlr6842	mlr6842	Mlr6842 protein {UniProtKB/TrEMBL:Q987Z4}	mlr2403	mlr2403	Probable RND efflux membrane fusion protein	[TP0840-TP0965 (0.8653204)]
COG0477	COG0845	mlr4214	mlr4214	Integral membrane protein, probable MFS	mll5519	mll5519	RND efflux membrane fusion protein	[TP0840-TP0965 (0.8653204)]
COG0477	COG0845	mll2542	mll2542	Probable transporter {UniProtKB/TrEMBL:Q98I66}	mll2830	mll2830	Component of multidrug efflux system	[TP0840-TP0965 (0.8653204)]
COG0477	COG0845	mll3424	mll3424	Transmembrane efflux protein	mll2582	mll2582	Metalloprotease transporter	[TP0840-TP0965 (0.8653204)]
COG0477	COG0845	mlr0338	mlr0338	Probable integral membrane sugar transporter	mlr3284	mlr3284	RND efflux membrane fusion protein	[TP0840-TP0965 (0.8653204)]
COG0477	COG0845	mlr2264	mlr2264	Probable antibiotic resistance protein	mlr3647	mlr3647	RND efflux membrane fusion protein	[TP0840-TP0965 (0.8653204)]
COG0477	COG0845	mlr2380	mlr2380	Probable transport protein	mlr0589	mlr0589	Probable secretion protein	[TP0840-TP0965 (0.8653204)]
COG0477	COG0845	mlr4214	mlr4214	Integral membrane protein, probable MFS	mlr4594	mlr4594	Mlr4594 protein {UniProtKB/TrEMBL:Q98DQ7}	[TP0840-TP0965 (0.8653204)]
COG0477	COG0845	mlr2687	mlr2687	Probable fosmidomycin resistance protein	mll5251	mll5251	Exopolysaccharide production protein; ExoF	[TP0840-TP0965 (0.8653204)]
COG0477	COG0845	mlr4214	mlr4214	Integral membrane protein, probable MFS	mlr3284	mlr3284	RND efflux membrane fusion protein	[TP0840-TP0965 (0.8653204)]
COG0477	COG0845	mll5688	mll5688	Mll5688 protein {UniProtKB/TrEMBL:Q98B83}	mlr3647	mlr3647	RND efflux membrane fusion protein	[TP0840-TP0965 (0.8653204)]
COG0477	COG0845	mll1470	mll1470	Probable membrane transport protein	mll1026	mll1026	Rhizobiocin secretion protein; RspE	[TP0840-TP0965 (0.8653204)]
COG0477	COG0845	mll0804	mll0804	Probable transporter of 3-phenylpropionic acid	mll6731	mll6731	Multidrug efflux membrane fusion protein	[TP0840-TP0965 (0.8653204)]
COG0477	COG0845	mll8382	mll8382	Multi-drug resistance efflux pump	mll3833	mll3833	Mll3833 protein {UniProtKB/TrEMBL:Q98FC9}	[TP0840-TP0965 (0.8653204)]
COG0477	COG0845	mll8382	mll8382	Multi-drug resistance efflux pump	mll2582	mll2582	Metalloprotease transporter	[TP0840-TP0965 (0.8653204)]
COG0477	COG0845	mlr4214	mlr4214	Integral membrane protein, probable MFS	mll7356	mll7356	Multidrug efflux membrane fusion protein; MexE	[TP0840-TP0965 (0.8653204)]
COG0477	COG0845	mlr2785	mlr2785	Probable integral membrane efflux protein	mll7356	mll7356	Multidrug efflux membrane fusion protein; MexE	[TP0840-TP0965 (0.8653204)]
COG0477	COG0845	mll2163	mll2163	Mll2163 protein {UniProtKB/TrEMBL:Q98J06}	mll5780	mll5780	RND efflux membrane fusion protein	[TP0840-TP0965 (0.8653204)]
COG0477	COG0845	mll2589	mll2589	Probable transporter {UniProtKB/TrEMBL:Q98I34}	mll5520	mll5520	RND efflux membrane fusion protein	[TP0840-TP0965 (0.8653204)]
COG0477	COG0845	mll8356	mll8356	Mll8356 protein {UniProtKB/TrEMBL:Q983F1}	mlr0589	mlr0589	Probable secretion protein	[TP0840-TP0965 (0.8653204)]
COG0477	COG0845	mll6844	mll6844	Mll6844 protein {UniProtKB/TrEMBL:Q987Z2}	mlr7297	mlr7297	Component of multidrug efflux system	[TP0840-TP0965 (0.8653204)]
COG0477	COG0845	mlr0338	mlr0338	Probable integral membrane sugar transporter	mlr1394	mlr1394	Mlr1394 protein {UniProtKB/TrEMBL:Q98KN5}	[TP0840-TP0965 (0.8653204)]
COG0477	COG0845	mlr6842	mlr6842	Mlr6842 protein {UniProtKB/TrEMBL:Q987Z4}	mll1427	mll1427	Probable RND efflux membrane fusion protein	[TP0840-TP0965 (0.8653204)]
COG0477	COG0845	mll6249	mll6249	Mll6249 protein {UniProtKB/TrEMBL:Q989X3}	mlr3647	mlr3647	RND efflux membrane fusion protein	[TP0840-TP0965 (0.8653204)]
COG0477	COG0845	mll4118	mll4118	Transmembrane transport protein	mll2582	mll2582	Metalloprotease transporter	[TP0840-TP0965 (0.8653204)]
COG0477	COG0845	mll1522	mll1522	Probable multidrug efflux protein	mll6731	mll6731	Multidrug efflux membrane fusion protein	[TP0840-TP0965 (0.8653204)]
COG0477	COG0845	mll1522	mll1522	Probable multidrug efflux protein	mll5520	mll5520	RND efflux membrane fusion protein	[TP0840-TP0965 (0.8653204)]
COG0477	COG0845	mll1210	mll1210	Probable transporter {UniProtKB/TrEMBL:Q98L25}	mlr3647	mlr3647	RND efflux membrane fusion protein	[TP0840-TP0965 (0.8653204)]
COG0477	COG0845	mlr4819	mlr4819	Multidrug resistance protein B; drug efflux	mll5519	mll5519	RND efflux membrane fusion protein	[TP0840-TP0965 (0.8653204)]
COG0477	COG0845	mlr4819	mlr4819	Multidrug resistance protein B; drug efflux	mlr3284	mlr3284	RND efflux membrane fusion protein	[TP0840-TP0965 (0.8653204)]
COG0477	COG0845	mlr3769	mlr3769	Transmembrane transport protein	mll1026	mll1026	Rhizobiocin secretion protein; RspE	[TP0840-TP0965 (0.8653204)]
COG0477	COG0845	mll3464	mll3464	Mll3464 protein {UniProtKB/TrEMBL:Q98G70}	mll1427	mll1427	Probable RND efflux membrane fusion protein	[TP0840-TP0965 (0.8653204)]
COG0477	COG0845	mlr6372	mlr6372	Transport protein {UniProtKB/TrEMBL:Q989L4}	mll1026	mll1026	Rhizobiocin secretion protein; RspE	[TP0840-TP0965 (0.8653204)]
COG0477	COG0845	mll0804	mll0804	Probable transporter of 3-phenylpropionic acid	mlr4594	mlr4594	Mlr4594 protein {UniProtKB/TrEMBL:Q98DQ7}	[TP0840-TP0965 (0.8653204)]
COG0477	COG0845	mlr2687	mlr2687	Probable fosmidomycin resistance protein	mll7356	mll7356	Multidrug efflux membrane fusion protein; MexE	[TP0840-TP0965 (0.8653204)]
COG0477	COG0845	mll8348	mll8348	Multidrug efflux protein	mll2830	mll2830	Component of multidrug efflux system	[TP0840-TP0965 (0.8653204)]
COG0477	COG0845	mll3464	mll3464	Mll3464 protein {UniProtKB/TrEMBL:Q98G70}	mll5251	mll5251	Exopolysaccharide production protein; ExoF	[TP0840-TP0965 (0.8653204)]
COG0477	COG0845	mll1522	mll1522	Probable multidrug efflux protein	mll1427	mll1427	Probable RND efflux membrane fusion protein	[TP0840-TP0965 (0.8653204)]
COG0477	COG0845	mlr3125	mlr3125	Mlr3125 protein {UniProtKB/TrEMBL:Q98GY0}	mlr1394	mlr1394	Mlr1394 protein {UniProtKB/TrEMBL:Q98KN5}	[TP0840-TP0965 (0.8653204)]
COG0477	COG0845	mlr2264	mlr2264	Probable antibiotic resistance protein	mll2830	mll2830	Component of multidrug efflux system	[TP0840-TP0965 (0.8653204)]
COG0477	COG0845	mlr2785	mlr2785	Probable integral membrane efflux protein	mlr2403	mlr2403	Probable RND efflux membrane fusion protein	[TP0840-TP0965 (0.8653204)]
COG0477	COG0845	mlr0338	mlr0338	Probable integral membrane sugar transporter	mlr3647	mlr3647	RND efflux membrane fusion protein	[TP0840-TP0965 (0.8653204)]
COG0477	COG0845	mll6844	mll6844	Mll6844 protein {UniProtKB/TrEMBL:Q987Z2}	mll7356	mll7356	Multidrug efflux membrane fusion protein; MexE	[TP0840-TP0965 (0.8653204)]
COG0477	COG0845	mlr2945	mlr2945	Probable integral membrane efflux protein	mlr3284	mlr3284	RND efflux membrane fusion protein	[TP0840-TP0965 (0.8653204)]
COG0477	COG0845	mll4118	mll4118	Transmembrane transport protein	mll3833	mll3833	Mll3833 protein {UniProtKB/TrEMBL:Q98FC9}	[TP0840-TP0965 (0.8653204)]
COG0477	COG0845	mlr7399	mlr7399	Mlr7399 protein {UniProtKB/TrEMBL:Q986E3}	mlr6772	mlr6772	Rhiziobicin secretion ABC transporter; RspE	[TP0840-TP0965 (0.8653204)]
COG0477	COG0845	mlr8233	mlr8233	Efflux pump protein; FarB	mlr7297	mlr7297	Component of multidrug efflux system	[TP0840-TP0965 (0.8653204)]
COG0477	COG0845	mlr3769	mlr3769	Transmembrane transport protein	mll2582	mll2582	Metalloprotease transporter	[TP0840-TP0965 (0.8653204)]
COG0477	COG0845	mll4007	mll4007	Mll4007 protein {UniProtKB/TrEMBL:Q98EZ7}	mlr2403	mlr2403	Probable RND efflux membrane fusion protein	[TP0840-TP0965 (0.8653204)]
COG0477	COG0845	mll5686	mll5686	Transmembrane efflux protein	mlr4594	mlr4594	Mlr4594 protein {UniProtKB/TrEMBL:Q98DQ7}	[TP0840-TP0965 (0.8653204)]
COG0477	COG0845	mlr0338	mlr0338	Probable integral membrane sugar transporter	mll5520	mll5520	RND efflux membrane fusion protein	[TP0840-TP0965 (0.8653204)]
COG0477	COG0845	mll6249	mll6249	Mll6249 protein {UniProtKB/TrEMBL:Q989X3}	mll7356	mll7356	Multidrug efflux membrane fusion protein; MexE	[TP0840-TP0965 (0.8653204)]
COG0477	COG0845	mll0804	mll0804	Probable transporter of 3-phenylpropionic acid	mll5780	mll5780	RND efflux membrane fusion protein	[TP0840-TP0965 (0.8653204)]
COG0477	COG0845	mll4007	mll4007	Mll4007 protein {UniProtKB/TrEMBL:Q98EZ7}	mll5251	mll5251	Exopolysaccharide production protein; ExoF	[TP0840-TP0965 (0.8653204)]
COG0477	COG0845	mlr4214	mlr4214	Integral membrane protein, probable MFS	mll2830	mll2830	Component of multidrug efflux system	[TP0840-TP0965 (0.8653204)]
COG0477	COG0845	mll1685	mll1685	Probable oxalate/formate antiporter	mll5520	mll5520	RND efflux membrane fusion protein	[TP0840-TP0965 (0.8653204)]
COG0477	COG0845	mll6844	mll6844	Mll6844 protein {UniProtKB/TrEMBL:Q987Z2}	mll3833	mll3833	Mll3833 protein {UniProtKB/TrEMBL:Q98FC9}	[TP0840-TP0965 (0.8653204)]
COG0477	COG0845	mll4118	mll4118	Transmembrane transport protein	mll6731	mll6731	Multidrug efflux membrane fusion protein	[TP0840-TP0965 (0.8653204)]
COG0477	COG0845	mlr0845	mlr0845	Multidrug-efflux transporter lile protein	mll5520	mll5520	RND efflux membrane fusion protein	[TP0840-TP0965 (0.8653204)]
COG0477	COG0845	mlr2945	mlr2945	Probable integral membrane efflux protein	mlr2403	mlr2403	Probable RND efflux membrane fusion protein	[TP0840-TP0965 (0.8653204)]
COG0477	COG0845	mll6844	mll6844	Mll6844 protein {UniProtKB/TrEMBL:Q987Z2}	mlr2403	mlr2403	Probable RND efflux membrane fusion protein	[TP0840-TP0965 (0.8653204)]
COG0477	COG0845	mll5688	mll5688	Mll5688 protein {UniProtKB/TrEMBL:Q98B83}	mll5519	mll5519	RND efflux membrane fusion protein	[TP0840-TP0965 (0.8653204)]
COG0477	COG0845	mlr8233	mlr8233	Efflux pump protein; FarB	mll2582	mll2582	Metalloprotease transporter	[TP0840-TP0965 (0.8653204)]
COG0477	COG0845	mlr3125	mlr3125	Mlr3125 protein {UniProtKB/TrEMBL:Q98GY0}	mll1026	mll1026	Rhizobiocin secretion protein; RspE	[TP0840-TP0965 (0.8653204)]
COG0477	COG0845	mll3464	mll3464	Mll3464 protein {UniProtKB/TrEMBL:Q98G70}	mll5780	mll5780	RND efflux membrane fusion protein	[TP0840-TP0965 (0.8653204)]
COG0477	COG0845	mll0994	mll0994	Probable transport protein	mlr7297	mlr7297	Component of multidrug efflux system	[TP0840-TP0965 (0.8653204)]
COG0477	COG0845	mlr3061	mlr3061	Mlr3061 protein {UniProtKB/TrEMBL:Q98H25}	mlr1394	mlr1394	Mlr1394 protein {UniProtKB/TrEMBL:Q98KN5}	[TP0840-TP0965 (0.8653204)]
COG0477	COG0845	mlr6372	mlr6372	Transport protein {UniProtKB/TrEMBL:Q989L4}	mlr2403	mlr2403	Probable RND efflux membrane fusion protein	[TP0840-TP0965 (0.8653204)]
COG0477	COG0845	mlr4819	mlr4819	Multidrug resistance protein B; drug efflux	mll2582	mll2582	Metalloprotease transporter	[TP0840-TP0965 (0.8653204)]
COG0477	COG0845	mll1313	mll1313	Mll1313 protein {UniProtKB/TrEMBL:Q98KU8}	mlr0589	mlr0589	Probable secretion protein	[TP0840-TP0965 (0.8653204)]
COG0477	COG0845	mlr2429	mlr2429	Probable transporter {UniProtKB/TrEMBL:Q98IF2}	mll1026	mll1026	Rhizobiocin secretion protein; RspE	[TP0840-TP0965 (0.8653204)]
COG0477	COG0845	mll6844	mll6844	Mll6844 protein {UniProtKB/TrEMBL:Q987Z2}	mll5251	mll5251	Exopolysaccharide production protein; ExoF	[TP0840-TP0965 (0.8653204)]
COG0477	COG0845	mlr2785	mlr2785	Probable integral membrane efflux protein	mll2830	mll2830	Component of multidrug efflux system	[TP0840-TP0965 (0.8653204)]
COG0477	COG0845	mlr2429	mlr2429	Probable transporter {UniProtKB/TrEMBL:Q98IF2}	mll6731	mll6731	Multidrug efflux membrane fusion protein	[TP0840-TP0965 (0.8653204)]
COG0477	COG0845	mlr3825	mlr3825	Transmembrane transport protein	mll5520	mll5520	RND efflux membrane fusion protein	[TP0840-TP0965 (0.8653204)]
COG0477	COG0845	mll6249	mll6249	Mll6249 protein {UniProtKB/TrEMBL:Q989X3}	mll1026	mll1026	Rhizobiocin secretion protein; RspE	[TP0840-TP0965 (0.8653204)]
COG0477	COG0845	mll6284	mll6284	Putative transporter {UniProtKB/TrEMBL:Q989T8}	mll2830	mll2830	Component of multidrug efflux system	[TP0840-TP0965 (0.8653204)]
COG0477	COG0845	mll1210	mll1210	Probable transporter {UniProtKB/TrEMBL:Q98L25}	mll1427	mll1427	Probable RND efflux membrane fusion protein	[TP0840-TP0965 (0.8653204)]
COG0477	COG0845	mll2589	mll2589	Probable transporter {UniProtKB/TrEMBL:Q98I34}	mlr3647	mlr3647	RND efflux membrane fusion protein	[TP0840-TP0965 (0.8653204)]
COG0477	COG0845	mlr7399	mlr7399	Mlr7399 protein {UniProtKB/TrEMBL:Q986E3}	mlr3284	mlr3284	RND efflux membrane fusion protein	[TP0840-TP0965 (0.8653204)]
COG0477	COG0845	mlr4214	mlr4214	Integral membrane protein, probable MFS	mlr6772	mlr6772	Rhiziobicin secretion ABC transporter; RspE	[TP0840-TP0965 (0.8653204)]
COG0477	COG0845	mll1470	mll1470	Probable membrane transport protein	mll7356	mll7356	Multidrug efflux membrane fusion protein; MexE	[TP0840-TP0965 (0.8653204)]
COG0477	COG0845	mll8348	mll8348	Multidrug efflux protein	mll5251	mll5251	Exopolysaccharide production protein; ExoF	[TP0840-TP0965 (0.8653204)]
COG0477	COG0845	mlr7399	mlr7399	Mlr7399 protein {UniProtKB/TrEMBL:Q986E3}	mlr2403	mlr2403	Probable RND efflux membrane fusion protein	[TP0840-TP0965 (0.8653204)]
COG0477	COG0845	mll4118	mll4118	Transmembrane transport protein	mll5520	mll5520	RND efflux membrane fusion protein	[TP0840-TP0965 (0.8653204)]
COG0477	COG0845	mll6844	mll6844	Mll6844 protein {UniProtKB/TrEMBL:Q987Z2}	mll2582	mll2582	Metalloprotease transporter	[TP0840-TP0965 (0.8653204)]
COG0477	COG0845	mll2542	mll2542	Probable transporter {UniProtKB/TrEMBL:Q98I66}	mll1026	mll1026	Rhizobiocin secretion protein; RspE	[TP0840-TP0965 (0.8653204)]
COG0477	COG0845	mll5686	mll5686	Transmembrane efflux protein	mll3833	mll3833	Mll3833 protein {UniProtKB/TrEMBL:Q98FC9}	[TP0840-TP0965 (0.8653204)]
COG0477	COG0845	mll5686	mll5686	Transmembrane efflux protein	mll5251	mll5251	Exopolysaccharide production protein; ExoF	[TP0840-TP0965 (0.8653204)]
COG0477	COG0845	mll0051	mll0051	Bicyclomycin resistance protein	mlr1394	mlr1394	Mlr1394 protein {UniProtKB/TrEMBL:Q98KN5}	[TP0840-TP0965 (0.8653204)]
COG0477	COG0845	mll8348	mll8348	Multidrug efflux protein	mlr6772	mlr6772	Rhiziobicin secretion ABC transporter; RspE	[TP0840-TP0965 (0.8653204)]
COG0477	COG0845	mlr3061	mlr3061	Mlr3061 protein {UniProtKB/TrEMBL:Q98H25}	mll5780	mll5780	RND efflux membrane fusion protein	[TP0840-TP0965 (0.8653204)]
COG0477	COG0845	mll0994	mll0994	Probable transport protein	mll5780	mll5780	RND efflux membrane fusion protein	[TP0840-TP0965 (0.8653204)]
COG0477	COG0845	mll4007	mll4007	Mll4007 protein {UniProtKB/TrEMBL:Q98EZ7}	mlr0589	mlr0589	Probable secretion protein	[TP0840-TP0965 (0.8653204)]
COG0477	COG0845	mll2163	mll2163	Mll2163 protein {UniProtKB/TrEMBL:Q98J06}	mlr0589	mlr0589	Probable secretion protein	[TP0840-TP0965 (0.8653204)]
COG0477	COG0845	mll0804	mll0804	Probable transporter of 3-phenylpropionic acid	mlr3284	mlr3284	RND efflux membrane fusion protein	[TP0840-TP0965 (0.8653204)]
COG0477	COG0845	mll6844	mll6844	Mll6844 protein {UniProtKB/TrEMBL:Q987Z2}	mll6731	mll6731	Multidrug efflux membrane fusion protein	[TP0840-TP0965 (0.8653204)]
COG0477	COG0845	mlr3769	mlr3769	Transmembrane transport protein	mlr3284	mlr3284	RND efflux membrane fusion protein	[TP0840-TP0965 (0.8653204)]
COG0477	COG0845	mll8348	mll8348	Multidrug efflux protein	mlr1394	mlr1394	Mlr1394 protein {UniProtKB/TrEMBL:Q98KN5}	[TP0840-TP0965 (0.8653204)]
COG0477	COG0845	mlr6842	mlr6842	Mlr6842 protein {UniProtKB/TrEMBL:Q987Z4}	mll2830	mll2830	Component of multidrug efflux system	[TP0840-TP0965 (0.8653204)]
COG0477	COG0845	mlr0845	mlr0845	Multidrug-efflux transporter lile protein	mll1026	mll1026	Rhizobiocin secretion protein; RspE	[TP0840-TP0965 (0.8653204)]
COG0477	COG0845	mll8348	mll8348	Multidrug efflux protein	mll5780	mll5780	RND efflux membrane fusion protein	[TP0840-TP0965 (0.8653204)]
COG0477	COG0845	mll2492	mll2492	Probable transporter {UniProtKB/TrEMBL:Q98IA5}	mlr3284	mlr3284	RND efflux membrane fusion protein	[TP0840-TP0965 (0.8653204)]
COG0477	COG0845	mlr8233	mlr8233	Efflux pump protein; FarB	mlr6772	mlr6772	Rhiziobicin secretion ABC transporter; RspE	[TP0840-TP0965 (0.8653204)]
COG0477	COG0845	mll1728	mll1728	Probable transporter {UniProtKB/TrEMBL:Q98JY3}	mll1427	mll1427	Probable RND efflux membrane fusion protein	[TP0840-TP0965 (0.8653204)]
COG0477	COG0845	mlr4214	mlr4214	Integral membrane protein, probable MFS	mll1026	mll1026	Rhizobiocin secretion protein; RspE	[TP0840-TP0965 (0.8653204)]
COG0477	COG0845	mlr8233	mlr8233	Efflux pump protein; FarB	mll1427	mll1427	Probable RND efflux membrane fusion protein	[TP0840-TP0965 (0.8653204)]
COG0477	COG0845	mlr2429	mlr2429	Probable transporter {UniProtKB/TrEMBL:Q98IF2}	mll1427	mll1427	Probable RND efflux membrane fusion protein	[TP0840-TP0965 (0.8653204)]
COG0477	COG0845	mll5688	mll5688	Mll5688 protein {UniProtKB/TrEMBL:Q98B83}	mll2830	mll2830	Component of multidrug efflux system	[TP0840-TP0965 (0.8653204)]
COG0477	COG0845	mlr2429	mlr2429	Probable transporter {UniProtKB/TrEMBL:Q98IF2}	mll5780	mll5780	RND efflux membrane fusion protein	[TP0840-TP0965 (0.8653204)]
COG0477	COG0845	mlr3061	mlr3061	Mlr3061 protein {UniProtKB/TrEMBL:Q98H25}	mll1427	mll1427	Probable RND efflux membrane fusion protein	[TP0840-TP0965 (0.8653204)]
COG0477	COG0845	mlr3125	mlr3125	Mlr3125 protein {UniProtKB/TrEMBL:Q98GY0}	mll2582	mll2582	Metalloprotease transporter	[TP0840-TP0965 (0.8653204)]
COG0477	COG0845	mlr3061	mlr3061	Mlr3061 protein {UniProtKB/TrEMBL:Q98H25}	mll5251	mll5251	Exopolysaccharide production protein; ExoF	[TP0840-TP0965 (0.8653204)]
COG0477	COG0845	mlr2429	mlr2429	Probable transporter {UniProtKB/TrEMBL:Q98IF2}	mll3833	mll3833	Mll3833 protein {UniProtKB/TrEMBL:Q98FC9}	[TP0840-TP0965 (0.8653204)]
COG0477	COG0845	mll4007	mll4007	Mll4007 protein {UniProtKB/TrEMBL:Q98EZ7}	mll3833	mll3833	Mll3833 protein {UniProtKB/TrEMBL:Q98FC9}	[TP0840-TP0965 (0.8653204)]
COG0477	COG0845	mll0804	mll0804	Probable transporter of 3-phenylpropionic acid	mll7356	mll7356	Multidrug efflux membrane fusion protein; MexE	[TP0840-TP0965 (0.8653204)]
COG0477	COG0845	mll4007	mll4007	Mll4007 protein {UniProtKB/TrEMBL:Q98EZ7}	mll1427	mll1427	Probable RND efflux membrane fusion protein	[TP0840-TP0965 (0.8653204)]
COG0477	COG0845	mll0051	mll0051	Bicyclomycin resistance protein	mll5780	mll5780	RND efflux membrane fusion protein	[TP0840-TP0965 (0.8653204)]
COG0477	COG0845	mlr3825	mlr3825	Transmembrane transport protein	mlr4594	mlr4594	Mlr4594 protein {UniProtKB/TrEMBL:Q98DQ7}	[TP0840-TP0965 (0.8653204)]
COG0477	COG0845	mlr2264	mlr2264	Probable antibiotic resistance protein	mll1427	mll1427	Probable RND efflux membrane fusion protein	[TP0840-TP0965 (0.8653204)]
COG0477	COG0845	mlr3061	mlr3061	Mlr3061 protein {UniProtKB/TrEMBL:Q98H25}	mlr3284	mlr3284	RND efflux membrane fusion protein	[TP0840-TP0965 (0.8653204)]
COG0477	COG0845	mlr3769	mlr3769	Transmembrane transport protein	mll5519	mll5519	RND efflux membrane fusion protein	[TP0840-TP0965 (0.8653204)]
COG0477	COG0845	mlr1277	mlr1277	Probable transporter {UniProtKB/TrEMBL:Q98KX4}	mll2830	mll2830	Component of multidrug efflux system	[TP0840-TP0965 (0.8653204)]
COG0477	COG0845	mlr2785	mlr2785	Probable integral membrane efflux protein	mll1427	mll1427	Probable RND efflux membrane fusion protein	[TP0840-TP0965 (0.8653204)]
COG0477	COG0845	mll6249	mll6249	Mll6249 protein {UniProtKB/TrEMBL:Q989X3}	mlr3284	mlr3284	RND efflux membrane fusion protein	[TP0840-TP0965 (0.8653204)]
COG0477	COG0845	mll5688	mll5688	Mll5688 protein {UniProtKB/TrEMBL:Q98B83}	mll7356	mll7356	Multidrug efflux membrane fusion protein; MexE	[TP0840-TP0965 (0.8653204)]
COG0477	COG0845	mlr2785	mlr2785	Probable integral membrane efflux protein	mlr1394	mlr1394	Mlr1394 protein {UniProtKB/TrEMBL:Q98KN5}	[TP0840-TP0965 (0.8653204)]
COG0477	COG0845	mlr6372	mlr6372	Transport protein {UniProtKB/TrEMBL:Q989L4}	mll5519	mll5519	RND efflux membrane fusion protein	[TP0840-TP0965 (0.8653204)]
COG0477	COG0845	mll2492	mll2492	Probable transporter {UniProtKB/TrEMBL:Q98IA5}	mlr2403	mlr2403	Probable RND efflux membrane fusion protein	[TP0840-TP0965 (0.8653204)]
COG0477	COG0845	mlr2945	mlr2945	Probable integral membrane efflux protein	mll2830	mll2830	Component of multidrug efflux system	[TP0840-TP0965 (0.8653204)]
COG0477	COG0845	mlr3125	mlr3125	Mlr3125 protein {UniProtKB/TrEMBL:Q98GY0}	mlr3647	mlr3647	RND efflux membrane fusion protein	[TP0840-TP0965 (0.8653204)]
COG0477	COG0845	mll6284	mll6284	Putative transporter {UniProtKB/TrEMBL:Q989T8}	mll3833	mll3833	Mll3833 protein {UniProtKB/TrEMBL:Q98FC9}	[TP0840-TP0965 (0.8653204)]
COG0477	COG0845	mlr3061	mlr3061	Mlr3061 protein {UniProtKB/TrEMBL:Q98H25}	mll1026	mll1026	Rhizobiocin secretion protein; RspE	[TP0840-TP0965 (0.8653204)]
COG0477	COG0845	mll1470	mll1470	Probable membrane transport protein	mll5251	mll5251	Exopolysaccharide production protein; ExoF	[TP0840-TP0965 (0.8653204)]
COG0477	COG0845	mll3424	mll3424	Transmembrane efflux protein	mll1427	mll1427	Probable RND efflux membrane fusion protein	[TP0840-TP0965 (0.8653204)]
COG0477	COG0845	mll2542	mll2542	Probable transporter {UniProtKB/TrEMBL:Q98I66}	mlr2403	mlr2403	Probable RND efflux membrane fusion protein	[TP0840-TP0965 (0.8653204)]
COG0477	COG0845	mll0051	mll0051	Bicyclomycin resistance protein	mll2582	mll2582	Metalloprotease transporter	[TP0840-TP0965 (0.8653204)]
COG0477	COG0845	mll0804	mll0804	Probable transporter of 3-phenylpropionic acid	mlr7297	mlr7297	Component of multidrug efflux system	[TP0840-TP0965 (0.8653204)]
COG0477	COG0845	mll3424	mll3424	Transmembrane efflux protein	mll5251	mll5251	Exopolysaccharide production protein; ExoF	[TP0840-TP0965 (0.8653204)]
COG0477	COG0845	mlr3061	mlr3061	Mlr3061 protein {UniProtKB/TrEMBL:Q98H25}	mlr7297	mlr7297	Component of multidrug efflux system	[TP0840-TP0965 (0.8653204)]
COG0477	COG0845	mlr6842	mlr6842	Mlr6842 protein {UniProtKB/TrEMBL:Q987Z4}	mlr7297	mlr7297	Component of multidrug efflux system	[TP0840-TP0965 (0.8653204)]
COG0477	COG0845	mll1210	mll1210	Probable transporter {UniProtKB/TrEMBL:Q98L25}	mll1026	mll1026	Rhizobiocin secretion protein; RspE	[TP0840-TP0965 (0.8653204)]
COG0477	COG0845	mlr3769	mlr3769	Transmembrane transport protein	mlr3647	mlr3647	RND efflux membrane fusion protein	[TP0840-TP0965 (0.8653204)]
COG0477	COG0845	mll1470	mll1470	Probable membrane transport protein	mll2582	mll2582	Metalloprotease transporter	[TP0840-TP0965 (0.8653204)]
COG0477	COG0845	mlr4819	mlr4819	Multidrug resistance protein B; drug efflux	mll5251	mll5251	Exopolysaccharide production protein; ExoF	[TP0840-TP0965 (0.8653204)]
COG0477	COG0845	mlr2380	mlr2380	Probable transport protein	mlr7297	mlr7297	Component of multidrug efflux system	[TP0840-TP0965 (0.8653204)]
COG0477	COG0845	mlr2945	mlr2945	Probable integral membrane efflux protein	mll1026	mll1026	Rhizobiocin secretion protein; RspE	[TP0840-TP0965 (0.8653204)]
COG0477	COG0845	mll8382	mll8382	Multi-drug resistance efflux pump	mll5520	mll5520	RND efflux membrane fusion protein	[TP0840-TP0965 (0.8653204)]
COG0477	COG0845	mlr3769	mlr3769	Transmembrane transport protein	mll1427	mll1427	Probable RND efflux membrane fusion protein	[TP0840-TP0965 (0.8653204)]
COG0477	COG0845	mll6284	mll6284	Putative transporter {UniProtKB/TrEMBL:Q989T8}	mll6731	mll6731	Multidrug efflux membrane fusion protein	[TP0840-TP0965 (0.8653204)]
COG0477	COG0845	mll1470	mll1470	Probable membrane transport protein	mll5519	mll5519	RND efflux membrane fusion protein	[TP0840-TP0965 (0.8653204)]
COG0477	COG0845	mll5686	mll5686	Transmembrane efflux protein	mll5780	mll5780	RND efflux membrane fusion protein	[TP0840-TP0965 (0.8653204)]
COG0477	COG0845	mll1470	mll1470	Probable membrane transport protein	mlr4594	mlr4594	Mlr4594 protein {UniProtKB/TrEMBL:Q98DQ7}	[TP0840-TP0965 (0.8653204)]
COG0477	COG0845	mll6284	mll6284	Putative transporter {UniProtKB/TrEMBL:Q989T8}	mll5780	mll5780	RND efflux membrane fusion protein	[TP0840-TP0965 (0.8653204)]
COG0477	COG0845	mll2492	mll2492	Probable transporter {UniProtKB/TrEMBL:Q98IA5}	mll3833	mll3833	Mll3833 protein {UniProtKB/TrEMBL:Q98FC9}	[TP0840-TP0965 (0.8653204)]
COG0477	COG0845	mlr1142	mlr1142	Probable transmembrane efflux protein	mll6731	mll6731	Multidrug efflux membrane fusion protein	[TP0840-TP0965 (0.8653204)]
COG0477	COG0845	mll0804	mll0804	Probable transporter of 3-phenylpropionic acid	mll2582	mll2582	Metalloprotease transporter	[TP0840-TP0965 (0.8653204)]
COG0477	COG0845	mlr1277	mlr1277	Probable transporter {UniProtKB/TrEMBL:Q98KX4}	mll3833	mll3833	Mll3833 protein {UniProtKB/TrEMBL:Q98FC9}	[TP0840-TP0965 (0.8653204)]
COG0477	COG0845	mlr1277	mlr1277	Probable transporter {UniProtKB/TrEMBL:Q98KX4}	mll5251	mll5251	Exopolysaccharide production protein; ExoF	[TP0840-TP0965 (0.8653204)]
COG0477	COG0845	mll5686	mll5686	Transmembrane efflux protein	mlr6772	mlr6772	Rhiziobicin secretion ABC transporter; RspE	[TP0840-TP0965 (0.8653204)]
COG0477	COG0845	mll2589	mll2589	Probable transporter {UniProtKB/TrEMBL:Q98I34}	mll2830	mll2830	Component of multidrug efflux system	[TP0840-TP0965 (0.8653204)]
COG0477	COG0845	mll0051	mll0051	Bicyclomycin resistance protein	mll6731	mll6731	Multidrug efflux membrane fusion protein	[TP0840-TP0965 (0.8653204)]
COG0477	COG0845	mlr3769	mlr3769	Transmembrane transport protein	mlr0589	mlr0589	Probable secretion protein	[TP0840-TP0965 (0.8653204)]
COG0477	COG0845	mll1210	mll1210	Probable transporter {UniProtKB/TrEMBL:Q98L25}	mll2830	mll2830	Component of multidrug efflux system	[TP0840-TP0965 (0.8653204)]
COG0477	COG0845	mll3464	mll3464	Mll3464 protein {UniProtKB/TrEMBL:Q98G70}	mll5520	mll5520	RND efflux membrane fusion protein	[TP0840-TP0965 (0.8653204)]
COG0477	COG0845	mll8348	mll8348	Multidrug efflux protein	mll6731	mll6731	Multidrug efflux membrane fusion protein	[TP0840-TP0965 (0.8653204)]
COG0477	COG0845	mll2589	mll2589	Probable transporter {UniProtKB/TrEMBL:Q98I34}	mlr1394	mlr1394	Mlr1394 protein {UniProtKB/TrEMBL:Q98KN5}	[TP0840-TP0965 (0.8653204)]
COG0477	COG0845	mll8348	mll8348	Multidrug efflux protein	mll5520	mll5520	RND efflux membrane fusion protein	[TP0840-TP0965 (0.8653204)]
COG0477	COG0845	mll4118	mll4118	Transmembrane transport protein	mlr1394	mlr1394	Mlr1394 protein {UniProtKB/TrEMBL:Q98KN5}	[TP0840-TP0965 (0.8653204)]
COG0477	COG0845	mll1313	mll1313	Mll1313 protein {UniProtKB/TrEMBL:Q98KU8}	mll2830	mll2830	Component of multidrug efflux system	[TP0840-TP0965 (0.8653204)]
COG0477	COG0845	mll8382	mll8382	Multi-drug resistance efflux pump	mlr6772	mlr6772	Rhiziobicin secretion ABC transporter; RspE	[TP0840-TP0965 (0.8653204)]
COG0477	COG0845	mlr3769	mlr3769	Transmembrane transport protein	mll2830	mll2830	Component of multidrug efflux system	[TP0840-TP0965 (0.8653204)]
COG0477	COG0845	mll1728	mll1728	Probable transporter {UniProtKB/TrEMBL:Q98JY3}	mll5519	mll5519	RND efflux membrane fusion protein	[TP0840-TP0965 (0.8653204)]
COG0477	COG0845	mll3424	mll3424	Transmembrane efflux protein	mlr3284	mlr3284	RND efflux membrane fusion protein	[TP0840-TP0965 (0.8653204)]
COG0477	COG0845	mll4007	mll4007	Mll4007 protein {UniProtKB/TrEMBL:Q98EZ7}	mll6731	mll6731	Multidrug efflux membrane fusion protein	[TP0840-TP0965 (0.8653204)]
COG0477	COG0845	mll1210	mll1210	Probable transporter {UniProtKB/TrEMBL:Q98L25}	mll5520	mll5520	RND efflux membrane fusion protein	[TP0840-TP0965 (0.8653204)]
COG0477	COG0845	mlr2945	mlr2945	Probable integral membrane efflux protein	mlr7297	mlr7297	Component of multidrug efflux system	[TP0840-TP0965 (0.8653204)]
COG0477	COG0845	mll0994	mll0994	Probable transport protein	mlr3647	mlr3647	RND efflux membrane fusion protein	[TP0840-TP0965 (0.8653204)]
COG0477	COG0845	mlr2380	mlr2380	Probable transport protein	mlr6772	mlr6772	Rhiziobicin secretion ABC transporter; RspE	[TP0840-TP0965 (0.8653204)]
COG0477	COG0845	mll1522	mll1522	Probable multidrug efflux protein	mlr2403	mlr2403	Probable RND efflux membrane fusion protein	[TP0840-TP0965 (0.8653204)]
COG0477	COG0845	mlr0791	mlr0791	Probable membrane transport protein	mlr3647	mlr3647	RND efflux membrane fusion protein	[TP0840-TP0965 (0.8653204)]
COG0477	COG0845	mll2492	mll2492	Probable transporter {UniProtKB/TrEMBL:Q98IA5}	mll2830	mll2830	Component of multidrug efflux system	[TP0840-TP0965 (0.8653204)]
COG0477	COG0845	mlr4214	mlr4214	Integral membrane protein, probable MFS	mll5520	mll5520	RND efflux membrane fusion protein	[TP0840-TP0965 (0.8653204)]
COG0477	COG0845	mll4007	mll4007	Mll4007 protein {UniProtKB/TrEMBL:Q98EZ7}	mll5520	mll5520	RND efflux membrane fusion protein	[TP0840-TP0965 (0.8653204)]
COG0477	COG0845	mll1685	mll1685	Probable oxalate/formate antiporter	mll5251	mll5251	Exopolysaccharide production protein; ExoF	[TP0840-TP0965 (0.8653204)]
COG0477	COG0845	mll3424	mll3424	Transmembrane efflux protein	mll1026	mll1026	Rhizobiocin secretion protein; RspE	[TP0840-TP0965 (0.8653204)]
COG0477	COG0845	mll6844	mll6844	Mll6844 protein {UniProtKB/TrEMBL:Q987Z2}	mlr1394	mlr1394	Mlr1394 protein {UniProtKB/TrEMBL:Q98KN5}	[TP0840-TP0965 (0.8653204)]
COG0477	COG0845	mlr0845	mlr0845	Multidrug-efflux transporter lile protein	mlr3284	mlr3284	RND efflux membrane fusion protein	[TP0840-TP0965 (0.8653204)]
COG0477	COG0845	mll1728	mll1728	Probable transporter {UniProtKB/TrEMBL:Q98JY3}	mlr7297	mlr7297	Component of multidrug efflux system	[TP0840-TP0965 (0.8653204)]
COG0477	COG0845	mll4118	mll4118	Transmembrane transport protein	mlr7297	mlr7297	Component of multidrug efflux system	[TP0840-TP0965 (0.8653204)]
COG0477	COG0845	mll1470	mll1470	Probable membrane transport protein	mlr6772	mlr6772	Rhiziobicin secretion ABC transporter; RspE	[TP0840-TP0965 (0.8653204)]
COG0477	COG0845	mll2492	mll2492	Probable transporter {UniProtKB/TrEMBL:Q98IA5}	mll7356	mll7356	Multidrug efflux membrane fusion protein; MexE	[TP0840-TP0965 (0.8653204)]
COG0477	COG0845	mlr6372	mlr6372	Transport protein {UniProtKB/TrEMBL:Q989L4}	mlr6772	mlr6772	Rhiziobicin secretion ABC transporter; RspE	[TP0840-TP0965 (0.8653204)]
COG0477	COG0845	mll8348	mll8348	Multidrug efflux protein	mlr3647	mlr3647	RND efflux membrane fusion protein	[TP0840-TP0965 (0.8653204)]
COG0477	COG0845	mlr6842	mlr6842	Mlr6842 protein {UniProtKB/TrEMBL:Q987Z4}	mll1026	mll1026	Rhizobiocin secretion protein; RspE	[TP0840-TP0965 (0.8653204)]
COG0477	COG0845	mll1728	mll1728	Probable transporter {UniProtKB/TrEMBL:Q98JY3}	mll5251	mll5251	Exopolysaccharide production protein; ExoF	[TP0840-TP0965 (0.8653204)]
COG0477	COG0845	mlr3769	mlr3769	Transmembrane transport protein	mlr6772	mlr6772	Rhiziobicin secretion ABC transporter; RspE	[TP0840-TP0965 (0.8653204)]
COG0477	COG0845	mll6249	mll6249	Mll6249 protein {UniProtKB/TrEMBL:Q989X3}	mlr6772	mlr6772	Rhiziobicin secretion ABC transporter; RspE	[TP0840-TP0965 (0.8653204)]
COG0477	COG0845	mlr3769	mlr3769	Transmembrane transport protein	mll7356	mll7356	Multidrug efflux membrane fusion protein; MexE	[TP0840-TP0965 (0.8653204)]
COG0477	COG0845	mlr2785	mlr2785	Probable integral membrane efflux protein	mlr6772	mlr6772	Rhiziobicin secretion ABC transporter; RspE	[TP0840-TP0965 (0.8653204)]
COG0477	COG0845	mll6284	mll6284	Putative transporter {UniProtKB/TrEMBL:Q989T8}	mll5520	mll5520	RND efflux membrane fusion protein	[TP0840-TP0965 (0.8653204)]
COG0477	COG0845	mlr1277	mlr1277	Probable transporter {UniProtKB/TrEMBL:Q98KX4}	mlr6772	mlr6772	Rhiziobicin secretion ABC transporter; RspE	[TP0840-TP0965 (0.8653204)]
COG0477	COG0845	mlr3061	mlr3061	Mlr3061 protein {UniProtKB/TrEMBL:Q98H25}	mll5520	mll5520	RND efflux membrane fusion protein	[TP0840-TP0965 (0.8653204)]
COG0477	COG0845	mll5688	mll5688	Mll5688 protein {UniProtKB/TrEMBL:Q98B83}	mlr0589	mlr0589	Probable secretion protein	[TP0840-TP0965 (0.8653204)]
COG0477	COG0845	mll6249	mll6249	Mll6249 protein {UniProtKB/TrEMBL:Q989X3}	mll5780	mll5780	RND efflux membrane fusion protein	[TP0840-TP0965 (0.8653204)]
COG0477	COG0845	mlr3061	mlr3061	Mlr3061 protein {UniProtKB/TrEMBL:Q98H25}	mll5519	mll5519	RND efflux membrane fusion protein	[TP0840-TP0965 (0.8653204)]
COG0477	COG0845	mlr2945	mlr2945	Probable integral membrane efflux protein	mll5519	mll5519	RND efflux membrane fusion protein	[TP0840-TP0965 (0.8653204)]
COG0477	COG0845	mll3424	mll3424	Transmembrane efflux protein	mlr3647	mlr3647	RND efflux membrane fusion protein	[TP0840-TP0965 (0.8653204)]
COG0477	COG0845	mlr1142	mlr1142	Probable transmembrane efflux protein	mll3833	mll3833	Mll3833 protein {UniProtKB/TrEMBL:Q98FC9}	[TP0840-TP0965 (0.8653204)]
COG0477	COG0845	mll8356	mll8356	Mll8356 protein {UniProtKB/TrEMBL:Q983F1}	mll2830	mll2830	Component of multidrug efflux system	[TP0840-TP0965 (0.8653204)]
COG0477	COG0845	mlr0791	mlr0791	Probable membrane transport protein	mll5519	mll5519	RND efflux membrane fusion protein	[TP0840-TP0965 (0.8653204)]
COG0477	COG0845	mll2542	mll2542	Probable transporter {UniProtKB/TrEMBL:Q98I66}	mll1427	mll1427	Probable RND efflux membrane fusion protein	[TP0840-TP0965 (0.8653204)]
COG0477	COG0845	mll0804	mll0804	Probable transporter of 3-phenylpropionic acid	mll5251	mll5251	Exopolysaccharide production protein; ExoF	[TP0840-TP0965 (0.8653204)]
COG0477	COG0845	mlr4214	mlr4214	Integral membrane protein, probable MFS	mll5780	mll5780	RND efflux membrane fusion protein	[TP0840-TP0965 (0.8653204)]
COG0477	COG0845	mll4007	mll4007	Mll4007 protein {UniProtKB/TrEMBL:Q98EZ7}	mlr3647	mlr3647	RND efflux membrane fusion protein	[TP0840-TP0965 (0.8653204)]
COG0477	COG0845	mll3464	mll3464	Mll3464 protein {UniProtKB/TrEMBL:Q98G70}	mll2582	mll2582	Metalloprotease transporter	[TP0840-TP0965 (0.8653204)]
COG0477	COG0845	mll6284	mll6284	Putative transporter {UniProtKB/TrEMBL:Q989T8}	mlr7297	mlr7297	Component of multidrug efflux system	[TP0840-TP0965 (0.8653204)]
COG0477	COG0845	mlr0845	mlr0845	Multidrug-efflux transporter lile protein	mll5780	mll5780	RND efflux membrane fusion protein	[TP0840-TP0965 (0.8653204)]
COG0477	COG0845	mll6249	mll6249	Mll6249 protein {UniProtKB/TrEMBL:Q989X3}	mll3833	mll3833	Mll3833 protein {UniProtKB/TrEMBL:Q98FC9}	[TP0840-TP0965 (0.8653204)]
COG0477	COG0845	mll1210	mll1210	Probable transporter {UniProtKB/TrEMBL:Q98L25}	mlr2403	mlr2403	Probable RND efflux membrane fusion protein	[TP0840-TP0965 (0.8653204)]
COG0477	COG0845	mlr0791	mlr0791	Probable membrane transport protein	mll6731	mll6731	Multidrug efflux membrane fusion protein	[TP0840-TP0965 (0.8653204)]
COG0477	COG0845	mlr4214	mlr4214	Integral membrane protein, probable MFS	mll1427	mll1427	Probable RND efflux membrane fusion protein	[TP0840-TP0965 (0.8653204)]
COG0477	COG0845	mlr0338	mlr0338	Probable integral membrane sugar transporter	mll5780	mll5780	RND efflux membrane fusion protein	[TP0840-TP0965 (0.8653204)]
COG0477	COG0845	mll1313	mll1313	Mll1313 protein {UniProtKB/TrEMBL:Q98KU8}	mlr7297	mlr7297	Component of multidrug efflux system	[TP0840-TP0965 (0.8653204)]
COG0477	COG0845	mlr1142	mlr1142	Probable transmembrane efflux protein	mll5780	mll5780	RND efflux membrane fusion protein	[TP0840-TP0965 (0.8653204)]
COG0477	COG0845	mlr8233	mlr8233	Efflux pump protein; FarB	mll2830	mll2830	Component of multidrug efflux system	[TP0840-TP0965 (0.8653204)]
COG0477	COG0845	mll6284	mll6284	Putative transporter {UniProtKB/TrEMBL:Q989T8}	mll5519	mll5519	RND efflux membrane fusion protein	[TP0840-TP0965 (0.8653204)]
COG0477	COG0845	mlr1277	mlr1277	Probable transporter {UniProtKB/TrEMBL:Q98KX4}	mlr4594	mlr4594	Mlr4594 protein {UniProtKB/TrEMBL:Q98DQ7}	[TP0840-TP0965 (0.8653204)]
COG0477	COG0845	mlr8233	mlr8233	Efflux pump protein; FarB	mll6731	mll6731	Multidrug efflux membrane fusion protein	[TP0840-TP0965 (0.8653204)]
COG0477	COG0845	mll2589	mll2589	Probable transporter {UniProtKB/TrEMBL:Q98I34}	mlr6772	mlr6772	Rhiziobicin secretion ABC transporter; RspE	[TP0840-TP0965 (0.8653204)]
COG0477	COG0845	mll0804	mll0804	Probable transporter of 3-phenylpropionic acid	mll5519	mll5519	RND efflux membrane fusion protein	[TP0840-TP0965 (0.8653204)]
COG0477	COG0845	mlr3825	mlr3825	Transmembrane transport protein	mll1026	mll1026	Rhizobiocin secretion protein; RspE	[TP0840-TP0965 (0.8653204)]
COG0477	COG0845	mll1470	mll1470	Probable membrane transport protein	mlr3284	mlr3284	RND efflux membrane fusion protein	[TP0840-TP0965 (0.8653204)]
COG0477	COG0845	mll0994	mll0994	Probable transport protein	mlr4594	mlr4594	Mlr4594 protein {UniProtKB/TrEMBL:Q98DQ7}	[TP0840-TP0965 (0.8653204)]
COG0477	COG0845	mll8356	mll8356	Mll8356 protein {UniProtKB/TrEMBL:Q983F1}	mll5519	mll5519	RND efflux membrane fusion protein	[TP0840-TP0965 (0.8653204)]
COG0477	COG0845	mlr4819	mlr4819	Multidrug resistance protein B; drug efflux	mll5780	mll5780	RND efflux membrane fusion protein	[TP0840-TP0965 (0.8653204)]
COG0477	COG0845	mlr3125	mlr3125	Mlr3125 protein {UniProtKB/TrEMBL:Q98GY0}	mll5519	mll5519	RND efflux membrane fusion protein	[TP0840-TP0965 (0.8653204)]
COG0477	COG0845	mlr0791	mlr0791	Probable membrane transport protein	mlr6772	mlr6772	Rhiziobicin secretion ABC transporter; RspE	[TP0840-TP0965 (0.8653204)]
COG0477	COG0845	mll4118	mll4118	Transmembrane transport protein	mlr0589	mlr0589	Probable secretion protein	[TP0840-TP0965 (0.8653204)]
COG0477	COG0845	mll2589	mll2589	Probable transporter {UniProtKB/TrEMBL:Q98I34}	mlr0589	mlr0589	Probable secretion protein	[TP0840-TP0965 (0.8653204)]
COG0477	COG0845	mll1470	mll1470	Probable membrane transport protein	mll3833	mll3833	Mll3833 protein {UniProtKB/TrEMBL:Q98FC9}	[TP0840-TP0965 (0.8653204)]
COG0477	COG0845	mlr3825	mlr3825	Transmembrane transport protein	mll3833	mll3833	Mll3833 protein {UniProtKB/TrEMBL:Q98FC9}	[TP0840-TP0965 (0.8653204)]
COG0477	COG0845	mlr1142	mlr1142	Probable transmembrane efflux protein	mlr4594	mlr4594	Mlr4594 protein {UniProtKB/TrEMBL:Q98DQ7}	[TP0840-TP0965 (0.8653204)]
COG0477	COG0845	mlr2687	mlr2687	Probable fosmidomycin resistance protein	mll1026	mll1026	Rhizobiocin secretion protein; RspE	[TP0840-TP0965 (0.8653204)]
COG0477	COG0845	mll2589	mll2589	Probable transporter {UniProtKB/TrEMBL:Q98I34}	mlr3284	mlr3284	RND efflux membrane fusion protein	[TP0840-TP0965 (0.8653204)]
COG0477	COG0845	mlr2945	mlr2945	Probable integral membrane efflux protein	mlr3647	mlr3647	RND efflux membrane fusion protein	[TP0840-TP0965 (0.8653204)]
COG0477	COG0845	mll1685	mll1685	Probable oxalate/formate antiporter	mll7356	mll7356	Multidrug efflux membrane fusion protein; MexE	[TP0840-TP0965 (0.8653204)]
COG0477	COG0845	mlr7399	mlr7399	Mlr7399 protein {UniProtKB/TrEMBL:Q986E3}	mll5520	mll5520	RND efflux membrane fusion protein	[TP0840-TP0965 (0.8653204)]
COG0477	COG0845	mlr0338	mlr0338	Probable integral membrane sugar transporter	mll2582	mll2582	Metalloprotease transporter	[TP0840-TP0965 (0.8653204)]
COG0477	COG0845	mll4007	mll4007	Mll4007 protein {UniProtKB/TrEMBL:Q98EZ7}	mll7356	mll7356	Multidrug efflux membrane fusion protein; MexE	[TP0840-TP0965 (0.8653204)]
COG0477	COG0845	mll1210	mll1210	Probable transporter {UniProtKB/TrEMBL:Q98L25}	mll5519	mll5519	RND efflux membrane fusion protein	[TP0840-TP0965 (0.8653204)]
COG0477	COG0845	mlr2785	mlr2785	Probable integral membrane efflux protein	mll5519	mll5519	RND efflux membrane fusion protein	[TP0840-TP0965 (0.8653204)]
COG0477	COG0845	mlr4214	mlr4214	Integral membrane protein, probable MFS	mlr1394	mlr1394	Mlr1394 protein {UniProtKB/TrEMBL:Q98KN5}	[TP0840-TP0965 (0.8653204)]
COG0477	COG0845	mll1313	mll1313	Mll1313 protein {UniProtKB/TrEMBL:Q98KU8}	mll5780	mll5780	RND efflux membrane fusion protein	[TP0840-TP0965 (0.8653204)]
COG0477	COG0845	mll8348	mll8348	Multidrug efflux protein	mlr2403	mlr2403	Probable RND efflux membrane fusion protein	[TP0840-TP0965 (0.8653204)]
COG0477	COG0845	mll6284	mll6284	Putative transporter {UniProtKB/TrEMBL:Q989T8}	mll2582	mll2582	Metalloprotease transporter	[TP0840-TP0965 (0.8653204)]
COG0477	COG0845	mll8348	mll8348	Multidrug efflux protein	mlr7297	mlr7297	Component of multidrug efflux system	[TP0840-TP0965 (0.8653204)]
COG0477	COG0845	mlr3061	mlr3061	Mlr3061 protein {UniProtKB/TrEMBL:Q98H25}	mlr2403	mlr2403	Probable RND efflux membrane fusion protein	[TP0840-TP0965 (0.8653204)]
COG0477	COG0845	mll3424	mll3424	Transmembrane efflux protein	mlr2403	mlr2403	Probable RND efflux membrane fusion protein	[TP0840-TP0965 (0.8653204)]
COG0477	COG0845	mll5688	mll5688	Mll5688 protein {UniProtKB/TrEMBL:Q98B83}	mlr4594	mlr4594	Mlr4594 protein {UniProtKB/TrEMBL:Q98DQ7}	[TP0840-TP0965 (0.8653204)]
COG0477	COG0845	mlr3825	mlr3825	Transmembrane transport protein	mlr0589	mlr0589	Probable secretion protein	[TP0840-TP0965 (0.8653204)]
COG0477	COG0845	mll1470	mll1470	Probable membrane transport protein	mll6731	mll6731	Multidrug efflux membrane fusion protein	[TP0840-TP0965 (0.8653204)]
COG0477	COG0845	mlr8233	mlr8233	Efflux pump protein; FarB	mlr0589	mlr0589	Probable secretion protein	[TP0840-TP0965 (0.8653204)]
COG0477	COG0845	mll6844	mll6844	Mll6844 protein {UniProtKB/TrEMBL:Q987Z2}	mlr4594	mlr4594	Mlr4594 protein {UniProtKB/TrEMBL:Q98DQ7}	[TP0840-TP0965 (0.8653204)]
COG0477	COG0845	mll6844	mll6844	Mll6844 protein {UniProtKB/TrEMBL:Q987Z2}	mll5780	mll5780	RND efflux membrane fusion protein	[TP0840-TP0965 (0.8653204)]
COG0477	COG0845	mlr2687	mlr2687	Probable fosmidomycin resistance protein	mlr4594	mlr4594	Mlr4594 protein {UniProtKB/TrEMBL:Q98DQ7}	[TP0840-TP0965 (0.8653204)]
COG0477	COG0845	mll0051	mll0051	Bicyclomycin resistance protein	mll1427	mll1427	Probable RND efflux membrane fusion protein	[TP0840-TP0965 (0.8653204)]
COG0477	COG0845	mlr3769	mlr3769	Transmembrane transport protein	mlr2403	mlr2403	Probable RND efflux membrane fusion protein	[TP0840-TP0965 (0.8653204)]
COG0477	COG0845	mlr0845	mlr0845	Multidrug-efflux transporter lile protein	mll5251	mll5251	Exopolysaccharide production protein; ExoF	[TP0840-TP0965 (0.8653204)]
COG0477	COG0845	mll8382	mll8382	Multi-drug resistance efflux pump	mlr3284	mlr3284	RND efflux membrane fusion protein	[TP0840-TP0965 (0.8653204)]
COG0477	COG0845	mll2163	mll2163	Mll2163 protein {UniProtKB/TrEMBL:Q98J06}	mlr4594	mlr4594	Mlr4594 protein {UniProtKB/TrEMBL:Q98DQ7}	[TP0840-TP0965 (0.8653204)]
COG0477	COG0845	mlr2429	mlr2429	Probable transporter {UniProtKB/TrEMBL:Q98IF2}	mll5520	mll5520	RND efflux membrane fusion protein	[TP0840-TP0965 (0.8653204)]
COG0477	COG0845	mll3464	mll3464	Mll3464 protein {UniProtKB/TrEMBL:Q98G70}	mll2830	mll2830	Component of multidrug efflux system	[TP0840-TP0965 (0.8653204)]
COG0477	COG0845	mlr3825	mlr3825	Transmembrane transport protein	mll6731	mll6731	Multidrug efflux membrane fusion protein	[TP0840-TP0965 (0.8653204)]
COG0477	COG0845	mlr2945	mlr2945	Probable integral membrane efflux protein	mll5780	mll5780	RND efflux membrane fusion protein	[TP0840-TP0965 (0.8653204)]
COG0477	COG0845	mll8348	mll8348	Multidrug efflux protein	mlr0589	mlr0589	Probable secretion protein	[TP0840-TP0965 (0.8653204)]
COG0477	COG0845	mlr3825	mlr3825	Transmembrane transport protein	mlr3284	mlr3284	RND efflux membrane fusion protein	[TP0840-TP0965 (0.8653204)]
COG0477	COG0845	mlr2264	mlr2264	Probable antibiotic resistance protein	mll5780	mll5780	RND efflux membrane fusion protein	[TP0840-TP0965 (0.8653204)]
COG0477	COG0845	mlr6372	mlr6372	Transport protein {UniProtKB/TrEMBL:Q989L4}	mll5780	mll5780	RND efflux membrane fusion protein	[TP0840-TP0965 (0.8653204)]
COG0477	COG0845	mlr3769	mlr3769	Transmembrane transport protein	mlr7297	mlr7297	Component of multidrug efflux system	[TP0840-TP0965 (0.8653204)]
COG0477	COG0845	mlr0338	mlr0338	Probable integral membrane sugar transporter	mll2830	mll2830	Component of multidrug efflux system	[TP0840-TP0965 (0.8653204)]
COG0477	COG0845	mll2492	mll2492	Probable transporter {UniProtKB/TrEMBL:Q98IA5}	mll5251	mll5251	Exopolysaccharide production protein; ExoF	[TP0840-TP0965 (0.8653204)]
COG0477	COG0845	mll6844	mll6844	Mll6844 protein {UniProtKB/TrEMBL:Q987Z2}	mlr6772	mlr6772	Rhiziobicin secretion ABC transporter; RspE	[TP0840-TP0965 (0.8653204)]
COG0477	COG0845	mll1685	mll1685	Probable oxalate/formate antiporter	mlr1394	mlr1394	Mlr1394 protein {UniProtKB/TrEMBL:Q98KN5}	[TP0840-TP0965 (0.8653204)]
COG0477	COG0845	mll8348	mll8348	Multidrug efflux protein	mll2582	mll2582	Metalloprotease transporter	[TP0840-TP0965 (0.8653204)]
COG0477	COG0845	mll0994	mll0994	Probable transport protein	mll7356	mll7356	Multidrug efflux membrane fusion protein; MexE	[TP0840-TP0965 (0.8653204)]
COG0477	COG0845	mlr3825	mlr3825	Transmembrane transport protein	mlr7297	mlr7297	Component of multidrug efflux system	[TP0840-TP0965 (0.8653204)]
COG0477	COG0845	mll8348	mll8348	Multidrug efflux protein	mll1026	mll1026	Rhizobiocin secretion protein; RspE	[TP0840-TP0965 (0.8653204)]
COG0477	COG0845	mlr7399	mlr7399	Mlr7399 protein {UniProtKB/TrEMBL:Q986E3}	mll1427	mll1427	Probable RND efflux membrane fusion protein	[TP0840-TP0965 (0.8653204)]
COG0477	COG0845	mll4007	mll4007	Mll4007 protein {UniProtKB/TrEMBL:Q98EZ7}	mlr3284	mlr3284	RND efflux membrane fusion protein	[TP0840-TP0965 (0.8653204)]
COG0477	COG0845	mll1313	mll1313	Mll1313 protein {UniProtKB/TrEMBL:Q98KU8}	mlr3647	mlr3647	RND efflux membrane fusion protein	[TP0840-TP0965 (0.8653204)]
COG0477	COG0845	mll5688	mll5688	Mll5688 protein {UniProtKB/TrEMBL:Q98B83}	mll3833	mll3833	Mll3833 protein {UniProtKB/TrEMBL:Q98FC9}	[TP0840-TP0965 (0.8653204)]
COG0477	COG0845	mll6284	mll6284	Putative transporter {UniProtKB/TrEMBL:Q989T8}	mll7356	mll7356	Multidrug efflux membrane fusion protein; MexE	[TP0840-TP0965 (0.8653204)]
COG0477	COG0845	mll1522	mll1522	Probable multidrug efflux protein	mlr1394	mlr1394	Mlr1394 protein {UniProtKB/TrEMBL:Q98KN5}	[TP0840-TP0965 (0.8653204)]
COG0477	COG0845	mlr3769	mlr3769	Transmembrane transport protein	mll3833	mll3833	Mll3833 protein {UniProtKB/TrEMBL:Q98FC9}	[TP0840-TP0965 (0.8653204)]
COG0477	COG0845	mll1728	mll1728	Probable transporter {UniProtKB/TrEMBL:Q98JY3}	mll2830	mll2830	Component of multidrug efflux system	[TP0840-TP0965 (0.8653204)]
COG0477	COG0845	mll2542	mll2542	Probable transporter {UniProtKB/TrEMBL:Q98I66}	mll3833	mll3833	Mll3833 protein {UniProtKB/TrEMBL:Q98FC9}	[TP0840-TP0965 (0.8653204)]
COG0477	COG0845	mll6249	mll6249	Mll6249 protein {UniProtKB/TrEMBL:Q989X3}	mlr1394	mlr1394	Mlr1394 protein {UniProtKB/TrEMBL:Q98KN5}	[TP0840-TP0965 (0.8653204)]
COG0477	COG0845	mll8348	mll8348	Multidrug efflux protein	mll7356	mll7356	Multidrug efflux membrane fusion protein; MexE	[TP0840-TP0965 (0.8653204)]
COG0477	COG0845	mll6284	mll6284	Putative transporter {UniProtKB/TrEMBL:Q989T8}	mlr3647	mlr3647	RND efflux membrane fusion protein	[TP0840-TP0965 (0.8653204)]
COG0477	COG0845	mll2589	mll2589	Probable transporter {UniProtKB/TrEMBL:Q98I34}	mll7356	mll7356	Multidrug efflux membrane fusion protein; MexE	[TP0840-TP0965 (0.8653204)]
COG0477	COG0845	mlr4819	mlr4819	Multidrug resistance protein B; drug efflux	mlr3647	mlr3647	RND efflux membrane fusion protein	[TP0840-TP0965 (0.8653204)]
COG0477	COG0845	mlr7399	mlr7399	Mlr7399 protein {UniProtKB/TrEMBL:Q986E3}	mll2582	mll2582	Metalloprotease transporter	[TP0840-TP0965 (0.8653204)]
COG0477	COG0845	mll2589	mll2589	Probable transporter {UniProtKB/TrEMBL:Q98I34}	mll1026	mll1026	Rhizobiocin secretion protein; RspE	[TP0840-TP0965 (0.8653204)]
COG0477	COG0845	mll3424	mll3424	Transmembrane efflux protein	mll2830	mll2830	Component of multidrug efflux system	[TP0840-TP0965 (0.8653204)]
COG0477	COG0845	mlr2687	mlr2687	Probable fosmidomycin resistance protein	mlr6772	mlr6772	Rhiziobicin secretion ABC transporter; RspE	[TP0840-TP0965 (0.8653204)]
COG0477	COG0845	mll1210	mll1210	Probable transporter {UniProtKB/TrEMBL:Q98L25}	mlr6772	mlr6772	Rhiziobicin secretion ABC transporter; RspE	[TP0840-TP0965 (0.8653204)]
COG0477	COG0845	mll8382	mll8382	Multi-drug resistance efflux pump	mll5519	mll5519	RND efflux membrane fusion protein	[TP0840-TP0965 (0.8653204)]
COG0477	COG0845	mlr1277	mlr1277	Probable transporter {UniProtKB/TrEMBL:Q98KX4}	mll5519	mll5519	RND efflux membrane fusion protein	[TP0840-TP0965 (0.8653204)]
COG0477	COG0845	mlr2785	mlr2785	Probable integral membrane efflux protein	mll6731	mll6731	Multidrug efflux membrane fusion protein	[TP0840-TP0965 (0.8653204)]
COG0477	COG0845	mll0804	mll0804	Probable transporter of 3-phenylpropionic acid	mll1427	mll1427	Probable RND efflux membrane fusion protein	[TP0840-TP0965 (0.8653204)]
COG0477	COG0845	mlr4819	mlr4819	Multidrug resistance protein B; drug efflux	mll7356	mll7356	Multidrug efflux membrane fusion protein; MexE	[TP0840-TP0965 (0.8653204)]
COG0477	COG0845	mll2163	mll2163	Mll2163 protein {UniProtKB/TrEMBL:Q98J06}	mll1026	mll1026	Rhizobiocin secretion protein; RspE	[TP0840-TP0965 (0.8653204)]
COG0477	COG0845	mll1313	mll1313	Mll1313 protein {UniProtKB/TrEMBL:Q98KU8}	mll1427	mll1427	Probable RND efflux membrane fusion protein	[TP0840-TP0965 (0.8653204)]
COG0477	COG0845	mlr2945	mlr2945	Probable integral membrane efflux protein	mll3833	mll3833	Mll3833 protein {UniProtKB/TrEMBL:Q98FC9}	[TP0840-TP0965 (0.8653204)]
COG0477	COG0845	mll8356	mll8356	Mll8356 protein {UniProtKB/TrEMBL:Q983F1}	mlr7297	mlr7297	Component of multidrug efflux system	[TP0840-TP0965 (0.8653204)]
COG0477	COG0845	mll1685	mll1685	Probable oxalate/formate antiporter	mlr3284	mlr3284	RND efflux membrane fusion protein	[TP0840-TP0965 (0.8653204)]
COG0477	COG0845	mlr1277	mlr1277	Probable transporter {UniProtKB/TrEMBL:Q98KX4}	mll1427	mll1427	Probable RND efflux membrane fusion protein	[TP0840-TP0965 (0.8653204)]
COG0477	COG0845	mll8382	mll8382	Multi-drug resistance efflux pump	mll2830	mll2830	Component of multidrug efflux system	[TP0840-TP0965 (0.8653204)]
COG0477	COG0845	mlr0845	mlr0845	Multidrug-efflux transporter lile protein	mll3833	mll3833	Mll3833 protein {UniProtKB/TrEMBL:Q98FC9}	[TP0840-TP0965 (0.8653204)]
COG0477	COG0845	mlr7399	mlr7399	Mlr7399 protein {UniProtKB/TrEMBL:Q986E3}	mll5251	mll5251	Exopolysaccharide production protein; ExoF	[TP0840-TP0965 (0.8653204)]
COG0477	COG0845	mll1210	mll1210	Probable transporter {UniProtKB/TrEMBL:Q98L25}	mll3833	mll3833	Mll3833 protein {UniProtKB/TrEMBL:Q98FC9}	[TP0840-TP0965 (0.8653204)]
COG0477	COG0845	mll0994	mll0994	Probable transport protein	mll5251	mll5251	Exopolysaccharide production protein; ExoF	[TP0840-TP0965 (0.8653204)]
COG0477	COG0845	mlr2429	mlr2429	Probable transporter {UniProtKB/TrEMBL:Q98IF2}	mll5251	mll5251	Exopolysaccharide production protein; ExoF	[TP0840-TP0965 (0.8653204)]
COG0477	COG0845	mlr2429	mlr2429	Probable transporter {UniProtKB/TrEMBL:Q98IF2}	mlr6772	mlr6772	Rhiziobicin secretion ABC transporter; RspE	[TP0840-TP0965 (0.8653204)]
COG0477	COG0845	mll2492	mll2492	Probable transporter {UniProtKB/TrEMBL:Q98IA5}	mlr3647	mlr3647	RND efflux membrane fusion protein	[TP0840-TP0965 (0.8653204)]
COG0477	COG0845	mll4118	mll4118	Transmembrane transport protein	mll2830	mll2830	Component of multidrug efflux system	[TP0840-TP0965 (0.8653204)]
COG0477	COG0845	mlr6372	mlr6372	Transport protein {UniProtKB/TrEMBL:Q989L4}	mlr0589	mlr0589	Probable secretion protein	[TP0840-TP0965 (0.8653204)]
COG0477	COG0845	mll0994	mll0994	Probable transport protein	mll2582	mll2582	Metalloprotease transporter	[TP0840-TP0965 (0.8653204)]
COG0477	COG0845	mlr2687	mlr2687	Probable fosmidomycin resistance protein	mlr7297	mlr7297	Component of multidrug efflux system	[TP0840-TP0965 (0.8653204)]
COG0477	COG0845	mll3464	mll3464	Mll3464 protein {UniProtKB/TrEMBL:Q98G70}	mlr6772	mlr6772	Rhiziobicin secretion ABC transporter; RspE	[TP0840-TP0965 (0.8653204)]
COG0477	COG0845	mll3464	mll3464	Mll3464 protein {UniProtKB/TrEMBL:Q98G70}	mlr0589	mlr0589	Probable secretion protein	[TP0840-TP0965 (0.8653204)]
COG0477	COG0845	mll0994	mll0994	Probable transport protein	mlr3284	mlr3284	RND efflux membrane fusion protein	[TP0840-TP0965 (0.8653204)]
COG0477	COG0845	mll1210	mll1210	Probable transporter {UniProtKB/TrEMBL:Q98L25}	mlr4594	mlr4594	Mlr4594 protein {UniProtKB/TrEMBL:Q98DQ7}	[TP0840-TP0965 (0.8653204)]
COG0477	COG0845	mll1685	mll1685	Probable oxalate/formate antiporter	mlr2403	mlr2403	Probable RND efflux membrane fusion protein	[TP0840-TP0965 (0.8653204)]
COG0477	COG0845	mlr0791	mlr0791	Probable membrane transport protein	mll3833	mll3833	Mll3833 protein {UniProtKB/TrEMBL:Q98FC9}	[TP0840-TP0965 (0.8653204)]
COG0477	COG0845	mll0804	mll0804	Probable transporter of 3-phenylpropionic acid	mlr1394	mlr1394	Mlr1394 protein {UniProtKB/TrEMBL:Q98KN5}	[TP0840-TP0965 (0.8653204)]
COG0477	COG0845	mll4118	mll4118	Transmembrane transport protein	mlr2403	mlr2403	Probable RND efflux membrane fusion protein	[TP0840-TP0965 (0.8653204)]
COG0477	COG0845	mll0051	mll0051	Bicyclomycin resistance protein	mlr7297	mlr7297	Component of multidrug efflux system	[TP0840-TP0965 (0.8653204)]
COG0477	COG0845	mll8382	mll8382	Multi-drug resistance efflux pump	mlr0589	mlr0589	Probable secretion protein	[TP0840-TP0965 (0.8653204)]
COG0477	COG0845	mll1313	mll1313	Mll1313 protein {UniProtKB/TrEMBL:Q98KU8}	mlr1394	mlr1394	Mlr1394 protein {UniProtKB/TrEMBL:Q98KN5}	[TP0840-TP0965 (0.8653204)]
COG0477	COG0845	mlr6842	mlr6842	Mlr6842 protein {UniProtKB/TrEMBL:Q987Z4}	mll5251	mll5251	Exopolysaccharide production protein; ExoF	[TP0840-TP0965 (0.8653204)]
COG0477	COG0845	mll1685	mll1685	Probable oxalate/formate antiporter	mll1026	mll1026	Rhizobiocin secretion protein; RspE	[TP0840-TP0965 (0.8653204)]
COG0477	COG0845	mlr0338	mlr0338	Probable integral membrane sugar transporter	mll3833	mll3833	Mll3833 protein {UniProtKB/TrEMBL:Q98FC9}	[TP0840-TP0965 (0.8653204)]
COG0477	COG0845	mll1313	mll1313	Mll1313 protein {UniProtKB/TrEMBL:Q98KU8}	mlr2403	mlr2403	Probable RND efflux membrane fusion protein	[TP0840-TP0965 (0.8653204)]
COG0477	COG0845	mll1685	mll1685	Probable oxalate/formate antiporter	mll1427	mll1427	Probable RND efflux membrane fusion protein	[TP0840-TP0965 (0.8653204)]
COG0477	COG0845	mlr2380	mlr2380	Probable transport protein	mll5780	mll5780	RND efflux membrane fusion protein	[TP0840-TP0965 (0.8653204)]
COG0477	COG0845	mll1728	mll1728	Probable transporter {UniProtKB/TrEMBL:Q98JY3}	mlr2403	mlr2403	Probable RND efflux membrane fusion protein	[TP0840-TP0965 (0.8653204)]
COG0477	COG0845	mll8382	mll8382	Multi-drug resistance efflux pump	mll5251	mll5251	Exopolysaccharide production protein; ExoF	[TP0840-TP0965 (0.8653204)]
COG0477	COG0845	mll0804	mll0804	Probable transporter of 3-phenylpropionic acid	mll2830	mll2830	Component of multidrug efflux system	[TP0840-TP0965 (0.8653204)]
COG0477	COG0845	mll0994	mll0994	Probable transport protein	mlr2403	mlr2403	Probable RND efflux membrane fusion protein	[TP0840-TP0965 (0.8653204)]
COG0477	COG0845	mlr7399	mlr7399	Mlr7399 protein {UniProtKB/TrEMBL:Q986E3}	mll5780	mll5780	RND efflux membrane fusion protein	[TP0840-TP0965 (0.8653204)]
COG0477	COG0845	mlr3125	mlr3125	Mlr3125 protein {UniProtKB/TrEMBL:Q98GY0}	mlr6772	mlr6772	Rhiziobicin secretion ABC transporter; RspE	[TP0840-TP0965 (0.8653204)]
COG0477	COG0845	mlr2264	mlr2264	Probable antibiotic resistance protein	mll5251	mll5251	Exopolysaccharide production protein; ExoF	[TP0840-TP0965 (0.8653204)]
COG0477	COG0845	mll2589	mll2589	Probable transporter {UniProtKB/TrEMBL:Q98I34}	mll5519	mll5519	RND efflux membrane fusion protein	[TP0840-TP0965 (0.8653204)]
COG0477	COG0845	mlr1142	mlr1142	Probable transmembrane efflux protein	mll2830	mll2830	Component of multidrug efflux system	[TP0840-TP0965 (0.8653204)]
COG0477	COG0845	mll1210	mll1210	Probable transporter {UniProtKB/TrEMBL:Q98L25}	mll6731	mll6731	Multidrug efflux membrane fusion protein	[TP0840-TP0965 (0.8653204)]
COG0477	COG0845	mll8382	mll8382	Multi-drug resistance efflux pump	mll6731	mll6731	Multidrug efflux membrane fusion protein	[TP0840-TP0965 (0.8653204)]
COG0477	COG0845	mll6284	mll6284	Putative transporter {UniProtKB/TrEMBL:Q989T8}	mlr4594	mlr4594	Mlr4594 protein {UniProtKB/TrEMBL:Q98DQ7}	[TP0840-TP0965 (0.8653204)]
COG0477	COG0845	mll5688	mll5688	Mll5688 protein {UniProtKB/TrEMBL:Q98B83}	mll1427	mll1427	Probable RND efflux membrane fusion protein	[TP0840-TP0965 (0.8653204)]
COG0477	COG0845	mll6844	mll6844	Mll6844 protein {UniProtKB/TrEMBL:Q987Z2}	mll5520	mll5520	RND efflux membrane fusion protein	[TP0840-TP0965 (0.8653204)]
COG0477	COG0845	mlr0845	mlr0845	Multidrug-efflux transporter lile protein	mlr3647	mlr3647	RND efflux membrane fusion protein	[TP0840-TP0965 (0.8653204)]
COG0477	COG0845	mll2542	mll2542	Probable transporter {UniProtKB/TrEMBL:Q98I66}	mll7356	mll7356	Multidrug efflux membrane fusion protein; MexE	[TP0840-TP0965 (0.8653204)]
COG0477	COG0845	mlr3769	mlr3769	Transmembrane transport protein	mlr1394	mlr1394	Mlr1394 protein {UniProtKB/TrEMBL:Q98KN5}	[TP0840-TP0965 (0.8653204)]
COG0477	COG0845	mll1728	mll1728	Probable transporter {UniProtKB/TrEMBL:Q98JY3}	mlr1394	mlr1394	Mlr1394 protein {UniProtKB/TrEMBL:Q98KN5}	[TP0840-TP0965 (0.8653204)]
COG0477	COG0845	mll5688	mll5688	Mll5688 protein {UniProtKB/TrEMBL:Q98B83}	mlr1394	mlr1394	Mlr1394 protein {UniProtKB/TrEMBL:Q98KN5}	[TP0840-TP0965 (0.8653204)]
COG0477	COG0845	mlr2264	mlr2264	Probable antibiotic resistance protein	mlr3284	mlr3284	RND efflux membrane fusion protein	[TP0840-TP0965 (0.8653204)]
COG0477	COG0845	mll1313	mll1313	Mll1313 protein {UniProtKB/TrEMBL:Q98KU8}	mll7356	mll7356	Multidrug efflux membrane fusion protein; MexE	[TP0840-TP0965 (0.8653204)]
COG0477	COG0845	mlr2687	mlr2687	Probable fosmidomycin resistance protein	mlr1394	mlr1394	Mlr1394 protein {UniProtKB/TrEMBL:Q98KN5}	[TP0840-TP0965 (0.8653204)]
COG0477	COG0845	mlr4214	mlr4214	Integral membrane protein, probable MFS	mll2582	mll2582	Metalloprotease transporter	[TP0840-TP0965 (0.8653204)]
COG0477	COG0845	mll2163	mll2163	Mll2163 protein {UniProtKB/TrEMBL:Q98J06}	mlr6772	mlr6772	Rhiziobicin secretion ABC transporter; RspE	[TP0840-TP0965 (0.8653204)]
COG0477	COG0845	mll4118	mll4118	Transmembrane transport protein	mll5251	mll5251	Exopolysaccharide production protein; ExoF	[TP0840-TP0965 (0.8653204)]
COG0477	COG0845	mlr3125	mlr3125	Mlr3125 protein {UniProtKB/TrEMBL:Q98GY0}	mlr2403	mlr2403	Probable RND efflux membrane fusion protein	[TP0840-TP0965 (0.8653204)]
COG0477	COG0845	mlr2687	mlr2687	Probable fosmidomycin resistance protein	mlr2403	mlr2403	Probable RND efflux membrane fusion protein	[TP0840-TP0965 (0.8653204)]
COG0477	COG0845	mll1522	mll1522	Probable multidrug efflux protein	mlr0589	mlr0589	Probable secretion protein	[TP0840-TP0965 (0.8653204)]
COG0477	COG0845	mll2589	mll2589	Probable transporter {UniProtKB/TrEMBL:Q98I34}	mll6731	mll6731	Multidrug efflux membrane fusion protein	[TP0840-TP0965 (0.8653204)]
COG0477	COG0845	mll5688	mll5688	Mll5688 protein {UniProtKB/TrEMBL:Q98B83}	mll5780	mll5780	RND efflux membrane fusion protein	[TP0840-TP0965 (0.8653204)]
COG0477	COG0845	mll1313	mll1313	Mll1313 protein {UniProtKB/TrEMBL:Q98KU8}	mlr4594	mlr4594	Mlr4594 protein {UniProtKB/TrEMBL:Q98DQ7}	[TP0840-TP0965 (0.8653204)]
COG0477	COG0845	mll2542	mll2542	Probable transporter {UniProtKB/TrEMBL:Q98I66}	mlr0589	mlr0589	Probable secretion protein	[TP0840-TP0965 (0.8653204)]
COG0477	COG0845	mll4007	mll4007	Mll4007 protein {UniProtKB/TrEMBL:Q98EZ7}	mlr1394	mlr1394	Mlr1394 protein {UniProtKB/TrEMBL:Q98KN5}	[TP0840-TP0965 (0.8653204)]
COG0477	COG0845	mlr0338	mlr0338	Probable integral membrane sugar transporter	mlr0589	mlr0589	Probable secretion protein	[TP0840-TP0965 (0.8653204)]
COG0477	COG0845	mlr4819	mlr4819	Multidrug resistance protein B; drug efflux	mlr7297	mlr7297	Component of multidrug efflux system	[TP0840-TP0965 (0.8653204)]
COG0477	COG0845	mll1728	mll1728	Probable transporter {UniProtKB/TrEMBL:Q98JY3}	mlr4594	mlr4594	Mlr4594 protein {UniProtKB/TrEMBL:Q98DQ7}	[TP0840-TP0965 (0.8653204)]
COG0477	COG0845	mll6844	mll6844	Mll6844 protein {UniProtKB/TrEMBL:Q987Z2}	mll1427	mll1427	Probable RND efflux membrane fusion protein	[TP0840-TP0965 (0.8653204)]
COG0477	COG0845	mlr2429	mlr2429	Probable transporter {UniProtKB/TrEMBL:Q98IF2}	mlr4594	mlr4594	Mlr4594 protein {UniProtKB/TrEMBL:Q98DQ7}	[TP0840-TP0965 (0.8653204)]
COG0477	COG0845	mll6249	mll6249	Mll6249 protein {UniProtKB/TrEMBL:Q989X3}	mlr4594	mlr4594	Mlr4594 protein {UniProtKB/TrEMBL:Q98DQ7}	[TP0840-TP0965 (0.8653204)]
COG0477	COG0845	mlr2429	mlr2429	Probable transporter {UniProtKB/TrEMBL:Q98IF2}	mlr1394	mlr1394	Mlr1394 protein {UniProtKB/TrEMBL:Q98KN5}	[TP0840-TP0965 (0.8653204)]
COG0477	COG0845	mll5686	mll5686	Transmembrane efflux protein	mlr0589	mlr0589	Probable secretion protein	[TP0840-TP0965 (0.8653204)]
COG0477	COG0845	mlr0845	mlr0845	Multidrug-efflux transporter lile protein	mlr4594	mlr4594	Mlr4594 protein {UniProtKB/TrEMBL:Q98DQ7}	[TP0840-TP0965 (0.8653204)]
COG0477	COG0845	mlr2380	mlr2380	Probable transport protein	mll6731	mll6731	Multidrug efflux membrane fusion protein	[TP0840-TP0965 (0.8653204)]
COG0477	COG0845	mlr6842	mlr6842	Mlr6842 protein {UniProtKB/TrEMBL:Q987Z4}	mlr3284	mlr3284	RND efflux membrane fusion protein	[TP0840-TP0965 (0.8653204)]
COG0477	COG0845	mll0994	mll0994	Probable transport protein	mll5520	mll5520	RND efflux membrane fusion protein	[TP0840-TP0965 (0.8653204)]
COG0305	COG2812	mll7836	mll7836	Replicative DNA helicase; DnaB	mlr5503	mlr5503	DNA polymerase III tau {UniProtKB/TrEMBL:Q98BM8}	[TP0058-TP1005 (0.7130585)]
COG0188	COG0526	mlr8360	mlr8360	DNA topoisomerase IV subunit A	mlr5775	mlr5775	Thioredoxin {UniProtKB/TrEMBL:Q98B10}	[TP0005-TP0100 (0.7885434)]
COG0188	COG0526	mlr8360	mlr8360	DNA topoisomerase IV subunit A	mll6589	mll6589	Thioredoxin {UniProtKB/TrEMBL:Q988U5}	[TP0005-TP0100 (0.7885434)]
COG0188	COG0526	mll0732	mll0732	DNA gyrase subunit A {UniProtKB/TrEMBL:Q98M49}	mll6589	mll6589	Thioredoxin {UniProtKB/TrEMBL:Q988U5}	[TP0005-TP0100 (0.7885434)]
COG0188	COG0526	mll0732	mll0732	DNA gyrase subunit A {UniProtKB/TrEMBL:Q98M49}	mlr5775	mlr5775	Thioredoxin {UniProtKB/TrEMBL:Q98B10}	[TP0005-TP0100 (0.7885434)]
COG0188	COG0526	mll0732	mll0732	DNA gyrase subunit A {UniProtKB/TrEMBL:Q98M49}	mll4330	mll4330	Cytochrome c biogenesis protein; CycX	[TP0005-TP0100 (0.7885434)]
COG0188	COG0526	mll0732	mll0732	DNA gyrase subunit A {UniProtKB/TrEMBL:Q98M49}	mlr3278	mlr3278	Mlr3278 protein {UniProtKB/TrEMBL:Q98GK9}	[TP0005-TP0100 (0.7885434)]
COG0188	COG0526	mlr8360	mlr8360	DNA topoisomerase IV subunit A	mll5082	mll5082	Thioredoxin {UniProtKB/TrEMBL:Q98CM9}	[TP0005-TP0100 (0.7885434)]
COG0188	COG0526	mlr8360	mlr8360	DNA topoisomerase IV subunit A	mll3505	mll3505	Thioredoxin-like protein	[TP0005-TP0100 (0.7885434)]
COG0188	COG0526	mlr8360	mlr8360	DNA topoisomerase IV subunit A	mlr2838	mlr2838	Mlr2838 protein {UniProtKB/TrEMBL:Q98HJ9}	[TP0005-TP0100 (0.7885434)]
COG0188	COG0526	mlr8360	mlr8360	DNA topoisomerase IV subunit A	mlr3278	mlr3278	Mlr3278 protein {UniProtKB/TrEMBL:Q98GK9}	[TP0005-TP0100 (0.7885434)]
COG0188	COG0526	mll0732	mll0732	DNA gyrase subunit A {UniProtKB/TrEMBL:Q98M49}	mll5082	mll5082	Thioredoxin {UniProtKB/TrEMBL:Q98CM9}	[TP0005-TP0100 (0.7885434)]
COG0188	COG0526	mlr8360	mlr8360	DNA topoisomerase IV subunit A	mll4330	mll4330	Cytochrome c biogenesis protein; CycX	[TP0005-TP0100 (0.7885434)]
COG0188	COG0526	mll0732	mll0732	DNA gyrase subunit A {UniProtKB/TrEMBL:Q98M49}	mll3505	mll3505	Thioredoxin-like protein	[TP0005-TP0100 (0.7885434)]
COG0188	COG0526	mll0732	mll0732	DNA gyrase subunit A {UniProtKB/TrEMBL:Q98M49}	mlr2838	mlr2838	Mlr2838 protein {UniProtKB/TrEMBL:Q98HJ9}	[TP0005-TP0100 (0.7885434)]
COG0526	COG0771	mll4330	mll4330	Cytochrome c biogenesis protein; CycX	mll1557	murD	UDP-N-acetylmuramoylalanine--D-glutamate ligase (EC 6.3.2.9) (UDP-N- acetylmuramoyl-L-alanyl-D-glutamate synthetase) (D-glutamic acid- adding enzyme)	[TP0100-TP0903 (0.59509045)]
COG0526	COG0771	mlr2838	mlr2838	Mlr2838 protein {UniProtKB/TrEMBL:Q98HJ9}	mll1557	murD	UDP-N-acetylmuramoylalanine--D-glutamate ligase (EC 6.3.2.9) (UDP-N- acetylmuramoyl-L-alanyl-D-glutamate synthetase) (D-glutamic acid- adding enzyme)	[TP0100-TP0903 (0.59509045)]
COG0526	COG0771	mll3505	mll3505	Thioredoxin-like protein	mll1557	murD	UDP-N-acetylmuramoylalanine--D-glutamate ligase (EC 6.3.2.9) (UDP-N- acetylmuramoyl-L-alanyl-D-glutamate synthetase) (D-glutamic acid- adding enzyme)	[TP0100-TP0903 (0.59509045)]
COG0526	COG0771	mll5082	mll5082	Thioredoxin {UniProtKB/TrEMBL:Q98CM9}	mll1557	murD	UDP-N-acetylmuramoylalanine--D-glutamate ligase (EC 6.3.2.9) (UDP-N- acetylmuramoyl-L-alanyl-D-glutamate synthetase) (D-glutamic acid- adding enzyme)	[TP0100-TP0903 (0.59509045)]
COG0526	COG0771	mlr5775	mlr5775	Thioredoxin {UniProtKB/TrEMBL:Q98B10}	mll1557	murD	UDP-N-acetylmuramoylalanine--D-glutamate ligase (EC 6.3.2.9) (UDP-N- acetylmuramoyl-L-alanyl-D-glutamate synthetase) (D-glutamic acid- adding enzyme)	[TP0100-TP0903 (0.59509045)]
COG0526	COG0771	mlr3278	mlr3278	Mlr3278 protein {UniProtKB/TrEMBL:Q98GK9}	mll1557	murD	UDP-N-acetylmuramoylalanine--D-glutamate ligase (EC 6.3.2.9) (UDP-N- acetylmuramoyl-L-alanyl-D-glutamate synthetase) (D-glutamic acid- adding enzyme)	[TP0100-TP0903 (0.59509045)]
COG0526	COG0771	mll6589	mll6589	Thioredoxin {UniProtKB/TrEMBL:Q988U5}	mll1557	murD	UDP-N-acetylmuramoylalanine--D-glutamate ligase (EC 6.3.2.9) (UDP-N- acetylmuramoyl-L-alanyl-D-glutamate synthetase) (D-glutamic acid- adding enzyme)	[TP0100-TP0903 (0.59509045)]
COG1283	COG1286	mlr2470	mlr2470	Mlr2470 protein {UniProtKB/TrEMBL:Q98IC2}	mll7834	mll7834	Colicin V production protein	[TP0771-TP0522 (0.80866665)]
COG0143	COG0845	mll0419	metG	Methionyl-tRNA synthetase (EC 6.1.1.10) (Methionine--tRNA ligase) (MetRS)	mll1427	mll1427	Probable RND efflux membrane fusion protein	[TP0798-TP0965 (0.7246752)]
COG0143	COG0845	mlr5926	mlr5926	Mlr5926 protein {UniProtKB/TrEMBL:Q98AN0}	mll5520	mll5520	RND efflux membrane fusion protein	[TP0798-TP0965 (0.7246752)]
COG0143	COG0845	mlr5926	mlr5926	Mlr5926 protein {UniProtKB/TrEMBL:Q98AN0}	mlr2403	mlr2403	Probable RND efflux membrane fusion protein	[TP0798-TP0965 (0.7246752)]
COG0143	COG0845	mll0419	metG	Methionyl-tRNA synthetase (EC 6.1.1.10) (Methionine--tRNA ligase) (MetRS)	mll2582	mll2582	Metalloprotease transporter	[TP0798-TP0965 (0.7246752)]
COG0143	COG0845	mll0419	metG	Methionyl-tRNA synthetase (EC 6.1.1.10) (Methionine--tRNA ligase) (MetRS)	mlr2403	mlr2403	Probable RND efflux membrane fusion protein	[TP0798-TP0965 (0.7246752)]
COG0143	COG0845	mlr5926	mlr5926	Mlr5926 protein {UniProtKB/TrEMBL:Q98AN0}	mll5780	mll5780	RND efflux membrane fusion protein	[TP0798-TP0965 (0.7246752)]
COG0143	COG0845	mlr5926	mlr5926	Mlr5926 protein {UniProtKB/TrEMBL:Q98AN0}	mlr0589	mlr0589	Probable secretion protein	[TP0798-TP0965 (0.7246752)]
COG0143	COG0845	mll0419	metG	Methionyl-tRNA synthetase (EC 6.1.1.10) (Methionine--tRNA ligase) (MetRS)	mll5780	mll5780	RND efflux membrane fusion protein	[TP0798-TP0965 (0.7246752)]
COG0143	COG0845	mll0419	metG	Methionyl-tRNA synthetase (EC 6.1.1.10) (Methionine--tRNA ligase) (MetRS)	mlr6772	mlr6772	Rhiziobicin secretion ABC transporter; RspE	[TP0798-TP0965 (0.7246752)]
COG0143	COG0845	mlr5926	mlr5926	Mlr5926 protein {UniProtKB/TrEMBL:Q98AN0}	mlr3284	mlr3284	RND efflux membrane fusion protein	[TP0798-TP0965 (0.7246752)]
COG0143	COG0845	mlr5926	mlr5926	Mlr5926 protein {UniProtKB/TrEMBL:Q98AN0}	mlr3647	mlr3647	RND efflux membrane fusion protein	[TP0798-TP0965 (0.7246752)]
COG0143	COG0845	mll0419	metG	Methionyl-tRNA synthetase (EC 6.1.1.10) (Methionine--tRNA ligase) (MetRS)	mll7356	mll7356	Multidrug efflux membrane fusion protein; MexE	[TP0798-TP0965 (0.7246752)]
COG0143	COG0845	mlr5926	mlr5926	Mlr5926 protein {UniProtKB/TrEMBL:Q98AN0}	mll7356	mll7356	Multidrug efflux membrane fusion protein; MexE	[TP0798-TP0965 (0.7246752)]
COG0143	COG0845	mll0419	metG	Methionyl-tRNA synthetase (EC 6.1.1.10) (Methionine--tRNA ligase) (MetRS)	mll5251	mll5251	Exopolysaccharide production protein; ExoF	[TP0798-TP0965 (0.7246752)]
COG0143	COG0845	mll0419	metG	Methionyl-tRNA synthetase (EC 6.1.1.10) (Methionine--tRNA ligase) (MetRS)	mll2830	mll2830	Component of multidrug efflux system	[TP0798-TP0965 (0.7246752)]
COG0143	COG0845	mll0419	metG	Methionyl-tRNA synthetase (EC 6.1.1.10) (Methionine--tRNA ligase) (MetRS)	mlr3284	mlr3284	RND efflux membrane fusion protein	[TP0798-TP0965 (0.7246752)]
COG0143	COG0845	mlr5926	mlr5926	Mlr5926 protein {UniProtKB/TrEMBL:Q98AN0}	mll2830	mll2830	Component of multidrug efflux system	[TP0798-TP0965 (0.7246752)]
COG0143	COG0845	mlr5926	mlr5926	Mlr5926 protein {UniProtKB/TrEMBL:Q98AN0}	mlr7297	mlr7297	Component of multidrug efflux system	[TP0798-TP0965 (0.7246752)]
COG0143	COG0845	mlr5926	mlr5926	Mlr5926 protein {UniProtKB/TrEMBL:Q98AN0}	mll1427	mll1427	Probable RND efflux membrane fusion protein	[TP0798-TP0965 (0.7246752)]
COG0143	COG0845	mll0419	metG	Methionyl-tRNA synthetase (EC 6.1.1.10) (Methionine--tRNA ligase) (MetRS)	mlr3647	mlr3647	RND efflux membrane fusion protein	[TP0798-TP0965 (0.7246752)]
COG0143	COG0845	mll0419	metG	Methionyl-tRNA synthetase (EC 6.1.1.10) (Methionine--tRNA ligase) (MetRS)	mlr1394	mlr1394	Mlr1394 protein {UniProtKB/TrEMBL:Q98KN5}	[TP0798-TP0965 (0.7246752)]
COG0143	COG0845	mll0419	metG	Methionyl-tRNA synthetase (EC 6.1.1.10) (Methionine--tRNA ligase) (MetRS)	mll3833	mll3833	Mll3833 protein {UniProtKB/TrEMBL:Q98FC9}	[TP0798-TP0965 (0.7246752)]
COG0143	COG0845	mlr5926	mlr5926	Mlr5926 protein {UniProtKB/TrEMBL:Q98AN0}	mll2582	mll2582	Metalloprotease transporter	[TP0798-TP0965 (0.7246752)]
COG0143	COG0845	mlr5926	mlr5926	Mlr5926 protein {UniProtKB/TrEMBL:Q98AN0}	mll3833	mll3833	Mll3833 protein {UniProtKB/TrEMBL:Q98FC9}	[TP0798-TP0965 (0.7246752)]
COG0143	COG0845	mll0419	metG	Methionyl-tRNA synthetase (EC 6.1.1.10) (Methionine--tRNA ligase) (MetRS)	mll5519	mll5519	RND efflux membrane fusion protein	[TP0798-TP0965 (0.7246752)]
COG0143	COG0845	mlr5926	mlr5926	Mlr5926 protein {UniProtKB/TrEMBL:Q98AN0}	mlr4594	mlr4594	Mlr4594 protein {UniProtKB/TrEMBL:Q98DQ7}	[TP0798-TP0965 (0.7246752)]
COG0143	COG0845	mll0419	metG	Methionyl-tRNA synthetase (EC 6.1.1.10) (Methionine--tRNA ligase) (MetRS)	mlr4594	mlr4594	Mlr4594 protein {UniProtKB/TrEMBL:Q98DQ7}	[TP0798-TP0965 (0.7246752)]
COG0143	COG0845	mll0419	metG	Methionyl-tRNA synthetase (EC 6.1.1.10) (Methionine--tRNA ligase) (MetRS)	mlr7297	mlr7297	Component of multidrug efflux system	[TP0798-TP0965 (0.7246752)]
COG0143	COG0845	mlr5926	mlr5926	Mlr5926 protein {UniProtKB/TrEMBL:Q98AN0}	mll1026	mll1026	Rhizobiocin secretion protein; RspE	[TP0798-TP0965 (0.7246752)]
COG0143	COG0845	mlr5926	mlr5926	Mlr5926 protein {UniProtKB/TrEMBL:Q98AN0}	mll5519	mll5519	RND efflux membrane fusion protein	[TP0798-TP0965 (0.7246752)]
COG0143	COG0845	mlr5926	mlr5926	Mlr5926 protein {UniProtKB/TrEMBL:Q98AN0}	mll6731	mll6731	Multidrug efflux membrane fusion protein	[TP0798-TP0965 (0.7246752)]
COG0143	COG0845	mlr5926	mlr5926	Mlr5926 protein {UniProtKB/TrEMBL:Q98AN0}	mll5251	mll5251	Exopolysaccharide production protein; ExoF	[TP0798-TP0965 (0.7246752)]
COG0143	COG0845	mll0419	metG	Methionyl-tRNA synthetase (EC 6.1.1.10) (Methionine--tRNA ligase) (MetRS)	mll6731	mll6731	Multidrug efflux membrane fusion protein	[TP0798-TP0965 (0.7246752)]
COG0143	COG0845	mll0419	metG	Methionyl-tRNA synthetase (EC 6.1.1.10) (Methionine--tRNA ligase) (MetRS)	mll1026	mll1026	Rhizobiocin secretion protein; RspE	[TP0798-TP0965 (0.7246752)]
COG0143	COG0845	mll0419	metG	Methionyl-tRNA synthetase (EC 6.1.1.10) (Methionine--tRNA ligase) (MetRS)	mll5520	mll5520	RND efflux membrane fusion protein	[TP0798-TP0965 (0.7246752)]
COG0143	COG0845	mlr5926	mlr5926	Mlr5926 protein {UniProtKB/TrEMBL:Q98AN0}	mlr6772	mlr6772	Rhiziobicin secretion ABC transporter; RspE	[TP0798-TP0965 (0.7246752)]
COG0143	COG0845	mll0419	metG	Methionyl-tRNA synthetase (EC 6.1.1.10) (Methionine--tRNA ligase) (MetRS)	mlr0589	mlr0589	Probable secretion protein	[TP0798-TP0965 (0.7246752)]
COG0143	COG0845	mlr5926	mlr5926	Mlr5926 protein {UniProtKB/TrEMBL:Q98AN0}	mlr1394	mlr1394	Mlr1394 protein {UniProtKB/TrEMBL:Q98KN5}	[TP0798-TP0965 (0.7246752)]
COG0242	COG1744	mll4855	def	Peptide deformylase (EC 3.5.1.88) (PDF) (Polypeptide deformylase)	mlr6801	mlr6801	Mlr6801 protein {UniProtKB/TrEMBL:Q988C3}	[TP0757-TP0298 (0.51512045)]
COG0242	COG1744	mll4855	def	Peptide deformylase (EC 3.5.1.88) (PDF) (Polypeptide deformylase)	mlr7061	mlr7061	Mlr7061 protein {UniProtKB/TrEMBL:Q987G5}	[TP0757-TP0298 (0.51512045)]
COG0242	COG1744	mll4855	def	Peptide deformylase (EC 3.5.1.88) (PDF) (Polypeptide deformylase)	mll0501	mll0501	Mll0501 protein {UniProtKB/TrEMBL:Q98MN8}	[TP0757-TP0298 (0.51512045)]
COG0242	COG1744	mll4855	def	Peptide deformylase (EC 3.5.1.88) (PDF) (Polypeptide deformylase)	mlr3148	mlr3148	Membrane lipoprotein {UniProtKB/TrEMBL:Q98GW4}	[TP0757-TP0298 (0.51512045)]
COG0242	COG1744	mll4855	def	Peptide deformylase (EC 3.5.1.88) (PDF) (Polypeptide deformylase)	mll4178	mll4178	Mll4178 protein {UniProtKB/TrEMBL:Q98EM6}	[TP0757-TP0298 (0.51512045)]
COG0762	COG2239	mll4156	mll4156	Mll4156 protein {UniProtKB/TrEMBL:Q98EP1}	mlr0521	mlr0521	Mg2+ transport protein {UniProtKB/TrEMBL:Q98MM2}	[TP0668-TP0917 (0.5215956)]
COG0762	COG2239	mll4156	mll4156	Mll4156 protein {UniProtKB/TrEMBL:Q98EP1}	mll1318	mll1318	Magnesium transporter {UniProtKB/TrEMBL:Q98KU3}	[TP0668-TP0917 (0.5215956)]
COG1536	COG1868	mll2901	mll2901	Flagellar motor switch protein; FliG	mll2904	mll2904	Flagellar motor switch protein; FliM	[TP0026-TP0721 (0.9539454)]
COG0504	COG1475	mll0606	pyrG	CTP synthase (EC 6.3.4.2) (UTP--ammonia ligase) (CTP synthetase)	mll9352	mll9352	Replication protein B {UniProtKB/TrEMBL:Q981J1}	[TP0305-TP0271 (0.70252794)]
COG0504	COG1475	mll0606	pyrG	CTP synthase (EC 6.3.4.2) (UTP--ammonia ligase) (CTP synthetase)	mll9312	mll9312	Mll9312 protein {UniProtKB/TrEMBL:Q981M4}	[TP0305-TP0271 (0.70252794)]
COG0504	COG1475	mll0606	pyrG	CTP synthase (EC 6.3.4.2) (UTP--ammonia ligase) (CTP synthetase)	mll4477	mll4477	Chromosome partitioning protein; ParB	[TP0305-TP0271 (0.70252794)]
COG0504	COG1475	mll0606	pyrG	CTP synthase (EC 6.3.4.2) (UTP--ammonia ligase) (CTP synthetase)	mlr9703	mlr9703	Putative plasmid stabilization protein	[TP0305-TP0271 (0.70252794)]
COG0504	COG1475	mll0606	pyrG	CTP synthase (EC 6.3.4.2) (UTP--ammonia ligase) (CTP synthetase)	mlr6157	mlr6157	Mlr6157 protein {UniProtKB/TrEMBL:Q98A42}	[TP0305-TP0271 (0.70252794)]
COG0504	COG1475	mll0606	pyrG	CTP synthase (EC 6.3.4.2) (UTP--ammonia ligase) (CTP synthetase)	mlr0109	mlr0109	Mlr0109 protein {UniProtKB/TrEMBL:Q98NJ7}	[TP0305-TP0271 (0.70252794)]
COG0504	COG1475	mll0606	pyrG	CTP synthase (EC 6.3.4.2) (UTP--ammonia ligase) (CTP synthetase)	mll9653	mll9653	Replication protein B {UniProtKB/TrEMBL:Q98P12}	[TP0305-TP0271 (0.70252794)]
COG2206	COG4786	mll1989	mll1989	Mll1989 protein {UniProtKB/TrEMBL:Q98JD8}	mlr2915	mlr2915	Flagellar basal body distal rod protein; FlgG	[TP0877-TP0961 (0.57706213)]
COG2206	COG4786	mll1989	mll1989	Mll1989 protein {UniProtKB/TrEMBL:Q98JD8}	mlr2907	flgF	Flagellar basal-body rod protein flgF	[TP0877-TP0961 (0.57706213)]
COG0149	COG2239	mll0610	tpiA1	Triosephosphate isomerase 1 (EC 5.3.1.1) (TIM 1) (Triose-phosphate isomerase 1)	mll1318	mll1318	Magnesium transporter {UniProtKB/TrEMBL:Q98KU3}	[TP0537-TP0917 (0.5527395)]
COG0149	COG2239	mlr7275	tpiA2	Triosephosphate isomerase 2 (EC 5.3.1.1) (TIM 2) (Triose-phosphate isomerase 2)	mll1318	mll1318	Magnesium transporter {UniProtKB/TrEMBL:Q98KU3}	[TP0537-TP0917 (0.5527395)]
COG0149	COG2239	mll0610	tpiA1	Triosephosphate isomerase 1 (EC 5.3.1.1) (TIM 1) (Triose-phosphate isomerase 1)	mlr0521	mlr0521	Mg2+ transport protein {UniProtKB/TrEMBL:Q98MM2}	[TP0537-TP0917 (0.5527395)]
COG0149	COG2239	mlr7275	tpiA2	Triosephosphate isomerase 2 (EC 5.3.1.1) (TIM 2) (Triose-phosphate isomerase 2)	mlr0521	mlr0521	Mg2+ transport protein {UniProtKB/TrEMBL:Q98MM2}	[TP0537-TP0917 (0.5527395)]
COG0457	COG3391	mll1835	mll1835	Mll1835 protein {UniProtKB/TrEMBL:Q98JQ3}	mlr3473	mlr3473	Mlr3473 protein {UniProtKB/TrEMBL:Q98G63}	[TP0095-TP0421 (0.8119976)]
COG0457	COG3391	mlr8130	mlr8130	Mlr8130 protein {UniProtKB/TrEMBL:Q983X2}	mlr3473	mlr3473	Mlr3473 protein {UniProtKB/TrEMBL:Q98G63}	[TP0095-TP0421 (0.8119976)]
COG0457	COG3391	mll2569	mll2569	Mll2569 protein {UniProtKB/TrEMBL:Q98I48}	mlr3473	mlr3473	Mlr3473 protein {UniProtKB/TrEMBL:Q98G63}	[TP0095-TP0421 (0.8119976)]
COG0457	COG3391	mll2073	mll2073	Probable O-linked GlcNAc transferase	mlr3473	mlr3473	Mlr3473 protein {UniProtKB/TrEMBL:Q98G63}	[TP0095-TP0421 (0.8119976)]
COG0457	COG3391	mll2000	mll2000	Adenylate cyclase {UniProtKB/TrEMBL:Q98JC9}	mlr3473	mlr3473	Mlr3473 protein {UniProtKB/TrEMBL:Q98G63}	[TP0095-TP0421 (0.8119976)]
COG0457	COG3391	mlr6692	mlr6692	Mlr6692 protein {UniProtKB/TrEMBL:Q988L1}	mlr3473	mlr3473	Mlr3473 protein {UniProtKB/TrEMBL:Q98G63}	[TP0095-TP0421 (0.8119976)]
COG0457	COG3391	mll1962	mll1962	Mll1962 protein {UniProtKB/TrEMBL:Q98JF8}	mlr3473	mlr3473	Mlr3473 protein {UniProtKB/TrEMBL:Q98G63}	[TP0095-TP0421 (0.8119976)]
COG0457	COG3391	mll2208	mll2208	Mll2208 protein {UniProtKB/TrEMBL:Q98IX2}	mlr3473	mlr3473	Mlr3473 protein {UniProtKB/TrEMBL:Q98G63}	[TP0095-TP0421 (0.8119976)]
COG0457	COG3391	mlr3120	mlr3120	O-linked GlcNAc transferase	mlr3473	mlr3473	Mlr3473 protein {UniProtKB/TrEMBL:Q98G63}	[TP0095-TP0421 (0.8119976)]
COG0457	COG3391	mll2645	mll2645	Mll2645 protein {UniProtKB/TrEMBL:Q98HZ1}	mlr3473	mlr3473	Mlr3473 protein {UniProtKB/TrEMBL:Q98G63}	[TP0095-TP0421 (0.8119976)]
COG0457	COG3391	mll2209	mll2209	Mll2209 protein {UniProtKB/TrEMBL:Q98IX1}	mlr3473	mlr3473	Mlr3473 protein {UniProtKB/TrEMBL:Q98G63}	[TP0095-TP0421 (0.8119976)]
COG0457	COG3391	mlr4028	mlr4028	Mlr4028 protein {UniProtKB/TrEMBL:Q98EY4}	mlr3473	mlr3473	Mlr3473 protein {UniProtKB/TrEMBL:Q98G63}	[TP0095-TP0421 (0.8119976)]
COG0457	COG3391	mlr3815	mlr3815	Mlr3815 protein {UniProtKB/TrEMBL:Q98FE2}	mlr3473	mlr3473	Mlr3473 protein {UniProtKB/TrEMBL:Q98G63}	[TP0095-TP0421 (0.8119976)]
COG0457	COG3391	mlr7432	mlr7432	Mlr7432 protein {UniProtKB/TrEMBL:Q986B8}	mlr3473	mlr3473	Mlr3473 protein {UniProtKB/TrEMBL:Q98G63}	[TP0095-TP0421 (0.8119976)]
COG0250	COG0772	mlr8519	mlr8519	Transcription antitermination factor; NusG	mll1555	mll1555	Cell division protein {UniProtKB/TrEMBL:Q98KB2}	[TP0236-TP0387 (0.7470728)]
COG0250	COG0772	mlr0270	mlr0270	Transcription antitermination protein	mll1555	mll1555	Cell division protein {UniProtKB/TrEMBL:Q98KB2}	[TP0236-TP0387 (0.7470728)]
COG0227	COG0740	mlr3552	rpmB	50S ribosomal protein L28	mlr8523	mlr8523	ATP-dependent Clp protease proteolytic subunit	[TP0362-TP0507 (0.75048)]
COG0227	COG0740	mlr3552	rpmB	50S ribosomal protein L28	mlr8472	clpP2	ATP-dependent Clp protease proteolytic subunit 2 (EC 3.4.21.92) (Endopeptidase Clp 2)	[TP0362-TP0507 (0.75048)]
COG0227	COG0740	mlr3552	rpmB	50S ribosomal protein L28	mlr0748	clpP1	ATP-dependent Clp protease proteolytic subunit 1 (EC 3.4.21.92) (Endopeptidase Clp 1)	[TP0362-TP0507 (0.75048)]
COG0457	COG0457	mlr7432	mlr7432	Mlr7432 protein {UniProtKB/TrEMBL:Q986B8}	mll2208	mll2208	Mll2208 protein {UniProtKB/TrEMBL:Q98IX2}	[TP0067-TP0095 (0.6515529)]
COG0457	COG0457	mll2208	mll2208	Mll2208 protein {UniProtKB/TrEMBL:Q98IX2}	mlr7432	mlr7432	Mlr7432 protein {UniProtKB/TrEMBL:Q986B8}	[TP0067-TP0095 (0.6515529)]
COG0457	COG0457	mll2645	mll2645	Mll2645 protein {UniProtKB/TrEMBL:Q98HZ1}	mll2645	mll2645	Mll2645 protein {UniProtKB/TrEMBL:Q98HZ1}	[TP0067-TP0095 (0.6515529)]
COG0457	COG0457	mll2569	mll2569	Mll2569 protein {UniProtKB/TrEMBL:Q98I48}	mll2000	mll2000	Adenylate cyclase {UniProtKB/TrEMBL:Q98JC9}	[TP0067-TP0095 (0.6515529)]
COG0457	COG0457	mll2000	mll2000	Adenylate cyclase {UniProtKB/TrEMBL:Q98JC9}	mll2569	mll2569	Mll2569 protein {UniProtKB/TrEMBL:Q98I48}	[TP0067-TP0095 (0.6515529)]
COG0457	COG0457	mll1835	mll1835	Mll1835 protein {UniProtKB/TrEMBL:Q98JQ3}	mll2645	mll2645	Mll2645 protein {UniProtKB/TrEMBL:Q98HZ1}	[TP0067-TP0095 (0.6515529)]
COG0457	COG0457	mll2645	mll2645	Mll2645 protein {UniProtKB/TrEMBL:Q98HZ1}	mll1835	mll1835	Mll1835 protein {UniProtKB/TrEMBL:Q98JQ3}	[TP0067-TP0095 (0.6515529)]
COG0457	COG0457	mlr4028	mlr4028	Mlr4028 protein {UniProtKB/TrEMBL:Q98EY4}	mlr7432	mlr7432	Mlr7432 protein {UniProtKB/TrEMBL:Q986B8}	[TP0067-TP0095 (0.6515529)]
COG0457	COG0457	mlr7432	mlr7432	Mlr7432 protein {UniProtKB/TrEMBL:Q986B8}	mlr4028	mlr4028	Mlr4028 protein {UniProtKB/TrEMBL:Q98EY4}	[TP0067-TP0095 (0.6515529)]
COG0457	COG0457	mll2000	mll2000	Adenylate cyclase {UniProtKB/TrEMBL:Q98JC9}	mlr3120	mlr3120	O-linked GlcNAc transferase	[TP0067-TP0095 (0.6515529)]
COG0457	COG0457	mlr3120	mlr3120	O-linked GlcNAc transferase	mll2000	mll2000	Adenylate cyclase {UniProtKB/TrEMBL:Q98JC9}	[TP0067-TP0095 (0.6515529)]
COG0457	COG0457	mll1835	mll1835	Mll1835 protein {UniProtKB/TrEMBL:Q98JQ3}	mll2569	mll2569	Mll2569 protein {UniProtKB/TrEMBL:Q98I48}	[TP0067-TP0095 (0.6515529)]
COG0457	COG0457	mll2569	mll2569	Mll2569 protein {UniProtKB/TrEMBL:Q98I48}	mll1835	mll1835	Mll1835 protein {UniProtKB/TrEMBL:Q98JQ3}	[TP0067-TP0095 (0.6515529)]
COG0457	COG0457	mll1835	mll1835	Mll1835 protein {UniProtKB/TrEMBL:Q98JQ3}	mll1962	mll1962	Mll1962 protein {UniProtKB/TrEMBL:Q98JF8}	[TP0067-TP0095 (0.6515529)]
COG0457	COG0457	mll1962	mll1962	Mll1962 protein {UniProtKB/TrEMBL:Q98JF8}	mll1835	mll1835	Mll1835 protein {UniProtKB/TrEMBL:Q98JQ3}	[TP0067-TP0095 (0.6515529)]
COG0457	COG0457	mlr4028	mlr4028	Mlr4028 protein {UniProtKB/TrEMBL:Q98EY4}	mlr3120	mlr3120	O-linked GlcNAc transferase	[TP0067-TP0095 (0.6515529)]
COG0457	COG0457	mlr3120	mlr3120	O-linked GlcNAc transferase	mlr4028	mlr4028	Mlr4028 protein {UniProtKB/TrEMBL:Q98EY4}	[TP0067-TP0095 (0.6515529)]
COG0457	COG0457	mll2569	mll2569	Mll2569 protein {UniProtKB/TrEMBL:Q98I48}	mll2569	mll2569	Mll2569 protein {UniProtKB/TrEMBL:Q98I48}	[TP0067-TP0095 (0.6515529)]
COG0457	COG0457	mlr4028	mlr4028	Mlr4028 protein {UniProtKB/TrEMBL:Q98EY4}	mlr3815	mlr3815	Mlr3815 protein {UniProtKB/TrEMBL:Q98FE2}	[TP0067-TP0095 (0.6515529)]
COG0457	COG0457	mlr3815	mlr3815	Mlr3815 protein {UniProtKB/TrEMBL:Q98FE2}	mlr4028	mlr4028	Mlr4028 protein {UniProtKB/TrEMBL:Q98EY4}	[TP0067-TP0095 (0.6515529)]
COG0457	COG0457	mlr6692	mlr6692	Mlr6692 protein {UniProtKB/TrEMBL:Q988L1}	mlr4028	mlr4028	Mlr4028 protein {UniProtKB/TrEMBL:Q98EY4}	[TP0067-TP0095 (0.6515529)]
COG0457	COG0457	mlr4028	mlr4028	Mlr4028 protein {UniProtKB/TrEMBL:Q98EY4}	mlr6692	mlr6692	Mlr6692 protein {UniProtKB/TrEMBL:Q988L1}	[TP0067-TP0095 (0.6515529)]
COG0457	COG0457	mlr7432	mlr7432	Mlr7432 protein {UniProtKB/TrEMBL:Q986B8}	mll2209	mll2209	Mll2209 protein {UniProtKB/TrEMBL:Q98IX1}	[TP0067-TP0095 (0.6515529)]
COG0457	COG0457	mll2209	mll2209	Mll2209 protein {UniProtKB/TrEMBL:Q98IX1}	mlr7432	mlr7432	Mlr7432 protein {UniProtKB/TrEMBL:Q986B8}	[TP0067-TP0095 (0.6515529)]
COG0457	COG0457	mlr4028	mlr4028	Mlr4028 protein {UniProtKB/TrEMBL:Q98EY4}	mlr8130	mlr8130	Mlr8130 protein {UniProtKB/TrEMBL:Q983X2}	[TP0067-TP0095 (0.6515529)]
COG0457	COG0457	mlr8130	mlr8130	Mlr8130 protein {UniProtKB/TrEMBL:Q983X2}	mlr4028	mlr4028	Mlr4028 protein {UniProtKB/TrEMBL:Q98EY4}	[TP0067-TP0095 (0.6515529)]
COG0457	COG0457	mlr3815	mlr3815	Mlr3815 protein {UniProtKB/TrEMBL:Q98FE2}	mll2000	mll2000	Adenylate cyclase {UniProtKB/TrEMBL:Q98JC9}	[TP0067-TP0095 (0.6515529)]
COG0457	COG0457	mll2569	mll2569	Mll2569 protein {UniProtKB/TrEMBL:Q98I48}	mll2208	mll2208	Mll2208 protein {UniProtKB/TrEMBL:Q98IX2}	[TP0067-TP0095 (0.6515529)]
COG0457	COG0457	mll2000	mll2000	Adenylate cyclase {UniProtKB/TrEMBL:Q98JC9}	mlr3815	mlr3815	Mlr3815 protein {UniProtKB/TrEMBL:Q98FE2}	[TP0067-TP0095 (0.6515529)]
COG0457	COG0457	mll2208	mll2208	Mll2208 protein {UniProtKB/TrEMBL:Q98IX2}	mll2569	mll2569	Mll2569 protein {UniProtKB/TrEMBL:Q98I48}	[TP0067-TP0095 (0.6515529)]
COG0457	COG0457	mll2645	mll2645	Mll2645 protein {UniProtKB/TrEMBL:Q98HZ1}	mlr3120	mlr3120	O-linked GlcNAc transferase	[TP0067-TP0095 (0.6515529)]
COG0457	COG0457	mlr3120	mlr3120	O-linked GlcNAc transferase	mll2645	mll2645	Mll2645 protein {UniProtKB/TrEMBL:Q98HZ1}	[TP0067-TP0095 (0.6515529)]
COG0457	COG0457	mll2073	mll2073	Probable O-linked GlcNAc transferase	mll2000	mll2000	Adenylate cyclase {UniProtKB/TrEMBL:Q98JC9}	[TP0067-TP0095 (0.6515529)]
COG0457	COG0457	mll2000	mll2000	Adenylate cyclase {UniProtKB/TrEMBL:Q98JC9}	mll2073	mll2073	Probable O-linked GlcNAc transferase	[TP0067-TP0095 (0.6515529)]
COG0457	COG0457	mll1962	mll1962	Mll1962 protein {UniProtKB/TrEMBL:Q98JF8}	mll2209	mll2209	Mll2209 protein {UniProtKB/TrEMBL:Q98IX1}	[TP0067-TP0095 (0.6515529)]
COG0457	COG0457	mll2209	mll2209	Mll2209 protein {UniProtKB/TrEMBL:Q98IX1}	mll1962	mll1962	Mll1962 protein {UniProtKB/TrEMBL:Q98JF8}	[TP0067-TP0095 (0.6515529)]
COG0457	COG0457	mlr4028	mlr4028	Mlr4028 protein {UniProtKB/TrEMBL:Q98EY4}	mll2645	mll2645	Mll2645 protein {UniProtKB/TrEMBL:Q98HZ1}	[TP0067-TP0095 (0.6515529)]
COG0457	COG0457	mll2645	mll2645	Mll2645 protein {UniProtKB/TrEMBL:Q98HZ1}	mlr4028	mlr4028	Mlr4028 protein {UniProtKB/TrEMBL:Q98EY4}	[TP0067-TP0095 (0.6515529)]
COG0457	COG0457	mll2569	mll2569	Mll2569 protein {UniProtKB/TrEMBL:Q98I48}	mlr3120	mlr3120	O-linked GlcNAc transferase	[TP0067-TP0095 (0.6515529)]
COG0457	COG0457	mlr3120	mlr3120	O-linked GlcNAc transferase	mll2569	mll2569	Mll2569 protein {UniProtKB/TrEMBL:Q98I48}	[TP0067-TP0095 (0.6515529)]
COG0457	COG0457	mll2073	mll2073	Probable O-linked GlcNAc transferase	mll2073	mll2073	Probable O-linked GlcNAc transferase	[TP0067-TP0095 (0.6515529)]
COG0457	COG0457	mll1962	mll1962	Mll1962 protein {UniProtKB/TrEMBL:Q98JF8}	mlr8130	mlr8130	Mlr8130 protein {UniProtKB/TrEMBL:Q983X2}	[TP0067-TP0095 (0.6515529)]
COG0457	COG0457	mlr8130	mlr8130	Mlr8130 protein {UniProtKB/TrEMBL:Q983X2}	mll1962	mll1962	Mll1962 protein {UniProtKB/TrEMBL:Q98JF8}	[TP0067-TP0095 (0.6515529)]
COG0457	COG0457	mlr6692	mlr6692	Mlr6692 protein {UniProtKB/TrEMBL:Q988L1}	mll2569	mll2569	Mll2569 protein {UniProtKB/TrEMBL:Q98I48}	[TP0067-TP0095 (0.6515529)]
COG0457	COG0457	mll2569	mll2569	Mll2569 protein {UniProtKB/TrEMBL:Q98I48}	mlr6692	mlr6692	Mlr6692 protein {UniProtKB/TrEMBL:Q988L1}	[TP0067-TP0095 (0.6515529)]
COG0457	COG0457	mlr3815	mlr3815	Mlr3815 protein {UniProtKB/TrEMBL:Q98FE2}	mll2209	mll2209	Mll2209 protein {UniProtKB/TrEMBL:Q98IX1}	[TP0067-TP0095 (0.6515529)]
COG0457	COG0457	mll2209	mll2209	Mll2209 protein {UniProtKB/TrEMBL:Q98IX1}	mlr3815	mlr3815	Mlr3815 protein {UniProtKB/TrEMBL:Q98FE2}	[TP0067-TP0095 (0.6515529)]
COG0457	COG0457	mll1835	mll1835	Mll1835 protein {UniProtKB/TrEMBL:Q98JQ3}	mlr3815	mlr3815	Mlr3815 protein {UniProtKB/TrEMBL:Q98FE2}	[TP0067-TP0095 (0.6515529)]
COG0457	COG0457	mll1962	mll1962	Mll1962 protein {UniProtKB/TrEMBL:Q98JF8}	mll2645	mll2645	Mll2645 protein {UniProtKB/TrEMBL:Q98HZ1}	[TP0067-TP0095 (0.6515529)]
COG0457	COG0457	mlr3815	mlr3815	Mlr3815 protein {UniProtKB/TrEMBL:Q98FE2}	mll1835	mll1835	Mll1835 protein {UniProtKB/TrEMBL:Q98JQ3}	[TP0067-TP0095 (0.6515529)]
COG0457	COG0457	mll2645	mll2645	Mll2645 protein {UniProtKB/TrEMBL:Q98HZ1}	mll1962	mll1962	Mll1962 protein {UniProtKB/TrEMBL:Q98JF8}	[TP0067-TP0095 (0.6515529)]
COG0457	COG0457	mll1835	mll1835	Mll1835 protein {UniProtKB/TrEMBL:Q98JQ3}	mlr7432	mlr7432	Mlr7432 protein {UniProtKB/TrEMBL:Q986B8}	[TP0067-TP0095 (0.6515529)]
COG0457	COG0457	mlr7432	mlr7432	Mlr7432 protein {UniProtKB/TrEMBL:Q986B8}	mll1835	mll1835	Mll1835 protein {UniProtKB/TrEMBL:Q98JQ3}	[TP0067-TP0095 (0.6515529)]
COG0457	COG0457	mll2209	mll2209	Mll2209 protein {UniProtKB/TrEMBL:Q98IX1}	mlr8130	mlr8130	Mlr8130 protein {UniProtKB/TrEMBL:Q983X2}	[TP0067-TP0095 (0.6515529)]
COG0457	COG0457	mlr8130	mlr8130	Mlr8130 protein {UniProtKB/TrEMBL:Q983X2}	mll2209	mll2209	Mll2209 protein {UniProtKB/TrEMBL:Q98IX1}	[TP0067-TP0095 (0.6515529)]
COG0457	COG0457	mlr8130	mlr8130	Mlr8130 protein {UniProtKB/TrEMBL:Q983X2}	mll2645	mll2645	Mll2645 protein {UniProtKB/TrEMBL:Q98HZ1}	[TP0067-TP0095 (0.6515529)]
COG0457	COG0457	mll2645	mll2645	Mll2645 protein {UniProtKB/TrEMBL:Q98HZ1}	mlr8130	mlr8130	Mlr8130 protein {UniProtKB/TrEMBL:Q983X2}	[TP0067-TP0095 (0.6515529)]
COG0457	COG0457	mll1835	mll1835	Mll1835 protein {UniProtKB/TrEMBL:Q98JQ3}	mlr4028	mlr4028	Mlr4028 protein {UniProtKB/TrEMBL:Q98EY4}	[TP0067-TP0095 (0.6515529)]
COG0457	COG0457	mlr4028	mlr4028	Mlr4028 protein {UniProtKB/TrEMBL:Q98EY4}	mll1835	mll1835	Mll1835 protein {UniProtKB/TrEMBL:Q98JQ3}	[TP0067-TP0095 (0.6515529)]
COG0457	COG0457	mlr6692	mlr6692	Mlr6692 protein {UniProtKB/TrEMBL:Q988L1}	mll1962	mll1962	Mll1962 protein {UniProtKB/TrEMBL:Q98JF8}	[TP0067-TP0095 (0.6515529)]
COG0457	COG0457	mll1962	mll1962	Mll1962 protein {UniProtKB/TrEMBL:Q98JF8}	mlr6692	mlr6692	Mlr6692 protein {UniProtKB/TrEMBL:Q988L1}	[TP0067-TP0095 (0.6515529)]
COG0457	COG0457	mll2208	mll2208	Mll2208 protein {UniProtKB/TrEMBL:Q98IX2}	mlr3120	mlr3120	O-linked GlcNAc transferase	[TP0067-TP0095 (0.6515529)]
COG0457	COG0457	mlr3120	mlr3120	O-linked GlcNAc transferase	mll2208	mll2208	Mll2208 protein {UniProtKB/TrEMBL:Q98IX2}	[TP0067-TP0095 (0.6515529)]
COG0457	COG0457	mlr7432	mlr7432	Mlr7432 protein {UniProtKB/TrEMBL:Q986B8}	mll2645	mll2645	Mll2645 protein {UniProtKB/TrEMBL:Q98HZ1}	[TP0067-TP0095 (0.6515529)]
COG0457	COG0457	mll2645	mll2645	Mll2645 protein {UniProtKB/TrEMBL:Q98HZ1}	mlr7432	mlr7432	Mlr7432 protein {UniProtKB/TrEMBL:Q986B8}	[TP0067-TP0095 (0.6515529)]
COG0457	COG0457	mll1962	mll1962	Mll1962 protein {UniProtKB/TrEMBL:Q98JF8}	mll2000	mll2000	Adenylate cyclase {UniProtKB/TrEMBL:Q98JC9}	[TP0067-TP0095 (0.6515529)]
COG0457	COG0457	mll2000	mll2000	Adenylate cyclase {UniProtKB/TrEMBL:Q98JC9}	mll1962	mll1962	Mll1962 protein {UniProtKB/TrEMBL:Q98JF8}	[TP0067-TP0095 (0.6515529)]
COG0457	COG0457	mlr8130	mlr8130	Mlr8130 protein {UniProtKB/TrEMBL:Q983X2}	mlr3120	mlr3120	O-linked GlcNAc transferase	[TP0067-TP0095 (0.6515529)]
COG0457	COG0457	mlr3120	mlr3120	O-linked GlcNAc transferase	mlr8130	mlr8130	Mlr8130 protein {UniProtKB/TrEMBL:Q983X2}	[TP0067-TP0095 (0.6515529)]
COG0457	COG0457	mlr3815	mlr3815	Mlr3815 protein {UniProtKB/TrEMBL:Q98FE2}	mlr8130	mlr8130	Mlr8130 protein {UniProtKB/TrEMBL:Q983X2}	[TP0067-TP0095 (0.6515529)]
COG0457	COG0457	mlr8130	mlr8130	Mlr8130 protein {UniProtKB/TrEMBL:Q983X2}	mlr3815	mlr3815	Mlr3815 protein {UniProtKB/TrEMBL:Q98FE2}	[TP0067-TP0095 (0.6515529)]
COG0457	COG0457	mlr6692	mlr6692	Mlr6692 protein {UniProtKB/TrEMBL:Q988L1}	mlr3120	mlr3120	O-linked GlcNAc transferase	[TP0067-TP0095 (0.6515529)]
COG0457	COG0457	mlr3120	mlr3120	O-linked GlcNAc transferase	mlr6692	mlr6692	Mlr6692 protein {UniProtKB/TrEMBL:Q988L1}	[TP0067-TP0095 (0.6515529)]
COG0457	COG0457	mlr3815	mlr3815	Mlr3815 protein {UniProtKB/TrEMBL:Q98FE2}	mll2073	mll2073	Probable O-linked GlcNAc transferase	[TP0067-TP0095 (0.6515529)]
COG0457	COG0457	mll2073	mll2073	Probable O-linked GlcNAc transferase	mlr3815	mlr3815	Mlr3815 protein {UniProtKB/TrEMBL:Q98FE2}	[TP0067-TP0095 (0.6515529)]
COG0457	COG0457	mll1835	mll1835	Mll1835 protein {UniProtKB/TrEMBL:Q98JQ3}	mll2209	mll2209	Mll2209 protein {UniProtKB/TrEMBL:Q98IX1}	[TP0067-TP0095 (0.6515529)]
COG0457	COG0457	mll2209	mll2209	Mll2209 protein {UniProtKB/TrEMBL:Q98IX1}	mll1835	mll1835	Mll1835 protein {UniProtKB/TrEMBL:Q98JQ3}	[TP0067-TP0095 (0.6515529)]
COG0457	COG0457	mll2209	mll2209	Mll2209 protein {UniProtKB/TrEMBL:Q98IX1}	mll2209	mll2209	Mll2209 protein {UniProtKB/TrEMBL:Q98IX1}	[TP0067-TP0095 (0.6515529)]
COG0457	COG0457	mlr6692	mlr6692	Mlr6692 protein {UniProtKB/TrEMBL:Q988L1}	mlr3815	mlr3815	Mlr3815 protein {UniProtKB/TrEMBL:Q98FE2}	[TP0067-TP0095 (0.6515529)]
COG0457	COG0457	mlr3815	mlr3815	Mlr3815 protein {UniProtKB/TrEMBL:Q98FE2}	mlr6692	mlr6692	Mlr6692 protein {UniProtKB/TrEMBL:Q988L1}	[TP0067-TP0095 (0.6515529)]
COG0457	COG0457	mll2000	mll2000	Adenylate cyclase {UniProtKB/TrEMBL:Q98JC9}	mlr8130	mlr8130	Mlr8130 protein {UniProtKB/TrEMBL:Q983X2}	[TP0067-TP0095 (0.6515529)]
COG0457	COG0457	mlr8130	mlr8130	Mlr8130 protein {UniProtKB/TrEMBL:Q983X2}	mll2000	mll2000	Adenylate cyclase {UniProtKB/TrEMBL:Q98JC9}	[TP0067-TP0095 (0.6515529)]
COG0457	COG0457	mlr3815	mlr3815	Mlr3815 protein {UniProtKB/TrEMBL:Q98FE2}	mll2645	mll2645	Mll2645 protein {UniProtKB/TrEMBL:Q98HZ1}	[TP0067-TP0095 (0.6515529)]
COG0457	COG0457	mll2645	mll2645	Mll2645 protein {UniProtKB/TrEMBL:Q98HZ1}	mlr3815	mlr3815	Mlr3815 protein {UniProtKB/TrEMBL:Q98FE2}	[TP0067-TP0095 (0.6515529)]
COG0457	COG0457	mlr6692	mlr6692	Mlr6692 protein {UniProtKB/TrEMBL:Q988L1}	mll2073	mll2073	Probable O-linked GlcNAc transferase	[TP0067-TP0095 (0.6515529)]
COG0457	COG0457	mll2073	mll2073	Probable O-linked GlcNAc transferase	mlr6692	mlr6692	Mlr6692 protein {UniProtKB/TrEMBL:Q988L1}	[TP0067-TP0095 (0.6515529)]
COG0457	COG0457	mll1835	mll1835	Mll1835 protein {UniProtKB/TrEMBL:Q98JQ3}	mll2073	mll2073	Probable O-linked GlcNAc transferase	[TP0067-TP0095 (0.6515529)]
COG0457	COG0457	mll2073	mll2073	Probable O-linked GlcNAc transferase	mll1835	mll1835	Mll1835 protein {UniProtKB/TrEMBL:Q98JQ3}	[TP0067-TP0095 (0.6515529)]
COG0457	COG0457	mll2208	mll2208	Mll2208 protein {UniProtKB/TrEMBL:Q98IX2}	mll2208	mll2208	Mll2208 protein {UniProtKB/TrEMBL:Q98IX2}	[TP0067-TP0095 (0.6515529)]
COG0457	COG0457	mll1835	mll1835	Mll1835 protein {UniProtKB/TrEMBL:Q98JQ3}	mlr6692	mlr6692	Mlr6692 protein {UniProtKB/TrEMBL:Q988L1}	[TP0067-TP0095 (0.6515529)]
COG0457	COG0457	mlr6692	mlr6692	Mlr6692 protein {UniProtKB/TrEMBL:Q988L1}	mll1835	mll1835	Mll1835 protein {UniProtKB/TrEMBL:Q98JQ3}	[TP0067-TP0095 (0.6515529)]
COG0457	COG0457	mll2569	mll2569	Mll2569 protein {UniProtKB/TrEMBL:Q98I48}	mll2073	mll2073	Probable O-linked GlcNAc transferase	[TP0067-TP0095 (0.6515529)]
COG0457	COG0457	mll2073	mll2073	Probable O-linked GlcNAc transferase	mll2569	mll2569	Mll2569 protein {UniProtKB/TrEMBL:Q98I48}	[TP0067-TP0095 (0.6515529)]
COG0457	COG0457	mll2209	mll2209	Mll2209 protein {UniProtKB/TrEMBL:Q98IX1}	mlr3120	mlr3120	O-linked GlcNAc transferase	[TP0067-TP0095 (0.6515529)]
COG0457	COG0457	mlr3120	mlr3120	O-linked GlcNAc transferase	mll2209	mll2209	Mll2209 protein {UniProtKB/TrEMBL:Q98IX1}	[TP0067-TP0095 (0.6515529)]
COG0457	COG0457	mlr4028	mlr4028	Mlr4028 protein {UniProtKB/TrEMBL:Q98EY4}	mll2209	mll2209	Mll2209 protein {UniProtKB/TrEMBL:Q98IX1}	[TP0067-TP0095 (0.6515529)]
COG0457	COG0457	mll2209	mll2209	Mll2209 protein {UniProtKB/TrEMBL:Q98IX1}	mlr4028	mlr4028	Mlr4028 protein {UniProtKB/TrEMBL:Q98EY4}	[TP0067-TP0095 (0.6515529)]
COG0457	COG0457	mll2209	mll2209	Mll2209 protein {UniProtKB/TrEMBL:Q98IX1}	mll2208	mll2208	Mll2208 protein {UniProtKB/TrEMBL:Q98IX2}	[TP0067-TP0095 (0.6515529)]
COG0457	COG0457	mll2208	mll2208	Mll2208 protein {UniProtKB/TrEMBL:Q98IX2}	mll2209	mll2209	Mll2209 protein {UniProtKB/TrEMBL:Q98IX1}	[TP0067-TP0095 (0.6515529)]
COG0457	COG0457	mll2073	mll2073	Probable O-linked GlcNAc transferase	mlr3120	mlr3120	O-linked GlcNAc transferase	[TP0067-TP0095 (0.6515529)]
COG0457	COG0457	mlr3120	mlr3120	O-linked GlcNAc transferase	mll2073	mll2073	Probable O-linked GlcNAc transferase	[TP0067-TP0095 (0.6515529)]
COG0457	COG0457	mlr3815	mlr3815	Mlr3815 protein {UniProtKB/TrEMBL:Q98FE2}	mlr3815	mlr3815	Mlr3815 protein {UniProtKB/TrEMBL:Q98FE2}	[TP0067-TP0095 (0.6515529)]
COG0457	COG0457	mlr4028	mlr4028	Mlr4028 protein {UniProtKB/TrEMBL:Q98EY4}	mll2208	mll2208	Mll2208 protein {UniProtKB/TrEMBL:Q98IX2}	[TP0067-TP0095 (0.6515529)]
COG0457	COG0457	mll2208	mll2208	Mll2208 protein {UniProtKB/TrEMBL:Q98IX2}	mlr4028	mlr4028	Mlr4028 protein {UniProtKB/TrEMBL:Q98EY4}	[TP0067-TP0095 (0.6515529)]
COG0457	COG0457	mll1835	mll1835	Mll1835 protein {UniProtKB/TrEMBL:Q98JQ3}	mll1835	mll1835	Mll1835 protein {UniProtKB/TrEMBL:Q98JQ3}	[TP0067-TP0095 (0.6515529)]
COG0457	COG0457	mll1962	mll1962	Mll1962 protein {UniProtKB/TrEMBL:Q98JF8}	mll2208	mll2208	Mll2208 protein {UniProtKB/TrEMBL:Q98IX2}	[TP0067-TP0095 (0.6515529)]
COG0457	COG0457	mll2208	mll2208	Mll2208 protein {UniProtKB/TrEMBL:Q98IX2}	mll1962	mll1962	Mll1962 protein {UniProtKB/TrEMBL:Q98JF8}	[TP0067-TP0095 (0.6515529)]
COG0457	COG0457	mll2569	mll2569	Mll2569 protein {UniProtKB/TrEMBL:Q98I48}	mlr8130	mlr8130	Mlr8130 protein {UniProtKB/TrEMBL:Q983X2}	[TP0067-TP0095 (0.6515529)]
COG0457	COG0457	mlr8130	mlr8130	Mlr8130 protein {UniProtKB/TrEMBL:Q983X2}	mll2569	mll2569	Mll2569 protein {UniProtKB/TrEMBL:Q98I48}	[TP0067-TP0095 (0.6515529)]
COG0457	COG0457	mll1962	mll1962	Mll1962 protein {UniProtKB/TrEMBL:Q98JF8}	mll1962	mll1962	Mll1962 protein {UniProtKB/TrEMBL:Q98JF8}	[TP0067-TP0095 (0.6515529)]
COG0457	COG0457	mll2000	mll2000	Adenylate cyclase {UniProtKB/TrEMBL:Q98JC9}	mll2000	mll2000	Adenylate cyclase {UniProtKB/TrEMBL:Q98JC9}	[TP0067-TP0095 (0.6515529)]
COG0457	COG0457	mlr6692	mlr6692	Mlr6692 protein {UniProtKB/TrEMBL:Q988L1}	mlr7432	mlr7432	Mlr7432 protein {UniProtKB/TrEMBL:Q986B8}	[TP0067-TP0095 (0.6515529)]
COG0457	COG0457	mlr7432	mlr7432	Mlr7432 protein {UniProtKB/TrEMBL:Q986B8}	mlr6692	mlr6692	Mlr6692 protein {UniProtKB/TrEMBL:Q988L1}	[TP0067-TP0095 (0.6515529)]
COG0457	COG0457	mll1962	mll1962	Mll1962 protein {UniProtKB/TrEMBL:Q98JF8}	mlr3120	mlr3120	O-linked GlcNAc transferase	[TP0067-TP0095 (0.6515529)]
COG0457	COG0457	mlr3120	mlr3120	O-linked GlcNAc transferase	mll1962	mll1962	Mll1962 protein {UniProtKB/TrEMBL:Q98JF8}	[TP0067-TP0095 (0.6515529)]
COG0457	COG0457	mll1835	mll1835	Mll1835 protein {UniProtKB/TrEMBL:Q98JQ3}	mll2000	mll2000	Adenylate cyclase {UniProtKB/TrEMBL:Q98JC9}	[TP0067-TP0095 (0.6515529)]
COG0457	COG0457	mll2000	mll2000	Adenylate cyclase {UniProtKB/TrEMBL:Q98JC9}	mll1835	mll1835	Mll1835 protein {UniProtKB/TrEMBL:Q98JQ3}	[TP0067-TP0095 (0.6515529)]
COG0457	COG0457	mlr4028	mlr4028	Mlr4028 protein {UniProtKB/TrEMBL:Q98EY4}	mlr4028	mlr4028	Mlr4028 protein {UniProtKB/TrEMBL:Q98EY4}	[TP0067-TP0095 (0.6515529)]
COG0457	COG0457	mlr6692	mlr6692	Mlr6692 protein {UniProtKB/TrEMBL:Q988L1}	mll2209	mll2209	Mll2209 protein {UniProtKB/TrEMBL:Q98IX1}	[TP0067-TP0095 (0.6515529)]
COG0457	COG0457	mll2209	mll2209	Mll2209 protein {UniProtKB/TrEMBL:Q98IX1}	mlr6692	mlr6692	Mlr6692 protein {UniProtKB/TrEMBL:Q988L1}	[TP0067-TP0095 (0.6515529)]
COG0457	COG0457	mll1835	mll1835	Mll1835 protein {UniProtKB/TrEMBL:Q98JQ3}	mll2208	mll2208	Mll2208 protein {UniProtKB/TrEMBL:Q98IX2}	[TP0067-TP0095 (0.6515529)]
COG0457	COG0457	mll2208	mll2208	Mll2208 protein {UniProtKB/TrEMBL:Q98IX2}	mll1835	mll1835	Mll1835 protein {UniProtKB/TrEMBL:Q98JQ3}	[TP0067-TP0095 (0.6515529)]
COG0457	COG0457	mll2209	mll2209	Mll2209 protein {UniProtKB/TrEMBL:Q98IX1}	mll2645	mll2645	Mll2645 protein {UniProtKB/TrEMBL:Q98HZ1}	[TP0067-TP0095 (0.6515529)]
COG0457	COG0457	mll2645	mll2645	Mll2645 protein {UniProtKB/TrEMBL:Q98HZ1}	mll2209	mll2209	Mll2209 protein {UniProtKB/TrEMBL:Q98IX1}	[TP0067-TP0095 (0.6515529)]
COG0457	COG0457	mlr4028	mlr4028	Mlr4028 protein {UniProtKB/TrEMBL:Q98EY4}	mll2000	mll2000	Adenylate cyclase {UniProtKB/TrEMBL:Q98JC9}	[TP0067-TP0095 (0.6515529)]
COG0457	COG0457	mll2000	mll2000	Adenylate cyclase {UniProtKB/TrEMBL:Q98JC9}	mlr4028	mlr4028	Mlr4028 protein {UniProtKB/TrEMBL:Q98EY4}	[TP0067-TP0095 (0.6515529)]
COG0457	COG0457	mlr8130	mlr8130	Mlr8130 protein {UniProtKB/TrEMBL:Q983X2}	mlr8130	mlr8130	Mlr8130 protein {UniProtKB/TrEMBL:Q983X2}	[TP0067-TP0095 (0.6515529)]
COG0457	COG0457	mlr3815	mlr3815	Mlr3815 protein {UniProtKB/TrEMBL:Q98FE2}	mlr3120	mlr3120	O-linked GlcNAc transferase	[TP0067-TP0095 (0.6515529)]
COG0457	COG0457	mlr3120	mlr3120	O-linked GlcNAc transferase	mlr3815	mlr3815	Mlr3815 protein {UniProtKB/TrEMBL:Q98FE2}	[TP0067-TP0095 (0.6515529)]
COG0457	COG0457	mlr6692	mlr6692	Mlr6692 protein {UniProtKB/TrEMBL:Q988L1}	mll2208	mll2208	Mll2208 protein {UniProtKB/TrEMBL:Q98IX2}	[TP0067-TP0095 (0.6515529)]
COG0457	COG0457	mll2208	mll2208	Mll2208 protein {UniProtKB/TrEMBL:Q98IX2}	mlr6692	mlr6692	Mlr6692 protein {UniProtKB/TrEMBL:Q988L1}	[TP0067-TP0095 (0.6515529)]
COG0457	COG0457	mlr7432	mlr7432	Mlr7432 protein {UniProtKB/TrEMBL:Q986B8}	mll2073	mll2073	Probable O-linked GlcNAc transferase	[TP0067-TP0095 (0.6515529)]
COG0457	COG0457	mll2073	mll2073	Probable O-linked GlcNAc transferase	mlr7432	mlr7432	Mlr7432 protein {UniProtKB/TrEMBL:Q986B8}	[TP0067-TP0095 (0.6515529)]
COG0457	COG0457	mll1962	mll1962	Mll1962 protein {UniProtKB/TrEMBL:Q98JF8}	mlr3815	mlr3815	Mlr3815 protein {UniProtKB/TrEMBL:Q98FE2}	[TP0067-TP0095 (0.6515529)]
COG0457	COG0457	mlr3815	mlr3815	Mlr3815 protein {UniProtKB/TrEMBL:Q98FE2}	mll1962	mll1962	Mll1962 protein {UniProtKB/TrEMBL:Q98JF8}	[TP0067-TP0095 (0.6515529)]
COG0457	COG0457	mlr4028	mlr4028	Mlr4028 protein {UniProtKB/TrEMBL:Q98EY4}	mll2073	mll2073	Probable O-linked GlcNAc transferase	[TP0067-TP0095 (0.6515529)]
COG0457	COG0457	mll2073	mll2073	Probable O-linked GlcNAc transferase	mlr4028	mlr4028	Mlr4028 protein {UniProtKB/TrEMBL:Q98EY4}	[TP0067-TP0095 (0.6515529)]
COG0457	COG0457	mll1835	mll1835	Mll1835 protein {UniProtKB/TrEMBL:Q98JQ3}	mlr8130	mlr8130	Mlr8130 protein {UniProtKB/TrEMBL:Q983X2}	[TP0067-TP0095 (0.6515529)]
COG0457	COG0457	mlr8130	mlr8130	Mlr8130 protein {UniProtKB/TrEMBL:Q983X2}	mll1835	mll1835	Mll1835 protein {UniProtKB/TrEMBL:Q98JQ3}	[TP0067-TP0095 (0.6515529)]
COG0457	COG0457	mlr6692	mlr6692	Mlr6692 protein {UniProtKB/TrEMBL:Q988L1}	mll2645	mll2645	Mll2645 protein {UniProtKB/TrEMBL:Q98HZ1}	[TP0067-TP0095 (0.6515529)]
COG0457	COG0457	mll2645	mll2645	Mll2645 protein {UniProtKB/TrEMBL:Q98HZ1}	mlr6692	mlr6692	Mlr6692 protein {UniProtKB/TrEMBL:Q988L1}	[TP0067-TP0095 (0.6515529)]
COG0457	COG0457	mlr3815	mlr3815	Mlr3815 protein {UniProtKB/TrEMBL:Q98FE2}	mll2208	mll2208	Mll2208 protein {UniProtKB/TrEMBL:Q98IX2}	[TP0067-TP0095 (0.6515529)]
COG0457	COG0457	mll2000	mll2000	Adenylate cyclase {UniProtKB/TrEMBL:Q98JC9}	mll2645	mll2645	Mll2645 protein {UniProtKB/TrEMBL:Q98HZ1}	[TP0067-TP0095 (0.6515529)]
COG0457	COG0457	mll2645	mll2645	Mll2645 protein {UniProtKB/TrEMBL:Q98HZ1}	mll2000	mll2000	Adenylate cyclase {UniProtKB/TrEMBL:Q98JC9}	[TP0067-TP0095 (0.6515529)]
COG0457	COG0457	mll2208	mll2208	Mll2208 protein {UniProtKB/TrEMBL:Q98IX2}	mlr3815	mlr3815	Mlr3815 protein {UniProtKB/TrEMBL:Q98FE2}	[TP0067-TP0095 (0.6515529)]
COG0457	COG0457	mlr7432	mlr7432	Mlr7432 protein {UniProtKB/TrEMBL:Q986B8}	mll2000	mll2000	Adenylate cyclase {UniProtKB/TrEMBL:Q98JC9}	[TP0067-TP0095 (0.6515529)]
COG0457	COG0457	mll2000	mll2000	Adenylate cyclase {UniProtKB/TrEMBL:Q98JC9}	mlr7432	mlr7432	Mlr7432 protein {UniProtKB/TrEMBL:Q986B8}	[TP0067-TP0095 (0.6515529)]
COG0457	COG0457	mll1962	mll1962	Mll1962 protein {UniProtKB/TrEMBL:Q98JF8}	mll2569	mll2569	Mll2569 protein {UniProtKB/TrEMBL:Q98I48}	[TP0067-TP0095 (0.6515529)]
COG0457	COG0457	mll2569	mll2569	Mll2569 protein {UniProtKB/TrEMBL:Q98I48}	mll1962	mll1962	Mll1962 protein {UniProtKB/TrEMBL:Q98JF8}	[TP0067-TP0095 (0.6515529)]
COG0457	COG0457	mll2569	mll2569	Mll2569 protein {UniProtKB/TrEMBL:Q98I48}	mll2645	mll2645	Mll2645 protein {UniProtKB/TrEMBL:Q98HZ1}	[TP0067-TP0095 (0.6515529)]
COG0457	COG0457	mlr8130	mlr8130	Mlr8130 protein {UniProtKB/TrEMBL:Q983X2}	mll2208	mll2208	Mll2208 protein {UniProtKB/TrEMBL:Q98IX2}	[TP0067-TP0095 (0.6515529)]
COG0457	COG0457	mll2645	mll2645	Mll2645 protein {UniProtKB/TrEMBL:Q98HZ1}	mll2569	mll2569	Mll2569 protein {UniProtKB/TrEMBL:Q98I48}	[TP0067-TP0095 (0.6515529)]
COG0457	COG0457	mll2208	mll2208	Mll2208 protein {UniProtKB/TrEMBL:Q98IX2}	mlr8130	mlr8130	Mlr8130 protein {UniProtKB/TrEMBL:Q983X2}	[TP0067-TP0095 (0.6515529)]
COG0457	COG0457	mll2000	mll2000	Adenylate cyclase {UniProtKB/TrEMBL:Q98JC9}	mll2209	mll2209	Mll2209 protein {UniProtKB/TrEMBL:Q98IX1}	[TP0067-TP0095 (0.6515529)]
COG0457	COG0457	mll2209	mll2209	Mll2209 protein {UniProtKB/TrEMBL:Q98IX1}	mll2000	mll2000	Adenylate cyclase {UniProtKB/TrEMBL:Q98JC9}	[TP0067-TP0095 (0.6515529)]
COG0457	COG0457	mlr7432	mlr7432	Mlr7432 protein {UniProtKB/TrEMBL:Q986B8}	mlr8130	mlr8130	Mlr8130 protein {UniProtKB/TrEMBL:Q983X2}	[TP0067-TP0095 (0.6515529)]
COG0457	COG0457	mlr8130	mlr8130	Mlr8130 protein {UniProtKB/TrEMBL:Q983X2}	mlr7432	mlr7432	Mlr7432 protein {UniProtKB/TrEMBL:Q986B8}	[TP0067-TP0095 (0.6515529)]
COG0457	COG0457	mlr6692	mlr6692	Mlr6692 protein {UniProtKB/TrEMBL:Q988L1}	mll2000	mll2000	Adenylate cyclase {UniProtKB/TrEMBL:Q98JC9}	[TP0067-TP0095 (0.6515529)]
COG0457	COG0457	mll2000	mll2000	Adenylate cyclase {UniProtKB/TrEMBL:Q98JC9}	mlr6692	mlr6692	Mlr6692 protein {UniProtKB/TrEMBL:Q988L1}	[TP0067-TP0095 (0.6515529)]
COG0457	COG0457	mll2208	mll2208	Mll2208 protein {UniProtKB/TrEMBL:Q98IX2}	mll2645	mll2645	Mll2645 protein {UniProtKB/TrEMBL:Q98HZ1}	[TP0067-TP0095 (0.6515529)]
COG0457	COG0457	mll2073	mll2073	Probable O-linked GlcNAc transferase	mlr8130	mlr8130	Mlr8130 protein {UniProtKB/TrEMBL:Q983X2}	[TP0067-TP0095 (0.6515529)]
COG0457	COG0457	mlr8130	mlr8130	Mlr8130 protein {UniProtKB/TrEMBL:Q983X2}	mll2073	mll2073	Probable O-linked GlcNAc transferase	[TP0067-TP0095 (0.6515529)]
COG0457	COG0457	mll2645	mll2645	Mll2645 protein {UniProtKB/TrEMBL:Q98HZ1}	mll2208	mll2208	Mll2208 protein {UniProtKB/TrEMBL:Q98IX2}	[TP0067-TP0095 (0.6515529)]
COG0457	COG0457	mll2569	mll2569	Mll2569 protein {UniProtKB/TrEMBL:Q98I48}	mll2209	mll2209	Mll2209 protein {UniProtKB/TrEMBL:Q98IX1}	[TP0067-TP0095 (0.6515529)]
COG0457	COG0457	mll2209	mll2209	Mll2209 protein {UniProtKB/TrEMBL:Q98IX1}	mll2569	mll2569	Mll2569 protein {UniProtKB/TrEMBL:Q98I48}	[TP0067-TP0095 (0.6515529)]
COG0457	COG0457	mlr7432	mlr7432	Mlr7432 protein {UniProtKB/TrEMBL:Q986B8}	mlr7432	mlr7432	Mlr7432 protein {UniProtKB/TrEMBL:Q986B8}	[TP0067-TP0095 (0.6515529)]
COG0457	COG0457	mlr6692	mlr6692	Mlr6692 protein {UniProtKB/TrEMBL:Q988L1}	mlr8130	mlr8130	Mlr8130 protein {UniProtKB/TrEMBL:Q983X2}	[TP0067-TP0095 (0.6515529)]
COG0457	COG0457	mlr8130	mlr8130	Mlr8130 protein {UniProtKB/TrEMBL:Q983X2}	mlr6692	mlr6692	Mlr6692 protein {UniProtKB/TrEMBL:Q988L1}	[TP0067-TP0095 (0.6515529)]
COG0457	COG0457	mlr6692	mlr6692	Mlr6692 protein {UniProtKB/TrEMBL:Q988L1}	mlr6692	mlr6692	Mlr6692 protein {UniProtKB/TrEMBL:Q988L1}	[TP0067-TP0095 (0.6515529)]
COG0457	COG0457	mll2073	mll2073	Probable O-linked GlcNAc transferase	mll2208	mll2208	Mll2208 protein {UniProtKB/TrEMBL:Q98IX2}	[TP0067-TP0095 (0.6515529)]
COG0457	COG0457	mll2208	mll2208	Mll2208 protein {UniProtKB/TrEMBL:Q98IX2}	mll2073	mll2073	Probable O-linked GlcNAc transferase	[TP0067-TP0095 (0.6515529)]
COG0457	COG0457	mll1962	mll1962	Mll1962 protein {UniProtKB/TrEMBL:Q98JF8}	mlr7432	mlr7432	Mlr7432 protein {UniProtKB/TrEMBL:Q986B8}	[TP0067-TP0095 (0.6515529)]
COG0457	COG0457	mlr7432	mlr7432	Mlr7432 protein {UniProtKB/TrEMBL:Q986B8}	mll1962	mll1962	Mll1962 protein {UniProtKB/TrEMBL:Q98JF8}	[TP0067-TP0095 (0.6515529)]
COG0457	COG0457	mll1962	mll1962	Mll1962 protein {UniProtKB/TrEMBL:Q98JF8}	mlr4028	mlr4028	Mlr4028 protein {UniProtKB/TrEMBL:Q98EY4}	[TP0067-TP0095 (0.6515529)]
COG0457	COG0457	mlr4028	mlr4028	Mlr4028 protein {UniProtKB/TrEMBL:Q98EY4}	mll1962	mll1962	Mll1962 protein {UniProtKB/TrEMBL:Q98JF8}	[TP0067-TP0095 (0.6515529)]
COG0457	COG0457	mll1962	mll1962	Mll1962 protein {UniProtKB/TrEMBL:Q98JF8}	mll2073	mll2073	Probable O-linked GlcNAc transferase	[TP0067-TP0095 (0.6515529)]
COG0457	COG0457	mll2073	mll2073	Probable O-linked GlcNAc transferase	mll1962	mll1962	Mll1962 protein {UniProtKB/TrEMBL:Q98JF8}	[TP0067-TP0095 (0.6515529)]
COG0457	COG0457	mll2000	mll2000	Adenylate cyclase {UniProtKB/TrEMBL:Q98JC9}	mll2208	mll2208	Mll2208 protein {UniProtKB/TrEMBL:Q98IX2}	[TP0067-TP0095 (0.6515529)]
COG0457	COG0457	mll2208	mll2208	Mll2208 protein {UniProtKB/TrEMBL:Q98IX2}	mll2000	mll2000	Adenylate cyclase {UniProtKB/TrEMBL:Q98JC9}	[TP0067-TP0095 (0.6515529)]
COG0457	COG0457	mlr7432	mlr7432	Mlr7432 protein {UniProtKB/TrEMBL:Q986B8}	mlr3120	mlr3120	O-linked GlcNAc transferase	[TP0067-TP0095 (0.6515529)]
COG0457	COG0457	mlr3120	mlr3120	O-linked GlcNAc transferase	mlr7432	mlr7432	Mlr7432 protein {UniProtKB/TrEMBL:Q986B8}	[TP0067-TP0095 (0.6515529)]
COG0457	COG0457	mll1835	mll1835	Mll1835 protein {UniProtKB/TrEMBL:Q98JQ3}	mlr3120	mlr3120	O-linked GlcNAc transferase	[TP0067-TP0095 (0.6515529)]
COG0457	COG0457	mlr3120	mlr3120	O-linked GlcNAc transferase	mll1835	mll1835	Mll1835 protein {UniProtKB/TrEMBL:Q98JQ3}	[TP0067-TP0095 (0.6515529)]
COG0457	COG0457	mlr7432	mlr7432	Mlr7432 protein {UniProtKB/TrEMBL:Q986B8}	mll2569	mll2569	Mll2569 protein {UniProtKB/TrEMBL:Q98I48}	[TP0067-TP0095 (0.6515529)]
COG0457	COG0457	mll2569	mll2569	Mll2569 protein {UniProtKB/TrEMBL:Q98I48}	mlr7432	mlr7432	Mlr7432 protein {UniProtKB/TrEMBL:Q986B8}	[TP0067-TP0095 (0.6515529)]
COG0457	COG0457	mll2073	mll2073	Probable O-linked GlcNAc transferase	mll2209	mll2209	Mll2209 protein {UniProtKB/TrEMBL:Q98IX1}	[TP0067-TP0095 (0.6515529)]
COG0457	COG0457	mll2209	mll2209	Mll2209 protein {UniProtKB/TrEMBL:Q98IX1}	mll2073	mll2073	Probable O-linked GlcNAc transferase	[TP0067-TP0095 (0.6515529)]
COG0457	COG0457	mlr3120	mlr3120	O-linked GlcNAc transferase	mlr3120	mlr3120	O-linked GlcNAc transferase	[TP0067-TP0095 (0.6515529)]
COG0457	COG0457	mlr7432	mlr7432	Mlr7432 protein {UniProtKB/TrEMBL:Q986B8}	mlr3815	mlr3815	Mlr3815 protein {UniProtKB/TrEMBL:Q98FE2}	[TP0067-TP0095 (0.6515529)]
COG0457	COG0457	mlr3815	mlr3815	Mlr3815 protein {UniProtKB/TrEMBL:Q98FE2}	mlr7432	mlr7432	Mlr7432 protein {UniProtKB/TrEMBL:Q986B8}	[TP0067-TP0095 (0.6515529)]
COG0457	COG0457	mll2073	mll2073	Probable O-linked GlcNAc transferase	mll2645	mll2645	Mll2645 protein {UniProtKB/TrEMBL:Q98HZ1}	[TP0067-TP0095 (0.6515529)]
COG0457	COG0457	mll2645	mll2645	Mll2645 protein {UniProtKB/TrEMBL:Q98HZ1}	mll2073	mll2073	Probable O-linked GlcNAc transferase	[TP0067-TP0095 (0.6515529)]
COG0457	COG0457	mll2569	mll2569	Mll2569 protein {UniProtKB/TrEMBL:Q98I48}	mlr3815	mlr3815	Mlr3815 protein {UniProtKB/TrEMBL:Q98FE2}	[TP0067-TP0095 (0.6515529)]
COG0457	COG0457	mlr3815	mlr3815	Mlr3815 protein {UniProtKB/TrEMBL:Q98FE2}	mll2569	mll2569	Mll2569 protein {UniProtKB/TrEMBL:Q98I48}	[TP0067-TP0095 (0.6515529)]
COG0457	COG0457	mlr4028	mlr4028	Mlr4028 protein {UniProtKB/TrEMBL:Q98EY4}	mll2569	mll2569	Mll2569 protein {UniProtKB/TrEMBL:Q98I48}	[TP0067-TP0095 (0.6515529)]
COG0457	COG0457	mll2569	mll2569	Mll2569 protein {UniProtKB/TrEMBL:Q98I48}	mlr4028	mlr4028	Mlr4028 protein {UniProtKB/TrEMBL:Q98EY4}	[TP0067-TP0095 (0.6515529)]
COG0445	COG3839	mll4482	gidA	tRNA uridine 5-carboxymethylaminomethyl modification enzyme gidA (Glucose-inhibited division protein A)	mlr7224	mlr7224	Sugar ABC transportor, ATP-binding protein	[TP0044-TP0804 (0.81002605)]
COG0445	COG3839	mll4482	gidA	tRNA uridine 5-carboxymethylaminomethyl modification enzyme gidA (Glucose-inhibited division protein A)	mlr7004	mlr7004	ABC transporter, ATP-binding protein	[TP0044-TP0804 (0.81002605)]
COG0445	COG3839	mll4482	gidA	tRNA uridine 5-carboxymethylaminomethyl modification enzyme gidA (Glucose-inhibited division protein A)	mlr2329	mlr2329	ATP-binding protein of sugar ABC transporter	[TP0044-TP0804 (0.81002605)]
COG0445	COG3839	mll4482	gidA	tRNA uridine 5-carboxymethylaminomethyl modification enzyme gidA (Glucose-inhibited division protein A)	mlr7267	mlr7267	ABC transporter, ATP-binding protein	[TP0044-TP0804 (0.81002605)]
COG0445	COG3839	mll4482	gidA	tRNA uridine 5-carboxymethylaminomethyl modification enzyme gidA (Glucose-inhibited division protein A)	mll3499	mll3499	Sn-glycerol-3-phosphate transport ATP-binding	[TP0044-TP0804 (0.81002605)]
COG0445	COG3839	mll4482	gidA	tRNA uridine 5-carboxymethylaminomethyl modification enzyme gidA (Glucose-inhibited division protein A)	mll5107	mll5107	Alpha-glucosides ABC transporter, ATP-binding	[TP0044-TP0804 (0.81002605)]
COG0445	COG3839	mll4482	gidA	tRNA uridine 5-carboxymethylaminomethyl modification enzyme gidA (Glucose-inhibited division protein A)	mll5297	mll5297	ABC transporter ATP-binding protein	[TP0044-TP0804 (0.81002605)]
COG0445	COG3839	mll4482	gidA	tRNA uridine 5-carboxymethylaminomethyl modification enzyme gidA (Glucose-inhibited division protein A)	mlr3054	mlr3054	ATP-binding component of ABC sugar transporter	[TP0044-TP0804 (0.81002605)]
COG0445	COG3839	mll4482	gidA	tRNA uridine 5-carboxymethylaminomethyl modification enzyme gidA (Glucose-inhibited division protein A)	mll5298	mll5298	ABC transporter, ATP-binding protein	[TP0044-TP0804 (0.81002605)]
COG0445	COG3839	mll4482	gidA	tRNA uridine 5-carboxymethylaminomethyl modification enzyme gidA (Glucose-inhibited division protein A)	mll7151	mll7151	Sugar ABC transporter, ATP-binding protein	[TP0044-TP0804 (0.81002605)]
COG0445	COG3839	mll4482	gidA	tRNA uridine 5-carboxymethylaminomethyl modification enzyme gidA (Glucose-inhibited division protein A)	mll3624	mll3624	ATP-binding component of transport system	[TP0044-TP0804 (0.81002605)]
COG0445	COG3839	mll4482	gidA	tRNA uridine 5-carboxymethylaminomethyl modification enzyme gidA (Glucose-inhibited division protein A)	mll3385	mll3385	Sugar ABC transporter, ATP-binding protein	[TP0044-TP0804 (0.81002605)]
COG0445	COG3839	mll4482	gidA	tRNA uridine 5-carboxymethylaminomethyl modification enzyme gidA (Glucose-inhibited division protein A)	mlr4779	mlr4779	Sugar ABC transporter, ATP-binding component	[TP0044-TP0804 (0.81002605)]
COG0445	COG3839	mll4482	gidA	tRNA uridine 5-carboxymethylaminomethyl modification enzyme gidA (Glucose-inhibited division protein A)	mlr6654	mlr6654	ABC transporter, ATP-binding component	[TP0044-TP0804 (0.81002605)]
COG0445	COG3839	mll4482	gidA	tRNA uridine 5-carboxymethylaminomethyl modification enzyme gidA (Glucose-inhibited division protein A)	mlr7266	mlr7266	ABC transporter, ATP-binding protein	[TP0044-TP0804 (0.81002605)]
COG0445	COG3839	mll4482	gidA	tRNA uridine 5-carboxymethylaminomethyl modification enzyme gidA (Glucose-inhibited division protein A)	mlr7095	mlr7095	Sugar ABC transporter, ATP-binding protein	[TP0044-TP0804 (0.81002605)]
COG0445	COG3839	mll4482	gidA	tRNA uridine 5-carboxymethylaminomethyl modification enzyme gidA (Glucose-inhibited division protein A)	mlr6440	mlr6440	ABC transporter sugar ATP-binding protein	[TP0044-TP0804 (0.81002605)]
COG0445	COG3839	mll4482	gidA	tRNA uridine 5-carboxymethylaminomethyl modification enzyme gidA (Glucose-inhibited division protein A)	mlr3587	mlr3587	Alpha-glucosides transport atp-binding protein;	[TP0044-TP0804 (0.81002605)]
COG0445	COG3839	mll4482	gidA	tRNA uridine 5-carboxymethylaminomethyl modification enzyme gidA (Glucose-inhibited division protein A)	mll1716	mll1716	Sugar binding protein of ABC transporter	[TP0044-TP0804 (0.81002605)]
COG0445	COG3839	mll4482	gidA	tRNA uridine 5-carboxymethylaminomethyl modification enzyme gidA (Glucose-inhibited division protein A)	mll0706	mll0706	ATP-binding protein of sugar ABC transporter	[TP0044-TP0804 (0.81002605)]
COG0445	COG3839	mll4482	gidA	tRNA uridine 5-carboxymethylaminomethyl modification enzyme gidA (Glucose-inhibited division protein A)	mlr8490	mlr8490	ABC transporter, ATP-binding protein	[TP0044-TP0804 (0.81002605)]
COG0445	COG3839	mll4482	gidA	tRNA uridine 5-carboxymethylaminomethyl modification enzyme gidA (Glucose-inhibited division protein A)	mll3380	mll3380	Sugar ABC transporter, ATP-binding protein	[TP0044-TP0804 (0.81002605)]
COG0445	COG3839	mll4482	gidA	tRNA uridine 5-carboxymethylaminomethyl modification enzyme gidA (Glucose-inhibited division protein A)	mll3378	mll3378	Sugar ABC transporter, ATP-binding protein	[TP0044-TP0804 (0.81002605)]
COG0445	COG3839	mll4482	gidA	tRNA uridine 5-carboxymethylaminomethyl modification enzyme gidA (Glucose-inhibited division protein A)	mll0849	mll0849	ATP-binding protein of sugar ABC transporter	[TP0044-TP0804 (0.81002605)]
COG0445	COG3839	mll4482	gidA	tRNA uridine 5-carboxymethylaminomethyl modification enzyme gidA (Glucose-inhibited division protein A)	mll4923	mll4923	Mll4923 protein {UniProtKB/TrEMBL:Q98D04}	[TP0044-TP0804 (0.81002605)]
COG0445	COG3839	mll4482	gidA	tRNA uridine 5-carboxymethylaminomethyl modification enzyme gidA (Glucose-inhibited division protein A)	mll0708	mll0708	ATP-binding protein of sugar ABC transporter	[TP0044-TP0804 (0.81002605)]
COG0445	COG3839	mll4482	gidA	tRNA uridine 5-carboxymethylaminomethyl modification enzyme gidA (Glucose-inhibited division protein A)	mll3314	mll3314	ATP-binding component of ABC transporter	[TP0044-TP0804 (0.81002605)]
COG0445	COG3839	mll4482	gidA	tRNA uridine 5-carboxymethylaminomethyl modification enzyme gidA (Glucose-inhibited division protein A)	mlr4152	mlr4152	Sugar ABC transportor, ATP-binding protein	[TP0044-TP0804 (0.81002605)]
COG0445	COG3839	mll4482	gidA	tRNA uridine 5-carboxymethylaminomethyl modification enzyme gidA (Glucose-inhibited division protein A)	mlr3645	mlr3645	Sugar ABC transporter, ATP-binding protein	[TP0044-TP0804 (0.81002605)]
COG0445	COG3839	mll4482	gidA	tRNA uridine 5-carboxymethylaminomethyl modification enzyme gidA (Glucose-inhibited division protein A)	mlr4917	mlr4917	Sugar ABC transporter, ATP-binding protein	[TP0044-TP0804 (0.81002605)]
COG0103	COG0211	mll8456	rpsI	30S ribosomal protein S9	msl4017	rpmA	50S ribosomal protein L27	[TP1024-TP0743 (0.87139803)]
COG0457	COG0803	mll2208	mll2208	Mll2208 protein {UniProtKB/TrEMBL:Q98IX2}	mll8313	mll8313	ABC transporter, periplasmic binding protein	[TP0469-TP0034 (0.86910707)]
COG0457	COG0803	mll1835	mll1835	Mll1835 protein {UniProtKB/TrEMBL:Q98JQ3}	mll8313	mll8313	ABC transporter, periplasmic binding protein	[TP0469-TP0034 (0.86910707)]
COG0457	COG0803	mlr3120	mlr3120	O-linked GlcNAc transferase	mll8313	mll8313	ABC transporter, periplasmic binding protein	[TP0469-TP0034 (0.86910707)]
COG0457	COG0803	mlr8130	mlr8130	Mlr8130 protein {UniProtKB/TrEMBL:Q983X2}	mll8313	mll8313	ABC transporter, periplasmic binding protein	[TP0469-TP0034 (0.86910707)]
COG0457	COG0803	mll2569	mll2569	Mll2569 protein {UniProtKB/TrEMBL:Q98I48}	mll8313	mll8313	ABC transporter, periplasmic binding protein	[TP0469-TP0034 (0.86910707)]
COG0457	COG0803	mll2645	mll2645	Mll2645 protein {UniProtKB/TrEMBL:Q98HZ1}	mll8313	mll8313	ABC transporter, periplasmic binding protein	[TP0469-TP0034 (0.86910707)]
COG0457	COG0803	mlr3815	mlr3815	Mlr3815 protein {UniProtKB/TrEMBL:Q98FE2}	mll8313	mll8313	ABC transporter, periplasmic binding protein	[TP0469-TP0034 (0.86910707)]
COG0457	COG0803	mlr6692	mlr6692	Mlr6692 protein {UniProtKB/TrEMBL:Q988L1}	mll8313	mll8313	ABC transporter, periplasmic binding protein	[TP0469-TP0034 (0.86910707)]
COG0457	COG0803	mll2073	mll2073	Probable O-linked GlcNAc transferase	mll8313	mll8313	ABC transporter, periplasmic binding protein	[TP0469-TP0034 (0.86910707)]
[truncated: 2,316 more rows]
