# Supplementary material for: The Binary Protein Interactome of Treponema pallidum – The Syphilis Spirochete
Source: PLoS One. 2008 May 28;3(5):e2292. doi: 10.1371/journal.pone.0002292 (PMC2386257; doi:10.1371/journal.pone.0002292)
Supplement: Data S1 — Predicted protein-protein interactions based on our Treponema pallidum data; zip archive containing 372 files with one file per species. (6.09 MB ZIP) [file pone.0002292.s006.zip › bacteria/Methylobacillus_flagellatus.tab]

265072 Methylobacillus flagellatus
COG A	COG B	Locus Id A	Preferred Name(s) A	Annotation A	Locus Id B	Preferred Name(s) B	Annotation B	T. pallidum interaction
COG0186	COG1475	Mfla_0288	Mfla_0288	ribosomal protein S17	Mfla_2752	Mfla_2752	parB-like partition proteins	[TP0198-TP0271 (0.71912634)]
COG0608	COG0817	Mfla_2065	Mfla_2065	single-stranded-DNA-specific exonuclease RecJ	Mfla_2354	Mfla_2354	crossover junction endodeoxyribonuclease RuvC	[TP0704-TP0517 (0.81382185)]
COG0845	COG4591	Mfla_1361	Mfla_1361	secretion protein HlyD	Mfla_2095	Mfla_2095	Lipoprotein releasing system, transmembrane	[TP0965-TP0582 (0.8143851)]
COG0845	COG4591	Mfla_2372	Mfla_2372	secretion protein HlyD	Mfla_2095	Mfla_2095	Lipoprotein releasing system, transmembrane	[TP0965-TP0582 (0.8143851)]
COG0845	COG4591	Mfla_2222	Mfla_2222	secretion protein HlyD	Mfla_2095	Mfla_2095	Lipoprotein releasing system, transmembrane	[TP0965-TP0582 (0.8143851)]
COG0845	COG4591	Mfla_0212	Mfla_0212	secretion protein HlyD	Mfla_2095	Mfla_2095	Lipoprotein releasing system, transmembrane	[TP0965-TP0582 (0.8143851)]
COG0845	COG4591	Mfla_2437	Mfla_2437	Type I secretion membrane fusion protein, HlyD	Mfla_2095	Mfla_2095	Lipoprotein releasing system, transmembrane	[TP0965-TP0582 (0.8143851)]
COG0845	COG4591	Mfla_2532	Mfla_2532	secretion protein HlyD	Mfla_2095	Mfla_2095	Lipoprotein releasing system, transmembrane	[TP0965-TP0582 (0.8143851)]
COG0845	COG4591	Mfla_2552	Mfla_2552	secretion protein HlyD	Mfla_2095	Mfla_2095	Lipoprotein releasing system, transmembrane	[TP0965-TP0582 (0.8143851)]
COG0845	COG4591	Mfla_1593	Mfla_1593	secretion protein HlyD	Mfla_2095	Mfla_2095	Lipoprotein releasing system, transmembrane	[TP0965-TP0582 (0.8143851)]
COG0845	COG4591	Mfla_0742	Mfla_0742	secretion protein HlyD	Mfla_2095	Mfla_2095	Lipoprotein releasing system, transmembrane	[TP0965-TP0582 (0.8143851)]
COG0845	COG4591	Mfla_1792	Mfla_1792	secretion protein HlyD	Mfla_2095	Mfla_2095	Lipoprotein releasing system, transmembrane	[TP0965-TP0582 (0.8143851)]
COG0845	COG4591	Mfla_0168	Mfla_0168	secretion protein HlyD	Mfla_2095	Mfla_2095	Lipoprotein releasing system, transmembrane	[TP0965-TP0582 (0.8143851)]
COG0845	COG4591	Mfla_1305	Mfla_1305	Secretion protein HlyD	Mfla_2095	Mfla_2095	Lipoprotein releasing system, transmembrane	[TP0965-TP0582 (0.8143851)]
COG0845	COG4591	Mfla_2557	Mfla_2557	secretion protein HlyD	Mfla_2095	Mfla_2095	Lipoprotein releasing system, transmembrane	[TP0965-TP0582 (0.8143851)]
COG0845	COG4591	Mfla_1346	Mfla_1346	Type I secretion membrane fusion protein, HlyD	Mfla_2095	Mfla_2095	Lipoprotein releasing system, transmembrane	[TP0965-TP0582 (0.8143851)]
COG0845	COG4591	Mfla_0374	Mfla_0374	secretion protein HlyD	Mfla_2095	Mfla_2095	Lipoprotein releasing system, transmembrane	[TP0965-TP0582 (0.8143851)]
COG0845	COG4591	Mfla_0503	Mfla_0503	secretion protein HlyD	Mfla_2095	Mfla_2095	Lipoprotein releasing system, transmembrane	[TP0965-TP0582 (0.8143851)]
COG0845	COG4591	Mfla_2567	Mfla_2567	secretion protein HlyD	Mfla_2095	Mfla_2095	Lipoprotein releasing system, transmembrane	[TP0965-TP0582 (0.8143851)]
COG0617	COG0860	Mfla_0600	Mfla_0600	poly(A) polymerase	Mfla_1381	Mfla_1381	N-acetylmuramoyl-L-alanine amidase	[TP0270-TP0247 (0.76828843)]
COG0617	COG0860	Mfla_2259	Mfla_2259	metal dependent phosphohydrolase	Mfla_1381	Mfla_1381	N-acetylmuramoyl-L-alanine amidase	[TP0270-TP0247 (0.76828843)]
COG0201	COG0550	Mfla_0299	Mfla_0299	SecY protein	Mfla_0227	Mfla_0227	DNA topoisomerase	[TP0208-TP0394 (0.8044664)]
COG0768	COG2812	Mfla_2275	Mfla_2275	Peptidoglycan glycosyltransferase	Mfla_1572	Mfla_1572	DNA polymerase III, subunits gamma and tau	[TP0500-TP1005 (0.655462)]
COG0768	COG2812	Mfla_2494	Mfla_2494	Peptidoglycan glycosyltransferase	Mfla_1572	Mfla_1572	DNA polymerase III, subunits gamma and tau	[TP0500-TP1005 (0.655462)]
COG0051	COG0693	Mfla_0278	Mfla_0278	ribosomal protein S10	Mfla_0354	Mfla_0354	ThiJ/PfpI	[TP0188-TP0445 (0.6307204)]
COG0180	COG0564	Mfla_1138	Mfla_1138	tryptophanyl-tRNA synthetase	Mfla_1322	Mfla_1322	Pseudouridine synthase, RluD	[TP0632-TP0339 (0.7885255)]
COG0180	COG0564	Mfla_1138	Mfla_1138	tryptophanyl-tRNA synthetase	Mfla_1612	Mfla_1612	Pseudouridine synthase, RluD	[TP0632-TP0339 (0.7885255)]
COG1580	COG2239	Mfla_1972	Mfla_1972	flagellar basal body-associated protein FliL	Mfla_0306	Mfla_0306	magnesium transporter	[TP0378-TP0917 (0.53720385)]
COG0090	COG0223	Mfla_0282	Mfla_0282	ribosomal protein L2	Mfla_0186	Mfla_0186	methionyl-tRNA formyltransferase	[TP0192-TP0756 (0.8610547)]
COG0632	COG2255	Mfla_2353	Mfla_2353	Holliday junction DNA helicase RuvA	Mfla_2344	Mfla_2344	Holliday junction DNA helicase RuvB	[TP0543-TP0162 (0.9659884)]
COG0462	COG0817	Mfla_0678	Mfla_0678	ribose-phosphate pyrophosphokinase	Mfla_2354	Mfla_2354	crossover junction endodeoxyribonuclease RuvC	[TP0294-TP0517 (0.54911256)]
COG0125	COG0586	Mfla_1500	Mfla_1500	Thymidylate kinase	Mfla_1749	Mfla_1749	hypothetical protein	[TP0354-TP0779 (0.67954355)]
COG0257	COG0577	Mfla_0301	Mfla_0301	ribosomal protein L36	Mfla_0704	Mfla_0704	protein of unknown function DUF214	[TP0209-TP0962 (0.5903608)]
COG0257	COG0577	Mfla_1288	Mfla_1288	ribosomal protein L36	Mfla_0704	Mfla_0704	protein of unknown function DUF214	[TP0209-TP0962 (0.5903608)]
COG0457	COG1653	Mfla_0681	Mfla_0681	Tetratricopeptide TPR_2	Mfla_2348	Mfla_2348	extracellular solute-binding protein, family 1	[TP0067-TP0074 (0.6656524)]
COG1291	COG1684	Mfla_1940	Mfla_1940	putative chemotaxis transmembrane protein MotA	Mfla_1966	Mfla_1966	flagellar biosynthetic protein FliR	[TP0725-TP0716 (0.9601814)]
COG1291	COG1684	Mfla_1949	Mfla_1949	MotA/TolQ/ExbB proton channel	Mfla_1966	Mfla_1966	flagellar biosynthetic protein FliR	[TP0725-TP0716 (0.9601814)]
COG0222	COG0802	Mfla_0271	Mfla_0271	ribosomal protein L7/L12	Mfla_1380	Mfla_1380	protein of unknown function UPF0079	[TP0240-TP0875 (0.8481433)]
COG0495	COG1214	Mfla_2155	Mfla_2155	leucyl-tRNA synthetase	Mfla_0412	Mfla_0412	peptidase M22, glycoprotease	[TP0586-TP0876 (0.5571989)]
COG0192	COG0592	Mfla_0194	Mfla_0194	Methionine adenosyltransferase	Mfla_0002	Mfla_0002	DNA polymerase III, beta subunit	[TP0794-TP0002 (0.8412751)]
COG0360	COG0616	Mfla_1326	Mfla_1326	ribosomal protein S6	Mfla_1324	Mfla_1324	peptidase S49	[TP0063-TP0997 (0.6657489)]
COG0125	COG0457	Mfla_1500	Mfla_1500	Thymidylate kinase	Mfla_0681	Mfla_0681	Tetratricopeptide TPR_2	[TP0354-TP0648 (0.5206915)]
COG0860	COG1396	Mfla_1381	Mfla_1381	N-acetylmuramoyl-L-alanine amidase	Mfla_0437	Mfla_0437	transcriptional regulator, XRE family with cupin	[TP0247-TP0461 (0.8100859)]
COG0265	COG0333	Mfla_1158	Mfla_1158	peptidase S1 and S6, chymotrypsin/Hap	Mfla_1509	Mfla_1509	ribosomal protein L32	[TP0773-TP0807 (0.5060325)]
COG0265	COG0333	Mfla_0261	Mfla_0261	peptidase S1 and S6, chymotrypsin/Hap	Mfla_1509	Mfla_1509	ribosomal protein L32	[TP0773-TP0807 (0.5060325)]
COG0265	COG0333	Mfla_0859	Mfla_0859	Peptidase S1C, Do	Mfla_1509	Mfla_1509	ribosomal protein L32	[TP0773-TP0807 (0.5060325)]
COG0265	COG0333	Mfla_1003	Mfla_1003	Peptidase S1C, Do	Mfla_1509	Mfla_1509	ribosomal protein L32	[TP0773-TP0807 (0.5060325)]
COG0802	COG0860	Mfla_1380	Mfla_1380	protein of unknown function UPF0079	Mfla_1381	Mfla_1381	N-acetylmuramoyl-L-alanine amidase	[TP0875-TP0247 (0.90700364)]
COG0495	COG0761	Mfla_2155	Mfla_2155	leucyl-tRNA synthetase	Mfla_2431	Mfla_2431	hydroxymethylbutenyl pyrophosphate reductase	[TP0586-TP0547 (0.63095015)]
COG1536	COG1677	Mfla_1977	Mfla_1977	flagellar motor switch protein FliG	Mfla_1979	Mfla_1979	flagellar hook-basal body complex protein	[TP0026-TP0398 (0.81876683)]
COG0820	COG2812	Mfla_1623	Mfla_1623	hypothetical protein	Mfla_1572	Mfla_1572	DNA polymerase III, subunits gamma and tau	[TP0068-TP1005 (0.60435057)]
COG0771	COG1815	Mfla_2271	Mfla_2271	UDP-N-acetylmuramoylalanine--D-glutamate ligase	Mfla_1954	Mfla_1954	flagellar basal-body rod protein FlgB	[TP0903-TP0396 (0.6336193)]
COG1684	COG2239	Mfla_1966	Mfla_1966	flagellar biosynthetic protein FliR	Mfla_0306	Mfla_0306	magnesium transporter	[TP0716-TP0917 (0.5059451)]
COG1512	COG1766	Mfla_0416	Mfla_0416	protein of unknown function DUF477	Mfla_1978	Mfla_1978	flagellar M-ring protein FliF	[TP0561-TP0399 (0.53951585)]
COG0272	COG1396	Mfla_1403	Mfla_1403	DNA ligase, NAD-dependent	Mfla_0437	Mfla_0437	transcriptional regulator, XRE family with cupin	[TP0634-TP0461 (0.7134334)]
COG0577	COG0845	Mfla_0704	Mfla_0704	protein of unknown function DUF214	Mfla_0212	Mfla_0212	secretion protein HlyD	[TP0963-TP0965 (0.93032813)]
COG0577	COG0845	Mfla_0704	Mfla_0704	protein of unknown function DUF214	Mfla_1346	Mfla_1346	Type I secretion membrane fusion protein, HlyD	[TP0963-TP0965 (0.93032813)]
COG0577	COG0845	Mfla_0704	Mfla_0704	protein of unknown function DUF214	Mfla_2552	Mfla_2552	secretion protein HlyD	[TP0963-TP0965 (0.93032813)]
COG0577	COG0845	Mfla_0704	Mfla_0704	protein of unknown function DUF214	Mfla_2222	Mfla_2222	secretion protein HlyD	[TP0963-TP0965 (0.93032813)]
COG0577	COG0845	Mfla_0704	Mfla_0704	protein of unknown function DUF214	Mfla_2557	Mfla_2557	secretion protein HlyD	[TP0963-TP0965 (0.93032813)]
COG0577	COG0845	Mfla_0704	Mfla_0704	protein of unknown function DUF214	Mfla_2372	Mfla_2372	secretion protein HlyD	[TP0963-TP0965 (0.93032813)]
COG0577	COG0845	Mfla_0704	Mfla_0704	protein of unknown function DUF214	Mfla_0168	Mfla_0168	secretion protein HlyD	[TP0963-TP0965 (0.93032813)]
COG0577	COG0845	Mfla_0704	Mfla_0704	protein of unknown function DUF214	Mfla_1361	Mfla_1361	secretion protein HlyD	[TP0963-TP0965 (0.93032813)]
COG0577	COG0845	Mfla_0704	Mfla_0704	protein of unknown function DUF214	Mfla_2567	Mfla_2567	secretion protein HlyD	[TP0963-TP0965 (0.93032813)]
COG0577	COG0845	Mfla_0704	Mfla_0704	protein of unknown function DUF214	Mfla_2532	Mfla_2532	secretion protein HlyD	[TP0963-TP0965 (0.93032813)]
COG0577	COG0845	Mfla_0704	Mfla_0704	protein of unknown function DUF214	Mfla_1305	Mfla_1305	Secretion protein HlyD	[TP0963-TP0965 (0.93032813)]
COG0577	COG0845	Mfla_0704	Mfla_0704	protein of unknown function DUF214	Mfla_0742	Mfla_0742	secretion protein HlyD	[TP0963-TP0965 (0.93032813)]
COG0577	COG0845	Mfla_0704	Mfla_0704	protein of unknown function DUF214	Mfla_0503	Mfla_0503	secretion protein HlyD	[TP0963-TP0965 (0.93032813)]
COG0577	COG0845	Mfla_0704	Mfla_0704	protein of unknown function DUF214	Mfla_1792	Mfla_1792	secretion protein HlyD	[TP0963-TP0965 (0.93032813)]
COG0577	COG0845	Mfla_0704	Mfla_0704	protein of unknown function DUF214	Mfla_0374	Mfla_0374	secretion protein HlyD	[TP0963-TP0965 (0.93032813)]
COG0577	COG0845	Mfla_0704	Mfla_0704	protein of unknown function DUF214	Mfla_2437	Mfla_2437	Type I secretion membrane fusion protein, HlyD	[TP0963-TP0965 (0.93032813)]
COG0577	COG0845	Mfla_0704	Mfla_0704	protein of unknown function DUF214	Mfla_1593	Mfla_1593	secretion protein HlyD	[TP0963-TP0965 (0.93032813)]
COG0333	COG1077	Mfla_1509	Mfla_1509	ribosomal protein L32	Mfla_2491	Mfla_2491	cell shape determining protein, MreB/Mrl family	[TP0807-TP0497 (0.61855906)]
COG0234	COG1200	Mfla_0365	Mfla_0365	chaperonin Cpn10	Mfla_0052	Mfla_0052	ATP-dependent DNA helicase RecG	[TP1013-TP0687 (0.84594196)]
COG0084	COG2201	Mfla_1497	Mfla_1497	TatD-related deoxyribonuclease	Mfla_2589	Mfla_2589	CheB methylesterase	[TP0994-TP0631 (0.71912634)]
COG0084	COG2201	Mfla_1497	Mfla_1497	TatD-related deoxyribonuclease	Mfla_1930	Mfla_1930	response regulator receiver (CheY-like)	[TP0994-TP0631 (0.71912634)]
COG0084	COG2201	Mfla_1914	Mfla_1914	TatD-related deoxyribonuclease	Mfla_1930	Mfla_1930	response regulator receiver (CheY-like)	[TP0994-TP0631 (0.71912634)]
COG0084	COG2201	Mfla_1914	Mfla_1914	TatD-related deoxyribonuclease	Mfla_2589	Mfla_2589	CheB methylesterase	[TP0994-TP0631 (0.71912634)]
COG1671	COG2812	Mfla_0952	Mfla_0952	protein of unknown function DUF188	Mfla_1572	Mfla_1572	DNA polymerase III, subunits gamma and tau	[TP0845-TP1005 (0.5704539)]
COG1671	COG2812	Mfla_1096	Mfla_1096	protein of unknown function DUF188	Mfla_1572	Mfla_1572	DNA polymerase III, subunits gamma and tau	[TP0845-TP1005 (0.5704539)]
COG0257	COG1253	Mfla_0301	Mfla_0301	ribosomal protein L36	Mfla_2502	Mfla_2502	protein of unknown function DUF21	[TP0209-TP0027 (0.74441797)]
COG0257	COG1253	Mfla_1288	Mfla_1288	ribosomal protein L36	Mfla_2502	Mfla_2502	protein of unknown function DUF21	[TP0209-TP0027 (0.74441797)]
COG0608	COG2206	Mfla_2065	Mfla_2065	single-stranded-DNA-specific exonuclease RecJ	Mfla_1725	Mfla_1725	metal dependent phosphohydrolase	[TP0704-TP0912 (0.7469796)]
COG0060	COG0681	Mfla_2208	Mfla_2208	isoleucyl-tRNA synthetase	Mfla_0861	Mfla_0861	Peptidase S26A, signal peptidase I	[TP0452-TP0185 (0.79878455)]
COG0060	COG0681	Mfla_2208	Mfla_2208	isoleucyl-tRNA synthetase	Mfla_1005	Mfla_1005	Peptidase S26A, signal peptidase I	[TP0452-TP0185 (0.79878455)]
COG0558	COG2239	Mfla_1803	Mfla_1803	CDP-diacylglycerol--glycerol-3-phosphate	Mfla_0306	Mfla_0306	magnesium transporter	[TP0256-TP0917 (0.6007029)]
COG1344	COG1815	Mfla_1964	Mfla_1964	flagellin-like protein	Mfla_1954	Mfla_1954	flagellar basal-body rod protein FlgB	[TP0870-TP0396 (0.7209834)]
COG1344	COG1815	Mfla_1986	Mfla_1986	flagellin-like protein	Mfla_1954	Mfla_1954	flagellar basal-body rod protein FlgB	[TP0870-TP0396 (0.7209834)]
COG0257	COG1749	Mfla_1288	Mfla_1288	ribosomal protein L36	Mfla_1957	Mfla_1957	protein of unknown function DUF1078-like	[TP0209-TP0727 (0.6772987)]
COG0257	COG1749	Mfla_0301	Mfla_0301	ribosomal protein L36	Mfla_1957	Mfla_1957	protein of unknown function DUF1078-like	[TP0209-TP0727 (0.6772987)]
COG1352	COG1815	Mfla_2588	Mfla_2588	MCP methyltransferase, CheR-type	Mfla_1954	Mfla_1954	flagellar basal-body rod protein FlgB	[TP0630-TP0396 (0.7590469)]
COG1352	COG1815	Mfla_1932	Mfla_1932	MCP methyltransferase, CheR-type	Mfla_1954	Mfla_1954	flagellar basal-body rod protein FlgB	[TP0630-TP0396 (0.7590469)]
COG1352	COG1595	Mfla_1932	Mfla_1932	MCP methyltransferase, CheR-type	Mfla_0856	Mfla_0856	sigma-24 (FecI-like)	[TP0630-TP0092 (0.6191048)]
COG1352	COG1595	Mfla_2588	Mfla_2588	MCP methyltransferase, CheR-type	Mfla_1000	Mfla_1000	sigma-24 (FecI-like)	[TP0630-TP0092 (0.6191048)]
COG1352	COG1595	Mfla_2588	Mfla_2588	MCP methyltransferase, CheR-type	Mfla_0856	Mfla_0856	sigma-24 (FecI-like)	[TP0630-TP0092 (0.6191048)]
COG1352	COG1595	Mfla_1932	Mfla_1932	MCP methyltransferase, CheR-type	Mfla_0217	Mfla_0217	sigma-24 (FecI-like)	[TP0630-TP0092 (0.6191048)]
COG1352	COG1595	Mfla_2588	Mfla_2588	MCP methyltransferase, CheR-type	Mfla_0217	Mfla_0217	sigma-24 (FecI-like)	[TP0630-TP0092 (0.6191048)]
COG1352	COG1595	Mfla_2588	Mfla_2588	MCP methyltransferase, CheR-type	Mfla_1353	Mfla_1353	sigma-24 (FecI-like)	[TP0630-TP0092 (0.6191048)]
COG1352	COG1595	Mfla_1932	Mfla_1932	MCP methyltransferase, CheR-type	Mfla_1353	Mfla_1353	sigma-24 (FecI-like)	[TP0630-TP0092 (0.6191048)]
COG1352	COG1595	Mfla_1932	Mfla_1932	MCP methyltransferase, CheR-type	Mfla_2681	Mfla_2681	sigma-24 (FecI-like)	[TP0630-TP0092 (0.6191048)]
COG1352	COG1595	Mfla_2588	Mfla_2588	MCP methyltransferase, CheR-type	Mfla_2681	Mfla_2681	sigma-24 (FecI-like)	[TP0630-TP0092 (0.6191048)]
COG1352	COG1595	Mfla_1932	Mfla_1932	MCP methyltransferase, CheR-type	Mfla_1000	Mfla_1000	sigma-24 (FecI-like)	[TP0630-TP0092 (0.6191048)]
COG1344	COG4786	Mfla_1986	Mfla_1986	flagellin-like protein	Mfla_1959	Mfla_1959	Flagellar basal-body rod FlgG	[TP0792-TP0961 (0.7009321), TP0659-TP0961 (0.6018447)]
COG1344	COG4786	Mfla_1964	Mfla_1964	flagellin-like protein	Mfla_1959	Mfla_1959	Flagellar basal-body rod FlgG	[TP0792-TP0961 (0.7009321), TP0659-TP0961 (0.6018447)]
COG0593	COG1077	Mfla_0001	Mfla_0001	chromosomal replication initiator protein DnaA	Mfla_2491	Mfla_2491	cell shape determining protein, MreB/Mrl family	[TP0001-TP0497 (0.678435)]
COG0593	COG1077	Mfla_0204	Mfla_0204	Chromosomal replication initiator, DnaA	Mfla_2491	Mfla_2491	cell shape determining protein, MreB/Mrl family	[TP0001-TP0497 (0.678435)]
COG0249	COG0357	Mfla_0978	Mfla_0978	DNA mismatch repair protein MutS	Mfla_2754	Mfla_2754	methyltransferase GidB	[TP0328-TP0946 (0.7367136)]
COG0249	COG0357	Mfla_0834	Mfla_0834	DNA mismatch repair protein MutS	Mfla_2754	Mfla_2754	methyltransferase GidB	[TP0328-TP0946 (0.7367136)]
COG0658	COG1187	Mfla_2093	Mfla_2093	DNA internalization-related competence protein	Mfla_2138	Mfla_2138	Pseudouridine synthase, Rsu	[TP0336-TP0459 (0.6079956)]
COG0658	COG1187	Mfla_2093	Mfla_2093	DNA internalization-related competence protein	Mfla_1872	Mfla_1872	Pseudouridine synthase, Rsu	[TP0336-TP0459 (0.6079956)]
COG0658	COG1187	Mfla_2093	Mfla_2093	DNA internalization-related competence protein	Mfla_0955	Mfla_0955	Pseudouridine synthase, Rsu	[TP0336-TP0459 (0.6079956)]
COG0658	COG1187	Mfla_2093	Mfla_2093	DNA internalization-related competence protein	Mfla_1099	Mfla_1099	Pseudouridine synthase, Rsu	[TP0336-TP0459 (0.6079956)]
COG0658	COG1187	Mfla_2093	Mfla_2093	DNA internalization-related competence protein	Mfla_2529	Mfla_2529	Pseudouridine synthase, Rsu	[TP0336-TP0459 (0.6079956)]
COG0465	COG0465	Mfla_0783	Mfla_0783	ATP-dependent metalloprotease FtsH	Mfla_1168	Mfla_1168	ATP-dependent metalloprotease FtsH	[TP0330-TP0330 (0.73856413)]
COG0465	COG0465	Mfla_1168	Mfla_1168	ATP-dependent metalloprotease FtsH	Mfla_0783	Mfla_0783	ATP-dependent metalloprotease FtsH	[TP0330-TP0330 (0.73856413)]
COG0465	COG0465	Mfla_0783	Mfla_0783	ATP-dependent metalloprotease FtsH	Mfla_0783	Mfla_0783	ATP-dependent metalloprotease FtsH	[TP0330-TP0330 (0.73856413)]
COG0465	COG0465	Mfla_1168	Mfla_1168	ATP-dependent metalloprotease FtsH	Mfla_1168	Mfla_1168	ATP-dependent metalloprotease FtsH	[TP0330-TP0330 (0.73856413)]
COG1558	COG1792	Mfla_1955	Mfla_1955	flagellar basal-body rod protein FlgC	Mfla_2492	Mfla_2492	rod shape-determining protein MreC	[TP0397-TP0498 (0.58822864)]
COG0817	COG1558	Mfla_2354	Mfla_2354	crossover junction endodeoxyribonuclease RuvC	Mfla_1955	Mfla_1955	flagellar basal-body rod protein FlgC	[TP0517-TP0397 (0.53212774)]
COG1512	COG2891	Mfla_0416	Mfla_0416	protein of unknown function DUF477	Mfla_2493	Mfla_2493	Rod shape-determining protein MreD	[TP0561-TP0499 (0.5857341)]
COG0592	COG1344	Mfla_0002	Mfla_0002	DNA polymerase III, beta subunit	Mfla_1986	Mfla_1986	flagellin-like protein	[TP0002-TP0659 (0.6618167)]
COG0592	COG1344	Mfla_0002	Mfla_0002	DNA polymerase III, beta subunit	Mfla_1964	Mfla_1964	flagellin-like protein	[TP0002-TP0659 (0.6618167)]
COG0860	COG1192	Mfla_1381	Mfla_1381	N-acetylmuramoyl-L-alanine amidase	Mfla_2068	Mfla_2068	putative partition-related protein	[TP0247-TP0272 (0.7527567)]
COG0860	COG1192	Mfla_1381	Mfla_1381	N-acetylmuramoyl-L-alanine amidase	Mfla_2753	Mfla_2753	Cobyrinic acid a,c-diamide synthase	[TP0247-TP0272 (0.7527567)]
COG0860	COG1192	Mfla_1381	Mfla_1381	N-acetylmuramoyl-L-alanine amidase	Mfla_2086	Mfla_2086	Cobyrinic acid a,c-diamide synthase	[TP0247-TP0272 (0.7527567)]
COG0242	COG0272	Mfla_0187	Mfla_0187	Peptide deformylase	Mfla_1403	Mfla_1403	DNA ligase, NAD-dependent	[TP0757-TP0634 (0.68197167)]
COG0242	COG0272	Mfla_1466	Mfla_1466	Peptide deformylase	Mfla_1403	Mfla_1403	DNA ligase, NAD-dependent	[TP0757-TP0634 (0.68197167)]
COG0265	COG0817	Mfla_1003	Mfla_1003	Peptidase S1C, Do	Mfla_2354	Mfla_2354	crossover junction endodeoxyribonuclease RuvC	[TP0773-TP0517 (0.5118523)]
COG0265	COG0817	Mfla_1158	Mfla_1158	peptidase S1 and S6, chymotrypsin/Hap	Mfla_2354	Mfla_2354	crossover junction endodeoxyribonuclease RuvC	[TP0773-TP0517 (0.5118523)]
COG0265	COG0817	Mfla_0261	Mfla_0261	peptidase S1 and S6, chymotrypsin/Hap	Mfla_2354	Mfla_2354	crossover junction endodeoxyribonuclease RuvC	[TP0773-TP0517 (0.5118523)]
COG0265	COG0817	Mfla_0859	Mfla_0859	Peptidase S1C, Do	Mfla_2354	Mfla_2354	crossover junction endodeoxyribonuclease RuvC	[TP0773-TP0517 (0.5118523)]
COG0187	COG0358	Mfla_0003	Mfla_0003	DNA gyrase, B subunit	Mfla_2323	Mfla_2323	DNA primase	[TP1006-TP0492 (0.55112576)]
COG1154	COG2812	Mfla_2133	Mfla_2133	deoxyxylulose-5-phosphate synthase	Mfla_1572	Mfla_1572	DNA polymerase III, subunits gamma and tau	[TP0824-TP1005 (0.68180764)]
COG0237	COG0552	Mfla_2226	Mfla_2226	Dephospho-CoA kinase	Mfla_0733	Mfla_0733	signal recognition particle-docking protein	[TP0296-TP0578 (0.7885255)]
COG0080	COG0265	Mfla_0268	Mfla_0268	ribosomal protein L11	Mfla_0859	Mfla_0859	Peptidase S1C, Do	[TP0237-TP0773 (0.6164146)]
COG0080	COG0265	Mfla_0268	Mfla_0268	ribosomal protein L11	Mfla_1003	Mfla_1003	Peptidase S1C, Do	[TP0237-TP0773 (0.6164146)]
COG0080	COG0265	Mfla_0268	Mfla_0268	ribosomal protein L11	Mfla_0261	Mfla_0261	peptidase S1 and S6, chymotrypsin/Hap	[TP0237-TP0773 (0.6164146)]
COG0080	COG0265	Mfla_0268	Mfla_0268	ribosomal protein L11	Mfla_1158	Mfla_1158	peptidase S1 and S6, chymotrypsin/Hap	[TP0237-TP0773 (0.6164146)]
COG2812	COG2812	Mfla_1572	Mfla_1572	DNA polymerase III, subunits gamma and tau	Mfla_1572	Mfla_1572	DNA polymerase III, subunits gamma and tau	[TP1005-TP1005 (0.52391654)]
COG0223	COG0234	Mfla_0186	Mfla_0186	methionyl-tRNA formyltransferase	Mfla_0365	Mfla_0365	chaperonin Cpn10	[TP0756-TP1013 (0.64276713)]
COG0036	COG1653	Mfla_2472	Mfla_2472	Ribulose-phosphate 3-epimerase	Mfla_2348	Mfla_2348	extracellular solute-binding protein, family 1	[TP0945-TP0074 (0.654426)]
COG0357	COG0459	Mfla_2754	Mfla_2754	methyltransferase GidB	Mfla_0364	Mfla_0364	chaperonin GroEL	[TP0946-TP0030 (0.68326145)]
COG0223	COG0242	Mfla_0186	Mfla_0186	methionyl-tRNA formyltransferase	Mfla_0187	Mfla_0187	Peptide deformylase	[TP0756-TP0757 (0.8300303)]
COG0223	COG0242	Mfla_0186	Mfla_0186	methionyl-tRNA formyltransferase	Mfla_1466	Mfla_1466	Peptide deformylase	[TP0756-TP0757 (0.8300303)]
COG0233	COG0359	Mfla_1527	Mfla_1527	ribosome recycling factor	Mfla_1329	Mfla_1329	ribosomal protein L9	[TP0604-TP0060 (0.5105792)]
COG0012	COG0457	Mfla_0675	Mfla_0675	hypothetical protein	Mfla_0681	Mfla_0681	Tetratricopeptide TPR_2	[TP0124-TP0067 (0.81355333)]
COG0265	COG0492	Mfla_1003	Mfla_1003	Peptidase S1C, Do	Mfla_1119	Mfla_1119	thioredoxin reductase	[TP0773-TP0814 (0.6926654)]
COG0265	COG0492	Mfla_0261	Mfla_0261	peptidase S1 and S6, chymotrypsin/Hap	Mfla_1119	Mfla_1119	thioredoxin reductase	[TP0773-TP0814 (0.6926654)]
COG0265	COG0492	Mfla_1158	Mfla_1158	peptidase S1 and S6, chymotrypsin/Hap	Mfla_1119	Mfla_1119	thioredoxin reductase	[TP0773-TP0814 (0.6926654)]
COG0265	COG0492	Mfla_0859	Mfla_0859	Peptidase S1C, Do	Mfla_1119	Mfla_1119	thioredoxin reductase	[TP0773-TP0814 (0.6926654)]
COG1377	COG2239	Mfla_1944	Mfla_1944	flagellar biosynthetic protein FlhB	Mfla_0306	Mfla_0306	magnesium transporter	[TP0715-TP0917 (0.53720385)]
COG0124	COG0608	Mfla_1619	Mfla_1619	histidyl-tRNA synthetase	Mfla_2065	Mfla_2065	single-stranded-DNA-specific exonuclease RecJ	[TP0641-TP0704 (0.75894904)]
COG0465	COG0772	Mfla_1168	Mfla_1168	ATP-dependent metalloprotease FtsH	Mfla_2270	Mfla_2270	cell cycle protein	[TP0330-TP0387 (0.8016956)]
COG0465	COG0772	Mfla_1168	Mfla_1168	ATP-dependent metalloprotease FtsH	Mfla_2495	Mfla_2495	Rod shape-determining protein RodA	[TP0330-TP0387 (0.8016956)]
COG0465	COG0772	Mfla_0783	Mfla_0783	ATP-dependent metalloprotease FtsH	Mfla_2495	Mfla_2495	Rod shape-determining protein RodA	[TP0330-TP0387 (0.8016956)]
COG0465	COG0772	Mfla_0783	Mfla_0783	ATP-dependent metalloprotease FtsH	Mfla_2270	Mfla_2270	cell cycle protein	[TP0330-TP0387 (0.8016956)]
COG0234	COG0792	Mfla_0365	Mfla_0365	chaperonin Cpn10	Mfla_2283	Mfla_2283	protein of unknown function UPF0102	[TP1013-TP0913 (0.7815084)]
COG1512	COG1987	Mfla_0416	Mfla_0416	protein of unknown function DUF477	Mfla_1967	Mfla_1967	flagellar biosynthetic protein FliQ	[TP0561-TP0717 (0.66457963)]
COG0457	COG1426	Mfla_0681	Mfla_0681	Tetratricopeptide TPR_2	Mfla_1621	Mfla_1621	hypothetical protein	[TP0268-TP0334 (0.739808)]
COG0192	COG0217	Mfla_0194	Mfla_0194	Methionine adenosyltransferase	Mfla_2355	Mfla_2355	protein of unknown function DUF28	[TP0794-TP0474 (0.71912634)]
COG0201	COG2239	Mfla_0299	Mfla_0299	SecY protein	Mfla_0306	Mfla_0306	magnesium transporter	[TP0208-TP0917 (0.5527395)]
COG0860	COG1214	Mfla_1381	Mfla_1381	N-acetylmuramoyl-L-alanine amidase	Mfla_0412	Mfla_0412	peptidase M22, glycoprotease	[TP0247-TP0876 (0.6334264)]
COG0477	COG0845	Mfla_2310	Mfla_2310	major facilitator superfamily MFS_1	Mfla_1593	Mfla_1593	secretion protein HlyD	[TP0840-TP0965 (0.8653204)]
COG0477	COG0845	Mfla_2622	Mfla_2622	major facilitator superfamily MFS_1	Mfla_1361	Mfla_1361	secretion protein HlyD	[TP0840-TP0965 (0.8653204)]
COG0477	COG0845	Mfla_2654	Mfla_2654	major facilitator superfamily MFS_1	Mfla_0168	Mfla_0168	secretion protein HlyD	[TP0840-TP0965 (0.8653204)]
COG0477	COG0845	Mfla_2136	Mfla_2136	major facilitator superfamily MFS_1	Mfla_0503	Mfla_0503	secretion protein HlyD	[TP0840-TP0965 (0.8653204)]
COG0477	COG0845	Mfla_1677	Mfla_1677	Drug resistance transporter Bcr/CflA subfamily	Mfla_1593	Mfla_1593	secretion protein HlyD	[TP0840-TP0965 (0.8653204)]
COG0477	COG0845	Mfla_2654	Mfla_2654	major facilitator superfamily MFS_1	Mfla_2567	Mfla_2567	secretion protein HlyD	[TP0840-TP0965 (0.8653204)]
COG0477	COG0845	Mfla_2654	Mfla_2654	major facilitator superfamily MFS_1	Mfla_2437	Mfla_2437	Type I secretion membrane fusion protein, HlyD	[TP0840-TP0965 (0.8653204)]
COG0477	COG0845	Mfla_2622	Mfla_2622	major facilitator superfamily MFS_1	Mfla_1593	Mfla_1593	secretion protein HlyD	[TP0840-TP0965 (0.8653204)]
COG0477	COG0845	Mfla_2483	Mfla_2483	major facilitator superfamily MFS_1	Mfla_2552	Mfla_2552	secretion protein HlyD	[TP0840-TP0965 (0.8653204)]
COG0477	COG0845	Mfla_2630	Mfla_2630	major facilitator superfamily MFS_1	Mfla_1792	Mfla_1792	secretion protein HlyD	[TP0840-TP0965 (0.8653204)]
COG0477	COG0845	Mfla_0490	Mfla_0490	major facilitator superfamily MFS_1	Mfla_1792	Mfla_1792	secretion protein HlyD	[TP0840-TP0965 (0.8653204)]
COG0477	COG0845	Mfla_2310	Mfla_2310	major facilitator superfamily MFS_1	Mfla_1792	Mfla_1792	secretion protein HlyD	[TP0840-TP0965 (0.8653204)]
COG0477	COG0845	Mfla_2622	Mfla_2622	major facilitator superfamily MFS_1	Mfla_2567	Mfla_2567	secretion protein HlyD	[TP0840-TP0965 (0.8653204)]
COG0477	COG0845	Mfla_0523	Mfla_0523	Drug resistance transporter EmrB/QacA subfamily	Mfla_0374	Mfla_0374	secretion protein HlyD	[TP0840-TP0965 (0.8653204)]
COG0477	COG0845	Mfla_2425	Mfla_2425	major facilitator superfamily MFS_1	Mfla_2567	Mfla_2567	secretion protein HlyD	[TP0840-TP0965 (0.8653204)]
COG0477	COG0845	Mfla_2630	Mfla_2630	major facilitator superfamily MFS_1	Mfla_0742	Mfla_0742	secretion protein HlyD	[TP0840-TP0965 (0.8653204)]
COG0477	COG0845	Mfla_2630	Mfla_2630	major facilitator superfamily MFS_1	Mfla_0212	Mfla_0212	secretion protein HlyD	[TP0840-TP0965 (0.8653204)]
COG0477	COG0845	Mfla_2425	Mfla_2425	major facilitator superfamily MFS_1	Mfla_2372	Mfla_2372	secretion protein HlyD	[TP0840-TP0965 (0.8653204)]
COG0477	COG0845	Mfla_2654	Mfla_2654	major facilitator superfamily MFS_1	Mfla_0742	Mfla_0742	secretion protein HlyD	[TP0840-TP0965 (0.8653204)]
COG0477	COG0845	Mfla_0523	Mfla_0523	Drug resistance transporter EmrB/QacA subfamily	Mfla_1346	Mfla_1346	Type I secretion membrane fusion protein, HlyD	[TP0840-TP0965 (0.8653204)]
COG0477	COG0845	Mfla_0490	Mfla_0490	major facilitator superfamily MFS_1	Mfla_0212	Mfla_0212	secretion protein HlyD	[TP0840-TP0965 (0.8653204)]
COG0477	COG0845	Mfla_0490	Mfla_0490	major facilitator superfamily MFS_1	Mfla_1593	Mfla_1593	secretion protein HlyD	[TP0840-TP0965 (0.8653204)]
COG0477	COG0845	Mfla_1677	Mfla_1677	Drug resistance transporter Bcr/CflA subfamily	Mfla_0374	Mfla_0374	secretion protein HlyD	[TP0840-TP0965 (0.8653204)]
COG0477	COG0845	Mfla_1677	Mfla_1677	Drug resistance transporter Bcr/CflA subfamily	Mfla_2532	Mfla_2532	secretion protein HlyD	[TP0840-TP0965 (0.8653204)]
COG0477	COG0845	Mfla_0749	Mfla_0749	Drug resistance transporter Bcr/CflA subfamily	Mfla_2567	Mfla_2567	secretion protein HlyD	[TP0840-TP0965 (0.8653204)]
COG0477	COG0845	Mfla_1677	Mfla_1677	Drug resistance transporter Bcr/CflA subfamily	Mfla_1305	Mfla_1305	Secretion protein HlyD	[TP0840-TP0965 (0.8653204)]
COG0477	COG0845	Mfla_2425	Mfla_2425	major facilitator superfamily MFS_1	Mfla_2532	Mfla_2532	secretion protein HlyD	[TP0840-TP0965 (0.8653204)]
COG0477	COG0845	Mfla_0490	Mfla_0490	major facilitator superfamily MFS_1	Mfla_2557	Mfla_2557	secretion protein HlyD	[TP0840-TP0965 (0.8653204)]
COG0477	COG0845	Mfla_1677	Mfla_1677	Drug resistance transporter Bcr/CflA subfamily	Mfla_0503	Mfla_0503	secretion protein HlyD	[TP0840-TP0965 (0.8653204)]
COG0477	COG0845	Mfla_2310	Mfla_2310	major facilitator superfamily MFS_1	Mfla_0374	Mfla_0374	secretion protein HlyD	[TP0840-TP0965 (0.8653204)]
COG0477	COG0845	Mfla_2630	Mfla_2630	major facilitator superfamily MFS_1	Mfla_2567	Mfla_2567	secretion protein HlyD	[TP0840-TP0965 (0.8653204)]
COG0477	COG0845	Mfla_2622	Mfla_2622	major facilitator superfamily MFS_1	Mfla_2372	Mfla_2372	secretion protein HlyD	[TP0840-TP0965 (0.8653204)]
COG0477	COG0845	Mfla_2622	Mfla_2622	major facilitator superfamily MFS_1	Mfla_1792	Mfla_1792	secretion protein HlyD	[TP0840-TP0965 (0.8653204)]
COG0477	COG0845	Mfla_2310	Mfla_2310	major facilitator superfamily MFS_1	Mfla_2437	Mfla_2437	Type I secretion membrane fusion protein, HlyD	[TP0840-TP0965 (0.8653204)]
COG0477	COG0845	Mfla_0749	Mfla_0749	Drug resistance transporter Bcr/CflA subfamily	Mfla_1361	Mfla_1361	secretion protein HlyD	[TP0840-TP0965 (0.8653204)]
COG0477	COG0845	Mfla_2136	Mfla_2136	major facilitator superfamily MFS_1	Mfla_2437	Mfla_2437	Type I secretion membrane fusion protein, HlyD	[TP0840-TP0965 (0.8653204)]
COG0477	COG0845	Mfla_0523	Mfla_0523	Drug resistance transporter EmrB/QacA subfamily	Mfla_1305	Mfla_1305	Secretion protein HlyD	[TP0840-TP0965 (0.8653204)]
COG0477	COG0845	Mfla_1677	Mfla_1677	Drug resistance transporter Bcr/CflA subfamily	Mfla_1361	Mfla_1361	secretion protein HlyD	[TP0840-TP0965 (0.8653204)]
COG0477	COG0845	Mfla_0523	Mfla_0523	Drug resistance transporter EmrB/QacA subfamily	Mfla_2532	Mfla_2532	secretion protein HlyD	[TP0840-TP0965 (0.8653204)]
COG0477	COG0845	Mfla_2654	Mfla_2654	major facilitator superfamily MFS_1	Mfla_2222	Mfla_2222	secretion protein HlyD	[TP0840-TP0965 (0.8653204)]
COG0477	COG0845	Mfla_2136	Mfla_2136	major facilitator superfamily MFS_1	Mfla_2552	Mfla_2552	secretion protein HlyD	[TP0840-TP0965 (0.8653204)]
COG0477	COG0845	Mfla_2630	Mfla_2630	major facilitator superfamily MFS_1	Mfla_1361	Mfla_1361	secretion protein HlyD	[TP0840-TP0965 (0.8653204)]
COG0477	COG0845	Mfla_0523	Mfla_0523	Drug resistance transporter EmrB/QacA subfamily	Mfla_2437	Mfla_2437	Type I secretion membrane fusion protein, HlyD	[TP0840-TP0965 (0.8653204)]
COG0477	COG0845	Mfla_2483	Mfla_2483	major facilitator superfamily MFS_1	Mfla_1593	Mfla_1593	secretion protein HlyD	[TP0840-TP0965 (0.8653204)]
COG0477	COG0845	Mfla_2425	Mfla_2425	major facilitator superfamily MFS_1	Mfla_0212	Mfla_0212	secretion protein HlyD	[TP0840-TP0965 (0.8653204)]
COG0477	COG0845	Mfla_2310	Mfla_2310	major facilitator superfamily MFS_1	Mfla_2552	Mfla_2552	secretion protein HlyD	[TP0840-TP0965 (0.8653204)]
COG0477	COG0845	Mfla_2630	Mfla_2630	major facilitator superfamily MFS_1	Mfla_1346	Mfla_1346	Type I secretion membrane fusion protein, HlyD	[TP0840-TP0965 (0.8653204)]
COG0477	COG0845	Mfla_2425	Mfla_2425	major facilitator superfamily MFS_1	Mfla_1792	Mfla_1792	secretion protein HlyD	[TP0840-TP0965 (0.8653204)]
COG0477	COG0845	Mfla_2136	Mfla_2136	major facilitator superfamily MFS_1	Mfla_0168	Mfla_0168	secretion protein HlyD	[TP0840-TP0965 (0.8653204)]
COG0477	COG0845	Mfla_2136	Mfla_2136	major facilitator superfamily MFS_1	Mfla_2557	Mfla_2557	secretion protein HlyD	[TP0840-TP0965 (0.8653204)]
COG0477	COG0845	Mfla_2622	Mfla_2622	major facilitator superfamily MFS_1	Mfla_2557	Mfla_2557	secretion protein HlyD	[TP0840-TP0965 (0.8653204)]
COG0477	COG0845	Mfla_2654	Mfla_2654	major facilitator superfamily MFS_1	Mfla_0503	Mfla_0503	secretion protein HlyD	[TP0840-TP0965 (0.8653204)]
COG0477	COG0845	Mfla_2654	Mfla_2654	major facilitator superfamily MFS_1	Mfla_1346	Mfla_1346	Type I secretion membrane fusion protein, HlyD	[TP0840-TP0965 (0.8653204)]
COG0477	COG0845	Mfla_0523	Mfla_0523	Drug resistance transporter EmrB/QacA subfamily	Mfla_0503	Mfla_0503	secretion protein HlyD	[TP0840-TP0965 (0.8653204)]
COG0477	COG0845	Mfla_2630	Mfla_2630	major facilitator superfamily MFS_1	Mfla_2437	Mfla_2437	Type I secretion membrane fusion protein, HlyD	[TP0840-TP0965 (0.8653204)]
COG0477	COG0845	Mfla_2136	Mfla_2136	major facilitator superfamily MFS_1	Mfla_2567	Mfla_2567	secretion protein HlyD	[TP0840-TP0965 (0.8653204)]
COG0477	COG0845	Mfla_1677	Mfla_1677	Drug resistance transporter Bcr/CflA subfamily	Mfla_0742	Mfla_0742	secretion protein HlyD	[TP0840-TP0965 (0.8653204)]
COG0477	COG0845	Mfla_0490	Mfla_0490	major facilitator superfamily MFS_1	Mfla_1346	Mfla_1346	Type I secretion membrane fusion protein, HlyD	[TP0840-TP0965 (0.8653204)]
COG0477	COG0845	Mfla_2310	Mfla_2310	major facilitator superfamily MFS_1	Mfla_0503	Mfla_0503	secretion protein HlyD	[TP0840-TP0965 (0.8653204)]
COG0477	COG0845	Mfla_0490	Mfla_0490	major facilitator superfamily MFS_1	Mfla_2222	Mfla_2222	secretion protein HlyD	[TP0840-TP0965 (0.8653204)]
COG0477	COG0845	Mfla_1677	Mfla_1677	Drug resistance transporter Bcr/CflA subfamily	Mfla_2552	Mfla_2552	secretion protein HlyD	[TP0840-TP0965 (0.8653204)]
COG0477	COG0845	Mfla_2630	Mfla_2630	major facilitator superfamily MFS_1	Mfla_2552	Mfla_2552	secretion protein HlyD	[TP0840-TP0965 (0.8653204)]
COG0477	COG0845	Mfla_2622	Mfla_2622	major facilitator superfamily MFS_1	Mfla_0742	Mfla_0742	secretion protein HlyD	[TP0840-TP0965 (0.8653204)]
COG0477	COG0845	Mfla_0749	Mfla_0749	Drug resistance transporter Bcr/CflA subfamily	Mfla_2372	Mfla_2372	secretion protein HlyD	[TP0840-TP0965 (0.8653204)]
COG0477	COG0845	Mfla_0523	Mfla_0523	Drug resistance transporter EmrB/QacA subfamily	Mfla_2372	Mfla_2372	secretion protein HlyD	[TP0840-TP0965 (0.8653204)]
COG0477	COG0845	Mfla_2310	Mfla_2310	major facilitator superfamily MFS_1	Mfla_0168	Mfla_0168	secretion protein HlyD	[TP0840-TP0965 (0.8653204)]
COG0477	COG0845	Mfla_0749	Mfla_0749	Drug resistance transporter Bcr/CflA subfamily	Mfla_1346	Mfla_1346	Type I secretion membrane fusion protein, HlyD	[TP0840-TP0965 (0.8653204)]
COG0477	COG0845	Mfla_2425	Mfla_2425	major facilitator superfamily MFS_1	Mfla_0503	Mfla_0503	secretion protein HlyD	[TP0840-TP0965 (0.8653204)]
COG0477	COG0845	Mfla_2425	Mfla_2425	major facilitator superfamily MFS_1	Mfla_2552	Mfla_2552	secretion protein HlyD	[TP0840-TP0965 (0.8653204)]
COG0477	COG0845	Mfla_0490	Mfla_0490	major facilitator superfamily MFS_1	Mfla_2532	Mfla_2532	secretion protein HlyD	[TP0840-TP0965 (0.8653204)]
COG0477	COG0845	Mfla_0749	Mfla_0749	Drug resistance transporter Bcr/CflA subfamily	Mfla_2222	Mfla_2222	secretion protein HlyD	[TP0840-TP0965 (0.8653204)]
COG0477	COG0845	Mfla_2622	Mfla_2622	major facilitator superfamily MFS_1	Mfla_0212	Mfla_0212	secretion protein HlyD	[TP0840-TP0965 (0.8653204)]
COG0477	COG0845	Mfla_2483	Mfla_2483	major facilitator superfamily MFS_1	Mfla_0742	Mfla_0742	secretion protein HlyD	[TP0840-TP0965 (0.8653204)]
COG0477	COG0845	Mfla_0490	Mfla_0490	major facilitator superfamily MFS_1	Mfla_2437	Mfla_2437	Type I secretion membrane fusion protein, HlyD	[TP0840-TP0965 (0.8653204)]
COG0477	COG0845	Mfla_0490	Mfla_0490	major facilitator superfamily MFS_1	Mfla_2372	Mfla_2372	secretion protein HlyD	[TP0840-TP0965 (0.8653204)]
COG0477	COG0845	Mfla_2630	Mfla_2630	major facilitator superfamily MFS_1	Mfla_2222	Mfla_2222	secretion protein HlyD	[TP0840-TP0965 (0.8653204)]
COG0477	COG0845	Mfla_2622	Mfla_2622	major facilitator superfamily MFS_1	Mfla_0168	Mfla_0168	secretion protein HlyD	[TP0840-TP0965 (0.8653204)]
COG0477	COG0845	Mfla_2425	Mfla_2425	major facilitator superfamily MFS_1	Mfla_2222	Mfla_2222	secretion protein HlyD	[TP0840-TP0965 (0.8653204)]
COG0477	COG0845	Mfla_2654	Mfla_2654	major facilitator superfamily MFS_1	Mfla_1792	Mfla_1792	secretion protein HlyD	[TP0840-TP0965 (0.8653204)]
COG0477	COG0845	Mfla_2630	Mfla_2630	major facilitator superfamily MFS_1	Mfla_0503	Mfla_0503	secretion protein HlyD	[TP0840-TP0965 (0.8653204)]
COG0477	COG0845	Mfla_2136	Mfla_2136	major facilitator superfamily MFS_1	Mfla_0742	Mfla_0742	secretion protein HlyD	[TP0840-TP0965 (0.8653204)]
COG0477	COG0845	Mfla_2136	Mfla_2136	major facilitator superfamily MFS_1	Mfla_2532	Mfla_2532	secretion protein HlyD	[TP0840-TP0965 (0.8653204)]
COG0477	COG0845	Mfla_2310	Mfla_2310	major facilitator superfamily MFS_1	Mfla_1361	Mfla_1361	secretion protein HlyD	[TP0840-TP0965 (0.8653204)]
COG0477	COG0845	Mfla_2483	Mfla_2483	major facilitator superfamily MFS_1	Mfla_2567	Mfla_2567	secretion protein HlyD	[TP0840-TP0965 (0.8653204)]
COG0477	COG0845	Mfla_1677	Mfla_1677	Drug resistance transporter Bcr/CflA subfamily	Mfla_2567	Mfla_2567	secretion protein HlyD	[TP0840-TP0965 (0.8653204)]
COG0477	COG0845	Mfla_2310	Mfla_2310	major facilitator superfamily MFS_1	Mfla_2532	Mfla_2532	secretion protein HlyD	[TP0840-TP0965 (0.8653204)]
COG0477	COG0845	Mfla_0749	Mfla_0749	Drug resistance transporter Bcr/CflA subfamily	Mfla_0212	Mfla_0212	secretion protein HlyD	[TP0840-TP0965 (0.8653204)]
COG0477	COG0845	Mfla_0749	Mfla_0749	Drug resistance transporter Bcr/CflA subfamily	Mfla_1305	Mfla_1305	Secretion protein HlyD	[TP0840-TP0965 (0.8653204)]
COG0477	COG0845	Mfla_1677	Mfla_1677	Drug resistance transporter Bcr/CflA subfamily	Mfla_1346	Mfla_1346	Type I secretion membrane fusion protein, HlyD	[TP0840-TP0965 (0.8653204)]
COG0477	COG0845	Mfla_0749	Mfla_0749	Drug resistance transporter Bcr/CflA subfamily	Mfla_2437	Mfla_2437	Type I secretion membrane fusion protein, HlyD	[TP0840-TP0965 (0.8653204)]
COG0477	COG0845	Mfla_2310	Mfla_2310	major facilitator superfamily MFS_1	Mfla_2372	Mfla_2372	secretion protein HlyD	[TP0840-TP0965 (0.8653204)]
COG0477	COG0845	Mfla_1677	Mfla_1677	Drug resistance transporter Bcr/CflA subfamily	Mfla_1792	Mfla_1792	secretion protein HlyD	[TP0840-TP0965 (0.8653204)]
COG0477	COG0845	Mfla_2310	Mfla_2310	major facilitator superfamily MFS_1	Mfla_1305	Mfla_1305	Secretion protein HlyD	[TP0840-TP0965 (0.8653204)]
COG0477	COG0845	Mfla_1677	Mfla_1677	Drug resistance transporter Bcr/CflA subfamily	Mfla_2222	Mfla_2222	secretion protein HlyD	[TP0840-TP0965 (0.8653204)]
COG0477	COG0845	Mfla_2136	Mfla_2136	major facilitator superfamily MFS_1	Mfla_1792	Mfla_1792	secretion protein HlyD	[TP0840-TP0965 (0.8653204)]
COG0477	COG0845	Mfla_2425	Mfla_2425	major facilitator superfamily MFS_1	Mfla_1593	Mfla_1593	secretion protein HlyD	[TP0840-TP0965 (0.8653204)]
COG0477	COG0845	Mfla_2630	Mfla_2630	major facilitator superfamily MFS_1	Mfla_1593	Mfla_1593	secretion protein HlyD	[TP0840-TP0965 (0.8653204)]
COG0477	COG0845	Mfla_0523	Mfla_0523	Drug resistance transporter EmrB/QacA subfamily	Mfla_1361	Mfla_1361	secretion protein HlyD	[TP0840-TP0965 (0.8653204)]
COG0477	COG0845	Mfla_2622	Mfla_2622	major facilitator superfamily MFS_1	Mfla_1305	Mfla_1305	Secretion protein HlyD	[TP0840-TP0965 (0.8653204)]
COG0477	COG0845	Mfla_2310	Mfla_2310	major facilitator superfamily MFS_1	Mfla_2557	Mfla_2557	secretion protein HlyD	[TP0840-TP0965 (0.8653204)]
COG0477	COG0845	Mfla_0523	Mfla_0523	Drug resistance transporter EmrB/QacA subfamily	Mfla_2552	Mfla_2552	secretion protein HlyD	[TP0840-TP0965 (0.8653204)]
COG0477	COG0845	Mfla_2483	Mfla_2483	major facilitator superfamily MFS_1	Mfla_2372	Mfla_2372	secretion protein HlyD	[TP0840-TP0965 (0.8653204)]
COG0477	COG0845	Mfla_2654	Mfla_2654	major facilitator superfamily MFS_1	Mfla_1593	Mfla_1593	secretion protein HlyD	[TP0840-TP0965 (0.8653204)]
COG0477	COG0845	Mfla_0490	Mfla_0490	major facilitator superfamily MFS_1	Mfla_0168	Mfla_0168	secretion protein HlyD	[TP0840-TP0965 (0.8653204)]
COG0477	COG0845	Mfla_0523	Mfla_0523	Drug resistance transporter EmrB/QacA subfamily	Mfla_2222	Mfla_2222	secretion protein HlyD	[TP0840-TP0965 (0.8653204)]
COG0477	COG0845	Mfla_2136	Mfla_2136	major facilitator superfamily MFS_1	Mfla_1361	Mfla_1361	secretion protein HlyD	[TP0840-TP0965 (0.8653204)]
COG0477	COG0845	Mfla_2310	Mfla_2310	major facilitator superfamily MFS_1	Mfla_1346	Mfla_1346	Type I secretion membrane fusion protein, HlyD	[TP0840-TP0965 (0.8653204)]
COG0477	COG0845	Mfla_0749	Mfla_0749	Drug resistance transporter Bcr/CflA subfamily	Mfla_0742	Mfla_0742	secretion protein HlyD	[TP0840-TP0965 (0.8653204)]
COG0477	COG0845	Mfla_2630	Mfla_2630	major facilitator superfamily MFS_1	Mfla_2532	Mfla_2532	secretion protein HlyD	[TP0840-TP0965 (0.8653204)]
COG0477	COG0845	Mfla_2483	Mfla_2483	major facilitator superfamily MFS_1	Mfla_0374	Mfla_0374	secretion protein HlyD	[TP0840-TP0965 (0.8653204)]
COG0477	COG0845	Mfla_2483	Mfla_2483	major facilitator superfamily MFS_1	Mfla_1361	Mfla_1361	secretion protein HlyD	[TP0840-TP0965 (0.8653204)]
COG0477	COG0845	Mfla_2483	Mfla_2483	major facilitator superfamily MFS_1	Mfla_1792	Mfla_1792	secretion protein HlyD	[TP0840-TP0965 (0.8653204)]
COG0477	COG0845	Mfla_2654	Mfla_2654	major facilitator superfamily MFS_1	Mfla_0212	Mfla_0212	secretion protein HlyD	[TP0840-TP0965 (0.8653204)]
COG0477	COG0845	Mfla_2654	Mfla_2654	major facilitator superfamily MFS_1	Mfla_1305	Mfla_1305	Secretion protein HlyD	[TP0840-TP0965 (0.8653204)]
COG0477	COG0845	Mfla_0490	Mfla_0490	major facilitator superfamily MFS_1	Mfla_2567	Mfla_2567	secretion protein HlyD	[TP0840-TP0965 (0.8653204)]
COG0477	COG0845	Mfla_2654	Mfla_2654	major facilitator superfamily MFS_1	Mfla_2372	Mfla_2372	secretion protein HlyD	[TP0840-TP0965 (0.8653204)]
COG0477	COG0845	Mfla_2483	Mfla_2483	major facilitator superfamily MFS_1	Mfla_2557	Mfla_2557	secretion protein HlyD	[TP0840-TP0965 (0.8653204)]
COG0477	COG0845	Mfla_2483	Mfla_2483	major facilitator superfamily MFS_1	Mfla_0503	Mfla_0503	secretion protein HlyD	[TP0840-TP0965 (0.8653204)]
COG0477	COG0845	Mfla_2136	Mfla_2136	major facilitator superfamily MFS_1	Mfla_1305	Mfla_1305	Secretion protein HlyD	[TP0840-TP0965 (0.8653204)]
COG0477	COG0845	Mfla_2136	Mfla_2136	major facilitator superfamily MFS_1	Mfla_2222	Mfla_2222	secretion protein HlyD	[TP0840-TP0965 (0.8653204)]
COG0477	COG0845	Mfla_2425	Mfla_2425	major facilitator superfamily MFS_1	Mfla_2437	Mfla_2437	Type I secretion membrane fusion protein, HlyD	[TP0840-TP0965 (0.8653204)]
COG0477	COG0845	Mfla_2630	Mfla_2630	major facilitator superfamily MFS_1	Mfla_0168	Mfla_0168	secretion protein HlyD	[TP0840-TP0965 (0.8653204)]
COG0477	COG0845	Mfla_0523	Mfla_0523	Drug resistance transporter EmrB/QacA subfamily	Mfla_1593	Mfla_1593	secretion protein HlyD	[TP0840-TP0965 (0.8653204)]
COG0477	COG0845	Mfla_2425	Mfla_2425	major facilitator superfamily MFS_1	Mfla_2557	Mfla_2557	secretion protein HlyD	[TP0840-TP0965 (0.8653204)]
COG0477	COG0845	Mfla_2622	Mfla_2622	major facilitator superfamily MFS_1	Mfla_2532	Mfla_2532	secretion protein HlyD	[TP0840-TP0965 (0.8653204)]
COG0477	COG0845	Mfla_0749	Mfla_0749	Drug resistance transporter Bcr/CflA subfamily	Mfla_2532	Mfla_2532	secretion protein HlyD	[TP0840-TP0965 (0.8653204)]
COG0477	COG0845	Mfla_2654	Mfla_2654	major facilitator superfamily MFS_1	Mfla_0374	Mfla_0374	secretion protein HlyD	[TP0840-TP0965 (0.8653204)]
COG0477	COG0845	Mfla_0749	Mfla_0749	Drug resistance transporter Bcr/CflA subfamily	Mfla_1593	Mfla_1593	secretion protein HlyD	[TP0840-TP0965 (0.8653204)]
COG0477	COG0845	Mfla_2483	Mfla_2483	major facilitator superfamily MFS_1	Mfla_1346	Mfla_1346	Type I secretion membrane fusion protein, HlyD	[TP0840-TP0965 (0.8653204)]
COG0477	COG0845	Mfla_0523	Mfla_0523	Drug resistance transporter EmrB/QacA subfamily	Mfla_2567	Mfla_2567	secretion protein HlyD	[TP0840-TP0965 (0.8653204)]
COG0477	COG0845	Mfla_2483	Mfla_2483	major facilitator superfamily MFS_1	Mfla_1305	Mfla_1305	Secretion protein HlyD	[TP0840-TP0965 (0.8653204)]
COG0477	COG0845	Mfla_0523	Mfla_0523	Drug resistance transporter EmrB/QacA subfamily	Mfla_1792	Mfla_1792	secretion protein HlyD	[TP0840-TP0965 (0.8653204)]
COG0477	COG0845	Mfla_2425	Mfla_2425	major facilitator superfamily MFS_1	Mfla_0168	Mfla_0168	secretion protein HlyD	[TP0840-TP0965 (0.8653204)]
COG0477	COG0845	Mfla_2654	Mfla_2654	major facilitator superfamily MFS_1	Mfla_1361	Mfla_1361	secretion protein HlyD	[TP0840-TP0965 (0.8653204)]
COG0477	COG0845	Mfla_2622	Mfla_2622	major facilitator superfamily MFS_1	Mfla_1346	Mfla_1346	Type I secretion membrane fusion protein, HlyD	[TP0840-TP0965 (0.8653204)]
COG0477	COG0845	Mfla_2136	Mfla_2136	major facilitator superfamily MFS_1	Mfla_0212	Mfla_0212	secretion protein HlyD	[TP0840-TP0965 (0.8653204)]
COG0477	COG0845	Mfla_2425	Mfla_2425	major facilitator superfamily MFS_1	Mfla_1361	Mfla_1361	secretion protein HlyD	[TP0840-TP0965 (0.8653204)]
COG0477	COG0845	Mfla_0490	Mfla_0490	major facilitator superfamily MFS_1	Mfla_0374	Mfla_0374	secretion protein HlyD	[TP0840-TP0965 (0.8653204)]
COG0477	COG0845	Mfla_2630	Mfla_2630	major facilitator superfamily MFS_1	Mfla_2372	Mfla_2372	secretion protein HlyD	[TP0840-TP0965 (0.8653204)]
COG0477	COG0845	Mfla_2622	Mfla_2622	major facilitator superfamily MFS_1	Mfla_2222	Mfla_2222	secretion protein HlyD	[TP0840-TP0965 (0.8653204)]
COG0477	COG0845	Mfla_2310	Mfla_2310	major facilitator superfamily MFS_1	Mfla_2567	Mfla_2567	secretion protein HlyD	[TP0840-TP0965 (0.8653204)]
COG0477	COG0845	Mfla_1677	Mfla_1677	Drug resistance transporter Bcr/CflA subfamily	Mfla_2372	Mfla_2372	secretion protein HlyD	[TP0840-TP0965 (0.8653204)]
COG0477	COG0845	Mfla_0490	Mfla_0490	major facilitator superfamily MFS_1	Mfla_1361	Mfla_1361	secretion protein HlyD	[TP0840-TP0965 (0.8653204)]
COG0477	COG0845	Mfla_2136	Mfla_2136	major facilitator superfamily MFS_1	Mfla_1346	Mfla_1346	Type I secretion membrane fusion protein, HlyD	[TP0840-TP0965 (0.8653204)]
COG0477	COG0845	Mfla_0749	Mfla_0749	Drug resistance transporter Bcr/CflA subfamily	Mfla_2557	Mfla_2557	secretion protein HlyD	[TP0840-TP0965 (0.8653204)]
COG0477	COG0845	Mfla_0490	Mfla_0490	major facilitator superfamily MFS_1	Mfla_0503	Mfla_0503	secretion protein HlyD	[TP0840-TP0965 (0.8653204)]
COG0477	COG0845	Mfla_2425	Mfla_2425	major facilitator superfamily MFS_1	Mfla_0742	Mfla_0742	secretion protein HlyD	[TP0840-TP0965 (0.8653204)]
COG0477	COG0845	Mfla_2310	Mfla_2310	major facilitator superfamily MFS_1	Mfla_0212	Mfla_0212	secretion protein HlyD	[TP0840-TP0965 (0.8653204)]
COG0477	COG0845	Mfla_2425	Mfla_2425	major facilitator superfamily MFS_1	Mfla_1305	Mfla_1305	Secretion protein HlyD	[TP0840-TP0965 (0.8653204)]
COG0477	COG0845	Mfla_0523	Mfla_0523	Drug resistance transporter EmrB/QacA subfamily	Mfla_0742	Mfla_0742	secretion protein HlyD	[TP0840-TP0965 (0.8653204)]
COG0477	COG0845	Mfla_2654	Mfla_2654	major facilitator superfamily MFS_1	Mfla_2552	Mfla_2552	secretion protein HlyD	[TP0840-TP0965 (0.8653204)]
COG0477	COG0845	Mfla_0749	Mfla_0749	Drug resistance transporter Bcr/CflA subfamily	Mfla_1792	Mfla_1792	secretion protein HlyD	[TP0840-TP0965 (0.8653204)]
COG0477	COG0845	Mfla_2136	Mfla_2136	major facilitator superfamily MFS_1	Mfla_2372	Mfla_2372	secretion protein HlyD	[TP0840-TP0965 (0.8653204)]
COG0477	COG0845	Mfla_2483	Mfla_2483	major facilitator superfamily MFS_1	Mfla_2437	Mfla_2437	Type I secretion membrane fusion protein, HlyD	[TP0840-TP0965 (0.8653204)]
COG0477	COG0845	Mfla_2630	Mfla_2630	major facilitator superfamily MFS_1	Mfla_2557	Mfla_2557	secretion protein HlyD	[TP0840-TP0965 (0.8653204)]
COG0477	COG0845	Mfla_2630	Mfla_2630	major facilitator superfamily MFS_1	Mfla_0374	Mfla_0374	secretion protein HlyD	[TP0840-TP0965 (0.8653204)]
COG0477	COG0845	Mfla_1677	Mfla_1677	Drug resistance transporter Bcr/CflA subfamily	Mfla_0212	Mfla_0212	secretion protein HlyD	[TP0840-TP0965 (0.8653204)]
COG0477	COG0845	Mfla_2425	Mfla_2425	major facilitator superfamily MFS_1	Mfla_0374	Mfla_0374	secretion protein HlyD	[TP0840-TP0965 (0.8653204)]
COG0477	COG0845	Mfla_2483	Mfla_2483	major facilitator superfamily MFS_1	Mfla_2532	Mfla_2532	secretion protein HlyD	[TP0840-TP0965 (0.8653204)]
COG0477	COG0845	Mfla_2136	Mfla_2136	major facilitator superfamily MFS_1	Mfla_0374	Mfla_0374	secretion protein HlyD	[TP0840-TP0965 (0.8653204)]
COG0477	COG0845	Mfla_2136	Mfla_2136	major facilitator superfamily MFS_1	Mfla_1593	Mfla_1593	secretion protein HlyD	[TP0840-TP0965 (0.8653204)]
COG0477	COG0845	Mfla_2622	Mfla_2622	major facilitator superfamily MFS_1	Mfla_0374	Mfla_0374	secretion protein HlyD	[TP0840-TP0965 (0.8653204)]
COG0477	COG0845	Mfla_2483	Mfla_2483	major facilitator superfamily MFS_1	Mfla_2222	Mfla_2222	secretion protein HlyD	[TP0840-TP0965 (0.8653204)]
COG0477	COG0845	Mfla_0749	Mfla_0749	Drug resistance transporter Bcr/CflA subfamily	Mfla_0503	Mfla_0503	secretion protein HlyD	[TP0840-TP0965 (0.8653204)]
COG0477	COG0845	Mfla_0749	Mfla_0749	Drug resistance transporter Bcr/CflA subfamily	Mfla_2552	Mfla_2552	secretion protein HlyD	[TP0840-TP0965 (0.8653204)]
COG0477	COG0845	Mfla_2654	Mfla_2654	major facilitator superfamily MFS_1	Mfla_2557	Mfla_2557	secretion protein HlyD	[TP0840-TP0965 (0.8653204)]
COG0477	COG0845	Mfla_2483	Mfla_2483	major facilitator superfamily MFS_1	Mfla_0212	Mfla_0212	secretion protein HlyD	[TP0840-TP0965 (0.8653204)]
COG0477	COG0845	Mfla_0523	Mfla_0523	Drug resistance transporter EmrB/QacA subfamily	Mfla_2557	Mfla_2557	secretion protein HlyD	[TP0840-TP0965 (0.8653204)]
COG0477	COG0845	Mfla_2630	Mfla_2630	major facilitator superfamily MFS_1	Mfla_1305	Mfla_1305	Secretion protein HlyD	[TP0840-TP0965 (0.8653204)]
COG0477	COG0845	Mfla_2622	Mfla_2622	major facilitator superfamily MFS_1	Mfla_2437	Mfla_2437	Type I secretion membrane fusion protein, HlyD	[TP0840-TP0965 (0.8653204)]
COG0477	COG0845	Mfla_2622	Mfla_2622	major facilitator superfamily MFS_1	Mfla_0503	Mfla_0503	secretion protein HlyD	[TP0840-TP0965 (0.8653204)]
COG0477	COG0845	Mfla_0523	Mfla_0523	Drug resistance transporter EmrB/QacA subfamily	Mfla_0168	Mfla_0168	secretion protein HlyD	[TP0840-TP0965 (0.8653204)]
COG0477	COG0845	Mfla_0749	Mfla_0749	Drug resistance transporter Bcr/CflA subfamily	Mfla_0374	Mfla_0374	secretion protein HlyD	[TP0840-TP0965 (0.8653204)]
COG0477	COG0845	Mfla_1677	Mfla_1677	Drug resistance transporter Bcr/CflA subfamily	Mfla_0168	Mfla_0168	secretion protein HlyD	[TP0840-TP0965 (0.8653204)]
COG0477	COG0845	Mfla_2483	Mfla_2483	major facilitator superfamily MFS_1	Mfla_0168	Mfla_0168	secretion protein HlyD	[TP0840-TP0965 (0.8653204)]
COG0477	COG0845	Mfla_0490	Mfla_0490	major facilitator superfamily MFS_1	Mfla_1305	Mfla_1305	Secretion protein HlyD	[TP0840-TP0965 (0.8653204)]
COG0477	COG0845	Mfla_0523	Mfla_0523	Drug resistance transporter EmrB/QacA subfamily	Mfla_0212	Mfla_0212	secretion protein HlyD	[TP0840-TP0965 (0.8653204)]
COG0477	COG0845	Mfla_0749	Mfla_0749	Drug resistance transporter Bcr/CflA subfamily	Mfla_0168	Mfla_0168	secretion protein HlyD	[TP0840-TP0965 (0.8653204)]
COG0477	COG0845	Mfla_0490	Mfla_0490	major facilitator superfamily MFS_1	Mfla_0742	Mfla_0742	secretion protein HlyD	[TP0840-TP0965 (0.8653204)]
COG0477	COG0845	Mfla_2425	Mfla_2425	major facilitator superfamily MFS_1	Mfla_1346	Mfla_1346	Type I secretion membrane fusion protein, HlyD	[TP0840-TP0965 (0.8653204)]
COG0477	COG0845	Mfla_2310	Mfla_2310	major facilitator superfamily MFS_1	Mfla_2222	Mfla_2222	secretion protein HlyD	[TP0840-TP0965 (0.8653204)]
COG0477	COG0845	Mfla_1677	Mfla_1677	Drug resistance transporter Bcr/CflA subfamily	Mfla_2557	Mfla_2557	secretion protein HlyD	[TP0840-TP0965 (0.8653204)]
COG0477	COG0845	Mfla_1677	Mfla_1677	Drug resistance transporter Bcr/CflA subfamily	Mfla_2437	Mfla_2437	Type I secretion membrane fusion protein, HlyD	[TP0840-TP0965 (0.8653204)]
COG0477	COG0845	Mfla_0490	Mfla_0490	major facilitator superfamily MFS_1	Mfla_2552	Mfla_2552	secretion protein HlyD	[TP0840-TP0965 (0.8653204)]
COG0477	COG0845	Mfla_2310	Mfla_2310	major facilitator superfamily MFS_1	Mfla_0742	Mfla_0742	secretion protein HlyD	[TP0840-TP0965 (0.8653204)]
COG0477	COG0845	Mfla_2654	Mfla_2654	major facilitator superfamily MFS_1	Mfla_2532	Mfla_2532	secretion protein HlyD	[TP0840-TP0965 (0.8653204)]
COG0477	COG0845	Mfla_2622	Mfla_2622	major facilitator superfamily MFS_1	Mfla_2552	Mfla_2552	secretion protein HlyD	[TP0840-TP0965 (0.8653204)]
COG0305	COG2812	Mfla_1330	Mfla_1330	replicative DNA helicase	Mfla_1572	Mfla_1572	DNA polymerase III, subunits gamma and tau	[TP0058-TP1005 (0.7130585)]
COG0188	COG0526	Mfla_1688	Mfla_1688	DNA gyrase, A subunit	Mfla_2250	Mfla_2250	hypothetical protein	[TP0005-TP0100 (0.7885434)]
COG0188	COG0526	Mfla_1688	Mfla_1688	DNA gyrase, A subunit	Mfla_2289	Mfla_2289	thioredoxin	[TP0005-TP0100 (0.7885434)]
COG0188	COG0526	Mfla_1688	Mfla_1688	DNA gyrase, A subunit	Mfla_0475	Mfla_0475	alkyl hydroperoxide reductase/ Thiol specific	[TP0005-TP0100 (0.7885434)]
COG0188	COG0526	Mfla_1688	Mfla_1688	DNA gyrase, A subunit	Mfla_1161	Mfla_1161	thioredoxin	[TP0005-TP0100 (0.7885434)]
COG0188	COG0526	Mfla_1688	Mfla_1688	DNA gyrase, A subunit	Mfla_1185	Mfla_1185	thioredoxin-related	[TP0005-TP0100 (0.7885434)]
COG0188	COG0526	Mfla_1688	Mfla_1688	DNA gyrase, A subunit	Mfla_1222	Mfla_1222	thioredoxin-related	[TP0005-TP0100 (0.7885434)]
COG0188	COG0526	Mfla_1688	Mfla_1688	DNA gyrase, A subunit	Mfla_2675	Mfla_2675	DSBA oxidoreductase	[TP0005-TP0100 (0.7885434)]
COG0188	COG0526	Mfla_1688	Mfla_1688	DNA gyrase, A subunit	Mfla_1828	Mfla_1828	thioredoxin-related	[TP0005-TP0100 (0.7885434)]
COG0188	COG0526	Mfla_1688	Mfla_1688	DNA gyrase, A subunit	Mfla_0027	Mfla_0027	alkyl hydroperoxide reductase/ Thiol specific	[TP0005-TP0100 (0.7885434)]
COG0526	COG0771	Mfla_1185	Mfla_1185	thioredoxin-related	Mfla_2271	Mfla_2271	UDP-N-acetylmuramoylalanine--D-glutamate ligase	[TP0100-TP0903 (0.59509045)]
COG0526	COG0771	Mfla_0475	Mfla_0475	alkyl hydroperoxide reductase/ Thiol specific	Mfla_2271	Mfla_2271	UDP-N-acetylmuramoylalanine--D-glutamate ligase	[TP0100-TP0903 (0.59509045)]
COG0526	COG0771	Mfla_0027	Mfla_0027	alkyl hydroperoxide reductase/ Thiol specific	Mfla_2271	Mfla_2271	UDP-N-acetylmuramoylalanine--D-glutamate ligase	[TP0100-TP0903 (0.59509045)]
COG0526	COG0771	Mfla_2675	Mfla_2675	DSBA oxidoreductase	Mfla_2271	Mfla_2271	UDP-N-acetylmuramoylalanine--D-glutamate ligase	[TP0100-TP0903 (0.59509045)]
COG0526	COG0771	Mfla_2250	Mfla_2250	hypothetical protein	Mfla_2271	Mfla_2271	UDP-N-acetylmuramoylalanine--D-glutamate ligase	[TP0100-TP0903 (0.59509045)]
COG0526	COG0771	Mfla_1222	Mfla_1222	thioredoxin-related	Mfla_2271	Mfla_2271	UDP-N-acetylmuramoylalanine--D-glutamate ligase	[TP0100-TP0903 (0.59509045)]
COG0526	COG0771	Mfla_2289	Mfla_2289	thioredoxin	Mfla_2271	Mfla_2271	UDP-N-acetylmuramoylalanine--D-glutamate ligase	[TP0100-TP0903 (0.59509045)]
COG0526	COG0771	Mfla_1828	Mfla_1828	thioredoxin-related	Mfla_2271	Mfla_2271	UDP-N-acetylmuramoylalanine--D-glutamate ligase	[TP0100-TP0903 (0.59509045)]
COG0526	COG0771	Mfla_1161	Mfla_1161	thioredoxin	Mfla_2271	Mfla_2271	UDP-N-acetylmuramoylalanine--D-glutamate ligase	[TP0100-TP0903 (0.59509045)]
COG1283	COG1286	Mfla_1721	Mfla_1721	Na+/Pi-cotransporter	Mfla_1693	Mfla_1693	Colicin V production protein	[TP0771-TP0522 (0.80866665)]
COG0143	COG0845	Mfla_1065	Mfla_1065	methionyl-tRNA synthetase	Mfla_2557	Mfla_2557	secretion protein HlyD	[TP0798-TP0965 (0.7246752)]
COG0143	COG0845	Mfla_1065	Mfla_1065	methionyl-tRNA synthetase	Mfla_2567	Mfla_2567	secretion protein HlyD	[TP0798-TP0965 (0.7246752)]
COG0143	COG0845	Mfla_1065	Mfla_1065	methionyl-tRNA synthetase	Mfla_2552	Mfla_2552	secretion protein HlyD	[TP0798-TP0965 (0.7246752)]
COG0143	COG0845	Mfla_0921	Mfla_0921	methionyl-tRNA synthetase	Mfla_1792	Mfla_1792	secretion protein HlyD	[TP0798-TP0965 (0.7246752)]
COG0143	COG0845	Mfla_0921	Mfla_0921	methionyl-tRNA synthetase	Mfla_0742	Mfla_0742	secretion protein HlyD	[TP0798-TP0965 (0.7246752)]
COG0143	COG0845	Mfla_0921	Mfla_0921	methionyl-tRNA synthetase	Mfla_2222	Mfla_2222	secretion protein HlyD	[TP0798-TP0965 (0.7246752)]
COG0143	COG0845	Mfla_1065	Mfla_1065	methionyl-tRNA synthetase	Mfla_0742	Mfla_0742	secretion protein HlyD	[TP0798-TP0965 (0.7246752)]
COG0143	COG0845	Mfla_1065	Mfla_1065	methionyl-tRNA synthetase	Mfla_1593	Mfla_1593	secretion protein HlyD	[TP0798-TP0965 (0.7246752)]
COG0143	COG0845	Mfla_0921	Mfla_0921	methionyl-tRNA synthetase	Mfla_2532	Mfla_2532	secretion protein HlyD	[TP0798-TP0965 (0.7246752)]
COG0143	COG0845	Mfla_1065	Mfla_1065	methionyl-tRNA synthetase	Mfla_1361	Mfla_1361	secretion protein HlyD	[TP0798-TP0965 (0.7246752)]
COG0143	COG0845	Mfla_1065	Mfla_1065	methionyl-tRNA synthetase	Mfla_1346	Mfla_1346	Type I secretion membrane fusion protein, HlyD	[TP0798-TP0965 (0.7246752)]
COG0143	COG0845	Mfla_1065	Mfla_1065	methionyl-tRNA synthetase	Mfla_2532	Mfla_2532	secretion protein HlyD	[TP0798-TP0965 (0.7246752)]
COG0143	COG0845	Mfla_0921	Mfla_0921	methionyl-tRNA synthetase	Mfla_2557	Mfla_2557	secretion protein HlyD	[TP0798-TP0965 (0.7246752)]
COG0143	COG0845	Mfla_0921	Mfla_0921	methionyl-tRNA synthetase	Mfla_0503	Mfla_0503	secretion protein HlyD	[TP0798-TP0965 (0.7246752)]
COG0143	COG0845	Mfla_0921	Mfla_0921	methionyl-tRNA synthetase	Mfla_0374	Mfla_0374	secretion protein HlyD	[TP0798-TP0965 (0.7246752)]
COG0143	COG0845	Mfla_0921	Mfla_0921	methionyl-tRNA synthetase	Mfla_2552	Mfla_2552	secretion protein HlyD	[TP0798-TP0965 (0.7246752)]
COG0143	COG0845	Mfla_1065	Mfla_1065	methionyl-tRNA synthetase	Mfla_0503	Mfla_0503	secretion protein HlyD	[TP0798-TP0965 (0.7246752)]
COG0143	COG0845	Mfla_0921	Mfla_0921	methionyl-tRNA synthetase	Mfla_2372	Mfla_2372	secretion protein HlyD	[TP0798-TP0965 (0.7246752)]
COG0143	COG0845	Mfla_0921	Mfla_0921	methionyl-tRNA synthetase	Mfla_0212	Mfla_0212	secretion protein HlyD	[TP0798-TP0965 (0.7246752)]
COG0143	COG0845	Mfla_0921	Mfla_0921	methionyl-tRNA synthetase	Mfla_1346	Mfla_1346	Type I secretion membrane fusion protein, HlyD	[TP0798-TP0965 (0.7246752)]
COG0143	COG0845	Mfla_1065	Mfla_1065	methionyl-tRNA synthetase	Mfla_2437	Mfla_2437	Type I secretion membrane fusion protein, HlyD	[TP0798-TP0965 (0.7246752)]
COG0143	COG0845	Mfla_1065	Mfla_1065	methionyl-tRNA synthetase	Mfla_0374	Mfla_0374	secretion protein HlyD	[TP0798-TP0965 (0.7246752)]
COG0143	COG0845	Mfla_1065	Mfla_1065	methionyl-tRNA synthetase	Mfla_0212	Mfla_0212	secretion protein HlyD	[TP0798-TP0965 (0.7246752)]
COG0143	COG0845	Mfla_0921	Mfla_0921	methionyl-tRNA synthetase	Mfla_2437	Mfla_2437	Type I secretion membrane fusion protein, HlyD	[TP0798-TP0965 (0.7246752)]
COG0143	COG0845	Mfla_0921	Mfla_0921	methionyl-tRNA synthetase	Mfla_1361	Mfla_1361	secretion protein HlyD	[TP0798-TP0965 (0.7246752)]
COG0143	COG0845	Mfla_1065	Mfla_1065	methionyl-tRNA synthetase	Mfla_0168	Mfla_0168	secretion protein HlyD	[TP0798-TP0965 (0.7246752)]
COG0143	COG0845	Mfla_1065	Mfla_1065	methionyl-tRNA synthetase	Mfla_1305	Mfla_1305	Secretion protein HlyD	[TP0798-TP0965 (0.7246752)]
COG0143	COG0845	Mfla_1065	Mfla_1065	methionyl-tRNA synthetase	Mfla_2222	Mfla_2222	secretion protein HlyD	[TP0798-TP0965 (0.7246752)]
COG0143	COG0845	Mfla_1065	Mfla_1065	methionyl-tRNA synthetase	Mfla_2372	Mfla_2372	secretion protein HlyD	[TP0798-TP0965 (0.7246752)]
COG0143	COG0845	Mfla_0921	Mfla_0921	methionyl-tRNA synthetase	Mfla_1593	Mfla_1593	secretion protein HlyD	[TP0798-TP0965 (0.7246752)]
COG0143	COG0845	Mfla_0921	Mfla_0921	methionyl-tRNA synthetase	Mfla_1305	Mfla_1305	Secretion protein HlyD	[TP0798-TP0965 (0.7246752)]
COG0143	COG0845	Mfla_0921	Mfla_0921	methionyl-tRNA synthetase	Mfla_0168	Mfla_0168	secretion protein HlyD	[TP0798-TP0965 (0.7246752)]
COG0143	COG0845	Mfla_1065	Mfla_1065	methionyl-tRNA synthetase	Mfla_1792	Mfla_1792	secretion protein HlyD	[TP0798-TP0965 (0.7246752)]
COG0143	COG0845	Mfla_0921	Mfla_0921	methionyl-tRNA synthetase	Mfla_2567	Mfla_2567	secretion protein HlyD	[TP0798-TP0965 (0.7246752)]
COG0762	COG2239	Mfla_2110	Mfla_2110	protein of unknown function YGGT	Mfla_0306	Mfla_0306	magnesium transporter	[TP0668-TP0917 (0.5215956)]
COG1536	COG1868	Mfla_1977	Mfla_1977	flagellar motor switch protein FliG	Mfla_1971	Mfla_1971	flagellar motor switch protein FliM	[TP0026-TP0721 (0.9539454)]
COG0504	COG1475	Mfla_1911	Mfla_1911	CTP synthase	Mfla_2752	Mfla_2752	parB-like partition proteins	[TP0305-TP0271 (0.70252794)]
COG2206	COG4786	Mfla_1725	Mfla_1725	metal dependent phosphohydrolase	Mfla_1959	Mfla_1959	Flagellar basal-body rod FlgG	[TP0877-TP0961 (0.57706213)]
COG0149	COG2239	Mfla_2064	Mfla_2064	Triosephosphate isomerase	Mfla_0306	Mfla_0306	magnesium transporter	[TP0537-TP0917 (0.5527395)]
COG0457	COG3391	Mfla_0681	Mfla_0681	Tetratricopeptide TPR_2	Mfla_2124	Mfla_2124	40-residue YVTN beta-propeller repeat	[TP0095-TP0421 (0.8119976)]
COG0457	COG3391	Mfla_0681	Mfla_0681	Tetratricopeptide TPR_2	Mfla_2304	Mfla_2304	40-residue YVTN beta-propeller repeat	[TP0095-TP0421 (0.8119976)]
COG0250	COG0772	Mfla_0267	Mfla_0267	NusG antitermination factor	Mfla_2270	Mfla_2270	cell cycle protein	[TP0236-TP0387 (0.7470728)]
COG0250	COG0772	Mfla_0267	Mfla_0267	NusG antitermination factor	Mfla_2495	Mfla_2495	Rod shape-determining protein RodA	[TP0236-TP0387 (0.7470728)]
COG0227	COG0740	Mfla_0312	Mfla_0312	ribosomal protein L28	Mfla_1409	Mfla_1409	ATP-dependent Clp protease, proteolytic subunit	[TP0362-TP0507 (0.75048)]
COG0457	COG0457	Mfla_0681	Mfla_0681	Tetratricopeptide TPR_2	Mfla_0681	Mfla_0681	Tetratricopeptide TPR_2	[TP0067-TP0095 (0.6515529)]
COG0445	COG3839	Mfla_2755	Mfla_2755	glucose inhibited division protein A	Mfla_2347	Mfla_2347	ABC transporter related	[TP0044-TP0804 (0.81002605)]
COG0103	COG0211	Mfla_0056	Mfla_0056	ribosomal protein S9	Mfla_2218	Mfla_2218	ribosomal protein L27	[TP1024-TP0743 (0.87139803)]
COG0472	COG1512	Mfla_2272	Mfla_2272	phospho-N-acetylmuramoyl-pentapeptide-	Mfla_0416	Mfla_0416	protein of unknown function DUF477	[TP0345-TP0561 (0.53951585)]
COG1285	COG1684	Mfla_0175	Mfla_0175	MgtC/SapB transporter	Mfla_1966	Mfla_1966	flagellar biosynthetic protein FliR	[TP0774-TP0716 (0.78400123)]
COG0621	COG2812	Mfla_0651	Mfla_0651	tRNA-i(6)A37 modification enzyme MiaB	Mfla_1572	Mfla_1572	DNA polymerase III, subunits gamma and tau	[TP0754-TP1005 (0.5550382)]
COG0621	COG2812	Mfla_1596	Mfla_1596	hypothetical protein	Mfla_1572	Mfla_1572	DNA polymerase III, subunits gamma and tau	[TP0754-TP1005 (0.5550382)]
COG0739	COG1344	Mfla_0063	Mfla_0063	peptidase M23B	Mfla_1986	Mfla_1986	flagellin-like protein	[TP0702-TP0870 (0.64395046)]
COG0739	COG1344	Mfla_1826	Mfla_1826	peptidase M23B	Mfla_1986	Mfla_1986	flagellin-like protein	[TP0702-TP0870 (0.64395046)]
COG0739	COG1344	Mfla_2235	Mfla_2235	peptidase M23B	Mfla_1964	Mfla_1964	flagellin-like protein	[TP0702-TP0870 (0.64395046)]
COG0739	COG1344	Mfla_2235	Mfla_2235	peptidase M23B	Mfla_1986	Mfla_1986	flagellin-like protein	[TP0702-TP0870 (0.64395046)]
COG0739	COG1344	Mfla_0063	Mfla_0063	peptidase M23B	Mfla_1964	Mfla_1964	flagellin-like protein	[TP0702-TP0870 (0.64395046)]
COG0739	COG1344	Mfla_1826	Mfla_1826	peptidase M23B	Mfla_1964	Mfla_1964	flagellin-like protein	[TP0702-TP0870 (0.64395046)]
COG0442	COG4591	Mfla_0420	Mfla_0420	prolyl-tRNA synthetase	Mfla_2095	Mfla_2095	Lipoprotein releasing system, transmembrane	[TP0160-TP0582 (0.74148)]
COG0693	COG0761	Mfla_0354	Mfla_0354	ThiJ/PfpI	Mfla_2431	Mfla_2431	hydroxymethylbutenyl pyrophosphate reductase	[TP0445-TP0547 (0.53976095)]
COG1291	COG2239	Mfla_1949	Mfla_1949	MotA/TolQ/ExbB proton channel	Mfla_0306	Mfla_0306	magnesium transporter	[TP0725-TP0917 (0.53720385)]
COG1291	COG2239	Mfla_1940	Mfla_1940	putative chemotaxis transmembrane protein MotA	Mfla_0306	Mfla_0306	magnesium transporter	[TP0725-TP0917 (0.53720385)]
COG1536	COG4786	Mfla_1977	Mfla_1977	flagellar motor switch protein FliG	Mfla_1959	Mfla_1959	Flagellar basal-body rod FlgG	[TP0026-TP0961 (0.8107165)]
COG0223	COG0664	Mfla_0186	Mfla_0186	methionyl-tRNA formyltransferase	Mfla_1734	Mfla_1734	transcriptional regulator, Crp/Fnr family	[TP0756-TP0995 (0.69102824)]
COG0465	COG4591	Mfla_0783	Mfla_0783	ATP-dependent metalloprotease FtsH	Mfla_2095	Mfla_2095	Lipoprotein releasing system, transmembrane	[TP0765-TP0582 (0.6598422)]
COG0465	COG4591	Mfla_1168	Mfla_1168	ATP-dependent metalloprotease FtsH	Mfla_2095	Mfla_2095	Lipoprotein releasing system, transmembrane	[TP0765-TP0582 (0.6598422)]
COG0773	COG0817	Mfla_2268	Mfla_2268	UDP-N-acetylmuramate--alanine ligase	Mfla_2354	Mfla_2354	crossover junction endodeoxyribonuclease RuvC	[TP0341-TP0517 (0.7285616)]
COG0773	COG0817	Mfla_2508	Mfla_2508	UDP-N-acetylmuramate	Mfla_2354	Mfla_2354	crossover junction endodeoxyribonuclease RuvC	[TP0341-TP0517 (0.7285616)]
COG0272	COG0773	Mfla_1403	Mfla_1403	DNA ligase, NAD-dependent	Mfla_2268	Mfla_2268	UDP-N-acetylmuramate--alanine ligase	[TP0634-TP0341 (0.8201813)]
COG0272	COG0773	Mfla_1403	Mfla_1403	DNA ligase, NAD-dependent	Mfla_2508	Mfla_2508	UDP-N-acetylmuramate	[TP0634-TP0341 (0.8201813)]
COG1344	COG2882	Mfla_1964	Mfla_1964	flagellin-like protein	Mfla_1974	Mfla_1974	Flagellar export FliJ	[TP0868-TP0403 (0.93215036)]
COG1344	COG2882	Mfla_1986	Mfla_1986	flagellin-like protein	Mfla_1974	Mfla_1974	Flagellar export FliJ	[TP0868-TP0403 (0.93215036)]
COG1512	COG2095	Mfla_0416	Mfla_0416	protein of unknown function DUF477	Mfla_0450	Mfla_0450	multiple antibiotic resistance (MarC)-related	[TP0561-TP0988 (0.5704539)]
COG1652	COG1684	Mfla_0188	Mfla_0188	Peptidoglycan-binding LysM	Mfla_1966	Mfla_1966	flagellar biosynthetic protein FliR	[TP0042-TP0716 (0.75048)]
COG1652	COG1684	Mfla_2667	Mfla_2667	Peptidoglycan-binding LysM	Mfla_1966	Mfla_1966	flagellar biosynthetic protein FliR	[TP0042-TP0716 (0.75048)]
COG0353	COG0514	Mfla_1574	Mfla_1574	recombination protein RecR	Mfla_0953	Mfla_0953	ATP-dependent DNA helicase RecQ	[TP1004-TP0103 (0.6917512)]
COG0353	COG0514	Mfla_1574	Mfla_1574	recombination protein RecR	Mfla_1097	Mfla_1097	ATP-dependent DNA helicase RecQ	[TP1004-TP0103 (0.6917512)]
COG0036	COG0249	Mfla_2472	Mfla_2472	Ribulose-phosphate 3-epimerase	Mfla_0834	Mfla_0834	DNA mismatch repair protein MutS	[TP0945-TP0328 (0.6742458)]
COG0036	COG0249	Mfla_2472	Mfla_2472	Ribulose-phosphate 3-epimerase	Mfla_0978	Mfla_0978	DNA mismatch repair protein MutS	[TP0945-TP0328 (0.6742458)]
COG0280	COG2204	Mfla_0740	Mfla_0740	Phosphate acetyltransferase	Mfla_1055	Mfla_1055	two component, sigma54 specific, transcriptional	[TP0094-TP0519 (0.5559654)]
COG0280	COG2204	Mfla_0740	Mfla_0740	Phosphate acetyltransferase	Mfla_0911	Mfla_0911	two component, sigma54 specific, transcriptional	[TP0094-TP0519 (0.5559654)]
COG0280	COG2204	Mfla_0740	Mfla_0740	Phosphate acetyltransferase	Mfla_0181	Mfla_0181	two component, sigma54 specific, transcriptional	[TP0094-TP0519 (0.5559654)]
COG0280	COG2204	Mfla_0740	Mfla_0740	Phosphate acetyltransferase	Mfla_0214	Mfla_0214	two component, sigma54 specific, transcriptional	[TP0094-TP0519 (0.5559654)]
COG0280	COG2204	Mfla_0740	Mfla_0740	Phosphate acetyltransferase	Mfla_0074	Mfla_0074	two component, sigma54 specific, transcriptional	[TP0094-TP0519 (0.5559654)]
COG0280	COG2204	Mfla_0740	Mfla_0740	Phosphate acetyltransferase	Mfla_1815	Mfla_1815	sigma54 specific transcriptional regulator, Fis	[TP0094-TP0519 (0.5559654)]
COG0280	COG2204	Mfla_0740	Mfla_0740	Phosphate acetyltransferase	Mfla_2450	Mfla_2450	nitrogen metabolism transcriptional regulator,	[TP0094-TP0519 (0.5559654)]
COG0280	COG2204	Mfla_0740	Mfla_0740	Phosphate acetyltransferase	Mfla_1254	Mfla_1254	two component, sigma54 specific, transcriptional	[TP0094-TP0519 (0.5559654)]
COG0124	COG0465	Mfla_1619	Mfla_1619	histidyl-tRNA synthetase	Mfla_0783	Mfla_0783	ATP-dependent metalloprotease FtsH	[TP0641-TP0330 (0.76316583)]
COG0124	COG0465	Mfla_1619	Mfla_1619	histidyl-tRNA synthetase	Mfla_1168	Mfla_1168	ATP-dependent metalloprotease FtsH	[TP0641-TP0330 (0.76316583)]
COG1396	COG2206	Mfla_0437	Mfla_0437	transcriptional regulator, XRE family with cupin	Mfla_1725	Mfla_1725	metal dependent phosphohydrolase	[TP0461-TP0877 (0.81002605)]
COG0564	COG1843	Mfla_1612	Mfla_1612	Pseudouridine synthase, RluD	Mfla_1956	Mfla_1956	flagellar hook capping protein	[TP0339-TP0728 (0.7885255)]
COG0564	COG1843	Mfla_1322	Mfla_1322	Pseudouridine synthase, RluD	Mfla_1956	Mfla_1956	flagellar hook capping protein	[TP0339-TP0728 (0.7885255)]
COG0772	COG1512	Mfla_2495	Mfla_2495	Rod shape-determining protein RodA	Mfla_0416	Mfla_0416	protein of unknown function DUF477	[TP0387-TP0561 (0.5082704)]
COG0772	COG1512	Mfla_2270	Mfla_2270	cell cycle protein	Mfla_0416	Mfla_0416	protein of unknown function DUF477	[TP0387-TP0561 (0.5082704)]
COG0173	COG0493	Mfla_2384	Mfla_2384	aspartyl-tRNA synthetase	Mfla_0561	Mfla_0561	FAD-dependent pyridine nucleotide-disulphide	[TP0985-TP0735 (0.50901)]
COG0860	COG2080	Mfla_1381	Mfla_1381	N-acetylmuramoyl-L-alanine amidase	Mfla_2620	Mfla_2620	(2Fe-2S)-binding	[TP0247-TP0080 (0.7296782)]
COG0504	COG0728	Mfla_1911	Mfla_1911	CTP synthase	Mfla_2210	Mfla_2210	integral membrane protein MviN	[TP0305-TP0516 (0.84299135)]
COG0275	COG0820	Mfla_2277	Mfla_2277	methyltransferase	Mfla_1623	Mfla_1623	hypothetical protein	[TP0384-TP0068 (0.79878455)]
COG0242	COG0360	Mfla_1466	Mfla_1466	Peptide deformylase	Mfla_1326	Mfla_1326	ribosomal protein S6	[TP0757-TP0063 (0.54983324)]
COG0242	COG0360	Mfla_0187	Mfla_0187	Peptide deformylase	Mfla_1326	Mfla_1326	ribosomal protein S6	[TP0757-TP0063 (0.54983324)]
COG0693	COG1653	Mfla_0354	Mfla_0354	ThiJ/PfpI	Mfla_2348	Mfla_2348	extracellular solute-binding protein, family 1	[TP0445-TP0074 (0.5751514)]
COG0267	COG0357	Mfla_0311	Mfla_0311	ribosomal protein L33	Mfla_2754	Mfla_2754	methyltransferase GidB	[TP0234-TP0946 (0.6249908)]
COG0234	COG0772	Mfla_0365	Mfla_0365	chaperonin Cpn10	Mfla_2495	Mfla_2495	Rod shape-determining protein RodA	[TP1013-TP0387 (0.81326103)]
COG0234	COG0772	Mfla_0365	Mfla_0365	chaperonin Cpn10	Mfla_2270	Mfla_2270	cell cycle protein	[TP1013-TP0387 (0.81326103)]
COG0445	COG0457	Mfla_2755	Mfla_2755	glucose inhibited division protein A	Mfla_0681	Mfla_0681	Tetratricopeptide TPR_2	[TP0044-TP0954 (0.8549597)]
COG0305	COG1595	Mfla_1330	Mfla_1330	replicative DNA helicase	Mfla_0217	Mfla_0217	sigma-24 (FecI-like)	[TP0058-TP0092 (0.74082893)]
COG0305	COG1595	Mfla_1330	Mfla_1330	replicative DNA helicase	Mfla_1353	Mfla_1353	sigma-24 (FecI-like)	[TP0058-TP0092 (0.74082893)]
COG0305	COG1595	Mfla_1330	Mfla_1330	replicative DNA helicase	Mfla_0856	Mfla_0856	sigma-24 (FecI-like)	[TP0058-TP0092 (0.74082893)]
COG0305	COG1595	Mfla_1330	Mfla_1330	replicative DNA helicase	Mfla_1000	Mfla_1000	sigma-24 (FecI-like)	[TP0058-TP0092 (0.74082893)]
COG0305	COG1595	Mfla_1330	Mfla_1330	replicative DNA helicase	Mfla_2681	Mfla_2681	sigma-24 (FecI-like)	[TP0058-TP0092 (0.74082893)]
COG0290	COG1516	Mfla_2002	Mfla_2002	translation initiation factor IF-3	Mfla_1983	Mfla_1983	flagellar protein FliS	[TP0850-TP0943 (0.6225916)]
COG0228	COG0250	Mfla_2334	Mfla_2334	ribosomal protein S16	Mfla_0267	Mfla_0267	NusG antitermination factor	[TP0905-TP0236 (0.7099409)]
COG1595	COG1868	Mfla_2681	Mfla_2681	sigma-24 (FecI-like)	Mfla_1971	Mfla_1971	flagellar motor switch protein FliM	[TP0092-TP0721 (0.802411)]
COG1595	COG1868	Mfla_0856	Mfla_0856	sigma-24 (FecI-like)	Mfla_1971	Mfla_1971	flagellar motor switch protein FliM	[TP0092-TP0721 (0.802411)]
COG1595	COG1868	Mfla_1000	Mfla_1000	sigma-24 (FecI-like)	Mfla_1971	Mfla_1971	flagellar motor switch protein FliM	[TP0092-TP0721 (0.802411)]
COG1595	COG1868	Mfla_0217	Mfla_0217	sigma-24 (FecI-like)	Mfla_1971	Mfla_1971	flagellar motor switch protein FliM	[TP0092-TP0721 (0.802411)]
COG1595	COG1868	Mfla_1353	Mfla_1353	sigma-24 (FecI-like)	Mfla_1971	Mfla_1971	flagellar motor switch protein FliM	[TP0092-TP0721 (0.802411)]
COG0173	COG1512	Mfla_2384	Mfla_2384	aspartyl-tRNA synthetase	Mfla_0416	Mfla_0416	protein of unknown function DUF477	[TP0985-TP0561 (0.83540547)]
COG0465	COG0532	Mfla_0783	Mfla_0783	ATP-dependent metalloprotease FtsH	Mfla_0067	Mfla_0067	translation initiation factor IF-2	[TP0330-TP0891 (0.8751731)]
COG0465	COG0532	Mfla_1168	Mfla_1168	ATP-dependent metalloprotease FtsH	Mfla_0067	Mfla_0067	translation initiation factor IF-2	[TP0330-TP0891 (0.8751731)]
COG0234	COG0445	Mfla_0365	Mfla_0365	chaperonin Cpn10	Mfla_2755	Mfla_2755	glucose inhibited division protein A	[TP1013-TP0044 (0.813164)]
COG0326	COG0353	Mfla_1017	Mfla_1017	heat shock protein Hsp90	Mfla_1574	Mfla_1574	recombination protein RecR	[TP0984-TP1004 (0.5573069)]
COG0326	COG0353	Mfla_0873	Mfla_0873	heat shock protein Hsp90	Mfla_1574	Mfla_1574	recombination protein RecR	[TP0984-TP1004 (0.5573069)]
COG0265	COG1381	Mfla_0261	Mfla_0261	peptidase S1 and S6, chymotrypsin/Hap	Mfla_1010	Mfla_1010	DNA repair protein RecO	[TP0773-TP0636 (0.870009)]
COG0265	COG1381	Mfla_1158	Mfla_1158	peptidase S1 and S6, chymotrypsin/Hap	Mfla_1010	Mfla_1010	DNA repair protein RecO	[TP0773-TP0636 (0.870009)]
COG0265	COG1381	Mfla_0859	Mfla_0859	Peptidase S1C, Do	Mfla_1010	Mfla_1010	DNA repair protein RecO	[TP0773-TP0636 (0.870009)]
COG0265	COG1381	Mfla_1003	Mfla_1003	Peptidase S1C, Do	Mfla_0866	Mfla_0866	DNA repair protein RecO	[TP0773-TP0636 (0.870009)]
COG0265	COG1381	Mfla_0859	Mfla_0859	Peptidase S1C, Do	Mfla_0866	Mfla_0866	DNA repair protein RecO	[TP0773-TP0636 (0.870009)]
COG0265	COG1381	Mfla_1003	Mfla_1003	Peptidase S1C, Do	Mfla_1010	Mfla_1010	DNA repair protein RecO	[TP0773-TP0636 (0.870009)]
COG0265	COG1381	Mfla_0261	Mfla_0261	peptidase S1 and S6, chymotrypsin/Hap	Mfla_0866	Mfla_0866	DNA repair protein RecO	[TP0773-TP0636 (0.870009)]
COG0265	COG1381	Mfla_1158	Mfla_1158	peptidase S1 and S6, chymotrypsin/Hap	Mfla_0866	Mfla_0866	DNA repair protein RecO	[TP0773-TP0636 (0.870009)]
COG0457	COG0860	Mfla_0681	Mfla_0681	Tetratricopeptide TPR_2	Mfla_1381	Mfla_1381	N-acetylmuramoyl-L-alanine amidase	[TP0820-TP0247 (0.74644035), TP0067-TP0247 (0.79531366)]
COG2201	COG4786	Mfla_1930	Mfla_1930	response regulator receiver (CheY-like)	Mfla_1959	Mfla_1959	Flagellar basal-body rod FlgG	[TP0631-TP0961 (0.5728655)]
COG2201	COG4786	Mfla_2589	Mfla_2589	CheB methylesterase	Mfla_1959	Mfla_1959	Flagellar basal-body rod FlgG	[TP0631-TP0961 (0.5728655)]
COG1653	COG2204	Mfla_2348	Mfla_2348	extracellular solute-binding protein, family 1	Mfla_2450	Mfla_2450	nitrogen metabolism transcriptional regulator,	[TP0074-TP0519 (0.57840663)]
COG1653	COG2204	Mfla_2348	Mfla_2348	extracellular solute-binding protein, family 1	Mfla_0911	Mfla_0911	two component, sigma54 specific, transcriptional	[TP0074-TP0519 (0.57840663)]
COG1653	COG2204	Mfla_2348	Mfla_2348	extracellular solute-binding protein, family 1	Mfla_0214	Mfla_0214	two component, sigma54 specific, transcriptional	[TP0074-TP0519 (0.57840663)]
COG1653	COG2204	Mfla_2348	Mfla_2348	extracellular solute-binding protein, family 1	Mfla_0181	Mfla_0181	two component, sigma54 specific, transcriptional	[TP0074-TP0519 (0.57840663)]
COG1653	COG2204	Mfla_2348	Mfla_2348	extracellular solute-binding protein, family 1	Mfla_0074	Mfla_0074	two component, sigma54 specific, transcriptional	[TP0074-TP0519 (0.57840663)]
COG1653	COG2204	Mfla_2348	Mfla_2348	extracellular solute-binding protein, family 1	Mfla_1055	Mfla_1055	two component, sigma54 specific, transcriptional	[TP0074-TP0519 (0.57840663)]
COG1653	COG2204	Mfla_2348	Mfla_2348	extracellular solute-binding protein, family 1	Mfla_1254	Mfla_1254	two component, sigma54 specific, transcriptional	[TP0074-TP0519 (0.57840663)]
COG1653	COG2204	Mfla_2348	Mfla_2348	extracellular solute-binding protein, family 1	Mfla_1815	Mfla_1815	sigma54 specific transcriptional regulator, Fis	[TP0074-TP0519 (0.57840663)]
COG0652	COG1749	Mfla_0497	Mfla_0497	Peptidylprolyl isomerase	Mfla_1957	Mfla_1957	protein of unknown function DUF1078-like	[TP0947-TP0727 (0.6414869)]
COG0652	COG1749	Mfla_1891	Mfla_1891	peptidyl-prolyl cis-trans isomerase, cyclophilin	Mfla_1957	Mfla_1957	protein of unknown function DUF1078-like	[TP0947-TP0727 (0.6414869)]
COG0652	COG1749	Mfla_0496	Mfla_0496	Peptidylprolyl isomerase	Mfla_1957	Mfla_1957	protein of unknown function DUF1078-like	[TP0947-TP0727 (0.6414869)]
COG1186	COG1925	Mfla_0796	Mfla_0796	peptide chain release factor 2	Mfla_0147	Mfla_0147	HPrNtr	[TP0576-TP0589 (0.79878455)]
COG1186	COG1925	Mfla_2072	Mfla_2072	Class I peptide chain release factor	Mfla_0147	Mfla_0147	HPrNtr	[TP0576-TP0589 (0.79878455)]
COG1749	COG2885	Mfla_1957	Mfla_1957	protein of unknown function DUF1078-like	Mfla_1666	Mfla_1666	OmpA/MotB	[TP0727-TP0292 (0.89187646)]
COG1749	COG2885	Mfla_1957	Mfla_1957	protein of unknown function DUF1078-like	Mfla_2338	Mfla_2338	OmpA/MotB	[TP0727-TP0292 (0.89187646)]
COG1749	COG2885	Mfla_1957	Mfla_1957	protein of unknown function DUF1078-like	Mfla_1578	Mfla_1578	OmpA/MotB	[TP0727-TP0292 (0.89187646)]
COG0319	COG0333	Mfla_0649	Mfla_0649	protein of unknown function UPF0054	Mfla_1509	Mfla_1509	ribosomal protein L32	[TP0650-TP0807 (0.80809164)]
COG0195	COG1643	Mfla_0066	Mfla_0066	NusA antitermination factor	Mfla_1212	Mfla_1212	ATP-dependent helicase HrpA	[TP0892-TP0526 (0.71912634)]
COG0216	COG0457	Mfla_2474	Mfla_2474	peptide chain release factor 1	Mfla_0681	Mfla_0681	Tetratricopeptide TPR_2	[TP0051-TP0067 (0.7097377)]
COG1360	COG4786	Mfla_1939	Mfla_1939	OmpA/MotB	Mfla_1959	Mfla_1959	Flagellar basal-body rod FlgG	[TP0724-TP0961 (0.729456)]
COG1360	COG4786	Mfla_1950	Mfla_1950	OmpA/MotB	Mfla_1959	Mfla_1959	Flagellar basal-body rod FlgG	[TP0724-TP0961 (0.729456)]
COG1352	COG2206	Mfla_2588	Mfla_2588	MCP methyltransferase, CheR-type	Mfla_1725	Mfla_1725	metal dependent phosphohydrolase	[TP0630-TP0877 (0.67253613)]
COG1352	COG2206	Mfla_1932	Mfla_1932	MCP methyltransferase, CheR-type	Mfla_1725	Mfla_1725	metal dependent phosphohydrolase	[TP0630-TP0877 (0.67253613)]
COG1385	COG2204	Mfla_2251	Mfla_2251	protein of unknown function DUF558	Mfla_0181	Mfla_0181	two component, sigma54 specific, transcriptional	[TP0032-TP0519 (0.67332727)]
COG1385	COG2204	Mfla_2251	Mfla_2251	protein of unknown function DUF558	Mfla_1055	Mfla_1055	two component, sigma54 specific, transcriptional	[TP0032-TP0519 (0.67332727)]
COG1385	COG2204	Mfla_2251	Mfla_2251	protein of unknown function DUF558	Mfla_0074	Mfla_0074	two component, sigma54 specific, transcriptional	[TP0032-TP0519 (0.67332727)]
COG1385	COG2204	Mfla_2251	Mfla_2251	protein of unknown function DUF558	Mfla_2450	Mfla_2450	nitrogen metabolism transcriptional regulator,	[TP0032-TP0519 (0.67332727)]
COG1385	COG2204	Mfla_2251	Mfla_2251	protein of unknown function DUF558	Mfla_0911	Mfla_0911	two component, sigma54 specific, transcriptional	[TP0032-TP0519 (0.67332727)]
COG1385	COG2204	Mfla_2251	Mfla_2251	protein of unknown function DUF558	Mfla_0214	Mfla_0214	two component, sigma54 specific, transcriptional	[TP0032-TP0519 (0.67332727)]
COG1385	COG2204	Mfla_2251	Mfla_2251	protein of unknown function DUF558	Mfla_1254	Mfla_1254	two component, sigma54 specific, transcriptional	[TP0032-TP0519 (0.67332727)]
COG1385	COG2204	Mfla_2251	Mfla_2251	protein of unknown function DUF558	Mfla_1815	Mfla_1815	sigma54 specific transcriptional regulator, Fis	[TP0032-TP0519 (0.67332727)]
COG0542	COG2204	Mfla_2198	Mfla_2198	ATPase AAA-2	Mfla_1254	Mfla_1254	two component, sigma54 specific, transcriptional	[TP0071-TP0519 (0.6908589)]
COG0542	COG2204	Mfla_0508	Mfla_0508	ATPase AAA-2	Mfla_0074	Mfla_0074	two component, sigma54 specific, transcriptional	[TP0071-TP0519 (0.6908589)]
COG0542	COG2204	Mfla_0508	Mfla_0508	ATPase AAA-2	Mfla_1055	Mfla_1055	two component, sigma54 specific, transcriptional	[TP0071-TP0519 (0.6908589)]
COG0542	COG2204	Mfla_0508	Mfla_0508	ATPase AAA-2	Mfla_1254	Mfla_1254	two component, sigma54 specific, transcriptional	[TP0071-TP0519 (0.6908589)]
COG0542	COG2204	Mfla_2198	Mfla_2198	ATPase AAA-2	Mfla_0911	Mfla_0911	two component, sigma54 specific, transcriptional	[TP0071-TP0519 (0.6908589)]
COG0542	COG2204	Mfla_2198	Mfla_2198	ATPase AAA-2	Mfla_0214	Mfla_0214	two component, sigma54 specific, transcriptional	[TP0071-TP0519 (0.6908589)]
COG0542	COG2204	Mfla_1170	Mfla_1170	ATPase AAA-2	Mfla_1254	Mfla_1254	two component, sigma54 specific, transcriptional	[TP0071-TP0519 (0.6908589)]
COG0542	COG2204	Mfla_2198	Mfla_2198	ATPase AAA-2	Mfla_0074	Mfla_0074	two component, sigma54 specific, transcriptional	[TP0071-TP0519 (0.6908589)]
COG0542	COG2204	Mfla_0508	Mfla_0508	ATPase AAA-2	Mfla_0181	Mfla_0181	two component, sigma54 specific, transcriptional	[TP0071-TP0519 (0.6908589)]
COG0542	COG2204	Mfla_1170	Mfla_1170	ATPase AAA-2	Mfla_0911	Mfla_0911	two component, sigma54 specific, transcriptional	[TP0071-TP0519 (0.6908589)]
COG0542	COG2204	Mfla_1170	Mfla_1170	ATPase AAA-2	Mfla_1815	Mfla_1815	sigma54 specific transcriptional regulator, Fis	[TP0071-TP0519 (0.6908589)]
COG0542	COG2204	Mfla_1170	Mfla_1170	ATPase AAA-2	Mfla_1055	Mfla_1055	two component, sigma54 specific, transcriptional	[TP0071-TP0519 (0.6908589)]
COG0542	COG2204	Mfla_1170	Mfla_1170	ATPase AAA-2	Mfla_2450	Mfla_2450	nitrogen metabolism transcriptional regulator,	[TP0071-TP0519 (0.6908589)]
COG0542	COG2204	Mfla_1170	Mfla_1170	ATPase AAA-2	Mfla_0214	Mfla_0214	two component, sigma54 specific, transcriptional	[TP0071-TP0519 (0.6908589)]
COG0542	COG2204	Mfla_0508	Mfla_0508	ATPase AAA-2	Mfla_0911	Mfla_0911	two component, sigma54 specific, transcriptional	[TP0071-TP0519 (0.6908589)]
COG0542	COG2204	Mfla_0508	Mfla_0508	ATPase AAA-2	Mfla_1815	Mfla_1815	sigma54 specific transcriptional regulator, Fis	[TP0071-TP0519 (0.6908589)]
COG0542	COG2204	Mfla_2198	Mfla_2198	ATPase AAA-2	Mfla_1055	Mfla_1055	two component, sigma54 specific, transcriptional	[TP0071-TP0519 (0.6908589)]
COG0542	COG2204	Mfla_1170	Mfla_1170	ATPase AAA-2	Mfla_0074	Mfla_0074	two component, sigma54 specific, transcriptional	[TP0071-TP0519 (0.6908589)]
COG0542	COG2204	Mfla_1170	Mfla_1170	ATPase AAA-2	Mfla_0181	Mfla_0181	two component, sigma54 specific, transcriptional	[TP0071-TP0519 (0.6908589)]
COG0542	COG2204	Mfla_2198	Mfla_2198	ATPase AAA-2	Mfla_0181	Mfla_0181	two component, sigma54 specific, transcriptional	[TP0071-TP0519 (0.6908589)]
COG0542	COG2204	Mfla_0508	Mfla_0508	ATPase AAA-2	Mfla_2450	Mfla_2450	nitrogen metabolism transcriptional regulator,	[TP0071-TP0519 (0.6908589)]
COG0542	COG2204	Mfla_2198	Mfla_2198	ATPase AAA-2	Mfla_1815	Mfla_1815	sigma54 specific transcriptional regulator, Fis	[TP0071-TP0519 (0.6908589)]
COG0542	COG2204	Mfla_2198	Mfla_2198	ATPase AAA-2	Mfla_2450	Mfla_2450	nitrogen metabolism transcriptional regulator,	[TP0071-TP0519 (0.6908589)]
COG0542	COG2204	Mfla_0508	Mfla_0508	ATPase AAA-2	Mfla_0214	Mfla_0214	two component, sigma54 specific, transcriptional	[TP0071-TP0519 (0.6908589)]
COG0690	COG1512	Mfla_0266	Mfla_0266	SecE subunit of protein translocation complex	Mfla_0416	Mfla_0416	protein of unknown function DUF477	[TP0235-TP0561 (0.5857341)]
COG0290	COG0457	Mfla_2002	Mfla_2002	translation initiation factor IF-3	Mfla_0681	Mfla_0681	Tetratricopeptide TPR_2	[TP0850-TP0095 (0.6947713)]
COG0782	COG0860	Mfla_1753	Mfla_1753	GreA/GreB family elongation factor	Mfla_1381	Mfla_1381	N-acetylmuramoyl-L-alanine amidase	[TP0019-TP0247 (0.7668169)]
COG0782	COG0860	Mfla_1137	Mfla_1137	GreA/GreB family elongation factor	Mfla_1381	Mfla_1381	N-acetylmuramoyl-L-alanine amidase	[TP0019-TP0247 (0.7668169)]
COG0782	COG0860	Mfla_0518	Mfla_0518	GreA/GreB family elongation factor	Mfla_1381	Mfla_1381	N-acetylmuramoyl-L-alanine amidase	[TP0019-TP0247 (0.7668169)]
COG0782	COG0860	Mfla_0780	Mfla_0780	GreA/GreB family elongation factor	Mfla_1381	Mfla_1381	N-acetylmuramoyl-L-alanine amidase	[TP0019-TP0247 (0.7668169)]
COG0255	COG1516	Mfla_0287	Mfla_0287	ribosomal protein L29	Mfla_1983	Mfla_1983	flagellar protein FliS	[TP0197-TP0943 (0.5311184)]
COG0103	COG1432	Mfla_0056	Mfla_0056	ribosomal protein S9	Mfla_1822	Mfla_1822	protein of unknown function DUF88	[TP1024-TP0894 (0.64955014)]
COG0220	COG0455	Mfla_0231	Mfla_0231	hypothetical protein	Mfla_1947	Mfla_1947	hypothetical protein	[TP0464-TP0712 (0.7885255)]
COG0322	COG0353	Mfla_1804	Mfla_1804	excinuclease ABC, C subunit	Mfla_1574	Mfla_1574	recombination protein RecR	[TP0472-TP1004 (0.53674763)]
COG0322	COG0353	Mfla_1553	Mfla_1553	DNA polymerase III, epsilon subunit	Mfla_1574	Mfla_1574	recombination protein RecR	[TP0472-TP1004 (0.53674763)]
COG0771	COG1595	Mfla_2271	Mfla_2271	UDP-N-acetylmuramoylalanine--D-glutamate ligase	Mfla_0217	Mfla_0217	sigma-24 (FecI-like)	[TP0903-TP0092 (0.6651206)]
COG0771	COG1595	Mfla_2271	Mfla_2271	UDP-N-acetylmuramoylalanine--D-glutamate ligase	Mfla_1000	Mfla_1000	sigma-24 (FecI-like)	[TP0903-TP0092 (0.6651206)]
COG0771	COG1595	Mfla_2271	Mfla_2271	UDP-N-acetylmuramoylalanine--D-glutamate ligase	Mfla_1353	Mfla_1353	sigma-24 (FecI-like)	[TP0903-TP0092 (0.6651206)]
COG0771	COG1595	Mfla_2271	Mfla_2271	UDP-N-acetylmuramoylalanine--D-glutamate ligase	Mfla_0856	Mfla_0856	sigma-24 (FecI-like)	[TP0903-TP0092 (0.6651206)]
COG0771	COG1595	Mfla_2271	Mfla_2271	UDP-N-acetylmuramoylalanine--D-glutamate ligase	Mfla_2681	Mfla_2681	sigma-24 (FecI-like)	[TP0903-TP0092 (0.6651206)]
COG1677	COG1815	Mfla_1979	Mfla_1979	flagellar hook-basal body complex protein	Mfla_1954	Mfla_1954	flagellar basal-body rod protein FlgB	[TP0398-TP0396 (0.79194725)]
COG0188	COG0305	Mfla_1688	Mfla_1688	DNA gyrase, A subunit	Mfla_1330	Mfla_1330	replicative DNA helicase	[TP0005-TP0058 (0.73312306)]
COG0233	COG1283	Mfla_1527	Mfla_1527	ribosome recycling factor	Mfla_1721	Mfla_1721	Na+/Pi-cotransporter	[TP0604-TP0771 (0.7316062)]
COG0840	COG1344	Mfla_2154	Mfla_2154	methyl-accepting chemotaxis sensory transducer	Mfla_1986	Mfla_1986	flagellin-like protein	[TP0640-TP0870 (0.6975479)]
COG0840	COG1344	Mfla_0352	Mfla_0352	methyl-accepting chemotaxis sensory transducer	Mfla_1964	Mfla_1964	flagellin-like protein	[TP0640-TP0870 (0.6975479)]
COG0840	COG1344	Mfla_1245	Mfla_1245	methyl-accepting chemotaxis sensory transducer	Mfla_1986	Mfla_1986	flagellin-like protein	[TP0640-TP0870 (0.6975479)]
COG0840	COG1344	Mfla_1933	Mfla_1933	methyl-accepting chemotaxis sensory transducer	Mfla_1964	Mfla_1964	flagellin-like protein	[TP0640-TP0870 (0.6975479)]
COG0840	COG1344	Mfla_1245	Mfla_1245	methyl-accepting chemotaxis sensory transducer	Mfla_1964	Mfla_1964	flagellin-like protein	[TP0640-TP0870 (0.6975479)]
COG0840	COG1344	Mfla_2154	Mfla_2154	methyl-accepting chemotaxis sensory transducer	Mfla_1964	Mfla_1964	flagellin-like protein	[TP0640-TP0870 (0.6975479)]
COG0840	COG1344	Mfla_1934	Mfla_1934	methyl-accepting chemotaxis sensory transducer	Mfla_1986	Mfla_1986	flagellin-like protein	[TP0640-TP0870 (0.6975479)]
COG0840	COG1344	Mfla_1570	Mfla_1570	methyl-accepting chemotaxis sensory transducer	Mfla_1964	Mfla_1964	flagellin-like protein	[TP0640-TP0870 (0.6975479)]
COG0840	COG1344	Mfla_0352	Mfla_0352	methyl-accepting chemotaxis sensory transducer	Mfla_1986	Mfla_1986	flagellin-like protein	[TP0640-TP0870 (0.6975479)]
COG0840	COG1344	Mfla_1933	Mfla_1933	methyl-accepting chemotaxis sensory transducer	Mfla_1986	Mfla_1986	flagellin-like protein	[TP0640-TP0870 (0.6975479)]
COG0840	COG1344	Mfla_1570	Mfla_1570	methyl-accepting chemotaxis sensory transducer	Mfla_1986	Mfla_1986	flagellin-like protein	[TP0640-TP0870 (0.6975479)]
COG0840	COG1344	Mfla_1934	Mfla_1934	methyl-accepting chemotaxis sensory transducer	Mfla_1964	Mfla_1964	flagellin-like protein	[TP0640-TP0870 (0.6975479)]
COG1825	COG2812	Mfla_0677	Mfla_0677	ribosomal 5S rRNA E-loop binding protein	Mfla_1572	Mfla_1572	DNA polymerase III, subunits gamma and tau	[TP0372-TP1005 (0.6540257)]
COG0361	COG1214	Mfla_0539	Mfla_0539	translation initiation factor IF-1	Mfla_0412	Mfla_0412	peptidase M22, glycoprotease	[TP0097-TP0876 (0.56457245)]
COG0361	COG1214	Mfla_0300	Mfla_0300	translation initiation factor IF-1	Mfla_0412	Mfla_0412	peptidase M22, glycoprotease	[TP0097-TP0876 (0.56457245)]
COG1643	COG2137	Mfla_1212	Mfla_1212	ATP-dependent helicase HrpA	Mfla_0569	Mfla_0569	regulatory protein RecX	[TP0526-TP1023 (0.64955014)]
COG0257	COG1283	Mfla_0301	Mfla_0301	ribosomal protein L36	Mfla_1721	Mfla_1721	Na+/Pi-cotransporter	[TP0209-TP0771 (0.6772987)]
COG0257	COG1283	Mfla_1288	Mfla_1288	ribosomal protein L36	Mfla_1721	Mfla_1721	Na+/Pi-cotransporter	[TP0209-TP0771 (0.6772987)]
COG0255	COG1011	Mfla_0287	Mfla_0287	ribosomal protein L29	Mfla_2256	Mfla_2256	Pyrimidine 5-nucleotidase	[TP0197-TP0158 (0.6077605)]
COG2204	COG2204	Mfla_1055	Mfla_1055	two component, sigma54 specific, transcriptional	Mfla_1815	Mfla_1815	sigma54 specific transcriptional regulator, Fis	[TP0519-TP0519 (0.65939915)]
COG2204	COG2204	Mfla_1815	Mfla_1815	sigma54 specific transcriptional regulator, Fis	Mfla_1055	Mfla_1055	two component, sigma54 specific, transcriptional	[TP0519-TP0519 (0.65939915)]
COG2204	COG2204	Mfla_0074	Mfla_0074	two component, sigma54 specific, transcriptional	Mfla_0214	Mfla_0214	two component, sigma54 specific, transcriptional	[TP0519-TP0519 (0.65939915)]
COG2204	COG2204	Mfla_0214	Mfla_0214	two component, sigma54 specific, transcriptional	Mfla_0074	Mfla_0074	two component, sigma54 specific, transcriptional	[TP0519-TP0519 (0.65939915)]
COG2204	COG2204	Mfla_0911	Mfla_0911	two component, sigma54 specific, transcriptional	Mfla_2450	Mfla_2450	nitrogen metabolism transcriptional regulator,	[TP0519-TP0519 (0.65939915)]
COG2204	COG2204	Mfla_2450	Mfla_2450	nitrogen metabolism transcriptional regulator,	Mfla_0911	Mfla_0911	two component, sigma54 specific, transcriptional	[TP0519-TP0519 (0.65939915)]
COG2204	COG2204	Mfla_0181	Mfla_0181	two component, sigma54 specific, transcriptional	Mfla_2450	Mfla_2450	nitrogen metabolism transcriptional regulator,	[TP0519-TP0519 (0.65939915)]
COG2204	COG2204	Mfla_2450	Mfla_2450	nitrogen metabolism transcriptional regulator,	Mfla_0181	Mfla_0181	two component, sigma54 specific, transcriptional	[TP0519-TP0519 (0.65939915)]
COG2204	COG2204	Mfla_0214	Mfla_0214	two component, sigma54 specific, transcriptional	Mfla_2450	Mfla_2450	nitrogen metabolism transcriptional regulator,	[TP0519-TP0519 (0.65939915)]
COG2204	COG2204	Mfla_2450	Mfla_2450	nitrogen metabolism transcriptional regulator,	Mfla_0214	Mfla_0214	two component, sigma54 specific, transcriptional	[TP0519-TP0519 (0.65939915)]
COG2204	COG2204	Mfla_1055	Mfla_1055	two component, sigma54 specific, transcriptional	Mfla_0911	Mfla_0911	two component, sigma54 specific, transcriptional	[TP0519-TP0519 (0.65939915)]
COG2204	COG2204	Mfla_0911	Mfla_0911	two component, sigma54 specific, transcriptional	Mfla_1055	Mfla_1055	two component, sigma54 specific, transcriptional	[TP0519-TP0519 (0.65939915)]
COG2204	COG2204	Mfla_0181	Mfla_0181	two component, sigma54 specific, transcriptional	Mfla_0911	Mfla_0911	two component, sigma54 specific, transcriptional	[TP0519-TP0519 (0.65939915)]
COG2204	COG2204	Mfla_0911	Mfla_0911	two component, sigma54 specific, transcriptional	Mfla_0181	Mfla_0181	two component, sigma54 specific, transcriptional	[TP0519-TP0519 (0.65939915)]
COG2204	COG2204	Mfla_1815	Mfla_1815	sigma54 specific transcriptional regulator, Fis	Mfla_1815	Mfla_1815	sigma54 specific transcriptional regulator, Fis	[TP0519-TP0519 (0.65939915)]
COG2204	COG2204	Mfla_1254	Mfla_1254	two component, sigma54 specific, transcriptional	Mfla_1815	Mfla_1815	sigma54 specific transcriptional regulator, Fis	[TP0519-TP0519 (0.65939915)]
COG2204	COG2204	Mfla_1815	Mfla_1815	sigma54 specific transcriptional regulator, Fis	Mfla_1254	Mfla_1254	two component, sigma54 specific, transcriptional	[TP0519-TP0519 (0.65939915)]
COG2204	COG2204	Mfla_1254	Mfla_1254	two component, sigma54 specific, transcriptional	Mfla_2450	Mfla_2450	nitrogen metabolism transcriptional regulator,	[TP0519-TP0519 (0.65939915)]
COG2204	COG2204	Mfla_2450	Mfla_2450	nitrogen metabolism transcriptional regulator,	Mfla_1254	Mfla_1254	two component, sigma54 specific, transcriptional	[TP0519-TP0519 (0.65939915)]
COG2204	COG2204	Mfla_1055	Mfla_1055	two component, sigma54 specific, transcriptional	Mfla_0181	Mfla_0181	two component, sigma54 specific, transcriptional	[TP0519-TP0519 (0.65939915)]
COG2204	COG2204	Mfla_0181	Mfla_0181	two component, sigma54 specific, transcriptional	Mfla_1055	Mfla_1055	two component, sigma54 specific, transcriptional	[TP0519-TP0519 (0.65939915)]
COG2204	COG2204	Mfla_1254	Mfla_1254	two component, sigma54 specific, transcriptional	Mfla_0074	Mfla_0074	two component, sigma54 specific, transcriptional	[TP0519-TP0519 (0.65939915)]
COG2204	COG2204	Mfla_0074	Mfla_0074	two component, sigma54 specific, transcriptional	Mfla_1254	Mfla_1254	two component, sigma54 specific, transcriptional	[TP0519-TP0519 (0.65939915)]
COG2204	COG2204	Mfla_1055	Mfla_1055	two component, sigma54 specific, transcriptional	Mfla_1055	Mfla_1055	two component, sigma54 specific, transcriptional	[TP0519-TP0519 (0.65939915)]
COG2204	COG2204	Mfla_1254	Mfla_1254	two component, sigma54 specific, transcriptional	Mfla_1254	Mfla_1254	two component, sigma54 specific, transcriptional	[TP0519-TP0519 (0.65939915)]
COG2204	COG2204	Mfla_0214	Mfla_0214	two component, sigma54 specific, transcriptional	Mfla_0911	Mfla_0911	two component, sigma54 specific, transcriptional	[TP0519-TP0519 (0.65939915)]
COG2204	COG2204	Mfla_0911	Mfla_0911	two component, sigma54 specific, transcriptional	Mfla_0214	Mfla_0214	two component, sigma54 specific, transcriptional	[TP0519-TP0519 (0.65939915)]
COG2204	COG2204	Mfla_1055	Mfla_1055	two component, sigma54 specific, transcriptional	Mfla_0214	Mfla_0214	two component, sigma54 specific, transcriptional	[TP0519-TP0519 (0.65939915)]
COG2204	COG2204	Mfla_0214	Mfla_0214	two component, sigma54 specific, transcriptional	Mfla_1055	Mfla_1055	two component, sigma54 specific, transcriptional	[TP0519-TP0519 (0.65939915)]
COG2204	COG2204	Mfla_1055	Mfla_1055	two component, sigma54 specific, transcriptional	Mfla_1254	Mfla_1254	two component, sigma54 specific, transcriptional	[TP0519-TP0519 (0.65939915)]
COG2204	COG2204	Mfla_1254	Mfla_1254	two component, sigma54 specific, transcriptional	Mfla_1055	Mfla_1055	two component, sigma54 specific, transcriptional	[TP0519-TP0519 (0.65939915)]
COG2204	COG2204	Mfla_0074	Mfla_0074	two component, sigma54 specific, transcriptional	Mfla_0181	Mfla_0181	two component, sigma54 specific, transcriptional	[TP0519-TP0519 (0.65939915)]
COG2204	COG2204	Mfla_0181	Mfla_0181	two component, sigma54 specific, transcriptional	Mfla_0074	Mfla_0074	two component, sigma54 specific, transcriptional	[TP0519-TP0519 (0.65939915)]
COG2204	COG2204	Mfla_0911	Mfla_0911	two component, sigma54 specific, transcriptional	Mfla_1815	Mfla_1815	sigma54 specific transcriptional regulator, Fis	[TP0519-TP0519 (0.65939915)]
COG2204	COG2204	Mfla_1815	Mfla_1815	sigma54 specific transcriptional regulator, Fis	Mfla_0911	Mfla_0911	two component, sigma54 specific, transcriptional	[TP0519-TP0519 (0.65939915)]
COG2204	COG2204	Mfla_1055	Mfla_1055	two component, sigma54 specific, transcriptional	Mfla_2450	Mfla_2450	nitrogen metabolism transcriptional regulator,	[TP0519-TP0519 (0.65939915)]
COG2204	COG2204	Mfla_2450	Mfla_2450	nitrogen metabolism transcriptional regulator,	Mfla_1055	Mfla_1055	two component, sigma54 specific, transcriptional	[TP0519-TP0519 (0.65939915)]
COG2204	COG2204	Mfla_2450	Mfla_2450	nitrogen metabolism transcriptional regulator,	Mfla_1815	Mfla_1815	sigma54 specific transcriptional regulator, Fis	[TP0519-TP0519 (0.65939915)]
COG2204	COG2204	Mfla_1815	Mfla_1815	sigma54 specific transcriptional regulator, Fis	Mfla_2450	Mfla_2450	nitrogen metabolism transcriptional regulator,	[TP0519-TP0519 (0.65939915)]
COG2204	COG2204	Mfla_0181	Mfla_0181	two component, sigma54 specific, transcriptional	Mfla_0214	Mfla_0214	two component, sigma54 specific, transcriptional	[TP0519-TP0519 (0.65939915)]
COG2204	COG2204	Mfla_0214	Mfla_0214	two component, sigma54 specific, transcriptional	Mfla_0181	Mfla_0181	two component, sigma54 specific, transcriptional	[TP0519-TP0519 (0.65939915)]
COG2204	COG2204	Mfla_1254	Mfla_1254	two component, sigma54 specific, transcriptional	Mfla_0214	Mfla_0214	two component, sigma54 specific, transcriptional	[TP0519-TP0519 (0.65939915)]
COG2204	COG2204	Mfla_0214	Mfla_0214	two component, sigma54 specific, transcriptional	Mfla_1254	Mfla_1254	two component, sigma54 specific, transcriptional	[TP0519-TP0519 (0.65939915)]
COG2204	COG2204	Mfla_1055	Mfla_1055	two component, sigma54 specific, transcriptional	Mfla_0074	Mfla_0074	two component, sigma54 specific, transcriptional	[TP0519-TP0519 (0.65939915)]
COG2204	COG2204	Mfla_0074	Mfla_0074	two component, sigma54 specific, transcriptional	Mfla_1055	Mfla_1055	two component, sigma54 specific, transcriptional	[TP0519-TP0519 (0.65939915)]
COG2204	COG2204	Mfla_0181	Mfla_0181	two component, sigma54 specific, transcriptional	Mfla_1254	Mfla_1254	two component, sigma54 specific, transcriptional	[TP0519-TP0519 (0.65939915)]
COG2204	COG2204	Mfla_1254	Mfla_1254	two component, sigma54 specific, transcriptional	Mfla_0181	Mfla_0181	two component, sigma54 specific, transcriptional	[TP0519-TP0519 (0.65939915)]
COG2204	COG2204	Mfla_0214	Mfla_0214	two component, sigma54 specific, transcriptional	Mfla_0214	Mfla_0214	two component, sigma54 specific, transcriptional	[TP0519-TP0519 (0.65939915)]
COG2204	COG2204	Mfla_0074	Mfla_0074	two component, sigma54 specific, transcriptional	Mfla_0074	Mfla_0074	two component, sigma54 specific, transcriptional	[TP0519-TP0519 (0.65939915)]
COG2204	COG2204	Mfla_0214	Mfla_0214	two component, sigma54 specific, transcriptional	Mfla_1815	Mfla_1815	sigma54 specific transcriptional regulator, Fis	[TP0519-TP0519 (0.65939915)]
COG2204	COG2204	Mfla_1815	Mfla_1815	sigma54 specific transcriptional regulator, Fis	Mfla_0214	Mfla_0214	two component, sigma54 specific, transcriptional	[TP0519-TP0519 (0.65939915)]
COG2204	COG2204	Mfla_0074	Mfla_0074	two component, sigma54 specific, transcriptional	Mfla_1815	Mfla_1815	sigma54 specific transcriptional regulator, Fis	[TP0519-TP0519 (0.65939915)]
COG2204	COG2204	Mfla_0911	Mfla_0911	two component, sigma54 specific, transcriptional	Mfla_0911	Mfla_0911	two component, sigma54 specific, transcriptional	[TP0519-TP0519 (0.65939915)]
COG2204	COG2204	Mfla_1815	Mfla_1815	sigma54 specific transcriptional regulator, Fis	Mfla_0074	Mfla_0074	two component, sigma54 specific, transcriptional	[TP0519-TP0519 (0.65939915)]
COG2204	COG2204	Mfla_0074	Mfla_0074	two component, sigma54 specific, transcriptional	Mfla_2450	Mfla_2450	nitrogen metabolism transcriptional regulator,	[TP0519-TP0519 (0.65939915)]
COG2204	COG2204	Mfla_2450	Mfla_2450	nitrogen metabolism transcriptional regulator,	Mfla_0074	Mfla_0074	two component, sigma54 specific, transcriptional	[TP0519-TP0519 (0.65939915)]
COG2204	COG2204	Mfla_2450	Mfla_2450	nitrogen metabolism transcriptional regulator,	Mfla_2450	Mfla_2450	nitrogen metabolism transcriptional regulator,	[TP0519-TP0519 (0.65939915)]
COG2204	COG2204	Mfla_0181	Mfla_0181	two component, sigma54 specific, transcriptional	Mfla_0181	Mfla_0181	two component, sigma54 specific, transcriptional	[TP0519-TP0519 (0.65939915)]
COG2204	COG2204	Mfla_0074	Mfla_0074	two component, sigma54 specific, transcriptional	Mfla_0911	Mfla_0911	two component, sigma54 specific, transcriptional	[TP0519-TP0519 (0.65939915)]
COG2204	COG2204	Mfla_0911	Mfla_0911	two component, sigma54 specific, transcriptional	Mfla_0074	Mfla_0074	two component, sigma54 specific, transcriptional	[TP0519-TP0519 (0.65939915)]
COG2204	COG2204	Mfla_0181	Mfla_0181	two component, sigma54 specific, transcriptional	Mfla_1815	Mfla_1815	sigma54 specific transcriptional regulator, Fis	[TP0519-TP0519 (0.65939915)]
COG2204	COG2204	Mfla_1815	Mfla_1815	sigma54 specific transcriptional regulator, Fis	Mfla_0181	Mfla_0181	two component, sigma54 specific, transcriptional	[TP0519-TP0519 (0.65939915)]
COG2204	COG2204	Mfla_0911	Mfla_0911	two component, sigma54 specific, transcriptional	Mfla_1254	Mfla_1254	two component, sigma54 specific, transcriptional	[TP0519-TP0519 (0.65939915)]
COG2204	COG2204	Mfla_1254	Mfla_1254	two component, sigma54 specific, transcriptional	Mfla_0911	Mfla_0911	two component, sigma54 specific, transcriptional	[TP0519-TP0519 (0.65939915)]
COG0546	COG0739	Mfla_1536	Mfla_1536	Haloacid dehalogenase-like hydrolase	Mfla_2235	Mfla_2235	peptidase M23B	[TP0554-TP0782 (0.73069036)]
COG0546	COG0739	Mfla_1323	Mfla_1323	HAD-superfamily hydrolase, subfamily IA, variant	Mfla_1826	Mfla_1826	peptidase M23B	[TP0554-TP0782 (0.73069036)]
COG0546	COG0739	Mfla_0761	Mfla_0761	Haloacid dehalogenase-like hydrolase	Mfla_0063	Mfla_0063	peptidase M23B	[TP0554-TP0782 (0.73069036)]
COG0546	COG0739	Mfla_1536	Mfla_1536	Haloacid dehalogenase-like hydrolase	Mfla_0063	Mfla_0063	peptidase M23B	[TP0554-TP0782 (0.73069036)]
COG0546	COG0739	Mfla_1575	Mfla_1575	phosphoglycolate phosphatase	Mfla_2235	Mfla_2235	peptidase M23B	[TP0554-TP0782 (0.73069036)]
COG0546	COG0739	Mfla_1575	Mfla_1575	phosphoglycolate phosphatase	Mfla_0063	Mfla_0063	peptidase M23B	[TP0554-TP0782 (0.73069036)]
COG0546	COG0739	Mfla_1536	Mfla_1536	Haloacid dehalogenase-like hydrolase	Mfla_1826	Mfla_1826	peptidase M23B	[TP0554-TP0782 (0.73069036)]
COG0546	COG0739	Mfla_1323	Mfla_1323	HAD-superfamily hydrolase, subfamily IA, variant	Mfla_2235	Mfla_2235	peptidase M23B	[TP0554-TP0782 (0.73069036)]
COG0546	COG0739	Mfla_1323	Mfla_1323	HAD-superfamily hydrolase, subfamily IA, variant	Mfla_0063	Mfla_0063	peptidase M23B	[TP0554-TP0782 (0.73069036)]
COG0546	COG0739	Mfla_0761	Mfla_0761	Haloacid dehalogenase-like hydrolase	Mfla_1826	Mfla_1826	peptidase M23B	[TP0554-TP0782 (0.73069036)]
COG0546	COG0739	Mfla_0761	Mfla_0761	Haloacid dehalogenase-like hydrolase	Mfla_2235	Mfla_2235	peptidase M23B	[TP0554-TP0782 (0.73069036)]
COG0546	COG0739	Mfla_1575	Mfla_1575	phosphoglycolate phosphatase	Mfla_1826	Mfla_1826	peptidase M23B	[TP0554-TP0782 (0.73069036)]
COG0242	COG1187	Mfla_1466	Mfla_1466	Peptide deformylase	Mfla_0955	Mfla_0955	Pseudouridine synthase, Rsu	[TP0757-TP0459 (0.5284328)]
COG0242	COG1187	Mfla_1466	Mfla_1466	Peptide deformylase	Mfla_1872	Mfla_1872	Pseudouridine synthase, Rsu	[TP0757-TP0459 (0.5284328)]
COG0242	COG1187	Mfla_0187	Mfla_0187	Peptide deformylase	Mfla_1872	Mfla_1872	Pseudouridine synthase, Rsu	[TP0757-TP0459 (0.5284328)]
COG0242	COG1187	Mfla_0187	Mfla_0187	Peptide deformylase	Mfla_2529	Mfla_2529	Pseudouridine synthase, Rsu	[TP0757-TP0459 (0.5284328)]
COG0242	COG1187	Mfla_0187	Mfla_0187	Peptide deformylase	Mfla_1099	Mfla_1099	Pseudouridine synthase, Rsu	[TP0757-TP0459 (0.5284328)]
COG0242	COG1187	Mfla_1466	Mfla_1466	Peptide deformylase	Mfla_2138	Mfla_2138	Pseudouridine synthase, Rsu	[TP0757-TP0459 (0.5284328)]
COG0242	COG1187	Mfla_0187	Mfla_0187	Peptide deformylase	Mfla_0955	Mfla_0955	Pseudouridine synthase, Rsu	[TP0757-TP0459 (0.5284328)]
COG0242	COG1187	Mfla_1466	Mfla_1466	Peptide deformylase	Mfla_1099	Mfla_1099	Pseudouridine synthase, Rsu	[TP0757-TP0459 (0.5284328)]
COG0242	COG1187	Mfla_0187	Mfla_0187	Peptide deformylase	Mfla_2138	Mfla_2138	Pseudouridine synthase, Rsu	[TP0757-TP0459 (0.5284328)]
COG0242	COG1187	Mfla_1466	Mfla_1466	Peptide deformylase	Mfla_2529	Mfla_2529	Pseudouridine synthase, Rsu	[TP0757-TP0459 (0.5284328)]
COG0457	COG0558	Mfla_0681	Mfla_0681	Tetratricopeptide TPR_2	Mfla_1803	Mfla_1803	CDP-diacylglycerol--glycerol-3-phosphate	[TP0067-TP0730 (0.86096925)]
COG0020	COG1508	Mfla_1526	Mfla_1526	undecaprenyl diphosphate synthase	Mfla_0142	Mfla_0142	sigma-54 (RpoN)	[TP0603-TP0111 (0.79878455)]
COG1385	COG2812	Mfla_2251	Mfla_2251	protein of unknown function DUF558	Mfla_1572	Mfla_1572	DNA polymerase III, subunits gamma and tau	[TP0276-TP1005 (0.66627616)]
COG0341	COG1512	Mfla_0511	Mfla_0511	SecF protein	Mfla_0416	Mfla_0416	protein of unknown function DUF477	[TP0411-TP0561 (0.5704539)]
COG1512	COG2239	Mfla_0416	Mfla_0416	protein of unknown function DUF477	Mfla_0306	Mfla_0306	magnesium transporter	[TP0561-TP0917 (0.596176)]
COG0217	COG0739	Mfla_2355	Mfla_2355	protein of unknown function DUF28	Mfla_1826	Mfla_1826	peptidase M23B	[TP0474-TP0864 (0.82349855)]
COG0217	COG0739	Mfla_2355	Mfla_2355	protein of unknown function DUF28	Mfla_2235	Mfla_2235	peptidase M23B	[TP0474-TP0864 (0.82349855)]
COG0217	COG0739	Mfla_2355	Mfla_2355	protein of unknown function DUF28	Mfla_0063	Mfla_0063	peptidase M23B	[TP0474-TP0864 (0.82349855)]
COG0242	COG0254	Mfla_1466	Mfla_1466	Peptide deformylase	Mfla_2291	Mfla_2291	ribosomal protein L31	[TP0757-TP0255 (0.6434887)]
COG0242	COG0254	Mfla_0187	Mfla_0187	Peptide deformylase	Mfla_2291	Mfla_2291	ribosomal protein L31	[TP0757-TP0255 (0.6434887)]
COG0795	COG1512	Mfla_0221	Mfla_0221	permease YjgP/YjgQ	Mfla_0416	Mfla_0416	protein of unknown function DUF477	[TP0884-TP0561 (0.6412245)]
COG0795	COG1512	Mfla_0220	Mfla_0220	permease YjgP/YjgQ	Mfla_0416	Mfla_0416	protein of unknown function DUF477	[TP0884-TP0561 (0.6412245)]
COG0762	COG1512	Mfla_2110	Mfla_2110	protein of unknown function YGGT	Mfla_0416	Mfla_0416	protein of unknown function DUF477	[TP0668-TP0561 (0.5550382)]
COG0442	COG1466	Mfla_0420	Mfla_0420	prolyl-tRNA synthetase	Mfla_2157	Mfla_2157	DNA polymerase III, delta subunit	[TP0160-TP0588 (0.66563916)]
COG0847	COG1558	Mfla_1478	Mfla_1478	DNA polymerase III, epsilon subunit	Mfla_1955	Mfla_1955	flagellar basal-body rod protein FlgC	[TP0643-TP0397 (0.7022186)]
COG0305	COG0593	Mfla_1330	Mfla_1330	replicative DNA helicase	Mfla_0204	Mfla_0204	Chromosomal replication initiator, DnaA	[TP0058-TP0001 (0.9013428)]
COG0305	COG0593	Mfla_1330	Mfla_1330	replicative DNA helicase	Mfla_0001	Mfla_0001	chromosomal replication initiator protein DnaA	[TP0058-TP0001 (0.9013428)]
COG0772	COG2239	Mfla_2270	Mfla_2270	cell cycle protein	Mfla_0306	Mfla_0306	magnesium transporter	[TP0501-TP0917 (0.53388965), TP0387-TP0917 (0.61041105)]
COG0772	COG2239	Mfla_2495	Mfla_2495	Rod shape-determining protein RodA	Mfla_0306	Mfla_0306	magnesium transporter	[TP0501-TP0917 (0.53388965), TP0387-TP0917 (0.61041105)]
COG1766	COG2239	Mfla_1978	Mfla_1978	flagellar M-ring protein FliF	Mfla_0306	Mfla_0306	magnesium transporter	[TP0399-TP0917 (0.5059451)]
COG0178	COG1197	Mfla_2426	Mfla_2426	excinuclease ABC, A subunit	Mfla_1748	Mfla_1748	transcription-repair coupling factor	[TP0514-TP0344 (0.9414915)]
COG0264	COG0544	Mfla_1529	Mfla_1529	translation elongation factor Ts	Mfla_1408	Mfla_1408	trigger factor	[TP0605-TP0506 (0.9100214)]
COG1344	COG1352	Mfla_1986	Mfla_1986	flagellin-like protein	Mfla_2588	Mfla_2588	MCP methyltransferase, CheR-type	[TP0870-TP0630 (0.7476691)]
COG1344	COG1352	Mfla_1986	Mfla_1986	flagellin-like protein	Mfla_1932	Mfla_1932	MCP methyltransferase, CheR-type	[TP0870-TP0630 (0.7476691)]
COG1344	COG1352	Mfla_1964	Mfla_1964	flagellin-like protein	Mfla_2588	Mfla_2588	MCP methyltransferase, CheR-type	[TP0870-TP0630 (0.7476691)]
COG1344	COG1352	Mfla_1964	Mfla_1964	flagellin-like protein	Mfla_1932	Mfla_1932	MCP methyltransferase, CheR-type	[TP0870-TP0630 (0.7476691)]
COG0495	COG1475	Mfla_2155	Mfla_2155	leucyl-tRNA synthetase	Mfla_2752	Mfla_2752	parB-like partition proteins	[TP0586-TP0271 (0.63095015)]
COG1512	COG1512	Mfla_0416	Mfla_0416	protein of unknown function DUF477	Mfla_0416	Mfla_0416	protein of unknown function DUF477	[TP0561-TP0561 (0.53951585)]
COG0272	COG2080	Mfla_1403	Mfla_1403	DNA ligase, NAD-dependent	Mfla_2620	Mfla_2620	(2Fe-2S)-binding	[TP0634-TP0080 (0.5753685)]
COG0750	COG1512	Mfla_1523	Mfla_1523	Peptidase M50, putative membrane-associated zinc	Mfla_0416	Mfla_0416	protein of unknown function DUF477	[TP0600-TP0561 (0.5857341)]
COG1352	COG1536	Mfla_1932	Mfla_1932	MCP methyltransferase, CheR-type	Mfla_1977	Mfla_1977	flagellar motor switch protein FliG	[TP0630-TP0026 (0.7604114)]
COG1352	COG1536	Mfla_2588	Mfla_2588	MCP methyltransferase, CheR-type	Mfla_1977	Mfla_1977	flagellar motor switch protein FliG	[TP0630-TP0026 (0.7604114)]
COG1344	COG1516	Mfla_1986	Mfla_1986	flagellin-like protein	Mfla_1983	Mfla_1983	flagellar protein FliS	[TP0870-TP0943 (0.723277)]
COG1344	COG1516	Mfla_1964	Mfla_1964	flagellin-like protein	Mfla_1983	Mfla_1983	flagellar protein FliS	[TP0870-TP0943 (0.723277)]
COG0099	COG0216	Mfla_0302	Mfla_0302	ribosomal protein S13	Mfla_2474	Mfla_2474	peptide chain release factor 1	[TP0210-TP0051 (0.8775348)]
COG0442	COG0552	Mfla_0420	Mfla_0420	prolyl-tRNA synthetase	Mfla_0733	Mfla_0733	signal recognition particle-docking protein	[TP0160-TP0578 (0.56216276)]
COG0242	COG0319	Mfla_0187	Mfla_0187	Peptide deformylase	Mfla_0649	Mfla_0649	protein of unknown function UPF0054	[TP0757-TP0650 (0.630912)]
COG0242	COG0319	Mfla_1466	Mfla_1466	Peptide deformylase	Mfla_0649	Mfla_0649	protein of unknown function UPF0054	[TP0757-TP0650 (0.630912)]
COG0178	COG0845	Mfla_2426	Mfla_2426	excinuclease ABC, A subunit	Mfla_0374	Mfla_0374	secretion protein HlyD	[TP0514-TP0965 (0.87363523)]
COG0178	COG0845	Mfla_2426	Mfla_2426	excinuclease ABC, A subunit	Mfla_2567	Mfla_2567	secretion protein HlyD	[TP0514-TP0965 (0.87363523)]
COG0178	COG0845	Mfla_2426	Mfla_2426	excinuclease ABC, A subunit	Mfla_0503	Mfla_0503	secretion protein HlyD	[TP0514-TP0965 (0.87363523)]
COG0178	COG0845	Mfla_2426	Mfla_2426	excinuclease ABC, A subunit	Mfla_1593	Mfla_1593	secretion protein HlyD	[TP0514-TP0965 (0.87363523)]
COG0178	COG0845	Mfla_2426	Mfla_2426	excinuclease ABC, A subunit	Mfla_0212	Mfla_0212	secretion protein HlyD	[TP0514-TP0965 (0.87363523)]
COG0178	COG0845	Mfla_2426	Mfla_2426	excinuclease ABC, A subunit	Mfla_0168	Mfla_0168	secretion protein HlyD	[TP0514-TP0965 (0.87363523)]
COG0178	COG0845	Mfla_2426	Mfla_2426	excinuclease ABC, A subunit	Mfla_2222	Mfla_2222	secretion protein HlyD	[TP0514-TP0965 (0.87363523)]
COG0178	COG0845	Mfla_2426	Mfla_2426	excinuclease ABC, A subunit	Mfla_0742	Mfla_0742	secretion protein HlyD	[TP0514-TP0965 (0.87363523)]
COG0178	COG0845	Mfla_2426	Mfla_2426	excinuclease ABC, A subunit	Mfla_1305	Mfla_1305	Secretion protein HlyD	[TP0514-TP0965 (0.87363523)]
COG0178	COG0845	Mfla_2426	Mfla_2426	excinuclease ABC, A subunit	Mfla_2437	Mfla_2437	Type I secretion membrane fusion protein, HlyD	[TP0514-TP0965 (0.87363523)]
COG0178	COG0845	Mfla_2426	Mfla_2426	excinuclease ABC, A subunit	Mfla_1346	Mfla_1346	Type I secretion membrane fusion protein, HlyD	[TP0514-TP0965 (0.87363523)]
COG0178	COG0845	Mfla_2426	Mfla_2426	excinuclease ABC, A subunit	Mfla_1361	Mfla_1361	secretion protein HlyD	[TP0514-TP0965 (0.87363523)]
COG0178	COG0845	Mfla_2426	Mfla_2426	excinuclease ABC, A subunit	Mfla_2552	Mfla_2552	secretion protein HlyD	[TP0514-TP0965 (0.87363523)]
COG0178	COG0845	Mfla_2426	Mfla_2426	excinuclease ABC, A subunit	Mfla_2532	Mfla_2532	secretion protein HlyD	[TP0514-TP0965 (0.87363523)]
COG0178	COG0845	Mfla_2426	Mfla_2426	excinuclease ABC, A subunit	Mfla_2372	Mfla_2372	secretion protein HlyD	[TP0514-TP0965 (0.87363523)]
COG0178	COG0845	Mfla_2426	Mfla_2426	excinuclease ABC, A subunit	Mfla_2557	Mfla_2557	secretion protein HlyD	[TP0514-TP0965 (0.87363523)]
COG0178	COG0845	Mfla_2426	Mfla_2426	excinuclease ABC, A subunit	Mfla_1792	Mfla_1792	secretion protein HlyD	[TP0514-TP0965 (0.87363523)]
COG0457	COG0566	Mfla_0681	Mfla_0681	Tetratricopeptide TPR_2	Mfla_1107	Mfla_1107	tRNA/rRNA methyltransferase (SpoU)	[TP0095-TP0054 (0.73981166)]
COG0457	COG0566	Mfla_0681	Mfla_0681	Tetratricopeptide TPR_2	Mfla_1625	Mfla_1625	RNA methyltransferase TrmH, group 3	[TP0095-TP0054 (0.73981166)]
COG0465	COG0558	Mfla_0783	Mfla_0783	ATP-dependent metalloprotease FtsH	Mfla_1803	Mfla_1803	CDP-diacylglycerol--glycerol-3-phosphate	[TP0765-TP0256 (0.8653493)]
COG0465	COG0558	Mfla_1168	Mfla_1168	ATP-dependent metalloprotease FtsH	Mfla_1803	Mfla_1803	CDP-diacylglycerol--glycerol-3-phosphate	[TP0765-TP0256 (0.8653493)]
COG0024	COG0462	Mfla_1531	Mfla_1531	methionine aminopeptidase, type I	Mfla_0678	Mfla_0678	ribose-phosphate pyrophosphokinase	[TP0842-TP0294 (0.8762697)]
COG0024	COG0462	Mfla_0106	Mfla_0106	methionine aminopeptidase, type I	Mfla_0678	Mfla_0678	ribose-phosphate pyrophosphokinase	[TP0842-TP0294 (0.8762697)]
COG0125	COG0361	Mfla_1500	Mfla_1500	Thymidylate kinase	Mfla_0539	Mfla_0539	translation initiation factor IF-1	[TP0354-TP0097 (0.8382038)]
COG0125	COG0361	Mfla_1500	Mfla_1500	Thymidylate kinase	Mfla_0300	Mfla_0300	translation initiation factor IF-1	[TP0354-TP0097 (0.8382038)]
COG1536	COG1766	Mfla_1977	Mfla_1977	flagellar motor switch protein FliG	Mfla_1978	Mfla_1978	flagellar M-ring protein FliF	[TP0400-TP0399 (0.9198608), TP0026-TP0399 (0.9539454)]
COG0319	COG0787	Mfla_0649	Mfla_0649	protein of unknown function UPF0054	Mfla_1331	Mfla_1331	alanine racemase	[TP0650-TP0681 (0.82058704)]
COG0215	COG1536	Mfla_0500	Mfla_0500	cysteinyl-tRNA synthetase	Mfla_1977	Mfla_1977	flagellar motor switch protein FliG	[TP0091-TP0400 (0.6374247)]
COG0849	COG1595	Mfla_2264	Mfla_2264	cell division protein FtsA	Mfla_2681	Mfla_2681	sigma-24 (FecI-like)	[TP0389-TP0092 (0.66770643)]
COG0849	COG1595	Mfla_2264	Mfla_2264	cell division protein FtsA	Mfla_1353	Mfla_1353	sigma-24 (FecI-like)	[TP0389-TP0092 (0.66770643)]
COG0849	COG1595	Mfla_2264	Mfla_2264	cell division protein FtsA	Mfla_1000	Mfla_1000	sigma-24 (FecI-like)	[TP0389-TP0092 (0.66770643)]
COG0849	COG1595	Mfla_2264	Mfla_2264	cell division protein FtsA	Mfla_0856	Mfla_0856	sigma-24 (FecI-like)	[TP0389-TP0092 (0.66770643)]
COG0849	COG1595	Mfla_2264	Mfla_2264	cell division protein FtsA	Mfla_0217	Mfla_0217	sigma-24 (FecI-like)	[TP0389-TP0092 (0.66770643)]
COG0739	COG2204	Mfla_1826	Mfla_1826	peptidase M23B	Mfla_1055	Mfla_1055	two component, sigma54 specific, transcriptional	[TP0706-TP0519 (0.80130965)]
COG0739	COG2204	Mfla_0063	Mfla_0063	peptidase M23B	Mfla_1055	Mfla_1055	two component, sigma54 specific, transcriptional	[TP0706-TP0519 (0.80130965)]
COG0739	COG2204	Mfla_2235	Mfla_2235	peptidase M23B	Mfla_1254	Mfla_1254	two component, sigma54 specific, transcriptional	[TP0706-TP0519 (0.80130965)]
COG0739	COG2204	Mfla_1826	Mfla_1826	peptidase M23B	Mfla_2450	Mfla_2450	nitrogen metabolism transcriptional regulator,	[TP0706-TP0519 (0.80130965)]
COG0739	COG2204	Mfla_0063	Mfla_0063	peptidase M23B	Mfla_1815	Mfla_1815	sigma54 specific transcriptional regulator, Fis	[TP0706-TP0519 (0.80130965)]
COG0739	COG2204	Mfla_2235	Mfla_2235	peptidase M23B	Mfla_0074	Mfla_0074	two component, sigma54 specific, transcriptional	[TP0706-TP0519 (0.80130965)]
COG0739	COG2204	Mfla_2235	Mfla_2235	peptidase M23B	Mfla_0911	Mfla_0911	two component, sigma54 specific, transcriptional	[TP0706-TP0519 (0.80130965)]
COG0739	COG2204	Mfla_2235	Mfla_2235	peptidase M23B	Mfla_0214	Mfla_0214	two component, sigma54 specific, transcriptional	[TP0706-TP0519 (0.80130965)]
COG0739	COG2204	Mfla_0063	Mfla_0063	peptidase M23B	Mfla_2450	Mfla_2450	nitrogen metabolism transcriptional regulator,	[TP0706-TP0519 (0.80130965)]
COG0739	COG2204	Mfla_2235	Mfla_2235	peptidase M23B	Mfla_1055	Mfla_1055	two component, sigma54 specific, transcriptional	[TP0706-TP0519 (0.80130965)]
COG0739	COG2204	Mfla_1826	Mfla_1826	peptidase M23B	Mfla_1815	Mfla_1815	sigma54 specific transcriptional regulator, Fis	[TP0706-TP0519 (0.80130965)]
COG0739	COG2204	Mfla_1826	Mfla_1826	peptidase M23B	Mfla_1254	Mfla_1254	two component, sigma54 specific, transcriptional	[TP0706-TP0519 (0.80130965)]
COG0739	COG2204	Mfla_2235	Mfla_2235	peptidase M23B	Mfla_1815	Mfla_1815	sigma54 specific transcriptional regulator, Fis	[TP0706-TP0519 (0.80130965)]
COG0739	COG2204	Mfla_2235	Mfla_2235	peptidase M23B	Mfla_0181	Mfla_0181	two component, sigma54 specific, transcriptional	[TP0706-TP0519 (0.80130965)]
COG0739	COG2204	Mfla_1826	Mfla_1826	peptidase M23B	Mfla_0181	Mfla_0181	two component, sigma54 specific, transcriptional	[TP0706-TP0519 (0.80130965)]
COG0739	COG2204	Mfla_0063	Mfla_0063	peptidase M23B	Mfla_0181	Mfla_0181	two component, sigma54 specific, transcriptional	[TP0706-TP0519 (0.80130965)]
COG0739	COG2204	Mfla_2235	Mfla_2235	peptidase M23B	Mfla_2450	Mfla_2450	nitrogen metabolism transcriptional regulator,	[TP0706-TP0519 (0.80130965)]
COG0739	COG2204	Mfla_0063	Mfla_0063	peptidase M23B	Mfla_1254	Mfla_1254	two component, sigma54 specific, transcriptional	[TP0706-TP0519 (0.80130965)]
COG0739	COG2204	Mfla_1826	Mfla_1826	peptidase M23B	Mfla_0911	Mfla_0911	two component, sigma54 specific, transcriptional	[TP0706-TP0519 (0.80130965)]
COG0739	COG2204	Mfla_1826	Mfla_1826	peptidase M23B	Mfla_0214	Mfla_0214	two component, sigma54 specific, transcriptional	[TP0706-TP0519 (0.80130965)]
COG0739	COG2204	Mfla_0063	Mfla_0063	peptidase M23B	Mfla_0074	Mfla_0074	two component, sigma54 specific, transcriptional	[TP0706-TP0519 (0.80130965)]
COG0739	COG2204	Mfla_1826	Mfla_1826	peptidase M23B	Mfla_0074	Mfla_0074	two component, sigma54 specific, transcriptional	[TP0706-TP0519 (0.80130965)]
COG0739	COG2204	Mfla_0063	Mfla_0063	peptidase M23B	Mfla_0214	Mfla_0214	two component, sigma54 specific, transcriptional	[TP0706-TP0519 (0.80130965)]
COG0739	COG2204	Mfla_0063	Mfla_0063	peptidase M23B	Mfla_0911	Mfla_0911	two component, sigma54 specific, transcriptional	[TP0706-TP0519 (0.80130965)]
COG0036	COG2001	Mfla_2472	Mfla_2472	Ribulose-phosphate 3-epimerase	Mfla_2278	Mfla_2278	protein of unknown function UPF0040	[TP0945-TP0383 (0.685165)]
COG0280	COG0457	Mfla_0740	Mfla_0740	Phosphate acetyltransferase	Mfla_0681	Mfla_0681	Tetratricopeptide TPR_2	[TP0094-TP0067 (0.5068833)]
COG0457	COG0495	Mfla_0681	Mfla_0681	Tetratricopeptide TPR_2	Mfla_2155	Mfla_2155	leucyl-tRNA synthetase	[TP0067-TP0586 (0.714839)]
COG0257	COG0472	Mfla_0301	Mfla_0301	ribosomal protein L36	Mfla_2272	Mfla_2272	phospho-N-acetylmuramoyl-pentapeptide-	[TP0209-TP0345 (0.64932555)]
COG0257	COG0472	Mfla_1288	Mfla_1288	ribosomal protein L36	Mfla_2272	Mfla_2272	phospho-N-acetylmuramoyl-pentapeptide-	[TP0209-TP0345 (0.64932555)]
COG0358	COG0457	Mfla_2323	Mfla_2323	DNA primase	Mfla_0681	Mfla_0681	Tetratricopeptide TPR_2	[TP0492-TP0648 (0.5111708)]
COG0766	COG1419	Mfla_0246	Mfla_0246	UDP-N-acetylglucosamine	Mfla_1946	Mfla_1946	GTP-binding signal recognition particle SRP54,	[TP0029-TP0713 (0.80866665)]
COG0795	COG1792	Mfla_0220	Mfla_0220	permease YjgP/YjgQ	Mfla_2492	Mfla_2492	rod shape-determining protein MreC	[TP0884-TP0498 (0.8374102)]
COG0795	COG1792	Mfla_0221	Mfla_0221	permease YjgP/YjgQ	Mfla_2492	Mfla_2492	rod shape-determining protein MreC	[TP0884-TP0498 (0.8374102)]
COG1317	COG1536	Mfla_1976	Mfla_1976	flagellar assembly protein FliH	Mfla_1977	Mfla_1977	flagellar motor switch protein FliG	[TP0401-TP0026 (0.96139234)]
COG1214	COG1516	Mfla_0412	Mfla_0412	peptidase M22, glycoprotease	Mfla_1983	Mfla_1983	flagellar protein FliS	[TP0876-TP0943 (0.57131183)]
COG0024	COG0125	Mfla_0106	Mfla_0106	methionine aminopeptidase, type I	Mfla_1500	Mfla_1500	Thymidylate kinase	[TP0842-TP0354 (0.8096375)]
COG0024	COG0125	Mfla_1531	Mfla_1531	methionine aminopeptidase, type I	Mfla_1500	Mfla_1500	Thymidylate kinase	[TP0842-TP0354 (0.8096375)]
COG1077	COG1426	Mfla_2491	Mfla_2491	cell shape determining protein, MreB/Mrl family	Mfla_1621	Mfla_1621	hypothetical protein	[TP0497-TP0334 (0.739115)]
COG0257	COG0779	Mfla_0301	Mfla_0301	ribosomal protein L36	Mfla_0065	Mfla_0065	protein of unknown function DUF150	[TP0209-TP0893 (0.7461857)]
COG0257	COG0779	Mfla_1288	Mfla_1288	ribosomal protein L36	Mfla_0065	Mfla_0065	protein of unknown function DUF150	[TP0209-TP0893 (0.7461857)]
COG1291	COG1291	Mfla_1949	Mfla_1949	MotA/TolQ/ExbB proton channel	Mfla_1949	Mfla_1949	MotA/TolQ/ExbB proton channel	[TP0725-TP0725 (0.8044664)]
COG1291	COG1291	Mfla_1940	Mfla_1940	putative chemotaxis transmembrane protein MotA	Mfla_1949	Mfla_1949	MotA/TolQ/ExbB proton channel	[TP0725-TP0725 (0.8044664)]
COG1291	COG1291	Mfla_1949	Mfla_1949	MotA/TolQ/ExbB proton channel	Mfla_1940	Mfla_1940	putative chemotaxis transmembrane protein MotA	[TP0725-TP0725 (0.8044664)]
COG1291	COG1291	Mfla_1940	Mfla_1940	putative chemotaxis transmembrane protein MotA	Mfla_1940	Mfla_1940	putative chemotaxis transmembrane protein MotA	[TP0725-TP0725 (0.8044664)]
COG0275	COG1815	Mfla_2277	Mfla_2277	methyltransferase	Mfla_1954	Mfla_1954	flagellar basal-body rod protein FlgB	[TP0384-TP0396 (0.81050646)]
COG1536	COG1536	Mfla_1977	Mfla_1977	flagellar motor switch protein FliG	Mfla_1977	Mfla_1977	flagellar motor switch protein FliG	[TP0026-TP0400 (0.5928469)]
COG0457	COG0845	Mfla_0681	Mfla_0681	Tetratricopeptide TPR_2	Mfla_0168	Mfla_0168	secretion protein HlyD	[TP0648-TP0965 (0.54118866)]
COG0457	COG0845	Mfla_0681	Mfla_0681	Tetratricopeptide TPR_2	Mfla_2557	Mfla_2557	secretion protein HlyD	[TP0648-TP0965 (0.54118866)]
COG0457	COG0845	Mfla_0681	Mfla_0681	Tetratricopeptide TPR_2	Mfla_1593	Mfla_1593	secretion protein HlyD	[TP0648-TP0965 (0.54118866)]
COG0457	COG0845	Mfla_0681	Mfla_0681	Tetratricopeptide TPR_2	Mfla_0742	Mfla_0742	secretion protein HlyD	[TP0648-TP0965 (0.54118866)]
COG0457	COG0845	Mfla_0681	Mfla_0681	Tetratricopeptide TPR_2	Mfla_0374	Mfla_0374	secretion protein HlyD	[TP0648-TP0965 (0.54118866)]
COG0457	COG0845	Mfla_0681	Mfla_0681	Tetratricopeptide TPR_2	Mfla_1346	Mfla_1346	Type I secretion membrane fusion protein, HlyD	[TP0648-TP0965 (0.54118866)]
COG0457	COG0845	Mfla_0681	Mfla_0681	Tetratricopeptide TPR_2	Mfla_2532	Mfla_2532	secretion protein HlyD	[TP0648-TP0965 (0.54118866)]
COG0457	COG0845	Mfla_0681	Mfla_0681	Tetratricopeptide TPR_2	Mfla_1792	Mfla_1792	secretion protein HlyD	[TP0648-TP0965 (0.54118866)]
COG0457	COG0845	Mfla_0681	Mfla_0681	Tetratricopeptide TPR_2	Mfla_0503	Mfla_0503	secretion protein HlyD	[TP0648-TP0965 (0.54118866)]
COG0457	COG0845	Mfla_0681	Mfla_0681	Tetratricopeptide TPR_2	Mfla_1305	Mfla_1305	Secretion protein HlyD	[TP0648-TP0965 (0.54118866)]
COG0457	COG0845	Mfla_0681	Mfla_0681	Tetratricopeptide TPR_2	Mfla_0212	Mfla_0212	secretion protein HlyD	[TP0648-TP0965 (0.54118866)]
COG0457	COG0845	Mfla_0681	Mfla_0681	Tetratricopeptide TPR_2	Mfla_2567	Mfla_2567	secretion protein HlyD	[TP0648-TP0965 (0.54118866)]
COG0457	COG0845	Mfla_0681	Mfla_0681	Tetratricopeptide TPR_2	Mfla_2222	Mfla_2222	secretion protein HlyD	[TP0648-TP0965 (0.54118866)]
COG0457	COG0845	Mfla_0681	Mfla_0681	Tetratricopeptide TPR_2	Mfla_1361	Mfla_1361	secretion protein HlyD	[TP0648-TP0965 (0.54118866)]
COG0457	COG0845	Mfla_0681	Mfla_0681	Tetratricopeptide TPR_2	Mfla_2437	Mfla_2437	Type I secretion membrane fusion protein, HlyD	[TP0648-TP0965 (0.54118866)]
COG0457	COG0845	Mfla_0681	Mfla_0681	Tetratricopeptide TPR_2	Mfla_2552	Mfla_2552	secretion protein HlyD	[TP0648-TP0965 (0.54118866)]
COG0457	COG0845	Mfla_0681	Mfla_0681	Tetratricopeptide TPR_2	Mfla_2372	Mfla_2372	secretion protein HlyD	[TP0648-TP0965 (0.54118866)]
COG0760	COG2239	Mfla_2027	Mfla_2027	hypothetical protein	Mfla_0306	Mfla_0306	magnesium transporter	[TP1016-TP0917 (0.81817394)]
COG0760	COG2239	Mfla_1413	Mfla_1413	PpiC-type peptidyl-prolyl cis-trans isomerase	Mfla_0306	Mfla_0306	magnesium transporter	[TP1016-TP0917 (0.81817394)]
COG0760	COG2239	Mfla_2150	Mfla_2150	PpiC-type peptidyl-prolyl cis-trans isomerase	Mfla_0306	Mfla_0306	magnesium transporter	[TP1016-TP0917 (0.81817394)]
COG0760	COG2239	Mfla_1881	Mfla_1881	PpiC-type peptidyl-prolyl cis-trans isomerase	Mfla_0306	Mfla_0306	magnesium transporter	[TP1016-TP0917 (0.81817394)]
COG1749	COG1843	Mfla_1957	Mfla_1957	protein of unknown function DUF1078-like	Mfla_1956	Mfla_1956	flagellar hook capping protein	[TP0727-TP0728 (0.8651164)]
COG0782	COG1057	Mfla_1753	Mfla_1753	GreA/GreB family elongation factor	Mfla_2159	Mfla_2159	putative nicotinate-nucleotide	[TP0019-TP0741 (0.75909394)]
COG0782	COG1057	Mfla_0518	Mfla_0518	GreA/GreB family elongation factor	Mfla_2159	Mfla_2159	putative nicotinate-nucleotide	[TP0019-TP0741 (0.75909394)]
COG0782	COG1057	Mfla_1137	Mfla_1137	GreA/GreB family elongation factor	Mfla_2159	Mfla_2159	putative nicotinate-nucleotide	[TP0019-TP0741 (0.75909394)]
COG0782	COG1057	Mfla_0780	Mfla_0780	GreA/GreB family elongation factor	Mfla_2159	Mfla_2159	putative nicotinate-nucleotide	[TP0019-TP0741 (0.75909394)]
COG1516	COG1516	Mfla_1983	Mfla_1983	flagellar protein FliS	Mfla_1983	Mfla_1983	flagellar protein FliS	[TP0943-TP0943 (0.5311184)]
COG0817	COG1516	Mfla_2354	Mfla_2354	crossover junction endodeoxyribonuclease RuvC	Mfla_1983	Mfla_1983	flagellar protein FliS	[TP0517-TP0943 (0.5294325)]
COG1109	COG1157	Mfla_0785	Mfla_0785	phosphoglucosamine mutase	Mfla_1975	Mfla_1975	ATPase FliI/YscN	[TP0413-TP0402 (0.78400123)]
COG1109	COG1157	Mfla_1921	Mfla_1921	Phosphoglucomutase	Mfla_1975	Mfla_1975	ATPase FliI/YscN	[TP0413-TP0402 (0.78400123)]
COG0090	COG1643	Mfla_0282	Mfla_0282	ribosomal protein L2	Mfla_1212	Mfla_1212	ATP-dependent helicase HrpA	[TP0192-TP0526 (0.71912634)]
COG1987	COG2239	Mfla_1967	Mfla_1967	flagellar biosynthetic protein FliQ	Mfla_0306	Mfla_0306	magnesium transporter	[TP0717-TP0917 (0.53720385)]
COG0217	COG1235	Mfla_2355	Mfla_2355	protein of unknown function DUF28	Mfla_0841	Mfla_0841	beta-lactamase-like protein	[TP0474-TP0489 (0.71912634)]
COG0217	COG1235	Mfla_2355	Mfla_2355	protein of unknown function DUF28	Mfla_1496	Mfla_1496	putative hydrolase protein	[TP0474-TP0489 (0.71912634)]
COG0217	COG1235	Mfla_2355	Mfla_2355	protein of unknown function DUF28	Mfla_1487	Mfla_1487	putative hydrolase protein	[TP0474-TP0489 (0.71912634)]
COG0217	COG1235	Mfla_2355	Mfla_2355	protein of unknown function DUF28	Mfla_1683	pqqD	Coenzyme PQQ synthesis protein B (Pyrroloquinoline quinone biosynthesis protein B) (Coenzyme PQQ synthesis protein D)	[TP0474-TP0489 (0.71912634)]
COG0217	COG1235	Mfla_2355	Mfla_2355	protein of unknown function DUF28	Mfla_0985	Mfla_0985	beta-lactamase-like protein	[TP0474-TP0489 (0.71912634)]
COG0012	COG0188	Mfla_0675	Mfla_0675	hypothetical protein	Mfla_1688	Mfla_1688	DNA gyrase, A subunit	[TP0124-TP0005 (0.7149395)]
COG0324	COG1558	Mfla_1385	Mfla_1385	tRNA delta(2)-isopentenylpyrophosphate	Mfla_1955	Mfla_1955	flagellar basal-body rod protein FlgC	[TP0637-TP0397 (0.66148543)]
COG0457	COG1643	Mfla_0681	Mfla_0681	Tetratricopeptide TPR_2	Mfla_1212	Mfla_1212	ATP-dependent helicase HrpA	[TP0067-TP0526 (0.80406195)]
COG0840	COG1157	Mfla_2154	Mfla_2154	methyl-accepting chemotaxis sensory transducer	Mfla_1975	Mfla_1975	ATPase FliI/YscN	[TP0640-TP0402 (0.9180537)]
COG0840	COG1157	Mfla_1933	Mfla_1933	methyl-accepting chemotaxis sensory transducer	Mfla_1975	Mfla_1975	ATPase FliI/YscN	[TP0640-TP0402 (0.9180537)]
COG0840	COG1157	Mfla_1934	Mfla_1934	methyl-accepting chemotaxis sensory transducer	Mfla_1975	Mfla_1975	ATPase FliI/YscN	[TP0640-TP0402 (0.9180537)]
COG0840	COG1157	Mfla_1245	Mfla_1245	methyl-accepting chemotaxis sensory transducer	Mfla_1975	Mfla_1975	ATPase FliI/YscN	[TP0640-TP0402 (0.9180537)]
COG0840	COG1157	Mfla_1570	Mfla_1570	methyl-accepting chemotaxis sensory transducer	Mfla_1975	Mfla_1975	ATPase FliI/YscN	[TP0640-TP0402 (0.9180537)]
COG0840	COG1157	Mfla_0352	Mfla_0352	methyl-accepting chemotaxis sensory transducer	Mfla_1975	Mfla_1975	ATPase FliI/YscN	[TP0640-TP0402 (0.9180537)]
COG0462	COG0492	Mfla_0678	Mfla_0678	ribose-phosphate pyrophosphokinase	Mfla_1119	Mfla_1119	thioredoxin reductase	[TP0294-TP0814 (0.8323514)]
COG0124	COG0254	Mfla_1619	Mfla_1619	histidyl-tRNA synthetase	Mfla_2291	Mfla_2291	ribosomal protein L31	[TP0641-TP0255 (0.65973145)]
COG0178	COG0272	Mfla_2426	Mfla_2426	excinuclease ABC, A subunit	Mfla_1403	Mfla_1403	DNA ligase, NAD-dependent	[TP0514-TP0634 (0.7537598)]
COG1512	COG1684	Mfla_0416	Mfla_0416	protein of unknown function DUF477	Mfla_1966	Mfla_1966	flagellar biosynthetic protein FliR	[TP0561-TP0716 (0.6360963)]
COG0257	COG2204	Mfla_1288	Mfla_1288	ribosomal protein L36	Mfla_2450	Mfla_2450	nitrogen metabolism transcriptional regulator,	[TP0209-TP0519 (0.6010877)]
COG0257	COG2204	Mfla_1288	Mfla_1288	ribosomal protein L36	Mfla_0214	Mfla_0214	two component, sigma54 specific, transcriptional	[TP0209-TP0519 (0.6010877)]
COG0257	COG2204	Mfla_0301	Mfla_0301	ribosomal protein L36	Mfla_1254	Mfla_1254	two component, sigma54 specific, transcriptional	[TP0209-TP0519 (0.6010877)]
COG0257	COG2204	Mfla_1288	Mfla_1288	ribosomal protein L36	Mfla_1055	Mfla_1055	two component, sigma54 specific, transcriptional	[TP0209-TP0519 (0.6010877)]
COG0257	COG2204	Mfla_1288	Mfla_1288	ribosomal protein L36	Mfla_1815	Mfla_1815	sigma54 specific transcriptional regulator, Fis	[TP0209-TP0519 (0.6010877)]
COG0257	COG2204	Mfla_1288	Mfla_1288	ribosomal protein L36	Mfla_0074	Mfla_0074	two component, sigma54 specific, transcriptional	[TP0209-TP0519 (0.6010877)]
COG0257	COG2204	Mfla_0301	Mfla_0301	ribosomal protein L36	Mfla_0214	Mfla_0214	two component, sigma54 specific, transcriptional	[TP0209-TP0519 (0.6010877)]
COG0257	COG2204	Mfla_0301	Mfla_0301	ribosomal protein L36	Mfla_0181	Mfla_0181	two component, sigma54 specific, transcriptional	[TP0209-TP0519 (0.6010877)]
COG0257	COG2204	Mfla_0301	Mfla_0301	ribosomal protein L36	Mfla_2450	Mfla_2450	nitrogen metabolism transcriptional regulator,	[TP0209-TP0519 (0.6010877)]
COG0257	COG2204	Mfla_0301	Mfla_0301	ribosomal protein L36	Mfla_0911	Mfla_0911	two component, sigma54 specific, transcriptional	[TP0209-TP0519 (0.6010877)]
COG0257	COG2204	Mfla_0301	Mfla_0301	ribosomal protein L36	Mfla_1055	Mfla_1055	two component, sigma54 specific, transcriptional	[TP0209-TP0519 (0.6010877)]
COG0257	COG2204	Mfla_0301	Mfla_0301	ribosomal protein L36	Mfla_0074	Mfla_0074	two component, sigma54 specific, transcriptional	[TP0209-TP0519 (0.6010877)]
COG0257	COG2204	Mfla_1288	Mfla_1288	ribosomal protein L36	Mfla_0911	Mfla_0911	two component, sigma54 specific, transcriptional	[TP0209-TP0519 (0.6010877)]
COG0257	COG2204	Mfla_1288	Mfla_1288	ribosomal protein L36	Mfla_1254	Mfla_1254	two component, sigma54 specific, transcriptional	[TP0209-TP0519 (0.6010877)]
COG0257	COG2204	Mfla_1288	Mfla_1288	ribosomal protein L36	Mfla_0181	Mfla_0181	two component, sigma54 specific, transcriptional	[TP0209-TP0519 (0.6010877)]
COG0257	COG2204	Mfla_0301	Mfla_0301	ribosomal protein L36	Mfla_1815	Mfla_1815	sigma54 specific transcriptional regulator, Fis	[TP0209-TP0519 (0.6010877)]
COG0495	COG1558	Mfla_2155	Mfla_2155	leucyl-tRNA synthetase	Mfla_1955	Mfla_1955	flagellar basal-body rod protein FlgC	[TP0586-TP0397 (0.60331625)]
COG0608	COG1159	Mfla_2065	Mfla_2065	single-stranded-DNA-specific exonuclease RecJ	Mfla_1008	Mfla_1008	GTP-binding protein Era	[TP0704-TP0541 (0.7586372)]
COG0608	COG1159	Mfla_2065	Mfla_2065	single-stranded-DNA-specific exonuclease RecJ	Mfla_0864	Mfla_0864	GTP-binding protein Era	[TP0704-TP0541 (0.7586372)]
COG0242	COG0263	Mfla_1466	Mfla_1466	Peptide deformylase	Mfla_2216	Mfla_2216	glutamate 5-kinase	[TP0757-TP0351 (0.5771584)]
COG0242	COG0263	Mfla_0187	Mfla_0187	Peptide deformylase	Mfla_2216	Mfla_2216	glutamate 5-kinase	[TP0757-TP0351 (0.5771584)]
COG0566	COG1589	Mfla_1107	Mfla_1107	tRNA/rRNA methyltransferase (SpoU)	Mfla_2265	Mfla_2265	cell division protein FtsQ	[TP0109-TP0388 (0.8512026)]
COG0566	COG1589	Mfla_1625	Mfla_1625	RNA methyltransferase TrmH, group 3	Mfla_2265	Mfla_2265	cell division protein FtsQ	[TP0109-TP0388 (0.8512026)]
COG0739	COG4786	Mfla_2235	Mfla_2235	peptidase M23B	Mfla_1959	Mfla_1959	Flagellar basal-body rod FlgG	[TP0782-TP0961 (0.69582695)]
COG0739	COG4786	Mfla_1826	Mfla_1826	peptidase M23B	Mfla_1959	Mfla_1959	Flagellar basal-body rod FlgG	[TP0782-TP0961 (0.69582695)]
COG0739	COG4786	Mfla_0063	Mfla_0063	peptidase M23B	Mfla_1959	Mfla_1959	Flagellar basal-body rod FlgG	[TP0782-TP0961 (0.69582695)]
COG0124	COG0546	Mfla_1619	Mfla_1619	histidyl-tRNA synthetase	Mfla_1536	Mfla_1536	Haloacid dehalogenase-like hydrolase	[TP0641-TP0554 (0.5196431)]
COG0124	COG0546	Mfla_1619	Mfla_1619	histidyl-tRNA synthetase	Mfla_0761	Mfla_0761	Haloacid dehalogenase-like hydrolase	[TP0641-TP0554 (0.5196431)]
COG0124	COG0546	Mfla_1619	Mfla_1619	histidyl-tRNA synthetase	Mfla_1575	Mfla_1575	phosphoglycolate phosphatase	[TP0641-TP0554 (0.5196431)]
COG0124	COG0546	Mfla_1619	Mfla_1619	histidyl-tRNA synthetase	Mfla_1323	Mfla_1323	HAD-superfamily hydrolase, subfamily IA, variant	[TP0641-TP0554 (0.5196431)]
COG0495	COG2882	Mfla_2155	Mfla_2155	leucyl-tRNA synthetase	Mfla_1974	Mfla_1974	Flagellar export FliJ	[TP0586-TP0403 (0.64541596)]
COG0257	COG0773	Mfla_0301	Mfla_0301	ribosomal protein L36	Mfla_2508	Mfla_2508	UDP-N-acetylmuramate	[TP0209-TP0341 (0.6926446)]
COG0257	COG0773	Mfla_1288	Mfla_1288	ribosomal protein L36	Mfla_2268	Mfla_2268	UDP-N-acetylmuramate--alanine ligase	[TP0209-TP0341 (0.6926446)]
COG0257	COG0773	Mfla_0301	Mfla_0301	ribosomal protein L36	Mfla_2268	Mfla_2268	UDP-N-acetylmuramate--alanine ligase	[TP0209-TP0341 (0.6926446)]
COG0257	COG0773	Mfla_1288	Mfla_1288	ribosomal protein L36	Mfla_2508	Mfla_2508	UDP-N-acetylmuramate	[TP0209-TP0341 (0.6926446)]
COG0457	COG2204	Mfla_0681	Mfla_0681	Tetratricopeptide TPR_2	Mfla_0911	Mfla_0911	two component, sigma54 specific, transcriptional	[TP0067-TP0519 (0.7741208)]
COG0457	COG2204	Mfla_0681	Mfla_0681	Tetratricopeptide TPR_2	Mfla_0214	Mfla_0214	two component, sigma54 specific, transcriptional	[TP0067-TP0519 (0.7741208)]
COG0457	COG2204	Mfla_0681	Mfla_0681	Tetratricopeptide TPR_2	Mfla_1055	Mfla_1055	two component, sigma54 specific, transcriptional	[TP0067-TP0519 (0.7741208)]
COG0457	COG2204	Mfla_0681	Mfla_0681	Tetratricopeptide TPR_2	Mfla_1254	Mfla_1254	two component, sigma54 specific, transcriptional	[TP0067-TP0519 (0.7741208)]
COG0457	COG2204	Mfla_0681	Mfla_0681	Tetratricopeptide TPR_2	Mfla_2450	Mfla_2450	nitrogen metabolism transcriptional regulator,	[TP0067-TP0519 (0.7741208)]
COG0457	COG2204	Mfla_0681	Mfla_0681	Tetratricopeptide TPR_2	Mfla_0181	Mfla_0181	two component, sigma54 specific, transcriptional	[TP0067-TP0519 (0.7741208)]
COG0457	COG2204	Mfla_0681	Mfla_0681	Tetratricopeptide TPR_2	Mfla_0074	Mfla_0074	two component, sigma54 specific, transcriptional	[TP0067-TP0519 (0.7741208)]
COG0457	COG2204	Mfla_0681	Mfla_0681	Tetratricopeptide TPR_2	Mfla_1815	Mfla_1815	sigma54 specific transcriptional regulator, Fis	[TP0067-TP0519 (0.7741208)]
COG0257	COG0681	Mfla_0301	Mfla_0301	ribosomal protein L36	Mfla_0861	Mfla_0861	Peptidase S26A, signal peptidase I	[TP0209-TP0926 (0.69083804)]
COG0257	COG0681	Mfla_1288	Mfla_1288	ribosomal protein L36	Mfla_1005	Mfla_1005	Peptidase S26A, signal peptidase I	[TP0209-TP0926 (0.69083804)]
COG0257	COG0681	Mfla_1288	Mfla_1288	ribosomal protein L36	Mfla_0861	Mfla_0861	Peptidase S26A, signal peptidase I	[TP0209-TP0926 (0.69083804)]
COG0257	COG0681	Mfla_0301	Mfla_0301	ribosomal protein L36	Mfla_1005	Mfla_1005	Peptidase S26A, signal peptidase I	[TP0209-TP0926 (0.69083804)]
COG0526	COG1843	Mfla_1161	Mfla_1161	thioredoxin	Mfla_1956	Mfla_1956	flagellar hook capping protein	[TP0100-TP0728 (0.58155864)]
COG0526	COG1843	Mfla_1222	Mfla_1222	thioredoxin-related	Mfla_1956	Mfla_1956	flagellar hook capping protein	[TP0100-TP0728 (0.58155864)]
COG0526	COG1843	Mfla_1828	Mfla_1828	thioredoxin-related	Mfla_1956	Mfla_1956	flagellar hook capping protein	[TP0100-TP0728 (0.58155864)]
COG0526	COG1843	Mfla_2675	Mfla_2675	DSBA oxidoreductase	Mfla_1956	Mfla_1956	flagellar hook capping protein	[TP0100-TP0728 (0.58155864)]
COG0526	COG1843	Mfla_0475	Mfla_0475	alkyl hydroperoxide reductase/ Thiol specific	Mfla_1956	Mfla_1956	flagellar hook capping protein	[TP0100-TP0728 (0.58155864)]
COG0526	COG1843	Mfla_2250	Mfla_2250	hypothetical protein	Mfla_1956	Mfla_1956	flagellar hook capping protein	[TP0100-TP0728 (0.58155864)]
COG0526	COG1843	Mfla_2289	Mfla_2289	thioredoxin	Mfla_1956	Mfla_1956	flagellar hook capping protein	[TP0100-TP0728 (0.58155864)]
COG0526	COG1843	Mfla_0027	Mfla_0027	alkyl hydroperoxide reductase/ Thiol specific	Mfla_1956	Mfla_1956	flagellar hook capping protein	[TP0100-TP0728 (0.58155864)]
COG0526	COG1843	Mfla_1185	Mfla_1185	thioredoxin-related	Mfla_1956	Mfla_1956	flagellar hook capping protein	[TP0100-TP0728 (0.58155864)]
COG0768	COG1344	Mfla_2275	Mfla_2275	Peptidoglycan glycosyltransferase	Mfla_1964	Mfla_1964	flagellin-like protein	[TP0760-TP0870 (0.7190043)]
COG0768	COG1344	Mfla_2275	Mfla_2275	Peptidoglycan glycosyltransferase	Mfla_1986	Mfla_1986	flagellin-like protein	[TP0760-TP0870 (0.7190043)]
COG0768	COG1344	Mfla_2494	Mfla_2494	Peptidoglycan glycosyltransferase	Mfla_1986	Mfla_1986	flagellin-like protein	[TP0760-TP0870 (0.7190043)]
COG0768	COG1344	Mfla_2494	Mfla_2494	Peptidoglycan glycosyltransferase	Mfla_1964	Mfla_1964	flagellin-like protein	[TP0760-TP0870 (0.7190043)]
COG0528	COG4591	Mfla_1528	Mfla_1528	Uridylate kinase	Mfla_2095	Mfla_2095	Lipoprotein releasing system, transmembrane	[TP0099-TP0580 (0.8561369)]
COG0228	COG0546	Mfla_2334	Mfla_2334	ribosomal protein S16	Mfla_0761	Mfla_0761	Haloacid dehalogenase-like hydrolase	[TP0905-TP0554 (0.5352583)]
COG0228	COG0546	Mfla_2334	Mfla_2334	ribosomal protein S16	Mfla_1536	Mfla_1536	Haloacid dehalogenase-like hydrolase	[TP0905-TP0554 (0.5352583)]
COG0228	COG0546	Mfla_2334	Mfla_2334	ribosomal protein S16	Mfla_1323	Mfla_1323	HAD-superfamily hydrolase, subfamily IA, variant	[TP0905-TP0554 (0.5352583)]
COG0228	COG0546	Mfla_2334	Mfla_2334	ribosomal protein S16	Mfla_1575	Mfla_1575	phosphoglycolate phosphatase	[TP0905-TP0554 (0.5352583)]
COG0770	COG2001	Mfla_2273	Mfla_2273	UDP-N-acetylmuramoylalanyl-D-glutamyl-2,	Mfla_2278	Mfla_2278	protein of unknown function UPF0040	[TP0386-TP0383 (0.8315325)]
COG0051	COG2204	Mfla_0278	Mfla_0278	ribosomal protein S10	Mfla_1254	Mfla_1254	two component, sigma54 specific, transcriptional	[TP0188-TP0519 (0.6307204)]
COG0051	COG2204	Mfla_0278	Mfla_0278	ribosomal protein S10	Mfla_1055	Mfla_1055	two component, sigma54 specific, transcriptional	[TP0188-TP0519 (0.6307204)]
COG0051	COG2204	Mfla_0278	Mfla_0278	ribosomal protein S10	Mfla_0074	Mfla_0074	two component, sigma54 specific, transcriptional	[TP0188-TP0519 (0.6307204)]
COG0051	COG2204	Mfla_0278	Mfla_0278	ribosomal protein S10	Mfla_0214	Mfla_0214	two component, sigma54 specific, transcriptional	[TP0188-TP0519 (0.6307204)]
COG0051	COG2204	Mfla_0278	Mfla_0278	ribosomal protein S10	Mfla_2450	Mfla_2450	nitrogen metabolism transcriptional regulator,	[TP0188-TP0519 (0.6307204)]
COG0051	COG2204	Mfla_0278	Mfla_0278	ribosomal protein S10	Mfla_0911	Mfla_0911	two component, sigma54 specific, transcriptional	[TP0188-TP0519 (0.6307204)]
COG0051	COG2204	Mfla_0278	Mfla_0278	ribosomal protein S10	Mfla_0181	Mfla_0181	two component, sigma54 specific, transcriptional	[TP0188-TP0519 (0.6307204)]
COG0051	COG2204	Mfla_0278	Mfla_0278	ribosomal protein S10	Mfla_1815	Mfla_1815	sigma54 specific transcriptional regulator, Fis	[TP0188-TP0519 (0.6307204)]
COG0249	COG0546	Mfla_0978	Mfla_0978	DNA mismatch repair protein MutS	Mfla_1536	Mfla_1536	Haloacid dehalogenase-like hydrolase	[TP0328-TP0554 (0.5196431)]
COG0249	COG0546	Mfla_0978	Mfla_0978	DNA mismatch repair protein MutS	Mfla_0761	Mfla_0761	Haloacid dehalogenase-like hydrolase	[TP0328-TP0554 (0.5196431)]
COG0249	COG0546	Mfla_0834	Mfla_0834	DNA mismatch repair protein MutS	Mfla_1575	Mfla_1575	phosphoglycolate phosphatase	[TP0328-TP0554 (0.5196431)]
COG0249	COG0546	Mfla_0834	Mfla_0834	DNA mismatch repair protein MutS	Mfla_0761	Mfla_0761	Haloacid dehalogenase-like hydrolase	[TP0328-TP0554 (0.5196431)]
COG0249	COG0546	Mfla_0834	Mfla_0834	DNA mismatch repair protein MutS	Mfla_1536	Mfla_1536	Haloacid dehalogenase-like hydrolase	[TP0328-TP0554 (0.5196431)]
COG0249	COG0546	Mfla_0978	Mfla_0978	DNA mismatch repair protein MutS	Mfla_1575	Mfla_1575	phosphoglycolate phosphatase	[TP0328-TP0554 (0.5196431)]
COG0249	COG0546	Mfla_0834	Mfla_0834	DNA mismatch repair protein MutS	Mfla_1323	Mfla_1323	HAD-superfamily hydrolase, subfamily IA, variant	[TP0328-TP0554 (0.5196431)]
COG0249	COG0546	Mfla_0978	Mfla_0978	DNA mismatch repair protein MutS	Mfla_1323	Mfla_1323	HAD-superfamily hydrolase, subfamily IA, variant	[TP0328-TP0554 (0.5196431)]
COG0162	COG2834	Mfla_0064	Mfla_0064	tyrosyl-tRNA synthetase	Mfla_1125	Mfla_1125	outer membrane lipoprotein carrier protein LolA	[TP0834-TP0333 (0.5313641)]
COG0342	COG0546	Mfla_0512	Mfla_0512	protein-export membrane protein SecD	Mfla_0761	Mfla_0761	Haloacid dehalogenase-like hydrolase	[TP0410-TP0554 (0.6160348)]
COG0342	COG0546	Mfla_0512	Mfla_0512	protein-export membrane protein SecD	Mfla_1536	Mfla_1536	Haloacid dehalogenase-like hydrolase	[TP0410-TP0554 (0.6160348)]
COG0342	COG0546	Mfla_0512	Mfla_0512	protein-export membrane protein SecD	Mfla_1575	Mfla_1575	phosphoglycolate phosphatase	[TP0410-TP0554 (0.6160348)]
COG0342	COG0546	Mfla_0512	Mfla_0512	protein-export membrane protein SecD	Mfla_1323	Mfla_1323	HAD-superfamily hydrolase, subfamily IA, variant	[TP0410-TP0554 (0.6160348)]
COG0457	COG1536	Mfla_0681	Mfla_0681	Tetratricopeptide TPR_2	Mfla_1977	Mfla_1977	flagellar motor switch protein FliG	[TP0648-TP0400 (0.69805074)]
COG0227	COG0492	Mfla_0312	Mfla_0312	ribosomal protein L28	Mfla_1119	Mfla_1119	thioredoxin reductase	[TP0362-TP0814 (0.801083)]
COG1512	COG1580	Mfla_0416	Mfla_0416	protein of unknown function DUF477	Mfla_1972	Mfla_1972	flagellar basal body-associated protein FliL	[TP0561-TP0722 (0.64005584)]
COG0051	COG1192	Mfla_0278	Mfla_0278	ribosomal protein S10	Mfla_2086	Mfla_2086	Cobyrinic acid a,c-diamide synthase	[TP0188-TP0272 (0.7732025)]
COG0051	COG1192	Mfla_0278	Mfla_0278	ribosomal protein S10	Mfla_2753	Mfla_2753	Cobyrinic acid a,c-diamide synthase	[TP0188-TP0272 (0.7732025)]
COG0051	COG1192	Mfla_0278	Mfla_0278	ribosomal protein S10	Mfla_2068	Mfla_2068	putative partition-related protein	[TP0188-TP0272 (0.7732025)]
COG0249	COG0457	Mfla_0978	Mfla_0978	DNA mismatch repair protein MutS	Mfla_0681	Mfla_0681	Tetratricopeptide TPR_2	[TP0328-TP0095 (0.63719666)]
COG0249	COG0457	Mfla_0834	Mfla_0834	DNA mismatch repair protein MutS	Mfla_0681	Mfla_0681	Tetratricopeptide TPR_2	[TP0328-TP0095 (0.63719666)]
COG0442	COG0459	Mfla_0420	Mfla_0420	prolyl-tRNA synthetase	Mfla_0364	Mfla_0364	chaperonin GroEL	[TP0160-TP0030 (0.7719589)]
COG0255	COG1354	Mfla_0287	Mfla_0287	ribosomal protein L29	Mfla_1874	Mfla_1874	chromosome segregation and condensation protein	[TP0197-TP0691 (0.70609456)]
COG0341	COG2239	Mfla_0511	Mfla_0511	SecF protein	Mfla_0306	Mfla_0306	magnesium transporter	[TP0411-TP0917 (0.6093018)]
COG0036	COG1573	Mfla_2472	Mfla_2472	Ribulose-phosphate 3-epimerase	Mfla_1758	Mfla_1758	uracil-DNA glycosylase	[TP0945-TP0229 (0.685165)]
COG0036	COG1573	Mfla_2472	Mfla_2472	Ribulose-phosphate 3-epimerase	Mfla_0414	Mfla_0414	phage SPO1 DNA polymerase-related protein	[TP0945-TP0229 (0.685165)]
COG0217	COG0481	Mfla_2355	Mfla_2355	protein of unknown function DUF28	Mfla_1004	Mfla_1004	Small GTP-binding protein domain	[TP0474-TP0510 (0.76600474)]
COG0217	COG0481	Mfla_2355	Mfla_2355	protein of unknown function DUF28	Mfla_0860	Mfla_0860	Small GTP-binding protein domain	[TP0474-TP0510 (0.76600474)]
COG0178	COG0357	Mfla_2426	Mfla_2426	excinuclease ABC, A subunit	Mfla_2754	Mfla_2754	methyltransferase GidB	[TP0514-TP0946 (0.8569251)]
COG1815	COG1843	Mfla_1954	Mfla_1954	flagellar basal-body rod protein FlgB	Mfla_1956	Mfla_1956	flagellar hook capping protein	[TP0396-TP0728 (0.83050734)]
COG0592	COG1580	Mfla_0002	Mfla_0002	DNA polymerase III, beta subunit	Mfla_1972	Mfla_1972	flagellar basal body-associated protein FliL	[TP0002-TP0378 (0.79585755)]
COG0472	COG2239	Mfla_2272	Mfla_2272	phospho-N-acetylmuramoyl-pentapeptide-	Mfla_0306	Mfla_0306	magnesium transporter	[TP0345-TP0917 (0.5059451)]
COG0330	COG0772	Mfla_0086	Mfla_0086	band 7 protein	Mfla_2270	Mfla_2270	cell cycle protein	[TP0113-TP0501 (0.70068353)]
COG0330	COG0772	Mfla_1587	Mfla_1587	HflK protein	Mfla_2495	Mfla_2495	Rod shape-determining protein RodA	[TP0113-TP0501 (0.70068353)]
COG0330	COG0772	Mfla_1587	Mfla_1587	HflK protein	Mfla_2270	Mfla_2270	cell cycle protein	[TP0113-TP0501 (0.70068353)]
COG0330	COG0772	Mfla_1586	Mfla_1586	HflC protein	Mfla_2495	Mfla_2495	Rod shape-determining protein RodA	[TP0113-TP0501 (0.70068353)]
COG0330	COG0772	Mfla_0086	Mfla_0086	band 7 protein	Mfla_2495	Mfla_2495	Rod shape-determining protein RodA	[TP0113-TP0501 (0.70068353)]
COG0330	COG0772	Mfla_1586	Mfla_1586	HflC protein	Mfla_2270	Mfla_2270	cell cycle protein	[TP0113-TP0501 (0.70068353)]
COG0442	COG1843	Mfla_0420	Mfla_0420	prolyl-tRNA synthetase	Mfla_1956	Mfla_1956	flagellar hook capping protein	[TP0160-TP0728 (0.50152636)]
COG0840	COG1558	Mfla_0352	Mfla_0352	methyl-accepting chemotaxis sensory transducer	Mfla_1955	Mfla_1955	flagellar basal-body rod protein FlgC	[TP0640-TP0397 (0.8569927)]
COG0840	COG1558	Mfla_1933	Mfla_1933	methyl-accepting chemotaxis sensory transducer	Mfla_1955	Mfla_1955	flagellar basal-body rod protein FlgC	[TP0640-TP0397 (0.8569927)]
COG0840	COG1558	Mfla_2154	Mfla_2154	methyl-accepting chemotaxis sensory transducer	Mfla_1955	Mfla_1955	flagellar basal-body rod protein FlgC	[TP0640-TP0397 (0.8569927)]
COG0840	COG1558	Mfla_1934	Mfla_1934	methyl-accepting chemotaxis sensory transducer	Mfla_1955	Mfla_1955	flagellar basal-body rod protein FlgC	[TP0640-TP0397 (0.8569927)]
COG0840	COG1558	Mfla_1570	Mfla_1570	methyl-accepting chemotaxis sensory transducer	Mfla_1955	Mfla_1955	flagellar basal-body rod protein FlgC	[TP0640-TP0397 (0.8569927)]
COG0840	COG1558	Mfla_1245	Mfla_1245	methyl-accepting chemotaxis sensory transducer	Mfla_1955	Mfla_1955	flagellar basal-body rod protein FlgC	[TP0640-TP0397 (0.8569927)]
COG0267	COG2137	Mfla_0311	Mfla_0311	ribosomal protein L33	Mfla_0569	Mfla_0569	regulatory protein RecX	[TP0234-TP1023 (0.5769722)]
COG0477	COG1432	Mfla_2622	Mfla_2622	major facilitator superfamily MFS_1	Mfla_1822	Mfla_1822	protein of unknown function DUF88	[TP0840-TP0894 (0.55999315)]
COG0477	COG1432	Mfla_0523	Mfla_0523	Drug resistance transporter EmrB/QacA subfamily	Mfla_1822	Mfla_1822	protein of unknown function DUF88	[TP0840-TP0894 (0.55999315)]
COG0477	COG1432	Mfla_0490	Mfla_0490	major facilitator superfamily MFS_1	Mfla_1822	Mfla_1822	protein of unknown function DUF88	[TP0840-TP0894 (0.55999315)]
COG0477	COG1432	Mfla_2136	Mfla_2136	major facilitator superfamily MFS_1	Mfla_1822	Mfla_1822	protein of unknown function DUF88	[TP0840-TP0894 (0.55999315)]
COG0477	COG1432	Mfla_0749	Mfla_0749	Drug resistance transporter Bcr/CflA subfamily	Mfla_1822	Mfla_1822	protein of unknown function DUF88	[TP0840-TP0894 (0.55999315)]
COG0477	COG1432	Mfla_2310	Mfla_2310	major facilitator superfamily MFS_1	Mfla_1822	Mfla_1822	protein of unknown function DUF88	[TP0840-TP0894 (0.55999315)]
COG0477	COG1432	Mfla_2630	Mfla_2630	major facilitator superfamily MFS_1	Mfla_1822	Mfla_1822	protein of unknown function DUF88	[TP0840-TP0894 (0.55999315)]
COG0477	COG1432	Mfla_2654	Mfla_2654	major facilitator superfamily MFS_1	Mfla_1822	Mfla_1822	protein of unknown function DUF88	[TP0840-TP0894 (0.55999315)]
COG0477	COG1432	Mfla_2483	Mfla_2483	major facilitator superfamily MFS_1	Mfla_1822	Mfla_1822	protein of unknown function DUF88	[TP0840-TP0894 (0.55999315)]
COG0477	COG1432	Mfla_1677	Mfla_1677	Drug resistance transporter Bcr/CflA subfamily	Mfla_1822	Mfla_1822	protein of unknown function DUF88	[TP0840-TP0894 (0.55999315)]
COG0477	COG1432	Mfla_2425	Mfla_2425	major facilitator superfamily MFS_1	Mfla_1822	Mfla_1822	protein of unknown function DUF88	[TP0840-TP0894 (0.55999315)]
COG0465	COG2891	Mfla_1168	Mfla_1168	ATP-dependent metalloprotease FtsH	Mfla_2493	Mfla_2493	Rod shape-determining protein MreD	[TP0330-TP0499 (0.74372905)]
COG0465	COG2891	Mfla_0783	Mfla_0783	ATP-dependent metalloprotease FtsH	Mfla_2493	Mfla_2493	Rod shape-determining protein MreD	[TP0330-TP0499 (0.74372905)]
COG0143	COG0217	Mfla_1065	Mfla_1065	methionyl-tRNA synthetase	Mfla_2355	Mfla_2355	protein of unknown function DUF28	[TP0798-TP0474 (0.7790581)]
COG0143	COG0217	Mfla_0921	Mfla_0921	methionyl-tRNA synthetase	Mfla_2355	Mfla_2355	protein of unknown function DUF28	[TP0798-TP0474 (0.7790581)]
COG0357	COG0442	Mfla_2754	Mfla_2754	methyltransferase GidB	Mfla_0420	Mfla_0420	prolyl-tRNA synthetase	[TP0946-TP0160 (0.6515529)]
COG0566	COG2204	Mfla_1625	Mfla_1625	RNA methyltransferase TrmH, group 3	Mfla_0214	Mfla_0214	two component, sigma54 specific, transcriptional	[TP0054-TP0519 (0.63495165)]
COG0566	COG2204	Mfla_1107	Mfla_1107	tRNA/rRNA methyltransferase (SpoU)	Mfla_2450	Mfla_2450	nitrogen metabolism transcriptional regulator,	[TP0054-TP0519 (0.63495165)]
COG0566	COG2204	Mfla_1625	Mfla_1625	RNA methyltransferase TrmH, group 3	Mfla_1815	Mfla_1815	sigma54 specific transcriptional regulator, Fis	[TP0054-TP0519 (0.63495165)]
COG0566	COG2204	Mfla_1107	Mfla_1107	tRNA/rRNA methyltransferase (SpoU)	Mfla_0214	Mfla_0214	two component, sigma54 specific, transcriptional	[TP0054-TP0519 (0.63495165)]
COG0566	COG2204	Mfla_1107	Mfla_1107	tRNA/rRNA methyltransferase (SpoU)	Mfla_1815	Mfla_1815	sigma54 specific transcriptional regulator, Fis	[TP0054-TP0519 (0.63495165)]
COG0566	COG2204	Mfla_1625	Mfla_1625	RNA methyltransferase TrmH, group 3	Mfla_1254	Mfla_1254	two component, sigma54 specific, transcriptional	[TP0054-TP0519 (0.63495165)]
COG0566	COG2204	Mfla_1625	Mfla_1625	RNA methyltransferase TrmH, group 3	Mfla_0074	Mfla_0074	two component, sigma54 specific, transcriptional	[TP0054-TP0519 (0.63495165)]
COG0566	COG2204	Mfla_1107	Mfla_1107	tRNA/rRNA methyltransferase (SpoU)	Mfla_0911	Mfla_0911	two component, sigma54 specific, transcriptional	[TP0054-TP0519 (0.63495165)]
COG0566	COG2204	Mfla_1625	Mfla_1625	RNA methyltransferase TrmH, group 3	Mfla_1055	Mfla_1055	two component, sigma54 specific, transcriptional	[TP0054-TP0519 (0.63495165)]
COG0566	COG2204	Mfla_1625	Mfla_1625	RNA methyltransferase TrmH, group 3	Mfla_2450	Mfla_2450	nitrogen metabolism transcriptional regulator,	[TP0054-TP0519 (0.63495165)]
COG0566	COG2204	Mfla_1107	Mfla_1107	tRNA/rRNA methyltransferase (SpoU)	Mfla_0181	Mfla_0181	two component, sigma54 specific, transcriptional	[TP0054-TP0519 (0.63495165)]
COG0566	COG2204	Mfla_1625	Mfla_1625	RNA methyltransferase TrmH, group 3	Mfla_0911	Mfla_0911	two component, sigma54 specific, transcriptional	[TP0054-TP0519 (0.63495165)]
COG0566	COG2204	Mfla_1107	Mfla_1107	tRNA/rRNA methyltransferase (SpoU)	Mfla_1254	Mfla_1254	two component, sigma54 specific, transcriptional	[TP0054-TP0519 (0.63495165)]
COG0566	COG2204	Mfla_1107	Mfla_1107	tRNA/rRNA methyltransferase (SpoU)	Mfla_0074	Mfla_0074	two component, sigma54 specific, transcriptional	[TP0054-TP0519 (0.63495165)]
COG0566	COG2204	Mfla_1625	Mfla_1625	RNA methyltransferase TrmH, group 3	Mfla_0181	Mfla_0181	two component, sigma54 specific, transcriptional	[TP0054-TP0519 (0.63495165)]
COG0566	COG2204	Mfla_1107	Mfla_1107	tRNA/rRNA methyltransferase (SpoU)	Mfla_1055	Mfla_1055	two component, sigma54 specific, transcriptional	[TP0054-TP0519 (0.63495165)]
COG0457	COG1256	Mfla_0681	Mfla_0681	Tetratricopeptide TPR_2	Mfla_1963	Mfla_1963	Flagellar hook-associated protein	[TP0067-TP0660 (0.6278126)]
COG0564	COG1200	Mfla_1322	Mfla_1322	Pseudouridine synthase, RluD	Mfla_0052	Mfla_0052	ATP-dependent DNA helicase RecG	[TP0339-TP0687 (0.85149276)]
COG0564	COG1200	Mfla_1612	Mfla_1612	Pseudouridine synthase, RluD	Mfla_0052	Mfla_0052	ATP-dependent DNA helicase RecG	[TP0339-TP0687 (0.85149276)]
COG0457	COG2080	Mfla_0681	Mfla_0681	Tetratricopeptide TPR_2	Mfla_2620	Mfla_2620	(2Fe-2S)-binding	[TP0820-TP0080 (0.6775143)]
COG0636	COG1512	Mfla_2749	Mfla_2749	ATP synthase F0, C subunit	Mfla_0416	Mfla_0416	protein of unknown function DUF477	[TP0430-TP0561 (0.5857341)]
COG0457	COG2812	Mfla_0681	Mfla_0681	Tetratricopeptide TPR_2	Mfla_1572	Mfla_1572	DNA polymerase III, subunits gamma and tau	[TP0067-TP1005 (0.5652097)]
COG0457	COG1396	Mfla_0681	Mfla_0681	Tetratricopeptide TPR_2	Mfla_0437	Mfla_0437	transcriptional regulator, XRE family with cupin	[TP0648-TP0461 (0.6214171)]
COG0036	COG1516	Mfla_2472	Mfla_2472	Ribulose-phosphate 3-epimerase	Mfla_1983	Mfla_1983	flagellar protein FliS	[TP0945-TP0943 (0.573118)]
COG0237	COG1493	Mfla_2226	Mfla_2226	Dephospho-CoA kinase	Mfla_0144	Mfla_0144	HPr kinase	[TP0296-TP0591 (0.7885255)]
COG0322	COG1432	Mfla_1553	Mfla_1553	DNA polymerase III, epsilon subunit	Mfla_1822	Mfla_1822	protein of unknown function DUF88	[TP0472-TP0894 (0.7171434)]
COG0322	COG1432	Mfla_1804	Mfla_1804	excinuclease ABC, C subunit	Mfla_1822	Mfla_1822	protein of unknown function DUF88	[TP0472-TP0894 (0.7171434)]
COG0124	COG0124	Mfla_1619	Mfla_1619	histidyl-tRNA synthetase	Mfla_1619	Mfla_1619	histidyl-tRNA synthetase	[TP0641-TP0641 (0.67365265)]
COG1377	COG1512	Mfla_1944	Mfla_1944	flagellar biosynthetic protein FlhB	Mfla_0416	Mfla_0416	protein of unknown function DUF477	[TP0715-TP0561 (0.6628788)]
COG0768	COG0815	Mfla_2494	Mfla_2494	Peptidoglycan glycosyltransferase	Mfla_0646	Mfla_0646	apolipoprotein N-acyltransferase	[TP0500-TP0252 (0.87159187)]
COG0768	COG0815	Mfla_2275	Mfla_2275	Peptidoglycan glycosyltransferase	Mfla_0646	Mfla_0646	apolipoprotein N-acyltransferase	[TP0500-TP0252 (0.87159187)]
COG0442	COG1344	Mfla_0420	Mfla_0420	prolyl-tRNA synthetase	Mfla_1986	Mfla_1986	flagellin-like protein	[TP0160-TP0792 (0.6929264), TP0160-TP0659 (0.5927278)]
COG0442	COG1344	Mfla_0420	Mfla_0420	prolyl-tRNA synthetase	Mfla_1964	Mfla_1964	flagellin-like protein	[TP0160-TP0792 (0.6929264), TP0160-TP0659 (0.5927278)]
COG0211	COG1536	Mfla_2218	Mfla_2218	ribosomal protein L27	Mfla_1977	Mfla_1977	flagellar motor switch protein FliG	[TP0743-TP0400 (0.6311798)]
COG1558	COG4591	Mfla_1955	Mfla_1955	flagellar basal-body rod protein FlgC	Mfla_2095	Mfla_2095	Lipoprotein releasing system, transmembrane	[TP0397-TP0582 (0.5810855)]
COG1536	COG1595	Mfla_1977	Mfla_1977	flagellar motor switch protein FliG	Mfla_0217	Mfla_0217	sigma-24 (FecI-like)	[TP0400-TP0092 (0.64304686)]
COG1536	COG1595	Mfla_1977	Mfla_1977	flagellar motor switch protein FliG	Mfla_2681	Mfla_2681	sigma-24 (FecI-like)	[TP0400-TP0092 (0.64304686)]
COG1536	COG1595	Mfla_1977	Mfla_1977	flagellar motor switch protein FliG	Mfla_1353	Mfla_1353	sigma-24 (FecI-like)	[TP0400-TP0092 (0.64304686)]
COG1536	COG1595	Mfla_1977	Mfla_1977	flagellar motor switch protein FliG	Mfla_1000	Mfla_1000	sigma-24 (FecI-like)	[TP0400-TP0092 (0.64304686)]
COG1536	COG1595	Mfla_1977	Mfla_1977	flagellar motor switch protein FliG	Mfla_0856	Mfla_0856	sigma-24 (FecI-like)	[TP0400-TP0092 (0.64304686)]
COG1558	COG4786	Mfla_1955	Mfla_1955	flagellar basal-body rod protein FlgC	Mfla_1959	Mfla_1959	Flagellar basal-body rod FlgG	[TP0397-TP0961 (0.74447966)]
COG0012	COG0608	Mfla_0675	Mfla_0675	hypothetical protein	Mfla_2065	Mfla_2065	single-stranded-DNA-specific exonuclease RecJ	[TP0124-TP0704 (0.626838)]
COG2257	COG4786	Mfla_1980	Mfla_1980	putative flagellar biosynthetic protein	Mfla_1959	Mfla_1959	Flagellar basal-body rod FlgG	[TP0911-TP0961 (0.5510204)]
COG1301	COG1512	Mfla_0209	Mfla_0209	sodium:dicarboxylate symporter	Mfla_0416	Mfla_0416	protein of unknown function DUF477	[TP0555-TP0561 (0.5857341)]
COG0739	COG0773	Mfla_0063	Mfla_0063	peptidase M23B	Mfla_2508	Mfla_2508	UDP-N-acetylmuramate	[TP0782-TP0341 (0.8145237)]
COG0739	COG0773	Mfla_1826	Mfla_1826	peptidase M23B	Mfla_2508	Mfla_2508	UDP-N-acetylmuramate	[TP0782-TP0341 (0.8145237)]
COG0739	COG0773	Mfla_2235	Mfla_2235	peptidase M23B	Mfla_2268	Mfla_2268	UDP-N-acetylmuramate--alanine ligase	[TP0782-TP0341 (0.8145237)]
COG0739	COG0773	Mfla_0063	Mfla_0063	peptidase M23B	Mfla_2268	Mfla_2268	UDP-N-acetylmuramate--alanine ligase	[TP0782-TP0341 (0.8145237)]
COG0739	COG0773	Mfla_1826	Mfla_1826	peptidase M23B	Mfla_2268	Mfla_2268	UDP-N-acetylmuramate--alanine ligase	[TP0782-TP0341 (0.8145237)]
COG0739	COG0773	Mfla_2235	Mfla_2235	peptidase M23B	Mfla_2508	Mfla_2508	UDP-N-acetylmuramate	[TP0782-TP0341 (0.8145237)]
COG0050	COG0457	Mfla_0277	Mfla_0277	translation elongation factor Tu	Mfla_0681	Mfla_0681	Tetratricopeptide TPR_2	[TP0187-TP0067 (0.7854602)]
COG0050	COG0457	Mfla_0265	Mfla_0265	translation elongation factor Tu	Mfla_0681	Mfla_0681	Tetratricopeptide TPR_2	[TP0187-TP0067 (0.7854602)]
COG0257	COG0564	Mfla_0301	Mfla_0301	ribosomal protein L36	Mfla_1612	Mfla_1612	Pseudouridine synthase, RluD	[TP0209-TP0154 (0.634929)]
COG0257	COG0564	Mfla_0301	Mfla_0301	ribosomal protein L36	Mfla_1322	Mfla_1322	Pseudouridine synthase, RluD	[TP0209-TP0154 (0.634929)]
COG0257	COG0564	Mfla_1288	Mfla_1288	ribosomal protein L36	Mfla_1612	Mfla_1612	Pseudouridine synthase, RluD	[TP0209-TP0154 (0.634929)]
COG0257	COG0564	Mfla_1288	Mfla_1288	ribosomal protein L36	Mfla_1322	Mfla_1322	Pseudouridine synthase, RluD	[TP0209-TP0154 (0.634929)]
COG0739	COG2239	Mfla_2235	Mfla_2235	peptidase M23B	Mfla_0306	Mfla_0306	magnesium transporter	[TP0155-TP0917 (0.6343327)]
COG0739	COG2239	Mfla_1826	Mfla_1826	peptidase M23B	Mfla_0306	Mfla_0306	magnesium transporter	[TP0155-TP0917 (0.6343327)]
COG0739	COG2239	Mfla_0063	Mfla_0063	peptidase M23B	Mfla_0306	Mfla_0306	magnesium transporter	[TP0155-TP0917 (0.6343327)]
COG0457	COG1187	Mfla_0681	Mfla_0681	Tetratricopeptide TPR_2	Mfla_1872	Mfla_1872	Pseudouridine synthase, Rsu	[TP0067-TP0459 (0.6360361)]
COG0457	COG1187	Mfla_0681	Mfla_0681	Tetratricopeptide TPR_2	Mfla_0955	Mfla_0955	Pseudouridine synthase, Rsu	[TP0067-TP0459 (0.6360361)]
COG0457	COG1187	Mfla_0681	Mfla_0681	Tetratricopeptide TPR_2	Mfla_1099	Mfla_1099	Pseudouridine synthase, Rsu	[TP0067-TP0459 (0.6360361)]
COG0457	COG1187	Mfla_0681	Mfla_0681	Tetratricopeptide TPR_2	Mfla_2138	Mfla_2138	Pseudouridine synthase, Rsu	[TP0067-TP0459 (0.6360361)]
COG0457	COG1187	Mfla_0681	Mfla_0681	Tetratricopeptide TPR_2	Mfla_2529	Mfla_2529	Pseudouridine synthase, Rsu	[TP0067-TP0459 (0.6360361)]
COG0210	COG0305	Mfla_0363	Mfla_0363	UvrD/REP helicase	Mfla_1330	Mfla_1330	replicative DNA helicase	[TP0102-TP0058 (0.8842861)]
COG0210	COG0305	Mfla_1202	Mfla_1202	UvrD/REP helicase	Mfla_1330	Mfla_1330	replicative DNA helicase	[TP0102-TP0058 (0.8842861)]
COG0621	COG0739	Mfla_1596	Mfla_1596	hypothetical protein	Mfla_0063	Mfla_0063	peptidase M23B	[TP0269-TP0702 (0.8475093)]
COG0621	COG0739	Mfla_1596	Mfla_1596	hypothetical protein	Mfla_2235	Mfla_2235	peptidase M23B	[TP0269-TP0702 (0.8475093)]
COG0621	COG0739	Mfla_1596	Mfla_1596	hypothetical protein	Mfla_1826	Mfla_1826	peptidase M23B	[TP0269-TP0702 (0.8475093)]
COG0621	COG0739	Mfla_0651	Mfla_0651	tRNA-i(6)A37 modification enzyme MiaB	Mfla_1826	Mfla_1826	peptidase M23B	[TP0269-TP0702 (0.8475093)]
COG0621	COG0739	Mfla_0651	Mfla_0651	tRNA-i(6)A37 modification enzyme MiaB	Mfla_0063	Mfla_0063	peptidase M23B	[TP0269-TP0702 (0.8475093)]
COG0621	COG0739	Mfla_0651	Mfla_0651	tRNA-i(6)A37 modification enzyme MiaB	Mfla_2235	Mfla_2235	peptidase M23B	[TP0269-TP0702 (0.8475093)]
COG1256	COG1516	Mfla_1963	Mfla_1963	Flagellar hook-associated protein	Mfla_1983	Mfla_1983	flagellar protein FliS	[TP0660-TP0943 (0.90609026)]
COG0257	COG1057	Mfla_0301	Mfla_0301	ribosomal protein L36	Mfla_2159	Mfla_2159	putative nicotinate-nucleotide	[TP0209-TP0741 (0.64932555)]
COG0257	COG1057	Mfla_1288	Mfla_1288	ribosomal protein L36	Mfla_2159	Mfla_2159	putative nicotinate-nucleotide	[TP0209-TP0741 (0.64932555)]
COG1426	COG1652	Mfla_1621	Mfla_1621	hypothetical protein	Mfla_2667	Mfla_2667	Peptidoglycan-binding LysM	[TP0334-TP0042 (0.73505175)]
COG1426	COG1652	Mfla_1621	Mfla_1621	hypothetical protein	Mfla_0188	Mfla_0188	Peptidoglycan-binding LysM	[TP0334-TP0042 (0.73505175)]
