# Supplementary material for: The Binary Protein Interactome of Treponema pallidum – The Syphilis Spirochete
Source: PLoS One. 2008 May 28;3(5):e2292. doi: 10.1371/journal.pone.0002292 (PMC2386257; doi:10.1371/journal.pone.0002292)
Supplement: Data S1 — Predicted protein-protein interactions based on our Treponema pallidum data; zip archive containing 372 files with one file per species. (6.09 MB ZIP) [file pone.0002292.s006.zip › bacteria/Methylococcus_capsulatus.tab]

243233 Methylococcus capsulatus
COG A	COG B	Locus Id A	Preferred Name(s) A	Annotation A	Locus Id B	Preferred Name(s) B	Annotation B	T. pallidum interaction
COG0186	COG1475	MCA2363	rpsQ	30S ribosomal protein S17	MCA0004	MCA0004	ParB family protein {UniProtKB/TrEMBL:Q60CS2}	[TP0198-TP0271 (0.71912634)]
COG0608	COG0817	MCA0628	MCA0628	Single-stranded-DNA-specific exonuclease RecJ	MCA1221	ruvC	Crossover junction endodeoxyribonuclease ruvC (EC 3.1.22.4) (Holliday junction nuclease ruvC) (Holliday junction resolvase ruvC)	[TP0704-TP0517 (0.81382185)]
COG0845	COG4591	MCA1721	MCA1721	Efflux transporter, RND family, MFP subunit	MCA2624	MCA2624	Lipoprotein ABC transporter, permease protein	[TP0965-TP0582 (0.8143851)]
COG0845	COG4591	MCA0979	MCA0979	Putative transporter {UniProtKB/TrEMBL:Q60A89}	MCA2624	MCA2624	Lipoprotein ABC transporter, permease protein	[TP0965-TP0582 (0.8143851)]
COG0845	COG4591	MCA0554	MCA0554	HlyD family secretion protein	MCA2624	MCA2624	Lipoprotein ABC transporter, permease protein	[TP0965-TP0582 (0.8143851)]
COG0845	COG4591	MCA2814	MCA2814	Efflux transporter, RND family, MFP subunit	MCA2624	MCA2624	Lipoprotein ABC transporter, permease protein	[TP0965-TP0582 (0.8143851)]
COG0845	COG4591	MCA2230	MCA2230	Efflux transporter, RND family, MFP subunit	MCA2624	MCA2624	Lipoprotein ABC transporter, permease protein	[TP0965-TP0582 (0.8143851)]
COG0845	COG4591	MCA1810	MCA1810	Hypothetical protein {UniProtKB/TrEMBL:Q607F0}	MCA2624	MCA2624	Lipoprotein ABC transporter, permease protein	[TP0965-TP0582 (0.8143851)]
COG0845	COG4591	MCA2263	MCA2263	Putative heavy metal efflux pump membrane fusion	MCA2624	MCA2624	Lipoprotein ABC transporter, permease protein	[TP0965-TP0582 (0.8143851)]
COG0845	COG4591	MCA1361	MCA1361	HlyD family secretion protein	MCA2624	MCA2624	Lipoprotein ABC transporter, permease protein	[TP0965-TP0582 (0.8143851)]
COG0845	COG4591	MCA2132	MCA2132	HlyD family secretion protein	MCA2624	MCA2624	Lipoprotein ABC transporter, permease protein	[TP0965-TP0582 (0.8143851)]
COG0845	COG4591	MCA1766	MCA1766	Putative heavy metal efflux system protein	MCA2624	MCA2624	Lipoprotein ABC transporter, permease protein	[TP0965-TP0582 (0.8143851)]
COG0845	COG4591	MCA2325	MCA2325	Efflux transporter, RND family, MFP subunit	MCA2624	MCA2624	Lipoprotein ABC transporter, permease protein	[TP0965-TP0582 (0.8143851)]
COG0845	COG4591	MCA2153	MCA2153	HlyD family secretion protein	MCA2624	MCA2624	Lipoprotein ABC transporter, permease protein	[TP0965-TP0582 (0.8143851)]
COG0845	COG4591	MCA0177	MCA0177	Hypothetical protein {UniProtKB/TrEMBL:Q60CD1}	MCA2624	MCA2624	Lipoprotein ABC transporter, permease protein	[TP0965-TP0582 (0.8143851)]
COG0845	COG4591	MCA1596	MCA1596	Multidrug efflux system, HlyD family subunit	MCA2624	MCA2624	Lipoprotein ABC transporter, permease protein	[TP0965-TP0582 (0.8143851)]
COG0845	COG4591	MCA2719	MCA2719	Putative heavy metal efflux system protein	MCA2624	MCA2624	Lipoprotein ABC transporter, permease protein	[TP0965-TP0582 (0.8143851)]
COG0845	COG4591	MCA1936	MCA1936	Putative transporter {UniProtKB/TrEMBL:Q606S9}	MCA2624	MCA2624	Lipoprotein ABC transporter, permease protein	[TP0965-TP0582 (0.8143851)]
COG0617	COG0860	MCA2312	MCA2312	PolyA polymerase {UniProtKB/TrEMBL:Q605H2}	MCA1296	MCA1296	N-acetylmuramoyl-L-alanine amidase, family 3	[TP0270-TP0247 (0.76828843)]
COG0617	COG0860	MCA2306	MCA2306	TRNA nucleotidyltransferase/poly(A) polymerase	MCA1296	MCA1296	N-acetylmuramoyl-L-alanine amidase, family 3	[TP0270-TP0247 (0.76828843)]
COG0617	COG0860	MCA0022	cca	Multifunctional CCA protein [Includes: CCA-adding enzyme (EC 2.7.7.25) (EC 2.7.7.21) (tRNA nucleotidyltransferase) (tRNA adenylyl-/cytidylyl- transferase) (tRNA CCA-pyrophosphorylase) (tRNA-NT); 2'-nucleotidase (EC 3.1.3.-); 2',3'-cyclic phosphodiesterase (EC 3.1.4.-); Phosphatase (EC 3.1.3.-)]	MCA1296	MCA1296	N-acetylmuramoyl-L-alanine amidase, family 3	[TP0270-TP0247 (0.76828843)]
COG0201	COG0550	MCA2352	MCA2352	Preprotein translocase, SecY subunit	MCA2839	MCA2839	DNA topoisomerase I {UniProtKB/TrEMBL:Q603G7}	[TP0208-TP0394 (0.8044664)]
COG0768	COG2812	MCA2434	MCA2434	Penicillin-binding protein 3	MCA1328	MCA1328	DNA polymerase III, gamma and tau subunits	[TP0500-TP1005 (0.655462)]
COG0768	COG2812	MCA0103	MCA0103	Penicillin-binding protein 2	MCA1328	MCA1328	DNA polymerase III, gamma and tau subunits	[TP0500-TP1005 (0.655462)]
COG0180	COG0564	MCA2526	MCA2526	Tryptophanyl-tRNA synthetase	MCA1592	MCA1592	Pseudouridine synthase {UniProtKB/TrEMBL:Q608A5}	[TP0632-TP0339 (0.7885255)]
COG0180	COG0564	MCA2526	MCA2526	Tryptophanyl-tRNA synthetase	MCA1479	MCA1479	Pseudouridine synthase {UniProtKB/TrEMBL:Q608L1}	[TP0632-TP0339 (0.7885255)]
COG0180	COG0564	MCA2526	MCA2526	Tryptophanyl-tRNA synthetase	MCA0972	MCA0972	Pseudouridine synthase {UniProtKB/TrEMBL:Q60A96}	[TP0632-TP0339 (0.7885255)]
COG0090	COG0223	MCA2369	rplB	Ribosomal protein L2 {UniProtKB/TrEMBL:Q605B5}	MCA2844	fmt	Methionyl-tRNA formyltransferase (EC 2.1.2.9)	[TP0192-TP0756 (0.8610547)]
COG0632	COG2255	MCA1222	ruvA	Holliday junction ATP-dependent DNA helicase ruvA (EC 3.6.1.-)	MCA1223	ruvB	Holliday junction ATP-dependent DNA helicase ruvB (EC 3.6.1.-)	[TP0543-TP0162 (0.9659884)]
COG0462	COG0817	MCA1716	MCA1716	Ribose-phosphate pyrophosphokinase family protein	MCA1221	ruvC	Crossover junction endodeoxyribonuclease ruvC (EC 3.1.22.4) (Holliday junction nuclease ruvC) (Holliday junction resolvase ruvC)	[TP0294-TP0517 (0.54911256)]
COG0462	COG0817	MCA1056	MCA1056	Ribose-phosphate pyrophosphokinase	MCA1221	ruvC	Crossover junction endodeoxyribonuclease ruvC (EC 3.1.22.4) (Holliday junction nuclease ruvC) (Holliday junction resolvase ruvC)	[TP0294-TP0517 (0.54911256)]
COG0125	COG0586	MCA1996	tmk	Thymidylate kinase {UniProtKB/Swiss-Prot:Q606M0}	MCA2742	MCA2742	DedA family protein {UniProtKB/TrEMBL:Q603Q8}	[TP0354-TP0779 (0.67954355)]
COG0125	COG0586	MCA1996	tmk	Thymidylate kinase {UniProtKB/Swiss-Prot:Q606M0}	MCA0667	MCA0667	DedA family protein {UniProtKB/TrEMBL:Q60B17}	[TP0354-TP0779 (0.67954355)]
COG0257	COG0577	MCA2351	MCA2351	50S ribosomal protein L36	MCA1808	MCA1808	Putative ABC-transporter permease protein	[TP0209-TP0962 (0.5903608)]
COG0257	COG0577	MCA2351	MCA2351	50S ribosomal protein L36	MCA1840	MCA1840	Hypothetical protein {UniProtKB/TrEMBL:Q607C1}	[TP0209-TP0962 (0.5903608)]
COG0457	COG1653	MCA1053	MCA1053	TPR domain protein {UniProtKB/TrEMBL:Q60A19}	MCA1941	MCA1941	Putative sugar ABC transporter, sugar-binding	[TP0067-TP0074 (0.6656524)]
COG0457	COG1653	MCA1512	MCA1512	TPR domain protein {UniProtKB/TrEMBL:Q608H9}	MCA1941	MCA1941	Putative sugar ABC transporter, sugar-binding	[TP0067-TP0074 (0.6656524)]
COG0457	COG1653	MCA1516	MCA1516	TPR domain protein, interruption-C	MCA1941	MCA1941	Putative sugar ABC transporter, sugar-binding	[TP0067-TP0074 (0.6656524)]
COG0457	COG1653	MCA1511	MCA1511	TPR domain protein {UniProtKB/TrEMBL:Q608I0}	MCA1941	MCA1941	Putative sugar ABC transporter, sugar-binding	[TP0067-TP0074 (0.6656524)]
COG0457	COG1653	MCA1518	MCA1518	TPR domain protein, interruption-N	MCA1941	MCA1941	Putative sugar ABC transporter, sugar-binding	[TP0067-TP0074 (0.6656524)]
COG0222	COG0802	MCA1065	rplL	50S ribosomal protein L7/L12	MCA1300	MCA1300	Hypothetical protein {UniProtKB/TrEMBL:Q609D5}	[TP0240-TP0875 (0.8481433)]
COG0495	COG1214	MCA1453	leuS	Leucyl-tRNA synthetase (EC 6.1.1.4) (Leucine--tRNA ligase) (LeuRS)	MCA2210	MCA2210	Hypothetical protein {UniProtKB/TrEMBL:Q605R8}	[TP0586-TP0876 (0.5571989)]
COG0192	COG0592	MCA0450	MCA0450	S-adenosylmethionine synthetase	MCA3032	MCA3032	DNA polymerase III, beta subunit	[TP0794-TP0002 (0.8412751)]
COG0192	COG0592	MCA0139	metK	S-adenosylmethionine synthetase (EC 2.5.1.6) (Methionine adenosyltransferase) (AdoMet synthetase) (MAT)	MCA3032	MCA3032	DNA polymerase III, beta subunit	[TP0794-TP0002 (0.8412751)]
COG0360	COG0616	MCA2038	rpsF	30S ribosomal protein S6	MCA2661	MCA2661	Prophage LambdaMc01, peptidase, U7 family	[TP0063-TP0997 (0.6657489)]
COG0360	COG0616	MCA2038	rpsF	30S ribosomal protein S6	MCA1478	MCA1478	Putative signal peptide peptidase SppA	[TP0063-TP0997 (0.6657489)]
COG0125	COG0457	MCA1996	tmk	Thymidylate kinase {UniProtKB/Swiss-Prot:Q606M0}	MCA1518	MCA1518	TPR domain protein, interruption-N	[TP0354-TP0648 (0.5206915)]
COG0125	COG0457	MCA1996	tmk	Thymidylate kinase {UniProtKB/Swiss-Prot:Q606M0}	MCA1511	MCA1511	TPR domain protein {UniProtKB/TrEMBL:Q608I0}	[TP0354-TP0648 (0.5206915)]
COG0125	COG0457	MCA1996	tmk	Thymidylate kinase {UniProtKB/Swiss-Prot:Q606M0}	MCA1053	MCA1053	TPR domain protein {UniProtKB/TrEMBL:Q60A19}	[TP0354-TP0648 (0.5206915)]
COG0125	COG0457	MCA1996	tmk	Thymidylate kinase {UniProtKB/Swiss-Prot:Q606M0}	MCA1516	MCA1516	TPR domain protein, interruption-C	[TP0354-TP0648 (0.5206915)]
COG0125	COG0457	MCA1996	tmk	Thymidylate kinase {UniProtKB/Swiss-Prot:Q606M0}	MCA1512	MCA1512	TPR domain protein {UniProtKB/TrEMBL:Q608H9}	[TP0354-TP0648 (0.5206915)]
COG0265	COG0333	MCA2343	MCA2343	Protease DO {UniProtKB/TrEMBL:Q605E1}	MCA2005	rpmF	Ribosomal protein L32 {UniProtKB/TrEMBL:Q606L1}	[TP0773-TP0807 (0.5060325)]
COG0265	COG0333	MCA1619	MCA1619	Trypsin domain protein {UniProtKB/TrEMBL:Q607Y2}	MCA2005	rpmF	Ribosomal protein L32 {UniProtKB/TrEMBL:Q606L1}	[TP0773-TP0807 (0.5060325)]
COG0265	COG0333	MCA1467	MCA1467	Serine protease, MucD {UniProtKB/TrEMBL:Q608M3}	MCA2005	rpmF	Ribosomal protein L32 {UniProtKB/TrEMBL:Q606L1}	[TP0773-TP0807 (0.5060325)]
COG0265	COG0333	MCA1599	MCA1599	Putative serine protease, MucD	MCA2005	rpmF	Ribosomal protein L32 {UniProtKB/TrEMBL:Q606L1}	[TP0773-TP0807 (0.5060325)]
COG0265	COG0333	MCA1725	MCA1725	Putative serine protease	MCA2005	rpmF	Ribosomal protein L32 {UniProtKB/TrEMBL:Q606L1}	[TP0773-TP0807 (0.5060325)]
COG0802	COG0860	MCA1300	MCA1300	Hypothetical protein {UniProtKB/TrEMBL:Q609D5}	MCA1296	MCA1296	N-acetylmuramoyl-L-alanine amidase, family 3	[TP0875-TP0247 (0.90700364)]
COG0495	COG0761	MCA1453	leuS	Leucyl-tRNA synthetase (EC 6.1.1.4) (Leucine--tRNA ligase) (LeuRS)	MCA1815	ispH	4-hydroxy-3-methylbut-2-enyl diphosphate reductase (EC 1.17.1.2)	[TP0586-TP0547 (0.63095015)]
COG0820	COG2812	MCA2887	MCA2887	Hypothetical protein {UniProtKB/TrEMBL:Q603C0}	MCA1328	MCA1328	DNA polymerase III, gamma and tau subunits	[TP0068-TP1005 (0.60435057)]
COG1509	COG1509	MCA1321	MCA1321	Hypothetical protein {UniProtKB/TrEMBL:Q609B4}	MCA1321	MCA1321	Hypothetical protein {UniProtKB/TrEMBL:Q609B4}	[TP0121-TP0121 (0.7367639)]
COG0577	COG0845	MCA1840	MCA1840	Hypothetical protein {UniProtKB/TrEMBL:Q607C1}	MCA2153	MCA2153	HlyD family secretion protein	[TP0963-TP0965 (0.93032813)]
COG0577	COG0845	MCA1840	MCA1840	Hypothetical protein {UniProtKB/TrEMBL:Q607C1}	MCA0554	MCA0554	HlyD family secretion protein	[TP0963-TP0965 (0.93032813)]
COG0577	COG0845	MCA1808	MCA1808	Putative ABC-transporter permease protein	MCA0979	MCA0979	Putative transporter {UniProtKB/TrEMBL:Q60A89}	[TP0963-TP0965 (0.93032813)]
COG0577	COG0845	MCA1840	MCA1840	Hypothetical protein {UniProtKB/TrEMBL:Q607C1}	MCA0177	MCA0177	Hypothetical protein {UniProtKB/TrEMBL:Q60CD1}	[TP0963-TP0965 (0.93032813)]
COG0577	COG0845	MCA1808	MCA1808	Putative ABC-transporter permease protein	MCA1766	MCA1766	Putative heavy metal efflux system protein	[TP0963-TP0965 (0.93032813)]
COG0577	COG0845	MCA1840	MCA1840	Hypothetical protein {UniProtKB/TrEMBL:Q607C1}	MCA1361	MCA1361	HlyD family secretion protein	[TP0963-TP0965 (0.93032813)]
COG0577	COG0845	MCA1808	MCA1808	Putative ABC-transporter permease protein	MCA2153	MCA2153	HlyD family secretion protein	[TP0963-TP0965 (0.93032813)]
COG0577	COG0845	MCA1808	MCA1808	Putative ABC-transporter permease protein	MCA2230	MCA2230	Efflux transporter, RND family, MFP subunit	[TP0963-TP0965 (0.93032813)]
COG0577	COG0845	MCA1840	MCA1840	Hypothetical protein {UniProtKB/TrEMBL:Q607C1}	MCA1936	MCA1936	Putative transporter {UniProtKB/TrEMBL:Q606S9}	[TP0963-TP0965 (0.93032813)]
COG0577	COG0845	MCA1808	MCA1808	Putative ABC-transporter permease protein	MCA0177	MCA0177	Hypothetical protein {UniProtKB/TrEMBL:Q60CD1}	[TP0963-TP0965 (0.93032813)]
COG0577	COG0845	MCA1840	MCA1840	Hypothetical protein {UniProtKB/TrEMBL:Q607C1}	MCA2263	MCA2263	Putative heavy metal efflux pump membrane fusion	[TP0963-TP0965 (0.93032813)]
COG0577	COG0845	MCA1840	MCA1840	Hypothetical protein {UniProtKB/TrEMBL:Q607C1}	MCA2230	MCA2230	Efflux transporter, RND family, MFP subunit	[TP0963-TP0965 (0.93032813)]
COG0577	COG0845	MCA1840	MCA1840	Hypothetical protein {UniProtKB/TrEMBL:Q607C1}	MCA2325	MCA2325	Efflux transporter, RND family, MFP subunit	[TP0963-TP0965 (0.93032813)]
COG0577	COG0845	MCA1808	MCA1808	Putative ABC-transporter permease protein	MCA2814	MCA2814	Efflux transporter, RND family, MFP subunit	[TP0963-TP0965 (0.93032813)]
COG0577	COG0845	MCA1840	MCA1840	Hypothetical protein {UniProtKB/TrEMBL:Q607C1}	MCA1596	MCA1596	Multidrug efflux system, HlyD family subunit	[TP0963-TP0965 (0.93032813)]
COG0577	COG0845	MCA1840	MCA1840	Hypothetical protein {UniProtKB/TrEMBL:Q607C1}	MCA2132	MCA2132	HlyD family secretion protein	[TP0963-TP0965 (0.93032813)]
COG0577	COG0845	MCA1840	MCA1840	Hypothetical protein {UniProtKB/TrEMBL:Q607C1}	MCA1766	MCA1766	Putative heavy metal efflux system protein	[TP0963-TP0965 (0.93032813)]
COG0577	COG0845	MCA1808	MCA1808	Putative ABC-transporter permease protein	MCA1361	MCA1361	HlyD family secretion protein	[TP0963-TP0965 (0.93032813)]
COG0577	COG0845	MCA1840	MCA1840	Hypothetical protein {UniProtKB/TrEMBL:Q607C1}	MCA1721	MCA1721	Efflux transporter, RND family, MFP subunit	[TP0963-TP0965 (0.93032813)]
COG0577	COG0845	MCA1808	MCA1808	Putative ABC-transporter permease protein	MCA1810	MCA1810	Hypothetical protein {UniProtKB/TrEMBL:Q607F0}	[TP0963-TP0965 (0.93032813)]
COG0577	COG0845	MCA1840	MCA1840	Hypothetical protein {UniProtKB/TrEMBL:Q607C1}	MCA1810	MCA1810	Hypothetical protein {UniProtKB/TrEMBL:Q607F0}	[TP0963-TP0965 (0.93032813)]
COG0577	COG0845	MCA1808	MCA1808	Putative ABC-transporter permease protein	MCA1596	MCA1596	Multidrug efflux system, HlyD family subunit	[TP0963-TP0965 (0.93032813)]
COG0577	COG0845	MCA1808	MCA1808	Putative ABC-transporter permease protein	MCA2719	MCA2719	Putative heavy metal efflux system protein	[TP0963-TP0965 (0.93032813)]
COG0577	COG0845	MCA1840	MCA1840	Hypothetical protein {UniProtKB/TrEMBL:Q607C1}	MCA0979	MCA0979	Putative transporter {UniProtKB/TrEMBL:Q60A89}	[TP0963-TP0965 (0.93032813)]
COG0577	COG0845	MCA1808	MCA1808	Putative ABC-transporter permease protein	MCA0554	MCA0554	HlyD family secretion protein	[TP0963-TP0965 (0.93032813)]
COG0577	COG0845	MCA1808	MCA1808	Putative ABC-transporter permease protein	MCA2325	MCA2325	Efflux transporter, RND family, MFP subunit	[TP0963-TP0965 (0.93032813)]
COG0577	COG0845	MCA1808	MCA1808	Putative ABC-transporter permease protein	MCA2263	MCA2263	Putative heavy metal efflux pump membrane fusion	[TP0963-TP0965 (0.93032813)]
COG0577	COG0845	MCA1808	MCA1808	Putative ABC-transporter permease protein	MCA1721	MCA1721	Efflux transporter, RND family, MFP subunit	[TP0963-TP0965 (0.93032813)]
COG0577	COG0845	MCA1808	MCA1808	Putative ABC-transporter permease protein	MCA2132	MCA2132	HlyD family secretion protein	[TP0963-TP0965 (0.93032813)]
COG0577	COG0845	MCA1808	MCA1808	Putative ABC-transporter permease protein	MCA1936	MCA1936	Putative transporter {UniProtKB/TrEMBL:Q606S9}	[TP0963-TP0965 (0.93032813)]
COG0577	COG0845	MCA1840	MCA1840	Hypothetical protein {UniProtKB/TrEMBL:Q607C1}	MCA2814	MCA2814	Efflux transporter, RND family, MFP subunit	[TP0963-TP0965 (0.93032813)]
COG0577	COG0845	MCA1840	MCA1840	Hypothetical protein {UniProtKB/TrEMBL:Q607C1}	MCA2719	MCA2719	Putative heavy metal efflux system protein	[TP0963-TP0965 (0.93032813)]
COG0333	COG1077	MCA2005	rpmF	Ribosomal protein L32 {UniProtKB/TrEMBL:Q606L1}	MCA0100	MCA0100	Rod shape-determining protein MreB	[TP0807-TP0497 (0.61855906)]
COG0234	COG1200	MCA1705	MCA1705	10 kDa chaperonin {UniProtKB/TrEMBL:Q607Q2}	MCA2025	MCA2025	ATP-dependent DNA helicase RecG	[TP1013-TP0687 (0.84594196)]
COG0234	COG1200	MCA0706	MCA0706	10 kDa chaperonin {UniProtKB/TrEMBL:Q60AY1}	MCA2025	MCA2025	ATP-dependent DNA helicase RecG	[TP1013-TP0687 (0.84594196)]
COG0084	COG2201	MCA1993	MCA1993	Deoxyribonuclease, TatD family	MCA0832	MCA0832	Protein-glutamate methylesterase	[TP0994-TP0631 (0.71912634)]
COG0257	COG1253	MCA2351	MCA2351	50S ribosomal protein L36	MCA1250	MCA1250	CBS domain protein {UniProtKB/TrEMBL:Q609I4}	[TP0209-TP0027 (0.74441797)]
COG0060	COG0681	MCA2253	ileS	Isoleucyl-tRNA synthetase (EC 6.1.1.5) (Isoleucine--tRNA ligase) (IleRS)	MCA1465	MCA1465	Signal peptidase I {UniProtKB/TrEMBL:Q608M5}	[TP0452-TP0185 (0.79878455)]
COG0558	COG2239	MCA1682	MCA1682	CDP-diacylglycerol--glycerol-3-phosphate	MCA0108	MCA0108	Magnesium transporter {UniProtKB/TrEMBL:Q60CJ8}	[TP0256-TP0917 (0.6007029)]
COG0558	COG2239	MCA0372	MCA0372	CDP-alcohol phosphatidyltransferase family	MCA0108	MCA0108	Magnesium transporter {UniProtKB/TrEMBL:Q60CJ8}	[TP0256-TP0917 (0.6007029)]
COG0459	COG2236	MCA1704	groL2	60 kDa chaperonin 2 (Protein Cpn60 2) (groEL protein 2)	MCA2827	MCA2827	Phosphoribosyl transferase domain protein	[TP0030-TP0050 (0.733236)]
COG0459	COG2236	MCA0707	groL1	60 kDa chaperonin 1 (Protein Cpn60 1) (groEL protein 1)	MCA2827	MCA2827	Phosphoribosyl transferase domain protein	[TP0030-TP0050 (0.733236)]
COG0459	COG2236	MCA1202	groL3	60 kDa chaperonin 3 (Protein Cpn60 3) (groEL protein 3)	MCA2827	MCA2827	Phosphoribosyl transferase domain protein	[TP0030-TP0050 (0.733236)]
COG1352	COG1595	MCA0829	MCA0829	Methyltransferase, CheR family	MCA1471	MCA1471	RNA polymerase sigma-30 factor	[TP0630-TP0092 (0.6191048)]
COG0593	COG1077	MCA2522	MCA2522	DnaA domain protein {UniProtKB/TrEMBL:Q604L7}	MCA0100	MCA0100	Rod shape-determining protein MreB	[TP0001-TP0497 (0.678435)]
COG0593	COG1077	MCA1630	MCA1630	DnaA domain protein {UniProtKB/TrEMBL:Q607X3}	MCA0100	MCA0100	Rod shape-determining protein MreB	[TP0001-TP0497 (0.678435)]
COG0593	COG1077	MCA3033	dnaA	Chromosomal replication initiator protein dnaA	MCA0100	MCA0100	Rod shape-determining protein MreB	[TP0001-TP0497 (0.678435)]
COG0249	COG0357	MCA0576	mutS	DNA mismatch repair protein mutS	MCA0002	gidB	Methyltransferase gidB (EC 2.1.-.-) (Glucose-inhibited division protein B)	[TP0328-TP0946 (0.7367136)]
COG0658	COG1187	MCA2627	MCA2627	DNA internalization-related competence protein	MCA0548	MCA0548	RNA pseudouridine synthase family protein	[TP0336-TP0459 (0.6079956)]
COG0658	COG1187	MCA2627	MCA2627	DNA internalization-related competence protein	MCA2205	MCA2205	RNA pseudouridine synthase family protein	[TP0336-TP0459 (0.6079956)]
COG0465	COG0465	MCA0851	MCA0851	Cell division protein FtsH	MCA1848	MCA1848	Cell division protein FtsH	[TP0330-TP0330 (0.73856413)]
COG0465	COG0465	MCA1848	MCA1848	Cell division protein FtsH	MCA0851	MCA0851	Cell division protein FtsH	[TP0330-TP0330 (0.73856413)]
COG0465	COG0465	MCA0851	MCA0851	Cell division protein FtsH	MCA0851	MCA0851	Cell division protein FtsH	[TP0330-TP0330 (0.73856413)]
COG0465	COG0465	MCA1848	MCA1848	Cell division protein FtsH	MCA1848	MCA1848	Cell division protein FtsH	[TP0330-TP0330 (0.73856413)]
COG0860	COG1192	MCA1296	MCA1296	N-acetylmuramoyl-L-alanine amidase, family 3	MCA1454	MCA1454	ParA family protein {UniProtKB/TrEMBL:Q608N6}	[TP0247-TP0272 (0.7527567)]
COG0860	COG1192	MCA1296	MCA1296	N-acetylmuramoyl-L-alanine amidase, family 3	MCA2341	MCA2341	ParA family protein {UniProtKB/TrEMBL:Q605E3}	[TP0247-TP0272 (0.7527567)]
COG0860	COG1192	MCA1296	MCA1296	N-acetylmuramoyl-L-alanine amidase, family 3	MCA0003	MCA0003	ParA family protein {UniProtKB/TrEMBL:Q60CS3}	[TP0247-TP0272 (0.7527567)]
COG0242	COG0272	MCA1371	MCA1371	Polypeptide deformylase	MCA2438	MCA2438	DNA ligase, NAD-dependent	[TP0757-TP0634 (0.68197167)]
COG0242	COG0272	MCA2843	MCA2843	Polypeptide deformylase	MCA2438	MCA2438	DNA ligase, NAD-dependent	[TP0757-TP0634 (0.68197167)]
COG0265	COG0817	MCA1619	MCA1619	Trypsin domain protein {UniProtKB/TrEMBL:Q607Y2}	MCA1221	ruvC	Crossover junction endodeoxyribonuclease ruvC (EC 3.1.22.4) (Holliday junction nuclease ruvC) (Holliday junction resolvase ruvC)	[TP0773-TP0517 (0.5118523)]
COG0265	COG0817	MCA1725	MCA1725	Putative serine protease	MCA1221	ruvC	Crossover junction endodeoxyribonuclease ruvC (EC 3.1.22.4) (Holliday junction nuclease ruvC) (Holliday junction resolvase ruvC)	[TP0773-TP0517 (0.5118523)]
COG0265	COG0817	MCA2343	MCA2343	Protease DO {UniProtKB/TrEMBL:Q605E1}	MCA1221	ruvC	Crossover junction endodeoxyribonuclease ruvC (EC 3.1.22.4) (Holliday junction nuclease ruvC) (Holliday junction resolvase ruvC)	[TP0773-TP0517 (0.5118523)]
COG0265	COG0817	MCA1599	MCA1599	Putative serine protease, MucD	MCA1221	ruvC	Crossover junction endodeoxyribonuclease ruvC (EC 3.1.22.4) (Holliday junction nuclease ruvC) (Holliday junction resolvase ruvC)	[TP0773-TP0517 (0.5118523)]
COG0265	COG0817	MCA1467	MCA1467	Serine protease, MucD {UniProtKB/TrEMBL:Q608M3}	MCA1221	ruvC	Crossover junction endodeoxyribonuclease ruvC (EC 3.1.22.4) (Holliday junction nuclease ruvC) (Holliday junction resolvase ruvC)	[TP0773-TP0517 (0.5118523)]
COG0187	COG0358	MCA3030	MCA3030	DNA gyrase, B subunit {UniProtKB/TrEMBL:Q602N3}	MCA2993	MCA2993	DNA primase {UniProtKB/TrEMBL:Q602R8}	[TP1006-TP0492 (0.55112576)]
COG0187	COG0358	MCA0820	MCA0820	DNA topoisomerase IV, B subunit	MCA2993	MCA2993	DNA primase {UniProtKB/TrEMBL:Q602R8}	[TP1006-TP0492 (0.55112576)]
COG1154	COG2812	MCA0817	MCA0817	1-deoxy-D-xylulose-5-phosphate synthase	MCA1328	MCA1328	DNA polymerase III, gamma and tau subunits	[TP0824-TP1005 (0.68180764)]
COG0223	COG1551	MCA2844	fmt	Methionyl-tRNA formyltransferase (EC 2.1.2.9)	MCA0391	MCA0391	Carbon storage regulator	[TP0756-TP0657 (0.72355264)]
COG0080	COG0265	MCA1062	rplK	50S ribosomal protein L11	MCA1725	MCA1725	Putative serine protease	[TP0237-TP0773 (0.6164146)]
COG0080	COG0265	MCA1062	rplK	50S ribosomal protein L11	MCA1599	MCA1599	Putative serine protease, MucD	[TP0237-TP0773 (0.6164146)]
COG0080	COG0265	MCA1062	rplK	50S ribosomal protein L11	MCA2343	MCA2343	Protease DO {UniProtKB/TrEMBL:Q605E1}	[TP0237-TP0773 (0.6164146)]
COG0080	COG0265	MCA1062	rplK	50S ribosomal protein L11	MCA1467	MCA1467	Serine protease, MucD {UniProtKB/TrEMBL:Q608M3}	[TP0237-TP0773 (0.6164146)]
COG0080	COG0265	MCA1062	rplK	50S ribosomal protein L11	MCA1619	MCA1619	Trypsin domain protein {UniProtKB/TrEMBL:Q607Y2}	[TP0237-TP0773 (0.6164146)]
COG2812	COG2812	MCA1328	MCA1328	DNA polymerase III, gamma and tau subunits	MCA1328	MCA1328	DNA polymerase III, gamma and tau subunits	[TP1005-TP1005 (0.52391654)]
COG0223	COG0234	MCA2844	fmt	Methionyl-tRNA formyltransferase (EC 2.1.2.9)	MCA0706	MCA0706	10 kDa chaperonin {UniProtKB/TrEMBL:Q60AY1}	[TP0756-TP1013 (0.64276713)]
COG0223	COG0234	MCA2844	fmt	Methionyl-tRNA formyltransferase (EC 2.1.2.9)	MCA1705	MCA1705	10 kDa chaperonin {UniProtKB/TrEMBL:Q607Q2}	[TP0756-TP1013 (0.64276713)]
COG0036	COG1653	MCA2582	MCA2582	Ribulose-phosphate 3-epimerase	MCA1941	MCA1941	Putative sugar ABC transporter, sugar-binding	[TP0945-TP0074 (0.654426)]
COG0357	COG0459	MCA0002	gidB	Methyltransferase gidB (EC 2.1.-.-) (Glucose-inhibited division protein B)	MCA0707	groL1	60 kDa chaperonin 1 (Protein Cpn60 1) (groEL protein 1)	[TP0946-TP0030 (0.68326145)]
COG0357	COG0459	MCA0002	gidB	Methyltransferase gidB (EC 2.1.-.-) (Glucose-inhibited division protein B)	MCA1202	groL3	60 kDa chaperonin 3 (Protein Cpn60 3) (groEL protein 3)	[TP0946-TP0030 (0.68326145)]
COG0357	COG0459	MCA0002	gidB	Methyltransferase gidB (EC 2.1.-.-) (Glucose-inhibited division protein B)	MCA1704	groL2	60 kDa chaperonin 2 (Protein Cpn60 2) (groEL protein 2)	[TP0946-TP0030 (0.68326145)]
COG0664	COG1074	MCA2120	MCA2120	Transcriptional regulator, Crp/Fnr family	MCA0691	MCA0691	Exodeoxyribonuclease V, beta subunit	[TP0089-TP0898 (0.8304331)]
COG0223	COG0242	MCA2844	fmt	Methionyl-tRNA formyltransferase (EC 2.1.2.9)	MCA2843	MCA2843	Polypeptide deformylase	[TP0756-TP0757 (0.8300303)]
COG0223	COG0242	MCA2844	fmt	Methionyl-tRNA formyltransferase (EC 2.1.2.9)	MCA1371	MCA1371	Polypeptide deformylase	[TP0756-TP0757 (0.8300303)]
COG0233	COG0359	MCA0570	frr	Ribosome recycling factor (Ribosome-releasing factor) (RRF)	MCA2035	rplI	Ribosomal protein L9 {UniProtKB/TrEMBL:Q606I1}	[TP0604-TP0060 (0.5105792)]
COG0012	COG0457	MCA2032	MCA2032	GTP-binding protein YchF	MCA1516	MCA1516	TPR domain protein, interruption-C	[TP0124-TP0067 (0.81355333)]
COG0012	COG0457	MCA2032	MCA2032	GTP-binding protein YchF	MCA1511	MCA1511	TPR domain protein {UniProtKB/TrEMBL:Q608I0}	[TP0124-TP0067 (0.81355333)]
COG0012	COG0457	MCA2032	MCA2032	GTP-binding protein YchF	MCA1053	MCA1053	TPR domain protein {UniProtKB/TrEMBL:Q60A19}	[TP0124-TP0067 (0.81355333)]
COG0012	COG0457	MCA2032	MCA2032	GTP-binding protein YchF	MCA1518	MCA1518	TPR domain protein, interruption-N	[TP0124-TP0067 (0.81355333)]
COG0012	COG0457	MCA2032	MCA2032	GTP-binding protein YchF	MCA1512	MCA1512	TPR domain protein {UniProtKB/TrEMBL:Q608H9}	[TP0124-TP0067 (0.81355333)]
COG0265	COG0492	MCA1619	MCA1619	Trypsin domain protein {UniProtKB/TrEMBL:Q607Y2}	MCA1694	MCA1694	Thioredoxin-disulfide reductase	[TP0773-TP0814 (0.6926654)]
COG0265	COG0492	MCA1467	MCA1467	Serine protease, MucD {UniProtKB/TrEMBL:Q608M3}	MCA1694	MCA1694	Thioredoxin-disulfide reductase	[TP0773-TP0814 (0.6926654)]
COG0265	COG0492	MCA2343	MCA2343	Protease DO {UniProtKB/TrEMBL:Q605E1}	MCA1694	MCA1694	Thioredoxin-disulfide reductase	[TP0773-TP0814 (0.6926654)]
COG0265	COG0492	MCA1725	MCA1725	Putative serine protease	MCA1694	MCA1694	Thioredoxin-disulfide reductase	[TP0773-TP0814 (0.6926654)]
COG0265	COG0492	MCA1599	MCA1599	Putative serine protease, MucD	MCA1694	MCA1694	Thioredoxin-disulfide reductase	[TP0773-TP0814 (0.6926654)]
COG0124	COG0608	MCA2889	hisS	Histidyl-tRNA synthetase (EC 6.1.1.21) (Histidine--tRNA ligase) (HisRS)	MCA0628	MCA0628	Single-stranded-DNA-specific exonuclease RecJ	[TP0641-TP0704 (0.75894904)]
COG0465	COG0772	MCA0851	MCA0851	Cell division protein FtsH	MCA0104	MCA0104	Rod shape-determining protein RodA	[TP0330-TP0387 (0.8016956)]
COG0465	COG0772	MCA1848	MCA1848	Cell division protein FtsH	MCA2430	MCA2430	Cell division protein FtsW	[TP0330-TP0387 (0.8016956)]
COG0465	COG0772	MCA0851	MCA0851	Cell division protein FtsH	MCA2430	MCA2430	Cell division protein FtsW	[TP0330-TP0387 (0.8016956)]
COG0465	COG0772	MCA1848	MCA1848	Cell division protein FtsH	MCA0104	MCA0104	Rod shape-determining protein RodA	[TP0330-TP0387 (0.8016956)]
COG0234	COG0792	MCA1705	MCA1705	10 kDa chaperonin {UniProtKB/TrEMBL:Q607Q2}	MCA0184	MCA0184	Hypothetical protein {UniProtKB/TrEMBL:Q60CC4}	[TP1013-TP0913 (0.7815084)]
COG0234	COG0792	MCA0706	MCA0706	10 kDa chaperonin {UniProtKB/TrEMBL:Q60AY1}	MCA0184	MCA0184	Hypothetical protein {UniProtKB/TrEMBL:Q60CC4}	[TP1013-TP0913 (0.7815084)]
COG0457	COG1426	MCA1053	MCA1053	TPR domain protein {UniProtKB/TrEMBL:Q60A19}	MCA1363	MCA1363	Hypothetical protein {UniProtKB/TrEMBL:Q608X3}	[TP0268-TP0334 (0.739808)]
COG0457	COG1426	MCA1512	MCA1512	TPR domain protein {UniProtKB/TrEMBL:Q608H9}	MCA1363	MCA1363	Hypothetical protein {UniProtKB/TrEMBL:Q608X3}	[TP0268-TP0334 (0.739808)]
COG0457	COG1426	MCA1518	MCA1518	TPR domain protein, interruption-N	MCA1363	MCA1363	Hypothetical protein {UniProtKB/TrEMBL:Q608X3}	[TP0268-TP0334 (0.739808)]
COG0457	COG1426	MCA1511	MCA1511	TPR domain protein {UniProtKB/TrEMBL:Q608I0}	MCA1363	MCA1363	Hypothetical protein {UniProtKB/TrEMBL:Q608X3}	[TP0268-TP0334 (0.739808)]
COG0457	COG1426	MCA1516	MCA1516	TPR domain protein, interruption-C	MCA1363	MCA1363	Hypothetical protein {UniProtKB/TrEMBL:Q608X3}	[TP0268-TP0334 (0.739808)]
COG0192	COG0217	MCA0450	MCA0450	S-adenosylmethionine synthetase	MCA1220	MCA1220	Hypothetical UPF0082 protein MCA1220	[TP0794-TP0474 (0.71912634)]
COG0192	COG0217	MCA0139	metK	S-adenosylmethionine synthetase (EC 2.5.1.6) (Methionine adenosyltransferase) (AdoMet synthetase) (MAT)	MCA1220	MCA1220	Hypothetical UPF0082 protein MCA1220	[TP0794-TP0474 (0.71912634)]
COG0201	COG2239	MCA2352	MCA2352	Preprotein translocase, SecY subunit	MCA0108	MCA0108	Magnesium transporter {UniProtKB/TrEMBL:Q60CJ8}	[TP0208-TP0917 (0.5527395)]
COG0860	COG1214	MCA1296	MCA1296	N-acetylmuramoyl-L-alanine amidase, family 3	MCA2210	MCA2210	Hypothetical protein {UniProtKB/TrEMBL:Q605R8}	[TP0247-TP0876 (0.6334264)]
COG0477	COG0845	MCA2258	MCA2258	Drug resistance transporter, EmrB/QacA subfamily	MCA1361	MCA1361	HlyD family secretion protein	[TP0840-TP0965 (0.8653204)]
COG0477	COG0845	MCA1932	MCA1932	Putative membrane protein	MCA1596	MCA1596	Multidrug efflux system, HlyD family subunit	[TP0840-TP0965 (0.8653204)]
COG0477	COG0845	MCA1521	MCA1521	Major facilitator family transporter	MCA1810	MCA1810	Hypothetical protein {UniProtKB/TrEMBL:Q607F0}	[TP0840-TP0965 (0.8653204)]
COG0477	COG0845	MCA0320	MCA0320	Putative ampG protein {UniProtKB/TrEMBL:Q60BZ3}	MCA1766	MCA1766	Putative heavy metal efflux system protein	[TP0840-TP0965 (0.8653204)]
COG0477	COG0845	MCA0320	MCA0320	Putative ampG protein {UniProtKB/TrEMBL:Q60BZ3}	MCA1936	MCA1936	Putative transporter {UniProtKB/TrEMBL:Q606S9}	[TP0840-TP0965 (0.8653204)]
COG0477	COG0845	MCA0703	MCA0703	Putative transporter {UniProtKB/TrEMBL:Q60AY4}	MCA1810	MCA1810	Hypothetical protein {UniProtKB/TrEMBL:Q607F0}	[TP0840-TP0965 (0.8653204)]
COG0477	COG0845	MCA1506	MCA1506	Putative membrane protein	MCA1810	MCA1810	Hypothetical protein {UniProtKB/TrEMBL:Q607F0}	[TP0840-TP0965 (0.8653204)]
COG0477	COG0845	MCA1932	MCA1932	Putative membrane protein	MCA2814	MCA2814	Efflux transporter, RND family, MFP subunit	[TP0840-TP0965 (0.8653204)]
COG0477	COG0845	MCA1506	MCA1506	Putative membrane protein	MCA1936	MCA1936	Putative transporter {UniProtKB/TrEMBL:Q606S9}	[TP0840-TP0965 (0.8653204)]
COG0477	COG0845	MCA2691	MCA2691	Major facilitator family transporter	MCA1596	MCA1596	Multidrug efflux system, HlyD family subunit	[TP0840-TP0965 (0.8653204)]
COG0477	COG0845	MCA1521	MCA1521	Major facilitator family transporter	MCA0979	MCA0979	Putative transporter {UniProtKB/TrEMBL:Q60A89}	[TP0840-TP0965 (0.8653204)]
COG0477	COG0845	MCA2258	MCA2258	Drug resistance transporter, EmrB/QacA subfamily	MCA0979	MCA0979	Putative transporter {UniProtKB/TrEMBL:Q60A89}	[TP0840-TP0965 (0.8653204)]
COG0477	COG0845	MCA0703	MCA0703	Putative transporter {UniProtKB/TrEMBL:Q60AY4}	MCA0177	MCA0177	Hypothetical protein {UniProtKB/TrEMBL:Q60CD1}	[TP0840-TP0965 (0.8653204)]
COG0477	COG0845	MCA1506	MCA1506	Putative membrane protein	MCA2153	MCA2153	HlyD family secretion protein	[TP0840-TP0965 (0.8653204)]
COG0477	COG0845	MCA2691	MCA2691	Major facilitator family transporter	MCA0177	MCA0177	Hypothetical protein {UniProtKB/TrEMBL:Q60CD1}	[TP0840-TP0965 (0.8653204)]
COG0477	COG0845	MCA2691	MCA2691	Major facilitator family transporter	MCA0554	MCA0554	HlyD family secretion protein	[TP0840-TP0965 (0.8653204)]
COG0477	COG0845	MCA0703	MCA0703	Putative transporter {UniProtKB/TrEMBL:Q60AY4}	MCA2230	MCA2230	Efflux transporter, RND family, MFP subunit	[TP0840-TP0965 (0.8653204)]
COG0477	COG0845	MCA2258	MCA2258	Drug resistance transporter, EmrB/QacA subfamily	MCA1936	MCA1936	Putative transporter {UniProtKB/TrEMBL:Q606S9}	[TP0840-TP0965 (0.8653204)]
COG0477	COG0845	MCA1506	MCA1506	Putative membrane protein	MCA0979	MCA0979	Putative transporter {UniProtKB/TrEMBL:Q60A89}	[TP0840-TP0965 (0.8653204)]
COG0477	COG0845	MCA2465	MCA2465	Putative membrane protein	MCA1721	MCA1721	Efflux transporter, RND family, MFP subunit	[TP0840-TP0965 (0.8653204)]
COG0477	COG0845	MCA2465	MCA2465	Putative membrane protein	MCA1936	MCA1936	Putative transporter {UniProtKB/TrEMBL:Q606S9}	[TP0840-TP0965 (0.8653204)]
COG0477	COG0845	MCA0703	MCA0703	Putative transporter {UniProtKB/TrEMBL:Q60AY4}	MCA1721	MCA1721	Efflux transporter, RND family, MFP subunit	[TP0840-TP0965 (0.8653204)]
COG0477	COG0845	MCA1932	MCA1932	Putative membrane protein	MCA1766	MCA1766	Putative heavy metal efflux system protein	[TP0840-TP0965 (0.8653204)]
COG0477	COG0845	MCA1521	MCA1521	Major facilitator family transporter	MCA2132	MCA2132	HlyD family secretion protein	[TP0840-TP0965 (0.8653204)]
COG0477	COG0845	MCA2465	MCA2465	Putative membrane protein	MCA2814	MCA2814	Efflux transporter, RND family, MFP subunit	[TP0840-TP0965 (0.8653204)]
COG0477	COG0845	MCA1506	MCA1506	Putative membrane protein	MCA1766	MCA1766	Putative heavy metal efflux system protein	[TP0840-TP0965 (0.8653204)]
COG0477	COG0845	MCA0703	MCA0703	Putative transporter {UniProtKB/TrEMBL:Q60AY4}	MCA2325	MCA2325	Efflux transporter, RND family, MFP subunit	[TP0840-TP0965 (0.8653204)]
COG0477	COG0845	MCA1506	MCA1506	Putative membrane protein	MCA2132	MCA2132	HlyD family secretion protein	[TP0840-TP0965 (0.8653204)]
COG0477	COG0845	MCA2691	MCA2691	Major facilitator family transporter	MCA1721	MCA1721	Efflux transporter, RND family, MFP subunit	[TP0840-TP0965 (0.8653204)]
COG0477	COG0845	MCA2691	MCA2691	Major facilitator family transporter	MCA2132	MCA2132	HlyD family secretion protein	[TP0840-TP0965 (0.8653204)]
COG0477	COG0845	MCA0703	MCA0703	Putative transporter {UniProtKB/TrEMBL:Q60AY4}	MCA2719	MCA2719	Putative heavy metal efflux system protein	[TP0840-TP0965 (0.8653204)]
COG0477	COG0845	MCA0703	MCA0703	Putative transporter {UniProtKB/TrEMBL:Q60AY4}	MCA2132	MCA2132	HlyD family secretion protein	[TP0840-TP0965 (0.8653204)]
COG0477	COG0845	MCA1521	MCA1521	Major facilitator family transporter	MCA1721	MCA1721	Efflux transporter, RND family, MFP subunit	[TP0840-TP0965 (0.8653204)]
COG0477	COG0845	MCA2258	MCA2258	Drug resistance transporter, EmrB/QacA subfamily	MCA1766	MCA1766	Putative heavy metal efflux system protein	[TP0840-TP0965 (0.8653204)]
COG0477	COG0845	MCA2258	MCA2258	Drug resistance transporter, EmrB/QacA subfamily	MCA0554	MCA0554	HlyD family secretion protein	[TP0840-TP0965 (0.8653204)]
COG0477	COG0845	MCA0320	MCA0320	Putative ampG protein {UniProtKB/TrEMBL:Q60BZ3}	MCA2325	MCA2325	Efflux transporter, RND family, MFP subunit	[TP0840-TP0965 (0.8653204)]
COG0477	COG0845	MCA2465	MCA2465	Putative membrane protein	MCA0177	MCA0177	Hypothetical protein {UniProtKB/TrEMBL:Q60CD1}	[TP0840-TP0965 (0.8653204)]
COG0477	COG0845	MCA2258	MCA2258	Drug resistance transporter, EmrB/QacA subfamily	MCA1810	MCA1810	Hypothetical protein {UniProtKB/TrEMBL:Q607F0}	[TP0840-TP0965 (0.8653204)]
COG0477	COG0845	MCA2258	MCA2258	Drug resistance transporter, EmrB/QacA subfamily	MCA0177	MCA0177	Hypothetical protein {UniProtKB/TrEMBL:Q60CD1}	[TP0840-TP0965 (0.8653204)]
COG0477	COG0845	MCA1506	MCA1506	Putative membrane protein	MCA1361	MCA1361	HlyD family secretion protein	[TP0840-TP0965 (0.8653204)]
COG0477	COG0845	MCA1932	MCA1932	Putative membrane protein	MCA2325	MCA2325	Efflux transporter, RND family, MFP subunit	[TP0840-TP0965 (0.8653204)]
COG0477	COG0845	MCA1932	MCA1932	Putative membrane protein	MCA2132	MCA2132	HlyD family secretion protein	[TP0840-TP0965 (0.8653204)]
COG0477	COG0845	MCA2465	MCA2465	Putative membrane protein	MCA0554	MCA0554	HlyD family secretion protein	[TP0840-TP0965 (0.8653204)]
COG0477	COG0845	MCA1932	MCA1932	Putative membrane protein	MCA1721	MCA1721	Efflux transporter, RND family, MFP subunit	[TP0840-TP0965 (0.8653204)]
COG0477	COG0845	MCA1932	MCA1932	Putative membrane protein	MCA2153	MCA2153	HlyD family secretion protein	[TP0840-TP0965 (0.8653204)]
COG0477	COG0845	MCA2258	MCA2258	Drug resistance transporter, EmrB/QacA subfamily	MCA2132	MCA2132	HlyD family secretion protein	[TP0840-TP0965 (0.8653204)]
COG0477	COG0845	MCA0320	MCA0320	Putative ampG protein {UniProtKB/TrEMBL:Q60BZ3}	MCA1810	MCA1810	Hypothetical protein {UniProtKB/TrEMBL:Q607F0}	[TP0840-TP0965 (0.8653204)]
COG0477	COG0845	MCA1521	MCA1521	Major facilitator family transporter	MCA2230	MCA2230	Efflux transporter, RND family, MFP subunit	[TP0840-TP0965 (0.8653204)]
COG0477	COG0845	MCA0703	MCA0703	Putative transporter {UniProtKB/TrEMBL:Q60AY4}	MCA1936	MCA1936	Putative transporter {UniProtKB/TrEMBL:Q606S9}	[TP0840-TP0965 (0.8653204)]
COG0477	COG0845	MCA1506	MCA1506	Putative membrane protein	MCA2325	MCA2325	Efflux transporter, RND family, MFP subunit	[TP0840-TP0965 (0.8653204)]
COG0477	COG0845	MCA0320	MCA0320	Putative ampG protein {UniProtKB/TrEMBL:Q60BZ3}	MCA1361	MCA1361	HlyD family secretion protein	[TP0840-TP0965 (0.8653204)]
COG0477	COG0845	MCA2465	MCA2465	Putative membrane protein	MCA2719	MCA2719	Putative heavy metal efflux system protein	[TP0840-TP0965 (0.8653204)]
COG0477	COG0845	MCA1506	MCA1506	Putative membrane protein	MCA1721	MCA1721	Efflux transporter, RND family, MFP subunit	[TP0840-TP0965 (0.8653204)]
COG0477	COG0845	MCA0320	MCA0320	Putative ampG protein {UniProtKB/TrEMBL:Q60BZ3}	MCA2814	MCA2814	Efflux transporter, RND family, MFP subunit	[TP0840-TP0965 (0.8653204)]
COG0477	COG0845	MCA2258	MCA2258	Drug resistance transporter, EmrB/QacA subfamily	MCA2719	MCA2719	Putative heavy metal efflux system protein	[TP0840-TP0965 (0.8653204)]
COG0477	COG0845	MCA2465	MCA2465	Putative membrane protein	MCA2263	MCA2263	Putative heavy metal efflux pump membrane fusion	[TP0840-TP0965 (0.8653204)]
COG0477	COG0845	MCA1506	MCA1506	Putative membrane protein	MCA2814	MCA2814	Efflux transporter, RND family, MFP subunit	[TP0840-TP0965 (0.8653204)]
COG0477	COG0845	MCA0703	MCA0703	Putative transporter {UniProtKB/TrEMBL:Q60AY4}	MCA1596	MCA1596	Multidrug efflux system, HlyD family subunit	[TP0840-TP0965 (0.8653204)]
COG0477	COG0845	MCA2465	MCA2465	Putative membrane protein	MCA2132	MCA2132	HlyD family secretion protein	[TP0840-TP0965 (0.8653204)]
COG0477	COG0845	MCA2691	MCA2691	Major facilitator family transporter	MCA1361	MCA1361	HlyD family secretion protein	[TP0840-TP0965 (0.8653204)]
COG0477	COG0845	MCA2258	MCA2258	Drug resistance transporter, EmrB/QacA subfamily	MCA2230	MCA2230	Efflux transporter, RND family, MFP subunit	[TP0840-TP0965 (0.8653204)]
COG0477	COG0845	MCA1932	MCA1932	Putative membrane protein	MCA0177	MCA0177	Hypothetical protein {UniProtKB/TrEMBL:Q60CD1}	[TP0840-TP0965 (0.8653204)]
COG0477	COG0845	MCA2691	MCA2691	Major facilitator family transporter	MCA1810	MCA1810	Hypothetical protein {UniProtKB/TrEMBL:Q607F0}	[TP0840-TP0965 (0.8653204)]
COG0477	COG0845	MCA0703	MCA0703	Putative transporter {UniProtKB/TrEMBL:Q60AY4}	MCA1361	MCA1361	HlyD family secretion protein	[TP0840-TP0965 (0.8653204)]
COG0477	COG0845	MCA2465	MCA2465	Putative membrane protein	MCA1361	MCA1361	HlyD family secretion protein	[TP0840-TP0965 (0.8653204)]
COG0477	COG0845	MCA2691	MCA2691	Major facilitator family transporter	MCA2719	MCA2719	Putative heavy metal efflux system protein	[TP0840-TP0965 (0.8653204)]
COG0477	COG0845	MCA2691	MCA2691	Major facilitator family transporter	MCA2263	MCA2263	Putative heavy metal efflux pump membrane fusion	[TP0840-TP0965 (0.8653204)]
COG0477	COG0845	MCA2258	MCA2258	Drug resistance transporter, EmrB/QacA subfamily	MCA2325	MCA2325	Efflux transporter, RND family, MFP subunit	[TP0840-TP0965 (0.8653204)]
COG0477	COG0845	MCA2465	MCA2465	Putative membrane protein	MCA0979	MCA0979	Putative transporter {UniProtKB/TrEMBL:Q60A89}	[TP0840-TP0965 (0.8653204)]
COG0477	COG0845	MCA2691	MCA2691	Major facilitator family transporter	MCA2230	MCA2230	Efflux transporter, RND family, MFP subunit	[TP0840-TP0965 (0.8653204)]
COG0477	COG0845	MCA2258	MCA2258	Drug resistance transporter, EmrB/QacA subfamily	MCA2153	MCA2153	HlyD family secretion protein	[TP0840-TP0965 (0.8653204)]
COG0477	COG0845	MCA0703	MCA0703	Putative transporter {UniProtKB/TrEMBL:Q60AY4}	MCA0979	MCA0979	Putative transporter {UniProtKB/TrEMBL:Q60A89}	[TP0840-TP0965 (0.8653204)]
COG0477	COG0845	MCA1932	MCA1932	Putative membrane protein	MCA1810	MCA1810	Hypothetical protein {UniProtKB/TrEMBL:Q607F0}	[TP0840-TP0965 (0.8653204)]
COG0477	COG0845	MCA1932	MCA1932	Putative membrane protein	MCA2263	MCA2263	Putative heavy metal efflux pump membrane fusion	[TP0840-TP0965 (0.8653204)]
COG0477	COG0845	MCA1932	MCA1932	Putative membrane protein	MCA1936	MCA1936	Putative transporter {UniProtKB/TrEMBL:Q606S9}	[TP0840-TP0965 (0.8653204)]
COG0477	COG0845	MCA0703	MCA0703	Putative transporter {UniProtKB/TrEMBL:Q60AY4}	MCA2814	MCA2814	Efflux transporter, RND family, MFP subunit	[TP0840-TP0965 (0.8653204)]
COG0477	COG0845	MCA1506	MCA1506	Putative membrane protein	MCA2719	MCA2719	Putative heavy metal efflux system protein	[TP0840-TP0965 (0.8653204)]
COG0477	COG0845	MCA1521	MCA1521	Major facilitator family transporter	MCA0177	MCA0177	Hypothetical protein {UniProtKB/TrEMBL:Q60CD1}	[TP0840-TP0965 (0.8653204)]
COG0477	COG0845	MCA1521	MCA1521	Major facilitator family transporter	MCA2153	MCA2153	HlyD family secretion protein	[TP0840-TP0965 (0.8653204)]
COG0477	COG0845	MCA2258	MCA2258	Drug resistance transporter, EmrB/QacA subfamily	MCA1721	MCA1721	Efflux transporter, RND family, MFP subunit	[TP0840-TP0965 (0.8653204)]
COG0477	COG0845	MCA1932	MCA1932	Putative membrane protein	MCA0979	MCA0979	Putative transporter {UniProtKB/TrEMBL:Q60A89}	[TP0840-TP0965 (0.8653204)]
COG0477	COG0845	MCA2691	MCA2691	Major facilitator family transporter	MCA1766	MCA1766	Putative heavy metal efflux system protein	[TP0840-TP0965 (0.8653204)]
COG0477	COG0845	MCA1506	MCA1506	Putative membrane protein	MCA2230	MCA2230	Efflux transporter, RND family, MFP subunit	[TP0840-TP0965 (0.8653204)]
COG0477	COG0845	MCA0703	MCA0703	Putative transporter {UniProtKB/TrEMBL:Q60AY4}	MCA0554	MCA0554	HlyD family secretion protein	[TP0840-TP0965 (0.8653204)]
COG0477	COG0845	MCA2691	MCA2691	Major facilitator family transporter	MCA2814	MCA2814	Efflux transporter, RND family, MFP subunit	[TP0840-TP0965 (0.8653204)]
COG0477	COG0845	MCA2691	MCA2691	Major facilitator family transporter	MCA1936	MCA1936	Putative transporter {UniProtKB/TrEMBL:Q606S9}	[TP0840-TP0965 (0.8653204)]
COG0477	COG0845	MCA0320	MCA0320	Putative ampG protein {UniProtKB/TrEMBL:Q60BZ3}	MCA0979	MCA0979	Putative transporter {UniProtKB/TrEMBL:Q60A89}	[TP0840-TP0965 (0.8653204)]
COG0477	COG0845	MCA1521	MCA1521	Major facilitator family transporter	MCA0554	MCA0554	HlyD family secretion protein	[TP0840-TP0965 (0.8653204)]
COG0477	COG0845	MCA1521	MCA1521	Major facilitator family transporter	MCA1766	MCA1766	Putative heavy metal efflux system protein	[TP0840-TP0965 (0.8653204)]
COG0477	COG0845	MCA2691	MCA2691	Major facilitator family transporter	MCA2325	MCA2325	Efflux transporter, RND family, MFP subunit	[TP0840-TP0965 (0.8653204)]
COG0477	COG0845	MCA1521	MCA1521	Major facilitator family transporter	MCA2719	MCA2719	Putative heavy metal efflux system protein	[TP0840-TP0965 (0.8653204)]
COG0477	COG0845	MCA2258	MCA2258	Drug resistance transporter, EmrB/QacA subfamily	MCA2814	MCA2814	Efflux transporter, RND family, MFP subunit	[TP0840-TP0965 (0.8653204)]
COG0477	COG0845	MCA0703	MCA0703	Putative transporter {UniProtKB/TrEMBL:Q60AY4}	MCA2153	MCA2153	HlyD family secretion protein	[TP0840-TP0965 (0.8653204)]
COG0477	COG0845	MCA1506	MCA1506	Putative membrane protein	MCA1596	MCA1596	Multidrug efflux system, HlyD family subunit	[TP0840-TP0965 (0.8653204)]
COG0477	COG0845	MCA1506	MCA1506	Putative membrane protein	MCA2263	MCA2263	Putative heavy metal efflux pump membrane fusion	[TP0840-TP0965 (0.8653204)]
COG0477	COG0845	MCA1521	MCA1521	Major facilitator family transporter	MCA2325	MCA2325	Efflux transporter, RND family, MFP subunit	[TP0840-TP0965 (0.8653204)]
COG0477	COG0845	MCA0320	MCA0320	Putative ampG protein {UniProtKB/TrEMBL:Q60BZ3}	MCA2153	MCA2153	HlyD family secretion protein	[TP0840-TP0965 (0.8653204)]
COG0477	COG0845	MCA1506	MCA1506	Putative membrane protein	MCA0177	MCA0177	Hypothetical protein {UniProtKB/TrEMBL:Q60CD1}	[TP0840-TP0965 (0.8653204)]
COG0477	COG0845	MCA1521	MCA1521	Major facilitator family transporter	MCA1596	MCA1596	Multidrug efflux system, HlyD family subunit	[TP0840-TP0965 (0.8653204)]
COG0477	COG0845	MCA0320	MCA0320	Putative ampG protein {UniProtKB/TrEMBL:Q60BZ3}	MCA2263	MCA2263	Putative heavy metal efflux pump membrane fusion	[TP0840-TP0965 (0.8653204)]
COG0477	COG0845	MCA2465	MCA2465	Putative membrane protein	MCA1766	MCA1766	Putative heavy metal efflux system protein	[TP0840-TP0965 (0.8653204)]
COG0477	COG0845	MCA0320	MCA0320	Putative ampG protein {UniProtKB/TrEMBL:Q60BZ3}	MCA2719	MCA2719	Putative heavy metal efflux system protein	[TP0840-TP0965 (0.8653204)]
COG0477	COG0845	MCA0320	MCA0320	Putative ampG protein {UniProtKB/TrEMBL:Q60BZ3}	MCA1596	MCA1596	Multidrug efflux system, HlyD family subunit	[TP0840-TP0965 (0.8653204)]
COG0477	COG0845	MCA2465	MCA2465	Putative membrane protein	MCA1810	MCA1810	Hypothetical protein {UniProtKB/TrEMBL:Q607F0}	[TP0840-TP0965 (0.8653204)]
COG0477	COG0845	MCA1932	MCA1932	Putative membrane protein	MCA2719	MCA2719	Putative heavy metal efflux system protein	[TP0840-TP0965 (0.8653204)]
COG0477	COG0845	MCA0703	MCA0703	Putative transporter {UniProtKB/TrEMBL:Q60AY4}	MCA2263	MCA2263	Putative heavy metal efflux pump membrane fusion	[TP0840-TP0965 (0.8653204)]
COG0477	COG0845	MCA0320	MCA0320	Putative ampG protein {UniProtKB/TrEMBL:Q60BZ3}	MCA0177	MCA0177	Hypothetical protein {UniProtKB/TrEMBL:Q60CD1}	[TP0840-TP0965 (0.8653204)]
COG0477	COG0845	MCA2691	MCA2691	Major facilitator family transporter	MCA2153	MCA2153	HlyD family secretion protein	[TP0840-TP0965 (0.8653204)]
COG0477	COG0845	MCA0320	MCA0320	Putative ampG protein {UniProtKB/TrEMBL:Q60BZ3}	MCA0554	MCA0554	HlyD family secretion protein	[TP0840-TP0965 (0.8653204)]
COG0477	COG0845	MCA0320	MCA0320	Putative ampG protein {UniProtKB/TrEMBL:Q60BZ3}	MCA2230	MCA2230	Efflux transporter, RND family, MFP subunit	[TP0840-TP0965 (0.8653204)]
COG0477	COG0845	MCA0703	MCA0703	Putative transporter {UniProtKB/TrEMBL:Q60AY4}	MCA1766	MCA1766	Putative heavy metal efflux system protein	[TP0840-TP0965 (0.8653204)]
COG0477	COG0845	MCA1506	MCA1506	Putative membrane protein	MCA0554	MCA0554	HlyD family secretion protein	[TP0840-TP0965 (0.8653204)]
COG0477	COG0845	MCA1932	MCA1932	Putative membrane protein	MCA2230	MCA2230	Efflux transporter, RND family, MFP subunit	[TP0840-TP0965 (0.8653204)]
COG0477	COG0845	MCA0320	MCA0320	Putative ampG protein {UniProtKB/TrEMBL:Q60BZ3}	MCA1721	MCA1721	Efflux transporter, RND family, MFP subunit	[TP0840-TP0965 (0.8653204)]
COG0477	COG0845	MCA1521	MCA1521	Major facilitator family transporter	MCA1361	MCA1361	HlyD family secretion protein	[TP0840-TP0965 (0.8653204)]
COG0477	COG0845	MCA1521	MCA1521	Major facilitator family transporter	MCA1936	MCA1936	Putative transporter {UniProtKB/TrEMBL:Q606S9}	[TP0840-TP0965 (0.8653204)]
COG0477	COG0845	MCA2258	MCA2258	Drug resistance transporter, EmrB/QacA subfamily	MCA2263	MCA2263	Putative heavy metal efflux pump membrane fusion	[TP0840-TP0965 (0.8653204)]
COG0477	COG0845	MCA2258	MCA2258	Drug resistance transporter, EmrB/QacA subfamily	MCA1596	MCA1596	Multidrug efflux system, HlyD family subunit	[TP0840-TP0965 (0.8653204)]
COG0477	COG0845	MCA1932	MCA1932	Putative membrane protein	MCA0554	MCA0554	HlyD family secretion protein	[TP0840-TP0965 (0.8653204)]
COG0477	COG0845	MCA1932	MCA1932	Putative membrane protein	MCA1361	MCA1361	HlyD family secretion protein	[TP0840-TP0965 (0.8653204)]
COG0477	COG0845	MCA1521	MCA1521	Major facilitator family transporter	MCA2263	MCA2263	Putative heavy metal efflux pump membrane fusion	[TP0840-TP0965 (0.8653204)]
COG0477	COG0845	MCA0320	MCA0320	Putative ampG protein {UniProtKB/TrEMBL:Q60BZ3}	MCA2132	MCA2132	HlyD family secretion protein	[TP0840-TP0965 (0.8653204)]
COG0477	COG0845	MCA2465	MCA2465	Putative membrane protein	MCA2325	MCA2325	Efflux transporter, RND family, MFP subunit	[TP0840-TP0965 (0.8653204)]
COG0477	COG0845	MCA2465	MCA2465	Putative membrane protein	MCA1596	MCA1596	Multidrug efflux system, HlyD family subunit	[TP0840-TP0965 (0.8653204)]
COG0477	COG0845	MCA2465	MCA2465	Putative membrane protein	MCA2230	MCA2230	Efflux transporter, RND family, MFP subunit	[TP0840-TP0965 (0.8653204)]
COG0477	COG0845	MCA1521	MCA1521	Major facilitator family transporter	MCA2814	MCA2814	Efflux transporter, RND family, MFP subunit	[TP0840-TP0965 (0.8653204)]
COG0477	COG0845	MCA2465	MCA2465	Putative membrane protein	MCA2153	MCA2153	HlyD family secretion protein	[TP0840-TP0965 (0.8653204)]
COG0477	COG0845	MCA2691	MCA2691	Major facilitator family transporter	MCA0979	MCA0979	Putative transporter {UniProtKB/TrEMBL:Q60A89}	[TP0840-TP0965 (0.8653204)]
COG0305	COG2812	MCA1735	MCA1735	Replicative DNA helicase	MCA1328	MCA1328	DNA polymerase III, gamma and tau subunits	[TP0058-TP1005 (0.7130585)]
COG0188	COG0526	MCA1421	MCA1421	DNA gyrase, A subunit {UniProtKB/TrEMBL:Q608R9}	MCA2602	MCA2602	Thiol:disulfide interchange protein DsbA	[TP0005-TP0100 (0.7885434)]
COG0188	COG0526	MCA1421	MCA1421	DNA gyrase, A subunit {UniProtKB/TrEMBL:Q608R9}	MCA0403	MCA0403	Putative suppressor for copper-sensitivity D	[TP0005-TP0100 (0.7885434)]
COG0188	COG0526	MCA1421	MCA1421	DNA gyrase, A subunit {UniProtKB/TrEMBL:Q608R9}	MCA0417	MCA0417	Thiol:disulfide interchange protein DsbE	[TP0005-TP0100 (0.7885434)]
COG0188	COG0526	MCA1421	MCA1421	DNA gyrase, A subunit {UniProtKB/TrEMBL:Q608R9}	MCA1257	MCA1257	ResA domain protein {UniProtKB/TrEMBL:Q609H7}	[TP0005-TP0100 (0.7885434)]
COG0188	COG0526	MCA1421	MCA1421	DNA gyrase, A subunit {UniProtKB/TrEMBL:Q608R9}	MCA2408	MCA2408	Hypothetical protein {UniProtKB/TrEMBL:Q604X8}	[TP0005-TP0100 (0.7885434)]
COG0188	COG0526	MCA0821	MCA0821	DNA topoisomerase IV, A subunit	MCA0403	MCA0403	Putative suppressor for copper-sensitivity D	[TP0005-TP0100 (0.7885434)]
COG0188	COG0526	MCA1421	MCA1421	DNA gyrase, A subunit {UniProtKB/TrEMBL:Q608R9}	MCA0057	MCA0057	Thioredoxin {UniProtKB/TrEMBL:Q60CP8}	[TP0005-TP0100 (0.7885434)]
COG0188	COG0526	MCA0821	MCA0821	DNA topoisomerase IV, A subunit	MCA1042	MCA1042	Thiol:disulfide interchange protein like protein	[TP0005-TP0100 (0.7885434)]
COG0188	COG0526	MCA0821	MCA0821	DNA topoisomerase IV, A subunit	MCA1257	MCA1257	ResA domain protein {UniProtKB/TrEMBL:Q609H7}	[TP0005-TP0100 (0.7885434)]
COG0188	COG0526	MCA1421	MCA1421	DNA gyrase, A subunit {UniProtKB/TrEMBL:Q608R9}	MCA1544	MCA1544	Hypothetical protein {UniProtKB/TrEMBL:Q608E8}	[TP0005-TP0100 (0.7885434)]
COG0188	COG0526	MCA1421	MCA1421	DNA gyrase, A subunit {UniProtKB/TrEMBL:Q608R9}	MCA2020	MCA2020	Hypothetical protein {UniProtKB/TrEMBL:Q606J6}	[TP0005-TP0100 (0.7885434)]
COG0188	COG0526	MCA0821	MCA0821	DNA topoisomerase IV, A subunit	MCA1544	MCA1544	Hypothetical protein {UniProtKB/TrEMBL:Q608E8}	[TP0005-TP0100 (0.7885434)]
COG0188	COG0526	MCA1421	MCA1421	DNA gyrase, A subunit {UniProtKB/TrEMBL:Q608R9}	MCA0434	MCA0434	Thiol:disulfide interchange protein DsbE	[TP0005-TP0100 (0.7885434)]
COG0188	COG0526	MCA0821	MCA0821	DNA topoisomerase IV, A subunit	MCA0057	MCA0057	Thioredoxin {UniProtKB/TrEMBL:Q60CP8}	[TP0005-TP0100 (0.7885434)]
COG0188	COG0526	MCA1421	MCA1421	DNA gyrase, A subunit {UniProtKB/TrEMBL:Q608R9}	MCA2134	MCA2134	Thioredoxin {UniProtKB/TrEMBL:Q605Y8}	[TP0005-TP0100 (0.7885434)]
COG0188	COG0526	MCA0821	MCA0821	DNA topoisomerase IV, A subunit	MCA2602	MCA2602	Thiol:disulfide interchange protein DsbA	[TP0005-TP0100 (0.7885434)]
COG0188	COG0526	MCA0821	MCA0821	DNA topoisomerase IV, A subunit	MCA0417	MCA0417	Thiol:disulfide interchange protein DsbE	[TP0005-TP0100 (0.7885434)]
COG0188	COG0526	MCA0821	MCA0821	DNA topoisomerase IV, A subunit	MCA2408	MCA2408	Hypothetical protein {UniProtKB/TrEMBL:Q604X8}	[TP0005-TP0100 (0.7885434)]
COG0188	COG0526	MCA0821	MCA0821	DNA topoisomerase IV, A subunit	MCA2134	MCA2134	Thioredoxin {UniProtKB/TrEMBL:Q605Y8}	[TP0005-TP0100 (0.7885434)]
COG0188	COG0526	MCA0821	MCA0821	DNA topoisomerase IV, A subunit	MCA0434	MCA0434	Thiol:disulfide interchange protein DsbE	[TP0005-TP0100 (0.7885434)]
COG0188	COG0526	MCA0821	MCA0821	DNA topoisomerase IV, A subunit	MCA2020	MCA2020	Hypothetical protein {UniProtKB/TrEMBL:Q606J6}	[TP0005-TP0100 (0.7885434)]
COG0188	COG0526	MCA1421	MCA1421	DNA gyrase, A subunit {UniProtKB/TrEMBL:Q608R9}	MCA1042	MCA1042	Thiol:disulfide interchange protein like protein	[TP0005-TP0100 (0.7885434)]
COG0526	COG0771	MCA2134	MCA2134	Thioredoxin {UniProtKB/TrEMBL:Q605Y8}	MCA2431	murD	UDP-N-acetylmuramoylalanine--D-glutamate ligase (EC 6.3.2.9) (UDP-N- acetylmuramoyl-L-alanyl-D-glutamate synthetase) (D-glutamic acid- adding enzyme)	[TP0100-TP0903 (0.59509045)]
COG0526	COG0771	MCA2020	MCA2020	Hypothetical protein {UniProtKB/TrEMBL:Q606J6}	MCA2431	murD	UDP-N-acetylmuramoylalanine--D-glutamate ligase (EC 6.3.2.9) (UDP-N- acetylmuramoyl-L-alanyl-D-glutamate synthetase) (D-glutamic acid- adding enzyme)	[TP0100-TP0903 (0.59509045)]
COG0526	COG0771	MCA2602	MCA2602	Thiol:disulfide interchange protein DsbA	MCA2431	murD	UDP-N-acetylmuramoylalanine--D-glutamate ligase (EC 6.3.2.9) (UDP-N- acetylmuramoyl-L-alanyl-D-glutamate synthetase) (D-glutamic acid- adding enzyme)	[TP0100-TP0903 (0.59509045)]
COG0526	COG0771	MCA0434	MCA0434	Thiol:disulfide interchange protein DsbE	MCA2431	murD	UDP-N-acetylmuramoylalanine--D-glutamate ligase (EC 6.3.2.9) (UDP-N- acetylmuramoyl-L-alanyl-D-glutamate synthetase) (D-glutamic acid- adding enzyme)	[TP0100-TP0903 (0.59509045)]
COG0526	COG0771	MCA0403	MCA0403	Putative suppressor for copper-sensitivity D	MCA2431	murD	UDP-N-acetylmuramoylalanine--D-glutamate ligase (EC 6.3.2.9) (UDP-N- acetylmuramoyl-L-alanyl-D-glutamate synthetase) (D-glutamic acid- adding enzyme)	[TP0100-TP0903 (0.59509045)]
COG0526	COG0771	MCA1042	MCA1042	Thiol:disulfide interchange protein like protein	MCA2431	murD	UDP-N-acetylmuramoylalanine--D-glutamate ligase (EC 6.3.2.9) (UDP-N- acetylmuramoyl-L-alanyl-D-glutamate synthetase) (D-glutamic acid- adding enzyme)	[TP0100-TP0903 (0.59509045)]
COG0526	COG0771	MCA2408	MCA2408	Hypothetical protein {UniProtKB/TrEMBL:Q604X8}	MCA2431	murD	UDP-N-acetylmuramoylalanine--D-glutamate ligase (EC 6.3.2.9) (UDP-N- acetylmuramoyl-L-alanyl-D-glutamate synthetase) (D-glutamic acid- adding enzyme)	[TP0100-TP0903 (0.59509045)]
COG0526	COG0771	MCA1544	MCA1544	Hypothetical protein {UniProtKB/TrEMBL:Q608E8}	MCA2431	murD	UDP-N-acetylmuramoylalanine--D-glutamate ligase (EC 6.3.2.9) (UDP-N- acetylmuramoyl-L-alanyl-D-glutamate synthetase) (D-glutamic acid- adding enzyme)	[TP0100-TP0903 (0.59509045)]
COG0526	COG0771	MCA0417	MCA0417	Thiol:disulfide interchange protein DsbE	MCA2431	murD	UDP-N-acetylmuramoylalanine--D-glutamate ligase (EC 6.3.2.9) (UDP-N- acetylmuramoyl-L-alanyl-D-glutamate synthetase) (D-glutamic acid- adding enzyme)	[TP0100-TP0903 (0.59509045)]
COG0526	COG0771	MCA0057	MCA0057	Thioredoxin {UniProtKB/TrEMBL:Q60CP8}	MCA2431	murD	UDP-N-acetylmuramoylalanine--D-glutamate ligase (EC 6.3.2.9) (UDP-N- acetylmuramoyl-L-alanyl-D-glutamate synthetase) (D-glutamic acid- adding enzyme)	[TP0100-TP0903 (0.59509045)]
COG0526	COG0771	MCA1257	MCA1257	ResA domain protein {UniProtKB/TrEMBL:Q609H7}	MCA2431	murD	UDP-N-acetylmuramoylalanine--D-glutamate ligase (EC 6.3.2.9) (UDP-N- acetylmuramoyl-L-alanyl-D-glutamate synthetase) (D-glutamic acid- adding enzyme)	[TP0100-TP0903 (0.59509045)]
COG1283	COG1286	MCA0070	MCA0070	Na/Pi-cotransporter family protein	MCA2490	MCA2490	CvpA family protein {UniProtKB/TrEMBL:Q604P8}	[TP0771-TP0522 (0.80866665)]
COG0143	COG0845	MCA0016	metG	Methionyl-tRNA synthetase (EC 6.1.1.10) (Methionine--tRNA ligase) (MetRS)	MCA1766	MCA1766	Putative heavy metal efflux system protein	[TP0798-TP0965 (0.7246752)]
COG0143	COG0845	MCA0016	metG	Methionyl-tRNA synthetase (EC 6.1.1.10) (Methionine--tRNA ligase) (MetRS)	MCA1810	MCA1810	Hypothetical protein {UniProtKB/TrEMBL:Q607F0}	[TP0798-TP0965 (0.7246752)]
COG0143	COG0845	MCA0016	metG	Methionyl-tRNA synthetase (EC 6.1.1.10) (Methionine--tRNA ligase) (MetRS)	MCA1721	MCA1721	Efflux transporter, RND family, MFP subunit	[TP0798-TP0965 (0.7246752)]
COG0143	COG0845	MCA0016	metG	Methionyl-tRNA synthetase (EC 6.1.1.10) (Methionine--tRNA ligase) (MetRS)	MCA2325	MCA2325	Efflux transporter, RND family, MFP subunit	[TP0798-TP0965 (0.7246752)]
COG0143	COG0845	MCA0016	metG	Methionyl-tRNA synthetase (EC 6.1.1.10) (Methionine--tRNA ligase) (MetRS)	MCA2230	MCA2230	Efflux transporter, RND family, MFP subunit	[TP0798-TP0965 (0.7246752)]
COG0143	COG0845	MCA0016	metG	Methionyl-tRNA synthetase (EC 6.1.1.10) (Methionine--tRNA ligase) (MetRS)	MCA2814	MCA2814	Efflux transporter, RND family, MFP subunit	[TP0798-TP0965 (0.7246752)]
COG0143	COG0845	MCA0016	metG	Methionyl-tRNA synthetase (EC 6.1.1.10) (Methionine--tRNA ligase) (MetRS)	MCA2132	MCA2132	HlyD family secretion protein	[TP0798-TP0965 (0.7246752)]
COG0143	COG0845	MCA0016	metG	Methionyl-tRNA synthetase (EC 6.1.1.10) (Methionine--tRNA ligase) (MetRS)	MCA2263	MCA2263	Putative heavy metal efflux pump membrane fusion	[TP0798-TP0965 (0.7246752)]
COG0143	COG0845	MCA0016	metG	Methionyl-tRNA synthetase (EC 6.1.1.10) (Methionine--tRNA ligase) (MetRS)	MCA1936	MCA1936	Putative transporter {UniProtKB/TrEMBL:Q606S9}	[TP0798-TP0965 (0.7246752)]
COG0143	COG0845	MCA0016	metG	Methionyl-tRNA synthetase (EC 6.1.1.10) (Methionine--tRNA ligase) (MetRS)	MCA1361	MCA1361	HlyD family secretion protein	[TP0798-TP0965 (0.7246752)]
COG0143	COG0845	MCA0016	metG	Methionyl-tRNA synthetase (EC 6.1.1.10) (Methionine--tRNA ligase) (MetRS)	MCA0979	MCA0979	Putative transporter {UniProtKB/TrEMBL:Q60A89}	[TP0798-TP0965 (0.7246752)]
COG0143	COG0845	MCA0016	metG	Methionyl-tRNA synthetase (EC 6.1.1.10) (Methionine--tRNA ligase) (MetRS)	MCA2719	MCA2719	Putative heavy metal efflux system protein	[TP0798-TP0965 (0.7246752)]
COG0143	COG0845	MCA0016	metG	Methionyl-tRNA synthetase (EC 6.1.1.10) (Methionine--tRNA ligase) (MetRS)	MCA2153	MCA2153	HlyD family secretion protein	[TP0798-TP0965 (0.7246752)]
COG0143	COG0845	MCA0016	metG	Methionyl-tRNA synthetase (EC 6.1.1.10) (Methionine--tRNA ligase) (MetRS)	MCA1596	MCA1596	Multidrug efflux system, HlyD family subunit	[TP0798-TP0965 (0.7246752)]
COG0143	COG0845	MCA0016	metG	Methionyl-tRNA synthetase (EC 6.1.1.10) (Methionine--tRNA ligase) (MetRS)	MCA0177	MCA0177	Hypothetical protein {UniProtKB/TrEMBL:Q60CD1}	[TP0798-TP0965 (0.7246752)]
COG0143	COG0845	MCA0016	metG	Methionyl-tRNA synthetase (EC 6.1.1.10) (Methionine--tRNA ligase) (MetRS)	MCA0554	MCA0554	HlyD family secretion protein	[TP0798-TP0965 (0.7246752)]
COG0762	COG2239	MCA1534	MCA1534	YGGT family protein {UniProtKB/TrEMBL:Q608F8}	MCA0108	MCA0108	Magnesium transporter {UniProtKB/TrEMBL:Q60CJ8}	[TP0668-TP0917 (0.5215956)]
COG0504	COG1475	MCA2513	MCA2513	CTP synthase {UniProtKB/TrEMBL:Q604M6}	MCA0004	MCA0004	ParB family protein {UniProtKB/TrEMBL:Q60CS2}	[TP0305-TP0271 (0.70252794)]
COG0149	COG2239	MCA0674	MCA0674	Triosephosphate isomerase	MCA0108	MCA0108	Magnesium transporter {UniProtKB/TrEMBL:Q60CJ8}	[TP0537-TP0917 (0.5527395)]
COG0457	COG3391	MCA1512	MCA1512	TPR domain protein {UniProtKB/TrEMBL:Q608H9}	MCA1279	MCA1279	Hypothetical protein {UniProtKB/TrEMBL:Q609F6}	[TP0095-TP0421 (0.8119976)]
COG0457	COG3391	MCA1512	MCA1512	TPR domain protein {UniProtKB/TrEMBL:Q608H9}	MCA2380	MCA2380	Hypothetical protein {UniProtKB/TrEMBL:Q605A4}	[TP0095-TP0421 (0.8119976)]
COG0457	COG3391	MCA1518	MCA1518	TPR domain protein, interruption-N	MCA2380	MCA2380	Hypothetical protein {UniProtKB/TrEMBL:Q605A4}	[TP0095-TP0421 (0.8119976)]
COG0457	COG3391	MCA1518	MCA1518	TPR domain protein, interruption-N	MCA1279	MCA1279	Hypothetical protein {UniProtKB/TrEMBL:Q609F6}	[TP0095-TP0421 (0.8119976)]
COG0457	COG3391	MCA1516	MCA1516	TPR domain protein, interruption-C	MCA2380	MCA2380	Hypothetical protein {UniProtKB/TrEMBL:Q605A4}	[TP0095-TP0421 (0.8119976)]
COG0457	COG3391	MCA1053	MCA1053	TPR domain protein {UniProtKB/TrEMBL:Q60A19}	MCA2380	MCA2380	Hypothetical protein {UniProtKB/TrEMBL:Q605A4}	[TP0095-TP0421 (0.8119976)]
COG0457	COG3391	MCA1516	MCA1516	TPR domain protein, interruption-C	MCA1279	MCA1279	Hypothetical protein {UniProtKB/TrEMBL:Q609F6}	[TP0095-TP0421 (0.8119976)]
COG0457	COG3391	MCA1511	MCA1511	TPR domain protein {UniProtKB/TrEMBL:Q608I0}	MCA2380	MCA2380	Hypothetical protein {UniProtKB/TrEMBL:Q605A4}	[TP0095-TP0421 (0.8119976)]
COG0457	COG3391	MCA1511	MCA1511	TPR domain protein {UniProtKB/TrEMBL:Q608I0}	MCA1279	MCA1279	Hypothetical protein {UniProtKB/TrEMBL:Q609F6}	[TP0095-TP0421 (0.8119976)]
COG0457	COG3391	MCA1053	MCA1053	TPR domain protein {UniProtKB/TrEMBL:Q60A19}	MCA1279	MCA1279	Hypothetical protein {UniProtKB/TrEMBL:Q609F6}	[TP0095-TP0421 (0.8119976)]
COG0250	COG0772	MCA1061	MCA1061	Transcription antitermination protein NusG	MCA0104	MCA0104	Rod shape-determining protein RodA	[TP0236-TP0387 (0.7470728)]
COG0250	COG0772	MCA1061	MCA1061	Transcription antitermination protein NusG	MCA2430	MCA2430	Cell division protein FtsW	[TP0236-TP0387 (0.7470728)]
COG0227	COG0740	MCA2339	rpmB	50S ribosomal protein L28	MCA0242	MCA0242	ATP-dependent Clp protease proteolytic subunit 2 (EC 3.4.21.92) (Endopeptidase Clp 2)	[TP0362-TP0507 (0.75048)]
COG0227	COG0740	MCA2339	rpmB	50S ribosomal protein L28	MCA0529	AAU93284.2	ATP-dependent Clp protease proteolytic subunit 2 (EC 3.4.21.92) (Endopeptidase Clp 2)	[TP0362-TP0507 (0.75048)]
COG0457	COG0457	MCA1512	MCA1512	TPR domain protein {UniProtKB/TrEMBL:Q608H9}	MCA1512	MCA1512	TPR domain protein {UniProtKB/TrEMBL:Q608H9}	[TP0067-TP0095 (0.6515529)]
COG0457	COG0457	MCA1053	MCA1053	TPR domain protein {UniProtKB/TrEMBL:Q60A19}	MCA1511	MCA1511	TPR domain protein {UniProtKB/TrEMBL:Q608I0}	[TP0067-TP0095 (0.6515529)]
COG0457	COG0457	MCA1053	MCA1053	TPR domain protein {UniProtKB/TrEMBL:Q60A19}	MCA1516	MCA1516	TPR domain protein, interruption-C	[TP0067-TP0095 (0.6515529)]
COG0457	COG0457	MCA1511	MCA1511	TPR domain protein {UniProtKB/TrEMBL:Q608I0}	MCA1053	MCA1053	TPR domain protein {UniProtKB/TrEMBL:Q60A19}	[TP0067-TP0095 (0.6515529)]
COG0457	COG0457	MCA1516	MCA1516	TPR domain protein, interruption-C	MCA1053	MCA1053	TPR domain protein {UniProtKB/TrEMBL:Q60A19}	[TP0067-TP0095 (0.6515529)]
COG0457	COG0457	MCA1512	MCA1512	TPR domain protein {UniProtKB/TrEMBL:Q608H9}	MCA1511	MCA1511	TPR domain protein {UniProtKB/TrEMBL:Q608I0}	[TP0067-TP0095 (0.6515529)]
COG0457	COG0457	MCA1511	MCA1511	TPR domain protein {UniProtKB/TrEMBL:Q608I0}	MCA1512	MCA1512	TPR domain protein {UniProtKB/TrEMBL:Q608H9}	[TP0067-TP0095 (0.6515529)]
COG0457	COG0457	MCA1518	MCA1518	TPR domain protein, interruption-N	MCA1511	MCA1511	TPR domain protein {UniProtKB/TrEMBL:Q608I0}	[TP0067-TP0095 (0.6515529)]
COG0457	COG0457	MCA1511	MCA1511	TPR domain protein {UniProtKB/TrEMBL:Q608I0}	MCA1518	MCA1518	TPR domain protein, interruption-N	[TP0067-TP0095 (0.6515529)]
COG0457	COG0457	MCA1516	MCA1516	TPR domain protein, interruption-C	MCA1516	MCA1516	TPR domain protein, interruption-C	[TP0067-TP0095 (0.6515529)]
COG0457	COG0457	MCA1511	MCA1511	TPR domain protein {UniProtKB/TrEMBL:Q608I0}	MCA1516	MCA1516	TPR domain protein, interruption-C	[TP0067-TP0095 (0.6515529)]
COG0457	COG0457	MCA1516	MCA1516	TPR domain protein, interruption-C	MCA1511	MCA1511	TPR domain protein {UniProtKB/TrEMBL:Q608I0}	[TP0067-TP0095 (0.6515529)]
COG0457	COG0457	MCA1053	MCA1053	TPR domain protein {UniProtKB/TrEMBL:Q60A19}	MCA1518	MCA1518	TPR domain protein, interruption-N	[TP0067-TP0095 (0.6515529)]
COG0457	COG0457	MCA1518	MCA1518	TPR domain protein, interruption-N	MCA1053	MCA1053	TPR domain protein {UniProtKB/TrEMBL:Q60A19}	[TP0067-TP0095 (0.6515529)]
COG0457	COG0457	MCA1518	MCA1518	TPR domain protein, interruption-N	MCA1518	MCA1518	TPR domain protein, interruption-N	[TP0067-TP0095 (0.6515529)]
COG0457	COG0457	MCA1053	MCA1053	TPR domain protein {UniProtKB/TrEMBL:Q60A19}	MCA1053	MCA1053	TPR domain protein {UniProtKB/TrEMBL:Q60A19}	[TP0067-TP0095 (0.6515529)]
COG0457	COG0457	MCA1512	MCA1512	TPR domain protein {UniProtKB/TrEMBL:Q608H9}	MCA1516	MCA1516	TPR domain protein, interruption-C	[TP0067-TP0095 (0.6515529)]
COG0457	COG0457	MCA1516	MCA1516	TPR domain protein, interruption-C	MCA1512	MCA1512	TPR domain protein {UniProtKB/TrEMBL:Q608H9}	[TP0067-TP0095 (0.6515529)]
COG0457	COG0457	MCA1053	MCA1053	TPR domain protein {UniProtKB/TrEMBL:Q60A19}	MCA1512	MCA1512	TPR domain protein {UniProtKB/TrEMBL:Q608H9}	[TP0067-TP0095 (0.6515529)]
COG0457	COG0457	MCA1518	MCA1518	TPR domain protein, interruption-N	MCA1516	MCA1516	TPR domain protein, interruption-C	[TP0067-TP0095 (0.6515529)]
COG0457	COG0457	MCA1512	MCA1512	TPR domain protein {UniProtKB/TrEMBL:Q608H9}	MCA1053	MCA1053	TPR domain protein {UniProtKB/TrEMBL:Q60A19}	[TP0067-TP0095 (0.6515529)]
COG0457	COG0457	MCA1516	MCA1516	TPR domain protein, interruption-C	MCA1518	MCA1518	TPR domain protein, interruption-N	[TP0067-TP0095 (0.6515529)]
COG0457	COG0457	MCA1511	MCA1511	TPR domain protein {UniProtKB/TrEMBL:Q608I0}	MCA1511	MCA1511	TPR domain protein {UniProtKB/TrEMBL:Q608I0}	[TP0067-TP0095 (0.6515529)]
COG0457	COG0457	MCA1518	MCA1518	TPR domain protein, interruption-N	MCA1512	MCA1512	TPR domain protein {UniProtKB/TrEMBL:Q608H9}	[TP0067-TP0095 (0.6515529)]
COG0457	COG0457	MCA1512	MCA1512	TPR domain protein {UniProtKB/TrEMBL:Q608H9}	MCA1518	MCA1518	TPR domain protein, interruption-N	[TP0067-TP0095 (0.6515529)]
COG0445	COG3839	MCA0001	gidA	tRNA uridine 5-carboxymethylaminomethyl modification enzyme gidA (Glucose-inhibited division protein A)	MCA1944	MCA1944	Sugar ABC transportor, ATP-binding protein	[TP0044-TP0804 (0.81002605)]
COG0103	COG0211	MCA0905	MCA0905	30S ribosomal protein S9	MCA2247	rpmA	50S ribosomal protein L27	[TP1024-TP0743 (0.87139803)]
COG0457	COG0803	MCA1511	MCA1511	TPR domain protein {UniProtKB/TrEMBL:Q608I0}	MCA2174	MCA2174	Adhesion lipoprotein {UniProtKB/TrEMBL:Q605V2}	[TP0469-TP0034 (0.86910707)]
COG0457	COG0803	MCA1512	MCA1512	TPR domain protein {UniProtKB/TrEMBL:Q608H9}	MCA2174	MCA2174	Adhesion lipoprotein {UniProtKB/TrEMBL:Q605V2}	[TP0469-TP0034 (0.86910707)]
COG0457	COG0803	MCA1053	MCA1053	TPR domain protein {UniProtKB/TrEMBL:Q60A19}	MCA2174	MCA2174	Adhesion lipoprotein {UniProtKB/TrEMBL:Q605V2}	[TP0469-TP0034 (0.86910707)]
COG0457	COG0803	MCA1516	MCA1516	TPR domain protein, interruption-C	MCA2174	MCA2174	Adhesion lipoprotein {UniProtKB/TrEMBL:Q605V2}	[TP0469-TP0034 (0.86910707)]
COG0457	COG0803	MCA1518	MCA1518	TPR domain protein, interruption-N	MCA2174	MCA2174	Adhesion lipoprotein {UniProtKB/TrEMBL:Q605V2}	[TP0469-TP0034 (0.86910707)]
COG0530	COG0741	MCA0850	MCA0850	Putative cation transporter	MCA2028	MCA2028	Putative membrane-bound lytic murein	[TP1034-TP0043 (0.7823198)]
COG0530	COG0741	MCA0850	MCA0850	Putative cation transporter	MCA2403	MCA2403	Putative membrane-bound lytic murein	[TP1034-TP0043 (0.7823198)]
COG0530	COG0741	MCA0850	MCA0850	Putative cation transporter	MCA1403	MCA1403	Membrane-bound lytic murein transglycosylase	[TP1034-TP0043 (0.7823198)]
COG0530	COG0741	MCA0850	MCA0850	Putative cation transporter	MCA2008	MCA2008	Transglycosylase SLT domain protein	[TP1034-TP0043 (0.7823198)]
COG0621	COG2812	MCA0082	MCA0082	MiaB-like tRNA modifying enzyme YliG	MCA1328	MCA1328	DNA polymerase III, gamma and tau subunits	[TP0754-TP1005 (0.5550382)]
COG0621	COG2812	MCA1711	MCA1711	Hypothetical protein {UniProtKB/TrEMBL:Q607P8}	MCA1328	MCA1328	DNA polymerase III, gamma and tau subunits	[TP0754-TP1005 (0.5550382)]
COG0621	COG2812	MCA1459	MCA1459	TRNA-i(6)A37 modification enzyme MiaB	MCA1328	MCA1328	DNA polymerase III, gamma and tau subunits	[TP0754-TP1005 (0.5550382)]
COG0442	COG4591	MCA2013	MCA2013	Prolyl-tRNA synthetase {UniProtKB/TrEMBL:Q606K3}	MCA2624	MCA2624	Lipoprotein ABC transporter, permease protein	[TP0160-TP0582 (0.74148)]
COG0223	COG0664	MCA2844	fmt	Methionyl-tRNA formyltransferase (EC 2.1.2.9)	MCA2120	MCA2120	Transcriptional regulator, Crp/Fnr family	[TP0756-TP0995 (0.69102824)]
COG0697	COG0716	MCA1824	MCA1824	Putative membrane protein	MCA1697	MCA1697	Flavodoxin {UniProtKB/TrEMBL:Q607Q8}	[TP0986-TP0925 (0.8288174)]
COG0697	COG0716	MCA2967	MCA2967	Putative membrane protein	MCA1697	MCA1697	Flavodoxin {UniProtKB/TrEMBL:Q607Q8}	[TP0986-TP0925 (0.8288174)]
COG0305	COG2236	MCA1735	MCA1735	Replicative DNA helicase	MCA2827	MCA2827	Phosphoribosyl transferase domain protein	[TP0058-TP0050 (0.53343445)]
COG0465	COG4591	MCA1848	MCA1848	Cell division protein FtsH	MCA2624	MCA2624	Lipoprotein ABC transporter, permease protein	[TP0765-TP0582 (0.6598422)]
COG0465	COG4591	MCA0851	MCA0851	Cell division protein FtsH	MCA2624	MCA2624	Lipoprotein ABC transporter, permease protein	[TP0765-TP0582 (0.6598422)]
COG0773	COG0817	MCA2428	murC	UDP-N-acetylmuramate--L-alanine ligase (EC 6.3.2.8) (UDP-N- acetylmuramoyl-L-alanine synthetase)	MCA1221	ruvC	Crossover junction endodeoxyribonuclease ruvC (EC 3.1.22.4) (Holliday junction nuclease ruvC) (Holliday junction resolvase ruvC)	[TP0341-TP0517 (0.7285616)]
COG0773	COG0817	MCA0158	MCA0158	UDP-N-acetylmuramate:L-alanyl-gamma-D-glutamyl-me	MCA1221	ruvC	Crossover junction endodeoxyribonuclease ruvC (EC 3.1.22.4) (Holliday junction nuclease ruvC) (Holliday junction resolvase ruvC)	[TP0341-TP0517 (0.7285616)]
COG0272	COG0773	MCA2438	MCA2438	DNA ligase, NAD-dependent	MCA0158	MCA0158	UDP-N-acetylmuramate:L-alanyl-gamma-D-glutamyl-me	[TP0634-TP0341 (0.8201813)]
COG0272	COG0773	MCA2438	MCA2438	DNA ligase, NAD-dependent	MCA2428	murC	UDP-N-acetylmuramate--L-alanine ligase (EC 6.3.2.8) (UDP-N- acetylmuramoyl-L-alanine synthetase)	[TP0634-TP0341 (0.8201813)]
COG0353	COG0514	MCA1326	recR	Recombination protein recR	MCA1868	MCA1868	ATP-dependent DNA helicase RecQ	[TP1004-TP0103 (0.6917512)]
COG0036	COG0249	MCA2582	MCA2582	Ribulose-phosphate 3-epimerase	MCA0576	mutS	DNA mismatch repair protein mutS	[TP0945-TP0328 (0.6742458)]
COG0124	COG0465	MCA2889	hisS	Histidyl-tRNA synthetase (EC 6.1.1.21) (Histidine--tRNA ligase) (HisRS)	MCA0851	MCA0851	Cell division protein FtsH	[TP0641-TP0330 (0.76316583)]
COG0124	COG0465	MCA2889	hisS	Histidyl-tRNA synthetase (EC 6.1.1.21) (Histidine--tRNA ligase) (HisRS)	MCA1848	MCA1848	Cell division protein FtsH	[TP0641-TP0330 (0.76316583)]
COG0257	COG0719	MCA2351	MCA2351	50S ribosomal protein L36	MCA0990	MCA0990	FeS assembly protein SufD	[TP0209-TP0612 (0.6772987)]
COG0257	COG0719	MCA2351	MCA2351	50S ribosomal protein L36	MCA0992	MCA0992	FeS assembly protein SufB	[TP0209-TP0612 (0.6772987)]
COG0493	COG1488	MCA2040	MCA2040	Glutamate synthase, NADH/NADPH small subunit	MCA2760	MCA2760	Putative nicotinate phosphoribosyltransferase	[TP0735-TP0628 (0.6598422)]
COG0493	COG1488	MCA0770	MCA0770	Pyridine nucleotide-disulphide oxidoreductase	MCA2760	MCA2760	Putative nicotinate phosphoribosyltransferase	[TP0735-TP0628 (0.6598422)]
COG0173	COG0493	MCA1776	aspS	Aspartyl-tRNA synthetase (EC 6.1.1.12) (Aspartate--tRNA ligase) (AspRS)	MCA2040	MCA2040	Glutamate synthase, NADH/NADPH small subunit	[TP0985-TP0735 (0.50901)]
COG0173	COG0493	MCA1776	aspS	Aspartyl-tRNA synthetase (EC 6.1.1.12) (Aspartate--tRNA ligase) (AspRS)	MCA0770	MCA0770	Pyridine nucleotide-disulphide oxidoreductase	[TP0985-TP0735 (0.50901)]
COG0504	COG0728	MCA2513	MCA2513	CTP synthase {UniProtKB/TrEMBL:Q604M6}	MCA2251	MCA2251	Membrane protein MviN {UniProtKB/TrEMBL:Q605M9}	[TP0305-TP0516 (0.84299135)]
COG0275	COG0820	MCA2436	mraW	S-adenosyl-methyltransferase mraW (EC 2.1.1.-)	MCA2887	MCA2887	Hypothetical protein {UniProtKB/TrEMBL:Q603C0}	[TP0384-TP0068 (0.79878455)]
COG0445	COG1366	MCA0001	gidA	tRNA uridine 5-carboxymethylaminomethyl modification enzyme gidA (Glucose-inhibited division protein A)	MCA1663	MCA1663	Anti-sigma factor antagonist	[TP0044-TP0233 (0.74185747)]
COG0445	COG1366	MCA0001	gidA	tRNA uridine 5-carboxymethylaminomethyl modification enzyme gidA (Glucose-inhibited division protein A)	MCA1686	MCA1686	Anti-sigma B factor antagonist	[TP0044-TP0233 (0.74185747)]
COG0445	COG1366	MCA0001	gidA	tRNA uridine 5-carboxymethylaminomethyl modification enzyme gidA (Glucose-inhibited division protein A)	MCA1431	MCA1431	Anti-sigma factor antagonist	[TP0044-TP0233 (0.74185747)]
COG0242	COG0360	MCA1371	MCA1371	Polypeptide deformylase	MCA2038	rpsF	30S ribosomal protein S6	[TP0757-TP0063 (0.54983324)]
COG0242	COG0360	MCA2843	MCA2843	Polypeptide deformylase	MCA2038	rpsF	30S ribosomal protein S6	[TP0757-TP0063 (0.54983324)]
COG0267	COG0357	MCA2340	MCA2340	50S ribosomal protein L33	MCA0002	gidB	Methyltransferase gidB (EC 2.1.-.-) (Glucose-inhibited division protein B)	[TP0234-TP0946 (0.6249908)]
COG0234	COG0772	MCA1705	MCA1705	10 kDa chaperonin {UniProtKB/TrEMBL:Q607Q2}	MCA0104	MCA0104	Rod shape-determining protein RodA	[TP1013-TP0387 (0.81326103)]
COG0234	COG0772	MCA0706	MCA0706	10 kDa chaperonin {UniProtKB/TrEMBL:Q60AY1}	MCA2430	MCA2430	Cell division protein FtsW	[TP1013-TP0387 (0.81326103)]
COG0234	COG0772	MCA0706	MCA0706	10 kDa chaperonin {UniProtKB/TrEMBL:Q60AY1}	MCA0104	MCA0104	Rod shape-determining protein RodA	[TP1013-TP0387 (0.81326103)]
COG0234	COG0772	MCA1705	MCA1705	10 kDa chaperonin {UniProtKB/TrEMBL:Q607Q2}	MCA2430	MCA2430	Cell division protein FtsW	[TP1013-TP0387 (0.81326103)]
COG0445	COG0457	MCA0001	gidA	tRNA uridine 5-carboxymethylaminomethyl modification enzyme gidA (Glucose-inhibited division protein A)	MCA1516	MCA1516	TPR domain protein, interruption-C	[TP0044-TP0954 (0.8549597)]
COG0445	COG0457	MCA0001	gidA	tRNA uridine 5-carboxymethylaminomethyl modification enzyme gidA (Glucose-inhibited division protein A)	MCA1511	MCA1511	TPR domain protein {UniProtKB/TrEMBL:Q608I0}	[TP0044-TP0954 (0.8549597)]
COG0445	COG0457	MCA0001	gidA	tRNA uridine 5-carboxymethylaminomethyl modification enzyme gidA (Glucose-inhibited division protein A)	MCA1053	MCA1053	TPR domain protein {UniProtKB/TrEMBL:Q60A19}	[TP0044-TP0954 (0.8549597)]
COG0445	COG0457	MCA0001	gidA	tRNA uridine 5-carboxymethylaminomethyl modification enzyme gidA (Glucose-inhibited division protein A)	MCA1518	MCA1518	TPR domain protein, interruption-N	[TP0044-TP0954 (0.8549597)]
COG0445	COG0457	MCA0001	gidA	tRNA uridine 5-carboxymethylaminomethyl modification enzyme gidA (Glucose-inhibited division protein A)	MCA1512	MCA1512	TPR domain protein {UniProtKB/TrEMBL:Q608H9}	[TP0044-TP0954 (0.8549597)]
COG0305	COG1595	MCA1735	MCA1735	Replicative DNA helicase	MCA1471	MCA1471	RNA polymerase sigma-30 factor	[TP0058-TP0092 (0.74082893)]
COG0228	COG0250	MCA0392	rpsP	Ribosomal protein S16 {UniProtKB/TrEMBL:Q60BS3}	MCA1061	MCA1061	Transcription antitermination protein NusG	[TP0905-TP0236 (0.7099409)]
COG0465	COG0532	MCA0851	MCA0851	Cell division protein FtsH	MCA1315	infB	Translation initiation factor IF-2	[TP0330-TP0891 (0.8751731)]
COG0465	COG0532	MCA1848	MCA1848	Cell division protein FtsH	MCA1315	infB	Translation initiation factor IF-2	[TP0330-TP0891 (0.8751731)]
COG1452	COG1488	MCA0601	MCA0601	Putative organic solvent tolerance protein	MCA2760	MCA2760	Putative nicotinate phosphoribosyltransferase	[TP0515-TP0628 (0.6658587)]
COG0234	COG0445	MCA0706	MCA0706	10 kDa chaperonin {UniProtKB/TrEMBL:Q60AY1}	MCA0001	gidA	tRNA uridine 5-carboxymethylaminomethyl modification enzyme gidA (Glucose-inhibited division protein A)	[TP1013-TP0044 (0.813164)]
COG0234	COG0445	MCA1705	MCA1705	10 kDa chaperonin {UniProtKB/TrEMBL:Q607Q2}	MCA0001	gidA	tRNA uridine 5-carboxymethylaminomethyl modification enzyme gidA (Glucose-inhibited division protein A)	[TP1013-TP0044 (0.813164)]
COG0326	COG0353	MCA0848	htpG	Chaperone protein htpG (Heat shock protein htpG) (High temperature protein G)	MCA1326	recR	Recombination protein recR	[TP0984-TP1004 (0.5573069)]
COG0265	COG1381	MCA1467	MCA1467	Serine protease, MucD {UniProtKB/TrEMBL:Q608M3}	MCA1461	recO	DNA repair protein recO (Recombination protein O)	[TP0773-TP0636 (0.870009)]
COG0265	COG1381	MCA1725	MCA1725	Putative serine protease	MCA1461	recO	DNA repair protein recO (Recombination protein O)	[TP0773-TP0636 (0.870009)]
COG0265	COG1381	MCA1619	MCA1619	Trypsin domain protein {UniProtKB/TrEMBL:Q607Y2}	MCA1461	recO	DNA repair protein recO (Recombination protein O)	[TP0773-TP0636 (0.870009)]
COG0265	COG1381	MCA1599	MCA1599	Putative serine protease, MucD	MCA1461	recO	DNA repair protein recO (Recombination protein O)	[TP0773-TP0636 (0.870009)]
COG0265	COG1381	MCA2343	MCA2343	Protease DO {UniProtKB/TrEMBL:Q605E1}	MCA1461	recO	DNA repair protein recO (Recombination protein O)	[TP0773-TP0636 (0.870009)]
COG0457	COG0860	MCA1511	MCA1511	TPR domain protein {UniProtKB/TrEMBL:Q608I0}	MCA1296	MCA1296	N-acetylmuramoyl-L-alanine amidase, family 3	[TP0820-TP0247 (0.74644035), TP0067-TP0247 (0.79531366)]
COG0457	COG0860	MCA1518	MCA1518	TPR domain protein, interruption-N	MCA1296	MCA1296	N-acetylmuramoyl-L-alanine amidase, family 3	[TP0820-TP0247 (0.74644035), TP0067-TP0247 (0.79531366)]
COG0457	COG0860	MCA1516	MCA1516	TPR domain protein, interruption-C	MCA1296	MCA1296	N-acetylmuramoyl-L-alanine amidase, family 3	[TP0820-TP0247 (0.74644035), TP0067-TP0247 (0.79531366)]
COG0457	COG0860	MCA1512	MCA1512	TPR domain protein {UniProtKB/TrEMBL:Q608H9}	MCA1296	MCA1296	N-acetylmuramoyl-L-alanine amidase, family 3	[TP0820-TP0247 (0.74644035), TP0067-TP0247 (0.79531366)]
COG0457	COG0860	MCA1053	MCA1053	TPR domain protein {UniProtKB/TrEMBL:Q60A19}	MCA1296	MCA1296	N-acetylmuramoyl-L-alanine amidase, family 3	[TP0820-TP0247 (0.74644035), TP0067-TP0247 (0.79531366)]
COG1653	COG2204	MCA1941	MCA1941	Putative sugar ABC transporter, sugar-binding	MCA1102	MCA1102	Sigma-54 dependent transcriptional regulator	[TP0074-TP0519 (0.57840663)]
COG1653	COG2204	MCA1941	MCA1941	Putative sugar ABC transporter, sugar-binding	MCA3100	MCA3100	Response regulator {UniProtKB/TrEMBL:Q602G3}	[TP0074-TP0519 (0.57840663)]
COG1653	COG2204	MCA1941	MCA1941	Putative sugar ABC transporter, sugar-binding	MCA1096	MCA1096	Sigma-54-dependent transcriptional regulator	[TP0074-TP0519 (0.57840663)]
COG1653	COG2204	MCA1941	MCA1941	Putative sugar ABC transporter, sugar-binding	MCA0447	MCA0447	Sigma-54 dependent DNA-binding response regulator	[TP0074-TP0519 (0.57840663)]
COG1653	COG2204	MCA1941	MCA1941	Putative sugar ABC transporter, sugar-binding	MCA1713	MCA1713	Sigma-54 dependent DNA-binding response regulator	[TP0074-TP0519 (0.57840663)]
COG1653	COG2204	MCA1941	MCA1941	Putative sugar ABC transporter, sugar-binding	MCA2848	MCA2848	Putative nitrogen regulation protein NtrX	[TP0074-TP0519 (0.57840663)]
COG1653	COG2204	MCA1941	MCA1941	Putative sugar ABC transporter, sugar-binding	MCA2474	MCA2474	Sigma-54 dependent DNA-binding response regulator	[TP0074-TP0519 (0.57840663)]
COG1653	COG2204	MCA1941	MCA1941	Putative sugar ABC transporter, sugar-binding	MCA2541	MCA2541	Nitrogen regulation protein NR(I)	[TP0074-TP0519 (0.57840663)]
COG0530	COG2239	MCA0850	MCA0850	Putative cation transporter	MCA0108	MCA0108	Magnesium transporter {UniProtKB/TrEMBL:Q60CJ8}	[TP1034-TP0917 (0.5728957)]
COG0319	COG0333	MCA1457	MCA1457	UPF0054 protein MCA1457	MCA2005	rpmF	Ribosomal protein L32 {UniProtKB/TrEMBL:Q606L1}	[TP0650-TP0807 (0.80809164)]
COG0195	COG1643	MCA1316	MCA1316	N utilization substance protein A	MCA1482	MCA1482	ATP-dependent helicase HrpA	[TP0892-TP0526 (0.71912634)]
COG0216	COG0457	MCA1051	prfA	Peptide chain release factor 1 (RF-1)	MCA1516	MCA1516	TPR domain protein, interruption-C	[TP0051-TP0067 (0.7097377)]
COG0216	COG0457	MCA1051	prfA	Peptide chain release factor 1 (RF-1)	MCA1053	MCA1053	TPR domain protein {UniProtKB/TrEMBL:Q60A19}	[TP0051-TP0067 (0.7097377)]
COG0216	COG0457	MCA1051	prfA	Peptide chain release factor 1 (RF-1)	MCA1518	MCA1518	TPR domain protein, interruption-N	[TP0051-TP0067 (0.7097377)]
COG0216	COG0457	MCA1051	prfA	Peptide chain release factor 1 (RF-1)	MCA1512	MCA1512	TPR domain protein {UniProtKB/TrEMBL:Q608H9}	[TP0051-TP0067 (0.7097377)]
COG0216	COG0457	MCA1051	prfA	Peptide chain release factor 1 (RF-1)	MCA1511	MCA1511	TPR domain protein {UniProtKB/TrEMBL:Q608I0}	[TP0051-TP0067 (0.7097377)]
COG1385	COG2204	MCA0018	MCA0018	Hypothetical protein {UniProtKB/TrEMBL:Q60CQ8}	MCA0447	MCA0447	Sigma-54 dependent DNA-binding response regulator	[TP0032-TP0519 (0.67332727)]
COG1385	COG2204	MCA0018	MCA0018	Hypothetical protein {UniProtKB/TrEMBL:Q60CQ8}	MCA1096	MCA1096	Sigma-54-dependent transcriptional regulator	[TP0032-TP0519 (0.67332727)]
COG1385	COG2204	MCA0018	MCA0018	Hypothetical protein {UniProtKB/TrEMBL:Q60CQ8}	MCA2474	MCA2474	Sigma-54 dependent DNA-binding response regulator	[TP0032-TP0519 (0.67332727)]
COG1385	COG2204	MCA0018	MCA0018	Hypothetical protein {UniProtKB/TrEMBL:Q60CQ8}	MCA3100	MCA3100	Response regulator {UniProtKB/TrEMBL:Q602G3}	[TP0032-TP0519 (0.67332727)]
COG1385	COG2204	MCA0018	MCA0018	Hypothetical protein {UniProtKB/TrEMBL:Q60CQ8}	MCA1713	MCA1713	Sigma-54 dependent DNA-binding response regulator	[TP0032-TP0519 (0.67332727)]
COG1385	COG2204	MCA0018	MCA0018	Hypothetical protein {UniProtKB/TrEMBL:Q60CQ8}	MCA1102	MCA1102	Sigma-54 dependent transcriptional regulator	[TP0032-TP0519 (0.67332727)]
COG1385	COG2204	MCA0018	MCA0018	Hypothetical protein {UniProtKB/TrEMBL:Q60CQ8}	MCA2541	MCA2541	Nitrogen regulation protein NR(I)	[TP0032-TP0519 (0.67332727)]
COG1385	COG2204	MCA0018	MCA0018	Hypothetical protein {UniProtKB/TrEMBL:Q60CQ8}	MCA2848	MCA2848	Putative nitrogen regulation protein NtrX	[TP0032-TP0519 (0.67332727)]
COG0542	COG2204	MCA1789	MCA1789	ATP-dependent Clp protease, ATP-binding subunit	MCA3100	MCA3100	Response regulator {UniProtKB/TrEMBL:Q602G3}	[TP0071-TP0519 (0.6908589)]
COG0542	COG2204	MCA1789	MCA1789	ATP-dependent Clp protease, ATP-binding subunit	MCA2474	MCA2474	Sigma-54 dependent DNA-binding response regulator	[TP0071-TP0519 (0.6908589)]
COG0542	COG2204	MCA3106	MCA3106	ATP-dependent Clp protease, ATP-binding subunit	MCA1102	MCA1102	Sigma-54 dependent transcriptional regulator	[TP0071-TP0519 (0.6908589)]
COG0542	COG2204	MCA3106	MCA3106	ATP-dependent Clp protease, ATP-binding subunit	MCA3100	MCA3100	Response regulator {UniProtKB/TrEMBL:Q602G3}	[TP0071-TP0519 (0.6908589)]
COG0542	COG2204	MCA3106	MCA3106	ATP-dependent Clp protease, ATP-binding subunit	MCA1096	MCA1096	Sigma-54-dependent transcriptional regulator	[TP0071-TP0519 (0.6908589)]
COG0542	COG2204	MCA3106	MCA3106	ATP-dependent Clp protease, ATP-binding subunit	MCA2541	MCA2541	Nitrogen regulation protein NR(I)	[TP0071-TP0519 (0.6908589)]
COG0542	COG2204	MCA3106	MCA3106	ATP-dependent Clp protease, ATP-binding subunit	MCA2474	MCA2474	Sigma-54 dependent DNA-binding response regulator	[TP0071-TP0519 (0.6908589)]
COG0542	COG2204	MCA3106	MCA3106	ATP-dependent Clp protease, ATP-binding subunit	MCA1713	MCA1713	Sigma-54 dependent DNA-binding response regulator	[TP0071-TP0519 (0.6908589)]
COG0542	COG2204	MCA1789	MCA1789	ATP-dependent Clp protease, ATP-binding subunit	MCA1102	MCA1102	Sigma-54 dependent transcriptional regulator	[TP0071-TP0519 (0.6908589)]
COG0542	COG2204	MCA1789	MCA1789	ATP-dependent Clp protease, ATP-binding subunit	MCA0447	MCA0447	Sigma-54 dependent DNA-binding response regulator	[TP0071-TP0519 (0.6908589)]
COG0542	COG2204	MCA1789	MCA1789	ATP-dependent Clp protease, ATP-binding subunit	MCA1713	MCA1713	Sigma-54 dependent DNA-binding response regulator	[TP0071-TP0519 (0.6908589)]
COG0542	COG2204	MCA1789	MCA1789	ATP-dependent Clp protease, ATP-binding subunit	MCA1096	MCA1096	Sigma-54-dependent transcriptional regulator	[TP0071-TP0519 (0.6908589)]
COG0542	COG2204	MCA3106	MCA3106	ATP-dependent Clp protease, ATP-binding subunit	MCA0447	MCA0447	Sigma-54 dependent DNA-binding response regulator	[TP0071-TP0519 (0.6908589)]
COG0542	COG2204	MCA1789	MCA1789	ATP-dependent Clp protease, ATP-binding subunit	MCA2848	MCA2848	Putative nitrogen regulation protein NtrX	[TP0071-TP0519 (0.6908589)]
COG0542	COG2204	MCA1789	MCA1789	ATP-dependent Clp protease, ATP-binding subunit	MCA2541	MCA2541	Nitrogen regulation protein NR(I)	[TP0071-TP0519 (0.6908589)]
COG0542	COG2204	MCA3106	MCA3106	ATP-dependent Clp protease, ATP-binding subunit	MCA2848	MCA2848	Putative nitrogen regulation protein NtrX	[TP0071-TP0519 (0.6908589)]
COG0608	COG1366	MCA0628	MCA0628	Single-stranded-DNA-specific exonuclease RecJ	MCA1431	MCA1431	Anti-sigma factor antagonist	[TP0704-TP0540 (0.7098393)]
COG0608	COG1366	MCA0628	MCA0628	Single-stranded-DNA-specific exonuclease RecJ	MCA1663	MCA1663	Anti-sigma factor antagonist	[TP0704-TP0540 (0.7098393)]
COG0608	COG1366	MCA0628	MCA0628	Single-stranded-DNA-specific exonuclease RecJ	MCA1686	MCA1686	Anti-sigma B factor antagonist	[TP0704-TP0540 (0.7098393)]
COG0705	COG1187	MCA1502	MCA1502	Rhomboid family protein	MCA2205	MCA2205	RNA pseudouridine synthase family protein	[TP0982-TP0459 (0.6079956)]
COG0705	COG1187	MCA2616	MCA2616	Rhomboid family protein	MCA2205	MCA2205	RNA pseudouridine synthase family protein	[TP0982-TP0459 (0.6079956)]
COG0705	COG1187	MCA2616	MCA2616	Rhomboid family protein	MCA0548	MCA0548	RNA pseudouridine synthase family protein	[TP0982-TP0459 (0.6079956)]
COG0705	COG1187	MCA1502	MCA1502	Rhomboid family protein	MCA0548	MCA0548	RNA pseudouridine synthase family protein	[TP0982-TP0459 (0.6079956)]
COG1196	COG2236	MCA2440	MCA2440	Chromosome segregation SMC protein	MCA2827	MCA2827	Phosphoribosyl transferase domain protein	[TP0367-TP0050 (0.68145895)]
COG0782	COG0860	MCA0401	MCA0401	Putative transcription elongation factor	MCA1296	MCA1296	N-acetylmuramoyl-L-alanine amidase, family 3	[TP0019-TP0247 (0.7668169)]
COG0782	COG0860	MCA1851	MCA1851	Transcription elongation factor GreA	MCA1296	MCA1296	N-acetylmuramoyl-L-alanine amidase, family 3	[TP0019-TP0247 (0.7668169)]
COG0024	COG0530	MCA0566	MCA0566	Methionine aminopeptidase	MCA0850	MCA0850	Putative cation transporter	[TP0842-TP1034 (0.7696508)]
COG0530	COG0771	MCA0850	MCA0850	Putative cation transporter	MCA2431	murD	UDP-N-acetylmuramoylalanine--D-glutamate ligase (EC 6.3.2.9) (UDP-N- acetylmuramoyl-L-alanyl-D-glutamate synthetase) (D-glutamic acid- adding enzyme)	[TP1034-TP0903 (0.71912634)]
COG0220	COG0455	MCA1532	trmB	tRNA (guanine-N(7)-)-methyltransferase (EC 2.1.1.33) (tRNA(m7G46)- methyltransferase)	MCA0453	MCA0453	ParA family protein {UniProtKB/TrEMBL:Q60BL3}	[TP0464-TP0712 (0.7885255)]
COG0322	COG0353	MCA1681	uvrC	UvrABC system protein C (Protein uvrC) (Excinuclease ABC subunit C)	MCA1326	recR	Recombination protein recR	[TP0472-TP1004 (0.53674763)]
COG0771	COG1595	MCA2431	murD	UDP-N-acetylmuramoylalanine--D-glutamate ligase (EC 6.3.2.9) (UDP-N- acetylmuramoyl-L-alanyl-D-glutamate synthetase) (D-glutamic acid- adding enzyme)	MCA1471	MCA1471	RNA polymerase sigma-30 factor	[TP0903-TP0092 (0.6651206)]
COG0188	COG0305	MCA1421	MCA1421	DNA gyrase, A subunit {UniProtKB/TrEMBL:Q608R9}	MCA1735	MCA1735	Replicative DNA helicase	[TP0005-TP0058 (0.73312306)]
COG0188	COG0305	MCA0821	MCA0821	DNA topoisomerase IV, A subunit	MCA1735	MCA1735	Replicative DNA helicase	[TP0005-TP0058 (0.73312306)]
COG0233	COG1283	MCA0570	frr	Ribosome recycling factor (Ribosome-releasing factor) (RRF)	MCA0070	MCA0070	Na/Pi-cotransporter family protein	[TP0604-TP0771 (0.7316062)]
COG1825	COG2812	MCA1057	ctc	50S ribosomal protein L25 (General stress protein CTC)	MCA1328	MCA1328	DNA polymerase III, gamma and tau subunits	[TP0372-TP1005 (0.6540257)]
COG0222	COG0530	MCA1065	rplL	50S ribosomal protein L7/L12	MCA0850	MCA0850	Putative cation transporter	[TP0240-TP1034 (0.77472186)]
COG0361	COG1214	MCA1790	infA	Translation initiation factor IF-1	MCA2210	MCA2210	Hypothetical protein {UniProtKB/TrEMBL:Q605R8}	[TP0097-TP0876 (0.56457245)]
COG1643	COG2137	MCA1482	MCA1482	ATP-dependent helicase HrpA	MCA0388	MCA0388	RecX protein {UniProtKB/TrEMBL:Q60BS7}	[TP0526-TP1023 (0.64955014)]
COG0257	COG1283	MCA2351	MCA2351	50S ribosomal protein L36	MCA0070	MCA0070	Na/Pi-cotransporter family protein	[TP0209-TP0771 (0.6772987)]
COG1509	COG2812	MCA1321	MCA1321	Hypothetical protein {UniProtKB/TrEMBL:Q609B4}	MCA1328	MCA1328	DNA polymerase III, gamma and tau subunits	[TP0121-TP1005 (0.5082704)]
COG0255	COG1011	MCA2364	rpmC	50S ribosomal protein L29	MCA2982	MCA2982	Hydrolase, haloacid dehalogenase-like family	[TP0197-TP0158 (0.6077605)]
COG2204	COG2204	MCA1713	MCA1713	Sigma-54 dependent DNA-binding response regulator	MCA3100	MCA3100	Response regulator {UniProtKB/TrEMBL:Q602G3}	[TP0519-TP0519 (0.65939915)]
COG2204	COG2204	MCA3100	MCA3100	Response regulator {UniProtKB/TrEMBL:Q602G3}	MCA1713	MCA1713	Sigma-54 dependent DNA-binding response regulator	[TP0519-TP0519 (0.65939915)]
COG2204	COG2204	MCA3100	MCA3100	Response regulator {UniProtKB/TrEMBL:Q602G3}	MCA2541	MCA2541	Nitrogen regulation protein NR(I)	[TP0519-TP0519 (0.65939915)]
COG2204	COG2204	MCA2541	MCA2541	Nitrogen regulation protein NR(I)	MCA3100	MCA3100	Response regulator {UniProtKB/TrEMBL:Q602G3}	[TP0519-TP0519 (0.65939915)]
COG2204	COG2204	MCA3100	MCA3100	Response regulator {UniProtKB/TrEMBL:Q602G3}	MCA1096	MCA1096	Sigma-54-dependent transcriptional regulator	[TP0519-TP0519 (0.65939915)]
COG2204	COG2204	MCA1096	MCA1096	Sigma-54-dependent transcriptional regulator	MCA3100	MCA3100	Response regulator {UniProtKB/TrEMBL:Q602G3}	[TP0519-TP0519 (0.65939915)]
COG2204	COG2204	MCA2541	MCA2541	Nitrogen regulation protein NR(I)	MCA0447	MCA0447	Sigma-54 dependent DNA-binding response regulator	[TP0519-TP0519 (0.65939915)]
COG2204	COG2204	MCA0447	MCA0447	Sigma-54 dependent DNA-binding response regulator	MCA2541	MCA2541	Nitrogen regulation protein NR(I)	[TP0519-TP0519 (0.65939915)]
COG2204	COG2204	MCA1713	MCA1713	Sigma-54 dependent DNA-binding response regulator	MCA1102	MCA1102	Sigma-54 dependent transcriptional regulator	[TP0519-TP0519 (0.65939915)]
COG2204	COG2204	MCA1102	MCA1102	Sigma-54 dependent transcriptional regulator	MCA1713	MCA1713	Sigma-54 dependent DNA-binding response regulator	[TP0519-TP0519 (0.65939915)]
COG2204	COG2204	MCA2541	MCA2541	Nitrogen regulation protein NR(I)	MCA1713	MCA1713	Sigma-54 dependent DNA-binding response regulator	[TP0519-TP0519 (0.65939915)]
COG2204	COG2204	MCA1713	MCA1713	Sigma-54 dependent DNA-binding response regulator	MCA2541	MCA2541	Nitrogen regulation protein NR(I)	[TP0519-TP0519 (0.65939915)]
COG2204	COG2204	MCA1102	MCA1102	Sigma-54 dependent transcriptional regulator	MCA1102	MCA1102	Sigma-54 dependent transcriptional regulator	[TP0519-TP0519 (0.65939915)]
COG2204	COG2204	MCA2474	MCA2474	Sigma-54 dependent DNA-binding response regulator	MCA2848	MCA2848	Putative nitrogen regulation protein NtrX	[TP0519-TP0519 (0.65939915)]
COG2204	COG2204	MCA2848	MCA2848	Putative nitrogen regulation protein NtrX	MCA2474	MCA2474	Sigma-54 dependent DNA-binding response regulator	[TP0519-TP0519 (0.65939915)]
COG2204	COG2204	MCA2541	MCA2541	Nitrogen regulation protein NR(I)	MCA1102	MCA1102	Sigma-54 dependent transcriptional regulator	[TP0519-TP0519 (0.65939915)]
COG2204	COG2204	MCA1102	MCA1102	Sigma-54 dependent transcriptional regulator	MCA2541	MCA2541	Nitrogen regulation protein NR(I)	[TP0519-TP0519 (0.65939915)]
COG2204	COG2204	MCA2848	MCA2848	Putative nitrogen regulation protein NtrX	MCA1102	MCA1102	Sigma-54 dependent transcriptional regulator	[TP0519-TP0519 (0.65939915)]
COG2204	COG2204	MCA1102	MCA1102	Sigma-54 dependent transcriptional regulator	MCA2848	MCA2848	Putative nitrogen regulation protein NtrX	[TP0519-TP0519 (0.65939915)]
COG2204	COG2204	MCA2541	MCA2541	Nitrogen regulation protein NR(I)	MCA2541	MCA2541	Nitrogen regulation protein NR(I)	[TP0519-TP0519 (0.65939915)]
COG2204	COG2204	MCA0447	MCA0447	Sigma-54 dependent DNA-binding response regulator	MCA2848	MCA2848	Putative nitrogen regulation protein NtrX	[TP0519-TP0519 (0.65939915)]
COG2204	COG2204	MCA2848	MCA2848	Putative nitrogen regulation protein NtrX	MCA0447	MCA0447	Sigma-54 dependent DNA-binding response regulator	[TP0519-TP0519 (0.65939915)]
COG2204	COG2204	MCA0447	MCA0447	Sigma-54 dependent DNA-binding response regulator	MCA1713	MCA1713	Sigma-54 dependent DNA-binding response regulator	[TP0519-TP0519 (0.65939915)]
COG2204	COG2204	MCA1713	MCA1713	Sigma-54 dependent DNA-binding response regulator	MCA0447	MCA0447	Sigma-54 dependent DNA-binding response regulator	[TP0519-TP0519 (0.65939915)]
COG2204	COG2204	MCA2474	MCA2474	Sigma-54 dependent DNA-binding response regulator	MCA2541	MCA2541	Nitrogen regulation protein NR(I)	[TP0519-TP0519 (0.65939915)]
COG2204	COG2204	MCA2541	MCA2541	Nitrogen regulation protein NR(I)	MCA2474	MCA2474	Sigma-54 dependent DNA-binding response regulator	[TP0519-TP0519 (0.65939915)]
COG2204	COG2204	MCA2848	MCA2848	Putative nitrogen regulation protein NtrX	MCA2848	MCA2848	Putative nitrogen regulation protein NtrX	[TP0519-TP0519 (0.65939915)]
COG2204	COG2204	MCA1713	MCA1713	Sigma-54 dependent DNA-binding response regulator	MCA1713	MCA1713	Sigma-54 dependent DNA-binding response regulator	[TP0519-TP0519 (0.65939915)]
COG2204	COG2204	MCA2541	MCA2541	Nitrogen regulation protein NR(I)	MCA1096	MCA1096	Sigma-54-dependent transcriptional regulator	[TP0519-TP0519 (0.65939915)]
COG2204	COG2204	MCA1096	MCA1096	Sigma-54-dependent transcriptional regulator	MCA2541	MCA2541	Nitrogen regulation protein NR(I)	[TP0519-TP0519 (0.65939915)]
COG2204	COG2204	MCA2848	MCA2848	Putative nitrogen regulation protein NtrX	MCA1096	MCA1096	Sigma-54-dependent transcriptional regulator	[TP0519-TP0519 (0.65939915)]
COG2204	COG2204	MCA1096	MCA1096	Sigma-54-dependent transcriptional regulator	MCA2848	MCA2848	Putative nitrogen regulation protein NtrX	[TP0519-TP0519 (0.65939915)]
COG2204	COG2204	MCA2848	MCA2848	Putative nitrogen regulation protein NtrX	MCA1713	MCA1713	Sigma-54 dependent DNA-binding response regulator	[TP0519-TP0519 (0.65939915)]
COG2204	COG2204	MCA1713	MCA1713	Sigma-54 dependent DNA-binding response regulator	MCA2848	MCA2848	Putative nitrogen regulation protein NtrX	[TP0519-TP0519 (0.65939915)]
COG2204	COG2204	MCA2474	MCA2474	Sigma-54 dependent DNA-binding response regulator	MCA2474	MCA2474	Sigma-54 dependent DNA-binding response regulator	[TP0519-TP0519 (0.65939915)]
COG2204	COG2204	MCA1096	MCA1096	Sigma-54-dependent transcriptional regulator	MCA1096	MCA1096	Sigma-54-dependent transcriptional regulator	[TP0519-TP0519 (0.65939915)]
COG2204	COG2204	MCA2474	MCA2474	Sigma-54 dependent DNA-binding response regulator	MCA1102	MCA1102	Sigma-54 dependent transcriptional regulator	[TP0519-TP0519 (0.65939915)]
COG2204	COG2204	MCA1102	MCA1102	Sigma-54 dependent transcriptional regulator	MCA2474	MCA2474	Sigma-54 dependent DNA-binding response regulator	[TP0519-TP0519 (0.65939915)]
COG2204	COG2204	MCA1096	MCA1096	Sigma-54-dependent transcriptional regulator	MCA1102	MCA1102	Sigma-54 dependent transcriptional regulator	[TP0519-TP0519 (0.65939915)]
COG2204	COG2204	MCA1102	MCA1102	Sigma-54 dependent transcriptional regulator	MCA1096	MCA1096	Sigma-54-dependent transcriptional regulator	[TP0519-TP0519 (0.65939915)]
COG2204	COG2204	MCA0447	MCA0447	Sigma-54 dependent DNA-binding response regulator	MCA0447	MCA0447	Sigma-54 dependent DNA-binding response regulator	[TP0519-TP0519 (0.65939915)]
COG2204	COG2204	MCA0447	MCA0447	Sigma-54 dependent DNA-binding response regulator	MCA1096	MCA1096	Sigma-54-dependent transcriptional regulator	[TP0519-TP0519 (0.65939915)]
COG2204	COG2204	MCA1096	MCA1096	Sigma-54-dependent transcriptional regulator	MCA0447	MCA0447	Sigma-54 dependent DNA-binding response regulator	[TP0519-TP0519 (0.65939915)]
COG2204	COG2204	MCA3100	MCA3100	Response regulator {UniProtKB/TrEMBL:Q602G3}	MCA2848	MCA2848	Putative nitrogen regulation protein NtrX	[TP0519-TP0519 (0.65939915)]
COG2204	COG2204	MCA2848	MCA2848	Putative nitrogen regulation protein NtrX	MCA3100	MCA3100	Response regulator {UniProtKB/TrEMBL:Q602G3}	[TP0519-TP0519 (0.65939915)]
COG2204	COG2204	MCA0447	MCA0447	Sigma-54 dependent DNA-binding response regulator	MCA1102	MCA1102	Sigma-54 dependent transcriptional regulator	[TP0519-TP0519 (0.65939915)]
COG2204	COG2204	MCA1102	MCA1102	Sigma-54 dependent transcriptional regulator	MCA0447	MCA0447	Sigma-54 dependent DNA-binding response regulator	[TP0519-TP0519 (0.65939915)]
COG2204	COG2204	MCA3100	MCA3100	Response regulator {UniProtKB/TrEMBL:Q602G3}	MCA3100	MCA3100	Response regulator {UniProtKB/TrEMBL:Q602G3}	[TP0519-TP0519 (0.65939915)]
COG2204	COG2204	MCA2474	MCA2474	Sigma-54 dependent DNA-binding response regulator	MCA3100	MCA3100	Response regulator {UniProtKB/TrEMBL:Q602G3}	[TP0519-TP0519 (0.65939915)]
COG2204	COG2204	MCA3100	MCA3100	Response regulator {UniProtKB/TrEMBL:Q602G3}	MCA2474	MCA2474	Sigma-54 dependent DNA-binding response regulator	[TP0519-TP0519 (0.65939915)]
COG2204	COG2204	MCA2474	MCA2474	Sigma-54 dependent DNA-binding response regulator	MCA1096	MCA1096	Sigma-54-dependent transcriptional regulator	[TP0519-TP0519 (0.65939915)]
COG2204	COG2204	MCA1096	MCA1096	Sigma-54-dependent transcriptional regulator	MCA2474	MCA2474	Sigma-54 dependent DNA-binding response regulator	[TP0519-TP0519 (0.65939915)]
COG2204	COG2204	MCA0447	MCA0447	Sigma-54 dependent DNA-binding response regulator	MCA3100	MCA3100	Response regulator {UniProtKB/TrEMBL:Q602G3}	[TP0519-TP0519 (0.65939915)]
COG2204	COG2204	MCA3100	MCA3100	Response regulator {UniProtKB/TrEMBL:Q602G3}	MCA0447	MCA0447	Sigma-54 dependent DNA-binding response regulator	[TP0519-TP0519 (0.65939915)]
COG2204	COG2204	MCA2541	MCA2541	Nitrogen regulation protein NR(I)	MCA2848	MCA2848	Putative nitrogen regulation protein NtrX	[TP0519-TP0519 (0.65939915)]
COG2204	COG2204	MCA2848	MCA2848	Putative nitrogen regulation protein NtrX	MCA2541	MCA2541	Nitrogen regulation protein NR(I)	[TP0519-TP0519 (0.65939915)]
COG2204	COG2204	MCA2474	MCA2474	Sigma-54 dependent DNA-binding response regulator	MCA1713	MCA1713	Sigma-54 dependent DNA-binding response regulator	[TP0519-TP0519 (0.65939915)]
COG2204	COG2204	MCA1713	MCA1713	Sigma-54 dependent DNA-binding response regulator	MCA2474	MCA2474	Sigma-54 dependent DNA-binding response regulator	[TP0519-TP0519 (0.65939915)]
COG2204	COG2204	MCA1713	MCA1713	Sigma-54 dependent DNA-binding response regulator	MCA1096	MCA1096	Sigma-54-dependent transcriptional regulator	[TP0519-TP0519 (0.65939915)]
COG2204	COG2204	MCA1096	MCA1096	Sigma-54-dependent transcriptional regulator	MCA1713	MCA1713	Sigma-54 dependent DNA-binding response regulator	[TP0519-TP0519 (0.65939915)]
COG2204	COG2204	MCA2474	MCA2474	Sigma-54 dependent DNA-binding response regulator	MCA0447	MCA0447	Sigma-54 dependent DNA-binding response regulator	[TP0519-TP0519 (0.65939915)]
COG2204	COG2204	MCA0447	MCA0447	Sigma-54 dependent DNA-binding response regulator	MCA2474	MCA2474	Sigma-54 dependent DNA-binding response regulator	[TP0519-TP0519 (0.65939915)]
COG2204	COG2204	MCA3100	MCA3100	Response regulator {UniProtKB/TrEMBL:Q602G3}	MCA1102	MCA1102	Sigma-54 dependent transcriptional regulator	[TP0519-TP0519 (0.65939915)]
COG2204	COG2204	MCA1102	MCA1102	Sigma-54 dependent transcriptional regulator	MCA3100	MCA3100	Response regulator {UniProtKB/TrEMBL:Q602G3}	[TP0519-TP0519 (0.65939915)]
COG0242	COG1187	MCA2843	MCA2843	Polypeptide deformylase	MCA2205	MCA2205	RNA pseudouridine synthase family protein	[TP0757-TP0459 (0.5284328)]
COG0242	COG1187	MCA2843	MCA2843	Polypeptide deformylase	MCA0548	MCA0548	RNA pseudouridine synthase family protein	[TP0757-TP0459 (0.5284328)]
COG0242	COG1187	MCA1371	MCA1371	Polypeptide deformylase	MCA2205	MCA2205	RNA pseudouridine synthase family protein	[TP0757-TP0459 (0.5284328)]
COG0242	COG1187	MCA1371	MCA1371	Polypeptide deformylase	MCA0548	MCA0548	RNA pseudouridine synthase family protein	[TP0757-TP0459 (0.5284328)]
COG2239	COG4658	MCA0108	MCA0108	Magnesium transporter {UniProtKB/TrEMBL:Q60CJ8}	MCA2896	MCA2896	Electron transport complex, D subunit	[TP0917-TP0151 (0.5215956)]
COG2239	COG4658	MCA0108	MCA0108	Magnesium transporter {UniProtKB/TrEMBL:Q60CJ8}	MCA2821	MCA2821	Electron transport complex, D subunit	[TP0917-TP0151 (0.5215956)]
COG0457	COG0558	MCA1053	MCA1053	TPR domain protein {UniProtKB/TrEMBL:Q60A19}	MCA0372	MCA0372	CDP-alcohol phosphatidyltransferase family	[TP0067-TP0730 (0.86096925)]
COG0457	COG0558	MCA1516	MCA1516	TPR domain protein, interruption-C	MCA1682	MCA1682	CDP-diacylglycerol--glycerol-3-phosphate	[TP0067-TP0730 (0.86096925)]
COG0457	COG0558	MCA1512	MCA1512	TPR domain protein {UniProtKB/TrEMBL:Q608H9}	MCA0372	MCA0372	CDP-alcohol phosphatidyltransferase family	[TP0067-TP0730 (0.86096925)]
COG0457	COG0558	MCA1511	MCA1511	TPR domain protein {UniProtKB/TrEMBL:Q608I0}	MCA1682	MCA1682	CDP-diacylglycerol--glycerol-3-phosphate	[TP0067-TP0730 (0.86096925)]
COG0457	COG0558	MCA1511	MCA1511	TPR domain protein {UniProtKB/TrEMBL:Q608I0}	MCA0372	MCA0372	CDP-alcohol phosphatidyltransferase family	[TP0067-TP0730 (0.86096925)]
COG0457	COG0558	MCA1518	MCA1518	TPR domain protein, interruption-N	MCA1682	MCA1682	CDP-diacylglycerol--glycerol-3-phosphate	[TP0067-TP0730 (0.86096925)]
COG0457	COG0558	MCA1053	MCA1053	TPR domain protein {UniProtKB/TrEMBL:Q60A19}	MCA1682	MCA1682	CDP-diacylglycerol--glycerol-3-phosphate	[TP0067-TP0730 (0.86096925)]
COG0457	COG0558	MCA1512	MCA1512	TPR domain protein {UniProtKB/TrEMBL:Q608H9}	MCA1682	MCA1682	CDP-diacylglycerol--glycerol-3-phosphate	[TP0067-TP0730 (0.86096925)]
COG0457	COG0558	MCA1516	MCA1516	TPR domain protein, interruption-C	MCA0372	MCA0372	CDP-alcohol phosphatidyltransferase family	[TP0067-TP0730 (0.86096925)]
COG0457	COG0558	MCA1518	MCA1518	TPR domain protein, interruption-N	MCA0372	MCA0372	CDP-alcohol phosphatidyltransferase family	[TP0067-TP0730 (0.86096925)]
COG0020	COG1508	MCA0571	MCA0571	Undecaprenyl diphosphate synthase	MCA0741	MCA0741	RNA polymerase sigma-54 factor	[TP0603-TP0111 (0.79878455)]
COG1385	COG2812	MCA0018	MCA0018	Hypothetical protein {UniProtKB/TrEMBL:Q60CQ8}	MCA1328	MCA1328	DNA polymerase III, gamma and tau subunits	[TP0276-TP1005 (0.66627616)]
COG0242	COG0254	MCA2843	MCA2843	Polypeptide deformylase	MCA0322	rpmE	50S ribosomal protein L31	[TP0757-TP0255 (0.6434887)]
COG0242	COG0254	MCA1371	MCA1371	Polypeptide deformylase	MCA0322	rpmE	50S ribosomal protein L31	[TP0757-TP0255 (0.6434887)]
COG0442	COG1466	MCA2013	MCA2013	Prolyl-tRNA synthetase {UniProtKB/TrEMBL:Q606K3}	MCA1451	MCA1451	DNA polymerase III, delta subunit	[TP0160-TP0588 (0.66563916)]
COG0705	COG2239	MCA1502	MCA1502	Rhomboid family protein	MCA0108	MCA0108	Magnesium transporter {UniProtKB/TrEMBL:Q60CJ8}	[TP0982-TP0917 (0.5527395)]
COG0705	COG2239	MCA2616	MCA2616	Rhomboid family protein	MCA0108	MCA0108	Magnesium transporter {UniProtKB/TrEMBL:Q60CJ8}	[TP0982-TP0917 (0.5527395)]
COG0305	COG0593	MCA1735	MCA1735	Replicative DNA helicase	MCA2522	MCA2522	DnaA domain protein {UniProtKB/TrEMBL:Q604L7}	[TP0058-TP0001 (0.9013428)]
COG0305	COG0593	MCA1735	MCA1735	Replicative DNA helicase	MCA3033	dnaA	Chromosomal replication initiator protein dnaA	[TP0058-TP0001 (0.9013428)]
COG0305	COG0593	MCA1735	MCA1735	Replicative DNA helicase	MCA1630	MCA1630	DnaA domain protein {UniProtKB/TrEMBL:Q607X3}	[TP0058-TP0001 (0.9013428)]
COG0772	COG2239	MCA2430	MCA2430	Cell division protein FtsW	MCA0108	MCA0108	Magnesium transporter {UniProtKB/TrEMBL:Q60CJ8}	[TP0501-TP0917 (0.53388965), TP0387-TP0917 (0.61041105)]
COG0772	COG2239	MCA0104	MCA0104	Rod shape-determining protein RodA	MCA0108	MCA0108	Magnesium transporter {UniProtKB/TrEMBL:Q60CJ8}	[TP0501-TP0917 (0.53388965), TP0387-TP0917 (0.61041105)]
COG0178	COG1197	MCA2694	MCA2694	Excinuclease ABC, A subunit	MCA1864	MCA1864	Transcription-repair coupling factor	[TP0514-TP0344 (0.9414915)]
COG0264	COG0544	MCA0568	tsf	Elongation factor Ts (EF-Ts)	MCA0528	MCA0528	Trigger factor {UniProtKB/TrEMBL:Q60BE9}	[TP0605-TP0506 (0.9100214)]
COG0495	COG1475	MCA1453	leuS	Leucyl-tRNA synthetase (EC 6.1.1.4) (Leucine--tRNA ligase) (LeuRS)	MCA0004	MCA0004	ParB family protein {UniProtKB/TrEMBL:Q60CS2}	[TP0586-TP0271 (0.63095015)]
COG0099	COG0216	MCA2350	rpsM	Ribosomal protein S13 {UniProtKB/TrEMBL:Q605D4}	MCA1051	prfA	Peptide chain release factor 1 (RF-1)	[TP0210-TP0051 (0.8775348)]
COG0242	COG0319	MCA2843	MCA2843	Polypeptide deformylase	MCA1457	MCA1457	UPF0054 protein MCA1457	[TP0757-TP0650 (0.630912)]
COG0242	COG0319	MCA1371	MCA1371	Polypeptide deformylase	MCA1457	MCA1457	UPF0054 protein MCA1457	[TP0757-TP0650 (0.630912)]
COG0178	COG0845	MCA2694	MCA2694	Excinuclease ABC, A subunit	MCA1766	MCA1766	Putative heavy metal efflux system protein	[TP0514-TP0965 (0.87363523)]
COG0178	COG0845	MCA2694	MCA2694	Excinuclease ABC, A subunit	MCA1361	MCA1361	HlyD family secretion protein	[TP0514-TP0965 (0.87363523)]
COG0178	COG0845	MCA2694	MCA2694	Excinuclease ABC, A subunit	MCA1721	MCA1721	Efflux transporter, RND family, MFP subunit	[TP0514-TP0965 (0.87363523)]
COG0178	COG0845	MCA2694	MCA2694	Excinuclease ABC, A subunit	MCA1936	MCA1936	Putative transporter {UniProtKB/TrEMBL:Q606S9}	[TP0514-TP0965 (0.87363523)]
COG0178	COG0845	MCA2694	MCA2694	Excinuclease ABC, A subunit	MCA0554	MCA0554	HlyD family secretion protein	[TP0514-TP0965 (0.87363523)]
COG0178	COG0845	MCA2694	MCA2694	Excinuclease ABC, A subunit	MCA0177	MCA0177	Hypothetical protein {UniProtKB/TrEMBL:Q60CD1}	[TP0514-TP0965 (0.87363523)]
COG0178	COG0845	MCA2694	MCA2694	Excinuclease ABC, A subunit	MCA2325	MCA2325	Efflux transporter, RND family, MFP subunit	[TP0514-TP0965 (0.87363523)]
COG0178	COG0845	MCA2694	MCA2694	Excinuclease ABC, A subunit	MCA0979	MCA0979	Putative transporter {UniProtKB/TrEMBL:Q60A89}	[TP0514-TP0965 (0.87363523)]
COG0178	COG0845	MCA2694	MCA2694	Excinuclease ABC, A subunit	MCA2719	MCA2719	Putative heavy metal efflux system protein	[TP0514-TP0965 (0.87363523)]
COG0178	COG0845	MCA2694	MCA2694	Excinuclease ABC, A subunit	MCA1596	MCA1596	Multidrug efflux system, HlyD family subunit	[TP0514-TP0965 (0.87363523)]
COG0178	COG0845	MCA2694	MCA2694	Excinuclease ABC, A subunit	MCA2230	MCA2230	Efflux transporter, RND family, MFP subunit	[TP0514-TP0965 (0.87363523)]
COG0178	COG0845	MCA2694	MCA2694	Excinuclease ABC, A subunit	MCA1810	MCA1810	Hypothetical protein {UniProtKB/TrEMBL:Q607F0}	[TP0514-TP0965 (0.87363523)]
COG0178	COG0845	MCA2694	MCA2694	Excinuclease ABC, A subunit	MCA2132	MCA2132	HlyD family secretion protein	[TP0514-TP0965 (0.87363523)]
COG0178	COG0845	MCA2694	MCA2694	Excinuclease ABC, A subunit	MCA2153	MCA2153	HlyD family secretion protein	[TP0514-TP0965 (0.87363523)]
COG0178	COG0845	MCA2694	MCA2694	Excinuclease ABC, A subunit	MCA2263	MCA2263	Putative heavy metal efflux pump membrane fusion	[TP0514-TP0965 (0.87363523)]
COG0178	COG0845	MCA2694	MCA2694	Excinuclease ABC, A subunit	MCA2814	MCA2814	Efflux transporter, RND family, MFP subunit	[TP0514-TP0965 (0.87363523)]
COG0457	COG0566	MCA1053	MCA1053	TPR domain protein {UniProtKB/TrEMBL:Q60A19}	MCA0549	MCA0549	RNA methyltransferase, TrmH family	[TP0095-TP0054 (0.73981166)]
COG0457	COG0566	MCA1053	MCA1053	TPR domain protein {UniProtKB/TrEMBL:Q60A19}	MCA1975	MCA1975	RNA methyltransferase, TrmH family, group 3	[TP0095-TP0054 (0.73981166)]
COG0457	COG0566	MCA1512	MCA1512	TPR domain protein {UniProtKB/TrEMBL:Q608H9}	MCA0549	MCA0549	RNA methyltransferase, TrmH family	[TP0095-TP0054 (0.73981166)]
COG0457	COG0566	MCA1518	MCA1518	TPR domain protein, interruption-N	MCA0549	MCA0549	RNA methyltransferase, TrmH family	[TP0095-TP0054 (0.73981166)]
COG0457	COG0566	MCA1516	MCA1516	TPR domain protein, interruption-C	MCA0549	MCA0549	RNA methyltransferase, TrmH family	[TP0095-TP0054 (0.73981166)]
COG0457	COG0566	MCA1516	MCA1516	TPR domain protein, interruption-C	MCA1975	MCA1975	RNA methyltransferase, TrmH family, group 3	[TP0095-TP0054 (0.73981166)]
COG0457	COG0566	MCA1511	MCA1511	TPR domain protein {UniProtKB/TrEMBL:Q608I0}	MCA1975	MCA1975	RNA methyltransferase, TrmH family, group 3	[TP0095-TP0054 (0.73981166)]
COG0457	COG0566	MCA1518	MCA1518	TPR domain protein, interruption-N	MCA1975	MCA1975	RNA methyltransferase, TrmH family, group 3	[TP0095-TP0054 (0.73981166)]
COG0457	COG0566	MCA1511	MCA1511	TPR domain protein {UniProtKB/TrEMBL:Q608I0}	MCA0549	MCA0549	RNA methyltransferase, TrmH family	[TP0095-TP0054 (0.73981166)]
COG0457	COG0566	MCA1512	MCA1512	TPR domain protein {UniProtKB/TrEMBL:Q608H9}	MCA1975	MCA1975	RNA methyltransferase, TrmH family, group 3	[TP0095-TP0054 (0.73981166)]
COG0465	COG0558	MCA0851	MCA0851	Cell division protein FtsH	MCA1682	MCA1682	CDP-diacylglycerol--glycerol-3-phosphate	[TP0765-TP0256 (0.8653493)]
COG0465	COG0558	MCA1848	MCA1848	Cell division protein FtsH	MCA0372	MCA0372	CDP-alcohol phosphatidyltransferase family	[TP0765-TP0256 (0.8653493)]
COG0465	COG0558	MCA1848	MCA1848	Cell division protein FtsH	MCA1682	MCA1682	CDP-diacylglycerol--glycerol-3-phosphate	[TP0765-TP0256 (0.8653493)]
COG0465	COG0558	MCA0851	MCA0851	Cell division protein FtsH	MCA0372	MCA0372	CDP-alcohol phosphatidyltransferase family	[TP0765-TP0256 (0.8653493)]
COG1883	COG2239	MCA2479	MCA2479	Oxaloacetate decarboxylase, beta subunit	MCA0108	MCA0108	Magnesium transporter {UniProtKB/TrEMBL:Q60CJ8}	[TP0057-TP0917 (0.53720385)]
COG0024	COG0462	MCA0566	MCA0566	Methionine aminopeptidase	MCA1716	MCA1716	Ribose-phosphate pyrophosphokinase family protein	[TP0842-TP0294 (0.8762697)]
COG0024	COG0462	MCA0566	MCA0566	Methionine aminopeptidase	MCA1056	MCA1056	Ribose-phosphate pyrophosphokinase	[TP0842-TP0294 (0.8762697)]
COG0125	COG0361	MCA1996	tmk	Thymidylate kinase {UniProtKB/Swiss-Prot:Q606M0}	MCA1790	infA	Translation initiation factor IF-1	[TP0354-TP0097 (0.8382038)]
COG0319	COG0787	MCA1457	MCA1457	UPF0054 protein MCA1457	MCA1734	MCA1734	Alanine racemase {UniProtKB/TrEMBL:Q607M5}	[TP0650-TP0681 (0.82058704)]
COG0849	COG1595	MCA2424	MCA2424	Cell division protein FtsA	MCA1471	MCA1471	RNA polymerase sigma-30 factor	[TP0389-TP0092 (0.66770643)]
COG0036	COG2001	MCA2582	MCA2582	Ribulose-phosphate 3-epimerase	MCA2437	mraZ	Protein mraZ {UniProtKB/Swiss-Prot:Q604U9}	[TP0945-TP0383 (0.685165)]
COG0457	COG0495	MCA1512	MCA1512	TPR domain protein {UniProtKB/TrEMBL:Q608H9}	MCA1453	leuS	Leucyl-tRNA synthetase (EC 6.1.1.4) (Leucine--tRNA ligase) (LeuRS)	[TP0067-TP0586 (0.714839)]
COG0457	COG0495	MCA1516	MCA1516	TPR domain protein, interruption-C	MCA1453	leuS	Leucyl-tRNA synthetase (EC 6.1.1.4) (Leucine--tRNA ligase) (LeuRS)	[TP0067-TP0586 (0.714839)]
COG0457	COG0495	MCA1511	MCA1511	TPR domain protein {UniProtKB/TrEMBL:Q608I0}	MCA1453	leuS	Leucyl-tRNA synthetase (EC 6.1.1.4) (Leucine--tRNA ligase) (LeuRS)	[TP0067-TP0586 (0.714839)]
COG0457	COG0495	MCA1518	MCA1518	TPR domain protein, interruption-N	MCA1453	leuS	Leucyl-tRNA synthetase (EC 6.1.1.4) (Leucine--tRNA ligase) (LeuRS)	[TP0067-TP0586 (0.714839)]
COG0457	COG0495	MCA1053	MCA1053	TPR domain protein {UniProtKB/TrEMBL:Q60A19}	MCA1453	leuS	Leucyl-tRNA synthetase (EC 6.1.1.4) (Leucine--tRNA ligase) (LeuRS)	[TP0067-TP0586 (0.714839)]
COG0257	COG0472	MCA2351	MCA2351	50S ribosomal protein L36	MCA2432	mraY	Phospho-N-acetylmuramoyl-pentapeptide-transferase (EC 2.7.8.13) (UDP- MurNAc-pentapeptide phosphotransferase)	[TP0209-TP0345 (0.64932555)]
COG0257	COG0472	MCA2351	MCA2351	50S ribosomal protein L36	MCA1133	MCA1133	Putative undecaprenyl-phosphate	[TP0209-TP0345 (0.64932555)]
COG0257	COG0472	MCA2351	MCA2351	50S ribosomal protein L36	MCA0902	MCA0902	Glycosyl transferase, group 4 family protein	[TP0209-TP0345 (0.64932555)]
COG0358	COG0457	MCA2993	MCA2993	DNA primase {UniProtKB/TrEMBL:Q602R8}	MCA1518	MCA1518	TPR domain protein, interruption-N	[TP0492-TP0648 (0.5111708)]
COG0358	COG0457	MCA2993	MCA2993	DNA primase {UniProtKB/TrEMBL:Q602R8}	MCA1512	MCA1512	TPR domain protein {UniProtKB/TrEMBL:Q608H9}	[TP0492-TP0648 (0.5111708)]
COG0358	COG0457	MCA2993	MCA2993	DNA primase {UniProtKB/TrEMBL:Q602R8}	MCA1511	MCA1511	TPR domain protein {UniProtKB/TrEMBL:Q608I0}	[TP0492-TP0648 (0.5111708)]
COG0358	COG0457	MCA2993	MCA2993	DNA primase {UniProtKB/TrEMBL:Q602R8}	MCA1053	MCA1053	TPR domain protein {UniProtKB/TrEMBL:Q60A19}	[TP0492-TP0648 (0.5111708)]
COG0358	COG0457	MCA2993	MCA2993	DNA primase {UniProtKB/TrEMBL:Q602R8}	MCA1516	MCA1516	TPR domain protein, interruption-C	[TP0492-TP0648 (0.5111708)]
COG0795	COG1792	MCA2101	MCA2101	Putative membrane protein	MCA0101	MCA0101	Rod shape-determining protein MreC	[TP0884-TP0498 (0.8374102)]
COG0795	COG1792	MCA2100	MCA2100	Hypothetical protein {UniProtKB/TrEMBL:Q606B8}	MCA0101	MCA0101	Rod shape-determining protein MreC	[TP0884-TP0498 (0.8374102)]
COG0608	COG1234	MCA0628	MCA0628	Single-stranded-DNA-specific exonuclease RecJ	MCA2736	MCA2736	Hypothetical protein {UniProtKB/TrEMBL:Q603R4}	[TP0704-TP0819 (0.5844061)]
COG0024	COG0125	MCA0566	MCA0566	Methionine aminopeptidase	MCA1996	tmk	Thymidylate kinase {UniProtKB/Swiss-Prot:Q606M0}	[TP0842-TP0354 (0.8096375)]
COG1077	COG1426	MCA0100	MCA0100	Rod shape-determining protein MreB	MCA1363	MCA1363	Hypothetical protein {UniProtKB/TrEMBL:Q608X3}	[TP0497-TP0334 (0.739115)]
COG0257	COG0779	MCA2351	MCA2351	50S ribosomal protein L36	MCA1317	MCA1317	Hypothetical protein {UniProtKB/TrEMBL:Q609B8}	[TP0209-TP0893 (0.7461857)]
COG0457	COG0845	MCA1053	MCA1053	TPR domain protein {UniProtKB/TrEMBL:Q60A19}	MCA1361	MCA1361	HlyD family secretion protein	[TP0648-TP0965 (0.54118866)]
COG0457	COG0845	MCA1053	MCA1053	TPR domain protein {UniProtKB/TrEMBL:Q60A19}	MCA2814	MCA2814	Efflux transporter, RND family, MFP subunit	[TP0648-TP0965 (0.54118866)]
COG0457	COG0845	MCA1512	MCA1512	TPR domain protein {UniProtKB/TrEMBL:Q608H9}	MCA1596	MCA1596	Multidrug efflux system, HlyD family subunit	[TP0648-TP0965 (0.54118866)]
COG0457	COG0845	MCA1053	MCA1053	TPR domain protein {UniProtKB/TrEMBL:Q60A19}	MCA2132	MCA2132	HlyD family secretion protein	[TP0648-TP0965 (0.54118866)]
COG0457	COG0845	MCA1053	MCA1053	TPR domain protein {UniProtKB/TrEMBL:Q60A19}	MCA2263	MCA2263	Putative heavy metal efflux pump membrane fusion	[TP0648-TP0965 (0.54118866)]
COG0457	COG0845	MCA1053	MCA1053	TPR domain protein {UniProtKB/TrEMBL:Q60A19}	MCA0177	MCA0177	Hypothetical protein {UniProtKB/TrEMBL:Q60CD1}	[TP0648-TP0965 (0.54118866)]
COG0457	COG0845	MCA1512	MCA1512	TPR domain protein {UniProtKB/TrEMBL:Q608H9}	MCA1936	MCA1936	Putative transporter {UniProtKB/TrEMBL:Q606S9}	[TP0648-TP0965 (0.54118866)]
COG0457	COG0845	MCA1053	MCA1053	TPR domain protein {UniProtKB/TrEMBL:Q60A19}	MCA1810	MCA1810	Hypothetical protein {UniProtKB/TrEMBL:Q607F0}	[TP0648-TP0965 (0.54118866)]
COG0457	COG0845	MCA1516	MCA1516	TPR domain protein, interruption-C	MCA2814	MCA2814	Efflux transporter, RND family, MFP subunit	[TP0648-TP0965 (0.54118866)]
COG0457	COG0845	MCA1518	MCA1518	TPR domain protein, interruption-N	MCA1810	MCA1810	Hypothetical protein {UniProtKB/TrEMBL:Q607F0}	[TP0648-TP0965 (0.54118866)]
COG0457	COG0845	MCA1516	MCA1516	TPR domain protein, interruption-C	MCA1810	MCA1810	Hypothetical protein {UniProtKB/TrEMBL:Q607F0}	[TP0648-TP0965 (0.54118866)]
COG0457	COG0845	MCA1511	MCA1511	TPR domain protein {UniProtKB/TrEMBL:Q608I0}	MCA0979	MCA0979	Putative transporter {UniProtKB/TrEMBL:Q60A89}	[TP0648-TP0965 (0.54118866)]
COG0457	COG0845	MCA1511	MCA1511	TPR domain protein {UniProtKB/TrEMBL:Q608I0}	MCA2814	MCA2814	Efflux transporter, RND family, MFP subunit	[TP0648-TP0965 (0.54118866)]
COG0457	COG0845	MCA1511	MCA1511	TPR domain protein {UniProtKB/TrEMBL:Q608I0}	MCA1361	MCA1361	HlyD family secretion protein	[TP0648-TP0965 (0.54118866)]
COG0457	COG0845	MCA1053	MCA1053	TPR domain protein {UniProtKB/TrEMBL:Q60A19}	MCA2230	MCA2230	Efflux transporter, RND family, MFP subunit	[TP0648-TP0965 (0.54118866)]
COG0457	COG0845	MCA1518	MCA1518	TPR domain protein, interruption-N	MCA2719	MCA2719	Putative heavy metal efflux system protein	[TP0648-TP0965 (0.54118866)]
COG0457	COG0845	MCA1511	MCA1511	TPR domain protein {UniProtKB/TrEMBL:Q608I0}	MCA2153	MCA2153	HlyD family secretion protein	[TP0648-TP0965 (0.54118866)]
COG0457	COG0845	MCA1511	MCA1511	TPR domain protein {UniProtKB/TrEMBL:Q608I0}	MCA1721	MCA1721	Efflux transporter, RND family, MFP subunit	[TP0648-TP0965 (0.54118866)]
COG0457	COG0845	MCA1053	MCA1053	TPR domain protein {UniProtKB/TrEMBL:Q60A19}	MCA0979	MCA0979	Putative transporter {UniProtKB/TrEMBL:Q60A89}	[TP0648-TP0965 (0.54118866)]
COG0457	COG0845	MCA1512	MCA1512	TPR domain protein {UniProtKB/TrEMBL:Q608H9}	MCA1361	MCA1361	HlyD family secretion protein	[TP0648-TP0965 (0.54118866)]
COG0457	COG0845	MCA1053	MCA1053	TPR domain protein {UniProtKB/TrEMBL:Q60A19}	MCA1936	MCA1936	Putative transporter {UniProtKB/TrEMBL:Q606S9}	[TP0648-TP0965 (0.54118866)]
COG0457	COG0845	MCA1516	MCA1516	TPR domain protein, interruption-C	MCA2132	MCA2132	HlyD family secretion protein	[TP0648-TP0965 (0.54118866)]
COG0457	COG0845	MCA1516	MCA1516	TPR domain protein, interruption-C	MCA2263	MCA2263	Putative heavy metal efflux pump membrane fusion	[TP0648-TP0965 (0.54118866)]
COG0457	COG0845	MCA1516	MCA1516	TPR domain protein, interruption-C	MCA1596	MCA1596	Multidrug efflux system, HlyD family subunit	[TP0648-TP0965 (0.54118866)]
COG0457	COG0845	MCA1512	MCA1512	TPR domain protein {UniProtKB/TrEMBL:Q608H9}	MCA2814	MCA2814	Efflux transporter, RND family, MFP subunit	[TP0648-TP0965 (0.54118866)]
COG0457	COG0845	MCA1512	MCA1512	TPR domain protein {UniProtKB/TrEMBL:Q608H9}	MCA2719	MCA2719	Putative heavy metal efflux system protein	[TP0648-TP0965 (0.54118866)]
COG0457	COG0845	MCA1518	MCA1518	TPR domain protein, interruption-N	MCA2230	MCA2230	Efflux transporter, RND family, MFP subunit	[TP0648-TP0965 (0.54118866)]
COG0457	COG0845	MCA1053	MCA1053	TPR domain protein {UniProtKB/TrEMBL:Q60A19}	MCA2325	MCA2325	Efflux transporter, RND family, MFP subunit	[TP0648-TP0965 (0.54118866)]
COG0457	COG0845	MCA1512	MCA1512	TPR domain protein {UniProtKB/TrEMBL:Q608H9}	MCA2153	MCA2153	HlyD family secretion protein	[TP0648-TP0965 (0.54118866)]
COG0457	COG0845	MCA1516	MCA1516	TPR domain protein, interruption-C	MCA2719	MCA2719	Putative heavy metal efflux system protein	[TP0648-TP0965 (0.54118866)]
COG0457	COG0845	MCA1518	MCA1518	TPR domain protein, interruption-N	MCA2325	MCA2325	Efflux transporter, RND family, MFP subunit	[TP0648-TP0965 (0.54118866)]
COG0457	COG0845	MCA1518	MCA1518	TPR domain protein, interruption-N	MCA1766	MCA1766	Putative heavy metal efflux system protein	[TP0648-TP0965 (0.54118866)]
COG0457	COG0845	MCA1512	MCA1512	TPR domain protein {UniProtKB/TrEMBL:Q608H9}	MCA1721	MCA1721	Efflux transporter, RND family, MFP subunit	[TP0648-TP0965 (0.54118866)]
COG0457	COG0845	MCA1511	MCA1511	TPR domain protein {UniProtKB/TrEMBL:Q608I0}	MCA0554	MCA0554	HlyD family secretion protein	[TP0648-TP0965 (0.54118866)]
COG0457	COG0845	MCA1518	MCA1518	TPR domain protein, interruption-N	MCA2814	MCA2814	Efflux transporter, RND family, MFP subunit	[TP0648-TP0965 (0.54118866)]
COG0457	COG0845	MCA1512	MCA1512	TPR domain protein {UniProtKB/TrEMBL:Q608H9}	MCA2263	MCA2263	Putative heavy metal efflux pump membrane fusion	[TP0648-TP0965 (0.54118866)]
COG0457	COG0845	MCA1512	MCA1512	TPR domain protein {UniProtKB/TrEMBL:Q608H9}	MCA0979	MCA0979	Putative transporter {UniProtKB/TrEMBL:Q60A89}	[TP0648-TP0965 (0.54118866)]
COG0457	COG0845	MCA1512	MCA1512	TPR domain protein {UniProtKB/TrEMBL:Q608H9}	MCA2132	MCA2132	HlyD family secretion protein	[TP0648-TP0965 (0.54118866)]
COG0457	COG0845	MCA1512	MCA1512	TPR domain protein {UniProtKB/TrEMBL:Q608H9}	MCA2230	MCA2230	Efflux transporter, RND family, MFP subunit	[TP0648-TP0965 (0.54118866)]
COG0457	COG0845	MCA1516	MCA1516	TPR domain protein, interruption-C	MCA2230	MCA2230	Efflux transporter, RND family, MFP subunit	[TP0648-TP0965 (0.54118866)]
COG0457	COG0845	MCA1512	MCA1512	TPR domain protein {UniProtKB/TrEMBL:Q608H9}	MCA1766	MCA1766	Putative heavy metal efflux system protein	[TP0648-TP0965 (0.54118866)]
COG0457	COG0845	MCA1516	MCA1516	TPR domain protein, interruption-C	MCA2153	MCA2153	HlyD family secretion protein	[TP0648-TP0965 (0.54118866)]
COG0457	COG0845	MCA1516	MCA1516	TPR domain protein, interruption-C	MCA1361	MCA1361	HlyD family secretion protein	[TP0648-TP0965 (0.54118866)]
COG0457	COG0845	MCA1511	MCA1511	TPR domain protein {UniProtKB/TrEMBL:Q608I0}	MCA2325	MCA2325	Efflux transporter, RND family, MFP subunit	[TP0648-TP0965 (0.54118866)]
COG0457	COG0845	MCA1511	MCA1511	TPR domain protein {UniProtKB/TrEMBL:Q608I0}	MCA2230	MCA2230	Efflux transporter, RND family, MFP subunit	[TP0648-TP0965 (0.54118866)]
COG0457	COG0845	MCA1512	MCA1512	TPR domain protein {UniProtKB/TrEMBL:Q608H9}	MCA0177	MCA0177	Hypothetical protein {UniProtKB/TrEMBL:Q60CD1}	[TP0648-TP0965 (0.54118866)]
COG0457	COG0845	MCA1518	MCA1518	TPR domain protein, interruption-N	MCA1361	MCA1361	HlyD family secretion protein	[TP0648-TP0965 (0.54118866)]
COG0457	COG0845	MCA1516	MCA1516	TPR domain protein, interruption-C	MCA2325	MCA2325	Efflux transporter, RND family, MFP subunit	[TP0648-TP0965 (0.54118866)]
COG0457	COG0845	MCA1516	MCA1516	TPR domain protein, interruption-C	MCA0979	MCA0979	Putative transporter {UniProtKB/TrEMBL:Q60A89}	[TP0648-TP0965 (0.54118866)]
COG0457	COG0845	MCA1511	MCA1511	TPR domain protein {UniProtKB/TrEMBL:Q608I0}	MCA2719	MCA2719	Putative heavy metal efflux system protein	[TP0648-TP0965 (0.54118866)]
COG0457	COG0845	MCA1518	MCA1518	TPR domain protein, interruption-N	MCA1936	MCA1936	Putative transporter {UniProtKB/TrEMBL:Q606S9}	[TP0648-TP0965 (0.54118866)]
COG0457	COG0845	MCA1518	MCA1518	TPR domain protein, interruption-N	MCA2132	MCA2132	HlyD family secretion protein	[TP0648-TP0965 (0.54118866)]
COG0457	COG0845	MCA1516	MCA1516	TPR domain protein, interruption-C	MCA0554	MCA0554	HlyD family secretion protein	[TP0648-TP0965 (0.54118866)]
COG0457	COG0845	MCA1511	MCA1511	TPR domain protein {UniProtKB/TrEMBL:Q608I0}	MCA2132	MCA2132	HlyD family secretion protein	[TP0648-TP0965 (0.54118866)]
COG0457	COG0845	MCA1511	MCA1511	TPR domain protein {UniProtKB/TrEMBL:Q608I0}	MCA2263	MCA2263	Putative heavy metal efflux pump membrane fusion	[TP0648-TP0965 (0.54118866)]
COG0457	COG0845	MCA1518	MCA1518	TPR domain protein, interruption-N	MCA2263	MCA2263	Putative heavy metal efflux pump membrane fusion	[TP0648-TP0965 (0.54118866)]
COG0457	COG0845	MCA1518	MCA1518	TPR domain protein, interruption-N	MCA1596	MCA1596	Multidrug efflux system, HlyD family subunit	[TP0648-TP0965 (0.54118866)]
COG0457	COG0845	MCA1518	MCA1518	TPR domain protein, interruption-N	MCA0979	MCA0979	Putative transporter {UniProtKB/TrEMBL:Q60A89}	[TP0648-TP0965 (0.54118866)]
COG0457	COG0845	MCA1053	MCA1053	TPR domain protein {UniProtKB/TrEMBL:Q60A19}	MCA0554	MCA0554	HlyD family secretion protein	[TP0648-TP0965 (0.54118866)]
COG0457	COG0845	MCA1516	MCA1516	TPR domain protein, interruption-C	MCA1721	MCA1721	Efflux transporter, RND family, MFP subunit	[TP0648-TP0965 (0.54118866)]
COG0457	COG0845	MCA1053	MCA1053	TPR domain protein {UniProtKB/TrEMBL:Q60A19}	MCA2153	MCA2153	HlyD family secretion protein	[TP0648-TP0965 (0.54118866)]
COG0457	COG0845	MCA1053	MCA1053	TPR domain protein {UniProtKB/TrEMBL:Q60A19}	MCA1721	MCA1721	Efflux transporter, RND family, MFP subunit	[TP0648-TP0965 (0.54118866)]
COG0457	COG0845	MCA1053	MCA1053	TPR domain protein {UniProtKB/TrEMBL:Q60A19}	MCA1766	MCA1766	Putative heavy metal efflux system protein	[TP0648-TP0965 (0.54118866)]
COG0457	COG0845	MCA1516	MCA1516	TPR domain protein, interruption-C	MCA0177	MCA0177	Hypothetical protein {UniProtKB/TrEMBL:Q60CD1}	[TP0648-TP0965 (0.54118866)]
COG0457	COG0845	MCA1511	MCA1511	TPR domain protein {UniProtKB/TrEMBL:Q608I0}	MCA0177	MCA0177	Hypothetical protein {UniProtKB/TrEMBL:Q60CD1}	[TP0648-TP0965 (0.54118866)]
COG0457	COG0845	MCA1511	MCA1511	TPR domain protein {UniProtKB/TrEMBL:Q608I0}	MCA1936	MCA1936	Putative transporter {UniProtKB/TrEMBL:Q606S9}	[TP0648-TP0965 (0.54118866)]
COG0457	COG0845	MCA1516	MCA1516	TPR domain protein, interruption-C	MCA1936	MCA1936	Putative transporter {UniProtKB/TrEMBL:Q606S9}	[TP0648-TP0965 (0.54118866)]
COG0457	COG0845	MCA1518	MCA1518	TPR domain protein, interruption-N	MCA0177	MCA0177	Hypothetical protein {UniProtKB/TrEMBL:Q60CD1}	[TP0648-TP0965 (0.54118866)]
COG0457	COG0845	MCA1511	MCA1511	TPR domain protein {UniProtKB/TrEMBL:Q608I0}	MCA1596	MCA1596	Multidrug efflux system, HlyD family subunit	[TP0648-TP0965 (0.54118866)]
COG0457	COG0845	MCA1518	MCA1518	TPR domain protein, interruption-N	MCA1721	MCA1721	Efflux transporter, RND family, MFP subunit	[TP0648-TP0965 (0.54118866)]
COG0457	COG0845	MCA1512	MCA1512	TPR domain protein {UniProtKB/TrEMBL:Q608H9}	MCA2325	MCA2325	Efflux transporter, RND family, MFP subunit	[TP0648-TP0965 (0.54118866)]
COG0457	COG0845	MCA1511	MCA1511	TPR domain protein {UniProtKB/TrEMBL:Q608I0}	MCA1810	MCA1810	Hypothetical protein {UniProtKB/TrEMBL:Q607F0}	[TP0648-TP0965 (0.54118866)]
COG0457	COG0845	MCA1053	MCA1053	TPR domain protein {UniProtKB/TrEMBL:Q60A19}	MCA2719	MCA2719	Putative heavy metal efflux system protein	[TP0648-TP0965 (0.54118866)]
COG0457	COG0845	MCA1518	MCA1518	TPR domain protein, interruption-N	MCA2153	MCA2153	HlyD family secretion protein	[TP0648-TP0965 (0.54118866)]
COG0457	COG0845	MCA1518	MCA1518	TPR domain protein, interruption-N	MCA0554	MCA0554	HlyD family secretion protein	[TP0648-TP0965 (0.54118866)]
COG0457	COG0845	MCA1053	MCA1053	TPR domain protein {UniProtKB/TrEMBL:Q60A19}	MCA1596	MCA1596	Multidrug efflux system, HlyD family subunit	[TP0648-TP0965 (0.54118866)]
COG0457	COG0845	MCA1512	MCA1512	TPR domain protein {UniProtKB/TrEMBL:Q608H9}	MCA0554	MCA0554	HlyD family secretion protein	[TP0648-TP0965 (0.54118866)]
COG0457	COG0845	MCA1516	MCA1516	TPR domain protein, interruption-C	MCA1766	MCA1766	Putative heavy metal efflux system protein	[TP0648-TP0965 (0.54118866)]
COG0457	COG0845	MCA1511	MCA1511	TPR domain protein {UniProtKB/TrEMBL:Q608I0}	MCA1766	MCA1766	Putative heavy metal efflux system protein	[TP0648-TP0965 (0.54118866)]
COG0457	COG0845	MCA1512	MCA1512	TPR domain protein {UniProtKB/TrEMBL:Q608H9}	MCA1810	MCA1810	Hypothetical protein {UniProtKB/TrEMBL:Q607F0}	[TP0648-TP0965 (0.54118866)]
COG0760	COG2239	MCA1643	MCA1643	Peptidyl-prolyl cis-trans isomerase family	MCA0108	MCA0108	Magnesium transporter {UniProtKB/TrEMBL:Q60CJ8}	[TP1016-TP0917 (0.81817394)]
COG0760	COG2239	MCA0602	MCA0602	Peptidyl-prolyl cis-trans isomerase SurA	MCA0108	MCA0108	Magnesium transporter {UniProtKB/TrEMBL:Q60CJ8}	[TP1016-TP0917 (0.81817394)]
COG0760	COG2239	MCA2552	MCA2552	PpiC-type peptidylprolyl isomerase domain protein	MCA0108	MCA0108	Magnesium transporter {UniProtKB/TrEMBL:Q60CJ8}	[TP1016-TP0917 (0.81817394)]
COG0760	COG2239	MCA0533	MCA0533	Peptidyl-prolyl cis-trans isomerse D	MCA0108	MCA0108	Magnesium transporter {UniProtKB/TrEMBL:Q60CJ8}	[TP1016-TP0917 (0.81817394)]
COG0782	COG1057	MCA1851	MCA1851	Transcription elongation factor GreA	MCA1879	MCA1879	Nicotinate (Nicotinamide) nucleotide	[TP0019-TP0741 (0.75909394)]
COG0782	COG1057	MCA0401	MCA0401	Putative transcription elongation factor	MCA1879	MCA1879	Nicotinate (Nicotinamide) nucleotide	[TP0019-TP0741 (0.75909394)]
COG0090	COG1643	MCA2369	rplB	Ribosomal protein L2 {UniProtKB/TrEMBL:Q605B5}	MCA1482	MCA1482	ATP-dependent helicase HrpA	[TP0192-TP0526 (0.71912634)]
COG0217	COG1235	MCA1220	MCA1220	Hypothetical UPF0082 protein MCA1220	MCA1446	pqqB	Coenzyme PQQ synthesis protein B (Pyrroloquinoline quinone biosynthesis protein B)	[TP0474-TP0489 (0.71912634)]
COG0012	COG0188	MCA2032	MCA2032	GTP-binding protein YchF	MCA1421	MCA1421	DNA gyrase, A subunit {UniProtKB/TrEMBL:Q608R9}	[TP0124-TP0005 (0.7149395)]
COG0012	COG0188	MCA2032	MCA2032	GTP-binding protein YchF	MCA0821	MCA0821	DNA topoisomerase IV, A subunit	[TP0124-TP0005 (0.7149395)]
COG0530	COG0621	MCA0850	MCA0850	Putative cation transporter	MCA0082	MCA0082	MiaB-like tRNA modifying enzyme YliG	[TP1034-TP0269 (0.7081234)]
COG0530	COG0621	MCA0850	MCA0850	Putative cation transporter	MCA1711	MCA1711	Hypothetical protein {UniProtKB/TrEMBL:Q607P8}	[TP1034-TP0269 (0.7081234)]
COG0530	COG0621	MCA0850	MCA0850	Putative cation transporter	MCA1459	MCA1459	TRNA-i(6)A37 modification enzyme MiaB	[TP1034-TP0269 (0.7081234)]
COG0457	COG1643	MCA1511	MCA1511	TPR domain protein {UniProtKB/TrEMBL:Q608I0}	MCA1482	MCA1482	ATP-dependent helicase HrpA	[TP0067-TP0526 (0.80406195)]
COG0457	COG1643	MCA1053	MCA1053	TPR domain protein {UniProtKB/TrEMBL:Q60A19}	MCA1482	MCA1482	ATP-dependent helicase HrpA	[TP0067-TP0526 (0.80406195)]
COG0457	COG1643	MCA1512	MCA1512	TPR domain protein {UniProtKB/TrEMBL:Q608H9}	MCA1482	MCA1482	ATP-dependent helicase HrpA	[TP0067-TP0526 (0.80406195)]
COG0457	COG1643	MCA1516	MCA1516	TPR domain protein, interruption-C	MCA1482	MCA1482	ATP-dependent helicase HrpA	[TP0067-TP0526 (0.80406195)]
COG0457	COG1643	MCA1518	MCA1518	TPR domain protein, interruption-N	MCA1482	MCA1482	ATP-dependent helicase HrpA	[TP0067-TP0526 (0.80406195)]
COG0462	COG0492	MCA1056	MCA1056	Ribose-phosphate pyrophosphokinase	MCA1694	MCA1694	Thioredoxin-disulfide reductase	[TP0294-TP0814 (0.8323514)]
COG0462	COG0492	MCA1716	MCA1716	Ribose-phosphate pyrophosphokinase family protein	MCA1694	MCA1694	Thioredoxin-disulfide reductase	[TP0294-TP0814 (0.8323514)]
COG0124	COG0254	MCA2889	hisS	Histidyl-tRNA synthetase (EC 6.1.1.21) (Histidine--tRNA ligase) (HisRS)	MCA0322	rpmE	50S ribosomal protein L31	[TP0641-TP0255 (0.65973145)]
COG0178	COG0272	MCA2694	MCA2694	Excinuclease ABC, A subunit	MCA2438	MCA2438	DNA ligase, NAD-dependent	[TP0514-TP0634 (0.7537598)]
COG0257	COG2204	MCA2351	MCA2351	50S ribosomal protein L36	MCA1102	MCA1102	Sigma-54 dependent transcriptional regulator	[TP0209-TP0519 (0.6010877)]
COG0257	COG2204	MCA2351	MCA2351	50S ribosomal protein L36	MCA2848	MCA2848	Putative nitrogen regulation protein NtrX	[TP0209-TP0519 (0.6010877)]
COG0257	COG2204	MCA2351	MCA2351	50S ribosomal protein L36	MCA2541	MCA2541	Nitrogen regulation protein NR(I)	[TP0209-TP0519 (0.6010877)]
COG0257	COG2204	MCA2351	MCA2351	50S ribosomal protein L36	MCA3100	MCA3100	Response regulator {UniProtKB/TrEMBL:Q602G3}	[TP0209-TP0519 (0.6010877)]
COG0257	COG2204	MCA2351	MCA2351	50S ribosomal protein L36	MCA1096	MCA1096	Sigma-54-dependent transcriptional regulator	[TP0209-TP0519 (0.6010877)]
COG0257	COG2204	MCA2351	MCA2351	50S ribosomal protein L36	MCA1713	MCA1713	Sigma-54 dependent DNA-binding response regulator	[TP0209-TP0519 (0.6010877)]
COG0257	COG2204	MCA2351	MCA2351	50S ribosomal protein L36	MCA0447	MCA0447	Sigma-54 dependent DNA-binding response regulator	[TP0209-TP0519 (0.6010877)]
COG0257	COG2204	MCA2351	MCA2351	50S ribosomal protein L36	MCA2474	MCA2474	Sigma-54 dependent DNA-binding response regulator	[TP0209-TP0519 (0.6010877)]
COG1192	COG2214	MCA2341	MCA2341	ParA family protein {UniProtKB/TrEMBL:Q605E3}	MCA1396	MCA1396	DnaJ domain protein {UniProtKB/TrEMBL:Q608U3}	[TP0272-TP0843 (0.8210422)]
COG1192	COG2214	MCA0003	MCA0003	ParA family protein {UniProtKB/TrEMBL:Q60CS3}	MCA1727	MCA1727	Curved DNA-binding protein	[TP0272-TP0843 (0.8210422)]
COG1192	COG2214	MCA1454	MCA1454	ParA family protein {UniProtKB/TrEMBL:Q608N6}	MCA1396	MCA1396	DnaJ domain protein {UniProtKB/TrEMBL:Q608U3}	[TP0272-TP0843 (0.8210422)]
COG1192	COG2214	MCA0003	MCA0003	ParA family protein {UniProtKB/TrEMBL:Q60CS3}	MCA1396	MCA1396	DnaJ domain protein {UniProtKB/TrEMBL:Q608U3}	[TP0272-TP0843 (0.8210422)]
COG1192	COG2214	MCA1454	MCA1454	ParA family protein {UniProtKB/TrEMBL:Q608N6}	MCA1727	MCA1727	Curved DNA-binding protein	[TP0272-TP0843 (0.8210422)]
COG1192	COG2214	MCA2341	MCA2341	ParA family protein {UniProtKB/TrEMBL:Q605E3}	MCA1727	MCA1727	Curved DNA-binding protein	[TP0272-TP0843 (0.8210422)]
COG0608	COG1159	MCA0628	MCA0628	Single-stranded-DNA-specific exonuclease RecJ	MCA1462	MCA1462	GTP-binding protein Era	[TP0704-TP0541 (0.7586372)]
COG0242	COG0263	MCA1371	MCA1371	Polypeptide deformylase	MCA2249	proB	Glutamate 5-kinase (EC 2.7.2.11) (Gamma-glutamyl kinase) (GK)	[TP0757-TP0351 (0.5771584)]
COG0242	COG0263	MCA2843	MCA2843	Polypeptide deformylase	MCA2249	proB	Glutamate 5-kinase (EC 2.7.2.11) (Gamma-glutamyl kinase) (GK)	[TP0757-TP0351 (0.5771584)]
COG0566	COG1589	MCA0549	MCA0549	RNA methyltransferase, TrmH family	MCA2425	MCA2425	Putative cell division protein FtsQ	[TP0109-TP0388 (0.8512026)]
COG0566	COG1589	MCA1975	MCA1975	RNA methyltransferase, TrmH family, group 3	MCA2425	MCA2425	Putative cell division protein FtsQ	[TP0109-TP0388 (0.8512026)]
COG0124	COG0546	MCA2889	hisS	Histidyl-tRNA synthetase (EC 6.1.1.21) (Histidine--tRNA ligase) (HisRS)	MCA2583	MCA2583	Phosphoglycolate phosphatase	[TP0641-TP0554 (0.5196431)]
COG0457	COG1234	MCA1511	MCA1511	TPR domain protein {UniProtKB/TrEMBL:Q608I0}	MCA2736	MCA2736	Hypothetical protein {UniProtKB/TrEMBL:Q603R4}	[TP0095-TP0819 (0.5178716)]
COG0457	COG1234	MCA1518	MCA1518	TPR domain protein, interruption-N	MCA2736	MCA2736	Hypothetical protein {UniProtKB/TrEMBL:Q603R4}	[TP0095-TP0819 (0.5178716)]
COG0457	COG1234	MCA1053	MCA1053	TPR domain protein {UniProtKB/TrEMBL:Q60A19}	MCA2736	MCA2736	Hypothetical protein {UniProtKB/TrEMBL:Q603R4}	[TP0095-TP0819 (0.5178716)]
COG0457	COG1234	MCA1512	MCA1512	TPR domain protein {UniProtKB/TrEMBL:Q608H9}	MCA2736	MCA2736	Hypothetical protein {UniProtKB/TrEMBL:Q603R4}	[TP0095-TP0819 (0.5178716)]
COG0457	COG1234	MCA1516	MCA1516	TPR domain protein, interruption-C	MCA2736	MCA2736	Hypothetical protein {UniProtKB/TrEMBL:Q603R4}	[TP0095-TP0819 (0.5178716)]
COG0257	COG0773	MCA2351	MCA2351	50S ribosomal protein L36	MCA2428	murC	UDP-N-acetylmuramate--L-alanine ligase (EC 6.3.2.8) (UDP-N- acetylmuramoyl-L-alanine synthetase)	[TP0209-TP0341 (0.6926446)]
COG0257	COG0773	MCA2351	MCA2351	50S ribosomal protein L36	MCA0158	MCA0158	UDP-N-acetylmuramate:L-alanyl-gamma-D-glutamyl-me	[TP0209-TP0341 (0.6926446)]
COG0457	COG2204	MCA1516	MCA1516	TPR domain protein, interruption-C	MCA3100	MCA3100	Response regulator {UniProtKB/TrEMBL:Q602G3}	[TP0067-TP0519 (0.7741208)]
COG0457	COG2204	MCA1053	MCA1053	TPR domain protein {UniProtKB/TrEMBL:Q60A19}	MCA1096	MCA1096	Sigma-54-dependent transcriptional regulator	[TP0067-TP0519 (0.7741208)]
COG0457	COG2204	MCA1512	MCA1512	TPR domain protein {UniProtKB/TrEMBL:Q608H9}	MCA1102	MCA1102	Sigma-54 dependent transcriptional regulator	[TP0067-TP0519 (0.7741208)]
COG0457	COG2204	MCA1053	MCA1053	TPR domain protein {UniProtKB/TrEMBL:Q60A19}	MCA2541	MCA2541	Nitrogen regulation protein NR(I)	[TP0067-TP0519 (0.7741208)]
COG0457	COG2204	MCA1053	MCA1053	TPR domain protein {UniProtKB/TrEMBL:Q60A19}	MCA2474	MCA2474	Sigma-54 dependent DNA-binding response regulator	[TP0067-TP0519 (0.7741208)]
COG0457	COG2204	MCA1516	MCA1516	TPR domain protein, interruption-C	MCA2541	MCA2541	Nitrogen regulation protein NR(I)	[TP0067-TP0519 (0.7741208)]
COG0457	COG2204	MCA1516	MCA1516	TPR domain protein, interruption-C	MCA2848	MCA2848	Putative nitrogen regulation protein NtrX	[TP0067-TP0519 (0.7741208)]
COG0457	COG2204	MCA1518	MCA1518	TPR domain protein, interruption-N	MCA3100	MCA3100	Response regulator {UniProtKB/TrEMBL:Q602G3}	[TP0067-TP0519 (0.7741208)]
COG0457	COG2204	MCA1512	MCA1512	TPR domain protein {UniProtKB/TrEMBL:Q608H9}	MCA1713	MCA1713	Sigma-54 dependent DNA-binding response regulator	[TP0067-TP0519 (0.7741208)]
COG0457	COG2204	MCA1518	MCA1518	TPR domain protein, interruption-N	MCA0447	MCA0447	Sigma-54 dependent DNA-binding response regulator	[TP0067-TP0519 (0.7741208)]
COG0457	COG2204	MCA1518	MCA1518	TPR domain protein, interruption-N	MCA1102	MCA1102	Sigma-54 dependent transcriptional regulator	[TP0067-TP0519 (0.7741208)]
COG0457	COG2204	MCA1511	MCA1511	TPR domain protein {UniProtKB/TrEMBL:Q608I0}	MCA1096	MCA1096	Sigma-54-dependent transcriptional regulator	[TP0067-TP0519 (0.7741208)]
COG0457	COG2204	MCA1512	MCA1512	TPR domain protein {UniProtKB/TrEMBL:Q608H9}	MCA2474	MCA2474	Sigma-54 dependent DNA-binding response regulator	[TP0067-TP0519 (0.7741208)]
COG0457	COG2204	MCA1511	MCA1511	TPR domain protein {UniProtKB/TrEMBL:Q608I0}	MCA2848	MCA2848	Putative nitrogen regulation protein NtrX	[TP0067-TP0519 (0.7741208)]
COG0457	COG2204	MCA1518	MCA1518	TPR domain protein, interruption-N	MCA2848	MCA2848	Putative nitrogen regulation protein NtrX	[TP0067-TP0519 (0.7741208)]
COG0457	COG2204	MCA1511	MCA1511	TPR domain protein {UniProtKB/TrEMBL:Q608I0}	MCA2541	MCA2541	Nitrogen regulation protein NR(I)	[TP0067-TP0519 (0.7741208)]
COG0457	COG2204	MCA1518	MCA1518	TPR domain protein, interruption-N	MCA1096	MCA1096	Sigma-54-dependent transcriptional regulator	[TP0067-TP0519 (0.7741208)]
COG0457	COG2204	MCA1512	MCA1512	TPR domain protein {UniProtKB/TrEMBL:Q608H9}	MCA1096	MCA1096	Sigma-54-dependent transcriptional regulator	[TP0067-TP0519 (0.7741208)]
COG0457	COG2204	MCA1053	MCA1053	TPR domain protein {UniProtKB/TrEMBL:Q60A19}	MCA1102	MCA1102	Sigma-54 dependent transcriptional regulator	[TP0067-TP0519 (0.7741208)]
COG0457	COG2204	MCA1512	MCA1512	TPR domain protein {UniProtKB/TrEMBL:Q608H9}	MCA0447	MCA0447	Sigma-54 dependent DNA-binding response regulator	[TP0067-TP0519 (0.7741208)]
COG0457	COG2204	MCA1518	MCA1518	TPR domain protein, interruption-N	MCA2541	MCA2541	Nitrogen regulation protein NR(I)	[TP0067-TP0519 (0.7741208)]
COG0457	COG2204	MCA1516	MCA1516	TPR domain protein, interruption-C	MCA0447	MCA0447	Sigma-54 dependent DNA-binding response regulator	[TP0067-TP0519 (0.7741208)]
COG0457	COG2204	MCA1511	MCA1511	TPR domain protein {UniProtKB/TrEMBL:Q608I0}	MCA1713	MCA1713	Sigma-54 dependent DNA-binding response regulator	[TP0067-TP0519 (0.7741208)]
COG0457	COG2204	MCA1512	MCA1512	TPR domain protein {UniProtKB/TrEMBL:Q608H9}	MCA2541	MCA2541	Nitrogen regulation protein NR(I)	[TP0067-TP0519 (0.7741208)]
COG0457	COG2204	MCA1512	MCA1512	TPR domain protein {UniProtKB/TrEMBL:Q608H9}	MCA3100	MCA3100	Response regulator {UniProtKB/TrEMBL:Q602G3}	[TP0067-TP0519 (0.7741208)]
COG0457	COG2204	MCA1516	MCA1516	TPR domain protein, interruption-C	MCA1096	MCA1096	Sigma-54-dependent transcriptional regulator	[TP0067-TP0519 (0.7741208)]
COG0457	COG2204	MCA1511	MCA1511	TPR domain protein {UniProtKB/TrEMBL:Q608I0}	MCA1102	MCA1102	Sigma-54 dependent transcriptional regulator	[TP0067-TP0519 (0.7741208)]
COG0457	COG2204	MCA1053	MCA1053	TPR domain protein {UniProtKB/TrEMBL:Q60A19}	MCA2848	MCA2848	Putative nitrogen regulation protein NtrX	[TP0067-TP0519 (0.7741208)]
COG0457	COG2204	MCA1516	MCA1516	TPR domain protein, interruption-C	MCA1102	MCA1102	Sigma-54 dependent transcriptional regulator	[TP0067-TP0519 (0.7741208)]
COG0457	COG2204	MCA1511	MCA1511	TPR domain protein {UniProtKB/TrEMBL:Q608I0}	MCA0447	MCA0447	Sigma-54 dependent DNA-binding response regulator	[TP0067-TP0519 (0.7741208)]
COG0457	COG2204	MCA1053	MCA1053	TPR domain protein {UniProtKB/TrEMBL:Q60A19}	MCA0447	MCA0447	Sigma-54 dependent DNA-binding response regulator	[TP0067-TP0519 (0.7741208)]
COG0457	COG2204	MCA1518	MCA1518	TPR domain protein, interruption-N	MCA2474	MCA2474	Sigma-54 dependent DNA-binding response regulator	[TP0067-TP0519 (0.7741208)]
COG0457	COG2204	MCA1512	MCA1512	TPR domain protein {UniProtKB/TrEMBL:Q608H9}	MCA2848	MCA2848	Putative nitrogen regulation protein NtrX	[TP0067-TP0519 (0.7741208)]
COG0457	COG2204	MCA1053	MCA1053	TPR domain protein {UniProtKB/TrEMBL:Q60A19}	MCA3100	MCA3100	Response regulator {UniProtKB/TrEMBL:Q602G3}	[TP0067-TP0519 (0.7741208)]
COG0457	COG2204	MCA1516	MCA1516	TPR domain protein, interruption-C	MCA1713	MCA1713	Sigma-54 dependent DNA-binding response regulator	[TP0067-TP0519 (0.7741208)]
COG0457	COG2204	MCA1053	MCA1053	TPR domain protein {UniProtKB/TrEMBL:Q60A19}	MCA1713	MCA1713	Sigma-54 dependent DNA-binding response regulator	[TP0067-TP0519 (0.7741208)]
COG0457	COG2204	MCA1518	MCA1518	TPR domain protein, interruption-N	MCA1713	MCA1713	Sigma-54 dependent DNA-binding response regulator	[TP0067-TP0519 (0.7741208)]
COG0457	COG2204	MCA1511	MCA1511	TPR domain protein {UniProtKB/TrEMBL:Q608I0}	MCA3100	MCA3100	Response regulator {UniProtKB/TrEMBL:Q602G3}	[TP0067-TP0519 (0.7741208)]
COG0457	COG2204	MCA1516	MCA1516	TPR domain protein, interruption-C	MCA2474	MCA2474	Sigma-54 dependent DNA-binding response regulator	[TP0067-TP0519 (0.7741208)]
COG0457	COG2204	MCA1511	MCA1511	TPR domain protein {UniProtKB/TrEMBL:Q608I0}	MCA2474	MCA2474	Sigma-54 dependent DNA-binding response regulator	[TP0067-TP0519 (0.7741208)]
COG2208	COG2239	MCA0833	MCA0833	Response regulator {UniProtKB/TrEMBL:Q60AL6}	MCA0108	MCA0108	Magnesium transporter {UniProtKB/TrEMBL:Q60CJ8}	[TP0218-TP0917 (0.6618409)]
COG2208	COG2239	MCA2750	MCA2750	HAMP domain protein {UniProtKB/TrEMBL:Q603Q2}	MCA0108	MCA0108	Magnesium transporter {UniProtKB/TrEMBL:Q60CJ8}	[TP0218-TP0917 (0.6618409)]
COG0257	COG0681	MCA2351	MCA2351	50S ribosomal protein L36	MCA1465	MCA1465	Signal peptidase I {UniProtKB/TrEMBL:Q608M5}	[TP0209-TP0926 (0.69083804)]
COG0528	COG4591	MCA0569	MCA0569	Uridylate kinase {UniProtKB/TrEMBL:Q60BA8}	MCA2624	MCA2624	Lipoprotein ABC transporter, permease protein	[TP0099-TP0580 (0.8561369)]
COG0228	COG0546	MCA0392	rpsP	Ribosomal protein S16 {UniProtKB/TrEMBL:Q60BS3}	MCA2583	MCA2583	Phosphoglycolate phosphatase	[TP0905-TP0554 (0.5352583)]
COG0503	COG1488	MCA0816	apt	Adenine phosphoribosyltransferase (EC 2.4.2.7) (APRT)	MCA2760	MCA2760	Putative nicotinate phosphoribosyltransferase	[TP1039-TP0628 (0.6658587)]
COG0770	COG2001	MCA1294	MCA1294	UDP-N-acetylmuramoyl-tripeptide--D-alanyl-D-alani	MCA2437	mraZ	Protein mraZ {UniProtKB/Swiss-Prot:Q604U9}	[TP0386-TP0383 (0.8315325)]
COG0051	COG2204	MCA2373	rpsJ	Ribosomal protein S10 {UniProtKB/TrEMBL:Q605B1}	MCA0447	MCA0447	Sigma-54 dependent DNA-binding response regulator	[TP0188-TP0519 (0.6307204)]
COG0051	COG2204	MCA2373	rpsJ	Ribosomal protein S10 {UniProtKB/TrEMBL:Q605B1}	MCA2848	MCA2848	Putative nitrogen regulation protein NtrX	[TP0188-TP0519 (0.6307204)]
COG0051	COG2204	MCA2373	rpsJ	Ribosomal protein S10 {UniProtKB/TrEMBL:Q605B1}	MCA1713	MCA1713	Sigma-54 dependent DNA-binding response regulator	[TP0188-TP0519 (0.6307204)]
COG0051	COG2204	MCA2373	rpsJ	Ribosomal protein S10 {UniProtKB/TrEMBL:Q605B1}	MCA1102	MCA1102	Sigma-54 dependent transcriptional regulator	[TP0188-TP0519 (0.6307204)]
COG0051	COG2204	MCA2373	rpsJ	Ribosomal protein S10 {UniProtKB/TrEMBL:Q605B1}	MCA1096	MCA1096	Sigma-54-dependent transcriptional regulator	[TP0188-TP0519 (0.6307204)]
COG0051	COG2204	MCA2373	rpsJ	Ribosomal protein S10 {UniProtKB/TrEMBL:Q605B1}	MCA2474	MCA2474	Sigma-54 dependent DNA-binding response regulator	[TP0188-TP0519 (0.6307204)]
COG0051	COG2204	MCA2373	rpsJ	Ribosomal protein S10 {UniProtKB/TrEMBL:Q605B1}	MCA3100	MCA3100	Response regulator {UniProtKB/TrEMBL:Q602G3}	[TP0188-TP0519 (0.6307204)]
COG0051	COG2204	MCA2373	rpsJ	Ribosomal protein S10 {UniProtKB/TrEMBL:Q605B1}	MCA2541	MCA2541	Nitrogen regulation protein NR(I)	[TP0188-TP0519 (0.6307204)]
COG0249	COG0546	MCA0576	mutS	DNA mismatch repair protein mutS	MCA2583	MCA2583	Phosphoglycolate phosphatase	[TP0328-TP0554 (0.5196431)]
COG0234	COG0803	MCA0706	MCA0706	10 kDa chaperonin {UniProtKB/TrEMBL:Q60AY1}	MCA2174	MCA2174	Adhesion lipoprotein {UniProtKB/TrEMBL:Q605V2}	[TP1013-TP0163 (0.67160416)]
COG0234	COG0803	MCA1705	MCA1705	10 kDa chaperonin {UniProtKB/TrEMBL:Q607Q2}	MCA2174	MCA2174	Adhesion lipoprotein {UniProtKB/TrEMBL:Q605V2}	[TP1013-TP0163 (0.67160416)]
COG0162	COG2834	MCA0749	tyrS	Tyrosyl-tRNA synthetase (EC 6.1.1.1) (Tyrosine--tRNA ligase) (TyrRS)	MCA1783	MCA1783	Outer membrane lipoprotein carrier protein LolA	[TP0834-TP0333 (0.5313641)]
COG0342	COG0546	MCA0683	MCA0683	Protein-export membrane protein SecD	MCA2583	MCA2583	Phosphoglycolate phosphatase	[TP0410-TP0554 (0.6160348)]
COG0240	COG0622	MCA2538	gpsA	Glycerol-3-phosphate dehydrogenase [NAD(P)+] (EC 1.1.1.94) (NAD(P)H- dependent glycerol-3-phosphate dehydrogenase)	MCA1020	MCA1020	Putative phosphoesterase	[TP1009-TP0937 (0.80866665)]
COG0227	COG0492	MCA2339	rpmB	50S ribosomal protein L28	MCA1694	MCA1694	Thioredoxin-disulfide reductase	[TP0362-TP0814 (0.801083)]
COG0051	COG1192	MCA2373	rpsJ	Ribosomal protein S10 {UniProtKB/TrEMBL:Q605B1}	MCA2341	MCA2341	ParA family protein {UniProtKB/TrEMBL:Q605E3}	[TP0188-TP0272 (0.7732025)]
COG0051	COG1192	MCA2373	rpsJ	Ribosomal protein S10 {UniProtKB/TrEMBL:Q605B1}	MCA1454	MCA1454	ParA family protein {UniProtKB/TrEMBL:Q608N6}	[TP0188-TP0272 (0.7732025)]
COG0051	COG1192	MCA2373	rpsJ	Ribosomal protein S10 {UniProtKB/TrEMBL:Q605B1}	MCA0003	MCA0003	ParA family protein {UniProtKB/TrEMBL:Q60CS3}	[TP0188-TP0272 (0.7732025)]
COG0098	COG0803	MCA2355	rpsE	30S ribosomal protein S5	MCA2174	MCA2174	Adhesion lipoprotein {UniProtKB/TrEMBL:Q605V2}	[TP0206-TP0163 (0.74372905)]
COG0249	COG0457	MCA0576	mutS	DNA mismatch repair protein mutS	MCA1512	MCA1512	TPR domain protein {UniProtKB/TrEMBL:Q608H9}	[TP0328-TP0095 (0.63719666)]
COG0249	COG0457	MCA0576	mutS	DNA mismatch repair protein mutS	MCA1516	MCA1516	TPR domain protein, interruption-C	[TP0328-TP0095 (0.63719666)]
COG0249	COG0457	MCA0576	mutS	DNA mismatch repair protein mutS	MCA1511	MCA1511	TPR domain protein {UniProtKB/TrEMBL:Q608I0}	[TP0328-TP0095 (0.63719666)]
COG0249	COG0457	MCA0576	mutS	DNA mismatch repair protein mutS	MCA1518	MCA1518	TPR domain protein, interruption-N	[TP0328-TP0095 (0.63719666)]
COG0249	COG0457	MCA0576	mutS	DNA mismatch repair protein mutS	MCA1053	MCA1053	TPR domain protein {UniProtKB/TrEMBL:Q60A19}	[TP0328-TP0095 (0.63719666)]
COG0442	COG0459	MCA2013	MCA2013	Prolyl-tRNA synthetase {UniProtKB/TrEMBL:Q606K3}	MCA1704	groL2	60 kDa chaperonin 2 (Protein Cpn60 2) (groEL protein 2)	[TP0160-TP0030 (0.7719589)]
COG0442	COG0459	MCA2013	MCA2013	Prolyl-tRNA synthetase {UniProtKB/TrEMBL:Q606K3}	MCA0707	groL1	60 kDa chaperonin 1 (Protein Cpn60 1) (groEL protein 1)	[TP0160-TP0030 (0.7719589)]
COG0442	COG0459	MCA2013	MCA2013	Prolyl-tRNA synthetase {UniProtKB/TrEMBL:Q606K3}	MCA1202	groL3	60 kDa chaperonin 3 (Protein Cpn60 3) (groEL protein 3)	[TP0160-TP0030 (0.7719589)]
COG0255	COG1354	MCA2364	rpmC	50S ribosomal protein L29	MCA2207	MCA2207	Segregation and condensation protein A	[TP0197-TP0691 (0.70609456)]
COG0341	COG2239	MCA0684	MCA0684	Protein-export membrane protein SecF	MCA0108	MCA0108	Magnesium transporter {UniProtKB/TrEMBL:Q60CJ8}	[TP0411-TP0917 (0.6093018)]
COG0036	COG1573	MCA2582	MCA2582	Ribulose-phosphate 3-epimerase	MCA3092	MCA3092	Uracil-DNA glycosylase {UniProtKB/TrEMBL:Q602H1}	[TP0945-TP0229 (0.685165)]
COG0036	COG1573	MCA2582	MCA2582	Ribulose-phosphate 3-epimerase	MCA2276	MCA2276	Phage SPO1 DNA polymerase-related protein	[TP0945-TP0229 (0.685165)]
COG0217	COG0481	MCA1220	MCA1220	Hypothetical UPF0082 protein MCA1220	MCA1466	lepA	GTP-binding protein lepA	[TP0474-TP0510 (0.76600474)]
COG0178	COG0357	MCA2694	MCA2694	Excinuclease ABC, A subunit	MCA0002	gidB	Methyltransferase gidB (EC 2.1.-.-) (Glucose-inhibited division protein B)	[TP0514-TP0946 (0.8569251)]
COG0472	COG2239	MCA0902	MCA0902	Glycosyl transferase, group 4 family protein	MCA0108	MCA0108	Magnesium transporter {UniProtKB/TrEMBL:Q60CJ8}	[TP0345-TP0917 (0.5059451)]
COG0472	COG2239	MCA2432	mraY	Phospho-N-acetylmuramoyl-pentapeptide-transferase (EC 2.7.8.13) (UDP- MurNAc-pentapeptide phosphotransferase)	MCA0108	MCA0108	Magnesium transporter {UniProtKB/TrEMBL:Q60CJ8}	[TP0345-TP0917 (0.5059451)]
COG0472	COG2239	MCA1133	MCA1133	Putative undecaprenyl-phosphate	MCA0108	MCA0108	Magnesium transporter {UniProtKB/TrEMBL:Q60CJ8}	[TP0345-TP0917 (0.5059451)]
COG0330	COG0772	MCA1980	MCA1980	HflC protein {UniProtKB/TrEMBL:Q606N6}	MCA2430	MCA2430	Cell division protein FtsW	[TP0113-TP0501 (0.70068353)]
COG0330	COG0772	MCA1981	MCA1981	HflK protein {UniProtKB/TrEMBL:Q606N5}	MCA0104	MCA0104	Rod shape-determining protein RodA	[TP0113-TP0501 (0.70068353)]
COG0330	COG0772	MCA0314	MCA0314	Putative hflC protein {UniProtKB/TrEMBL:Q60BZ8}	MCA2430	MCA2430	Cell division protein FtsW	[TP0113-TP0501 (0.70068353)]
COG0330	COG0772	MCA0314	MCA0314	Putative hflC protein {UniProtKB/TrEMBL:Q60BZ8}	MCA0104	MCA0104	Rod shape-determining protein RodA	[TP0113-TP0501 (0.70068353)]
COG0330	COG0772	MCA3112	MCA3112	SPFH domain/Band 7 family	MCA0104	MCA0104	Rod shape-determining protein RodA	[TP0113-TP0501 (0.70068353)]
COG0330	COG0772	MCA1980	MCA1980	HflC protein {UniProtKB/TrEMBL:Q606N6}	MCA0104	MCA0104	Rod shape-determining protein RodA	[TP0113-TP0501 (0.70068353)]
COG0330	COG0772	MCA3112	MCA3112	SPFH domain/Band 7 family	MCA2430	MCA2430	Cell division protein FtsW	[TP0113-TP0501 (0.70068353)]
COG0330	COG0772	MCA0313	MCA0313	Putative hflK protein {UniProtKB/TrEMBL:Q60BZ9}	MCA0104	MCA0104	Rod shape-determining protein RodA	[TP0113-TP0501 (0.70068353)]
COG0330	COG0772	MCA1981	MCA1981	HflK protein {UniProtKB/TrEMBL:Q606N5}	MCA2430	MCA2430	Cell division protein FtsW	[TP0113-TP0501 (0.70068353)]
COG0330	COG0772	MCA0313	MCA0313	Putative hflK protein {UniProtKB/TrEMBL:Q60BZ9}	MCA2430	MCA2430	Cell division protein FtsW	[TP0113-TP0501 (0.70068353)]
COG0267	COG2137	MCA2340	MCA2340	50S ribosomal protein L33	MCA0388	MCA0388	RecX protein {UniProtKB/TrEMBL:Q60BS7}	[TP0234-TP1023 (0.5769722)]
COG1109	COG1488	MCA2782	MCA2782	Phosphoglucomutase/phosphomannomutase family	MCA2760	MCA2760	Putative nicotinate phosphoribosyltransferase	[TP0413-TP0628 (0.6598422)]
COG1109	COG1488	MCA1847	glmM	Phosphoglucosamine mutase (EC 5.4.2.10)	MCA2760	MCA2760	Putative nicotinate phosphoribosyltransferase	[TP0413-TP0628 (0.6598422)]
COG1214	COG1509	MCA2210	MCA2210	Hypothetical protein {UniProtKB/TrEMBL:Q605R8}	MCA1321	MCA1321	Hypothetical protein {UniProtKB/TrEMBL:Q609B4}	[TP0876-TP0121 (0.53793955)]
COG0465	COG2891	MCA0851	MCA0851	Cell division protein FtsH	MCA0102	MCA0102	Rod shape-determining protein MreD	[TP0330-TP0499 (0.74372905)]
COG0465	COG2891	MCA1848	MCA1848	Cell division protein FtsH	MCA0102	MCA0102	Rod shape-determining protein MreD	[TP0330-TP0499 (0.74372905)]
COG0143	COG0217	MCA0016	metG	Methionyl-tRNA synthetase (EC 6.1.1.10) (Methionine--tRNA ligase) (MetRS)	MCA1220	MCA1220	Hypothetical UPF0082 protein MCA1220	[TP0798-TP0474 (0.7790581)]
COG0257	COG0716	MCA2351	MCA2351	50S ribosomal protein L36	MCA1697	MCA1697	Flavodoxin {UniProtKB/TrEMBL:Q607Q8}	[TP0209-TP0925 (0.69083804)]
COG0357	COG0442	MCA0002	gidB	Methyltransferase gidB (EC 2.1.-.-) (Glucose-inhibited division protein B)	MCA2013	MCA2013	Prolyl-tRNA synthetase {UniProtKB/TrEMBL:Q606K3}	[TP0946-TP0160 (0.6515529)]
COG0566	COG2204	MCA0549	MCA0549	RNA methyltransferase, TrmH family	MCA1096	MCA1096	Sigma-54-dependent transcriptional regulator	[TP0054-TP0519 (0.63495165)]
COG0566	COG2204	MCA0549	MCA0549	RNA methyltransferase, TrmH family	MCA1102	MCA1102	Sigma-54 dependent transcriptional regulator	[TP0054-TP0519 (0.63495165)]
COG0566	COG2204	MCA1975	MCA1975	RNA methyltransferase, TrmH family, group 3	MCA1096	MCA1096	Sigma-54-dependent transcriptional regulator	[TP0054-TP0519 (0.63495165)]
COG0566	COG2204	MCA1975	MCA1975	RNA methyltransferase, TrmH family, group 3	MCA2848	MCA2848	Putative nitrogen regulation protein NtrX	[TP0054-TP0519 (0.63495165)]
COG0566	COG2204	MCA1975	MCA1975	RNA methyltransferase, TrmH family, group 3	MCA0447	MCA0447	Sigma-54 dependent DNA-binding response regulator	[TP0054-TP0519 (0.63495165)]
COG0566	COG2204	MCA1975	MCA1975	RNA methyltransferase, TrmH family, group 3	MCA1102	MCA1102	Sigma-54 dependent transcriptional regulator	[TP0054-TP0519 (0.63495165)]
COG0566	COG2204	MCA1975	MCA1975	RNA methyltransferase, TrmH family, group 3	MCA3100	MCA3100	Response regulator {UniProtKB/TrEMBL:Q602G3}	[TP0054-TP0519 (0.63495165)]
COG0566	COG2204	MCA0549	MCA0549	RNA methyltransferase, TrmH family	MCA2848	MCA2848	Putative nitrogen regulation protein NtrX	[TP0054-TP0519 (0.63495165)]
COG0566	COG2204	MCA1975	MCA1975	RNA methyltransferase, TrmH family, group 3	MCA2541	MCA2541	Nitrogen regulation protein NR(I)	[TP0054-TP0519 (0.63495165)]
COG0566	COG2204	MCA1975	MCA1975	RNA methyltransferase, TrmH family, group 3	MCA2474	MCA2474	Sigma-54 dependent DNA-binding response regulator	[TP0054-TP0519 (0.63495165)]
COG0566	COG2204	MCA0549	MCA0549	RNA methyltransferase, TrmH family	MCA0447	MCA0447	Sigma-54 dependent DNA-binding response regulator	[TP0054-TP0519 (0.63495165)]
COG0566	COG2204	MCA0549	MCA0549	RNA methyltransferase, TrmH family	MCA2474	MCA2474	Sigma-54 dependent DNA-binding response regulator	[TP0054-TP0519 (0.63495165)]
COG0566	COG2204	MCA0549	MCA0549	RNA methyltransferase, TrmH family	MCA2541	MCA2541	Nitrogen regulation protein NR(I)	[TP0054-TP0519 (0.63495165)]
COG0566	COG2204	MCA1975	MCA1975	RNA methyltransferase, TrmH family, group 3	MCA1713	MCA1713	Sigma-54 dependent DNA-binding response regulator	[TP0054-TP0519 (0.63495165)]
COG0566	COG2204	MCA0549	MCA0549	RNA methyltransferase, TrmH family	MCA3100	MCA3100	Response regulator {UniProtKB/TrEMBL:Q602G3}	[TP0054-TP0519 (0.63495165)]
COG0566	COG2204	MCA0549	MCA0549	RNA methyltransferase, TrmH family	MCA1713	MCA1713	Sigma-54 dependent DNA-binding response regulator	[TP0054-TP0519 (0.63495165)]
COG0564	COG1200	MCA1479	MCA1479	Pseudouridine synthase {UniProtKB/TrEMBL:Q608L1}	MCA2025	MCA2025	ATP-dependent DNA helicase RecG	[TP0339-TP0687 (0.85149276)]
COG0564	COG1200	MCA0972	MCA0972	Pseudouridine synthase {UniProtKB/TrEMBL:Q60A96}	MCA2025	MCA2025	ATP-dependent DNA helicase RecG	[TP0339-TP0687 (0.85149276)]
COG0564	COG1200	MCA1592	MCA1592	Pseudouridine synthase {UniProtKB/TrEMBL:Q608A5}	MCA2025	MCA2025	ATP-dependent DNA helicase RecG	[TP0339-TP0687 (0.85149276)]
COG0457	COG2812	MCA1516	MCA1516	TPR domain protein, interruption-C	MCA1328	MCA1328	DNA polymerase III, gamma and tau subunits	[TP0067-TP1005 (0.5652097)]
COG0457	COG2812	MCA1518	MCA1518	TPR domain protein, interruption-N	MCA1328	MCA1328	DNA polymerase III, gamma and tau subunits	[TP0067-TP1005 (0.5652097)]
COG0457	COG2812	MCA1512	MCA1512	TPR domain protein {UniProtKB/TrEMBL:Q608H9}	MCA1328	MCA1328	DNA polymerase III, gamma and tau subunits	[TP0067-TP1005 (0.5652097)]
COG0457	COG2812	MCA1053	MCA1053	TPR domain protein {UniProtKB/TrEMBL:Q60A19}	MCA1328	MCA1328	DNA polymerase III, gamma and tau subunits	[TP0067-TP1005 (0.5652097)]
COG0457	COG2812	MCA1511	MCA1511	TPR domain protein {UniProtKB/TrEMBL:Q608I0}	MCA1328	MCA1328	DNA polymerase III, gamma and tau subunits	[TP0067-TP1005 (0.5652097)]
COG0124	COG0124	MCA2889	hisS	Histidyl-tRNA synthetase (EC 6.1.1.21) (Histidine--tRNA ligase) (HisRS)	MCA2889	hisS	Histidyl-tRNA synthetase (EC 6.1.1.21) (Histidine--tRNA ligase) (HisRS)	[TP0641-TP0641 (0.67365265)]
COG0768	COG0815	MCA2434	MCA2434	Penicillin-binding protein 3	MCA1455	MCA1455	Apolipoprotein N-acyltransferase	[TP0500-TP0252 (0.87159187)]
COG0768	COG0815	MCA0103	MCA0103	Penicillin-binding protein 2	MCA1455	MCA1455	Apolipoprotein N-acyltransferase	[TP0500-TP0252 (0.87159187)]
COG0586	COG2236	MCA2742	MCA2742	DedA family protein {UniProtKB/TrEMBL:Q603Q8}	MCA2827	MCA2827	Phosphoribosyl transferase domain protein	[TP0779-TP0050 (0.66770643)]
COG0586	COG2236	MCA0667	MCA0667	DedA family protein {UniProtKB/TrEMBL:Q60B17}	MCA2827	MCA2827	Phosphoribosyl transferase domain protein	[TP0779-TP0050 (0.66770643)]
COG0486	COG0803	MCA3038	MCA3038	TRNA modification GTPase TrmE	MCA2174	MCA2174	Adhesion lipoprotein {UniProtKB/TrEMBL:Q605V2}	[TP0550-TP0163 (0.74372905)]
COG0687	COG1057	MCA0869	MCA0869	Spermidine/putrescine ABC transporter,	MCA1879	MCA1879	Nicotinate (Nicotinamide) nucleotide	[TP0655-TP0741 (0.7061969)]
COG0012	COG0608	MCA2032	MCA2032	GTP-binding protein YchF	MCA0628	MCA0628	Single-stranded-DNA-specific exonuclease RecJ	[TP0124-TP0704 (0.626838)]
COG1214	COG1773	MCA2210	MCA2210	Hypothetical protein {UniProtKB/TrEMBL:Q605R8}	MCA1254	MCA1254	Rubredoxin {UniProtKB/TrEMBL:Q609I0}	[TP0876-TP0991 (0.57776016)]
COG0050	COG0457	MCA1059	MCA1059	Translation elongation factor Tu	MCA1516	MCA1516	TPR domain protein, interruption-C	[TP0187-TP0067 (0.7854602)]
COG0050	COG0457	MCA1059	MCA1059	Translation elongation factor Tu	MCA1512	MCA1512	TPR domain protein {UniProtKB/TrEMBL:Q608H9}	[TP0187-TP0067 (0.7854602)]
COG0050	COG0457	MCA2374	MCA2374	Translation elongation factor Tu	MCA1511	MCA1511	TPR domain protein {UniProtKB/TrEMBL:Q608I0}	[TP0187-TP0067 (0.7854602)]
COG0050	COG0457	MCA1059	MCA1059	Translation elongation factor Tu	MCA1053	MCA1053	TPR domain protein {UniProtKB/TrEMBL:Q60A19}	[TP0187-TP0067 (0.7854602)]
COG0050	COG0457	MCA2374	MCA2374	Translation elongation factor Tu	MCA1053	MCA1053	TPR domain protein {UniProtKB/TrEMBL:Q60A19}	[TP0187-TP0067 (0.7854602)]
COG0050	COG0457	MCA2374	MCA2374	Translation elongation factor Tu	MCA1512	MCA1512	TPR domain protein {UniProtKB/TrEMBL:Q608H9}	[TP0187-TP0067 (0.7854602)]
COG0050	COG0457	MCA2374	MCA2374	Translation elongation factor Tu	MCA1518	MCA1518	TPR domain protein, interruption-N	[TP0187-TP0067 (0.7854602)]
COG0050	COG0457	MCA2374	MCA2374	Translation elongation factor Tu	MCA1516	MCA1516	TPR domain protein, interruption-C	[TP0187-TP0067 (0.7854602)]
COG0050	COG0457	MCA1059	MCA1059	Translation elongation factor Tu	MCA1511	MCA1511	TPR domain protein {UniProtKB/TrEMBL:Q608I0}	[TP0187-TP0067 (0.7854602)]
COG0050	COG0457	MCA1059	MCA1059	Translation elongation factor Tu	MCA1518	MCA1518	TPR domain protein, interruption-N	[TP0187-TP0067 (0.7854602)]
COG0257	COG0564	MCA2351	MCA2351	50S ribosomal protein L36	MCA0972	MCA0972	Pseudouridine synthase {UniProtKB/TrEMBL:Q60A96}	[TP0209-TP0154 (0.634929)]
COG0257	COG0564	MCA2351	MCA2351	50S ribosomal protein L36	MCA1592	MCA1592	Pseudouridine synthase {UniProtKB/TrEMBL:Q608A5}	[TP0209-TP0154 (0.634929)]
COG0257	COG0564	MCA2351	MCA2351	50S ribosomal protein L36	MCA1479	MCA1479	Pseudouridine synthase {UniProtKB/TrEMBL:Q608L1}	[TP0209-TP0154 (0.634929)]
COG0621	COG2208	MCA1459	MCA1459	TRNA-i(6)A37 modification enzyme MiaB	MCA0833	MCA0833	Response regulator {UniProtKB/TrEMBL:Q60AL6}	[TP0269-TP0218 (0.77940726)]
COG0621	COG2208	MCA1459	MCA1459	TRNA-i(6)A37 modification enzyme MiaB	MCA2750	MCA2750	HAMP domain protein {UniProtKB/TrEMBL:Q603Q2}	[TP0269-TP0218 (0.77940726)]
COG0621	COG2208	MCA0082	MCA0082	MiaB-like tRNA modifying enzyme YliG	MCA2750	MCA2750	HAMP domain protein {UniProtKB/TrEMBL:Q603Q2}	[TP0269-TP0218 (0.77940726)]
COG0621	COG2208	MCA1711	MCA1711	Hypothetical protein {UniProtKB/TrEMBL:Q607P8}	MCA2750	MCA2750	HAMP domain protein {UniProtKB/TrEMBL:Q603Q2}	[TP0269-TP0218 (0.77940726)]
COG0621	COG2208	MCA1711	MCA1711	Hypothetical protein {UniProtKB/TrEMBL:Q607P8}	MCA0833	MCA0833	Response regulator {UniProtKB/TrEMBL:Q60AL6}	[TP0269-TP0218 (0.77940726)]
COG0621	COG2208	MCA0082	MCA0082	MiaB-like tRNA modifying enzyme YliG	MCA0833	MCA0833	Response regulator {UniProtKB/TrEMBL:Q60AL6}	[TP0269-TP0218 (0.77940726)]
COG0457	COG1187	MCA1518	MCA1518	TPR domain protein, interruption-N	MCA2205	MCA2205	RNA pseudouridine synthase family protein	[TP0067-TP0459 (0.6360361)]
COG0457	COG1187	MCA1512	MCA1512	TPR domain protein {UniProtKB/TrEMBL:Q608H9}	MCA2205	MCA2205	RNA pseudouridine synthase family protein	[TP0067-TP0459 (0.6360361)]
COG0457	COG1187	MCA1516	MCA1516	TPR domain protein, interruption-C	MCA2205	MCA2205	RNA pseudouridine synthase family protein	[TP0067-TP0459 (0.6360361)]
COG0457	COG1187	MCA1511	MCA1511	TPR domain protein {UniProtKB/TrEMBL:Q608I0}	MCA2205	MCA2205	RNA pseudouridine synthase family protein	[TP0067-TP0459 (0.6360361)]
COG0457	COG1187	MCA1053	MCA1053	TPR domain protein {UniProtKB/TrEMBL:Q60A19}	MCA2205	MCA2205	RNA pseudouridine synthase family protein	[TP0067-TP0459 (0.6360361)]
COG0457	COG1187	MCA1053	MCA1053	TPR domain protein {UniProtKB/TrEMBL:Q60A19}	MCA0548	MCA0548	RNA pseudouridine synthase family protein	[TP0067-TP0459 (0.6360361)]
COG0457	COG1187	MCA1511	MCA1511	TPR domain protein {UniProtKB/TrEMBL:Q608I0}	MCA0548	MCA0548	RNA pseudouridine synthase family protein	[TP0067-TP0459 (0.6360361)]
COG0457	COG1187	MCA1518	MCA1518	TPR domain protein, interruption-N	MCA0548	MCA0548	RNA pseudouridine synthase family protein	[TP0067-TP0459 (0.6360361)]
COG0457	COG1187	MCA1512	MCA1512	TPR domain protein {UniProtKB/TrEMBL:Q608H9}	MCA0548	MCA0548	RNA pseudouridine synthase family protein	[TP0067-TP0459 (0.6360361)]
COG0457	COG1187	MCA1516	MCA1516	TPR domain protein, interruption-C	MCA0548	MCA0548	RNA pseudouridine synthase family protein	[TP0067-TP0459 (0.6360361)]
COG0210	COG0305	MCA0729	MCA0729	Conserved domain protein	MCA1735	MCA1735	Replicative DNA helicase	[TP0102-TP0058 (0.8842861)]
COG0210	COG0305	MCA1037	MCA1037	DNA helicase II {UniProtKB/TrEMBL:Q60A35}	MCA1735	MCA1735	Replicative DNA helicase	[TP0102-TP0058 (0.8842861)]
COG0210	COG0305	MCA2140	MCA2140	ATP-dependent DNA helicase Rep	MCA1735	MCA1735	Replicative DNA helicase	[TP0102-TP0058 (0.8842861)]
COG0257	COG1057	MCA2351	MCA2351	50S ribosomal protein L36	MCA1879	MCA1879	Nicotinate (Nicotinamide) nucleotide	[TP0209-TP0741 (0.64932555)]
COG1426	COG1652	MCA1363	MCA1363	Hypothetical protein {UniProtKB/TrEMBL:Q608X3}	MCA2842	MCA2842	LysM domain protein {UniProtKB/TrEMBL:Q603G4}	[TP0334-TP0042 (0.73505175)]
