# Supplementary material for: The Binary Protein Interactome of Treponema pallidum – The Syphilis Spirochete
Source: PLoS One. 2008 May 28;3(5):e2292. doi: 10.1371/journal.pone.0002292 (PMC2386257; doi:10.1371/journal.pone.0002292)
Supplement: Data S1 — Predicted protein-protein interactions based on our Treponema pallidum data; zip archive containing 372 files with one file per species. (6.09 MB ZIP) [file pone.0002292.s006.zip › bacteria/Moorella_thermoacetica.tab]

264732 Moorella thermoacetica
COG A	COG B	Locus Id A	Preferred Name(s) A	Annotation A	Locus Id B	Preferred Name(s) B	Annotation B	T. pallidum interaction
COG0186	COG1475	Moth_2451	rpsQ	30S ribosomal protein S17	Moth_2515	Moth_2515	parB-like partition proteins	[TP0198-TP0271 (0.71912634)]
COG0608	COG0817	Moth_1681	Moth_1681	single-stranded-DNA-specific exonuclease RecJ	Moth_1702	Moth_1702	crossover junction endodeoxyribonuclease RuvC	[TP0704-TP0517 (0.81382185)]
COG0617	COG0860	Moth_1363	Moth_1363	Polynucleotide adenylyltransferase region	Moth_0991	Moth_0991	Cell wall hydrolase/autolysin	[TP0270-TP0247 (0.76828843)]
COG0617	COG0860	Moth_1363	Moth_1363	Polynucleotide adenylyltransferase region	Moth_1272	Moth_1272	N-acetylmuramoyl-L-alanine amidase	[TP0270-TP0247 (0.76828843)]
COG0617	COG0860	Moth_1363	Moth_1363	Polynucleotide adenylyltransferase region	Moth_2296	Moth_2296	N-acetylmuramoyl-L-alanine amidase	[TP0270-TP0247 (0.76828843)]
COG0201	COG0550	Moth_2440	Moth_2440	SecY protein	Moth_0349	Moth_0349	DNA topoisomerase	[TP0208-TP0394 (0.8044664)]
COG0201	COG0550	Moth_2440	Moth_2440	SecY protein	Moth_1026	Moth_1026	DNA topoisomerase	[TP0208-TP0394 (0.8044664)]
COG0693	COG1922	Moth_2087	Moth_2087	Peptidase C56, PfpI	Moth_2365	Moth_2365	glycosyl transferase, WecB/TagA/CpsF family	[TP0445-TP0275 (0.6010877)]
COG0768	COG2812	Moth_0540	Moth_0540	Peptidoglycan glycosyltransferase	Moth_0027	Moth_0027	DNA polymerase III, subunits gamma and tau	[TP0500-TP1005 (0.655462)]
COG0768	COG2812	Moth_0837	Moth_0837	Stage V sporulation protein D	Moth_0027	Moth_0027	DNA polymerase III, subunits gamma and tau	[TP0500-TP1005 (0.655462)]
COG0768	COG2812	Moth_0911	Moth_0911	Peptidoglycan glycosyltransferase	Moth_0027	Moth_0027	DNA polymerase III, subunits gamma and tau	[TP0500-TP1005 (0.655462)]
COG0051	COG0693	Moth_2461	rpsJ	30S ribosomal protein S10	Moth_2087	Moth_2087	Peptidase C56, PfpI	[TP0188-TP0445 (0.6307204)]
COG0180	COG0564	Moth_1919	Moth_1919	tryptophanyl-tRNA synthetase	Moth_0869	Moth_0869	Pseudouridine synthase, RluD	[TP0632-TP0339 (0.7885255)]
COG0090	COG0223	Moth_2457	rplB	50S ribosomal protein L2	Moth_0898	Moth_0898	methionyl-tRNA formyltransferase	[TP0192-TP0756 (0.8610547)]
COG0632	COG2255	Moth_1701	Moth_1701	Holliday junction DNA helicase RuvA	Moth_1700	ruvB	Holliday junction ATP-dependent DNA helicase ruvB (EC 3.6.1.-)	[TP0543-TP0162 (0.9659884)]
COG0462	COG0817	Moth_0076	Moth_0076	ribose-phosphate pyrophosphokinase	Moth_1702	Moth_1702	crossover junction endodeoxyribonuclease RuvC	[TP0294-TP0517 (0.54911256)]
COG0125	COG0586	Moth_0042	Moth_0042	Thymidylate kinase	Moth_0456	Moth_0456	DedA	[TP0354-TP0779 (0.67954355)]
COG0125	COG0586	Moth_0042	Moth_0042	Thymidylate kinase	Moth_0719	Moth_0719	DedA	[TP0354-TP0779 (0.67954355)]
COG0257	COG0577	Moth_2435	Moth_2435	ribosomal protein L36	Moth_2353	Moth_2353	Protein of unknown function DUF214	[TP0209-TP0962 (0.5903608)]
COG1752	COG2604	Moth_1587	Moth_1587	Patatin	Moth_0762	Moth_0762	Protein of unknown function DUF115	[TP1033-TP0175 (0.6374247)]
COG0457	COG1653	Moth_1598	Moth_1598	hypothetical protein	Moth_1484	Moth_1484	extracellular solute-binding protein, family 1	[TP0067-TP0074 (0.6656524)]
COG0457	COG1653	Moth_1146	Moth_1146	hypothetical protein	Moth_1484	Moth_1484	extracellular solute-binding protein, family 1	[TP0067-TP0074 (0.6656524)]
COG1291	COG1684	Moth_1740	Moth_1740	MotA/TolQ/ExbB proton channel	Moth_0788	Moth_0788	flagellar biosynthetic protein FliR	[TP0725-TP0716 (0.9601814)]
COG1291	COG1684	Moth_0459	Moth_0459	MotA/TolQ/ExbB proton channel	Moth_0788	Moth_0788	flagellar biosynthetic protein FliR	[TP0725-TP0716 (0.9601814)]
COG1291	COG1684	Moth_0781	Moth_0781	MotA/TolQ/ExbB proton channel	Moth_0788	Moth_0788	flagellar biosynthetic protein FliR	[TP0725-TP0716 (0.9601814)]
COG0222	COG0802	Moth_2469	rplL	50S ribosomal protein L7/L12	Moth_2160	Moth_2160	hypothetical protein	[TP0240-TP0875 (0.8481433)]
COG0495	COG1214	Moth_0568	Moth_0568	leucyl-tRNA synthetase	Moth_2159	Moth_2159	Peptidase M22, glycoprotease	[TP0586-TP0876 (0.5571989)]
COG0192	COG0592	Moth_0894	metK	S-adenosylmethionine synthetase (EC 2.5.1.6) (Methionine adenosyltransferase) (AdoMet synthetase) (MAT)	Moth_0003	Moth_0003	DNA polymerase III, beta subunit	[TP0794-TP0002 (0.8412751)]
COG0360	COG0616	Moth_0128	rpsF	30S ribosomal protein S6	Moth_1781	Moth_1781	Protein of unknown function DUF114	[TP0063-TP0997 (0.6657489)]
COG0125	COG0457	Moth_0042	Moth_0042	Thymidylate kinase	Moth_1146	Moth_1146	hypothetical protein	[TP0354-TP0648 (0.5206915)]
COG0125	COG0457	Moth_0042	Moth_0042	Thymidylate kinase	Moth_1598	Moth_1598	hypothetical protein	[TP0354-TP0648 (0.5206915)]
COG0860	COG1396	Moth_2296	Moth_2296	N-acetylmuramoyl-L-alanine amidase	Moth_2004	Moth_2004	transcriptional regulator, XRE family with cupin	[TP0247-TP0461 (0.8100859)]
COG0860	COG1396	Moth_1272	Moth_1272	N-acetylmuramoyl-L-alanine amidase	Moth_0278	Moth_0278	transcriptional regulator, XRE family	[TP0247-TP0461 (0.8100859)]
COG0860	COG1396	Moth_1272	Moth_1272	N-acetylmuramoyl-L-alanine amidase	Moth_0284	Moth_0284	transcriptional regulator, XRE family	[TP0247-TP0461 (0.8100859)]
COG0860	COG1396	Moth_1272	Moth_1272	N-acetylmuramoyl-L-alanine amidase	Moth_0281	Moth_0281	transcriptional regulator, XRE family	[TP0247-TP0461 (0.8100859)]
COG0860	COG1396	Moth_0991	Moth_0991	Cell wall hydrolase/autolysin	Moth_0284	Moth_0284	transcriptional regulator, XRE family	[TP0247-TP0461 (0.8100859)]
COG0860	COG1396	Moth_2296	Moth_2296	N-acetylmuramoyl-L-alanine amidase	Moth_0278	Moth_0278	transcriptional regulator, XRE family	[TP0247-TP0461 (0.8100859)]
COG0860	COG1396	Moth_0991	Moth_0991	Cell wall hydrolase/autolysin	Moth_0278	Moth_0278	transcriptional regulator, XRE family	[TP0247-TP0461 (0.8100859)]
COG0860	COG1396	Moth_0991	Moth_0991	Cell wall hydrolase/autolysin	Moth_0281	Moth_0281	transcriptional regulator, XRE family	[TP0247-TP0461 (0.8100859)]
COG0860	COG1396	Moth_0991	Moth_0991	Cell wall hydrolase/autolysin	Moth_2004	Moth_2004	transcriptional regulator, XRE family with cupin	[TP0247-TP0461 (0.8100859)]
COG0860	COG1396	Moth_2296	Moth_2296	N-acetylmuramoyl-L-alanine amidase	Moth_0284	Moth_0284	transcriptional regulator, XRE family	[TP0247-TP0461 (0.8100859)]
COG0860	COG1396	Moth_2296	Moth_2296	N-acetylmuramoyl-L-alanine amidase	Moth_0281	Moth_0281	transcriptional regulator, XRE family	[TP0247-TP0461 (0.8100859)]
COG0860	COG1396	Moth_1272	Moth_1272	N-acetylmuramoyl-L-alanine amidase	Moth_2004	Moth_2004	transcriptional regulator, XRE family with cupin	[TP0247-TP0461 (0.8100859)]
COG0802	COG0860	Moth_2160	Moth_2160	hypothetical protein	Moth_1272	Moth_1272	N-acetylmuramoyl-L-alanine amidase	[TP0875-TP0247 (0.90700364)]
COG0802	COG0860	Moth_2160	Moth_2160	hypothetical protein	Moth_2296	Moth_2296	N-acetylmuramoyl-L-alanine amidase	[TP0875-TP0247 (0.90700364)]
COG0802	COG0860	Moth_2160	Moth_2160	hypothetical protein	Moth_0991	Moth_0991	Cell wall hydrolase/autolysin	[TP0875-TP0247 (0.90700364)]
COG0265	COG1774	Moth_2417	Moth_2417	Peptidase S1 and S6, chymotrypsin/Hap	Moth_0044	Moth_0044	Signal peptidase II	[TP0773-TP0046 (0.558835)]
COG0265	COG1774	Moth_0736	Moth_0736	Peptidase S1 and S6, chymotrypsin/Hap	Moth_0044	Moth_0044	Signal peptidase II	[TP0773-TP0046 (0.558835)]
COG1536	COG1677	Moth_0772	Moth_0772	flagellar motor switch protein FliG	Moth_0770	Moth_0770	flagellar hook-basal body complex protein	[TP0026-TP0398 (0.81876683)]
COG1344	COG1582	Moth_0760	Moth_0760	Flagellin-like	Moth_0780	Moth_0780	Flagellar	[TP0659-TP0726 (0.7363138)]
COG1344	COG1582	Moth_0747	Moth_0747	Flagellin-like	Moth_0780	Moth_0780	Flagellar	[TP0659-TP0726 (0.7363138)]
COG0820	COG2812	Moth_0906	Moth_0906	hypothetical protein	Moth_0027	Moth_0027	DNA polymerase III, subunits gamma and tau	[TP0068-TP1005 (0.60435057)]
COG0771	COG1815	Moth_0841	Moth_0841	UDP-N-acetylmuramoylalanine--D-glutamate ligase	Moth_0768	Moth_0768	flagellar basal-body rod protein FlgB	[TP0903-TP0396 (0.6336193)]
COG0272	COG1396	Moth_2013	Moth_2013	DNA ligase, NAD-dependent	Moth_0278	Moth_0278	transcriptional regulator, XRE family	[TP0634-TP0461 (0.7134334)]
COG0272	COG1396	Moth_2013	Moth_2013	DNA ligase, NAD-dependent	Moth_2004	Moth_2004	transcriptional regulator, XRE family with cupin	[TP0634-TP0461 (0.7134334)]
COG0272	COG1396	Moth_2013	Moth_2013	DNA ligase, NAD-dependent	Moth_0284	Moth_0284	transcriptional regulator, XRE family	[TP0634-TP0461 (0.7134334)]
COG0272	COG1396	Moth_2013	Moth_2013	DNA ligase, NAD-dependent	Moth_0281	Moth_0281	transcriptional regulator, XRE family	[TP0634-TP0461 (0.7134334)]
COG1509	COG1509	Moth_0457	Moth_0457	Protein of unknown function DUF160	Moth_0457	Moth_0457	Protein of unknown function DUF160	[TP0121-TP0121 (0.7367639)]
COG0577	COG0845	Moth_2353	Moth_2353	Protein of unknown function DUF214	Moth_2322	Moth_2322	Secretion protein HlyD	[TP0963-TP0965 (0.93032813)]
COG0577	COG0845	Moth_2353	Moth_2353	Protein of unknown function DUF214	Moth_1902	Moth_1902	Secretion protein HlyD	[TP0963-TP0965 (0.93032813)]
COG0577	COG0845	Moth_2353	Moth_2353	Protein of unknown function DUF214	Moth_2370	Moth_2370	Secretion protein HlyD	[TP0963-TP0965 (0.93032813)]
COG0577	COG0845	Moth_2353	Moth_2353	Protein of unknown function DUF214	Moth_2328	Moth_2328	Secretion protein HlyD	[TP0963-TP0965 (0.93032813)]
COG0577	COG0845	Moth_2353	Moth_2353	Protein of unknown function DUF214	Moth_2355	Moth_2355	Secretion protein HlyD	[TP0963-TP0965 (0.93032813)]
COG0234	COG1200	Moth_0545	Moth_0545	Chaperonin Cpn10	Moth_0923	Moth_0923	ATP-dependent DNA helicase RecG	[TP1013-TP0687 (0.84594196)]
COG0234	COG1200	Moth_2130	Moth_2130	Chaperonin Cpn10	Moth_0923	Moth_0923	ATP-dependent DNA helicase RecG	[TP1013-TP0687 (0.84594196)]
COG0084	COG2201	Moth_0049	Moth_0049	TatD-related deoxyribonuclease	Moth_0743	Moth_0743	response regulator receiver (CheY-like)	[TP0994-TP0631 (0.71912634)]
COG1121	COG1345	Moth_0929	Moth_0929	ABC transporter related	Moth_0765	Moth_0765	Flagellar hook-associated 2-like	[TP0035-TP0872 (0.6931363)]
COG0608	COG2206	Moth_1681	Moth_1681	single-stranded-DNA-specific exonuclease RecJ	Moth_2492	Moth_2492	metal dependent phosphohydrolase	[TP0704-TP0912 (0.7469796)]
COG0608	COG2206	Moth_1681	Moth_1681	single-stranded-DNA-specific exonuclease RecJ	Moth_2131	Moth_2131	metal dependent phosphohydrolase	[TP0704-TP0912 (0.7469796)]
COG0608	COG2206	Moth_1681	Moth_1681	single-stranded-DNA-specific exonuclease RecJ	Moth_1470	Moth_1470	metal dependent phosphohydrolase	[TP0704-TP0912 (0.7469796)]
COG0608	COG2206	Moth_1681	Moth_1681	single-stranded-DNA-specific exonuclease RecJ	Moth_1432	Moth_1432	metal dependent phosphohydrolase	[TP0704-TP0912 (0.7469796)]
COG0608	COG2206	Moth_1681	Moth_1681	single-stranded-DNA-specific exonuclease RecJ	Moth_0504	Moth_0504	metal dependent phosphohydrolase	[TP0704-TP0912 (0.7469796)]
COG0608	COG2206	Moth_1681	Moth_1681	single-stranded-DNA-specific exonuclease RecJ	Moth_2495	Moth_2495	metal dependent phosphohydrolase	[TP0704-TP0912 (0.7469796)]
COG0608	COG2206	Moth_1681	Moth_1681	single-stranded-DNA-specific exonuclease RecJ	Moth_2263	Moth_2263	metal dependent phosphohydrolase	[TP0704-TP0912 (0.7469796)]
COG0608	COG2206	Moth_1681	Moth_1681	single-stranded-DNA-specific exonuclease RecJ	Moth_1469	Moth_1469	metal dependent phosphohydrolase	[TP0704-TP0912 (0.7469796)]
COG0060	COG0681	Moth_0863	Moth_0863	isoleucyl-tRNA synthetase	Moth_0972	Moth_0972	Peptidase S26A, signal peptidase I	[TP0452-TP0185 (0.79878455)]
COG1344	COG1815	Moth_0760	Moth_0760	Flagellin-like	Moth_0768	Moth_0768	flagellar basal-body rod protein FlgB	[TP0870-TP0396 (0.7209834)]
COG1344	COG1815	Moth_0747	Moth_0747	Flagellin-like	Moth_0768	Moth_0768	flagellar basal-body rod protein FlgB	[TP0870-TP0396 (0.7209834)]
COG0242	COG1879	Moth_0897	Moth_0897	Peptide deformylase	Moth_0612	Moth_0612	Periplasmic binding protein/LacI transcriptional	[TP0757-TP0684 (0.80039173)]
COG0242	COG1879	Moth_0897	Moth_0897	Peptide deformylase	Moth_0699	Moth_0699	ABC transporter substrate-binding protein	[TP0757-TP0684 (0.80039173)]
COG1352	COG1815	Moth_0801	Moth_0801	MCP methyltransferase, CheR-type	Moth_0768	Moth_0768	flagellar basal-body rod protein FlgB	[TP0630-TP0396 (0.7590469)]
COG1352	COG1595	Moth_0801	Moth_0801	MCP methyltransferase, CheR-type	Moth_0958	Moth_0958	sigma-24 (FecI-like)	[TP0630-TP0092 (0.6191048)]
COG1352	COG1595	Moth_0801	Moth_0801	MCP methyltransferase, CheR-type	Moth_2479	Moth_2479	sigma-24 (FecI-like)	[TP0630-TP0092 (0.6191048)]
COG1352	COG1595	Moth_0801	Moth_0801	MCP methyltransferase, CheR-type	Moth_2362	Moth_2362	sigma-24 (FecI-like)	[TP0630-TP0092 (0.6191048)]
COG1352	COG1595	Moth_0801	Moth_0801	MCP methyltransferase, CheR-type	Moth_1843	Moth_1843	sigma-24 (FecI-like)	[TP0630-TP0092 (0.6191048)]
COG0018	COG1699	Moth_2410	argS	Arginyl-tRNA synthetase (EC 6.1.1.19) (Arginine--tRNA ligase) (ArgRS)	Moth_0749	Moth_0749	Protein of unknown function DUF180	[TP0831-TP0658 (0.7668753)]
COG1558	COG1776	Moth_0769	Moth_0769	flagellar basal-body rod protein FlgC	Moth_0805	Moth_0805	CheC, inhibitor of MCP methylation	[TP0397-TP0720 (0.6910892)]
COG1558	COG1776	Moth_0769	Moth_0769	flagellar basal-body rod protein FlgC	Moth_0802	Moth_0802	CheC, inhibitor of MCP methylation	[TP0397-TP0720 (0.6910892)]
COG1344	COG4786	Moth_0760	Moth_0760	Flagellin-like	Moth_0779	Moth_0779	hypothetical protein	[TP0792-TP0961 (0.7009321), TP0659-TP0961 (0.6018447)]
COG1344	COG4786	Moth_0747	Moth_0747	Flagellin-like	Moth_0797	Moth_0797	hypothetical protein	[TP0792-TP0961 (0.7009321), TP0659-TP0961 (0.6018447)]
COG1344	COG4786	Moth_0747	Moth_0747	Flagellin-like	Moth_0798	Moth_0798	hypothetical protein	[TP0792-TP0961 (0.7009321), TP0659-TP0961 (0.6018447)]
COG1344	COG4786	Moth_0747	Moth_0747	Flagellin-like	Moth_0779	Moth_0779	hypothetical protein	[TP0792-TP0961 (0.7009321), TP0659-TP0961 (0.6018447)]
COG1344	COG4786	Moth_0760	Moth_0760	Flagellin-like	Moth_0797	Moth_0797	hypothetical protein	[TP0792-TP0961 (0.7009321), TP0659-TP0961 (0.6018447)]
COG1344	COG4786	Moth_0760	Moth_0760	Flagellin-like	Moth_0798	Moth_0798	hypothetical protein	[TP0792-TP0961 (0.7009321), TP0659-TP0961 (0.6018447)]
COG0593	COG1077	Moth_0002	Moth_0002	chromosomal replication initiator protein DnaA	Moth_0537	Moth_0537	cell shape determining protein, MreB/Mrl family	[TP0001-TP0497 (0.678435)]
COG0593	COG1077	Moth_0002	Moth_0002	chromosomal replication initiator protein DnaA	Moth_0345	Moth_0345	hypothetical protein	[TP0001-TP0497 (0.678435)]
COG0593	COG1077	Moth_0002	Moth_0002	chromosomal replication initiator protein DnaA	Moth_2371	Moth_2371	cell shape determining protein, MreB/Mrl family	[TP0001-TP0497 (0.678435)]
COG0249	COG0357	Moth_1113	Moth_1113	DNA mismatch repair protein MutS	Moth_2517	Moth_2517	methyltransferase GidB	[TP0328-TP0946 (0.7367136)]
COG0465	COG0465	Moth_1077	Moth_1077	Vesicle-fusing ATPase	Moth_1077	Moth_1077	Vesicle-fusing ATPase	[TP0330-TP0330 (0.73856413)]
COG0465	COG0465	Moth_0105	Moth_0105	ATP-dependent metalloprotease FtsH	Moth_0105	Moth_0105	ATP-dependent metalloprotease FtsH	[TP0330-TP0330 (0.73856413)]
COG0465	COG0465	Moth_1077	Moth_1077	Vesicle-fusing ATPase	Moth_0105	Moth_0105	ATP-dependent metalloprotease FtsH	[TP0330-TP0330 (0.73856413)]
COG0465	COG0465	Moth_0105	Moth_0105	ATP-dependent metalloprotease FtsH	Moth_1077	Moth_1077	Vesicle-fusing ATPase	[TP0330-TP0330 (0.73856413)]
COG1558	COG1792	Moth_0769	Moth_0769	flagellar basal-body rod protein FlgC	Moth_0538	Moth_0538	rod shape-determining protein MreC	[TP0397-TP0498 (0.58822864)]
COG0817	COG1558	Moth_1702	Moth_1702	crossover junction endodeoxyribonuclease RuvC	Moth_0769	Moth_0769	flagellar basal-body rod protein FlgC	[TP0517-TP0397 (0.53212774)]
COG0592	COG1344	Moth_0003	Moth_0003	DNA polymerase III, beta subunit	Moth_0747	Moth_0747	Flagellin-like	[TP0002-TP0659 (0.6618167)]
COG0592	COG1344	Moth_0003	Moth_0003	DNA polymerase III, beta subunit	Moth_0760	Moth_0760	Flagellin-like	[TP0002-TP0659 (0.6618167)]
COG0860	COG1192	Moth_2296	Moth_2296	N-acetylmuramoyl-L-alanine amidase	Moth_2516	Moth_2516	Cobyrinic acid a,c-diamide synthase	[TP0247-TP0272 (0.7527567)]
COG0860	COG1192	Moth_0991	Moth_0991	Cell wall hydrolase/autolysin	Moth_2516	Moth_2516	Cobyrinic acid a,c-diamide synthase	[TP0247-TP0272 (0.7527567)]
COG0860	COG1192	Moth_1272	Moth_1272	N-acetylmuramoyl-L-alanine amidase	Moth_2516	Moth_2516	Cobyrinic acid a,c-diamide synthase	[TP0247-TP0272 (0.7527567)]
COG0242	COG0272	Moth_0897	Moth_0897	Peptide deformylase	Moth_2013	Moth_2013	DNA ligase, NAD-dependent	[TP0757-TP0634 (0.68197167)]
COG0265	COG0817	Moth_0736	Moth_0736	Peptidase S1 and S6, chymotrypsin/Hap	Moth_1702	Moth_1702	crossover junction endodeoxyribonuclease RuvC	[TP0773-TP0517 (0.5118523)]
COG0265	COG0817	Moth_2417	Moth_2417	Peptidase S1 and S6, chymotrypsin/Hap	Moth_1702	Moth_1702	crossover junction endodeoxyribonuclease RuvC	[TP0773-TP0517 (0.5118523)]
COG0187	COG0358	Moth_0007	Moth_0007	DNA gyrase, B subunit	Moth_0623	Moth_0623	DNA primase	[TP1006-TP0492 (0.55112576)]
COG1154	COG2812	Moth_1511	Moth_1511	deoxyxylulose-5-phosphate synthase	Moth_0027	Moth_0027	DNA polymerase III, subunits gamma and tau	[TP0824-TP1005 (0.68180764)]
COG0237	COG0552	Moth_1838	coaE	Dephospho-CoA kinase (EC 2.7.1.24) (Dephosphocoenzyme A kinase)	Moth_0962	Moth_0962	signal recognition particle-docking protein	[TP0296-TP0578 (0.7885255)]
COG0080	COG0265	Moth_2472	Moth_2472	ribosomal protein L11	Moth_2417	Moth_2417	Peptidase S1 and S6, chymotrypsin/Hap	[TP0237-TP0773 (0.6164146)]
COG0080	COG0265	Moth_2472	Moth_2472	ribosomal protein L11	Moth_0736	Moth_0736	Peptidase S1 and S6, chymotrypsin/Hap	[TP0237-TP0773 (0.6164146)]
COG2812	COG2812	Moth_0027	Moth_0027	DNA polymerase III, subunits gamma and tau	Moth_0027	Moth_0027	DNA polymerase III, subunits gamma and tau	[TP1005-TP1005 (0.52391654)]
COG1466	COG1847	Moth_0576	Moth_0576	DNA polymerase III, delta subunit	Moth_2520	Moth_2520	Single-stranded nucleic acid binding R3H	[TP0588-TP0948 (0.74372905)]
COG0223	COG0234	Moth_0898	Moth_0898	methionyl-tRNA formyltransferase	Moth_2130	Moth_2130	Chaperonin Cpn10	[TP0756-TP1013 (0.64276713)]
COG0223	COG0234	Moth_0898	Moth_0898	methionyl-tRNA formyltransferase	Moth_0545	Moth_0545	Chaperonin Cpn10	[TP0756-TP1013 (0.64276713)]
COG0036	COG1653	Moth_0914	Moth_0914	ribulose-phosphate 3-epimerase	Moth_1484	Moth_1484	extracellular solute-binding protein, family 1	[TP0945-TP0074 (0.654426)]
COG0357	COG0459	Moth_2517	Moth_2517	methyltransferase GidB	Moth_2129	Moth_2129	chaperonin GroEL	[TP0946-TP0030 (0.68326145)]
COG0357	COG0459	Moth_2517	Moth_2517	methyltransferase GidB	Moth_0546	Moth_0546	chaperonin GroEL	[TP0946-TP0030 (0.68326145)]
COG0664	COG1074	Moth_0824	Moth_0824	transcriptional regulator, Crp/Fnr family	Moth_0482	Moth_0482	UvrD/REP helicase	[TP0089-TP0898 (0.8304331)]
COG0345	COG1774	Moth_0860	Moth_0860	pyrroline-5-carboxylate reductase	Moth_0044	Moth_0044	Signal peptidase II	[TP0797-TP0046 (0.6414869)]
COG0223	COG0242	Moth_0898	Moth_0898	methionyl-tRNA formyltransferase	Moth_0897	Moth_0897	Peptide deformylase	[TP0756-TP0757 (0.8300303)]
COG0233	COG0359	Moth_1035	Moth_1035	ribosome recycling factor	Moth_0132	rplI	50S ribosomal protein L9	[TP0604-TP0060 (0.5105792)]
COG0012	COG0457	Moth_2477	Moth_2477	hypothetical protein	Moth_1146	Moth_1146	hypothetical protein	[TP0124-TP0067 (0.81355333)]
COG0012	COG0457	Moth_2477	Moth_2477	hypothetical protein	Moth_1598	Moth_1598	hypothetical protein	[TP0124-TP0067 (0.81355333)]
COG0552	COG1061	Moth_0962	Moth_0962	signal recognition particle-docking protein	Moth_1918	Moth_1918	DEAD/DEAH box helicase-like	[TP0578-TP0380 (0.62695336)]
COG0459	COG1582	Moth_0546	Moth_0546	chaperonin GroEL	Moth_0780	Moth_0780	Flagellar	[TP0030-TP0726 (0.7487338)]
COG0459	COG1582	Moth_2129	Moth_2129	chaperonin GroEL	Moth_0780	Moth_0780	Flagellar	[TP0030-TP0726 (0.7487338)]
COG0265	COG0492	Moth_0736	Moth_0736	Peptidase S1 and S6, chymotrypsin/Hap	Moth_2420	Moth_2420	thioredoxin reductase	[TP0773-TP0814 (0.6926654)]
COG0265	COG0492	Moth_2417	Moth_2417	Peptidase S1 and S6, chymotrypsin/Hap	Moth_2420	Moth_2420	thioredoxin reductase	[TP0773-TP0814 (0.6926654)]
COG0495	COG1480	Moth_0568	Moth_0568	leucyl-tRNA synthetase	Moth_0594	Moth_0594	metal dependent phosphohydrolase	[TP0586-TP0651 (0.5087635)]
COG1321	COG1774	Moth_1404	Moth_1404	Iron dependent repressor	Moth_0044	Moth_0044	Signal peptidase II	[TP0167-TP0046 (0.67547834)]
COG0124	COG0608	Moth_1677	Moth_1677	histidyl-tRNA synthetase	Moth_1681	Moth_1681	single-stranded-DNA-specific exonuclease RecJ	[TP0641-TP0704 (0.75894904)]
COG0465	COG0772	Moth_1077	Moth_1077	Vesicle-fusing ATPase	Moth_0842	Moth_0842	Cell cycle protein	[TP0330-TP0387 (0.8016956)]
COG0465	COG0772	Moth_1077	Moth_1077	Vesicle-fusing ATPase	Moth_0910	Moth_0910	Cell cycle protein	[TP0330-TP0387 (0.8016956)]
COG0465	COG0772	Moth_0105	Moth_0105	ATP-dependent metalloprotease FtsH	Moth_0910	Moth_0910	Cell cycle protein	[TP0330-TP0387 (0.8016956)]
COG0465	COG0772	Moth_1077	Moth_1077	Vesicle-fusing ATPase	Moth_0544	Moth_0544	Rod shape-determining protein RodA	[TP0330-TP0387 (0.8016956)]
COG0465	COG0772	Moth_0105	Moth_0105	ATP-dependent metalloprotease FtsH	Moth_0544	Moth_0544	Rod shape-determining protein RodA	[TP0330-TP0387 (0.8016956)]
COG0465	COG0772	Moth_0105	Moth_0105	ATP-dependent metalloprotease FtsH	Moth_0842	Moth_0842	Cell cycle protein	[TP0330-TP0387 (0.8016956)]
COG0234	COG0792	Moth_2130	Moth_2130	Chaperonin Cpn10	Moth_0988	Moth_0988	hypothetical protein	[TP1013-TP0913 (0.7815084)]
COG0234	COG0792	Moth_0545	Moth_0545	Chaperonin Cpn10	Moth_0988	Moth_0988	hypothetical protein	[TP1013-TP0913 (0.7815084)]
COG0457	COG1426	Moth_1146	Moth_1146	hypothetical protein	Moth_1073	Moth_1073	transcriptional regulator, XRE family	[TP0268-TP0334 (0.739808)]
COG0457	COG1426	Moth_1598	Moth_1598	hypothetical protein	Moth_1073	Moth_1073	transcriptional regulator, XRE family	[TP0268-TP0334 (0.739808)]
COG1196	COG5401	Moth_0953	Moth_0953	Chromosome segregation protein SMC	Moth_0516	Moth_0516	Spore germination protein-like	[TP0367-TP0832 (0.50839365)]
COG1196	COG5401	Moth_0953	Moth_0953	Chromosome segregation protein SMC	Moth_2506	Moth_2506	Spore germination protein-like	[TP0367-TP0832 (0.50839365)]
COG0192	COG0217	Moth_0894	metK	S-adenosylmethionine synthetase (EC 2.5.1.6) (Methionine adenosyltransferase) (AdoMet synthetase) (MAT)	Moth_1704	Moth_1704	Protein of unknown function DUF28	[TP0794-TP0474 (0.71912634)]
COG0092	COG0301	Moth_2454	Moth_2454	ribosomal protein S3	Moth_0198	Moth_0198	Thiamine biosynthesis	[TP0195-TP0559 (0.66944)]
COG0860	COG1214	Moth_2296	Moth_2296	N-acetylmuramoyl-L-alanine amidase	Moth_2159	Moth_2159	Peptidase M22, glycoprotease	[TP0247-TP0876 (0.6334264)]
COG0860	COG1214	Moth_0991	Moth_0991	Cell wall hydrolase/autolysin	Moth_2159	Moth_2159	Peptidase M22, glycoprotease	[TP0247-TP0876 (0.6334264)]
COG0860	COG1214	Moth_1272	Moth_1272	N-acetylmuramoyl-L-alanine amidase	Moth_2159	Moth_2159	Peptidase M22, glycoprotease	[TP0247-TP0876 (0.6334264)]
COG0544	COG1418	Moth_0527	Moth_0527	trigger factor	Moth_1081	Moth_1081	metal dependent phosphohydrolase	[TP0506-TP1018 (0.7668753)]
COG0477	COG0845	Moth_1211	Moth_1211	Drug resistance transporter EmrB/QacA subfamily	Moth_2322	Moth_2322	Secretion protein HlyD	[TP0840-TP0965 (0.8653204)]
COG0477	COG0845	Moth_2413	Moth_2413	Major facilitator superfamily MFS_1	Moth_1902	Moth_1902	Secretion protein HlyD	[TP0840-TP0965 (0.8653204)]
COG0477	COG0845	Moth_0632	Moth_0632	General substrate transporter	Moth_2355	Moth_2355	Secretion protein HlyD	[TP0840-TP0965 (0.8653204)]
COG0477	COG0845	Moth_1257	Moth_1257	Major facilitator superfamily MFS_1	Moth_2328	Moth_2328	Secretion protein HlyD	[TP0840-TP0965 (0.8653204)]
COG0477	COG0845	Moth_0116	Moth_0116	Major facilitator superfamily MFS_1	Moth_2322	Moth_2322	Secretion protein HlyD	[TP0840-TP0965 (0.8653204)]
COG0477	COG0845	Moth_1257	Moth_1257	Major facilitator superfamily MFS_1	Moth_2355	Moth_2355	Secretion protein HlyD	[TP0840-TP0965 (0.8653204)]
COG0477	COG0845	Moth_1000	Moth_1000	hypothetical protein	Moth_2355	Moth_2355	Secretion protein HlyD	[TP0840-TP0965 (0.8653204)]
COG0477	COG0845	Moth_1860	Moth_1860	Major facilitator superfamily MFS_1	Moth_1902	Moth_1902	Secretion protein HlyD	[TP0840-TP0965 (0.8653204)]
COG0477	COG0845	Moth_1519	Moth_1519	Major facilitator superfamily MFS_1	Moth_2328	Moth_2328	Secretion protein HlyD	[TP0840-TP0965 (0.8653204)]
COG0477	COG0845	Moth_0116	Moth_0116	Major facilitator superfamily MFS_1	Moth_2328	Moth_2328	Secretion protein HlyD	[TP0840-TP0965 (0.8653204)]
COG0477	COG0845	Moth_1315	Moth_1315	Major facilitator superfamily MFS_1	Moth_2370	Moth_2370	Secretion protein HlyD	[TP0840-TP0965 (0.8653204)]
COG0477	COG0845	Moth_2324	Moth_2324	Drug resistance transporter EmrB/QacA subfamily	Moth_1902	Moth_1902	Secretion protein HlyD	[TP0840-TP0965 (0.8653204)]
COG0477	COG0845	Moth_0477	Moth_0477	Major facilitator superfamily MFS_1	Moth_2355	Moth_2355	Secretion protein HlyD	[TP0840-TP0965 (0.8653204)]
COG0477	COG0845	Moth_1315	Moth_1315	Major facilitator superfamily MFS_1	Moth_2355	Moth_2355	Secretion protein HlyD	[TP0840-TP0965 (0.8653204)]
COG0477	COG0845	Moth_1519	Moth_1519	Major facilitator superfamily MFS_1	Moth_2370	Moth_2370	Secretion protein HlyD	[TP0840-TP0965 (0.8653204)]
COG0477	COG0845	Moth_2413	Moth_2413	Major facilitator superfamily MFS_1	Moth_2322	Moth_2322	Secretion protein HlyD	[TP0840-TP0965 (0.8653204)]
COG0477	COG0845	Moth_1590	Moth_1590	Major facilitator superfamily MFS_1	Moth_1902	Moth_1902	Secretion protein HlyD	[TP0840-TP0965 (0.8653204)]
COG0477	COG0845	Moth_1211	Moth_1211	Drug resistance transporter EmrB/QacA subfamily	Moth_2370	Moth_2370	Secretion protein HlyD	[TP0840-TP0965 (0.8653204)]
COG0477	COG0845	Moth_1257	Moth_1257	Major facilitator superfamily MFS_1	Moth_1902	Moth_1902	Secretion protein HlyD	[TP0840-TP0965 (0.8653204)]
COG0477	COG0845	Moth_0477	Moth_0477	Major facilitator superfamily MFS_1	Moth_2370	Moth_2370	Secretion protein HlyD	[TP0840-TP0965 (0.8653204)]
COG0477	COG0845	Moth_1519	Moth_1519	Major facilitator superfamily MFS_1	Moth_2355	Moth_2355	Secretion protein HlyD	[TP0840-TP0965 (0.8653204)]
COG0477	COG0845	Moth_2324	Moth_2324	Drug resistance transporter EmrB/QacA subfamily	Moth_2370	Moth_2370	Secretion protein HlyD	[TP0840-TP0965 (0.8653204)]
COG0477	COG0845	Moth_2413	Moth_2413	Major facilitator superfamily MFS_1	Moth_2328	Moth_2328	Secretion protein HlyD	[TP0840-TP0965 (0.8653204)]
COG0477	COG0845	Moth_0999	Moth_0999	Drug resistance transporter EmrB/QacA subfamily	Moth_2322	Moth_2322	Secretion protein HlyD	[TP0840-TP0965 (0.8653204)]
COG0477	COG0845	Moth_1860	Moth_1860	Major facilitator superfamily MFS_1	Moth_2322	Moth_2322	Secretion protein HlyD	[TP0840-TP0965 (0.8653204)]
COG0477	COG0845	Moth_1000	Moth_1000	hypothetical protein	Moth_2370	Moth_2370	Secretion protein HlyD	[TP0840-TP0965 (0.8653204)]
COG0477	COG0845	Moth_1211	Moth_1211	Drug resistance transporter EmrB/QacA subfamily	Moth_1902	Moth_1902	Secretion protein HlyD	[TP0840-TP0965 (0.8653204)]
COG0477	COG0845	Moth_1000	Moth_1000	hypothetical protein	Moth_2322	Moth_2322	Secretion protein HlyD	[TP0840-TP0965 (0.8653204)]
COG0477	COG0845	Moth_0632	Moth_0632	General substrate transporter	Moth_2328	Moth_2328	Secretion protein HlyD	[TP0840-TP0965 (0.8653204)]
COG0477	COG0845	Moth_1590	Moth_1590	Major facilitator superfamily MFS_1	Moth_2370	Moth_2370	Secretion protein HlyD	[TP0840-TP0965 (0.8653204)]
COG0477	COG0845	Moth_2324	Moth_2324	Drug resistance transporter EmrB/QacA subfamily	Moth_2328	Moth_2328	Secretion protein HlyD	[TP0840-TP0965 (0.8653204)]
COG0477	COG0845	Moth_0999	Moth_0999	Drug resistance transporter EmrB/QacA subfamily	Moth_2370	Moth_2370	Secretion protein HlyD	[TP0840-TP0965 (0.8653204)]
COG0477	COG0845	Moth_1590	Moth_1590	Major facilitator superfamily MFS_1	Moth_2355	Moth_2355	Secretion protein HlyD	[TP0840-TP0965 (0.8653204)]
COG0477	COG0845	Moth_2324	Moth_2324	Drug resistance transporter EmrB/QacA subfamily	Moth_2355	Moth_2355	Secretion protein HlyD	[TP0840-TP0965 (0.8653204)]
COG0477	COG0845	Moth_1315	Moth_1315	Major facilitator superfamily MFS_1	Moth_2322	Moth_2322	Secretion protein HlyD	[TP0840-TP0965 (0.8653204)]
COG0477	COG0845	Moth_1590	Moth_1590	Major facilitator superfamily MFS_1	Moth_2328	Moth_2328	Secretion protein HlyD	[TP0840-TP0965 (0.8653204)]
COG0477	COG0845	Moth_0999	Moth_0999	Drug resistance transporter EmrB/QacA subfamily	Moth_2355	Moth_2355	Secretion protein HlyD	[TP0840-TP0965 (0.8653204)]
COG0477	COG0845	Moth_2413	Moth_2413	Major facilitator superfamily MFS_1	Moth_2355	Moth_2355	Secretion protein HlyD	[TP0840-TP0965 (0.8653204)]
COG0477	COG0845	Moth_0632	Moth_0632	General substrate transporter	Moth_1902	Moth_1902	Secretion protein HlyD	[TP0840-TP0965 (0.8653204)]
COG0477	COG0845	Moth_1000	Moth_1000	hypothetical protein	Moth_1902	Moth_1902	Secretion protein HlyD	[TP0840-TP0965 (0.8653204)]
COG0477	COG0845	Moth_2413	Moth_2413	Major facilitator superfamily MFS_1	Moth_2370	Moth_2370	Secretion protein HlyD	[TP0840-TP0965 (0.8653204)]
COG0477	COG0845	Moth_0116	Moth_0116	Major facilitator superfamily MFS_1	Moth_1902	Moth_1902	Secretion protein HlyD	[TP0840-TP0965 (0.8653204)]
COG0477	COG0845	Moth_1519	Moth_1519	Major facilitator superfamily MFS_1	Moth_2322	Moth_2322	Secretion protein HlyD	[TP0840-TP0965 (0.8653204)]
COG0477	COG0845	Moth_0116	Moth_0116	Major facilitator superfamily MFS_1	Moth_2370	Moth_2370	Secretion protein HlyD	[TP0840-TP0965 (0.8653204)]
COG0477	COG0845	Moth_1211	Moth_1211	Drug resistance transporter EmrB/QacA subfamily	Moth_2355	Moth_2355	Secretion protein HlyD	[TP0840-TP0965 (0.8653204)]
COG0477	COG0845	Moth_0999	Moth_0999	Drug resistance transporter EmrB/QacA subfamily	Moth_1902	Moth_1902	Secretion protein HlyD	[TP0840-TP0965 (0.8653204)]
COG0477	COG0845	Moth_0477	Moth_0477	Major facilitator superfamily MFS_1	Moth_2328	Moth_2328	Secretion protein HlyD	[TP0840-TP0965 (0.8653204)]
COG0477	COG0845	Moth_1257	Moth_1257	Major facilitator superfamily MFS_1	Moth_2370	Moth_2370	Secretion protein HlyD	[TP0840-TP0965 (0.8653204)]
COG0477	COG0845	Moth_1257	Moth_1257	Major facilitator superfamily MFS_1	Moth_2322	Moth_2322	Secretion protein HlyD	[TP0840-TP0965 (0.8653204)]
COG0477	COG0845	Moth_0999	Moth_0999	Drug resistance transporter EmrB/QacA subfamily	Moth_2328	Moth_2328	Secretion protein HlyD	[TP0840-TP0965 (0.8653204)]
COG0477	COG0845	Moth_1519	Moth_1519	Major facilitator superfamily MFS_1	Moth_1902	Moth_1902	Secretion protein HlyD	[TP0840-TP0965 (0.8653204)]
COG0477	COG0845	Moth_0477	Moth_0477	Major facilitator superfamily MFS_1	Moth_2322	Moth_2322	Secretion protein HlyD	[TP0840-TP0965 (0.8653204)]
COG0477	COG0845	Moth_1860	Moth_1860	Major facilitator superfamily MFS_1	Moth_2328	Moth_2328	Secretion protein HlyD	[TP0840-TP0965 (0.8653204)]
COG0477	COG0845	Moth_1315	Moth_1315	Major facilitator superfamily MFS_1	Moth_1902	Moth_1902	Secretion protein HlyD	[TP0840-TP0965 (0.8653204)]
COG0477	COG0845	Moth_2324	Moth_2324	Drug resistance transporter EmrB/QacA subfamily	Moth_2322	Moth_2322	Secretion protein HlyD	[TP0840-TP0965 (0.8653204)]
COG0477	COG0845	Moth_0477	Moth_0477	Major facilitator superfamily MFS_1	Moth_1902	Moth_1902	Secretion protein HlyD	[TP0840-TP0965 (0.8653204)]
COG0477	COG0845	Moth_0116	Moth_0116	Major facilitator superfamily MFS_1	Moth_2355	Moth_2355	Secretion protein HlyD	[TP0840-TP0965 (0.8653204)]
COG0477	COG0845	Moth_0632	Moth_0632	General substrate transporter	Moth_2370	Moth_2370	Secretion protein HlyD	[TP0840-TP0965 (0.8653204)]
COG0477	COG0845	Moth_1860	Moth_1860	Major facilitator superfamily MFS_1	Moth_2355	Moth_2355	Secretion protein HlyD	[TP0840-TP0965 (0.8653204)]
COG0477	COG0845	Moth_1860	Moth_1860	Major facilitator superfamily MFS_1	Moth_2370	Moth_2370	Secretion protein HlyD	[TP0840-TP0965 (0.8653204)]
COG0477	COG0845	Moth_1211	Moth_1211	Drug resistance transporter EmrB/QacA subfamily	Moth_2328	Moth_2328	Secretion protein HlyD	[TP0840-TP0965 (0.8653204)]
COG0477	COG0845	Moth_1590	Moth_1590	Major facilitator superfamily MFS_1	Moth_2322	Moth_2322	Secretion protein HlyD	[TP0840-TP0965 (0.8653204)]
COG0477	COG0845	Moth_1315	Moth_1315	Major facilitator superfamily MFS_1	Moth_2328	Moth_2328	Secretion protein HlyD	[TP0840-TP0965 (0.8653204)]
COG0477	COG0845	Moth_1000	Moth_1000	hypothetical protein	Moth_2328	Moth_2328	Secretion protein HlyD	[TP0840-TP0965 (0.8653204)]
COG0477	COG0845	Moth_0632	Moth_0632	General substrate transporter	Moth_2322	Moth_2322	Secretion protein HlyD	[TP0840-TP0965 (0.8653204)]
COG0305	COG2812	Moth_0134	Moth_0134	replicative DNA helicase	Moth_0027	Moth_0027	DNA polymerase III, subunits gamma and tau	[TP0058-TP1005 (0.7130585)]
COG0188	COG0526	Moth_0008	Moth_0008	DNA gyrase, A subunit	Moth_1673	Moth_1673	thioredoxin	[TP0005-TP0100 (0.7885434)]
COG0188	COG0526	Moth_0008	Moth_0008	DNA gyrase, A subunit	Moth_0927	Moth_0927	thioredoxin	[TP0005-TP0100 (0.7885434)]
COG0188	COG0526	Moth_0008	Moth_0008	DNA gyrase, A subunit	Moth_1829	Moth_1829	Peroxiredoxin-like	[TP0005-TP0100 (0.7885434)]
COG0188	COG0526	Moth_0008	Moth_0008	DNA gyrase, A subunit	Moth_1624	Moth_1624	redox-active disulfide protein 2	[TP0005-TP0100 (0.7885434)]
COG0526	COG0771	Moth_1829	Moth_1829	Peroxiredoxin-like	Moth_0841	Moth_0841	UDP-N-acetylmuramoylalanine--D-glutamate ligase	[TP0100-TP0903 (0.59509045)]
COG0526	COG0771	Moth_1673	Moth_1673	thioredoxin	Moth_0841	Moth_0841	UDP-N-acetylmuramoylalanine--D-glutamate ligase	[TP0100-TP0903 (0.59509045)]
COG0526	COG0771	Moth_0927	Moth_0927	thioredoxin	Moth_0841	Moth_0841	UDP-N-acetylmuramoylalanine--D-glutamate ligase	[TP0100-TP0903 (0.59509045)]
COG0526	COG0771	Moth_1624	Moth_1624	redox-active disulfide protein 2	Moth_0841	Moth_0841	UDP-N-acetylmuramoylalanine--D-glutamate ligase	[TP0100-TP0903 (0.59509045)]
COG0143	COG0845	Moth_0048	Moth_0048	methionyl-tRNA synthetase	Moth_2322	Moth_2322	Secretion protein HlyD	[TP0798-TP0965 (0.7246752)]
COG0143	COG0845	Moth_0048	Moth_0048	methionyl-tRNA synthetase	Moth_2370	Moth_2370	Secretion protein HlyD	[TP0798-TP0965 (0.7246752)]
COG0143	COG0845	Moth_0048	Moth_0048	methionyl-tRNA synthetase	Moth_2328	Moth_2328	Secretion protein HlyD	[TP0798-TP0965 (0.7246752)]
COG0143	COG0845	Moth_0048	Moth_0048	methionyl-tRNA synthetase	Moth_2355	Moth_2355	Secretion protein HlyD	[TP0798-TP0965 (0.7246752)]
COG0143	COG0845	Moth_0048	Moth_0048	methionyl-tRNA synthetase	Moth_1902	Moth_1902	Secretion protein HlyD	[TP0798-TP0965 (0.7246752)]
COG0242	COG1744	Moth_0897	Moth_0897	Peptide deformylase	Moth_1953	Moth_1953	Basic membrane lipoprotein	[TP0757-TP0298 (0.51512045)]
COG1536	COG1868	Moth_0772	Moth_0772	flagellar motor switch protein FliG	Moth_0804	Moth_0804	flagellar motor switch protein FliM	[TP0026-TP0721 (0.9539454)]
COG0301	COG2080	Moth_0198	Moth_0198	Thiamine biosynthesis	Moth_1961	Moth_1961	(2Fe-2S)-binding	[TP0559-TP0080 (0.5968554)]
COG0301	COG2080	Moth_0198	Moth_0198	Thiamine biosynthesis	Moth_1958	Moth_1958	(2Fe-2S)-binding	[TP0559-TP0080 (0.5968554)]
COG1366	COG1536	Moth_1474	Moth_1474	anti-sigma-factor antagonist (STAS) domain	Moth_0772	Moth_0772	flagellar motor switch protein FliG	[TP0233-TP0400 (0.68778783)]
COG1366	COG1536	Moth_1498	Moth_1498	anti-sigma-factor antagonist (STAS) domain	Moth_0772	Moth_0772	flagellar motor switch protein FliG	[TP0233-TP0400 (0.68778783)]
COG0504	COG1475	Moth_2409	Moth_2409	CTP synthase	Moth_2515	Moth_2515	parB-like partition proteins	[TP0305-TP0271 (0.70252794)]
COG2206	COG4786	Moth_1469	Moth_1469	metal dependent phosphohydrolase	Moth_0797	Moth_0797	hypothetical protein	[TP0877-TP0961 (0.57706213)]
COG2206	COG4786	Moth_0504	Moth_0504	metal dependent phosphohydrolase	Moth_0779	Moth_0779	hypothetical protein	[TP0877-TP0961 (0.57706213)]
COG2206	COG4786	Moth_1470	Moth_1470	metal dependent phosphohydrolase	Moth_0798	Moth_0798	hypothetical protein	[TP0877-TP0961 (0.57706213)]
COG2206	COG4786	Moth_2495	Moth_2495	metal dependent phosphohydrolase	Moth_0798	Moth_0798	hypothetical protein	[TP0877-TP0961 (0.57706213)]
COG2206	COG4786	Moth_1469	Moth_1469	metal dependent phosphohydrolase	Moth_0779	Moth_0779	hypothetical protein	[TP0877-TP0961 (0.57706213)]
COG2206	COG4786	Moth_0504	Moth_0504	metal dependent phosphohydrolase	Moth_0797	Moth_0797	hypothetical protein	[TP0877-TP0961 (0.57706213)]
COG2206	COG4786	Moth_2495	Moth_2495	metal dependent phosphohydrolase	Moth_0797	Moth_0797	hypothetical protein	[TP0877-TP0961 (0.57706213)]
COG2206	COG4786	Moth_1432	Moth_1432	metal dependent phosphohydrolase	Moth_0797	Moth_0797	hypothetical protein	[TP0877-TP0961 (0.57706213)]
COG2206	COG4786	Moth_1469	Moth_1469	metal dependent phosphohydrolase	Moth_0798	Moth_0798	hypothetical protein	[TP0877-TP0961 (0.57706213)]
COG2206	COG4786	Moth_2492	Moth_2492	metal dependent phosphohydrolase	Moth_0779	Moth_0779	hypothetical protein	[TP0877-TP0961 (0.57706213)]
COG2206	COG4786	Moth_1470	Moth_1470	metal dependent phosphohydrolase	Moth_0797	Moth_0797	hypothetical protein	[TP0877-TP0961 (0.57706213)]
COG2206	COG4786	Moth_1470	Moth_1470	metal dependent phosphohydrolase	Moth_0779	Moth_0779	hypothetical protein	[TP0877-TP0961 (0.57706213)]
COG2206	COG4786	Moth_1432	Moth_1432	metal dependent phosphohydrolase	Moth_0779	Moth_0779	hypothetical protein	[TP0877-TP0961 (0.57706213)]
COG2206	COG4786	Moth_2131	Moth_2131	metal dependent phosphohydrolase	Moth_0797	Moth_0797	hypothetical protein	[TP0877-TP0961 (0.57706213)]
COG2206	COG4786	Moth_2263	Moth_2263	metal dependent phosphohydrolase	Moth_0797	Moth_0797	hypothetical protein	[TP0877-TP0961 (0.57706213)]
COG2206	COG4786	Moth_2492	Moth_2492	metal dependent phosphohydrolase	Moth_0798	Moth_0798	hypothetical protein	[TP0877-TP0961 (0.57706213)]
COG2206	COG4786	Moth_2131	Moth_2131	metal dependent phosphohydrolase	Moth_0798	Moth_0798	hypothetical protein	[TP0877-TP0961 (0.57706213)]
COG2206	COG4786	Moth_2263	Moth_2263	metal dependent phosphohydrolase	Moth_0779	Moth_0779	hypothetical protein	[TP0877-TP0961 (0.57706213)]
COG2206	COG4786	Moth_1432	Moth_1432	metal dependent phosphohydrolase	Moth_0798	Moth_0798	hypothetical protein	[TP0877-TP0961 (0.57706213)]
COG2206	COG4786	Moth_0504	Moth_0504	metal dependent phosphohydrolase	Moth_0798	Moth_0798	hypothetical protein	[TP0877-TP0961 (0.57706213)]
COG2206	COG4786	Moth_2495	Moth_2495	metal dependent phosphohydrolase	Moth_0779	Moth_0779	hypothetical protein	[TP0877-TP0961 (0.57706213)]
COG2206	COG4786	Moth_2131	Moth_2131	metal dependent phosphohydrolase	Moth_0779	Moth_0779	hypothetical protein	[TP0877-TP0961 (0.57706213)]
COG2206	COG4786	Moth_2492	Moth_2492	metal dependent phosphohydrolase	Moth_0797	Moth_0797	hypothetical protein	[TP0877-TP0961 (0.57706213)]
COG2206	COG4786	Moth_2263	Moth_2263	metal dependent phosphohydrolase	Moth_0798	Moth_0798	hypothetical protein	[TP0877-TP0961 (0.57706213)]
COG0250	COG0772	Moth_2473	Moth_2473	NusG antitermination factor	Moth_0544	Moth_0544	Rod shape-determining protein RodA	[TP0236-TP0387 (0.7470728)]
COG0250	COG0772	Moth_2473	Moth_2473	NusG antitermination factor	Moth_0910	Moth_0910	Cell cycle protein	[TP0236-TP0387 (0.7470728)]
COG0250	COG0772	Moth_2473	Moth_2473	NusG antitermination factor	Moth_0842	Moth_0842	Cell cycle protein	[TP0236-TP0387 (0.7470728)]
COG0543	COG1699	Moth_1169	Moth_1169	Oxidoreductase FAD/NAD(P)-binding	Moth_0749	Moth_0749	Protein of unknown function DUF180	[TP0736-TP0658 (0.7668753)]
COG0543	COG1699	Moth_1518	Moth_1518	Oxidoreductase FAD/NAD(P)-binding	Moth_0749	Moth_0749	Protein of unknown function DUF180	[TP0736-TP0658 (0.7668753)]
COG0543	COG1699	Moth_2128	Moth_2128	Oxidoreductase FAD/NAD(P)-binding	Moth_0749	Moth_0749	Protein of unknown function DUF180	[TP0736-TP0658 (0.7668753)]
COG0543	COG1699	Moth_0816	Moth_0816	Oxidoreductase FAD/NAD(P)-binding	Moth_0749	Moth_0749	Protein of unknown function DUF180	[TP0736-TP0658 (0.7668753)]
COG0227	COG0740	Moth_0920	Moth_0920	ribosomal protein L28	Moth_0528	clpP	ATP-dependent Clp protease proteolytic subunit (EC 3.4.21.92) (Endopeptidase Clp)	[TP0362-TP0507 (0.75048)]
COG0227	COG0740	Moth_0920	Moth_0920	ribosomal protein L28	Moth_1071	Moth_1071	Peptidase S14, ClpP	[TP0362-TP0507 (0.75048)]
COG0457	COG0457	Moth_1598	Moth_1598	hypothetical protein	Moth_1598	Moth_1598	hypothetical protein	[TP0067-TP0095 (0.6515529)]
COG0457	COG0457	Moth_1146	Moth_1146	hypothetical protein	Moth_1146	Moth_1146	hypothetical protein	[TP0067-TP0095 (0.6515529)]
COG0457	COG0457	Moth_1146	Moth_1146	hypothetical protein	Moth_1598	Moth_1598	hypothetical protein	[TP0067-TP0095 (0.6515529)]
COG0457	COG0457	Moth_1598	Moth_1598	hypothetical protein	Moth_1146	Moth_1146	hypothetical protein	[TP0067-TP0095 (0.6515529)]
COG0445	COG3839	Moth_2518	Moth_2518	glucose inhibited division protein A	Moth_1481	Moth_1481	ABC transporter related	[TP0044-TP0804 (0.81002605)]
COG0445	COG3839	Moth_2518	Moth_2518	glucose inhibited division protein A	Moth_0069	Moth_0069	ABC transporter related	[TP0044-TP0804 (0.81002605)]
COG0103	COG0211	Moth_2424	Moth_2424	Ribosomal protein S9	Moth_0559	Moth_0559	ribosomal protein L27	[TP1024-TP0743 (0.87139803)]
COG0457	COG0803	Moth_1598	Moth_1598	hypothetical protein	Moth_0930	Moth_0930	Periplasmic solute binding protein	[TP0469-TP0034 (0.86910707)]
COG0457	COG0803	Moth_1146	Moth_1146	hypothetical protein	Moth_0930	Moth_0930	Periplasmic solute binding protein	[TP0469-TP0034 (0.86910707)]
COG0530	COG0741	Moth_0818	Moth_0818	Sodium/calcium exchanger membrane region	Moth_1837	Moth_1837	Lytic transglycosylase, catalytic	[TP1034-TP0043 (0.7823198)]
COG0530	COG0741	Moth_0818	Moth_0818	Sodium/calcium exchanger membrane region	Moth_1608	Moth_1608	Lytic transglycosylase, catalytic	[TP1034-TP0043 (0.7823198)]
COG0621	COG2812	Moth_0588	Moth_0588	MiaB-like tRNA modifying enzyme	Moth_0027	Moth_0027	DNA polymerase III, subunits gamma and tau	[TP0754-TP1005 (0.5550382)]
COG0621	COG2812	Moth_1112	Moth_1112	tRNA-i(6)A37 modification enzyme MiaB	Moth_0027	Moth_0027	DNA polymerase III, subunits gamma and tau	[TP0754-TP1005 (0.5550382)]
COG0621	COG2812	Moth_1074	Moth_1074	hypothetical protein	Moth_0027	Moth_0027	DNA polymerase III, subunits gamma and tau	[TP0754-TP1005 (0.5550382)]
COG0739	COG1418	Moth_2401	Moth_2401	Peptidase M23B	Moth_1081	Moth_1081	metal dependent phosphohydrolase	[TP0702-TP1018 (0.7620277)]
COG0739	COG1418	Moth_0548	Moth_0548	Peptidase M23B	Moth_1081	Moth_1081	metal dependent phosphohydrolase	[TP0702-TP1018 (0.7620277)]
COG0739	COG1418	Moth_1660	Moth_1660	Glycosyl transferase, family 2	Moth_1081	Moth_1081	metal dependent phosphohydrolase	[TP0702-TP1018 (0.7620277)]
COG0739	COG1418	Moth_1303	Moth_1303	Peptidoglycan-binding LysM	Moth_1081	Moth_1081	metal dependent phosphohydrolase	[TP0702-TP1018 (0.7620277)]
COG0739	COG1344	Moth_1660	Moth_1660	Glycosyl transferase, family 2	Moth_0760	Moth_0760	Flagellin-like	[TP0702-TP0870 (0.64395046)]
COG0739	COG1344	Moth_0548	Moth_0548	Peptidase M23B	Moth_0760	Moth_0760	Flagellin-like	[TP0702-TP0870 (0.64395046)]
COG0739	COG1344	Moth_0548	Moth_0548	Peptidase M23B	Moth_0747	Moth_0747	Flagellin-like	[TP0702-TP0870 (0.64395046)]
COG0739	COG1344	Moth_2401	Moth_2401	Peptidase M23B	Moth_0760	Moth_0760	Flagellin-like	[TP0702-TP0870 (0.64395046)]
COG0739	COG1344	Moth_1303	Moth_1303	Peptidoglycan-binding LysM	Moth_0760	Moth_0760	Flagellin-like	[TP0702-TP0870 (0.64395046)]
COG0739	COG1344	Moth_1660	Moth_1660	Glycosyl transferase, family 2	Moth_0747	Moth_0747	Flagellin-like	[TP0702-TP0870 (0.64395046)]
COG0739	COG1344	Moth_2401	Moth_2401	Peptidase M23B	Moth_0747	Moth_0747	Flagellin-like	[TP0702-TP0870 (0.64395046)]
COG0739	COG1344	Moth_1303	Moth_1303	Peptidoglycan-binding LysM	Moth_0747	Moth_0747	Flagellin-like	[TP0702-TP0870 (0.64395046)]
COG1536	COG4786	Moth_0772	Moth_0772	flagellar motor switch protein FliG	Moth_0798	Moth_0798	hypothetical protein	[TP0026-TP0961 (0.8107165)]
COG1536	COG4786	Moth_0772	Moth_0772	flagellar motor switch protein FliG	Moth_0779	Moth_0779	hypothetical protein	[TP0026-TP0961 (0.8107165)]
COG1536	COG4786	Moth_0772	Moth_0772	flagellar motor switch protein FliG	Moth_0797	Moth_0797	hypothetical protein	[TP0026-TP0961 (0.8107165)]
COG0223	COG0664	Moth_0898	Moth_0898	methionyl-tRNA formyltransferase	Moth_0824	Moth_0824	transcriptional regulator, Crp/Fnr family	[TP0756-TP0995 (0.69102824)]
COG1197	COG1774	Moth_0081	Moth_0081	transcription-repair coupling factor	Moth_0044	Moth_0044	Signal peptidase II	[TP0344-TP0046 (0.6615959)]
COG1475	COG1774	Moth_2515	Moth_2515	parB-like partition proteins	Moth_0044	Moth_0044	Signal peptidase II	[TP0271-TP0046 (0.61832625)]
COG0773	COG0817	Moth_0844	murC	UDP-N-acetylmuramate--L-alanine ligase (EC 6.3.2.8) (UDP-N- acetylmuramoyl-L-alanine synthetase)	Moth_1702	Moth_1702	crossover junction endodeoxyribonuclease RuvC	[TP0341-TP0517 (0.7285616)]
COG0272	COG0773	Moth_2013	Moth_2013	DNA ligase, NAD-dependent	Moth_0844	murC	UDP-N-acetylmuramate--L-alanine ligase (EC 6.3.2.8) (UDP-N- acetylmuramoyl-L-alanine synthetase)	[TP0634-TP0341 (0.8201813)]
COG1321	COG5401	Moth_1404	Moth_1404	Iron dependent repressor	Moth_2506	Moth_2506	Spore germination protein-like	[TP0167-TP0832 (0.55516005)]
COG1321	COG5401	Moth_1404	Moth_1404	Iron dependent repressor	Moth_0516	Moth_0516	Spore germination protein-like	[TP0167-TP0832 (0.55516005)]
COG0275	COG5401	Moth_0835	Moth_0835	methyltransferase	Moth_2506	Moth_2506	Spore germination protein-like	[TP0384-TP0832 (0.6009694)]
COG0275	COG5401	Moth_0835	Moth_0835	methyltransferase	Moth_0516	Moth_0516	Spore germination protein-like	[TP0384-TP0832 (0.6009694)]
COG0301	COG0566	Moth_0198	Moth_0198	Thiamine biosynthesis	Moth_2481	Moth_2481	RNA methyltransferase TrmH, group 3	[TP0559-TP0054 (0.678511)]
COG0301	COG0566	Moth_0198	Moth_0198	Thiamine biosynthesis	Moth_1753	Moth_1753	tRNA/rRNA methyltransferase (SpoU)	[TP0559-TP0054 (0.678511)]
COG0036	COG0249	Moth_0914	Moth_0914	ribulose-phosphate 3-epimerase	Moth_1113	Moth_1113	DNA mismatch repair protein MutS	[TP0945-TP0328 (0.6742458)]
COG0124	COG0465	Moth_1677	Moth_1677	histidyl-tRNA synthetase	Moth_1077	Moth_1077	Vesicle-fusing ATPase	[TP0641-TP0330 (0.76316583)]
COG0124	COG0465	Moth_1677	Moth_1677	histidyl-tRNA synthetase	Moth_0105	Moth_0105	ATP-dependent metalloprotease FtsH	[TP0641-TP0330 (0.76316583)]
COG1396	COG2206	Moth_0278	Moth_0278	transcriptional regulator, XRE family	Moth_1470	Moth_1470	metal dependent phosphohydrolase	[TP0461-TP0877 (0.81002605)]
COG1396	COG2206	Moth_0284	Moth_0284	transcriptional regulator, XRE family	Moth_2492	Moth_2492	metal dependent phosphohydrolase	[TP0461-TP0877 (0.81002605)]
COG1396	COG2206	Moth_0281	Moth_0281	transcriptional regulator, XRE family	Moth_2495	Moth_2495	metal dependent phosphohydrolase	[TP0461-TP0877 (0.81002605)]
COG1396	COG2206	Moth_0278	Moth_0278	transcriptional regulator, XRE family	Moth_2131	Moth_2131	metal dependent phosphohydrolase	[TP0461-TP0877 (0.81002605)]
COG1396	COG2206	Moth_0278	Moth_0278	transcriptional regulator, XRE family	Moth_2495	Moth_2495	metal dependent phosphohydrolase	[TP0461-TP0877 (0.81002605)]
COG1396	COG2206	Moth_0281	Moth_0281	transcriptional regulator, XRE family	Moth_2492	Moth_2492	metal dependent phosphohydrolase	[TP0461-TP0877 (0.81002605)]
COG1396	COG2206	Moth_0281	Moth_0281	transcriptional regulator, XRE family	Moth_2263	Moth_2263	metal dependent phosphohydrolase	[TP0461-TP0877 (0.81002605)]
COG1396	COG2206	Moth_2004	Moth_2004	transcriptional regulator, XRE family with cupin	Moth_2495	Moth_2495	metal dependent phosphohydrolase	[TP0461-TP0877 (0.81002605)]
COG1396	COG2206	Moth_0284	Moth_0284	transcriptional regulator, XRE family	Moth_1470	Moth_1470	metal dependent phosphohydrolase	[TP0461-TP0877 (0.81002605)]
COG1396	COG2206	Moth_0284	Moth_0284	transcriptional regulator, XRE family	Moth_0504	Moth_0504	metal dependent phosphohydrolase	[TP0461-TP0877 (0.81002605)]
COG1396	COG2206	Moth_2004	Moth_2004	transcriptional regulator, XRE family with cupin	Moth_2263	Moth_2263	metal dependent phosphohydrolase	[TP0461-TP0877 (0.81002605)]
COG1396	COG2206	Moth_0284	Moth_0284	transcriptional regulator, XRE family	Moth_1469	Moth_1469	metal dependent phosphohydrolase	[TP0461-TP0877 (0.81002605)]
COG1396	COG2206	Moth_2004	Moth_2004	transcriptional regulator, XRE family with cupin	Moth_0504	Moth_0504	metal dependent phosphohydrolase	[TP0461-TP0877 (0.81002605)]
COG1396	COG2206	Moth_2004	Moth_2004	transcriptional regulator, XRE family with cupin	Moth_1432	Moth_1432	metal dependent phosphohydrolase	[TP0461-TP0877 (0.81002605)]
COG1396	COG2206	Moth_0284	Moth_0284	transcriptional regulator, XRE family	Moth_2495	Moth_2495	metal dependent phosphohydrolase	[TP0461-TP0877 (0.81002605)]
COG1396	COG2206	Moth_2004	Moth_2004	transcriptional regulator, XRE family with cupin	Moth_2131	Moth_2131	metal dependent phosphohydrolase	[TP0461-TP0877 (0.81002605)]
COG1396	COG2206	Moth_0278	Moth_0278	transcriptional regulator, XRE family	Moth_2492	Moth_2492	metal dependent phosphohydrolase	[TP0461-TP0877 (0.81002605)]
COG1396	COG2206	Moth_0284	Moth_0284	transcriptional regulator, XRE family	Moth_1432	Moth_1432	metal dependent phosphohydrolase	[TP0461-TP0877 (0.81002605)]
COG1396	COG2206	Moth_0281	Moth_0281	transcriptional regulator, XRE family	Moth_1432	Moth_1432	metal dependent phosphohydrolase	[TP0461-TP0877 (0.81002605)]
COG1396	COG2206	Moth_2004	Moth_2004	transcriptional regulator, XRE family with cupin	Moth_1469	Moth_1469	metal dependent phosphohydrolase	[TP0461-TP0877 (0.81002605)]
COG1396	COG2206	Moth_0281	Moth_0281	transcriptional regulator, XRE family	Moth_0504	Moth_0504	metal dependent phosphohydrolase	[TP0461-TP0877 (0.81002605)]
COG1396	COG2206	Moth_0281	Moth_0281	transcriptional regulator, XRE family	Moth_1470	Moth_1470	metal dependent phosphohydrolase	[TP0461-TP0877 (0.81002605)]
COG1396	COG2206	Moth_0284	Moth_0284	transcriptional regulator, XRE family	Moth_2263	Moth_2263	metal dependent phosphohydrolase	[TP0461-TP0877 (0.81002605)]
COG1396	COG2206	Moth_0284	Moth_0284	transcriptional regulator, XRE family	Moth_2131	Moth_2131	metal dependent phosphohydrolase	[TP0461-TP0877 (0.81002605)]
COG1396	COG2206	Moth_0281	Moth_0281	transcriptional regulator, XRE family	Moth_1469	Moth_1469	metal dependent phosphohydrolase	[TP0461-TP0877 (0.81002605)]
COG1396	COG2206	Moth_0281	Moth_0281	transcriptional regulator, XRE family	Moth_2131	Moth_2131	metal dependent phosphohydrolase	[TP0461-TP0877 (0.81002605)]
COG1396	COG2206	Moth_2004	Moth_2004	transcriptional regulator, XRE family with cupin	Moth_1470	Moth_1470	metal dependent phosphohydrolase	[TP0461-TP0877 (0.81002605)]
COG1396	COG2206	Moth_0278	Moth_0278	transcriptional regulator, XRE family	Moth_1469	Moth_1469	metal dependent phosphohydrolase	[TP0461-TP0877 (0.81002605)]
COG1396	COG2206	Moth_0278	Moth_0278	transcriptional regulator, XRE family	Moth_1432	Moth_1432	metal dependent phosphohydrolase	[TP0461-TP0877 (0.81002605)]
COG1396	COG2206	Moth_0278	Moth_0278	transcriptional regulator, XRE family	Moth_0504	Moth_0504	metal dependent phosphohydrolase	[TP0461-TP0877 (0.81002605)]
COG1396	COG2206	Moth_0278	Moth_0278	transcriptional regulator, XRE family	Moth_2263	Moth_2263	metal dependent phosphohydrolase	[TP0461-TP0877 (0.81002605)]
COG1396	COG2206	Moth_2004	Moth_2004	transcriptional regulator, XRE family with cupin	Moth_2492	Moth_2492	metal dependent phosphohydrolase	[TP0461-TP0877 (0.81002605)]
COG0250	COG3439	Moth_2473	Moth_2473	NusG antitermination factor	Moth_1263	Moth_1263	Protein of unknown function DUF302	[TP0236-TP0895 (0.72267145)]
COG0564	COG1843	Moth_0869	Moth_0869	Pseudouridine synthase, RluD	Moth_0777	Moth_0777	Flagellar hook capping protein	[TP0339-TP0728 (0.7885255)]
COG0493	COG1488	Moth_1949	Moth_1949	FAD dependent oxidoreductase	Moth_1836	Moth_1836	Quinolinate phosphoribosyl transferase	[TP0735-TP0628 (0.6598422)]
COG0493	COG1488	Moth_1517	Moth_1517	glutamate synthase (NADPH), homotetrameric	Moth_1836	Moth_1836	Quinolinate phosphoribosyl transferase	[TP0735-TP0628 (0.6598422)]
COG0493	COG1488	Moth_2314	Moth_2314	Respiratory-chain NADH dehydrogenase, 51 kDa	Moth_1836	Moth_1836	Quinolinate phosphoribosyl transferase	[TP0735-TP0628 (0.6598422)]
COG0173	COG0493	Moth_1676	aspS	Aspartyl-tRNA synthetase (EC 6.1.1.12) (Aspartate--tRNA ligase) (AspRS)	Moth_1949	Moth_1949	FAD dependent oxidoreductase	[TP0985-TP0735 (0.50901)]
COG0173	COG0493	Moth_1676	aspS	Aspartyl-tRNA synthetase (EC 6.1.1.12) (Aspartate--tRNA ligase) (AspRS)	Moth_2314	Moth_2314	Respiratory-chain NADH dehydrogenase, 51 kDa	[TP0985-TP0735 (0.50901)]
COG0173	COG0493	Moth_1676	aspS	Aspartyl-tRNA synthetase (EC 6.1.1.12) (Aspartate--tRNA ligase) (AspRS)	Moth_1517	Moth_1517	glutamate synthase (NADPH), homotetrameric	[TP0985-TP0735 (0.50901)]
COG0860	COG2080	Moth_1272	Moth_1272	N-acetylmuramoyl-L-alanine amidase	Moth_1961	Moth_1961	(2Fe-2S)-binding	[TP0247-TP0080 (0.7296782)]
COG0860	COG2080	Moth_0991	Moth_0991	Cell wall hydrolase/autolysin	Moth_1958	Moth_1958	(2Fe-2S)-binding	[TP0247-TP0080 (0.7296782)]
COG0860	COG2080	Moth_2296	Moth_2296	N-acetylmuramoyl-L-alanine amidase	Moth_1961	Moth_1961	(2Fe-2S)-binding	[TP0247-TP0080 (0.7296782)]
COG0860	COG2080	Moth_0991	Moth_0991	Cell wall hydrolase/autolysin	Moth_1961	Moth_1961	(2Fe-2S)-binding	[TP0247-TP0080 (0.7296782)]
COG0860	COG2080	Moth_1272	Moth_1272	N-acetylmuramoyl-L-alanine amidase	Moth_1958	Moth_1958	(2Fe-2S)-binding	[TP0247-TP0080 (0.7296782)]
COG0860	COG2080	Moth_2296	Moth_2296	N-acetylmuramoyl-L-alanine amidase	Moth_1958	Moth_1958	(2Fe-2S)-binding	[TP0247-TP0080 (0.7296782)]
COG0504	COG0728	Moth_2409	Moth_2409	CTP synthase	Moth_0216	Moth_0216	integral membrane protein MviN	[TP0305-TP0516 (0.84299135)]
COG0504	COG0728	Moth_2409	Moth_2409	CTP synthase	Moth_0997	Moth_0997	integral membrane protein MviN	[TP0305-TP0516 (0.84299135)]
COG0275	COG0820	Moth_0835	Moth_0835	methyltransferase	Moth_0906	Moth_0906	hypothetical protein	[TP0384-TP0068 (0.79878455)]
COG0445	COG1366	Moth_2518	Moth_2518	glucose inhibited division protein A	Moth_1498	Moth_1498	anti-sigma-factor antagonist (STAS) domain	[TP0044-TP0233 (0.74185747)]
COG0445	COG1366	Moth_2518	Moth_2518	glucose inhibited division protein A	Moth_1474	Moth_1474	anti-sigma-factor antagonist (STAS) domain	[TP0044-TP0233 (0.74185747)]
COG0242	COG0360	Moth_0897	Moth_0897	Peptide deformylase	Moth_0128	rpsF	30S ribosomal protein S6	[TP0757-TP0063 (0.54983324)]
COG0693	COG1653	Moth_2087	Moth_2087	Peptidase C56, PfpI	Moth_1484	Moth_1484	extracellular solute-binding protein, family 1	[TP0445-TP0074 (0.5751514)]
COG1582	COG1843	Moth_0780	Moth_0780	Flagellar	Moth_0777	Moth_0777	Flagellar hook capping protein	[TP0726-TP0728 (0.7544685)]
COG0267	COG0357	Moth_2475	Moth_2475	ribosomal protein L33	Moth_2517	Moth_2517	methyltransferase GidB	[TP0234-TP0946 (0.6249908)]
COG0234	COG0772	Moth_2130	Moth_2130	Chaperonin Cpn10	Moth_0544	Moth_0544	Rod shape-determining protein RodA	[TP1013-TP0387 (0.81326103)]
COG0234	COG0772	Moth_0545	Moth_0545	Chaperonin Cpn10	Moth_0910	Moth_0910	Cell cycle protein	[TP1013-TP0387 (0.81326103)]
COG0234	COG0772	Moth_0545	Moth_0545	Chaperonin Cpn10	Moth_0842	Moth_0842	Cell cycle protein	[TP1013-TP0387 (0.81326103)]
COG0234	COG0772	Moth_0545	Moth_0545	Chaperonin Cpn10	Moth_0544	Moth_0544	Rod shape-determining protein RodA	[TP1013-TP0387 (0.81326103)]
COG0234	COG0772	Moth_2130	Moth_2130	Chaperonin Cpn10	Moth_0910	Moth_0910	Cell cycle protein	[TP1013-TP0387 (0.81326103)]
COG0234	COG0772	Moth_2130	Moth_2130	Chaperonin Cpn10	Moth_0842	Moth_0842	Cell cycle protein	[TP1013-TP0387 (0.81326103)]
COG0445	COG0457	Moth_2518	Moth_2518	glucose inhibited division protein A	Moth_1598	Moth_1598	hypothetical protein	[TP0044-TP0954 (0.8549597)]
COG0445	COG0457	Moth_2518	Moth_2518	glucose inhibited division protein A	Moth_1146	Moth_1146	hypothetical protein	[TP0044-TP0954 (0.8549597)]
COG0305	COG1595	Moth_0134	Moth_0134	replicative DNA helicase	Moth_2362	Moth_2362	sigma-24 (FecI-like)	[TP0058-TP0092 (0.74082893)]
COG0305	COG1595	Moth_0134	Moth_0134	replicative DNA helicase	Moth_2479	Moth_2479	sigma-24 (FecI-like)	[TP0058-TP0092 (0.74082893)]
COG0305	COG1595	Moth_0134	Moth_0134	replicative DNA helicase	Moth_1843	Moth_1843	sigma-24 (FecI-like)	[TP0058-TP0092 (0.74082893)]
COG0305	COG1595	Moth_0134	Moth_0134	replicative DNA helicase	Moth_0958	Moth_0958	sigma-24 (FecI-like)	[TP0058-TP0092 (0.74082893)]
COG0290	COG1516	Moth_1758	Moth_1758	translation initiation factor IF-3	Moth_0766	Moth_0766	flagellar protein FliS	[TP0850-TP0943 (0.6225916)]
COG0228	COG0250	Moth_0967	rpsP	30S ribosomal protein S16	Moth_2473	Moth_2473	NusG antitermination factor	[TP0905-TP0236 (0.7099409)]
COG1595	COG1868	Moth_1843	Moth_1843	sigma-24 (FecI-like)	Moth_0804	Moth_0804	flagellar motor switch protein FliM	[TP0092-TP0721 (0.802411)]
COG1595	COG1868	Moth_2479	Moth_2479	sigma-24 (FecI-like)	Moth_0804	Moth_0804	flagellar motor switch protein FliM	[TP0092-TP0721 (0.802411)]
COG1595	COG1868	Moth_0958	Moth_0958	sigma-24 (FecI-like)	Moth_0804	Moth_0804	flagellar motor switch protein FliM	[TP0092-TP0721 (0.802411)]
COG1595	COG1868	Moth_2362	Moth_2362	sigma-24 (FecI-like)	Moth_0804	Moth_0804	flagellar motor switch protein FliM	[TP0092-TP0721 (0.802411)]
COG0465	COG0532	Moth_1077	Moth_1077	Vesicle-fusing ATPase	Moth_1050	Moth_1050	translation initiation factor IF-2	[TP0330-TP0891 (0.8751731)]
COG0465	COG0532	Moth_0105	Moth_0105	ATP-dependent metalloprotease FtsH	Moth_1050	Moth_1050	translation initiation factor IF-2	[TP0330-TP0891 (0.8751731)]
COG0234	COG0445	Moth_2130	Moth_2130	Chaperonin Cpn10	Moth_2518	Moth_2518	glucose inhibited division protein A	[TP1013-TP0044 (0.813164)]
COG0234	COG0445	Moth_0545	Moth_0545	Chaperonin Cpn10	Moth_2518	Moth_2518	glucose inhibited division protein A	[TP1013-TP0044 (0.813164)]
COG0265	COG1381	Moth_2417	Moth_2417	Peptidase S1 and S6, chymotrypsin/Hap	Moth_0601	Moth_0601	DNA repair protein RecO	[TP0773-TP0636 (0.870009)]
COG0265	COG1381	Moth_0736	Moth_0736	Peptidase S1 and S6, chymotrypsin/Hap	Moth_0601	Moth_0601	DNA repair protein RecO	[TP0773-TP0636 (0.870009)]
COG0457	COG0860	Moth_1146	Moth_1146	hypothetical protein	Moth_0991	Moth_0991	Cell wall hydrolase/autolysin	[TP0820-TP0247 (0.74644035), TP0067-TP0247 (0.79531366)]
COG0457	COG0860	Moth_1146	Moth_1146	hypothetical protein	Moth_1272	Moth_1272	N-acetylmuramoyl-L-alanine amidase	[TP0820-TP0247 (0.74644035), TP0067-TP0247 (0.79531366)]
COG0457	COG0860	Moth_1598	Moth_1598	hypothetical protein	Moth_0991	Moth_0991	Cell wall hydrolase/autolysin	[TP0820-TP0247 (0.74644035), TP0067-TP0247 (0.79531366)]
COG0457	COG0860	Moth_1146	Moth_1146	hypothetical protein	Moth_2296	Moth_2296	N-acetylmuramoyl-L-alanine amidase	[TP0820-TP0247 (0.74644035), TP0067-TP0247 (0.79531366)]
COG0457	COG0860	Moth_1598	Moth_1598	hypothetical protein	Moth_1272	Moth_1272	N-acetylmuramoyl-L-alanine amidase	[TP0820-TP0247 (0.74644035), TP0067-TP0247 (0.79531366)]
COG0457	COG0860	Moth_1598	Moth_1598	hypothetical protein	Moth_2296	Moth_2296	N-acetylmuramoyl-L-alanine amidase	[TP0820-TP0247 (0.74644035), TP0067-TP0247 (0.79531366)]
COG2201	COG4786	Moth_0743	Moth_0743	response regulator receiver (CheY-like)	Moth_0779	Moth_0779	hypothetical protein	[TP0631-TP0961 (0.5728655)]
COG2201	COG4786	Moth_0743	Moth_0743	response regulator receiver (CheY-like)	Moth_0798	Moth_0798	hypothetical protein	[TP0631-TP0961 (0.5728655)]
COG2201	COG4786	Moth_0743	Moth_0743	response regulator receiver (CheY-like)	Moth_0797	Moth_0797	hypothetical protein	[TP0631-TP0961 (0.5728655)]
COG1057	COG1774	Moth_0564	Moth_0564	nicotinate-nucleotide adenylyltransferase-like	Moth_0044	Moth_0044	Signal peptidase II	[TP0741-TP0046 (0.7023217)]
COG1186	COG1925	Moth_0230	Moth_0230	peptide chain release factor 2	Moth_0015	Moth_0015	HPrNtr	[TP0576-TP0589 (0.79878455)]
COG1159	COG1699	Moth_0600	Moth_0600	GTP-binding protein Era	Moth_0749	Moth_0749	Protein of unknown function DUF180	[TP0541-TP0658 (0.79144865)]
COG0301	COG0849	Moth_0198	Moth_0198	Thiamine biosynthesis	Moth_1238	Moth_1238	Cell division protein FtsA	[TP0559-TP0389 (0.64923996)]
COG0301	COG0849	Moth_0198	Moth_0198	Thiamine biosynthesis	Moth_0849	Moth_0849	cell division protein FtsA	[TP0559-TP0389 (0.64923996)]
COG0216	COG0457	Moth_2397	Moth_2397	peptide chain release factor 1	Moth_1598	Moth_1598	hypothetical protein	[TP0051-TP0067 (0.7097377)]
COG0216	COG0457	Moth_2397	Moth_2397	peptide chain release factor 1	Moth_1146	Moth_1146	hypothetical protein	[TP0051-TP0067 (0.7097377)]
COG1360	COG4786	Moth_1741	Moth_1741	OmpA/MotB	Moth_0779	Moth_0779	hypothetical protein	[TP0724-TP0961 (0.729456)]
COG1360	COG4786	Moth_0458	Moth_0458	OmpA/MotB	Moth_0779	Moth_0779	hypothetical protein	[TP0724-TP0961 (0.729456)]
COG1360	COG4786	Moth_0782	Moth_0782	OmpA/MotB	Moth_0797	Moth_0797	hypothetical protein	[TP0724-TP0961 (0.729456)]
COG1360	COG4786	Moth_0458	Moth_0458	OmpA/MotB	Moth_0797	Moth_0797	hypothetical protein	[TP0724-TP0961 (0.729456)]
COG1360	COG4786	Moth_0782	Moth_0782	OmpA/MotB	Moth_0779	Moth_0779	hypothetical protein	[TP0724-TP0961 (0.729456)]
COG1360	COG4786	Moth_1741	Moth_1741	OmpA/MotB	Moth_0798	Moth_0798	hypothetical protein	[TP0724-TP0961 (0.729456)]
COG1360	COG4786	Moth_1741	Moth_1741	OmpA/MotB	Moth_0797	Moth_0797	hypothetical protein	[TP0724-TP0961 (0.729456)]
COG1360	COG4786	Moth_0782	Moth_0782	OmpA/MotB	Moth_0798	Moth_0798	hypothetical protein	[TP0724-TP0961 (0.729456)]
COG1360	COG4786	Moth_0458	Moth_0458	OmpA/MotB	Moth_0798	Moth_0798	hypothetical protein	[TP0724-TP0961 (0.729456)]
COG1352	COG2206	Moth_0801	Moth_0801	MCP methyltransferase, CheR-type	Moth_1432	Moth_1432	metal dependent phosphohydrolase	[TP0630-TP0877 (0.67253613)]
COG1352	COG2206	Moth_0801	Moth_0801	MCP methyltransferase, CheR-type	Moth_2131	Moth_2131	metal dependent phosphohydrolase	[TP0630-TP0877 (0.67253613)]
COG1352	COG2206	Moth_0801	Moth_0801	MCP methyltransferase, CheR-type	Moth_2492	Moth_2492	metal dependent phosphohydrolase	[TP0630-TP0877 (0.67253613)]
COG1352	COG2206	Moth_0801	Moth_0801	MCP methyltransferase, CheR-type	Moth_2263	Moth_2263	metal dependent phosphohydrolase	[TP0630-TP0877 (0.67253613)]
COG1352	COG2206	Moth_0801	Moth_0801	MCP methyltransferase, CheR-type	Moth_1469	Moth_1469	metal dependent phosphohydrolase	[TP0630-TP0877 (0.67253613)]
COG1352	COG2206	Moth_0801	Moth_0801	MCP methyltransferase, CheR-type	Moth_0504	Moth_0504	metal dependent phosphohydrolase	[TP0630-TP0877 (0.67253613)]
COG1352	COG2206	Moth_0801	Moth_0801	MCP methyltransferase, CheR-type	Moth_2495	Moth_2495	metal dependent phosphohydrolase	[TP0630-TP0877 (0.67253613)]
COG1352	COG2206	Moth_0801	Moth_0801	MCP methyltransferase, CheR-type	Moth_1470	Moth_1470	metal dependent phosphohydrolase	[TP0630-TP0877 (0.67253613)]
COG0802	COG1774	Moth_2160	Moth_2160	hypothetical protein	Moth_0044	Moth_0044	Signal peptidase II	[TP0875-TP0046 (0.67547834)]
COG0608	COG1366	Moth_1681	Moth_1681	single-stranded-DNA-specific exonuclease RecJ	Moth_1474	Moth_1474	anti-sigma-factor antagonist (STAS) domain	[TP0704-TP0540 (0.7098393)]
COG0608	COG1366	Moth_1681	Moth_1681	single-stranded-DNA-specific exonuclease RecJ	Moth_1498	Moth_1498	anti-sigma-factor antagonist (STAS) domain	[TP0704-TP0540 (0.7098393)]
COG0569	COG1256	Moth_1347	Moth_1347	TrkA-N	Moth_0746	Moth_0746	Flagellar hook-associated protein	[TP0024-TP0660 (0.58621275)]
COG0569	COG1256	Moth_1754	Moth_1754	TrkA	Moth_0746	Moth_0746	Flagellar hook-associated protein	[TP0024-TP0660 (0.58621275)]
COG0569	COG1256	Moth_1794	Moth_1794	TrkA	Moth_0746	Moth_0746	Flagellar hook-associated protein	[TP0024-TP0660 (0.58621275)]
COG0569	COG1256	Moth_1348	Moth_1348	TrkA	Moth_0746	Moth_0746	Flagellar hook-associated protein	[TP0024-TP0660 (0.58621275)]
COG0290	COG0457	Moth_1758	Moth_1758	translation initiation factor IF-3	Moth_1598	Moth_1598	hypothetical protein	[TP0850-TP0095 (0.6947713)]
COG0290	COG0457	Moth_1758	Moth_1758	translation initiation factor IF-3	Moth_1146	Moth_1146	hypothetical protein	[TP0850-TP0095 (0.6947713)]
COG0080	COG0301	Moth_2472	Moth_2472	ribosomal protein L11	Moth_0198	Moth_0198	Thiamine biosynthesis	[TP0237-TP0559 (0.59848577)]
COG0782	COG0860	Moth_0151	Moth_0151	GreA/GreB family elongation factor	Moth_0991	Moth_0991	Cell wall hydrolase/autolysin	[TP0019-TP0247 (0.7668169)]
COG0782	COG0860	Moth_0151	Moth_0151	GreA/GreB family elongation factor	Moth_1272	Moth_1272	N-acetylmuramoyl-L-alanine amidase	[TP0019-TP0247 (0.7668169)]
COG0782	COG0860	Moth_0151	Moth_0151	GreA/GreB family elongation factor	Moth_2296	Moth_2296	N-acetylmuramoyl-L-alanine amidase	[TP0019-TP0247 (0.7668169)]
COG0234	COG1619	Moth_0545	Moth_0545	Chaperonin Cpn10	Moth_0711	Moth_0711	Peptidase U61, LD-carboxypeptidase A	[TP1013-TP0688 (0.6288964)]
COG0234	COG1619	Moth_2130	Moth_2130	Chaperonin Cpn10	Moth_0711	Moth_0711	Peptidase U61, LD-carboxypeptidase A	[TP1013-TP0688 (0.6288964)]
COG0255	COG1516	Moth_2452	Moth_2452	ribosomal protein L29	Moth_0766	Moth_0766	flagellar protein FliS	[TP0197-TP0943 (0.5311184)]
COG0024	COG0530	Moth_2438	Moth_2438	methionine aminopeptidase, type I	Moth_0818	Moth_0818	Sodium/calcium exchanger membrane region	[TP0842-TP1034 (0.7696508)]
COG0530	COG0771	Moth_0818	Moth_0818	Sodium/calcium exchanger membrane region	Moth_0841	Moth_0841	UDP-N-acetylmuramoylalanine--D-glutamate ligase	[TP1034-TP0903 (0.71912634)]
COG1344	COG1699	Moth_0747	Moth_0747	Flagellin-like	Moth_0749	Moth_0749	Protein of unknown function DUF180	[TP0792-TP0658 (0.94066244), TP0868-TP0658 (0.9503252), TP0870-TP0658 (0.7328265)]
COG1344	COG1699	Moth_0760	Moth_0760	Flagellin-like	Moth_0749	Moth_0749	Protein of unknown function DUF180	[TP0792-TP0658 (0.94066244), TP0868-TP0658 (0.9503252), TP0870-TP0658 (0.7328265)]
COG1344	COG5401	Moth_0747	Moth_0747	Flagellin-like	Moth_0516	Moth_0516	Spore germination protein-like	[TP0792-TP0832 (0.55516005), TP0868-TP0832 (0.6009694)]
COG1344	COG5401	Moth_0760	Moth_0760	Flagellin-like	Moth_2506	Moth_2506	Spore germination protein-like	[TP0792-TP0832 (0.55516005), TP0868-TP0832 (0.6009694)]
COG1344	COG5401	Moth_0747	Moth_0747	Flagellin-like	Moth_2506	Moth_2506	Spore germination protein-like	[TP0792-TP0832 (0.55516005), TP0868-TP0832 (0.6009694)]
COG1344	COG5401	Moth_0760	Moth_0760	Flagellin-like	Moth_0516	Moth_0516	Spore germination protein-like	[TP0792-TP0832 (0.55516005), TP0868-TP0832 (0.6009694)]
COG0849	COG1061	Moth_0849	Moth_0849	cell division protein FtsA	Moth_1918	Moth_1918	DEAD/DEAH box helicase-like	[TP0389-TP0380 (0.6968711)]
COG0849	COG1061	Moth_1238	Moth_1238	Cell division protein FtsA	Moth_1918	Moth_1918	DEAD/DEAH box helicase-like	[TP0389-TP0380 (0.6968711)]
COG4786	COG5401	Moth_0798	Moth_0798	hypothetical protein	Moth_0516	Moth_0516	Spore germination protein-like	[TP0960-TP0832 (0.6306055)]
COG4786	COG5401	Moth_0797	Moth_0797	hypothetical protein	Moth_2506	Moth_2506	Spore germination protein-like	[TP0960-TP0832 (0.6306055)]
COG4786	COG5401	Moth_0798	Moth_0798	hypothetical protein	Moth_2506	Moth_2506	Spore germination protein-like	[TP0960-TP0832 (0.6306055)]
COG4786	COG5401	Moth_0779	Moth_0779	hypothetical protein	Moth_0516	Moth_0516	Spore germination protein-like	[TP0960-TP0832 (0.6306055)]
COG4786	COG5401	Moth_0797	Moth_0797	hypothetical protein	Moth_0516	Moth_0516	Spore germination protein-like	[TP0960-TP0832 (0.6306055)]
COG4786	COG5401	Moth_0779	Moth_0779	hypothetical protein	Moth_2506	Moth_2506	Spore germination protein-like	[TP0960-TP0832 (0.6306055)]
COG0322	COG0353	Moth_0256	Moth_0256	excinuclease ABC, C subunit	Moth_0029	Moth_0029	recombination protein RecR	[TP0472-TP1004 (0.53674763)]
COG0771	COG1595	Moth_0841	Moth_0841	UDP-N-acetylmuramoylalanine--D-glutamate ligase	Moth_2362	Moth_2362	sigma-24 (FecI-like)	[TP0903-TP0092 (0.6651206)]
COG0771	COG1595	Moth_0841	Moth_0841	UDP-N-acetylmuramoylalanine--D-glutamate ligase	Moth_1843	Moth_1843	sigma-24 (FecI-like)	[TP0903-TP0092 (0.6651206)]
COG0771	COG1595	Moth_0841	Moth_0841	UDP-N-acetylmuramoylalanine--D-glutamate ligase	Moth_0958	Moth_0958	sigma-24 (FecI-like)	[TP0903-TP0092 (0.6651206)]
COG0771	COG1595	Moth_0841	Moth_0841	UDP-N-acetylmuramoylalanine--D-glutamate ligase	Moth_2479	Moth_2479	sigma-24 (FecI-like)	[TP0903-TP0092 (0.6651206)]
COG1677	COG1815	Moth_0770	Moth_0770	flagellar hook-basal body complex protein	Moth_0768	Moth_0768	flagellar basal-body rod protein FlgB	[TP0398-TP0396 (0.79194725)]
COG0188	COG0305	Moth_0008	Moth_0008	DNA gyrase, A subunit	Moth_0134	Moth_0134	replicative DNA helicase	[TP0005-TP0058 (0.73312306)]
COG0233	COG1283	Moth_1035	Moth_1035	ribosome recycling factor	Moth_1817	Moth_1817	Na/Pi cotransporter II-related	[TP0604-TP0771 (0.7316062)]
COG0840	COG1344	Moth_2029	Moth_2029	methyl-accepting chemotaxis sensory transducer	Moth_0760	Moth_0760	Flagellin-like	[TP0640-TP0870 (0.6975479)]
COG0840	COG1344	Moth_1487	Moth_1487	methyl-accepting chemotaxis sensory transducer	Moth_0747	Moth_0747	Flagellin-like	[TP0640-TP0870 (0.6975479)]
COG0840	COG1344	Moth_2029	Moth_2029	methyl-accepting chemotaxis sensory transducer	Moth_0747	Moth_0747	Flagellin-like	[TP0640-TP0870 (0.6975479)]
COG0840	COG1344	Moth_0384	Moth_0384	methyl-accepting chemotaxis sensory transducer	Moth_0747	Moth_0747	Flagellin-like	[TP0640-TP0870 (0.6975479)]
COG0840	COG1344	Moth_0740	Moth_0740	methyl-accepting chemotaxis sensory transducer	Moth_0760	Moth_0760	Flagellin-like	[TP0640-TP0870 (0.6975479)]
COG0840	COG1344	Moth_1487	Moth_1487	methyl-accepting chemotaxis sensory transducer	Moth_0760	Moth_0760	Flagellin-like	[TP0640-TP0870 (0.6975479)]
COG0840	COG1344	Moth_0572	Moth_0572	methyl-accepting chemotaxis sensory transducer	Moth_0747	Moth_0747	Flagellin-like	[TP0640-TP0870 (0.6975479)]
COG0840	COG1344	Moth_0384	Moth_0384	methyl-accepting chemotaxis sensory transducer	Moth_0760	Moth_0760	Flagellin-like	[TP0640-TP0870 (0.6975479)]
COG0840	COG1344	Moth_0502	Moth_0502	methyl-accepting chemotaxis sensory transducer	Moth_0747	Moth_0747	Flagellin-like	[TP0640-TP0870 (0.6975479)]
COG0840	COG1344	Moth_0572	Moth_0572	methyl-accepting chemotaxis sensory transducer	Moth_0760	Moth_0760	Flagellin-like	[TP0640-TP0870 (0.6975479)]
COG0840	COG1344	Moth_0740	Moth_0740	methyl-accepting chemotaxis sensory transducer	Moth_0747	Moth_0747	Flagellin-like	[TP0640-TP0870 (0.6975479)]
COG0840	COG1344	Moth_0502	Moth_0502	methyl-accepting chemotaxis sensory transducer	Moth_0760	Moth_0760	Flagellin-like	[TP0640-TP0870 (0.6975479)]
COG1825	COG2812	Moth_0078	ctc	50S ribosomal protein L25 (General stress protein CTC)	Moth_0027	Moth_0027	DNA polymerase III, subunits gamma and tau	[TP0372-TP1005 (0.6540257)]
COG0222	COG0530	Moth_2469	rplL	50S ribosomal protein L7/L12	Moth_0818	Moth_0818	Sodium/calcium exchanger membrane region	[TP0240-TP1034 (0.77472186)]
COG0024	COG1121	Moth_2438	Moth_2438	methionine aminopeptidase, type I	Moth_0929	Moth_0929	ABC transporter related	[TP0842-TP0164 (0.77940726)]
COG0361	COG1214	Moth_2436	Moth_2436	translation initiation factor IF-1	Moth_2159	Moth_2159	Peptidase M22, glycoprotease	[TP0097-TP0876 (0.56457245)]
COG0257	COG1283	Moth_2435	Moth_2435	ribosomal protein L36	Moth_1817	Moth_1817	Na/Pi cotransporter II-related	[TP0209-TP0771 (0.6772987)]
COG1509	COG2812	Moth_0457	Moth_0457	Protein of unknown function DUF160	Moth_0027	Moth_0027	DNA polymerase III, subunits gamma and tau	[TP0121-TP1005 (0.5082704)]
COG0255	COG1011	Moth_2452	Moth_2452	ribosomal protein L29	Moth_0754	Moth_0754	Haloacid dehalogenase-like hydrolase	[TP0197-TP0158 (0.6077605)]
COG0546	COG0739	Moth_2007	Moth_2007	HAD-superfamily hydrolase subfamily IA, variant	Moth_1660	Moth_1660	Glycosyl transferase, family 2	[TP0554-TP0782 (0.73069036)]
COG0546	COG0739	Moth_2007	Moth_2007	HAD-superfamily hydrolase subfamily IA, variant	Moth_0548	Moth_0548	Peptidase M23B	[TP0554-TP0782 (0.73069036)]
COG0546	COG0739	Moth_2007	Moth_2007	HAD-superfamily hydrolase subfamily IA, variant	Moth_2401	Moth_2401	Peptidase M23B	[TP0554-TP0782 (0.73069036)]
COG0546	COG0739	Moth_2007	Moth_2007	HAD-superfamily hydrolase subfamily IA, variant	Moth_1303	Moth_1303	Peptidoglycan-binding LysM	[TP0554-TP0782 (0.73069036)]
COG0242	COG1187	Moth_0897	Moth_0897	Peptide deformylase	Moth_1352	Moth_1352	Pseudouridine synthase, Rsu	[TP0757-TP0459 (0.5284328)]
COG0242	COG1187	Moth_0897	Moth_0897	Peptide deformylase	Moth_1744	Moth_1744	Pseudouridine synthase, Rsu	[TP0757-TP0459 (0.5284328)]
COG0457	COG0558	Moth_1146	Moth_1146	hypothetical protein	Moth_1075	Moth_1075	CDP-diacylglycerol--glycerol-3-phosphate	[TP0067-TP0730 (0.86096925)]
COG0457	COG0558	Moth_1598	Moth_1598	hypothetical protein	Moth_1075	Moth_1075	CDP-diacylglycerol--glycerol-3-phosphate	[TP0067-TP0730 (0.86096925)]
COG0840	COG5401	Moth_0572	Moth_0572	methyl-accepting chemotaxis sensory transducer	Moth_2506	Moth_2506	Spore germination protein-like	[TP0640-TP0832 (0.55516005)]
COG0840	COG5401	Moth_2029	Moth_2029	methyl-accepting chemotaxis sensory transducer	Moth_2506	Moth_2506	Spore germination protein-like	[TP0640-TP0832 (0.55516005)]
COG0840	COG5401	Moth_2029	Moth_2029	methyl-accepting chemotaxis sensory transducer	Moth_0516	Moth_0516	Spore germination protein-like	[TP0640-TP0832 (0.55516005)]
COG0840	COG5401	Moth_1487	Moth_1487	methyl-accepting chemotaxis sensory transducer	Moth_2506	Moth_2506	Spore germination protein-like	[TP0640-TP0832 (0.55516005)]
COG0840	COG5401	Moth_0740	Moth_0740	methyl-accepting chemotaxis sensory transducer	Moth_0516	Moth_0516	Spore germination protein-like	[TP0640-TP0832 (0.55516005)]
COG0840	COG5401	Moth_1487	Moth_1487	methyl-accepting chemotaxis sensory transducer	Moth_0516	Moth_0516	Spore germination protein-like	[TP0640-TP0832 (0.55516005)]
COG0840	COG5401	Moth_0572	Moth_0572	methyl-accepting chemotaxis sensory transducer	Moth_0516	Moth_0516	Spore germination protein-like	[TP0640-TP0832 (0.55516005)]
COG0840	COG5401	Moth_0384	Moth_0384	methyl-accepting chemotaxis sensory transducer	Moth_0516	Moth_0516	Spore germination protein-like	[TP0640-TP0832 (0.55516005)]
COG0840	COG5401	Moth_0740	Moth_0740	methyl-accepting chemotaxis sensory transducer	Moth_2506	Moth_2506	Spore germination protein-like	[TP0640-TP0832 (0.55516005)]
COG0840	COG5401	Moth_0384	Moth_0384	methyl-accepting chemotaxis sensory transducer	Moth_2506	Moth_2506	Spore germination protein-like	[TP0640-TP0832 (0.55516005)]
COG0840	COG5401	Moth_0502	Moth_0502	methyl-accepting chemotaxis sensory transducer	Moth_0516	Moth_0516	Spore germination protein-like	[TP0640-TP0832 (0.55516005)]
COG0840	COG5401	Moth_0502	Moth_0502	methyl-accepting chemotaxis sensory transducer	Moth_2506	Moth_2506	Spore germination protein-like	[TP0640-TP0832 (0.55516005)]
COG0020	COG1508	Moth_1038	Moth_1038	undecaprenyl diphosphate synthase	Moth_0261	Moth_0261	sigma-54 (RpoN)	[TP0603-TP0111 (0.79878455)]
COG0192	COG1774	Moth_0894	metK	S-adenosylmethionine synthetase (EC 2.5.1.6) (Methionine adenosyltransferase) (AdoMet synthetase) (MAT)	Moth_0044	Moth_0044	Signal peptidase II	[TP0794-TP0046 (0.7023217)]
COG0301	COG1509	Moth_0198	Moth_0198	Thiamine biosynthesis	Moth_0457	Moth_0457	Protein of unknown function DUF160	[TP0559-TP0121 (0.62660724)]
COG0420	COG0739	Moth_0479	Moth_0479	Metallophosphoesterase	Moth_1303	Moth_1303	Peptidoglycan-binding LysM	[TP0626-TP0782 (0.7781429)]
COG0420	COG0739	Moth_0479	Moth_0479	Metallophosphoesterase	Moth_1660	Moth_1660	Glycosyl transferase, family 2	[TP0626-TP0782 (0.7781429)]
COG0420	COG0739	Moth_0479	Moth_0479	Metallophosphoesterase	Moth_0548	Moth_0548	Peptidase M23B	[TP0626-TP0782 (0.7781429)]
COG0420	COG0739	Moth_1789	Moth_1789	Metallophosphoesterase	Moth_1303	Moth_1303	Peptidoglycan-binding LysM	[TP0626-TP0782 (0.7781429)]
COG0420	COG0739	Moth_1789	Moth_1789	Metallophosphoesterase	Moth_0548	Moth_0548	Peptidase M23B	[TP0626-TP0782 (0.7781429)]
COG0420	COG0739	Moth_1789	Moth_1789	Metallophosphoesterase	Moth_1660	Moth_1660	Glycosyl transferase, family 2	[TP0626-TP0782 (0.7781429)]
COG0420	COG0739	Moth_1789	Moth_1789	Metallophosphoesterase	Moth_2401	Moth_2401	Peptidase M23B	[TP0626-TP0782 (0.7781429)]
COG0420	COG0739	Moth_0479	Moth_0479	Metallophosphoesterase	Moth_2401	Moth_2401	Peptidase M23B	[TP0626-TP0782 (0.7781429)]
COG1385	COG2812	Moth_0587	Moth_0587	hypothetical protein	Moth_0027	Moth_0027	DNA polymerase III, subunits gamma and tau	[TP0276-TP1005 (0.66627616)]
COG0217	COG0739	Moth_1704	Moth_1704	Protein of unknown function DUF28	Moth_0548	Moth_0548	Peptidase M23B	[TP0474-TP0864 (0.82349855)]
COG0217	COG0739	Moth_1704	Moth_1704	Protein of unknown function DUF28	Moth_2401	Moth_2401	Peptidase M23B	[TP0474-TP0864 (0.82349855)]
COG0217	COG0739	Moth_1704	Moth_1704	Protein of unknown function DUF28	Moth_1660	Moth_1660	Glycosyl transferase, family 2	[TP0474-TP0864 (0.82349855)]
COG0217	COG0739	Moth_1704	Moth_1704	Protein of unknown function DUF28	Moth_1303	Moth_1303	Peptidoglycan-binding LysM	[TP0474-TP0864 (0.82349855)]
COG0242	COG0254	Moth_0897	Moth_0897	Peptide deformylase	Moth_2399	Moth_2399	ribosomal protein L31	[TP0757-TP0255 (0.6434887)]
COG0442	COG1466	Moth_1044	Moth_1044	prolyl-tRNA synthetase	Moth_0576	Moth_0576	DNA polymerase III, delta subunit	[TP0160-TP0588 (0.66563916)]
COG0305	COG0593	Moth_0134	Moth_0134	replicative DNA helicase	Moth_0002	Moth_0002	chromosomal replication initiator protein DnaA	[TP0058-TP0001 (0.9013428)]
COG1582	COG4786	Moth_0780	Moth_0780	Flagellar	Moth_0798	Moth_0798	hypothetical protein	[TP0726-TP0961 (0.6446794)]
COG1582	COG4786	Moth_0780	Moth_0780	Flagellar	Moth_0779	Moth_0779	hypothetical protein	[TP0726-TP0961 (0.6446794)]
COG1582	COG4786	Moth_0780	Moth_0780	Flagellar	Moth_0797	Moth_0797	hypothetical protein	[TP0726-TP0961 (0.6446794)]
COG0178	COG1197	Moth_0255	Moth_0255	excinuclease ABC, A subunit	Moth_0081	Moth_0081	transcription-repair coupling factor	[TP0514-TP0344 (0.9414915)]
COG0264	COG0544	Moth_1033	tsf	translation elongation factor Ts	Moth_0527	Moth_0527	trigger factor	[TP0605-TP0506 (0.9100214)]
COG1344	COG1352	Moth_0747	Moth_0747	Flagellin-like	Moth_0801	Moth_0801	MCP methyltransferase, CheR-type	[TP0870-TP0630 (0.7476691)]
COG1344	COG1352	Moth_0760	Moth_0760	Flagellin-like	Moth_0801	Moth_0801	MCP methyltransferase, CheR-type	[TP0870-TP0630 (0.7476691)]
COG0495	COG1475	Moth_0568	Moth_0568	leucyl-tRNA synthetase	Moth_2515	Moth_2515	parB-like partition proteins	[TP0586-TP0271 (0.63095015)]
COG0272	COG2080	Moth_2013	Moth_2013	DNA ligase, NAD-dependent	Moth_1961	Moth_1961	(2Fe-2S)-binding	[TP0634-TP0080 (0.5753685)]
COG0272	COG2080	Moth_2013	Moth_2013	DNA ligase, NAD-dependent	Moth_1958	Moth_1958	(2Fe-2S)-binding	[TP0634-TP0080 (0.5753685)]
COG1352	COG1536	Moth_0801	Moth_0801	MCP methyltransferase, CheR-type	Moth_0772	Moth_0772	flagellar motor switch protein FliG	[TP0630-TP0026 (0.7604114)]
COG1344	COG1516	Moth_0747	Moth_0747	Flagellin-like	Moth_0766	Moth_0766	flagellar protein FliS	[TP0870-TP0943 (0.723277)]
COG1344	COG1516	Moth_0760	Moth_0760	Flagellin-like	Moth_0766	Moth_0766	flagellar protein FliS	[TP0870-TP0943 (0.723277)]
COG0099	COG0216	Moth_2434	Moth_2434	Ribosomal protein S13	Moth_2397	Moth_2397	peptide chain release factor 1	[TP0210-TP0051 (0.8775348)]
COG0803	COG1268	Moth_0930	Moth_0930	Periplasmic solute binding protein	Moth_0144	Moth_0144	BioY protein	[TP0034-TP0228 (0.8514437)]
COG0442	COG0552	Moth_1044	Moth_1044	prolyl-tRNA synthetase	Moth_0962	Moth_0962	signal recognition particle-docking protein	[TP0160-TP0578 (0.56216276)]
COG0242	COG0319	Moth_0897	Moth_0897	Peptide deformylase	Moth_0595	Moth_0595	hypothetical protein	[TP0757-TP0650 (0.630912)]
COG2201	COG5401	Moth_0743	Moth_0743	response regulator receiver (CheY-like)	Moth_0516	Moth_0516	Spore germination protein-like	[TP0631-TP0832 (0.55516005)]
COG2201	COG5401	Moth_0743	Moth_0743	response regulator receiver (CheY-like)	Moth_2506	Moth_2506	Spore germination protein-like	[TP0631-TP0832 (0.55516005)]
COG0178	COG0845	Moth_0255	Moth_0255	excinuclease ABC, A subunit	Moth_2322	Moth_2322	Secretion protein HlyD	[TP0514-TP0965 (0.87363523)]
COG0178	COG0845	Moth_0255	Moth_0255	excinuclease ABC, A subunit	Moth_2328	Moth_2328	Secretion protein HlyD	[TP0514-TP0965 (0.87363523)]
COG0178	COG0845	Moth_0255	Moth_0255	excinuclease ABC, A subunit	Moth_1902	Moth_1902	Secretion protein HlyD	[TP0514-TP0965 (0.87363523)]
COG0178	COG0845	Moth_0255	Moth_0255	excinuclease ABC, A subunit	Moth_2355	Moth_2355	Secretion protein HlyD	[TP0514-TP0965 (0.87363523)]
COG0178	COG0845	Moth_0255	Moth_0255	excinuclease ABC, A subunit	Moth_2370	Moth_2370	Secretion protein HlyD	[TP0514-TP0965 (0.87363523)]
COG0457	COG0566	Moth_1598	Moth_1598	hypothetical protein	Moth_2481	Moth_2481	RNA methyltransferase TrmH, group 3	[TP0095-TP0054 (0.73981166)]
COG0457	COG0566	Moth_1598	Moth_1598	hypothetical protein	Moth_1753	Moth_1753	tRNA/rRNA methyltransferase (SpoU)	[TP0095-TP0054 (0.73981166)]
COG0457	COG0566	Moth_1146	Moth_1146	hypothetical protein	Moth_2481	Moth_2481	RNA methyltransferase TrmH, group 3	[TP0095-TP0054 (0.73981166)]
COG0457	COG0566	Moth_1146	Moth_1146	hypothetical protein	Moth_1753	Moth_1753	tRNA/rRNA methyltransferase (SpoU)	[TP0095-TP0054 (0.73981166)]
COG0465	COG0558	Moth_1077	Moth_1077	Vesicle-fusing ATPase	Moth_1075	Moth_1075	CDP-diacylglycerol--glycerol-3-phosphate	[TP0765-TP0256 (0.8653493)]
COG0465	COG0558	Moth_0105	Moth_0105	ATP-dependent metalloprotease FtsH	Moth_1075	Moth_1075	CDP-diacylglycerol--glycerol-3-phosphate	[TP0765-TP0256 (0.8653493)]
COG0024	COG0462	Moth_2438	Moth_2438	methionine aminopeptidase, type I	Moth_0076	Moth_0076	ribose-phosphate pyrophosphokinase	[TP0842-TP0294 (0.8762697)]
COG0125	COG0361	Moth_0042	Moth_0042	Thymidylate kinase	Moth_2436	Moth_2436	translation initiation factor IF-1	[TP0354-TP0097 (0.8382038)]
COG1536	COG1766	Moth_0772	Moth_0772	flagellar motor switch protein FliG	Moth_0771	Moth_0771	flagellar M-ring protein FliF	[TP0400-TP0399 (0.9198608), TP0026-TP0399 (0.9539454)]
COG0319	COG0787	Moth_0595	Moth_0595	hypothetical protein	Moth_2407	Moth_2407	alanine racemase	[TP0650-TP0681 (0.82058704)]
COG0319	COG0787	Moth_0595	Moth_0595	hypothetical protein	Moth_2167	Moth_2167	alanine racemase	[TP0650-TP0681 (0.82058704)]
COG0215	COG1536	Moth_2484	cysS	Cysteinyl-tRNA synthetase (EC 6.1.1.16) (Cysteine--tRNA ligase) (CysRS)	Moth_0772	Moth_0772	flagellar motor switch protein FliG	[TP0091-TP0400 (0.6374247)]
COG0564	COG1418	Moth_0869	Moth_0869	Pseudouridine synthase, RluD	Moth_1081	Moth_1081	metal dependent phosphohydrolase	[TP0154-TP1018 (0.7668753)]
COG0849	COG1595	Moth_0849	Moth_0849	cell division protein FtsA	Moth_2479	Moth_2479	sigma-24 (FecI-like)	[TP0389-TP0092 (0.66770643)]
COG0849	COG1595	Moth_0849	Moth_0849	cell division protein FtsA	Moth_1843	Moth_1843	sigma-24 (FecI-like)	[TP0389-TP0092 (0.66770643)]
COG0849	COG1595	Moth_1238	Moth_1238	Cell division protein FtsA	Moth_2362	Moth_2362	sigma-24 (FecI-like)	[TP0389-TP0092 (0.66770643)]
COG0849	COG1595	Moth_0849	Moth_0849	cell division protein FtsA	Moth_2362	Moth_2362	sigma-24 (FecI-like)	[TP0389-TP0092 (0.66770643)]
COG0849	COG1595	Moth_1238	Moth_1238	Cell division protein FtsA	Moth_2479	Moth_2479	sigma-24 (FecI-like)	[TP0389-TP0092 (0.66770643)]
COG0849	COG1595	Moth_1238	Moth_1238	Cell division protein FtsA	Moth_0958	Moth_0958	sigma-24 (FecI-like)	[TP0389-TP0092 (0.66770643)]
COG0849	COG1595	Moth_0849	Moth_0849	cell division protein FtsA	Moth_0958	Moth_0958	sigma-24 (FecI-like)	[TP0389-TP0092 (0.66770643)]
COG0849	COG1595	Moth_1238	Moth_1238	Cell division protein FtsA	Moth_1843	Moth_1843	sigma-24 (FecI-like)	[TP0389-TP0092 (0.66770643)]
COG1197	COG5401	Moth_0081	Moth_0081	transcription-repair coupling factor	Moth_2506	Moth_2506	Spore germination protein-like	[TP0344-TP0832 (0.5396384)]
COG1197	COG5401	Moth_0081	Moth_0081	transcription-repair coupling factor	Moth_0516	Moth_0516	Spore germination protein-like	[TP0344-TP0832 (0.5396384)]
COG0301	COG1529	Moth_0198	Moth_0198	Thiamine biosynthesis	Moth_1226	Moth_1226	Aldehyde oxidase and xanthine dehydrogenase, a/b	[TP0559-TP0079 (0.62660724)]
COG0301	COG1529	Moth_0198	Moth_0198	Thiamine biosynthesis	Moth_1225	Moth_1225	Aldehyde oxidase and xanthine dehydrogenase,	[TP0559-TP0079 (0.62660724)]
COG0301	COG1529	Moth_0198	Moth_0198	Thiamine biosynthesis	Moth_1999	Moth_1999	Aldehyde oxidase and xanthine dehydrogenase,	[TP0559-TP0079 (0.62660724)]
COG0301	COG1529	Moth_0198	Moth_0198	Thiamine biosynthesis	Moth_1960	Moth_1960	Aldehyde oxidase and xanthine dehydrogenase,	[TP0559-TP0079 (0.62660724)]
COG0036	COG2001	Moth_0914	Moth_0914	ribulose-phosphate 3-epimerase	Moth_0834	mraZ	hypothetical protein	[TP0945-TP0383 (0.685165)]
COG1108	COG1277	Moth_0928	Moth_0928	ABC-3	Moth_0961	Moth_0961	ABC-type transport system involved in	[TP0165-TP0880 (0.79878455)]
COG1108	COG1277	Moth_1444	Moth_1444	ABC-3	Moth_0961	Moth_0961	ABC-type transport system involved in	[TP0165-TP0880 (0.79878455)]
COG0457	COG0495	Moth_1146	Moth_1146	hypothetical protein	Moth_0568	Moth_0568	leucyl-tRNA synthetase	[TP0067-TP0586 (0.714839)]
COG0457	COG0495	Moth_1598	Moth_1598	hypothetical protein	Moth_0568	Moth_0568	leucyl-tRNA synthetase	[TP0067-TP0586 (0.714839)]
COG0257	COG0472	Moth_2435	Moth_2435	ribosomal protein L36	Moth_0218	Moth_0218	Glycosyl transferase, family 4	[TP0209-TP0345 (0.64932555)]
COG0257	COG0472	Moth_2435	Moth_2435	ribosomal protein L36	Moth_0840	mraY	Phospho-N-acetylmuramoyl-pentapeptide-transferase (EC 2.7.8.13) (UDP- MurNAc-pentapeptide phosphotransferase)	[TP0209-TP0345 (0.64932555)]
COG0358	COG0457	Moth_0623	Moth_0623	DNA primase	Moth_1146	Moth_1146	hypothetical protein	[TP0492-TP0648 (0.5111708)]
COG0358	COG0457	Moth_0623	Moth_0623	DNA primase	Moth_1598	Moth_1598	hypothetical protein	[TP0492-TP0648 (0.5111708)]
COG0301	COG0301	Moth_0198	Moth_0198	Thiamine biosynthesis	Moth_0198	Moth_0198	Thiamine biosynthesis	[TP0559-TP0559 (0.6965584)]
COG0766	COG1419	Moth_0846	Moth_0846	UDP-N-acetylglucosamine	Moth_0791	Moth_0791	GTP-binding signal recognition particle SRP54,	[TP0029-TP0713 (0.80866665)]
COG0766	COG1419	Moth_2375	Moth_2375	UDP-N-acetylglucosamine	Moth_0791	Moth_0791	GTP-binding signal recognition particle SRP54,	[TP0029-TP0713 (0.80866665)]
COG1317	COG1536	Moth_0773	Moth_0773	Flagellar assembly protein FliH	Moth_0772	Moth_0772	flagellar motor switch protein FliG	[TP0401-TP0026 (0.96139234)]
COG1214	COG1516	Moth_2159	Moth_2159	Peptidase M22, glycoprotease	Moth_0766	Moth_0766	flagellar protein FliS	[TP0876-TP0943 (0.57131183)]
COG0024	COG0125	Moth_2438	Moth_2438	methionine aminopeptidase, type I	Moth_0042	Moth_0042	Thymidylate kinase	[TP0842-TP0354 (0.8096375)]
COG1077	COG1426	Moth_0345	Moth_0345	hypothetical protein	Moth_1073	Moth_1073	transcriptional regulator, XRE family	[TP0497-TP0334 (0.739115)]
COG1077	COG1426	Moth_0537	Moth_0537	cell shape determining protein, MreB/Mrl family	Moth_1073	Moth_1073	transcriptional regulator, XRE family	[TP0497-TP0334 (0.739115)]
COG1077	COG1426	Moth_2371	Moth_2371	cell shape determining protein, MreB/Mrl family	Moth_1073	Moth_1073	transcriptional regulator, XRE family	[TP0497-TP0334 (0.739115)]
COG0618	COG1214	Moth_1052	Moth_1052	Phosphoesterase, RecJ-like	Moth_2159	Moth_2159	Peptidase M22, glycoprotease	[TP0803-TP0876 (0.700686)]
COG0257	COG0779	Moth_2435	Moth_2435	ribosomal protein L36	Moth_1046	Moth_1046	Protein of unknown function DUF150	[TP0209-TP0893 (0.7461857)]
COG1291	COG1291	Moth_1740	Moth_1740	MotA/TolQ/ExbB proton channel	Moth_0781	Moth_0781	MotA/TolQ/ExbB proton channel	[TP0725-TP0725 (0.8044664)]
COG1291	COG1291	Moth_0781	Moth_0781	MotA/TolQ/ExbB proton channel	Moth_1740	Moth_1740	MotA/TolQ/ExbB proton channel	[TP0725-TP0725 (0.8044664)]
COG1291	COG1291	Moth_0781	Moth_0781	MotA/TolQ/ExbB proton channel	Moth_0459	Moth_0459	MotA/TolQ/ExbB proton channel	[TP0725-TP0725 (0.8044664)]
COG1291	COG1291	Moth_0459	Moth_0459	MotA/TolQ/ExbB proton channel	Moth_0781	Moth_0781	MotA/TolQ/ExbB proton channel	[TP0725-TP0725 (0.8044664)]
COG1291	COG1291	Moth_1740	Moth_1740	MotA/TolQ/ExbB proton channel	Moth_0459	Moth_0459	MotA/TolQ/ExbB proton channel	[TP0725-TP0725 (0.8044664)]
COG1291	COG1291	Moth_0459	Moth_0459	MotA/TolQ/ExbB proton channel	Moth_1740	Moth_1740	MotA/TolQ/ExbB proton channel	[TP0725-TP0725 (0.8044664)]
COG1291	COG1291	Moth_1740	Moth_1740	MotA/TolQ/ExbB proton channel	Moth_1740	Moth_1740	MotA/TolQ/ExbB proton channel	[TP0725-TP0725 (0.8044664)]
COG1291	COG1291	Moth_0459	Moth_0459	MotA/TolQ/ExbB proton channel	Moth_0459	Moth_0459	MotA/TolQ/ExbB proton channel	[TP0725-TP0725 (0.8044664)]
COG1291	COG1291	Moth_0781	Moth_0781	MotA/TolQ/ExbB proton channel	Moth_0781	Moth_0781	MotA/TolQ/ExbB proton channel	[TP0725-TP0725 (0.8044664)]
COG0275	COG1815	Moth_0835	Moth_0835	methyltransferase	Moth_0768	Moth_0768	flagellar basal-body rod protein FlgB	[TP0384-TP0396 (0.81050646)]
COG1536	COG1536	Moth_0772	Moth_0772	flagellar motor switch protein FliG	Moth_0772	Moth_0772	flagellar motor switch protein FliG	[TP0026-TP0400 (0.5928469)]
COG0457	COG0845	Moth_1146	Moth_1146	hypothetical protein	Moth_1902	Moth_1902	Secretion protein HlyD	[TP0648-TP0965 (0.54118866)]
COG0457	COG0845	Moth_1598	Moth_1598	hypothetical protein	Moth_2370	Moth_2370	Secretion protein HlyD	[TP0648-TP0965 (0.54118866)]
COG0457	COG0845	Moth_1146	Moth_1146	hypothetical protein	Moth_2355	Moth_2355	Secretion protein HlyD	[TP0648-TP0965 (0.54118866)]
COG0457	COG0845	Moth_1146	Moth_1146	hypothetical protein	Moth_2370	Moth_2370	Secretion protein HlyD	[TP0648-TP0965 (0.54118866)]
COG0457	COG0845	Moth_1598	Moth_1598	hypothetical protein	Moth_1902	Moth_1902	Secretion protein HlyD	[TP0648-TP0965 (0.54118866)]
COG0457	COG0845	Moth_1146	Moth_1146	hypothetical protein	Moth_2328	Moth_2328	Secretion protein HlyD	[TP0648-TP0965 (0.54118866)]
COG0457	COG0845	Moth_1146	Moth_1146	hypothetical protein	Moth_2322	Moth_2322	Secretion protein HlyD	[TP0648-TP0965 (0.54118866)]
COG0457	COG0845	Moth_1598	Moth_1598	hypothetical protein	Moth_2328	Moth_2328	Secretion protein HlyD	[TP0648-TP0965 (0.54118866)]
COG0457	COG0845	Moth_1598	Moth_1598	hypothetical protein	Moth_2355	Moth_2355	Secretion protein HlyD	[TP0648-TP0965 (0.54118866)]
COG0457	COG0845	Moth_1598	Moth_1598	hypothetical protein	Moth_2322	Moth_2322	Secretion protein HlyD	[TP0648-TP0965 (0.54118866)]
COG0420	COG1655	Moth_1789	Moth_1789	Metallophosphoesterase	Moth_1739	Moth_1739	hypothetical protein	[TP0626-TP0829 (0.55117077)]
COG0420	COG1655	Moth_0479	Moth_0479	Metallophosphoesterase	Moth_1739	Moth_1739	hypothetical protein	[TP0626-TP0829 (0.55117077)]
COG1536	COG1776	Moth_0772	Moth_0772	flagellar motor switch protein FliG	Moth_0805	Moth_0805	CheC, inhibitor of MCP methylation	[TP0026-TP0720 (0.7923422)]
COG1536	COG1776	Moth_0772	Moth_0772	flagellar motor switch protein FliG	Moth_0802	Moth_0802	CheC, inhibitor of MCP methylation	[TP0026-TP0720 (0.7923422)]
COG0782	COG1057	Moth_0151	Moth_0151	GreA/GreB family elongation factor	Moth_0564	Moth_0564	nicotinate-nucleotide adenylyltransferase-like	[TP0019-TP0741 (0.75909394)]
COG0803	COG5401	Moth_0930	Moth_0930	Periplasmic solute binding protein	Moth_2506	Moth_2506	Spore germination protein-like	[TP0163-TP0832 (0.52403957)]
COG0803	COG5401	Moth_0930	Moth_0930	Periplasmic solute binding protein	Moth_0516	Moth_0516	Spore germination protein-like	[TP0163-TP0832 (0.52403957)]
COG1580	COG5401	Moth_0783	Moth_0783	Flagellar basal body-associated protein FliL	Moth_0516	Moth_0516	Spore germination protein-like	[TP0722-TP0832 (0.5858538)]
COG1580	COG5401	Moth_0783	Moth_0783	Flagellar basal body-associated protein FliL	Moth_2506	Moth_2506	Spore germination protein-like	[TP0722-TP0832 (0.5858538)]
COG1516	COG1516	Moth_0766	Moth_0766	flagellar protein FliS	Moth_0766	Moth_0766	flagellar protein FliS	[TP0943-TP0943 (0.5311184)]
COG0817	COG1516	Moth_1702	Moth_1702	crossover junction endodeoxyribonuclease RuvC	Moth_0766	Moth_0766	flagellar protein FliS	[TP0517-TP0943 (0.5294325)]
COG1109	COG1157	Moth_2246	Moth_2246	phosphoglucosamine mutase	Moth_0774	Moth_0774	ATPase FliI/YscN	[TP0413-TP0402 (0.78400123)]
COG1109	COG1157	Moth_1925	Moth_1925	Nucleotidyl transferase	Moth_0774	Moth_0774	ATPase FliI/YscN	[TP0413-TP0402 (0.78400123)]
COG1109	COG1157	Moth_0221	Moth_0221	Phosphoglucomutase	Moth_0774	Moth_0774	ATPase FliI/YscN	[TP0413-TP0402 (0.78400123)]
COG1256	COG1776	Moth_0746	Moth_0746	Flagellar hook-associated protein	Moth_0802	Moth_0802	CheC, inhibitor of MCP methylation	[TP0660-TP0720 (0.80235356)]
COG1256	COG1776	Moth_0746	Moth_0746	Flagellar hook-associated protein	Moth_0805	Moth_0805	CheC, inhibitor of MCP methylation	[TP0660-TP0720 (0.80235356)]
COG0012	COG0188	Moth_2477	Moth_2477	hypothetical protein	Moth_0008	Moth_0008	DNA gyrase, A subunit	[TP0124-TP0005 (0.7149395)]
COG0206	COG1774	Moth_0850	Moth_0850	cell division protein FtsZ	Moth_0044	Moth_0044	Signal peptidase II	[TP0390-TP0046 (0.67547834)]
COG0324	COG1558	Moth_1115	Moth_1115	tRNA delta(2)-isopentenylpyrophosphate	Moth_0769	Moth_0769	flagellar basal-body rod protein FlgC	[TP0637-TP0397 (0.66148543)]
COG0530	COG0621	Moth_0818	Moth_0818	Sodium/calcium exchanger membrane region	Moth_1074	Moth_1074	hypothetical protein	[TP1034-TP0269 (0.7081234)]
COG0530	COG0621	Moth_0818	Moth_0818	Sodium/calcium exchanger membrane region	Moth_1112	Moth_1112	tRNA-i(6)A37 modification enzyme MiaB	[TP1034-TP0269 (0.7081234)]
COG0530	COG0621	Moth_0818	Moth_0818	Sodium/calcium exchanger membrane region	Moth_0588	Moth_0588	MiaB-like tRNA modifying enzyme	[TP1034-TP0269 (0.7081234)]
COG0528	COG1774	Moth_1034	Moth_1034	Uridylate kinase	Moth_0044	Moth_0044	Signal peptidase II	[TP0099-TP0046 (0.65377367)]
COG0154	COG2868	Moth_2009	gatA	Glutamyl-tRNA(Gln) amidotransferase subunit A (EC 6.3.5.-) (Glu-ADT subunit A)	Moth_0558	Moth_0558	Protein of unknown function DUF464	[TP1020-TP0744 (0.70068353)]
COG0840	COG1157	Moth_0740	Moth_0740	methyl-accepting chemotaxis sensory transducer	Moth_0774	Moth_0774	ATPase FliI/YscN	[TP0640-TP0402 (0.9180537)]
COG0840	COG1157	Moth_0384	Moth_0384	methyl-accepting chemotaxis sensory transducer	Moth_0774	Moth_0774	ATPase FliI/YscN	[TP0640-TP0402 (0.9180537)]
COG0840	COG1157	Moth_0502	Moth_0502	methyl-accepting chemotaxis sensory transducer	Moth_0774	Moth_0774	ATPase FliI/YscN	[TP0640-TP0402 (0.9180537)]
COG0840	COG1157	Moth_0572	Moth_0572	methyl-accepting chemotaxis sensory transducer	Moth_0774	Moth_0774	ATPase FliI/YscN	[TP0640-TP0402 (0.9180537)]
COG0840	COG1157	Moth_1487	Moth_1487	methyl-accepting chemotaxis sensory transducer	Moth_0774	Moth_0774	ATPase FliI/YscN	[TP0640-TP0402 (0.9180537)]
COG0840	COG1157	Moth_2029	Moth_2029	methyl-accepting chemotaxis sensory transducer	Moth_0774	Moth_0774	ATPase FliI/YscN	[TP0640-TP0402 (0.9180537)]
COG0462	COG0492	Moth_0076	Moth_0076	ribose-phosphate pyrophosphokinase	Moth_2420	Moth_2420	thioredoxin reductase	[TP0294-TP0814 (0.8323514)]
COG0124	COG0254	Moth_1677	Moth_1677	histidyl-tRNA synthetase	Moth_2399	Moth_2399	ribosomal protein L31	[TP0641-TP0255 (0.65973145)]
COG0178	COG0272	Moth_0255	Moth_0255	excinuclease ABC, A subunit	Moth_2013	Moth_2013	DNA ligase, NAD-dependent	[TP0514-TP0634 (0.7537598)]
COG0495	COG1558	Moth_0568	Moth_0568	leucyl-tRNA synthetase	Moth_0769	Moth_0769	flagellar basal-body rod protein FlgC	[TP0586-TP0397 (0.60331625)]
COG0608	COG1159	Moth_1681	Moth_1681	single-stranded-DNA-specific exonuclease RecJ	Moth_0600	Moth_0600	GTP-binding protein Era	[TP0704-TP0541 (0.7586372)]
COG0242	COG0263	Moth_0897	Moth_0897	Peptide deformylase	Moth_0562	proB	Glutamate 5-kinase (EC 2.7.2.11) (Gamma-glutamyl kinase) (GK)	[TP0757-TP0351 (0.5771584)]
COG0566	COG1589	Moth_2481	Moth_2481	RNA methyltransferase TrmH, group 3	Moth_0847	Moth_0847	Cell division protein FtsQ	[TP0109-TP0388 (0.8512026)]
COG0566	COG1589	Moth_1753	Moth_1753	tRNA/rRNA methyltransferase (SpoU)	Moth_0847	Moth_0847	Cell division protein FtsQ	[TP0109-TP0388 (0.8512026)]
COG1366	COG1776	Moth_1474	Moth_1474	anti-sigma-factor antagonist (STAS) domain	Moth_0805	Moth_0805	CheC, inhibitor of MCP methylation	[TP0233-TP0720 (0.5310372)]
COG1366	COG1776	Moth_1474	Moth_1474	anti-sigma-factor antagonist (STAS) domain	Moth_0802	Moth_0802	CheC, inhibitor of MCP methylation	[TP0233-TP0720 (0.5310372)]
COG1366	COG1776	Moth_1498	Moth_1498	anti-sigma-factor antagonist (STAS) domain	Moth_0802	Moth_0802	CheC, inhibitor of MCP methylation	[TP0233-TP0720 (0.5310372)]
COG1366	COG1776	Moth_1498	Moth_1498	anti-sigma-factor antagonist (STAS) domain	Moth_0805	Moth_0805	CheC, inhibitor of MCP methylation	[TP0233-TP0720 (0.5310372)]
COG0739	COG4786	Moth_2401	Moth_2401	Peptidase M23B	Moth_0798	Moth_0798	hypothetical protein	[TP0782-TP0961 (0.69582695)]
COG0739	COG4786	Moth_1660	Moth_1660	Glycosyl transferase, family 2	Moth_0779	Moth_0779	hypothetical protein	[TP0782-TP0961 (0.69582695)]
COG0739	COG4786	Moth_1303	Moth_1303	Peptidoglycan-binding LysM	Moth_0798	Moth_0798	hypothetical protein	[TP0782-TP0961 (0.69582695)]
COG0739	COG4786	Moth_1303	Moth_1303	Peptidoglycan-binding LysM	Moth_0779	Moth_0779	hypothetical protein	[TP0782-TP0961 (0.69582695)]
COG0739	COG4786	Moth_1660	Moth_1660	Glycosyl transferase, family 2	Moth_0798	Moth_0798	hypothetical protein	[TP0782-TP0961 (0.69582695)]
COG0739	COG4786	Moth_1660	Moth_1660	Glycosyl transferase, family 2	Moth_0797	Moth_0797	hypothetical protein	[TP0782-TP0961 (0.69582695)]
COG0739	COG4786	Moth_2401	Moth_2401	Peptidase M23B	Moth_0779	Moth_0779	hypothetical protein	[TP0782-TP0961 (0.69582695)]
COG0739	COG4786	Moth_1303	Moth_1303	Peptidoglycan-binding LysM	Moth_0797	Moth_0797	hypothetical protein	[TP0782-TP0961 (0.69582695)]
COG0739	COG4786	Moth_0548	Moth_0548	Peptidase M23B	Moth_0798	Moth_0798	hypothetical protein	[TP0782-TP0961 (0.69582695)]
COG0739	COG4786	Moth_0548	Moth_0548	Peptidase M23B	Moth_0797	Moth_0797	hypothetical protein	[TP0782-TP0961 (0.69582695)]
COG0739	COG4786	Moth_0548	Moth_0548	Peptidase M23B	Moth_0779	Moth_0779	hypothetical protein	[TP0782-TP0961 (0.69582695)]
COG0739	COG4786	Moth_2401	Moth_2401	Peptidase M23B	Moth_0797	Moth_0797	hypothetical protein	[TP0782-TP0961 (0.69582695)]
COG0124	COG0546	Moth_1677	Moth_1677	histidyl-tRNA synthetase	Moth_2007	Moth_2007	HAD-superfamily hydrolase subfamily IA, variant	[TP0641-TP0554 (0.5196431)]
COG0257	COG0773	Moth_2435	Moth_2435	ribosomal protein L36	Moth_0844	murC	UDP-N-acetylmuramate--L-alanine ligase (EC 6.3.2.8) (UDP-N- acetylmuramoyl-L-alanine synthetase)	[TP0209-TP0341 (0.6926446)]
COG0272	COG1879	Moth_2013	Moth_2013	DNA ligase, NAD-dependent	Moth_0699	Moth_0699	ABC transporter substrate-binding protein	[TP0634-TP0684 (0.56216276)]
COG0272	COG1879	Moth_2013	Moth_2013	DNA ligase, NAD-dependent	Moth_0612	Moth_0612	Periplasmic binding protein/LacI transcriptional	[TP0634-TP0684 (0.56216276)]
COG0217	COG1480	Moth_1704	Moth_1704	Protein of unknown function DUF28	Moth_0594	Moth_0594	metal dependent phosphohydrolase	[TP0474-TP0651 (0.71912634)]
COG0257	COG0681	Moth_2435	Moth_2435	ribosomal protein L36	Moth_0972	Moth_0972	Peptidase S26A, signal peptidase I	[TP0209-TP0926 (0.69083804)]
COG0526	COG1843	Moth_1673	Moth_1673	thioredoxin	Moth_0777	Moth_0777	Flagellar hook capping protein	[TP0100-TP0728 (0.58155864)]
COG0526	COG1843	Moth_1829	Moth_1829	Peroxiredoxin-like	Moth_0777	Moth_0777	Flagellar hook capping protein	[TP0100-TP0728 (0.58155864)]
COG0526	COG1843	Moth_0927	Moth_0927	thioredoxin	Moth_0777	Moth_0777	Flagellar hook capping protein	[TP0100-TP0728 (0.58155864)]
COG0526	COG1843	Moth_1624	Moth_1624	redox-active disulfide protein 2	Moth_0777	Moth_0777	Flagellar hook capping protein	[TP0100-TP0728 (0.58155864)]
COG1774	COG2812	Moth_0044	Moth_0044	Signal peptidase II	Moth_0027	Moth_0027	DNA polymerase III, subunits gamma and tau	[TP0046-TP1005 (0.5678104)]
COG0768	COG1344	Moth_0540	Moth_0540	Peptidoglycan glycosyltransferase	Moth_0747	Moth_0747	Flagellin-like	[TP0760-TP0870 (0.7190043)]
COG0768	COG1344	Moth_0837	Moth_0837	Stage V sporulation protein D	Moth_0760	Moth_0760	Flagellin-like	[TP0760-TP0870 (0.7190043)]
COG0768	COG1344	Moth_0540	Moth_0540	Peptidoglycan glycosyltransferase	Moth_0760	Moth_0760	Flagellin-like	[TP0760-TP0870 (0.7190043)]
COG0768	COG1344	Moth_0837	Moth_0837	Stage V sporulation protein D	Moth_0747	Moth_0747	Flagellin-like	[TP0760-TP0870 (0.7190043)]
COG0768	COG1344	Moth_0911	Moth_0911	Peptidoglycan glycosyltransferase	Moth_0747	Moth_0747	Flagellin-like	[TP0760-TP0870 (0.7190043)]
COG0768	COG1344	Moth_0911	Moth_0911	Peptidoglycan glycosyltransferase	Moth_0760	Moth_0760	Flagellin-like	[TP0760-TP0870 (0.7190043)]
COG0036	COG1774	Moth_0914	Moth_0914	ribulose-phosphate 3-epimerase	Moth_0044	Moth_0044	Signal peptidase II	[TP0945-TP0046 (0.53769433)]
COG0228	COG0546	Moth_0967	rpsP	30S ribosomal protein S16	Moth_2007	Moth_2007	HAD-superfamily hydrolase subfamily IA, variant	[TP0905-TP0554 (0.5352583)]
COG0503	COG1488	Moth_0720	Moth_0720	xanthine phosphoribosyltransferase	Moth_1836	Moth_1836	Quinolinate phosphoribosyl transferase	[TP1039-TP0628 (0.6658587)]
COG0770	COG2001	Moth_0839	Moth_0839	UDP-N-acetylmuramoylalanyl-D-glutamyl-2,	Moth_0834	mraZ	hypothetical protein	[TP0386-TP0383 (0.8315325)]
COG0249	COG0546	Moth_1113	Moth_1113	DNA mismatch repair protein MutS	Moth_2007	Moth_2007	HAD-superfamily hydrolase subfamily IA, variant	[TP0328-TP0554 (0.5196431)]
COG0234	COG0803	Moth_0545	Moth_0545	Chaperonin Cpn10	Moth_0930	Moth_0930	Periplasmic solute binding protein	[TP1013-TP0163 (0.67160416)]
COG0234	COG0803	Moth_2130	Moth_2130	Chaperonin Cpn10	Moth_0930	Moth_0930	Periplasmic solute binding protein	[TP1013-TP0163 (0.67160416)]
COG0457	COG1061	Moth_1146	Moth_1146	hypothetical protein	Moth_1918	Moth_1918	DEAD/DEAH box helicase-like	[TP0095-TP0380 (0.51337665)]
COG0457	COG1061	Moth_1598	Moth_1598	hypothetical protein	Moth_1918	Moth_1918	DEAD/DEAH box helicase-like	[TP0095-TP0380 (0.51337665)]
COG0342	COG0546	Moth_1691	Moth_1691	protein-export membrane protein SecD	Moth_2007	Moth_2007	HAD-superfamily hydrolase subfamily IA, variant	[TP0410-TP0554 (0.6160348)]
COG0457	COG1536	Moth_1146	Moth_1146	hypothetical protein	Moth_0772	Moth_0772	flagellar motor switch protein FliG	[TP0648-TP0400 (0.69805074)]
COG0457	COG1536	Moth_1598	Moth_1598	hypothetical protein	Moth_0772	Moth_0772	flagellar motor switch protein FliG	[TP0648-TP0400 (0.69805074)]
COG0240	COG0622	Moth_1320	Moth_1320	NAD-dependent glycerol-3-phosphate	Moth_0919	Moth_0919	hypothetical protein	[TP1009-TP0937 (0.80866665)]
COG0227	COG0492	Moth_0920	Moth_0920	ribosomal protein L28	Moth_2420	Moth_2420	thioredoxin reductase	[TP0362-TP0814 (0.801083)]
COG0051	COG1192	Moth_2461	rpsJ	30S ribosomal protein S10	Moth_2516	Moth_2516	Cobyrinic acid a,c-diamide synthase	[TP0188-TP0272 (0.7732025)]
COG0098	COG0803	Moth_2443	Moth_2443	ribosomal protein S5	Moth_0930	Moth_0930	Periplasmic solute binding protein	[TP0206-TP0163 (0.74372905)]
COG0249	COG0457	Moth_1113	Moth_1113	DNA mismatch repair protein MutS	Moth_1146	Moth_1146	hypothetical protein	[TP0328-TP0095 (0.63719666)]
COG0249	COG0457	Moth_1113	Moth_1113	DNA mismatch repair protein MutS	Moth_1598	Moth_1598	hypothetical protein	[TP0328-TP0095 (0.63719666)]
COG0442	COG0459	Moth_1044	Moth_1044	prolyl-tRNA synthetase	Moth_2129	Moth_2129	chaperonin GroEL	[TP0160-TP0030 (0.7719589)]
COG0442	COG0459	Moth_1044	Moth_1044	prolyl-tRNA synthetase	Moth_0546	Moth_0546	chaperonin GroEL	[TP0160-TP0030 (0.7719589)]
COG0255	COG1354	Moth_2452	Moth_2452	ribosomal protein L29	Moth_1361	Moth_1361	chromosome segregation and condensation protein	[TP0197-TP0691 (0.70609456)]
COG0036	COG1573	Moth_0914	Moth_0914	ribulose-phosphate 3-epimerase	Moth_2161	Moth_2161	phage SPO1 DNA polymerase-related protein	[TP0945-TP0229 (0.685165)]
COG0217	COG0481	Moth_1704	Moth_1704	Protein of unknown function DUF28	Moth_0581	Moth_0581	Small GTP-binding protein domain	[TP0474-TP0510 (0.76600474)]
COG1516	COG1655	Moth_0766	Moth_0766	flagellar protein FliS	Moth_1739	Moth_1739	hypothetical protein	[TP0943-TP0829 (0.6471694)]
COG1360	COG5401	Moth_0782	Moth_0782	OmpA/MotB	Moth_0516	Moth_0516	Spore germination protein-like	[TP0724-TP0832 (0.61589503)]
COG1360	COG5401	Moth_0782	Moth_0782	OmpA/MotB	Moth_2506	Moth_2506	Spore germination protein-like	[TP0724-TP0832 (0.61589503)]
COG1360	COG5401	Moth_0458	Moth_0458	OmpA/MotB	Moth_0516	Moth_0516	Spore germination protein-like	[TP0724-TP0832 (0.61589503)]
COG1360	COG5401	Moth_0458	Moth_0458	OmpA/MotB	Moth_2506	Moth_2506	Spore germination protein-like	[TP0724-TP0832 (0.61589503)]
COG1360	COG5401	Moth_1741	Moth_1741	OmpA/MotB	Moth_0516	Moth_0516	Spore germination protein-like	[TP0724-TP0832 (0.61589503)]
COG1360	COG5401	Moth_1741	Moth_1741	OmpA/MotB	Moth_2506	Moth_2506	Spore germination protein-like	[TP0724-TP0832 (0.61589503)]
COG0178	COG0357	Moth_0255	Moth_0255	excinuclease ABC, A subunit	Moth_2517	Moth_2517	methyltransferase GidB	[TP0514-TP0946 (0.8569251)]
COG1815	COG1843	Moth_0768	Moth_0768	flagellar basal-body rod protein FlgB	Moth_0777	Moth_0777	Flagellar hook capping protein	[TP0396-TP0728 (0.83050734)]
COG0592	COG1580	Moth_0003	Moth_0003	DNA polymerase III, beta subunit	Moth_0783	Moth_0783	Flagellar basal body-associated protein FliL	[TP0002-TP0378 (0.79585755)]
COG0154	COG1624	Moth_2009	gatA	Glutamyl-tRNA(Gln) amidotransferase subunit A (EC 6.3.5.-) (Glu-ADT subunit A)	Moth_2248	Moth_2248	Protein of unknown function DUF147	[TP1020-TP0826 (0.7964557)]
COG0442	COG1843	Moth_1044	Moth_1044	prolyl-tRNA synthetase	Moth_0777	Moth_0777	Flagellar hook capping protein	[TP0160-TP0728 (0.50152636)]
COG0840	COG1558	Moth_0384	Moth_0384	methyl-accepting chemotaxis sensory transducer	Moth_0769	Moth_0769	flagellar basal-body rod protein FlgC	[TP0640-TP0397 (0.8569927)]
COG0840	COG1558	Moth_0572	Moth_0572	methyl-accepting chemotaxis sensory transducer	Moth_0769	Moth_0769	flagellar basal-body rod protein FlgC	[TP0640-TP0397 (0.8569927)]
COG0840	COG1558	Moth_2029	Moth_2029	methyl-accepting chemotaxis sensory transducer	Moth_0769	Moth_0769	flagellar basal-body rod protein FlgC	[TP0640-TP0397 (0.8569927)]
COG0840	COG1558	Moth_1487	Moth_1487	methyl-accepting chemotaxis sensory transducer	Moth_0769	Moth_0769	flagellar basal-body rod protein FlgC	[TP0640-TP0397 (0.8569927)]
COG0840	COG1558	Moth_0502	Moth_0502	methyl-accepting chemotaxis sensory transducer	Moth_0769	Moth_0769	flagellar basal-body rod protein FlgC	[TP0640-TP0397 (0.8569927)]
COG0840	COG1558	Moth_0740	Moth_0740	methyl-accepting chemotaxis sensory transducer	Moth_0769	Moth_0769	flagellar basal-body rod protein FlgC	[TP0640-TP0397 (0.8569927)]
COG0267	COG2137	Moth_2475	Moth_2475	ribosomal protein L33	Moth_1080	Moth_1080	Regulatory protein RecX	[TP0234-TP1023 (0.5769722)]
COG1109	COG1488	Moth_2246	Moth_2246	phosphoglucosamine mutase	Moth_1836	Moth_1836	Quinolinate phosphoribosyl transferase	[TP0413-TP0628 (0.6598422)]
COG1109	COG1488	Moth_0221	Moth_0221	Phosphoglucomutase	Moth_1836	Moth_1836	Quinolinate phosphoribosyl transferase	[TP0413-TP0628 (0.6598422)]
COG1109	COG1488	Moth_1925	Moth_1925	Nucleotidyl transferase	Moth_1836	Moth_1836	Quinolinate phosphoribosyl transferase	[TP0413-TP0628 (0.6598422)]
COG1214	COG1509	Moth_2159	Moth_2159	Peptidase M22, glycoprotease	Moth_0457	Moth_0457	Protein of unknown function DUF160	[TP0876-TP0121 (0.53793955)]
COG0143	COG0217	Moth_0048	Moth_0048	methionyl-tRNA synthetase	Moth_1704	Moth_1704	Protein of unknown function DUF28	[TP0798-TP0474 (0.7790581)]
COG0357	COG1774	Moth_2517	Moth_2517	methyltransferase GidB	Moth_0044	Moth_0044	Signal peptidase II	[TP0946-TP0046 (0.5510487)]
COG0357	COG0442	Moth_2517	Moth_2517	methyltransferase GidB	Moth_1044	Moth_1044	prolyl-tRNA synthetase	[TP0946-TP0160 (0.6515529)]
COG0290	COG0724	Moth_1758	Moth_1758	translation initiation factor IF-3	Moth_0565	Moth_0565	RNA-binding region RNP-1	[TP0850-TP0356 (0.81817394)]
COG0586	COG1061	Moth_0456	Moth_0456	DedA	Moth_1918	Moth_1918	DEAD/DEAH box helicase-like	[TP0779-TP0380 (0.6968711)]
COG0586	COG1061	Moth_0719	Moth_0719	DedA	Moth_1918	Moth_1918	DEAD/DEAH box helicase-like	[TP0779-TP0380 (0.6968711)]
COG0457	COG1256	Moth_1146	Moth_1146	hypothetical protein	Moth_0746	Moth_0746	Flagellar hook-associated protein	[TP0067-TP0660 (0.6278126)]
COG0457	COG1256	Moth_1598	Moth_1598	hypothetical protein	Moth_0746	Moth_0746	Flagellar hook-associated protein	[TP0067-TP0660 (0.6278126)]
COG0564	COG1200	Moth_0869	Moth_0869	Pseudouridine synthase, RluD	Moth_0923	Moth_0923	ATP-dependent DNA helicase RecG	[TP0339-TP0687 (0.85149276)]
COG0457	COG2080	Moth_1598	Moth_1598	hypothetical protein	Moth_1961	Moth_1961	(2Fe-2S)-binding	[TP0820-TP0080 (0.6775143)]
COG0457	COG2080	Moth_1146	Moth_1146	hypothetical protein	Moth_1961	Moth_1961	(2Fe-2S)-binding	[TP0820-TP0080 (0.6775143)]
COG0457	COG2080	Moth_1146	Moth_1146	hypothetical protein	Moth_1958	Moth_1958	(2Fe-2S)-binding	[TP0820-TP0080 (0.6775143)]
COG0457	COG2080	Moth_1598	Moth_1598	hypothetical protein	Moth_1958	Moth_1958	(2Fe-2S)-binding	[TP0820-TP0080 (0.6775143)]
COG0457	COG2812	Moth_1598	Moth_1598	hypothetical protein	Moth_0027	Moth_0027	DNA polymerase III, subunits gamma and tau	[TP0067-TP1005 (0.5652097)]
COG0457	COG2812	Moth_1146	Moth_1146	hypothetical protein	Moth_0027	Moth_0027	DNA polymerase III, subunits gamma and tau	[TP0067-TP1005 (0.5652097)]
COG0457	COG1396	Moth_1598	Moth_1598	hypothetical protein	Moth_2004	Moth_2004	transcriptional regulator, XRE family with cupin	[TP0648-TP0461 (0.6214171)]
COG0457	COG1396	Moth_1146	Moth_1146	hypothetical protein	Moth_0284	Moth_0284	transcriptional regulator, XRE family	[TP0648-TP0461 (0.6214171)]
COG0457	COG1396	Moth_1146	Moth_1146	hypothetical protein	Moth_2004	Moth_2004	transcriptional regulator, XRE family with cupin	[TP0648-TP0461 (0.6214171)]
COG0457	COG1396	Moth_1146	Moth_1146	hypothetical protein	Moth_0281	Moth_0281	transcriptional regulator, XRE family	[TP0648-TP0461 (0.6214171)]
COG0457	COG1396	Moth_1598	Moth_1598	hypothetical protein	Moth_0281	Moth_0281	transcriptional regulator, XRE family	[TP0648-TP0461 (0.6214171)]
COG0457	COG1396	Moth_1598	Moth_1598	hypothetical protein	Moth_0278	Moth_0278	transcriptional regulator, XRE family	[TP0648-TP0461 (0.6214171)]
COG0457	COG1396	Moth_1146	Moth_1146	hypothetical protein	Moth_0278	Moth_0278	transcriptional regulator, XRE family	[TP0648-TP0461 (0.6214171)]
COG0457	COG1396	Moth_1598	Moth_1598	hypothetical protein	Moth_0284	Moth_0284	transcriptional regulator, XRE family	[TP0648-TP0461 (0.6214171)]
COG0036	COG1516	Moth_0914	Moth_0914	ribulose-phosphate 3-epimerase	Moth_0766	Moth_0766	flagellar protein FliS	[TP0945-TP0943 (0.573118)]
COG0124	COG0124	Moth_1677	Moth_1677	histidyl-tRNA synthetase	Moth_1677	Moth_1677	histidyl-tRNA synthetase	[TP0641-TP0641 (0.67365265)]
COG0526	COG5401	Moth_1829	Moth_1829	Peroxiredoxin-like	Moth_0516	Moth_0516	Spore germination protein-like	[TP0100-TP0832 (0.57057476)]
COG0526	COG5401	Moth_1624	Moth_1624	redox-active disulfide protein 2	Moth_0516	Moth_0516	Spore germination protein-like	[TP0100-TP0832 (0.57057476)]
COG0526	COG5401	Moth_1673	Moth_1673	thioredoxin	Moth_0516	Moth_0516	Spore germination protein-like	[TP0100-TP0832 (0.57057476)]
COG0526	COG5401	Moth_0927	Moth_0927	thioredoxin	Moth_2506	Moth_2506	Spore germination protein-like	[TP0100-TP0832 (0.57057476)]
COG0526	COG5401	Moth_1829	Moth_1829	Peroxiredoxin-like	Moth_2506	Moth_2506	Spore germination protein-like	[TP0100-TP0832 (0.57057476)]
COG0526	COG5401	Moth_1624	Moth_1624	redox-active disulfide protein 2	Moth_2506	Moth_2506	Spore germination protein-like	[TP0100-TP0832 (0.57057476)]
COG0526	COG5401	Moth_0927	Moth_0927	thioredoxin	Moth_0516	Moth_0516	Spore germination protein-like	[TP0100-TP0832 (0.57057476)]
COG0526	COG5401	Moth_1673	Moth_1673	thioredoxin	Moth_2506	Moth_2506	Spore germination protein-like	[TP0100-TP0832 (0.57057476)]
COG0290	COG1837	Moth_1758	Moth_1758	translation initiation factor IF-3	Moth_0968	Moth_0968	nucleic acid binding protein, containing KH	[TP0850-TP0906 (0.70629925)]
COG0420	COG1256	Moth_1789	Moth_1789	Metallophosphoesterase	Moth_0746	Moth_0746	Flagellar hook-associated protein	[TP0626-TP0660 (0.6120698)]
COG0420	COG1256	Moth_0479	Moth_0479	Metallophosphoesterase	Moth_0746	Moth_0746	Flagellar hook-associated protein	[TP0626-TP0660 (0.6120698)]
COG1214	COG3439	Moth_2159	Moth_2159	Peptidase M22, glycoprotease	Moth_1263	Moth_1263	Protein of unknown function DUF302	[TP0876-TP0895 (0.56457245)]
COG1366	COG3439	Moth_1498	Moth_1498	anti-sigma-factor antagonist (STAS) domain	Moth_1263	Moth_1263	Protein of unknown function DUF302	[TP0233-TP0895 (0.6775143)]
COG1366	COG3439	Moth_1474	Moth_1474	anti-sigma-factor antagonist (STAS) domain	Moth_1263	Moth_1263	Protein of unknown function DUF302	[TP0233-TP0895 (0.6775143)]
COG0442	COG1344	Moth_1044	Moth_1044	prolyl-tRNA synthetase	Moth_0747	Moth_0747	Flagellin-like	[TP0160-TP0792 (0.6929264), TP0160-TP0659 (0.5927278)]
COG0442	COG1344	Moth_1044	Moth_1044	prolyl-tRNA synthetase	Moth_0760	Moth_0760	Flagellin-like	[TP0160-TP0792 (0.6929264), TP0160-TP0659 (0.5927278)]
COG0211	COG1536	Moth_0559	Moth_0559	ribosomal protein L27	Moth_0772	Moth_0772	flagellar motor switch protein FliG	[TP0743-TP0400 (0.6311798)]
COG0486	COG0803	Moth_2519	Moth_2519	tRNA modification GTPase TrmE	Moth_0930	Moth_0930	Periplasmic solute binding protein	[TP0550-TP0163 (0.74372905)]
COG1536	COG1595	Moth_0772	Moth_0772	flagellar motor switch protein FliG	Moth_2479	Moth_2479	sigma-24 (FecI-like)	[TP0400-TP0092 (0.64304686)]
COG1536	COG1595	Moth_0772	Moth_0772	flagellar motor switch protein FliG	Moth_1843	Moth_1843	sigma-24 (FecI-like)	[TP0400-TP0092 (0.64304686)]
COG1536	COG1595	Moth_0772	Moth_0772	flagellar motor switch protein FliG	Moth_0958	Moth_0958	sigma-24 (FecI-like)	[TP0400-TP0092 (0.64304686)]
COG1536	COG1595	Moth_0772	Moth_0772	flagellar motor switch protein FliG	Moth_2362	Moth_2362	sigma-24 (FecI-like)	[TP0400-TP0092 (0.64304686)]
COG1558	COG4786	Moth_0769	Moth_0769	flagellar basal-body rod protein FlgC	Moth_0798	Moth_0798	hypothetical protein	[TP0397-TP0961 (0.74447966)]
COG1558	COG4786	Moth_0769	Moth_0769	flagellar basal-body rod protein FlgC	Moth_0797	Moth_0797	hypothetical protein	[TP0397-TP0961 (0.74447966)]
COG1558	COG4786	Moth_0769	Moth_0769	flagellar basal-body rod protein FlgC	Moth_0779	Moth_0779	hypothetical protein	[TP0397-TP0961 (0.74447966)]
COG0012	COG0608	Moth_2477	Moth_2477	hypothetical protein	Moth_1681	Moth_1681	single-stranded-DNA-specific exonuclease RecJ	[TP0124-TP0704 (0.626838)]
COG1214	COG1773	Moth_2159	Moth_2159	Peptidase M22, glycoprotease	Moth_1284	Moth_1284	Rubredoxin-type Fe(Cys)4 protein	[TP0876-TP0991 (0.57776016)]
COG1214	COG1773	Moth_2159	Moth_2159	Peptidase M22, glycoprotease	Moth_0620	Moth_0620	Rubredoxin-type Fe(Cys)4 protein	[TP0876-TP0991 (0.57776016)]
COG1516	COG2868	Moth_0766	Moth_0766	flagellar protein FliS	Moth_0558	Moth_0558	Protein of unknown function DUF464	[TP0943-TP0744 (0.6225916)]
COG2257	COG4786	Moth_1003	Moth_1003	flagellar biosynthesis	Moth_0779	Moth_0779	hypothetical protein	[TP0911-TP0961 (0.5510204)]
COG2257	COG4786	Moth_1003	Moth_1003	flagellar biosynthesis	Moth_0798	Moth_0798	hypothetical protein	[TP0911-TP0961 (0.5510204)]
COG2257	COG4786	Moth_1003	Moth_1003	flagellar biosynthesis	Moth_0797	Moth_0797	hypothetical protein	[TP0911-TP0961 (0.5510204)]
COG0739	COG0773	Moth_1660	Moth_1660	Glycosyl transferase, family 2	Moth_0844	murC	UDP-N-acetylmuramate--L-alanine ligase (EC 6.3.2.8) (UDP-N- acetylmuramoyl-L-alanine synthetase)	[TP0782-TP0341 (0.8145237)]
COG0739	COG0773	Moth_2401	Moth_2401	Peptidase M23B	Moth_0844	murC	UDP-N-acetylmuramate--L-alanine ligase (EC 6.3.2.8) (UDP-N- acetylmuramoyl-L-alanine synthetase)	[TP0782-TP0341 (0.8145237)]
COG0739	COG0773	Moth_1303	Moth_1303	Peptidoglycan-binding LysM	Moth_0844	murC	UDP-N-acetylmuramate--L-alanine ligase (EC 6.3.2.8) (UDP-N- acetylmuramoyl-L-alanine synthetase)	[TP0782-TP0341 (0.8145237)]
COG0739	COG0773	Moth_0548	Moth_0548	Peptidase M23B	Moth_0844	murC	UDP-N-acetylmuramate--L-alanine ligase (EC 6.3.2.8) (UDP-N- acetylmuramoyl-L-alanine synthetase)	[TP0782-TP0341 (0.8145237)]
COG0050	COG0457	Moth_2462	Moth_2462	translation elongation factor Tu	Moth_1146	Moth_1146	hypothetical protein	[TP0187-TP0067 (0.7854602)]
COG0050	COG0457	Moth_2462	Moth_2462	translation elongation factor Tu	Moth_1598	Moth_1598	hypothetical protein	[TP0187-TP0067 (0.7854602)]
COG0301	COG0457	Moth_0198	Moth_0198	Thiamine biosynthesis	Moth_1146	Moth_1146	hypothetical protein	[TP0559-TP0095 (0.76004404), TP0559-TP0067 (0.65738976)]
COG0301	COG0457	Moth_0198	Moth_0198	Thiamine biosynthesis	Moth_1598	Moth_1598	hypothetical protein	[TP0559-TP0095 (0.76004404), TP0559-TP0067 (0.65738976)]
COG0496	COG1774	Moth_1144	surE	5'-nucleotidase surE (EC 3.1.3.5) (Nucleoside 5'-monophosphate phosphohydrolase)	Moth_0044	Moth_0044	Signal peptidase II	[TP0419-TP0046 (0.7400719)]
COG0257	COG0564	Moth_2435	Moth_2435	ribosomal protein L36	Moth_0869	Moth_0869	Pseudouridine synthase, RluD	[TP0209-TP0154 (0.634929)]
COG0446	COG1582	Moth_1290	Moth_1290	FAD-dependent pyridine nucleotide-disulphide	Moth_0780	Moth_0780	Flagellar	[TP0921-TP0726 (0.78242165)]
COG0446	COG1582	Moth_1454	Moth_1454	FAD-dependent pyridine nucleotide-disulphide	Moth_0780	Moth_0780	Flagellar	[TP0921-TP0726 (0.78242165)]
COG0446	COG1582	Moth_0724	Moth_0724	FAD-dependent pyridine nucleotide-disulphide	Moth_0780	Moth_0780	Flagellar	[TP0921-TP0726 (0.78242165)]
COG0446	COG1582	Moth_1431	Moth_1431	FAD-dependent pyridine nucleotide-disulphide	Moth_0780	Moth_0780	Flagellar	[TP0921-TP0726 (0.78242165)]
COG0621	COG2208	Moth_1074	Moth_1074	hypothetical protein	Moth_0103	Moth_0103	serine phosphatase	[TP0269-TP0218 (0.77940726)]
COG0621	COG2208	Moth_0588	Moth_0588	MiaB-like tRNA modifying enzyme	Moth_0103	Moth_0103	serine phosphatase	[TP0269-TP0218 (0.77940726)]
COG0621	COG2208	Moth_1112	Moth_1112	tRNA-i(6)A37 modification enzyme MiaB	Moth_0103	Moth_0103	serine phosphatase	[TP0269-TP0218 (0.77940726)]
COG0621	COG2208	Moth_1112	Moth_1112	tRNA-i(6)A37 modification enzyme MiaB	Moth_0392	Moth_0392	serine phosphatase	[TP0269-TP0218 (0.77940726)]
COG0621	COG2208	Moth_0588	Moth_0588	MiaB-like tRNA modifying enzyme	Moth_0392	Moth_0392	serine phosphatase	[TP0269-TP0218 (0.77940726)]
COG0621	COG2208	Moth_1074	Moth_1074	hypothetical protein	Moth_0392	Moth_0392	serine phosphatase	[TP0269-TP0218 (0.77940726)]
COG0457	COG1187	Moth_1146	Moth_1146	hypothetical protein	Moth_1352	Moth_1352	Pseudouridine synthase, Rsu	[TP0067-TP0459 (0.6360361)]
COG0457	COG1187	Moth_1598	Moth_1598	hypothetical protein	Moth_1352	Moth_1352	Pseudouridine synthase, Rsu	[TP0067-TP0459 (0.6360361)]
COG0457	COG1187	Moth_1598	Moth_1598	hypothetical protein	Moth_1744	Moth_1744	Pseudouridine synthase, Rsu	[TP0067-TP0459 (0.6360361)]
COG0457	COG1187	Moth_1146	Moth_1146	hypothetical protein	Moth_1744	Moth_1744	Pseudouridine synthase, Rsu	[TP0067-TP0459 (0.6360361)]
COG0210	COG0305	Moth_0254	Moth_0254	UvrD/REP helicase	Moth_0134	Moth_0134	replicative DNA helicase	[TP0102-TP0058 (0.8842861)]
COG0210	COG0305	Moth_2014	Moth_2014	ATP-dependent DNA helicase PcrA	Moth_0134	Moth_0134	replicative DNA helicase	[TP0102-TP0058 (0.8842861)]
COG0621	COG0739	Moth_1074	Moth_1074	hypothetical protein	Moth_1303	Moth_1303	Peptidoglycan-binding LysM	[TP0269-TP0702 (0.8475093)]
COG0621	COG0739	Moth_0588	Moth_0588	MiaB-like tRNA modifying enzyme	Moth_1660	Moth_1660	Glycosyl transferase, family 2	[TP0269-TP0702 (0.8475093)]
COG0621	COG0739	Moth_1074	Moth_1074	hypothetical protein	Moth_0548	Moth_0548	Peptidase M23B	[TP0269-TP0702 (0.8475093)]
COG0621	COG0739	Moth_0588	Moth_0588	MiaB-like tRNA modifying enzyme	Moth_0548	Moth_0548	Peptidase M23B	[TP0269-TP0702 (0.8475093)]
COG0621	COG0739	Moth_1074	Moth_1074	hypothetical protein	Moth_2401	Moth_2401	Peptidase M23B	[TP0269-TP0702 (0.8475093)]
COG0621	COG0739	Moth_0588	Moth_0588	MiaB-like tRNA modifying enzyme	Moth_1303	Moth_1303	Peptidoglycan-binding LysM	[TP0269-TP0702 (0.8475093)]
COG0621	COG0739	Moth_1074	Moth_1074	hypothetical protein	Moth_1660	Moth_1660	Glycosyl transferase, family 2	[TP0269-TP0702 (0.8475093)]
COG0621	COG0739	Moth_1112	Moth_1112	tRNA-i(6)A37 modification enzyme MiaB	Moth_2401	Moth_2401	Peptidase M23B	[TP0269-TP0702 (0.8475093)]
COG0621	COG0739	Moth_1112	Moth_1112	tRNA-i(6)A37 modification enzyme MiaB	Moth_1660	Moth_1660	Glycosyl transferase, family 2	[TP0269-TP0702 (0.8475093)]
COG0621	COG0739	Moth_0588	Moth_0588	MiaB-like tRNA modifying enzyme	Moth_2401	Moth_2401	Peptidase M23B	[TP0269-TP0702 (0.8475093)]
COG0621	COG0739	Moth_1112	Moth_1112	tRNA-i(6)A37 modification enzyme MiaB	Moth_0548	Moth_0548	Peptidase M23B	[TP0269-TP0702 (0.8475093)]
COG0621	COG0739	Moth_1112	Moth_1112	tRNA-i(6)A37 modification enzyme MiaB	Moth_1303	Moth_1303	Peptidoglycan-binding LysM	[TP0269-TP0702 (0.8475093)]
COG1256	COG1516	Moth_0746	Moth_0746	Flagellar hook-associated protein	Moth_0766	Moth_0766	flagellar protein FliS	[TP0660-TP0943 (0.90609026)]
COG0552	COG1774	Moth_0962	Moth_0962	signal recognition particle-docking protein	Moth_0044	Moth_0044	Signal peptidase II	[TP0578-TP0046 (0.5421936)]
COG0257	COG1057	Moth_2435	Moth_2435	ribosomal protein L36	Moth_0564	Moth_0564	nicotinate-nucleotide adenylyltransferase-like	[TP0209-TP0741 (0.64932555)]
COG0840	COG1070	Moth_0384	Moth_0384	methyl-accepting chemotaxis sensory transducer	Moth_2025	Moth_2025	xylulokinase	[TP0640-TP0295 (0.8429581)]
COG0840	COG1070	Moth_2029	Moth_2029	methyl-accepting chemotaxis sensory transducer	Moth_2025	Moth_2025	xylulokinase	[TP0640-TP0295 (0.8429581)]
COG0840	COG1070	Moth_2029	Moth_2029	methyl-accepting chemotaxis sensory transducer	Moth_0476	Moth_0476	Carbohydrate kinase, FGGY	[TP0640-TP0295 (0.8429581)]
COG0840	COG1070	Moth_0502	Moth_0502	methyl-accepting chemotaxis sensory transducer	Moth_0476	Moth_0476	Carbohydrate kinase, FGGY	[TP0640-TP0295 (0.8429581)]
COG0840	COG1070	Moth_0572	Moth_0572	methyl-accepting chemotaxis sensory transducer	Moth_2025	Moth_2025	xylulokinase	[TP0640-TP0295 (0.8429581)]
COG0840	COG1070	Moth_0384	Moth_0384	methyl-accepting chemotaxis sensory transducer	Moth_0476	Moth_0476	Carbohydrate kinase, FGGY	[TP0640-TP0295 (0.8429581)]
COG0840	COG1070	Moth_0740	Moth_0740	methyl-accepting chemotaxis sensory transducer	Moth_0476	Moth_0476	Carbohydrate kinase, FGGY	[TP0640-TP0295 (0.8429581)]
COG0840	COG1070	Moth_0572	Moth_0572	methyl-accepting chemotaxis sensory transducer	Moth_0476	Moth_0476	Carbohydrate kinase, FGGY	[TP0640-TP0295 (0.8429581)]
COG0840	COG1070	Moth_0502	Moth_0502	methyl-accepting chemotaxis sensory transducer	Moth_2025	Moth_2025	xylulokinase	[TP0640-TP0295 (0.8429581)]
COG0840	COG1070	Moth_1487	Moth_1487	methyl-accepting chemotaxis sensory transducer	Moth_0476	Moth_0476	Carbohydrate kinase, FGGY	[TP0640-TP0295 (0.8429581)]
COG0840	COG1070	Moth_0740	Moth_0740	methyl-accepting chemotaxis sensory transducer	Moth_2025	Moth_2025	xylulokinase	[TP0640-TP0295 (0.8429581)]
COG0840	COG1070	Moth_1487	Moth_1487	methyl-accepting chemotaxis sensory transducer	Moth_2025	Moth_2025	xylulokinase	[TP0640-TP0295 (0.8429581)]
