# Supplementary material for: The Binary Protein Interactome of Treponema pallidum – The Syphilis Spirochete
Source: PLoS One. 2008 May 28;3(5):e2292. doi: 10.1371/journal.pone.0002292 (PMC2386257; doi:10.1371/journal.pone.0002292)
Supplement: Data S1 — Predicted protein-protein interactions based on our Treponema pallidum data; zip archive containing 372 files with one file per species. (6.09 MB ZIP) [file pone.0002292.s006.zip › bacteria/Mycobacterium_avium.tab]

262316 Mycobacterium avium
COG A	COG B	Locus Id A	Preferred Name(s) A	Annotation A	Locus Id B	Preferred Name(s) B	Annotation B	T. pallidum interaction
COG0186	COG1475	MAP4170	rpsQ	RpsQ {UniProtKB/TrEMBL:Q73SA5}	MAP4343c	MAP4343c	ParA {UniProtKB/TrEMBL:Q73RT5}	[TP0198-TP0271 (0.71912634)]
COG0617	COG0860	MAP4332c	MAP4332c	PcnA {UniProtKB/TrEMBL:Q73RU6}	MAP4341	MAP4341	CwlM {UniProtKB/TrEMBL:Q73RT7}	[TP0270-TP0247 (0.76828843)]
COG0617	COG0860	MAP4332c	MAP4332c	PcnA {UniProtKB/TrEMBL:Q73RU6}	MAP2021c	MAP2021c	Hypothetical protein {UniProtKB/TrEMBL:Q73YD5}	[TP0270-TP0247 (0.76828843)]
COG0617	COG0860	MAP4332c	MAP4332c	PcnA {UniProtKB/TrEMBL:Q73RU6}	MAP0318	MAP0318	Hypothetical protein {UniProtKB/TrEMBL:Q744M3}	[TP0270-TP0247 (0.76828843)]
COG0201	COG0550	MAP4198	MAP4198	SecY {UniProtKB/TrEMBL:Q73S78}	MAP0425	MAP0425	TopA {UniProtKB/TrEMBL:Q744B6}	[TP0208-TP0394 (0.8044664)]
COG0768	COG2812	MAP0019c	MAP0019c	PbpA {UniProtKB/TrEMBL:Q744R3}	MAP0322c	MAP0322c	DnaZX {UniProtKB/TrEMBL:Q744L9}	[TP0500-TP1005 (0.655462)]
COG0768	COG2812	MAP2936c	MAP2936c	Hypothetical protein {UniProtKB/TrEMBL:Q73VS5}	MAP0322c	MAP0322c	DnaZX {UniProtKB/TrEMBL:Q744L9}	[TP0500-TP1005 (0.655462)]
COG0768	COG2812	MAP1903c	MAP1903c	PbpB {UniProtKB/TrEMBL:Q73YQ2}	MAP0322c	MAP0322c	DnaZX {UniProtKB/TrEMBL:Q744L9}	[TP0500-TP1005 (0.655462)]
COG0051	COG0693	MAP4160	rpsJ	30S ribosomal protein S10	MAP0372	MAP0372	PfpI {UniProtKB/TrEMBL:Q744G9}	[TP0188-TP0445 (0.6307204)]
COG0051	COG0693	MAP4160	rpsJ	30S ribosomal protein S10	MAP0066	MAP0066	Hypothetical protein {UniProtKB/TrEMBL:Q744V7}	[TP0188-TP0445 (0.6307204)]
COG0051	COG0693	MAP4160	rpsJ	30S ribosomal protein S10	MAP1651c	MAP1651c	Hypothetical protein {UniProtKB/TrEMBL:Q73ZF2}	[TP0188-TP0445 (0.6307204)]
COG0180	COG0564	MAP3453c	MAP3453c	TrpS {UniProtKB/TrEMBL:Q73UB5}	MAP3422c	MAP3422c	Hypothetical protein {UniProtKB/TrEMBL:Q73UE6}	[TP0632-TP0339 (0.7885255)]
COG0180	COG0564	MAP3453c	MAP3453c	TrpS {UniProtKB/TrEMBL:Q73UB5}	MAP1251	MAP1251	Hypothetical protein {UniProtKB/TrEMBL:Q740U1}	[TP0632-TP0339 (0.7885255)]
COG0090	COG0223	MAP4164	rplB	RplB {UniProtKB/TrEMBL:Q73SB1}	MAP1133	fmt	Methionyl-tRNA formyltransferase (EC 2.1.2.9)	[TP0192-TP0756 (0.8610547)]
COG0632	COG2255	MAP1037	ruvA	Holliday junction ATP-dependent DNA helicase ruvA (EC 3.6.1.-)	MAP1038	ruvB	Holliday junction ATP-dependent DNA helicase ruvB (EC 3.6.1.-)	[TP0543-TP0162 (0.9659884)]
COG0462	COG0817	MAP0983c	MAP0983c	PrsA {UniProtKB/TrEMBL:Q741V4}	MAP1036	ruvC	Crossover junction endodeoxyribonuclease ruvC (EC 3.1.22.4) (Holliday junction nuclease ruvC) (Holliday junction resolvase ruvC)	[TP0294-TP0517 (0.54911256)]
COG0125	COG0586	MAP3361c	MAP3361c	Tmk {UniProtKB/TrEMBL:Q73UK7}	MAP3862c	MAP3862c	Hypothetical protein {UniProtKB/TrEMBL:Q73T57}	[TP0354-TP0779 (0.67954355)]
COG0125	COG0586	MAP3361c	MAP3361c	Tmk {UniProtKB/TrEMBL:Q73UK7}	MAP2740	MAP2740	Hypothetical protein {UniProtKB/TrEMBL:Q73WC0}	[TP0354-TP0779 (0.67954355)]
COG0257	COG0577	MAP4229	MAP4229	50S ribosomal protein L36	MAP4206c	MAP4206c	Hypothetical protein {UniProtKB/TrEMBL:Q73S70}	[TP0209-TP0962 (0.5903608)]
COG1061	COG3391	MAP0799c	MAP0799c	Hypothetical protein {UniProtKB/TrEMBL:Q742N6}	MAP1007	MAP1007	Hypothetical protein {UniProtKB/TrEMBL:Q741T0}	[TP0380-TP0421 (0.5112116)]
COG1061	COG3391	MAP2985	MAP2985	Hypothetical protein {UniProtKB/TrEMBL:Q73VM8}	MAP1007	MAP1007	Hypothetical protein {UniProtKB/TrEMBL:Q741T0}	[TP0380-TP0421 (0.5112116)]
COG0222	COG0802	MAP4126	rplL	RplL {UniProtKB/TrEMBL:Q73SE8}	MAP4260	MAP4260	Hypothetical protein {UniProtKB/TrEMBL:Q73S16}	[TP0240-TP0875 (0.8481433)]
COG0495	COG1214	MAP0048	leuS	Leucyl-tRNA synthetase (EC 6.1.1.4) (Leucine--tRNA ligase) (LeuRS)	MAP4261	MAP4261	Hypothetical protein {UniProtKB/TrEMBL:Q73S15}	[TP0586-TP0876 (0.5571989)]
COG0192	COG0592	MAP1126	metK	S-adenosylmethionine synthetase (EC 2.5.1.6) (Methionine adenosyltransferase) (AdoMet synthetase) (MAT)	MAP0002	dnaN	DNA polymerase III subunit beta (EC 2.7.7.7)	[TP0794-TP0002 (0.8412751)]
COG0360	COG0616	MAP0067	rpsF	30S ribosomal protein S6	MAP4188	MAP4188	SppA {UniProtKB/TrEMBL:Q73S88}	[TP0063-TP0997 (0.6657489)]
COG0860	COG1396	MAP0318	MAP0318	Hypothetical protein {UniProtKB/TrEMBL:Q744M3}	MAP4268c	MAP4268c	Hypothetical protein {UniProtKB/TrEMBL:Q73S10}	[TP0247-TP0461 (0.8100859)]
COG0860	COG1396	MAP2021c	MAP2021c	Hypothetical protein {UniProtKB/TrEMBL:Q73YD5}	MAP1057c	MAP1057c	Hypothetical protein {UniProtKB/TrEMBL:Q741N3}	[TP0247-TP0461 (0.8100859)]
COG0860	COG1396	MAP0318	MAP0318	Hypothetical protein {UniProtKB/TrEMBL:Q744M3}	MAP3967	MAP3967	Hypothetical protein {UniProtKB/TrEMBL:Q73SV6}	[TP0247-TP0461 (0.8100859)]
COG0860	COG1396	MAP0318	MAP0318	Hypothetical protein {UniProtKB/TrEMBL:Q744M3}	MAP1057c	MAP1057c	Hypothetical protein {UniProtKB/TrEMBL:Q741N3}	[TP0247-TP0461 (0.8100859)]
COG0860	COG1396	MAP4341	MAP4341	CwlM {UniProtKB/TrEMBL:Q73RT7}	MAP3967	MAP3967	Hypothetical protein {UniProtKB/TrEMBL:Q73SV6}	[TP0247-TP0461 (0.8100859)]
COG0860	COG1396	MAP4341	MAP4341	CwlM {UniProtKB/TrEMBL:Q73RT7}	MAP4268c	MAP4268c	Hypothetical protein {UniProtKB/TrEMBL:Q73S10}	[TP0247-TP0461 (0.8100859)]
COG0860	COG1396	MAP4341	MAP4341	CwlM {UniProtKB/TrEMBL:Q73RT7}	MAP1057c	MAP1057c	Hypothetical protein {UniProtKB/TrEMBL:Q741N3}	[TP0247-TP0461 (0.8100859)]
COG0860	COG1396	MAP2021c	MAP2021c	Hypothetical protein {UniProtKB/TrEMBL:Q73YD5}	MAP3967	MAP3967	Hypothetical protein {UniProtKB/TrEMBL:Q73SV6}	[TP0247-TP0461 (0.8100859)]
COG0860	COG1396	MAP2021c	MAP2021c	Hypothetical protein {UniProtKB/TrEMBL:Q73YD5}	MAP4268c	MAP4268c	Hypothetical protein {UniProtKB/TrEMBL:Q73S10}	[TP0247-TP0461 (0.8100859)]
COG0802	COG0860	MAP4260	MAP4260	Hypothetical protein {UniProtKB/TrEMBL:Q73S16}	MAP4341	MAP4341	CwlM {UniProtKB/TrEMBL:Q73RT7}	[TP0875-TP0247 (0.90700364)]
COG0802	COG0860	MAP4260	MAP4260	Hypothetical protein {UniProtKB/TrEMBL:Q73S16}	MAP2021c	MAP2021c	Hypothetical protein {UniProtKB/TrEMBL:Q73YD5}	[TP0875-TP0247 (0.90700364)]
COG0802	COG0860	MAP4260	MAP4260	Hypothetical protein {UniProtKB/TrEMBL:Q73S16}	MAP0318	MAP0318	Hypothetical protein {UniProtKB/TrEMBL:Q744M3}	[TP0875-TP0247 (0.90700364)]
COG0495	COG0761	MAP0048	leuS	Leucyl-tRNA synthetase (EC 6.1.1.4) (Leucine--tRNA ligase) (LeuRS)	MAP2684c	ispH	4-hydroxy-3-methylbut-2-enyl diphosphate reductase (EC 1.17.1.2)	[TP0586-TP0547 (0.63095015)]
COG0820	COG2812	MAP2943c	MAP2943c	Hypothetical protein {UniProtKB/TrEMBL:Q73VR8}	MAP0322c	MAP0322c	DnaZX {UniProtKB/TrEMBL:Q744L9}	[TP0068-TP1005 (0.60435057)]
COG0234	COG1200	MAP4264	groS	10 kDa chaperonin (Protein Cpn10) (groES protein) (10 kDa antigen)	MAP3009c	MAP3009c	RecG {UniProtKB/TrEMBL:Q73VK4}	[TP1013-TP0687 (0.84594196)]
COG0084	COG2201	MAP0973	MAP0973	Hypothetical protein {UniProtKB/TrEMBL:Q741W4}	MAP3232	MAP3232	Hypothetical protein {UniProtKB/TrEMBL:Q73UY4}	[TP0994-TP0631 (0.71912634)]
COG0084	COG2201	MAP0973	MAP0973	Hypothetical protein {UniProtKB/TrEMBL:Q741W4}	MAP3235c	MAP3235c	Hypothetical protein {UniProtKB/TrEMBL:Q73UY1}	[TP0994-TP0631 (0.71912634)]
COG0257	COG1253	MAP4229	MAP4229	50S ribosomal protein L36	MAP1551c	MAP1551c	Hypothetical protein {UniProtKB/TrEMBL:Q73ZQ0}	[TP0209-TP0027 (0.74441797)]
COG0257	COG1253	MAP4229	MAP4229	50S ribosomal protein L36	MAP1550c	MAP1550c	Hypothetical protein {UniProtKB/TrEMBL:Q73ZQ1}	[TP0209-TP0027 (0.74441797)]
COG0257	COG1253	MAP4229	MAP4229	50S ribosomal protein L36	MAP2146c	MAP2146c	Hypothetical protein {UniProtKB/TrEMBL:Q73Y12}	[TP0209-TP0027 (0.74441797)]
COG0060	COG0681	MAP1246	ileS	Isoleucyl-tRNA synthetase (EC 6.1.1.5) (Isoleucine--tRNA ligase) (IleRS)	MAP2971c	MAP2971c	LepB {UniProtKB/TrEMBL:Q73VP2}	[TP0452-TP0185 (0.79878455)]
COG0558	COG2239	MAP1535	MAP1535	PgsA2 {UniProtKB/TrEMBL:Q73ZR6}	MAP2065	MAP2065	Hypothetical protein {UniProtKB/TrEMBL:Q73Y91}	[TP0256-TP0917 (0.6007029)]
COG0558	COG2239	MAP1535	MAP1535	PgsA2 {UniProtKB/TrEMBL:Q73ZR6}	MAP2550	MAP2550	Hypothetical protein {UniProtKB/TrEMBL:Q73WW0}	[TP0256-TP0917 (0.6007029)]
COG0558	COG2239	MAP2714c	MAP2714c	PgsA {UniProtKB/TrEMBL:Q73WE6}	MAP2065	MAP2065	Hypothetical protein {UniProtKB/TrEMBL:Q73Y91}	[TP0256-TP0917 (0.6007029)]
COG0558	COG2239	MAP2857c	MAP2857c	PgsA3 {UniProtKB/TrEMBL:Q73W04}	MAP2065	MAP2065	Hypothetical protein {UniProtKB/TrEMBL:Q73Y91}	[TP0256-TP0917 (0.6007029)]
COG0558	COG2239	MAP2857c	MAP2857c	PgsA3 {UniProtKB/TrEMBL:Q73W04}	MAP2550	MAP2550	Hypothetical protein {UniProtKB/TrEMBL:Q73WW0}	[TP0256-TP0917 (0.6007029)]
COG0558	COG2239	MAP2714c	MAP2714c	PgsA {UniProtKB/TrEMBL:Q73WE6}	MAP2550	MAP2550	Hypothetical protein {UniProtKB/TrEMBL:Q73WW0}	[TP0256-TP0917 (0.6007029)]
COG1352	COG1595	MAP3233c	MAP3233c	Hypothetical protein {UniProtKB/TrEMBL:Q73UY3}	MAP2557c	MAP2557c	SigE {UniProtKB/TrEMBL:Q73WV3}	[TP0630-TP0092 (0.6191048)]
COG1352	COG1595	MAP3233c	MAP3233c	Hypothetical protein {UniProtKB/TrEMBL:Q73UY3}	MAP2166	MAP2166	Hypothetical protein {UniProtKB/TrEMBL:Q73XZ2}	[TP0630-TP0092 (0.6191048)]
COG1352	COG1595	MAP3233c	MAP3233c	Hypothetical protein {UniProtKB/TrEMBL:Q73UY3}	MAP1757c	MAP1757c	Hypothetical protein {UniProtKB/TrEMBL:Q73Z46}	[TP0630-TP0092 (0.6191048)]
COG1352	COG1595	MAP3233c	MAP3233c	Hypothetical protein {UniProtKB/TrEMBL:Q73UY3}	MAP3324c	MAP3324c	SigH {UniProtKB/TrEMBL:Q73UP2}	[TP0630-TP0092 (0.6191048)]
COG1352	COG1595	MAP3233c	MAP3233c	Hypothetical protein {UniProtKB/TrEMBL:Q73UY3}	MAP0946c	MAP0946c	Hypothetical protein {UniProtKB/TrEMBL:Q741Z1}	[TP0630-TP0092 (0.6191048)]
COG1352	COG1595	MAP3233c	MAP3233c	Hypothetical protein {UniProtKB/TrEMBL:Q73UY3}	MAP4337	MAP4337	SigM {UniProtKB/TrEMBL:Q73RU1}	[TP0630-TP0092 (0.6191048)]
COG1352	COG1595	MAP3233c	MAP3233c	Hypothetical protein {UniProtKB/TrEMBL:Q73UY3}	MAP0170	MAP0170	SigI {UniProtKB/TrEMBL:Q745H2}	[TP0630-TP0092 (0.6191048)]
COG1352	COG1595	MAP3233c	MAP3233c	Hypothetical protein {UniProtKB/TrEMBL:Q73UY3}	MAP1770c	MAP1770c	Hypothetical protein {UniProtKB/TrEMBL:Q73Z33}	[TP0630-TP0092 (0.6191048)]
COG1352	COG1595	MAP3233c	MAP3233c	Hypothetical protein {UniProtKB/TrEMBL:Q73UY3}	MAP4275	MAP4275	SigD {UniProtKB/TrEMBL:Q73S03}	[TP0630-TP0092 (0.6191048)]
COG1352	COG1595	MAP3233c	MAP3233c	Hypothetical protein {UniProtKB/TrEMBL:Q73UY3}	MAP4201	MAP4201	SigL {UniProtKB/TrEMBL:Q73S75}	[TP0630-TP0092 (0.6191048)]
COG1352	COG1595	MAP3233c	MAP3233c	Hypothetical protein {UniProtKB/TrEMBL:Q73UY3}	MAP3621c	MAP3621c	SigG {UniProtKB/TrEMBL:Q73TU7}	[TP0630-TP0092 (0.6191048)]
COG1352	COG1595	MAP3233c	MAP3233c	Hypothetical protein {UniProtKB/TrEMBL:Q73UY3}	MAP3446c	MAP3446c	SigJ {UniProtKB/TrEMBL:Q73UC2}	[TP0630-TP0092 (0.6191048)]
COG0465	COG0465	MAP0448	MAP0448	FtsH {UniProtKB/TrEMBL:Q743Z3}	MAP0448	MAP0448	FtsH {UniProtKB/TrEMBL:Q743Z3}	[TP0330-TP0330 (0.73856413)]
COG0860	COG1192	MAP2021c	MAP2021c	Hypothetical protein {UniProtKB/TrEMBL:Q73YD5}	MAP4344c	MAP4344c	ParB {UniProtKB/TrEMBL:Q73RT4}	[TP0247-TP0272 (0.7527567)]
COG0860	COG1192	MAP4341	MAP4341	CwlM {UniProtKB/TrEMBL:Q73RT7}	MAP4344c	MAP4344c	ParB {UniProtKB/TrEMBL:Q73RT4}	[TP0247-TP0272 (0.7527567)]
COG0860	COG1192	MAP0318	MAP0318	Hypothetical protein {UniProtKB/TrEMBL:Q744M3}	MAP3314c	MAP3314c	Hypothetical protein {UniProtKB/TrEMBL:Q73UQ2}	[TP0247-TP0272 (0.7527567)]
COG0860	COG1192	MAP4341	MAP4341	CwlM {UniProtKB/TrEMBL:Q73RT7}	MAP1410	MAP1410	Hypothetical protein {UniProtKB/TrEMBL:Q740E1}	[TP0247-TP0272 (0.7527567)]
COG0860	COG1192	MAP0318	MAP0318	Hypothetical protein {UniProtKB/TrEMBL:Q744M3}	MAP1410	MAP1410	Hypothetical protein {UniProtKB/TrEMBL:Q740E1}	[TP0247-TP0272 (0.7527567)]
COG0860	COG1192	MAP2021c	MAP2021c	Hypothetical protein {UniProtKB/TrEMBL:Q73YD5}	MAP1410	MAP1410	Hypothetical protein {UniProtKB/TrEMBL:Q740E1}	[TP0247-TP0272 (0.7527567)]
COG0860	COG1192	MAP2021c	MAP2021c	Hypothetical protein {UniProtKB/TrEMBL:Q73YD5}	MAP3314c	MAP3314c	Hypothetical protein {UniProtKB/TrEMBL:Q73UQ2}	[TP0247-TP0272 (0.7527567)]
COG0860	COG1192	MAP0318	MAP0318	Hypothetical protein {UniProtKB/TrEMBL:Q744M3}	MAP4344c	MAP4344c	ParB {UniProtKB/TrEMBL:Q73RT4}	[TP0247-TP0272 (0.7527567)]
COG0860	COG1192	MAP4341	MAP4341	CwlM {UniProtKB/TrEMBL:Q73RT7}	MAP3314c	MAP3314c	Hypothetical protein {UniProtKB/TrEMBL:Q73UQ2}	[TP0247-TP0272 (0.7527567)]
COG0265	COG0817	MAP0403	MAP0403	Hypothetical protein {UniProtKB/TrEMBL:Q744D8}	MAP1036	ruvC	Crossover junction endodeoxyribonuclease ruvC (EC 3.1.22.4) (Holliday junction nuclease ruvC) (Holliday junction resolvase ruvC)	[TP0773-TP0517 (0.5118523)]
COG0265	COG0817	MAP0918	MAP0918	Hypothetical protein {UniProtKB/TrEMBL:Q742B9}	MAP1036	ruvC	Crossover junction endodeoxyribonuclease ruvC (EC 3.1.22.4) (Holliday junction nuclease ruvC) (Holliday junction resolvase ruvC)	[TP0773-TP0517 (0.5118523)]
COG0265	COG0817	MAP2555c	MAP2555c	HtrA {UniProtKB/TrEMBL:Q73WV5}	MAP1036	ruvC	Crossover junction endodeoxyribonuclease ruvC (EC 3.1.22.4) (Holliday junction nuclease ruvC) (Holliday junction resolvase ruvC)	[TP0773-TP0517 (0.5118523)]
COG0265	COG0817	MAP3527	MAP3527	34kDa protein precursor	MAP1036	ruvC	Crossover junction endodeoxyribonuclease ruvC (EC 3.1.22.4) (Holliday junction nuclease ruvC) (Holliday junction resolvase ruvC)	[TP0773-TP0517 (0.5118523)]
COG0187	COG0358	MAP0005	gyrB	DNA gyrase subunit B (EC 5.99.1.3)	MAP2130c	MAP2130c	DnaG {UniProtKB/TrEMBL:Q73Y28}	[TP1006-TP0492 (0.55112576)]
COG1154	COG2812	MAP2803c	MAP2803c	Dxs {UniProtKB/TrEMBL:Q73W57}	MAP0322c	MAP0322c	DnaZX {UniProtKB/TrEMBL:Q744L9}	[TP0824-TP1005 (0.68180764)]
COG0237	COG0552	MAP1326	coaE	Dephospho-CoA kinase (EC 2.7.1.24) (Dephosphocoenzyme A kinase)	MAP2989c	MAP2989c	FtsY {UniProtKB/TrEMBL:Q73VM4}	[TP0296-TP0578 (0.7885255)]
COG0080	COG0265	MAP4112	rplK	50S ribosomal protein L11	MAP2555c	MAP2555c	HtrA {UniProtKB/TrEMBL:Q73WV5}	[TP0237-TP0773 (0.6164146)]
COG0080	COG0265	MAP4112	rplK	50S ribosomal protein L11	MAP0918	MAP0918	Hypothetical protein {UniProtKB/TrEMBL:Q742B9}	[TP0237-TP0773 (0.6164146)]
COG0080	COG0265	MAP4112	rplK	50S ribosomal protein L11	MAP3527	MAP3527	34kDa protein precursor	[TP0237-TP0773 (0.6164146)]
COG0080	COG0265	MAP4112	rplK	50S ribosomal protein L11	MAP0403	MAP0403	Hypothetical protein {UniProtKB/TrEMBL:Q744D8}	[TP0237-TP0773 (0.6164146)]
COG2812	COG2812	MAP0322c	MAP0322c	DnaZX {UniProtKB/TrEMBL:Q744L9}	MAP0322c	MAP0322c	DnaZX {UniProtKB/TrEMBL:Q744L9}	[TP1005-TP1005 (0.52391654)]
COG1466	COG1847	MAP2225c	MAP2225c	Hypothetical protein {UniProtKB/TrEMBL:Q73XT4}	MAP4346c	MAP4346c	Hypothetical protein {UniProtKB/TrEMBL:Q73RT3}	[TP0588-TP0948 (0.74372905)]
COG0223	COG0234	MAP1133	fmt	Methionyl-tRNA formyltransferase (EC 2.1.2.9)	MAP4264	groS	10 kDa chaperonin (Protein Cpn10) (groES protein) (10 kDa antigen)	[TP0756-TP1013 (0.64276713)]
COG0036	COG1653	MAP1135	MAP1135	Rpe {UniProtKB/TrEMBL:Q741F6}	MAP1769c	MAP1769c	Hypothetical protein {UniProtKB/TrEMBL:Q73Z34}	[TP0945-TP0074 (0.654426)]
COG0036	COG1653	MAP1135	MAP1135	Rpe {UniProtKB/TrEMBL:Q741F6}	MAP2548c	MAP2548c	LpqY {UniProtKB/TrEMBL:Q73WW2}	[TP0945-TP0074 (0.654426)]
COG0036	COG1653	MAP1135	MAP1135	Rpe {UniProtKB/TrEMBL:Q741F6}	MAP2092	MAP2092	UspC {UniProtKB/TrEMBL:Q73Y65}	[TP0945-TP0074 (0.654426)]
COG0357	COG0459	MAP4345c	gid	Methyltransferase gidB (EC 2.1.-.-) (Glucose-inhibited division protein B)	MAP4265	groL1	60 kDa chaperonin 1 (Protein Cpn60 1) (groEL protein 1)	[TP0946-TP0030 (0.68326145)]
COG0357	COG0459	MAP4345c	gid	Methyltransferase gidB (EC 2.1.-.-) (Glucose-inhibited division protein B)	MAP3936	groL2	60 kDa chaperonin 2 (Protein Cpn60 2) (groEL protein 2) (65 kDa antigen) (Heat shock protein 65)	[TP0946-TP0030 (0.68326145)]
COG0664	COG1074	MAP0082	MAP0082	Hypothetical protein {UniProtKB/TrEMBL:Q744Y5}	MAP4092c	MAP4092c	Hypothetical protein {UniProtKB/TrEMBL:Q73SI1}	[TP0089-TP0898 (0.8304331)]
COG0664	COG1074	MAP0398c	MAP0398c	Hypothetical protein {UniProtKB/TrEMBL:Q744E3}	MAP4092c	MAP4092c	Hypothetical protein {UniProtKB/TrEMBL:Q73SI1}	[TP0089-TP0898 (0.8304331)]
COG0664	COG1074	MAP0082	MAP0082	Hypothetical protein {UniProtKB/TrEMBL:Q744Y5}	MAP4093c	MAP4093c	Hypothetical protein {UniProtKB/TrEMBL:Q73SI0}	[TP0089-TP0898 (0.8304331)]
COG0664	COG1074	MAP0398c	MAP0398c	Hypothetical protein {UniProtKB/TrEMBL:Q744E3}	MAP4093c	MAP4093c	Hypothetical protein {UniProtKB/TrEMBL:Q73SI0}	[TP0089-TP0898 (0.8304331)]
COG0223	COG0242	MAP1133	fmt	Methionyl-tRNA formyltransferase (EC 2.1.2.9)	MAP3918c	MAP3918c	Def {UniProtKB/TrEMBL:Q73T03}	[TP0756-TP0757 (0.8300303)]
COG0233	COG0359	MAP2945c	frr	Ribosome recycling factor (Ribosome-releasing factor) (RRF)	MAP0070	rplI	RplI {UniProtKB/TrEMBL:Q744X5}	[TP0604-TP0060 (0.5105792)]
COG0552	COG1061	MAP2989c	MAP2989c	FtsY {UniProtKB/TrEMBL:Q73VM4}	MAP0799c	MAP0799c	Hypothetical protein {UniProtKB/TrEMBL:Q742N6}	[TP0578-TP0380 (0.62695336)]
COG0552	COG1061	MAP2989c	MAP2989c	FtsY {UniProtKB/TrEMBL:Q73VM4}	MAP2985	MAP2985	Hypothetical protein {UniProtKB/TrEMBL:Q73VM8}	[TP0578-TP0380 (0.62695336)]
COG0265	COG0492	MAP3527	MAP3527	34kDa protein precursor	MAP4339	MAP4339	Thioredoxin reductase {UniProtKB/TrEMBL:Q93AQ4}	[TP0773-TP0814 (0.6926654)]
COG0265	COG0492	MAP2555c	MAP2555c	HtrA {UniProtKB/TrEMBL:Q73WV5}	MAP4339	MAP4339	Thioredoxin reductase {UniProtKB/TrEMBL:Q93AQ4}	[TP0773-TP0814 (0.6926654)]
COG0265	COG0492	MAP0403	MAP0403	Hypothetical protein {UniProtKB/TrEMBL:Q744D8}	MAP4339	MAP4339	Thioredoxin reductase {UniProtKB/TrEMBL:Q93AQ4}	[TP0773-TP0814 (0.6926654)]
COG0265	COG0492	MAP0918	MAP0918	Hypothetical protein {UniProtKB/TrEMBL:Q742B9}	MAP4339	MAP4339	Thioredoxin reductase {UniProtKB/TrEMBL:Q93AQ4}	[TP0773-TP0814 (0.6926654)]
COG0153	COG0242	MAP4072	MAP4072	GalK {UniProtKB/TrEMBL:Q73SK1}	MAP3918c	MAP3918c	Def {UniProtKB/TrEMBL:Q73T03}	[TP0418-TP0757 (0.51512045)]
COG0465	COG0772	MAP0448	MAP0448	FtsH {UniProtKB/TrEMBL:Q743Z3}	MAP1898c	MAP1898c	FtsW {UniProtKB/TrEMBL:Q73YQ7}	[TP0330-TP0387 (0.8016956)]
COG0465	COG0772	MAP0448	MAP0448	FtsH {UniProtKB/TrEMBL:Q743Z3}	MAP0020c	MAP0020c	RodA {UniProtKB/TrEMBL:Q744R2}	[TP0330-TP0387 (0.8016956)]
COG0234	COG0792	MAP4264	groS	10 kDa chaperonin (Protein Cpn10) (groES protein) (10 kDa antigen)	MAP2965c	MAP2965c	Hypothetical protein {UniProtKB/TrEMBL:Q73VP8}	[TP1013-TP0913 (0.7815084)]
COG0192	COG0217	MAP1126	metK	S-adenosylmethionine synthetase (EC 2.5.1.6) (Methionine adenosyltransferase) (AdoMet synthetase) (MAT)	MAP1030	MAP_1030	Hypothetical UPF0082 protein MAP1030	[TP0794-TP0474 (0.71912634)]
COG1122	COG1432	MAP2098c	MAP2098c	Hypothetical protein {UniProtKB/TrEMBL:Q73Y59}	MAP4069c	MAP4069c	Hypothetical protein {UniProtKB/TrEMBL:Q73SK4}	[TP0227-TP0894 (0.7171434)]
COG1122	COG1432	MAP3132	MAP3132	Hypothetical protein {UniProtKB/TrEMBL:Q73V82}	MAP4069c	MAP4069c	Hypothetical protein {UniProtKB/TrEMBL:Q73SK4}	[TP0227-TP0894 (0.7171434)]
COG1122	COG1432	MAP3731c	MAP3731c	Hypothetical protein {UniProtKB/TrEMBL:Q73TI7}	MAP4069c	MAP4069c	Hypothetical protein {UniProtKB/TrEMBL:Q73SK4}	[TP0227-TP0894 (0.7171434)]
COG0201	COG2239	MAP4198	MAP4198	SecY {UniProtKB/TrEMBL:Q73S78}	MAP2550	MAP2550	Hypothetical protein {UniProtKB/TrEMBL:Q73WW0}	[TP0208-TP0917 (0.5527395)]
COG0201	COG2239	MAP4198	MAP4198	SecY {UniProtKB/TrEMBL:Q73S78}	MAP2065	MAP2065	Hypothetical protein {UniProtKB/TrEMBL:Q73Y91}	[TP0208-TP0917 (0.5527395)]
COG0092	COG0301	MAP4167	rpsC	30S ribosomal protein S3	MAP1699	MAP1699	ThiI {UniProtKB/TrEMBL:Q73ZA4}	[TP0195-TP0559 (0.66944)]
COG0860	COG1214	MAP4341	MAP4341	CwlM {UniProtKB/TrEMBL:Q73RT7}	MAP4261	MAP4261	Hypothetical protein {UniProtKB/TrEMBL:Q73S15}	[TP0247-TP0876 (0.6334264)]
COG0860	COG1214	MAP2021c	MAP2021c	Hypothetical protein {UniProtKB/TrEMBL:Q73YD5}	MAP4261	MAP4261	Hypothetical protein {UniProtKB/TrEMBL:Q73S15}	[TP0247-TP0876 (0.6334264)]
COG0860	COG1214	MAP0318	MAP0318	Hypothetical protein {UniProtKB/TrEMBL:Q744M3}	MAP4261	MAP4261	Hypothetical protein {UniProtKB/TrEMBL:Q73S15}	[TP0247-TP0876 (0.6334264)]
COG0305	COG2812	MAP0071	MAP0071	DnaB {UniProtKB/TrEMBL:Q744X4}	MAP0322c	MAP0322c	DnaZX {UniProtKB/TrEMBL:Q744L9}	[TP0058-TP1005 (0.7130585)]
COG0188	COG0526	MAP0006	MAP0006	GyrA {UniProtKB/TrEMBL:Q744Q8}	MAP0647c	MAP0647c	ThiX {UniProtKB/TrEMBL:Q743D8}	[TP0005-TP0100 (0.7885434)]
COG0188	COG0526	MAP0006	MAP0006	GyrA {UniProtKB/TrEMBL:Q744Q8}	MAP1196	MAP1196	TrxB {UniProtKB/TrEMBL:Q740Z6}	[TP0005-TP0100 (0.7885434)]
COG0188	COG0526	MAP0006	MAP0006	GyrA {UniProtKB/TrEMBL:Q744Q8}	MAP2942c	MAP2942c	Mpt53 {UniProtKB/TrEMBL:Q73VR9}	[TP0005-TP0100 (0.7885434)]
COG0188	COG0526	MAP0006	MAP0006	GyrA {UniProtKB/TrEMBL:Q744Q8}	MAP0401	MAP0401	Hypothetical protein {UniProtKB/TrEMBL:Q744E0}	[TP0005-TP0100 (0.7885434)]
COG0188	COG0526	MAP0006	MAP0006	GyrA {UniProtKB/TrEMBL:Q744Q8}	MAP4340	MAP4340	Thioredoxin {UniProtKB/TrEMBL:Q93AQ3}	[TP0005-TP0100 (0.7885434)]
COG0188	COG0526	MAP0006	MAP0006	GyrA {UniProtKB/TrEMBL:Q744Q8}	MAP4001	MAP4001	Hypothetical protein {UniProtKB/TrEMBL:Q73SS2}	[TP0005-TP0100 (0.7885434)]
COG0188	COG0526	MAP0006	MAP0006	GyrA {UniProtKB/TrEMBL:Q744Q8}	MAP4022	MAP4022	Hypothetical protein {UniProtKB/TrEMBL:Q73SQ1}	[TP0005-TP0100 (0.7885434)]
COG0526	COG0771	MAP2942c	MAP2942c	Mpt53 {UniProtKB/TrEMBL:Q73VR9}	MAP1899c	murD	UDP-N-acetylmuramoylalanine--D-glutamate ligase (EC 6.3.2.9) (UDP-N- acetylmuramoyl-L-alanyl-D-glutamate synthetase) (D-glutamic acid- adding enzyme)	[TP0100-TP0903 (0.59509045)]
COG0526	COG0771	MAP0647c	MAP0647c	ThiX {UniProtKB/TrEMBL:Q743D8}	MAP1899c	murD	UDP-N-acetylmuramoylalanine--D-glutamate ligase (EC 6.3.2.9) (UDP-N- acetylmuramoyl-L-alanyl-D-glutamate synthetase) (D-glutamic acid- adding enzyme)	[TP0100-TP0903 (0.59509045)]
COG0526	COG0771	MAP4022	MAP4022	Hypothetical protein {UniProtKB/TrEMBL:Q73SQ1}	MAP1899c	murD	UDP-N-acetylmuramoylalanine--D-glutamate ligase (EC 6.3.2.9) (UDP-N- acetylmuramoyl-L-alanyl-D-glutamate synthetase) (D-glutamic acid- adding enzyme)	[TP0100-TP0903 (0.59509045)]
COG0526	COG0771	MAP4001	MAP4001	Hypothetical protein {UniProtKB/TrEMBL:Q73SS2}	MAP1899c	murD	UDP-N-acetylmuramoylalanine--D-glutamate ligase (EC 6.3.2.9) (UDP-N- acetylmuramoyl-L-alanyl-D-glutamate synthetase) (D-glutamic acid- adding enzyme)	[TP0100-TP0903 (0.59509045)]
COG0526	COG0771	MAP0401	MAP0401	Hypothetical protein {UniProtKB/TrEMBL:Q744E0}	MAP1899c	murD	UDP-N-acetylmuramoylalanine--D-glutamate ligase (EC 6.3.2.9) (UDP-N- acetylmuramoyl-L-alanyl-D-glutamate synthetase) (D-glutamic acid- adding enzyme)	[TP0100-TP0903 (0.59509045)]
COG0526	COG0771	MAP1196	MAP1196	TrxB {UniProtKB/TrEMBL:Q740Z6}	MAP1899c	murD	UDP-N-acetylmuramoylalanine--D-glutamate ligase (EC 6.3.2.9) (UDP-N- acetylmuramoyl-L-alanyl-D-glutamate synthetase) (D-glutamic acid- adding enzyme)	[TP0100-TP0903 (0.59509045)]
COG0526	COG0771	MAP4340	MAP4340	Thioredoxin {UniProtKB/TrEMBL:Q93AQ3}	MAP1899c	murD	UDP-N-acetylmuramoylalanine--D-glutamate ligase (EC 6.3.2.9) (UDP-N- acetylmuramoyl-L-alanyl-D-glutamate synthetase) (D-glutamic acid- adding enzyme)	[TP0100-TP0903 (0.59509045)]
COG0762	COG2239	MAP1890c	MAP1890c	Hypothetical protein {UniProtKB/TrEMBL:Q73YR5}	MAP2065	MAP2065	Hypothetical protein {UniProtKB/TrEMBL:Q73Y91}	[TP0668-TP0917 (0.5215956)]
COG0762	COG2239	MAP1890c	MAP1890c	Hypothetical protein {UniProtKB/TrEMBL:Q73YR5}	MAP2550	MAP2550	Hypothetical protein {UniProtKB/TrEMBL:Q73WW0}	[TP0668-TP0917 (0.5215956)]
COG0504	COG1475	MAP1406	MAP1406	PyrG {UniProtKB/TrEMBL:Q740E5}	MAP4343c	MAP4343c	ParA {UniProtKB/TrEMBL:Q73RT5}	[TP0305-TP0271 (0.70252794)]
COG0149	COG2239	MAP1166	MAP1166	Tpi {UniProtKB/TrEMBL:Q741C5}	MAP2065	MAP2065	Hypothetical protein {UniProtKB/TrEMBL:Q73Y91}	[TP0537-TP0917 (0.5527395)]
COG0149	COG2239	MAP1166	MAP1166	Tpi {UniProtKB/TrEMBL:Q741C5}	MAP2550	MAP2550	Hypothetical protein {UniProtKB/TrEMBL:Q73WW0}	[TP0537-TP0917 (0.5527395)]
COG0250	COG0772	MAP4111	MAP4111	NusG {UniProtKB/TrEMBL:Q73SG3}	MAP0020c	MAP0020c	RodA {UniProtKB/TrEMBL:Q744R2}	[TP0236-TP0387 (0.7470728)]
COG0250	COG0772	MAP4111	MAP4111	NusG {UniProtKB/TrEMBL:Q73SG3}	MAP1898c	MAP1898c	FtsW {UniProtKB/TrEMBL:Q73YQ7}	[TP0236-TP0387 (0.7470728)]
COG0103	COG0211	MAP4246	MAP4246	RpsI {UniProtKB/TrEMBL:Q73S30}	MAP2265c	rpmA	50S ribosomal protein L27	[TP1024-TP0743 (0.87139803)]
COG0621	COG2812	MAP2846c	MAP2846c	Hypothetical protein {UniProtKB/TrEMBL:Q73W15}	MAP0322c	MAP0322c	DnaZX {UniProtKB/TrEMBL:Q744L9}	[TP0754-TP1005 (0.5550382)]
COG1432	COG1488	MAP4069c	MAP4069c	Hypothetical protein {UniProtKB/TrEMBL:Q73SK4}	MAP2430	MAP2430	Hypothetical protein {UniProtKB/TrEMBL:Q73X79}	[TP0894-TP0628 (0.59059936)]
COG0693	COG0761	MAP0372	MAP0372	PfpI {UniProtKB/TrEMBL:Q744G9}	MAP2684c	ispH	4-hydroxy-3-methylbut-2-enyl diphosphate reductase (EC 1.17.1.2)	[TP0445-TP0547 (0.53976095)]
COG0693	COG0761	MAP1651c	MAP1651c	Hypothetical protein {UniProtKB/TrEMBL:Q73ZF2}	MAP2684c	ispH	4-hydroxy-3-methylbut-2-enyl diphosphate reductase (EC 1.17.1.2)	[TP0445-TP0547 (0.53976095)]
COG0693	COG0761	MAP0066	MAP0066	Hypothetical protein {UniProtKB/TrEMBL:Q744V7}	MAP2684c	ispH	4-hydroxy-3-methylbut-2-enyl diphosphate reductase (EC 1.17.1.2)	[TP0445-TP0547 (0.53976095)]
COG0223	COG0664	MAP1133	fmt	Methionyl-tRNA formyltransferase (EC 2.1.2.9)	MAP0082	MAP0082	Hypothetical protein {UniProtKB/TrEMBL:Q744Y5}	[TP0756-TP0995 (0.69102824)]
COG0223	COG0664	MAP1133	fmt	Methionyl-tRNA formyltransferase (EC 2.1.2.9)	MAP0398c	MAP0398c	Hypothetical protein {UniProtKB/TrEMBL:Q744E3}	[TP0756-TP0995 (0.69102824)]
COG0773	COG0817	MAP1896c	murC	UDP-N-acetylmuramate--L-alanine ligase (EC 6.3.2.8) (UDP-N- acetylmuramoyl-L-alanine synthetase)	MAP1036	ruvC	Crossover junction endodeoxyribonuclease ruvC (EC 3.1.22.4) (Holliday junction nuclease ruvC) (Holliday junction resolvase ruvC)	[TP0341-TP0517 (0.7285616)]
COG0301	COG0566	MAP1699	MAP1699	ThiI {UniProtKB/TrEMBL:Q73ZA4}	MAP3859	MAP3859	Hypothetical protein {UniProtKB/TrEMBL:Q73T60}	[TP0559-TP0054 (0.678511)]
COG0301	COG0566	MAP1699	MAP1699	ThiI {UniProtKB/TrEMBL:Q73ZA4}	MAP0479	MAP0479	Hypothetical protein {UniProtKB/TrEMBL:Q743W2}	[TP0559-TP0054 (0.678511)]
COG0301	COG0566	MAP1699	MAP1699	ThiI {UniProtKB/TrEMBL:Q73ZA4}	MAP0820	MAP0820	Hypothetical protein {UniProtKB/TrEMBL:Q742L5}	[TP0559-TP0054 (0.678511)]
COG0301	COG0566	MAP1699	MAP1699	ThiI {UniProtKB/TrEMBL:Q73ZA4}	MAP1355	MAP1355	TsnR {UniProtKB/TrEMBL:Q740J5}	[TP0559-TP0054 (0.678511)]
COG0124	COG0465	MAP1052	hisS	Histidyl-tRNA synthetase (EC 6.1.1.21) (Histidine--tRNA ligase) (HisRS)	MAP0448	MAP0448	FtsH {UniProtKB/TrEMBL:Q743Z3}	[TP0641-TP0330 (0.76316583)]
COG1396	COG2206	MAP1057c	MAP1057c	Hypothetical protein {UniProtKB/TrEMBL:Q741N3}	MAP3352c	MAP3352c	Hypothetical protein {UniProtKB/TrEMBL:Q73UL4}	[TP0461-TP0877 (0.81002605)]
COG1396	COG2206	MAP3967	MAP3967	Hypothetical protein {UniProtKB/TrEMBL:Q73SV6}	MAP3352c	MAP3352c	Hypothetical protein {UniProtKB/TrEMBL:Q73UL4}	[TP0461-TP0877 (0.81002605)]
COG1396	COG2206	MAP4268c	MAP4268c	Hypothetical protein {UniProtKB/TrEMBL:Q73S10}	MAP3352c	MAP3352c	Hypothetical protein {UniProtKB/TrEMBL:Q73UL4}	[TP0461-TP0877 (0.81002605)]
COG0250	COG3439	MAP4111	MAP4111	NusG {UniProtKB/TrEMBL:Q73SG3}	MAP3536	MAP3536	Hypothetical protein {UniProtKB/TrEMBL:Q73U32}	[TP0236-TP0895 (0.72267145)]
COG0257	COG0719	MAP4229	MAP4229	50S ribosomal protein L36	MAP1187	MAP1187	Hypothetical protein {UniProtKB/TrEMBL:Q741A5}	[TP0209-TP0612 (0.6772987)]
COG0257	COG0719	MAP4229	MAP4229	50S ribosomal protein L36	MAP1188	MAP1188	Hypothetical protein {UniProtKB/TrEMBL:Q741A4}	[TP0209-TP0612 (0.6772987)]
COG0493	COG1488	MAP0825	MAP0825	FprB {UniProtKB/TrEMBL:Q742L0}	MAP2430	MAP2430	Hypothetical protein {UniProtKB/TrEMBL:Q73X79}	[TP0735-TP0628 (0.6598422)]
COG0493	COG1488	MAP3176	MAP3176	FprA {UniProtKB/TrEMBL:Q73V40}	MAP2430	MAP2430	Hypothetical protein {UniProtKB/TrEMBL:Q73X79}	[TP0735-TP0628 (0.6598422)]
COG0493	COG1488	MAP0173	MAP0173	GltD {UniProtKB/TrEMBL:Q745G9}	MAP2430	MAP2430	Hypothetical protein {UniProtKB/TrEMBL:Q73X79}	[TP0735-TP0628 (0.6598422)]
COG0173	COG0493	MAP1063	aspS	Aspartyl-tRNA synthetase (EC 6.1.1.12) (Aspartate--tRNA ligase) (AspRS)	MAP3176	MAP3176	FprA {UniProtKB/TrEMBL:Q73V40}	[TP0985-TP0735 (0.50901)]
COG0173	COG0493	MAP1063	aspS	Aspartyl-tRNA synthetase (EC 6.1.1.12) (Aspartate--tRNA ligase) (AspRS)	MAP0825	MAP0825	FprB {UniProtKB/TrEMBL:Q742L0}	[TP0985-TP0735 (0.50901)]
COG0173	COG0493	MAP1063	aspS	Aspartyl-tRNA synthetase (EC 6.1.1.12) (Aspartate--tRNA ligase) (AspRS)	MAP0173	MAP0173	GltD {UniProtKB/TrEMBL:Q745G9}	[TP0985-TP0735 (0.50901)]
COG0275	COG0820	MAP1905c	mraW	S-adenosyl-methyltransferase mraW (EC 2.1.1.-)	MAP2943c	MAP2943c	Hypothetical protein {UniProtKB/TrEMBL:Q73VR8}	[TP0384-TP0068 (0.79878455)]
COG0242	COG0360	MAP3918c	MAP3918c	Def {UniProtKB/TrEMBL:Q73T03}	MAP0067	rpsF	30S ribosomal protein S6	[TP0757-TP0063 (0.54983324)]
COG0693	COG1653	MAP0372	MAP0372	PfpI {UniProtKB/TrEMBL:Q744G9}	MAP1769c	MAP1769c	Hypothetical protein {UniProtKB/TrEMBL:Q73Z34}	[TP0445-TP0074 (0.5751514)]
COG0693	COG1653	MAP0066	MAP0066	Hypothetical protein {UniProtKB/TrEMBL:Q744V7}	MAP1769c	MAP1769c	Hypothetical protein {UniProtKB/TrEMBL:Q73Z34}	[TP0445-TP0074 (0.5751514)]
COG0693	COG1653	MAP1651c	MAP1651c	Hypothetical protein {UniProtKB/TrEMBL:Q73ZF2}	MAP2548c	MAP2548c	LpqY {UniProtKB/TrEMBL:Q73WW2}	[TP0445-TP0074 (0.5751514)]
COG0693	COG1653	MAP0372	MAP0372	PfpI {UniProtKB/TrEMBL:Q744G9}	MAP2548c	MAP2548c	LpqY {UniProtKB/TrEMBL:Q73WW2}	[TP0445-TP0074 (0.5751514)]
COG0693	COG1653	MAP0066	MAP0066	Hypothetical protein {UniProtKB/TrEMBL:Q744V7}	MAP2092	MAP2092	UspC {UniProtKB/TrEMBL:Q73Y65}	[TP0445-TP0074 (0.5751514)]
COG0693	COG1653	MAP1651c	MAP1651c	Hypothetical protein {UniProtKB/TrEMBL:Q73ZF2}	MAP1769c	MAP1769c	Hypothetical protein {UniProtKB/TrEMBL:Q73Z34}	[TP0445-TP0074 (0.5751514)]
COG0693	COG1653	MAP1651c	MAP1651c	Hypothetical protein {UniProtKB/TrEMBL:Q73ZF2}	MAP2092	MAP2092	UspC {UniProtKB/TrEMBL:Q73Y65}	[TP0445-TP0074 (0.5751514)]
COG0693	COG1653	MAP0372	MAP0372	PfpI {UniProtKB/TrEMBL:Q744G9}	MAP2092	MAP2092	UspC {UniProtKB/TrEMBL:Q73Y65}	[TP0445-TP0074 (0.5751514)]
COG0693	COG1653	MAP0066	MAP0066	Hypothetical protein {UniProtKB/TrEMBL:Q744V7}	MAP2548c	MAP2548c	LpqY {UniProtKB/TrEMBL:Q73WW2}	[TP0445-TP0074 (0.5751514)]
COG0267	COG0357	MAP3769c	MAP3769c	RpmG {UniProtKB/TrEMBL:Q73TE9}	MAP4345c	gid	Methyltransferase gidB (EC 2.1.-.-) (Glucose-inhibited division protein B)	[TP0234-TP0946 (0.6249908)]
COG0267	COG0357	MAP4106	MAP4106	RpmG2 {UniProtKB/TrEMBL:Q73SG8}	MAP4345c	gid	Methyltransferase gidB (EC 2.1.-.-) (Glucose-inhibited division protein B)	[TP0234-TP0946 (0.6249908)]
COG0234	COG0772	MAP4264	groS	10 kDa chaperonin (Protein Cpn10) (groES protein) (10 kDa antigen)	MAP0020c	MAP0020c	RodA {UniProtKB/TrEMBL:Q744R2}	[TP1013-TP0387 (0.81326103)]
COG0234	COG0772	MAP4264	groS	10 kDa chaperonin (Protein Cpn10) (groES protein) (10 kDa antigen)	MAP1898c	MAP1898c	FtsW {UniProtKB/TrEMBL:Q73YQ7}	[TP1013-TP0387 (0.81326103)]
COG0305	COG1595	MAP0071	MAP0071	DnaB {UniProtKB/TrEMBL:Q744X4}	MAP4275	MAP4275	SigD {UniProtKB/TrEMBL:Q73S03}	[TP0058-TP0092 (0.74082893)]
COG0305	COG1595	MAP0071	MAP0071	DnaB {UniProtKB/TrEMBL:Q744X4}	MAP4201	MAP4201	SigL {UniProtKB/TrEMBL:Q73S75}	[TP0058-TP0092 (0.74082893)]
COG0305	COG1595	MAP0071	MAP0071	DnaB {UniProtKB/TrEMBL:Q744X4}	MAP1757c	MAP1757c	Hypothetical protein {UniProtKB/TrEMBL:Q73Z46}	[TP0058-TP0092 (0.74082893)]
COG0305	COG1595	MAP0071	MAP0071	DnaB {UniProtKB/TrEMBL:Q744X4}	MAP2557c	MAP2557c	SigE {UniProtKB/TrEMBL:Q73WV3}	[TP0058-TP0092 (0.74082893)]
COG0305	COG1595	MAP0071	MAP0071	DnaB {UniProtKB/TrEMBL:Q744X4}	MAP3324c	MAP3324c	SigH {UniProtKB/TrEMBL:Q73UP2}	[TP0058-TP0092 (0.74082893)]
COG0305	COG1595	MAP0071	MAP0071	DnaB {UniProtKB/TrEMBL:Q744X4}	MAP0946c	MAP0946c	Hypothetical protein {UniProtKB/TrEMBL:Q741Z1}	[TP0058-TP0092 (0.74082893)]
COG0305	COG1595	MAP0071	MAP0071	DnaB {UniProtKB/TrEMBL:Q744X4}	MAP3621c	MAP3621c	SigG {UniProtKB/TrEMBL:Q73TU7}	[TP0058-TP0092 (0.74082893)]
COG0305	COG1595	MAP0071	MAP0071	DnaB {UniProtKB/TrEMBL:Q744X4}	MAP2166	MAP2166	Hypothetical protein {UniProtKB/TrEMBL:Q73XZ2}	[TP0058-TP0092 (0.74082893)]
COG0305	COG1595	MAP0071	MAP0071	DnaB {UniProtKB/TrEMBL:Q744X4}	MAP4337	MAP4337	SigM {UniProtKB/TrEMBL:Q73RU1}	[TP0058-TP0092 (0.74082893)]
COG0305	COG1595	MAP0071	MAP0071	DnaB {UniProtKB/TrEMBL:Q744X4}	MAP3446c	MAP3446c	SigJ {UniProtKB/TrEMBL:Q73UC2}	[TP0058-TP0092 (0.74082893)]
COG0305	COG1595	MAP0071	MAP0071	DnaB {UniProtKB/TrEMBL:Q744X4}	MAP1770c	MAP1770c	Hypothetical protein {UniProtKB/TrEMBL:Q73Z33}	[TP0058-TP0092 (0.74082893)]
COG0305	COG1595	MAP0071	MAP0071	DnaB {UniProtKB/TrEMBL:Q744X4}	MAP0170	MAP0170	SigI {UniProtKB/TrEMBL:Q745H2}	[TP0058-TP0092 (0.74082893)]
COG0228	COG0250	MAP2977c	rpsP	30S ribosomal protein S16	MAP4111	MAP4111	NusG {UniProtKB/TrEMBL:Q73SG3}	[TP0905-TP0236 (0.7099409)]
COG0465	COG0532	MAP0448	MAP0448	FtsH {UniProtKB/TrEMBL:Q743Z3}	MAP2907c	infB	Translation initiation factor IF-2	[TP0330-TP0891 (0.8751731)]
COG0326	COG0353	MAP2069c	htpG	Chaperone protein htpG (Heat shock protein htpG) (High temperature protein G)	MAP0316c	recR	Recombination protein recR	[TP0984-TP1004 (0.5573069)]
COG0301	COG1643	MAP1699	MAP1699	ThiI {UniProtKB/TrEMBL:Q73ZA4}	MAP1684	MAP1684	HrpA {UniProtKB/TrEMBL:Q73ZB9}	[TP0559-TP0526 (0.5663735)]
COG0265	COG1381	MAP3527	MAP3527	34kDa protein precursor	MAP2142c	recO	DNA repair protein recO (Recombination protein O)	[TP0773-TP0636 (0.870009)]
COG0265	COG1381	MAP0403	MAP0403	Hypothetical protein {UniProtKB/TrEMBL:Q744D8}	MAP2142c	recO	DNA repair protein recO (Recombination protein O)	[TP0773-TP0636 (0.870009)]
COG0265	COG1381	MAP0918	MAP0918	Hypothetical protein {UniProtKB/TrEMBL:Q742B9}	MAP2142c	recO	DNA repair protein recO (Recombination protein O)	[TP0773-TP0636 (0.870009)]
COG0265	COG1381	MAP2555c	MAP2555c	HtrA {UniProtKB/TrEMBL:Q73WV5}	MAP2142c	recO	DNA repair protein recO (Recombination protein O)	[TP0773-TP0636 (0.870009)]
COG0195	COG1643	MAP2909c	MAP2909c	NusA {UniProtKB/TrEMBL:Q73VV2}	MAP1684	MAP1684	HrpA {UniProtKB/TrEMBL:Q73ZB9}	[TP0892-TP0526 (0.71912634)]
COG1352	COG2206	MAP3233c	MAP3233c	Hypothetical protein {UniProtKB/TrEMBL:Q73UY3}	MAP3352c	MAP3352c	Hypothetical protein {UniProtKB/TrEMBL:Q73UL4}	[TP0630-TP0877 (0.67253613)]
COG0705	COG1187	MAP2425c	MAP2425c	Hypothetical protein {UniProtKB/TrEMBL:Q73X84}	MAP1413	MAP1413	Hypothetical protein {UniProtKB/TrEMBL:Q740D8}	[TP0982-TP0459 (0.6079956)]
COG0705	COG1187	MAP2426c	MAP2426c	Hypothetical protein {UniProtKB/TrEMBL:Q73X83}	MAP1413	MAP1413	Hypothetical protein {UniProtKB/TrEMBL:Q740D8}	[TP0982-TP0459 (0.6079956)]
COG0080	COG0301	MAP4112	rplK	50S ribosomal protein L11	MAP1699	MAP1699	ThiI {UniProtKB/TrEMBL:Q73ZA4}	[TP0237-TP0559 (0.59848577)]
COG0782	COG0860	MAP1027c	MAP1027c	GreA {UniProtKB/TrEMBL:Q741R0}	MAP4341	MAP4341	CwlM {UniProtKB/TrEMBL:Q73RT7}	[TP0019-TP0247 (0.7668169)]
COG0782	COG0860	MAP1027c	MAP1027c	GreA {UniProtKB/TrEMBL:Q741R0}	MAP0318	MAP0318	Hypothetical protein {UniProtKB/TrEMBL:Q744M3}	[TP0019-TP0247 (0.7668169)]
COG0782	COG0860	MAP0237c	MAP0237c	Hypothetical protein {UniProtKB/TrEMBL:Q745N6}	MAP4341	MAP4341	CwlM {UniProtKB/TrEMBL:Q73RT7}	[TP0019-TP0247 (0.7668169)]
COG0782	COG0860	MAP0237c	MAP0237c	Hypothetical protein {UniProtKB/TrEMBL:Q745N6}	MAP0318	MAP0318	Hypothetical protein {UniProtKB/TrEMBL:Q744M3}	[TP0019-TP0247 (0.7668169)]
COG0782	COG0860	MAP1027c	MAP1027c	GreA {UniProtKB/TrEMBL:Q741R0}	MAP2021c	MAP2021c	Hypothetical protein {UniProtKB/TrEMBL:Q73YD5}	[TP0019-TP0247 (0.7668169)]
COG0782	COG0860	MAP0237c	MAP0237c	Hypothetical protein {UniProtKB/TrEMBL:Q745N6}	MAP2021c	MAP2021c	Hypothetical protein {UniProtKB/TrEMBL:Q73YD5}	[TP0019-TP0247 (0.7668169)]
COG0103	COG1432	MAP4246	MAP4246	RpsI {UniProtKB/TrEMBL:Q73S30}	MAP4069c	MAP4069c	Hypothetical protein {UniProtKB/TrEMBL:Q73SK4}	[TP1024-TP0894 (0.64955014)]
COG0220	COG0455	MAP3643c	trmB	tRNA (guanine-N(7)-)-methyltransferase (EC 2.1.1.33) (tRNA(m7G46)- methyltransferase)	MAP0171c	MAP0171c	Hypothetical protein {UniProtKB/TrEMBL:Q745H1}	[TP0464-TP0712 (0.7885255)]
COG0220	COG0455	MAP3643c	trmB	tRNA (guanine-N(7)-)-methyltransferase (EC 2.1.1.33) (tRNA(m7G46)- methyltransferase)	MAP0163	MAP0163	Hypothetical protein {UniProtKB/TrEMBL:Q745F8}	[TP0464-TP0712 (0.7885255)]
COG0220	COG0455	MAP3643c	trmB	tRNA (guanine-N(7)-)-methyltransferase (EC 2.1.1.33) (tRNA(m7G46)- methyltransferase)	MAP3043c	MAP3043c	Hypothetical protein {UniProtKB/TrEMBL:Q73VH1}	[TP0464-TP0712 (0.7885255)]
COG0220	COG0455	MAP3643c	trmB	tRNA (guanine-N(7)-)-methyltransferase (EC 2.1.1.33) (tRNA(m7G46)- methyltransferase)	MAP4026	MAP4026	Hypothetical protein {UniProtKB/TrEMBL:Q73SP7}	[TP0464-TP0712 (0.7885255)]
COG0322	COG0353	MAP1146	uvrC	UvrABC system protein C (Protein uvrC) (Excinuclease ABC subunit C)	MAP0316c	recR	Recombination protein recR	[TP0472-TP1004 (0.53674763)]
COG0322	COG0353	MAP1930	MAP1930	Hypothetical protein {UniProtKB/TrEMBL:Q73YM5}	MAP0316c	recR	Recombination protein recR	[TP0472-TP1004 (0.53674763)]
COG0771	COG1595	MAP1899c	murD	UDP-N-acetylmuramoylalanine--D-glutamate ligase (EC 6.3.2.9) (UDP-N- acetylmuramoyl-L-alanyl-D-glutamate synthetase) (D-glutamic acid- adding enzyme)	MAP3446c	MAP3446c	SigJ {UniProtKB/TrEMBL:Q73UC2}	[TP0903-TP0092 (0.6651206)]
COG0771	COG1595	MAP1899c	murD	UDP-N-acetylmuramoylalanine--D-glutamate ligase (EC 6.3.2.9) (UDP-N- acetylmuramoyl-L-alanyl-D-glutamate synthetase) (D-glutamic acid- adding enzyme)	MAP1757c	MAP1757c	Hypothetical protein {UniProtKB/TrEMBL:Q73Z46}	[TP0903-TP0092 (0.6651206)]
COG0771	COG1595	MAP1899c	murD	UDP-N-acetylmuramoylalanine--D-glutamate ligase (EC 6.3.2.9) (UDP-N- acetylmuramoyl-L-alanyl-D-glutamate synthetase) (D-glutamic acid- adding enzyme)	MAP4201	MAP4201	SigL {UniProtKB/TrEMBL:Q73S75}	[TP0903-TP0092 (0.6651206)]
COG0771	COG1595	MAP1899c	murD	UDP-N-acetylmuramoylalanine--D-glutamate ligase (EC 6.3.2.9) (UDP-N- acetylmuramoyl-L-alanyl-D-glutamate synthetase) (D-glutamic acid- adding enzyme)	MAP2557c	MAP2557c	SigE {UniProtKB/TrEMBL:Q73WV3}	[TP0903-TP0092 (0.6651206)]
COG0771	COG1595	MAP1899c	murD	UDP-N-acetylmuramoylalanine--D-glutamate ligase (EC 6.3.2.9) (UDP-N- acetylmuramoyl-L-alanyl-D-glutamate synthetase) (D-glutamic acid- adding enzyme)	MAP3621c	MAP3621c	SigG {UniProtKB/TrEMBL:Q73TU7}	[TP0903-TP0092 (0.6651206)]
COG0771	COG1595	MAP1899c	murD	UDP-N-acetylmuramoylalanine--D-glutamate ligase (EC 6.3.2.9) (UDP-N- acetylmuramoyl-L-alanyl-D-glutamate synthetase) (D-glutamic acid- adding enzyme)	MAP4275	MAP4275	SigD {UniProtKB/TrEMBL:Q73S03}	[TP0903-TP0092 (0.6651206)]
COG0771	COG1595	MAP1899c	murD	UDP-N-acetylmuramoylalanine--D-glutamate ligase (EC 6.3.2.9) (UDP-N- acetylmuramoyl-L-alanyl-D-glutamate synthetase) (D-glutamic acid- adding enzyme)	MAP4337	MAP4337	SigM {UniProtKB/TrEMBL:Q73RU1}	[TP0903-TP0092 (0.6651206)]
COG0771	COG1595	MAP1899c	murD	UDP-N-acetylmuramoylalanine--D-glutamate ligase (EC 6.3.2.9) (UDP-N- acetylmuramoyl-L-alanyl-D-glutamate synthetase) (D-glutamic acid- adding enzyme)	MAP3324c	MAP3324c	SigH {UniProtKB/TrEMBL:Q73UP2}	[TP0903-TP0092 (0.6651206)]
COG0771	COG1595	MAP1899c	murD	UDP-N-acetylmuramoylalanine--D-glutamate ligase (EC 6.3.2.9) (UDP-N- acetylmuramoyl-L-alanyl-D-glutamate synthetase) (D-glutamic acid- adding enzyme)	MAP0170	MAP0170	SigI {UniProtKB/TrEMBL:Q745H2}	[TP0903-TP0092 (0.6651206)]
COG0771	COG1595	MAP1899c	murD	UDP-N-acetylmuramoylalanine--D-glutamate ligase (EC 6.3.2.9) (UDP-N- acetylmuramoyl-L-alanyl-D-glutamate synthetase) (D-glutamic acid- adding enzyme)	MAP0946c	MAP0946c	Hypothetical protein {UniProtKB/TrEMBL:Q741Z1}	[TP0903-TP0092 (0.6651206)]
COG0771	COG1595	MAP1899c	murD	UDP-N-acetylmuramoylalanine--D-glutamate ligase (EC 6.3.2.9) (UDP-N- acetylmuramoyl-L-alanyl-D-glutamate synthetase) (D-glutamic acid- adding enzyme)	MAP2166	MAP2166	Hypothetical protein {UniProtKB/TrEMBL:Q73XZ2}	[TP0903-TP0092 (0.6651206)]
COG0771	COG1595	MAP1899c	murD	UDP-N-acetylmuramoylalanine--D-glutamate ligase (EC 6.3.2.9) (UDP-N- acetylmuramoyl-L-alanyl-D-glutamate synthetase) (D-glutamic acid- adding enzyme)	MAP1770c	MAP1770c	Hypothetical protein {UniProtKB/TrEMBL:Q73Z33}	[TP0903-TP0092 (0.6651206)]
COG0188	COG0305	MAP0006	MAP0006	GyrA {UniProtKB/TrEMBL:Q744Q8}	MAP0071	MAP0071	DnaB {UniProtKB/TrEMBL:Q744X4}	[TP0005-TP0058 (0.73312306)]
COG1825	COG2812	MAP0979c	ctc	50S ribosomal protein L25 (General stress protein CTC)	MAP0322c	MAP0322c	DnaZX {UniProtKB/TrEMBL:Q744L9}	[TP0372-TP1005 (0.6540257)]
COG0024	COG1121	MAP2934c	MAP2934c	Map {UniProtKB/TrEMBL:Q73VS7}	MAP3775c	MAP3775c	Hypothetical protein {UniProtKB/TrEMBL:Q73TE3}	[TP0842-TP0164 (0.77940726)]
COG0024	COG1121	MAP2934c	MAP2934c	Map {UniProtKB/TrEMBL:Q73VS7}	MAP0488c	MAP0488c	Hypothetical protein {UniProtKB/TrEMBL:Q743V3}	[TP0842-TP0164 (0.77940726)]
COG0024	COG1121	MAP4200	MAP4200	Map' {UniProtKB/TrEMBL:Q73S76}	MAP3775c	MAP3775c	Hypothetical protein {UniProtKB/TrEMBL:Q73TE3}	[TP0842-TP0164 (0.77940726)]
COG0024	COG1121	MAP4200	MAP4200	Map' {UniProtKB/TrEMBL:Q73S76}	MAP0488c	MAP0488c	Hypothetical protein {UniProtKB/TrEMBL:Q743V3}	[TP0842-TP0164 (0.77940726)]
COG0361	COG1214	MAP4228	infA	Translation initiation factor IF-1	MAP4261	MAP4261	Hypothetical protein {UniProtKB/TrEMBL:Q73S15}	[TP0097-TP0876 (0.56457245)]
COG1643	COG2137	MAP1684	MAP1684	HrpA {UniProtKB/TrEMBL:Q73ZB9}	MAP2847c	MAP2847c	RecX {UniProtKB/TrEMBL:Q73W14}	[TP0526-TP1023 (0.64955014)]
COG0255	COG1011	MAP4169	MAP4169	RpmC {UniProtKB/TrEMBL:Q73SA6}	MAP1728c	MAP1728c	YfnB {UniProtKB/TrEMBL:Q73Z75}	[TP0197-TP0158 (0.6077605)]
COG1108	COG2239	MAP3774c	MAP3774c	Hypothetical protein {UniProtKB/TrEMBL:Q73TE4}	MAP2550	MAP2550	Hypothetical protein {UniProtKB/TrEMBL:Q73WW0}	[TP0165-TP0917 (0.5215956)]
COG1108	COG2239	MAP0487c	MAP0487c	Hypothetical protein {UniProtKB/TrEMBL:Q743V4}	MAP2550	MAP2550	Hypothetical protein {UniProtKB/TrEMBL:Q73WW0}	[TP0165-TP0917 (0.5215956)]
COG1108	COG2239	MAP0487c	MAP0487c	Hypothetical protein {UniProtKB/TrEMBL:Q743V4}	MAP2065	MAP2065	Hypothetical protein {UniProtKB/TrEMBL:Q73Y91}	[TP0165-TP0917 (0.5215956)]
COG1108	COG2239	MAP3774c	MAP3774c	Hypothetical protein {UniProtKB/TrEMBL:Q73TE4}	MAP2065	MAP2065	Hypothetical protein {UniProtKB/TrEMBL:Q73Y91}	[TP0165-TP0917 (0.5215956)]
COG0546	COG0739	MAP1984	MAP1984	Hypothetical protein {UniProtKB/TrEMBL:Q73YH2}	MAP2957	MAP2957	Hypothetical protein {UniProtKB/TrEMBL:Q73VQ6}	[TP0554-TP0782 (0.73069036)]
COG0546	COG0739	MAP0382c	MAP0382c	Hypothetical protein {UniProtKB/TrEMBL:Q744F9}	MAP0895c	MAP0895c	Hypothetical protein {UniProtKB/TrEMBL:Q742E0}	[TP0554-TP0782 (0.73069036)]
COG0546	COG0739	MAP0382c	MAP0382c	Hypothetical protein {UniProtKB/TrEMBL:Q744F9}	MAP2957	MAP2957	Hypothetical protein {UniProtKB/TrEMBL:Q73VQ6}	[TP0554-TP0782 (0.73069036)]
COG0546	COG0739	MAP1984	MAP1984	Hypothetical protein {UniProtKB/TrEMBL:Q73YH2}	MAP0895c	MAP0895c	Hypothetical protein {UniProtKB/TrEMBL:Q742E0}	[TP0554-TP0782 (0.73069036)]
COG0242	COG1187	MAP3918c	MAP3918c	Def {UniProtKB/TrEMBL:Q73T03}	MAP1413	MAP1413	Hypothetical protein {UniProtKB/TrEMBL:Q740D8}	[TP0757-TP0459 (0.5284328)]
COG0420	COG0739	MAP2494c	MAP2494c	Hypothetical protein {UniProtKB/TrEMBL:Q73X16}	MAP0895c	MAP0895c	Hypothetical protein {UniProtKB/TrEMBL:Q742E0}	[TP0626-TP0782 (0.7781429)]
COG0420	COG0739	MAP2494c	MAP2494c	Hypothetical protein {UniProtKB/TrEMBL:Q73X16}	MAP2957	MAP2957	Hypothetical protein {UniProtKB/TrEMBL:Q73VQ6}	[TP0626-TP0782 (0.7781429)]
COG1385	COG2812	MAP2161c	MAP2161c	Hypothetical protein {UniProtKB/TrEMBL:Q73XZ7}	MAP0322c	MAP0322c	DnaZX {UniProtKB/TrEMBL:Q744L9}	[TP0276-TP1005 (0.66627616)]
COG0217	COG0739	MAP1030	MAP_1030	Hypothetical UPF0082 protein MAP1030	MAP0895c	MAP0895c	Hypothetical protein {UniProtKB/TrEMBL:Q742E0}	[TP0474-TP0864 (0.82349855)]
COG0217	COG0739	MAP1030	MAP_1030	Hypothetical UPF0082 protein MAP1030	MAP2957	MAP2957	Hypothetical protein {UniProtKB/TrEMBL:Q73VQ6}	[TP0474-TP0864 (0.82349855)]
COG0242	COG0254	MAP3918c	MAP3918c	Def {UniProtKB/TrEMBL:Q73T03}	MAP3771	rpmE2	50S ribosomal protein L31 type B	[TP0757-TP0255 (0.6434887)]
COG0242	COG0254	MAP3918c	MAP3918c	Def {UniProtKB/TrEMBL:Q73T03}	MAP2463c	rpmE	50S ribosomal protein L31	[TP0757-TP0255 (0.6434887)]
COG0442	COG1466	MAP2913c	MAP2913c	ProS {UniProtKB/TrEMBL:Q73VU8}	MAP2225c	MAP2225c	Hypothetical protein {UniProtKB/TrEMBL:Q73XT4}	[TP0160-TP0588 (0.66563916)]
COG0785	COG2239	MAP4023	MAP4023	CcsA {UniProtKB/TrEMBL:Q73SQ0}	MAP2065	MAP2065	Hypothetical protein {UniProtKB/TrEMBL:Q73Y91}	[TP0101-TP0917 (0.5215956)]
COG0785	COG2239	MAP2941c	MAP2941c	Hypothetical protein {UniProtKB/TrEMBL:Q73VS0}	MAP2065	MAP2065	Hypothetical protein {UniProtKB/TrEMBL:Q73Y91}	[TP0101-TP0917 (0.5215956)]
COG0785	COG2239	MAP4023	MAP4023	CcsA {UniProtKB/TrEMBL:Q73SQ0}	MAP2550	MAP2550	Hypothetical protein {UniProtKB/TrEMBL:Q73WW0}	[TP0101-TP0917 (0.5215956)]
COG0785	COG2239	MAP2941c	MAP2941c	Hypothetical protein {UniProtKB/TrEMBL:Q73VS0}	MAP2550	MAP2550	Hypothetical protein {UniProtKB/TrEMBL:Q73WW0}	[TP0101-TP0917 (0.5215956)]
COG0705	COG2239	MAP2426c	MAP2426c	Hypothetical protein {UniProtKB/TrEMBL:Q73X83}	MAP2065	MAP2065	Hypothetical protein {UniProtKB/TrEMBL:Q73Y91}	[TP0982-TP0917 (0.5527395)]
COG0705	COG2239	MAP2426c	MAP2426c	Hypothetical protein {UniProtKB/TrEMBL:Q73X83}	MAP2550	MAP2550	Hypothetical protein {UniProtKB/TrEMBL:Q73WW0}	[TP0982-TP0917 (0.5527395)]
COG0705	COG2239	MAP2425c	MAP2425c	Hypothetical protein {UniProtKB/TrEMBL:Q73X84}	MAP2550	MAP2550	Hypothetical protein {UniProtKB/TrEMBL:Q73WW0}	[TP0982-TP0917 (0.5527395)]
COG0705	COG2239	MAP2425c	MAP2425c	Hypothetical protein {UniProtKB/TrEMBL:Q73X84}	MAP2065	MAP2065	Hypothetical protein {UniProtKB/TrEMBL:Q73Y91}	[TP0982-TP0917 (0.5527395)]
COG0305	COG0593	MAP0071	MAP0071	DnaB {UniProtKB/TrEMBL:Q744X4}	MAP0001	dnaA	Chromosomal replication initiator protein dnaA	[TP0058-TP0001 (0.9013428)]
COG0772	COG2239	MAP1898c	MAP1898c	FtsW {UniProtKB/TrEMBL:Q73YQ7}	MAP2550	MAP2550	Hypothetical protein {UniProtKB/TrEMBL:Q73WW0}	[TP0501-TP0917 (0.53388965), TP0387-TP0917 (0.61041105)]
COG0772	COG2239	MAP0020c	MAP0020c	RodA {UniProtKB/TrEMBL:Q744R2}	MAP2550	MAP2550	Hypothetical protein {UniProtKB/TrEMBL:Q73WW0}	[TP0501-TP0917 (0.53388965), TP0387-TP0917 (0.61041105)]
COG0772	COG2239	MAP1898c	MAP1898c	FtsW {UniProtKB/TrEMBL:Q73YQ7}	MAP2065	MAP2065	Hypothetical protein {UniProtKB/TrEMBL:Q73Y91}	[TP0501-TP0917 (0.53388965), TP0387-TP0917 (0.61041105)]
COG0772	COG2239	MAP0020c	MAP0020c	RodA {UniProtKB/TrEMBL:Q744R2}	MAP2065	MAP2065	Hypothetical protein {UniProtKB/TrEMBL:Q73Y91}	[TP0501-TP0917 (0.53388965), TP0387-TP0917 (0.61041105)]
COG0178	COG1197	MAP1341	MAP1341	UvrA {UniProtKB/TrEMBL:Q740K9}	MAP0987	MAP0987	Mfd {UniProtKB/TrEMBL:Q741V0}	[TP0514-TP0344 (0.9414915)]
COG0264	COG0544	MAP2955c	tsf	Elongation factor Ts (EF-Ts)	MAP2282c	tig	Trigger factor {UniProtKB/Swiss-Prot:Q73XM7}	[TP0605-TP0506 (0.9100214)]
COG0495	COG1475	MAP0048	leuS	Leucyl-tRNA synthetase (EC 6.1.1.4) (Leucine--tRNA ligase) (LeuRS)	MAP4343c	MAP4343c	ParA {UniProtKB/TrEMBL:Q73RT5}	[TP0586-TP0271 (0.63095015)]
COG0099	COG0216	MAP4230	rpsM	RpsM {UniProtKB/TrEMBL:Q73S46}	MAP2462c	prfA	Peptide chain release factor 1 (RF-1)	[TP0210-TP0051 (0.8775348)]
COG0442	COG0552	MAP2913c	MAP2913c	ProS {UniProtKB/TrEMBL:Q73VU8}	MAP2989c	MAP2989c	FtsY {UniProtKB/TrEMBL:Q73VM4}	[TP0160-TP0578 (0.56216276)]
COG0242	COG0319	MAP3918c	MAP3918c	Def {UniProtKB/TrEMBL:Q73T03}	MAP2159c	MAP_2159c	UPF0054 protein MAP_2159c	[TP0757-TP0650 (0.630912)]
COG0465	COG0558	MAP0448	MAP0448	FtsH {UniProtKB/TrEMBL:Q743Z3}	MAP1535	MAP1535	PgsA2 {UniProtKB/TrEMBL:Q73ZR6}	[TP0765-TP0256 (0.8653493)]
COG0465	COG0558	MAP0448	MAP0448	FtsH {UniProtKB/TrEMBL:Q743Z3}	MAP2714c	MAP2714c	PgsA {UniProtKB/TrEMBL:Q73WE6}	[TP0765-TP0256 (0.8653493)]
COG0465	COG0558	MAP0448	MAP0448	FtsH {UniProtKB/TrEMBL:Q743Z3}	MAP2857c	MAP2857c	PgsA3 {UniProtKB/TrEMBL:Q73W04}	[TP0765-TP0256 (0.8653493)]
COG0024	COG0462	MAP4200	MAP4200	Map' {UniProtKB/TrEMBL:Q73S76}	MAP0983c	MAP0983c	PrsA {UniProtKB/TrEMBL:Q741V4}	[TP0842-TP0294 (0.8762697)]
COG0024	COG0462	MAP2934c	MAP2934c	Map {UniProtKB/TrEMBL:Q73VS7}	MAP0983c	MAP0983c	PrsA {UniProtKB/TrEMBL:Q741V4}	[TP0842-TP0294 (0.8762697)]
COG0125	COG0361	MAP3361c	MAP3361c	Tmk {UniProtKB/TrEMBL:Q73UK7}	MAP4228	infA	Translation initiation factor IF-1	[TP0354-TP0097 (0.8382038)]
COG0319	COG0787	MAP2159c	MAP_2159c	UPF0054 protein MAP_2159c	MAP4258	alr	Alanine racemase (EC 5.1.1.1)	[TP0650-TP0681 (0.82058704)]
COG0036	COG2001	MAP1135	MAP1135	Rpe {UniProtKB/TrEMBL:Q741F6}	MAP1906c	mraZ	Protein mraZ {UniProtKB/Swiss-Prot:Q73YP9}	[TP0945-TP0383 (0.685165)]
COG0257	COG0472	MAP4229	MAP4229	50S ribosomal protein L36	MAP2459c	MAP2459c	Rfe {UniProtKB/TrEMBL:Q73X51}	[TP0209-TP0345 (0.64932555)]
COG0257	COG0472	MAP4229	MAP4229	50S ribosomal protein L36	MAP1900c	mraY	Phospho-N-acetylmuramoyl-pentapeptide-transferase (EC 2.7.8.13) (UDP- MurNAc-pentapeptide phosphotransferase)	[TP0209-TP0345 (0.64932555)]
COG0301	COG0301	MAP1699	MAP1699	ThiI {UniProtKB/TrEMBL:Q73ZA4}	MAP1699	MAP1699	ThiI {UniProtKB/TrEMBL:Q73ZA4}	[TP0559-TP0559 (0.6965584)]
COG0024	COG0125	MAP2934c	MAP2934c	Map {UniProtKB/TrEMBL:Q73VS7}	MAP3361c	MAP3361c	Tmk {UniProtKB/TrEMBL:Q73UK7}	[TP0842-TP0354 (0.8096375)]
COG0024	COG0125	MAP4200	MAP4200	Map' {UniProtKB/TrEMBL:Q73S76}	MAP3361c	MAP3361c	Tmk {UniProtKB/TrEMBL:Q73UK7}	[TP0842-TP0354 (0.8096375)]
COG0618	COG1214	MAP2905c	MAP2905c	Hypothetical protein {UniProtKB/TrEMBL:Q73VV6}	MAP4261	MAP4261	Hypothetical protein {UniProtKB/TrEMBL:Q73S15}	[TP0803-TP0876 (0.700686)]
COG0257	COG0779	MAP4229	MAP4229	50S ribosomal protein L36	MAP2910c	MAP_2910c	Hypothetical UPF0090 protein MAP2910c	[TP0209-TP0893 (0.7461857)]
COG0782	COG1057	MAP0237c	MAP0237c	Hypothetical protein {UniProtKB/TrEMBL:Q745N6}	MAP2244c	MAP2244c	Hypothetical protein {UniProtKB/TrEMBL:Q73XR5}	[TP0019-TP0741 (0.75909394)]
COG0782	COG1057	MAP1027c	MAP1027c	GreA {UniProtKB/TrEMBL:Q741R0}	MAP2244c	MAP2244c	Hypothetical protein {UniProtKB/TrEMBL:Q73XR5}	[TP0019-TP0741 (0.75909394)]
COG0090	COG1643	MAP4164	rplB	RplB {UniProtKB/TrEMBL:Q73SB1}	MAP1684	MAP1684	HrpA {UniProtKB/TrEMBL:Q73ZB9}	[TP0192-TP0526 (0.71912634)]
COG0012	COG0188	MAP2682c	MAP2682c	Hypothetical protein {UniProtKB/TrEMBL:Q73WH8}	MAP0006	MAP0006	GyrA {UniProtKB/TrEMBL:Q744Q8}	[TP0124-TP0005 (0.7149395)]
COG0462	COG0492	MAP0983c	MAP0983c	PrsA {UniProtKB/TrEMBL:Q741V4}	MAP4339	MAP4339	Thioredoxin reductase {UniProtKB/TrEMBL:Q93AQ4}	[TP0294-TP0814 (0.8323514)]
COG0124	COG0254	MAP1052	hisS	Histidyl-tRNA synthetase (EC 6.1.1.21) (Histidine--tRNA ligase) (HisRS)	MAP2463c	rpmE	50S ribosomal protein L31	[TP0641-TP0255 (0.65973145)]
COG0124	COG0254	MAP1052	hisS	Histidyl-tRNA synthetase (EC 6.1.1.21) (Histidine--tRNA ligase) (HisRS)	MAP3771	rpmE2	50S ribosomal protein L31 type B	[TP0641-TP0255 (0.65973145)]
COG0242	COG0263	MAP3918c	MAP3918c	Def {UniProtKB/TrEMBL:Q73T03}	MAP2263c	proB	Glutamate 5-kinase (EC 2.7.2.11) (Gamma-glutamyl kinase) (GK)	[TP0757-TP0351 (0.5771584)]
COG0124	COG0546	MAP1052	hisS	Histidyl-tRNA synthetase (EC 6.1.1.21) (Histidine--tRNA ligase) (HisRS)	MAP0382c	MAP0382c	Hypothetical protein {UniProtKB/TrEMBL:Q744F9}	[TP0641-TP0554 (0.5196431)]
COG0124	COG0546	MAP1052	hisS	Histidyl-tRNA synthetase (EC 6.1.1.21) (Histidine--tRNA ligase) (HisRS)	MAP1984	MAP1984	Hypothetical protein {UniProtKB/TrEMBL:Q73YH2}	[TP0641-TP0554 (0.5196431)]
COG0257	COG0773	MAP4229	MAP4229	50S ribosomal protein L36	MAP1896c	murC	UDP-N-acetylmuramate--L-alanine ligase (EC 6.3.2.8) (UDP-N- acetylmuramoyl-L-alanine synthetase)	[TP0209-TP0341 (0.6926446)]
COG0257	COG0681	MAP4229	MAP4229	50S ribosomal protein L36	MAP2971c	MAP2971c	LepB {UniProtKB/TrEMBL:Q73VP2}	[TP0209-TP0926 (0.69083804)]
COG0228	COG0546	MAP2977c	rpsP	30S ribosomal protein S16	MAP0382c	MAP0382c	Hypothetical protein {UniProtKB/TrEMBL:Q744F9}	[TP0905-TP0554 (0.5352583)]
COG0228	COG0546	MAP2977c	rpsP	30S ribosomal protein S16	MAP1984	MAP1984	Hypothetical protein {UniProtKB/TrEMBL:Q73YH2}	[TP0905-TP0554 (0.5352583)]
COG0503	COG1488	MAP1046	apt	Adenine phosphoribosyltransferase (EC 2.4.2.7) (APRT)	MAP2430	MAP2430	Hypothetical protein {UniProtKB/TrEMBL:Q73X79}	[TP1039-TP0628 (0.6658587)]
COG0770	COG2001	MAP1901c	MAP1901c	MurF {UniProtKB/TrEMBL:Q73YQ4}	MAP1906c	mraZ	Protein mraZ {UniProtKB/Swiss-Prot:Q73YP9}	[TP0386-TP0383 (0.8315325)]
COG0234	COG0803	MAP4264	groS	10 kDa chaperonin (Protein Cpn10) (groES protein) (10 kDa antigen)	MAP3776c	MAP3776c	Hypothetical protein {UniProtKB/TrEMBL:Q73TE2}	[TP1013-TP0163 (0.67160416)]
COG0234	COG0803	MAP4264	groS	10 kDa chaperonin (Protein Cpn10) (groES protein) (10 kDa antigen)	MAP0489c	MAP0489c	Hypothetical protein {UniProtKB/TrEMBL:Q743V2}	[TP1013-TP0163 (0.67160416)]
COG0342	COG0546	MAP1043	MAP1043	SecD {UniProtKB/TrEMBL:Q741P6}	MAP0382c	MAP0382c	Hypothetical protein {UniProtKB/TrEMBL:Q744F9}	[TP0410-TP0554 (0.6160348)]
COG0342	COG0546	MAP1043	MAP1043	SecD {UniProtKB/TrEMBL:Q741P6}	MAP1984	MAP1984	Hypothetical protein {UniProtKB/TrEMBL:Q73YH2}	[TP0410-TP0554 (0.6160348)]
COG0240	COG0622	MAP4061c	gpsA2	Glycerol-3-phosphate dehydrogenase 2 [NAD(P)+] (EC 1.1.1.94) (NAD(P)H- dependent glycerol-3-phosphate dehydrogenase 2)	MAP3534c	MAP3534c	Hypothetical protein {UniProtKB/TrEMBL:Q73U34}	[TP1009-TP0937 (0.80866665)]
COG0240	COG0622	MAP3020c	gpsA1	Glycerol-3-phosphate dehydrogenase 1 [NAD(P)+] (EC 1.1.1.94) (NAD(P)H- dependent glycerol-3-phosphate dehydrogenase 1)	MAP3534c	MAP3534c	Hypothetical protein {UniProtKB/TrEMBL:Q73U34}	[TP1009-TP0937 (0.80866665)]
COG0051	COG1192	MAP4160	rpsJ	30S ribosomal protein S10	MAP4344c	MAP4344c	ParB {UniProtKB/TrEMBL:Q73RT4}	[TP0188-TP0272 (0.7732025)]
COG0051	COG1192	MAP4160	rpsJ	30S ribosomal protein S10	MAP3314c	MAP3314c	Hypothetical protein {UniProtKB/TrEMBL:Q73UQ2}	[TP0188-TP0272 (0.7732025)]
COG0051	COG1192	MAP4160	rpsJ	30S ribosomal protein S10	MAP1410	MAP1410	Hypothetical protein {UniProtKB/TrEMBL:Q740E1}	[TP0188-TP0272 (0.7732025)]
COG0098	COG0803	MAP4184	rpsE	30S ribosomal protein S5	MAP3776c	MAP3776c	Hypothetical protein {UniProtKB/TrEMBL:Q73TE2}	[TP0206-TP0163 (0.74372905)]
COG0098	COG0803	MAP4184	rpsE	30S ribosomal protein S5	MAP0489c	MAP0489c	Hypothetical protein {UniProtKB/TrEMBL:Q743V2}	[TP0206-TP0163 (0.74372905)]
COG0442	COG0459	MAP2913c	MAP2913c	ProS {UniProtKB/TrEMBL:Q73VU8}	MAP3936	groL2	60 kDa chaperonin 2 (Protein Cpn60 2) (groEL protein 2) (65 kDa antigen) (Heat shock protein 65)	[TP0160-TP0030 (0.7719589)]
COG0442	COG0459	MAP2913c	MAP2913c	ProS {UniProtKB/TrEMBL:Q73VU8}	MAP4265	groL1	60 kDa chaperonin 1 (Protein Cpn60 1) (groEL protein 1)	[TP0160-TP0030 (0.7719589)]
COG0255	COG1354	MAP4169	MAP4169	RpmC {UniProtKB/TrEMBL:Q73SA6}	MAP1411	MAP1411	Hypothetical protein {UniProtKB/TrEMBL:Q740E0}	[TP0197-TP0691 (0.70609456)]
COG0341	COG2239	MAP1044	MAP1044	SecF {UniProtKB/TrEMBL:Q741P5}	MAP2065	MAP2065	Hypothetical protein {UniProtKB/TrEMBL:Q73Y91}	[TP0411-TP0917 (0.6093018)]
COG0341	COG2239	MAP1044	MAP1044	SecF {UniProtKB/TrEMBL:Q741P5}	MAP2550	MAP2550	Hypothetical protein {UniProtKB/TrEMBL:Q73WW0}	[TP0411-TP0917 (0.6093018)]
COG0036	COG1573	MAP1135	MAP1135	Rpe {UniProtKB/TrEMBL:Q741F6}	MAP2515c	MAP2515c	Hypothetical protein {UniProtKB/TrEMBL:Q73WZ5}	[TP0945-TP0229 (0.685165)]
COG0036	COG1573	MAP1135	MAP1135	Rpe {UniProtKB/TrEMBL:Q741F6}	MAP3256c	MAP3256c	Hypothetical protein {UniProtKB/TrEMBL:Q73UW0}	[TP0945-TP0229 (0.685165)]
COG0217	COG0481	MAP1030	MAP_1030	Hypothetical UPF0082 protein MAP1030	MAP2217c	lepA	GTP-binding protein lepA	[TP0474-TP0510 (0.76600474)]
COG0178	COG0357	MAP1341	MAP1341	UvrA {UniProtKB/TrEMBL:Q740K9}	MAP4345c	gid	Methyltransferase gidB (EC 2.1.-.-) (Glucose-inhibited division protein B)	[TP0514-TP0946 (0.8569251)]
COG0472	COG2239	MAP1900c	mraY	Phospho-N-acetylmuramoyl-pentapeptide-transferase (EC 2.7.8.13) (UDP- MurNAc-pentapeptide phosphotransferase)	MAP2550	MAP2550	Hypothetical protein {UniProtKB/TrEMBL:Q73WW0}	[TP0345-TP0917 (0.5059451)]
COG0472	COG2239	MAP2459c	MAP2459c	Rfe {UniProtKB/TrEMBL:Q73X51}	MAP2550	MAP2550	Hypothetical protein {UniProtKB/TrEMBL:Q73WW0}	[TP0345-TP0917 (0.5059451)]
COG0472	COG2239	MAP1900c	mraY	Phospho-N-acetylmuramoyl-pentapeptide-transferase (EC 2.7.8.13) (UDP- MurNAc-pentapeptide phosphotransferase)	MAP2065	MAP2065	Hypothetical protein {UniProtKB/TrEMBL:Q73Y91}	[TP0345-TP0917 (0.5059451)]
COG0472	COG2239	MAP2459c	MAP2459c	Rfe {UniProtKB/TrEMBL:Q73X51}	MAP2065	MAP2065	Hypothetical protein {UniProtKB/TrEMBL:Q73Y91}	[TP0345-TP0917 (0.5059451)]
COG0330	COG0772	MAP3183	MAP3183	Hypothetical protein {UniProtKB/TrEMBL:Q73V33}	MAP1898c	MAP1898c	FtsW {UniProtKB/TrEMBL:Q73YQ7}	[TP0113-TP0501 (0.70068353)]
COG0330	COG0772	MAP3183	MAP3183	Hypothetical protein {UniProtKB/TrEMBL:Q73V33}	MAP0020c	MAP0020c	RodA {UniProtKB/TrEMBL:Q744R2}	[TP0113-TP0501 (0.70068353)]
COG0330	COG0772	MAP1214	MAP1214	Hypothetical protein {UniProtKB/TrEMBL:Q740X8}	MAP0020c	MAP0020c	RodA {UniProtKB/TrEMBL:Q744R2}	[TP0113-TP0501 (0.70068353)]
COG0330	COG0772	MAP1214	MAP1214	Hypothetical protein {UniProtKB/TrEMBL:Q740X8}	MAP1898c	MAP1898c	FtsW {UniProtKB/TrEMBL:Q73YQ7}	[TP0113-TP0501 (0.70068353)]
COG0267	COG2137	MAP4106	MAP4106	RpmG2 {UniProtKB/TrEMBL:Q73SG8}	MAP2847c	MAP2847c	RecX {UniProtKB/TrEMBL:Q73W14}	[TP0234-TP1023 (0.5769722)]
COG0267	COG2137	MAP3769c	MAP3769c	RpmG {UniProtKB/TrEMBL:Q73TE9}	MAP2847c	MAP2847c	RecX {UniProtKB/TrEMBL:Q73W14}	[TP0234-TP1023 (0.5769722)]
COG1109	COG1488	MAP3430	MAP3430	PmmB {UniProtKB/TrEMBL:Q73UD8}	MAP2430	MAP2430	Hypothetical protein {UniProtKB/TrEMBL:Q73X79}	[TP0413-TP0628 (0.6598422)]
COG1109	COG1488	MAP4247	glmM	Phosphoglucosamine mutase (EC 5.4.2.10)	MAP2430	MAP2430	Hypothetical protein {UniProtKB/TrEMBL:Q73X79}	[TP0413-TP0628 (0.6598422)]
COG1109	COG1488	MAP3369c	MAP3369c	PmmA {UniProtKB/TrEMBL:Q73UJ9}	MAP2430	MAP2430	Hypothetical protein {UniProtKB/TrEMBL:Q73X79}	[TP0413-TP0628 (0.6598422)]
COG0477	COG1432	MAP2081	MAP2081	Hypothetical protein {UniProtKB/TrEMBL:Q73Y76}	MAP4069c	MAP4069c	Hypothetical protein {UniProtKB/TrEMBL:Q73SK4}	[TP0840-TP0894 (0.55999315)]
COG0477	COG1432	MAP3449	MAP3449	SugI {UniProtKB/TrEMBL:Q73UB9}	MAP4069c	MAP4069c	Hypothetical protein {UniProtKB/TrEMBL:Q73SK4}	[TP0840-TP0894 (0.55999315)]
COG0477	COG1432	MAP3834	MAP3834	Hypothetical protein {UniProtKB/TrEMBL:Q73T84}	MAP4069c	MAP4069c	Hypothetical protein {UniProtKB/TrEMBL:Q73SK4}	[TP0840-TP0894 (0.55999315)]
COG0477	COG1432	MAP1868c	MAP1868c	EfpA_1 {UniProtKB/TrEMBL:Q73YT7}	MAP4069c	MAP4069c	Hypothetical protein {UniProtKB/TrEMBL:Q73SK4}	[TP0840-TP0894 (0.55999315)]
COG0477	COG1432	MAP0618c	MAP0618c	Hypothetical protein {UniProtKB/TrEMBL:Q743G7}	MAP4069c	MAP4069c	Hypothetical protein {UniProtKB/TrEMBL:Q73SK4}	[TP0840-TP0894 (0.55999315)]
COG0477	COG1432	MAP2915c	MAP2915c	EfpA_2 {UniProtKB/TrEMBL:Q73VU6}	MAP4069c	MAP4069c	Hypothetical protein {UniProtKB/TrEMBL:Q73SK4}	[TP0840-TP0894 (0.55999315)]
COG0477	COG1432	MAP1137c	MAP1137c	Hypothetical protein {UniProtKB/TrEMBL:Q741F4}	MAP4069c	MAP4069c	Hypothetical protein {UniProtKB/TrEMBL:Q73SK4}	[TP0840-TP0894 (0.55999315)]
COG0477	COG1432	MAP2534c	MAP2534c	Hypothetical protein {UniProtKB/TrEMBL:Q73WX6}	MAP4069c	MAP4069c	Hypothetical protein {UniProtKB/TrEMBL:Q73SK4}	[TP0840-TP0894 (0.55999315)]
COG0477	COG1432	MAP2441c	MAP2441c	Hypothetical protein {UniProtKB/TrEMBL:Q73X68}	MAP4069c	MAP4069c	Hypothetical protein {UniProtKB/TrEMBL:Q73SK4}	[TP0840-TP0894 (0.55999315)]
COG0477	COG1432	MAP0044c	MAP0044c	Hypothetical protein {UniProtKB/TrEMBL:Q744T4}	MAP4069c	MAP4069c	Hypothetical protein {UniProtKB/TrEMBL:Q73SK4}	[TP0840-TP0894 (0.55999315)]
COG0477	COG1432	MAP0142c	MAP0142c	Hypothetical protein {UniProtKB/TrEMBL:Q745D5}	MAP4069c	MAP4069c	Hypothetical protein {UniProtKB/TrEMBL:Q73SK4}	[TP0840-TP0894 (0.55999315)]
COG0477	COG1432	MAP3031	MAP3031	Hypothetical protein {UniProtKB/TrEMBL:Q73VI2}	MAP4069c	MAP4069c	Hypothetical protein {UniProtKB/TrEMBL:Q73SK4}	[TP0840-TP0894 (0.55999315)]
COG0477	COG1432	MAP2579c	MAP2579c	Hypothetical protein {UniProtKB/TrEMBL:Q73WT1}	MAP4069c	MAP4069c	Hypothetical protein {UniProtKB/TrEMBL:Q73SK4}	[TP0840-TP0894 (0.55999315)]
COG0477	COG1432	MAP1626c	MAP1626c	NanT {UniProtKB/TrEMBL:Q73ZH7}	MAP4069c	MAP4069c	Hypothetical protein {UniProtKB/TrEMBL:Q73SK4}	[TP0840-TP0894 (0.55999315)]
COG0477	COG1432	MAP3931	MAP3931	Hypothetical protein {UniProtKB/TrEMBL:Q73SZ1}	MAP4069c	MAP4069c	Hypothetical protein {UniProtKB/TrEMBL:Q73SK4}	[TP0840-TP0894 (0.55999315)]
COG0477	COG1432	MAP0133c	MAP0133c	Hypothetical protein {UniProtKB/TrEMBL:Q745C2}	MAP4069c	MAP4069c	Hypothetical protein {UniProtKB/TrEMBL:Q73SK4}	[TP0840-TP0894 (0.55999315)]
COG0477	COG1432	MAP1596	MAP1596	Hypothetical protein {UniProtKB/TrEMBL:Q73ZK7}	MAP4069c	MAP4069c	Hypothetical protein {UniProtKB/TrEMBL:Q73SK4}	[TP0840-TP0894 (0.55999315)]
COG0477	COG1432	MAP3227c	MAP3227c	Hypothetical protein {UniProtKB/TrEMBL:Q73UY9}	MAP4069c	MAP4069c	Hypothetical protein {UniProtKB/TrEMBL:Q73SK4}	[TP0840-TP0894 (0.55999315)]
COG0477	COG1432	MAP3145c	MAP3145c	Hypothetical protein {UniProtKB/TrEMBL:Q73V69}	MAP4069c	MAP4069c	Hypothetical protein {UniProtKB/TrEMBL:Q73SK4}	[TP0840-TP0894 (0.55999315)]
COG0477	COG1432	MAP3739c	MAP3739c	Hypothetical protein {UniProtKB/TrEMBL:Q73TH9}	MAP4069c	MAP4069c	Hypothetical protein {UniProtKB/TrEMBL:Q73SK4}	[TP0840-TP0894 (0.55999315)]
COG0477	COG1432	MAP1423	MAP1423	Hypothetical protein {UniProtKB/TrEMBL:Q740C8}	MAP4069c	MAP4069c	Hypothetical protein {UniProtKB/TrEMBL:Q73SK4}	[TP0840-TP0894 (0.55999315)]
COG0477	COG1432	MAP0619c	MAP0619c	Hypothetical protein {UniProtKB/TrEMBL:Q743G6}	MAP4069c	MAP4069c	Hypothetical protein {UniProtKB/TrEMBL:Q73SK4}	[TP0840-TP0894 (0.55999315)]
COG0477	COG1432	MAP2516	MAP2516	Hypothetical protein {UniProtKB/TrEMBL:Q73WZ4}	MAP4069c	MAP4069c	Hypothetical protein {UniProtKB/TrEMBL:Q73SK4}	[TP0840-TP0894 (0.55999315)]
COG0477	COG1432	MAP0815c	MAP0815c	Hypothetical protein {UniProtKB/TrEMBL:Q742M0}	MAP4069c	MAP4069c	Hypothetical protein {UniProtKB/TrEMBL:Q73SK4}	[TP0840-TP0894 (0.55999315)]
COG0477	COG1432	MAP1632c	MAP1632c	Hypothetical protein {UniProtKB/TrEMBL:Q73ZH1}	MAP4069c	MAP4069c	Hypothetical protein {UniProtKB/TrEMBL:Q73SK4}	[TP0840-TP0894 (0.55999315)]
COG0477	COG1432	MAP1336	MAP1336	Hypothetical protein {UniProtKB/TrEMBL:Q740L4}	MAP4069c	MAP4069c	Hypothetical protein {UniProtKB/TrEMBL:Q73SK4}	[TP0840-TP0894 (0.55999315)]
COG0143	COG0217	MAP0972c	MAP0972c	MetS {UniProtKB/TrEMBL:Q741W5}	MAP1030	MAP_1030	Hypothetical UPF0082 protein MAP1030	[TP0798-TP0474 (0.7790581)]
COG0357	COG0442	MAP4345c	gid	Methyltransferase gidB (EC 2.1.-.-) (Glucose-inhibited division protein B)	MAP2913c	MAP2913c	ProS {UniProtKB/TrEMBL:Q73VU8}	[TP0946-TP0160 (0.6515529)]
COG0586	COG1061	MAP2740	MAP2740	Hypothetical protein {UniProtKB/TrEMBL:Q73WC0}	MAP0799c	MAP0799c	Hypothetical protein {UniProtKB/TrEMBL:Q742N6}	[TP0779-TP0380 (0.6968711)]
COG0586	COG1061	MAP3862c	MAP3862c	Hypothetical protein {UniProtKB/TrEMBL:Q73T57}	MAP0799c	MAP0799c	Hypothetical protein {UniProtKB/TrEMBL:Q742N6}	[TP0779-TP0380 (0.6968711)]
COG0586	COG1061	MAP3862c	MAP3862c	Hypothetical protein {UniProtKB/TrEMBL:Q73T57}	MAP2985	MAP2985	Hypothetical protein {UniProtKB/TrEMBL:Q73VM8}	[TP0779-TP0380 (0.6968711)]
COG0586	COG1061	MAP2740	MAP2740	Hypothetical protein {UniProtKB/TrEMBL:Q73WC0}	MAP2985	MAP2985	Hypothetical protein {UniProtKB/TrEMBL:Q73VM8}	[TP0779-TP0380 (0.6968711)]
COG0564	COG1200	MAP1251	MAP1251	Hypothetical protein {UniProtKB/TrEMBL:Q740U1}	MAP3009c	MAP3009c	RecG {UniProtKB/TrEMBL:Q73VK4}	[TP0339-TP0687 (0.85149276)]
COG0564	COG1200	MAP3422c	MAP3422c	Hypothetical protein {UniProtKB/TrEMBL:Q73UE6}	MAP3009c	MAP3009c	RecG {UniProtKB/TrEMBL:Q73VK4}	[TP0339-TP0687 (0.85149276)]
COG0322	COG1432	MAP1146	uvrC	UvrABC system protein C (Protein uvrC) (Excinuclease ABC subunit C)	MAP4069c	MAP4069c	Hypothetical protein {UniProtKB/TrEMBL:Q73SK4}	[TP0472-TP0894 (0.7171434)]
COG0322	COG1432	MAP1930	MAP1930	Hypothetical protein {UniProtKB/TrEMBL:Q73YM5}	MAP4069c	MAP4069c	Hypothetical protein {UniProtKB/TrEMBL:Q73SK4}	[TP0472-TP0894 (0.7171434)]
COG0124	COG0124	MAP1052	hisS	Histidyl-tRNA synthetase (EC 6.1.1.21) (Histidine--tRNA ligase) (HisRS)	MAP1052	hisS	Histidyl-tRNA synthetase (EC 6.1.1.21) (Histidine--tRNA ligase) (HisRS)	[TP0641-TP0641 (0.67365265)]
COG0290	COG1837	MAP1352	MAP1352	InfC {UniProtKB/TrEMBL:Q740J8}	MAP2976c	MAP2976c	Hypothetical protein {UniProtKB/TrEMBL:Q73VN7}	[TP0850-TP0906 (0.70629925)]
COG0768	COG0815	MAP2936c	MAP2936c	Hypothetical protein {UniProtKB/TrEMBL:Q73VS5}	MAP1800c	MAP1800c	Hypothetical protein {UniProtKB/TrEMBL:Q73Z03}	[TP0500-TP0252 (0.87159187)]
COG0768	COG0815	MAP0019c	MAP0019c	PbpA {UniProtKB/TrEMBL:Q744R3}	MAP1800c	MAP1800c	Hypothetical protein {UniProtKB/TrEMBL:Q73Z03}	[TP0500-TP0252 (0.87159187)]
COG0768	COG0815	MAP1903c	MAP1903c	PbpB {UniProtKB/TrEMBL:Q73YQ2}	MAP1800c	MAP1800c	Hypothetical protein {UniProtKB/TrEMBL:Q73Z03}	[TP0500-TP0252 (0.87159187)]
COG1214	COG3439	MAP4261	MAP4261	Hypothetical protein {UniProtKB/TrEMBL:Q73S15}	MAP3536	MAP3536	Hypothetical protein {UniProtKB/TrEMBL:Q73U32}	[TP0876-TP0895 (0.56457245)]
COG1366	COG3439	MAP2742	MAP2742	Hypothetical protein {UniProtKB/TrEMBL:Q73WB8}	MAP3536	MAP3536	Hypothetical protein {UniProtKB/TrEMBL:Q73U32}	[TP0233-TP0895 (0.6775143)]
COG1366	COG3439	MAP4007c	MAP4007c	Hypothetical protein {UniProtKB/TrEMBL:Q73SR6}	MAP3536	MAP3536	Hypothetical protein {UniProtKB/TrEMBL:Q73U32}	[TP0233-TP0895 (0.6775143)]
COG1366	COG3439	MAP4309	MAP4309	Hypothetical protein {UniProtKB/TrEMBL:Q73RW9}	MAP3536	MAP3536	Hypothetical protein {UniProtKB/TrEMBL:Q73U32}	[TP0233-TP0895 (0.6775143)]
COG1366	COG3439	MAP0378c	MAP0378c	Hypothetical protein {UniProtKB/TrEMBL:Q744G3}	MAP3536	MAP3536	Hypothetical protein {UniProtKB/TrEMBL:Q73U32}	[TP0233-TP0895 (0.6775143)]
COG1366	COG3439	MAP3068	MAP3068	Hypothetical protein {UniProtKB/TrEMBL:Q73VE6}	MAP3536	MAP3536	Hypothetical protein {UniProtKB/TrEMBL:Q73U32}	[TP0233-TP0895 (0.6775143)]
COG1366	COG3439	MAP0380	MAP0380	Hypothetical protein {UniProtKB/TrEMBL:Q744G1}	MAP3536	MAP3536	Hypothetical protein {UniProtKB/TrEMBL:Q73U32}	[TP0233-TP0895 (0.6775143)]
COG0739	COG0773	MAP0895c	MAP0895c	Hypothetical protein {UniProtKB/TrEMBL:Q742E0}	MAP1896c	murC	UDP-N-acetylmuramate--L-alanine ligase (EC 6.3.2.8) (UDP-N- acetylmuramoyl-L-alanine synthetase)	[TP0782-TP0341 (0.8145237)]
COG0739	COG0773	MAP2957	MAP2957	Hypothetical protein {UniProtKB/TrEMBL:Q73VQ6}	MAP1896c	murC	UDP-N-acetylmuramate--L-alanine ligase (EC 6.3.2.8) (UDP-N- acetylmuramoyl-L-alanine synthetase)	[TP0782-TP0341 (0.8145237)]
COG0220	COG1316	MAP3643c	trmB	tRNA (guanine-N(7)-)-methyltransferase (EC 2.1.1.33) (tRNA(m7G46)- methyltransferase)	MAP0579c	MAP0579c	CpsA {UniProtKB/TrEMBL:Q743K6}	[TP0464-TP0739 (0.7885255)]
COG0220	COG1316	MAP3643c	trmB	tRNA (guanine-N(7)-)-methyltransferase (EC 2.1.1.33) (tRNA(m7G46)- methyltransferase)	MAP3381	MAP3381	Hypothetical protein {UniProtKB/TrEMBL:Q73UI7}	[TP0464-TP0739 (0.7885255)]
COG0220	COG1316	MAP3643c	trmB	tRNA (guanine-N(7)-)-methyltransferase (EC 2.1.1.33) (tRNA(m7G46)- methyltransferase)	MAP0656c	MAP0656c	Hypothetical protein {UniProtKB/TrEMBL:Q743C9}	[TP0464-TP0739 (0.7885255)]
COG0220	COG1316	MAP3643c	trmB	tRNA (guanine-N(7)-)-methyltransferase (EC 2.1.1.33) (tRNA(m7G46)- methyltransferase)	MAP3565	MAP3565	Hypothetical protein {UniProtKB/TrEMBL:Q73U03}	[TP0464-TP0739 (0.7885255)]
COG0220	COG1316	MAP3643c	trmB	tRNA (guanine-N(7)-)-methyltransferase (EC 2.1.1.33) (tRNA(m7G46)- methyltransferase)	MAP0191c	MAP0191c	Hypothetical protein {UniProtKB/TrEMBL:Q745J4}	[TP0464-TP0739 (0.7885255)]
COG0257	COG0564	MAP4229	MAP4229	50S ribosomal protein L36	MAP3422c	MAP3422c	Hypothetical protein {UniProtKB/TrEMBL:Q73UE6}	[TP0209-TP0154 (0.634929)]
COG0257	COG0564	MAP4229	MAP4229	50S ribosomal protein L36	MAP1251	MAP1251	Hypothetical protein {UniProtKB/TrEMBL:Q740U1}	[TP0209-TP0154 (0.634929)]
COG0739	COG2239	MAP0895c	MAP0895c	Hypothetical protein {UniProtKB/TrEMBL:Q742E0}	MAP2550	MAP2550	Hypothetical protein {UniProtKB/TrEMBL:Q73WW0}	[TP0155-TP0917 (0.6343327)]
COG0739	COG2239	MAP0895c	MAP0895c	Hypothetical protein {UniProtKB/TrEMBL:Q742E0}	MAP2065	MAP2065	Hypothetical protein {UniProtKB/TrEMBL:Q73Y91}	[TP0155-TP0917 (0.6343327)]
COG0739	COG2239	MAP2957	MAP2957	Hypothetical protein {UniProtKB/TrEMBL:Q73VQ6}	MAP2065	MAP2065	Hypothetical protein {UniProtKB/TrEMBL:Q73Y91}	[TP0155-TP0917 (0.6343327)]
COG0739	COG2239	MAP2957	MAP2957	Hypothetical protein {UniProtKB/TrEMBL:Q73VQ6}	MAP2550	MAP2550	Hypothetical protein {UniProtKB/TrEMBL:Q73WW0}	[TP0155-TP0917 (0.6343327)]
COG0210	COG0305	MAP3300c	MAP3300c	Hypothetical protein {UniProtKB/TrEMBL:Q73UR6}	MAP0071	MAP0071	DnaB {UniProtKB/TrEMBL:Q744X4}	[TP0102-TP0058 (0.8842861)]
COG0210	COG0305	MAP0893	MAP0893	UvrD {UniProtKB/TrEMBL:Q742E2}	MAP0071	MAP0071	DnaB {UniProtKB/TrEMBL:Q744X4}	[TP0102-TP0058 (0.8842861)]
COG0210	COG0305	MAP3297c	MAP3297c	UvrD2 {UniProtKB/TrEMBL:Q73UR9}	MAP0071	MAP0071	DnaB {UniProtKB/TrEMBL:Q744X4}	[TP0102-TP0058 (0.8842861)]
COG0210	COG0305	MAP3301c	MAP3301c	Hypothetical protein {UniProtKB/TrEMBL:Q73UR5}	MAP0071	MAP0071	DnaB {UniProtKB/TrEMBL:Q744X4}	[TP0102-TP0058 (0.8842861)]
COG0621	COG0739	MAP2846c	MAP2846c	Hypothetical protein {UniProtKB/TrEMBL:Q73W15}	MAP2957	MAP2957	Hypothetical protein {UniProtKB/TrEMBL:Q73VQ6}	[TP0269-TP0702 (0.8475093)]
COG0621	COG0739	MAP2846c	MAP2846c	Hypothetical protein {UniProtKB/TrEMBL:Q73W15}	MAP0895c	MAP0895c	Hypothetical protein {UniProtKB/TrEMBL:Q742E0}	[TP0269-TP0702 (0.8475093)]
COG0257	COG1057	MAP4229	MAP4229	50S ribosomal protein L36	MAP2244c	MAP2244c	Hypothetical protein {UniProtKB/TrEMBL:Q73XR5}	[TP0209-TP0741 (0.64932555)]
