# Supplementary material for: The Binary Protein Interactome of Treponema pallidum – The Syphilis Spirochete
Source: PLoS One. 2008 May 28;3(5):e2292. doi: 10.1371/journal.pone.0002292 (PMC2386257; doi:10.1371/journal.pone.0002292)
Supplement: Data S1 — Predicted protein-protein interactions based on our Treponema pallidum data; zip archive containing 372 files with one file per species. (6.09 MB ZIP) [file pone.0002292.s006.zip › bacteria/Mycobacterium_bovis.tab]

233413 Mycobacterium bovis
COG A	COG B	Locus Id A	Preferred Name(s) A	Annotation A	Locus Id B	Preferred Name(s) B	Annotation B	T. pallidum interaction
COG0186	COG1475	Mb0730	rpsQ	30S ribosomal protein S17	Mb3948c	parB	Probable chromosome partitioning protein parB	[TP0198-TP0271 (0.71912634)]
COG0617	COG0860	Mb3937c	Mb3937c	POLY(A) POLYMERASE PCNA	Mb3946	Mb3946	PUTATIVE HYDROLASE {UniProtKB/TrEMBL:Q7TVC7}	[TP0270-TP0247 (0.76828843)]
COG0617	COG0860	Mb3937c	Mb3937c	POLY(A) POLYMERASE PCNA	Mb3744	Mb3744	Hypothetical protein Mb3744	[TP0270-TP0247 (0.76828843)]
COG0201	COG0550	Mb0753	secY	Preprotein translocase secY subunit	Mb3670c	topA	DNA topoisomerase 1 (EC 5.99.1.2) (DNA topoisomerase I) (Omega- protein) (Relaxing enzyme) (Untwisting enzyme) (Swivelase)	[TP0208-TP0394 (0.8044664)]
COG0768	COG2812	Mb0016c	Mb0016c	PROBABLE PENICILLIN-BINDING PROTEIN PBPA	Mb3748c	dnaX	DNA polymerase III gamma/tau subunit (EC 2.7.7.7)	[TP0500-TP1005 (0.655462)]
COG0768	COG2812	Mb2187c	Mb2187c	Probable penicillin-binding membrane protein pbpB	Mb3748c	dnaX	DNA polymerase III gamma/tau subunit (EC 2.7.7.7)	[TP0500-TP1005 (0.655462)]
COG0768	COG2812	Mb2889c	Mb2889c	POSSIBLE PENICILLIN-BINDING LIPOPROTEIN	Mb3748c	dnaX	DNA polymerase III gamma/tau subunit (EC 2.7.7.7)	[TP0500-TP1005 (0.655462)]
COG0051	COG0693	Mb0720	rpsJ	30S ribosomal protein S10	Mb1965c	Mb1965c	Rv1930c protein {UniProtKB/TrEMBL:Q83XB8}	[TP0188-TP0445 (0.6307204)]
COG0051	COG0693	Mb0720	rpsJ	30S ribosomal protein S10	Mb1966c	Mb1966c	Rv1931c protein {UniProtKB/TrEMBL:Q83XB7}	[TP0188-TP0445 (0.6307204)]
COG0051	COG0693	Mb0720	rpsJ	30S ribosomal protein S10	Mb0053	Mb0053	Hypothetical protein Mb0053	[TP0188-TP0445 (0.6307204)]
COG0180	COG0564	Mb3369c	trpS	Tryptophanyl-tRNA synthetase (EC 6.1.1.2) (Tryptophan--tRNA ligase) (TrpRS)	Mb3328c	Mb3328c	Pseudouridine synthase {UniProtKB/TrEMBL:Q7TWS5}	[TP0632-TP0339 (0.7885255)]
COG0180	COG0564	Mb3369c	trpS	Tryptophanyl-tRNA synthetase (EC 6.1.1.2) (Tryptophan--tRNA ligase) (TrpRS)	Mb1567	Mb1567	Hypothetical RNA pseudouridine synthase Mb1567 (EC 5.4.99.-) (RNA- uridine isomerase) (RNA pseudouridylate synthase)	[TP0632-TP0339 (0.7885255)]
COG0090	COG0223	Mb0724	rplB	50S ribosomal protein L2	Mb3438c	Mb3438c	Hypothetical protein Mb3438c precursor	[TP0192-TP0756 (0.8610547)]
COG0090	COG0223	Mb0724	rplB	50S ribosomal protein L2	Mb1441	fmt	Methionyl-tRNA formyltransferase (EC 2.1.2.9)	[TP0192-TP0756 (0.8610547)]
COG0632	COG2255	Mb2624c	ruvA	Holliday junction ATP-dependent DNA helicase ruvA (EC 3.6.1.-)	Mb2623c	ruvB	Holliday junction ATP-dependent DNA helicase ruvB (EC 3.6.1.-)	[TP0543-TP0162 (0.9659884)]
COG0462	COG0817	Mb1045c	prs	Ribose-phosphate pyrophosphokinase (EC 2.7.6.1) (RPPK) (Phosphoribosyl pyrophosphate synthetase) (P-Rib-PP synthetase) (PRPP synthetase)	Mb2625c	ruvC	Crossover junction endodeoxyribonuclease ruvC (EC 3.1.22.4) (Holliday junction nuclease ruvC) (Holliday junction resolvase ruvC)	[TP0294-TP0517 (0.54911256)]
COG0125	COG0586	Mb3275c	Mb3275c	PROBABLE THYMIDYLATE KINASE TMK	Mb2670	Mb2670	Hypothetical protein Mb2670	[TP0354-TP0779 (0.67954355)]
COG0125	COG0586	Mb3275c	Mb3275c	PROBABLE THYMIDYLATE KINASE TMK	Mb0371	Mb0371	POSSIBLE CONSERVED TRANSMEMBRANE PROTEIN	[TP0354-TP0779 (0.67954355)]
COG0257	COG0577	Mb3490c	Mb3490c	50S ribosomal protein L36	Mb2592	Mb2592	Hypothetical protein Mb2592 precursor	[TP0209-TP0962 (0.5903608)]
COG0257	COG0577	Mb3490c	Mb3490c	50S ribosomal protein L36	Mb1013	Mb1013	PROBABLE ADHESION COMPONENT TRANSPORT	[TP0209-TP0962 (0.5903608)]
COG0257	COG0577	Mb3490c	Mb3490c	50S ribosomal protein L36	Mb0073	Mb0073	PROBABLE GLUTAMINE-TRANSPORT TRANSMEMBRANE	[TP0209-TP0962 (0.5903608)]
COG0257	COG0577	Mb3490c	Mb3490c	50S ribosomal protein L36	Mb1014	Mb1014	PROBABLE ADHESION COMPONENT TRANSPORT	[TP0209-TP0962 (0.5903608)]
COG1061	COG3391	Mb1212c	Mb1212c	Hypothetical protein Mb1212c	Mb3554	Mb3554	PROBABLE CONSERVED MEMBRANE PROTEIN	[TP0380-TP0421 (0.5112116)]
COG1061	COG3391	Mb2941	Mb2941	CONSERVED HYPOTHETICAL ALANINE AND ARGININE RICH	Mb3554	Mb3554	PROBABLE CONSERVED MEMBRANE PROTEIN	[TP0380-TP0421 (0.5112116)]
COG1061	COG3391	Mb0884c	Mb0884c	PROBABLE DNA HELICASE {UniProtKB/TrEMBL:Q7U132}	Mb3554	Mb3554	PROBABLE CONSERVED MEMBRANE PROTEIN	[TP0380-TP0421 (0.5112116)]
COG1061	COG3391	Mb1212c	Mb1212c	Hypothetical protein Mb1212c	Mb0954c	Mb0954c	TRANSMEMBRANE SERINE/THREONINE-PROTEIN KINASE D	[TP0380-TP0421 (0.5112116)]
COG1061	COG3391	Mb0884c	Mb0884c	PROBABLE DNA HELICASE {UniProtKB/TrEMBL:Q7U132}	Mb0954c	Mb0954c	TRANSMEMBRANE SERINE/THREONINE-PROTEIN KINASE D	[TP0380-TP0421 (0.5112116)]
COG1061	COG3391	Mb2941	Mb2941	CONSERVED HYPOTHETICAL ALANINE AND ARGININE RICH	Mb0954c	Mb0954c	TRANSMEMBRANE SERINE/THREONINE-PROTEIN KINASE D	[TP0380-TP0421 (0.5112116)]
COG1061	COG3391	Mb1212c	Mb1212c	Hypothetical protein Mb1212c	Mb1086	Mb1086	Hypothetical protein Mb1086	[TP0380-TP0421 (0.5112116)]
COG1061	COG3391	Mb2941	Mb2941	CONSERVED HYPOTHETICAL ALANINE AND ARGININE RICH	Mb1086	Mb1086	Hypothetical protein Mb1086	[TP0380-TP0421 (0.5112116)]
COG1061	COG3391	Mb0884c	Mb0884c	PROBABLE DNA HELICASE {UniProtKB/TrEMBL:Q7U132}	Mb1086	Mb1086	Hypothetical protein Mb1086	[TP0380-TP0421 (0.5112116)]
COG0222	COG0802	Mb0671	rplL	50S ribosomal protein L7/L12	Mb3456c	Mb3456c	Hypothetical UPF0079 protein Mb3456c	[TP0240-TP0875 (0.8481433)]
COG0495	COG1214	Mb0042	leuS	Leucyl-tRNA synthetase (EC 6.1.1.4) (Leucine--tRNA ligase) (LeuRS)	Mb3455c	Mb3455c	Hypothetical protein Mb3455c precursor	[TP0586-TP0876 (0.5571989)]
COG0192	COG0592	Mb1427	metK	S-adenosylmethionine synthetase (EC 2.5.1.6) (Methionine adenosyltransferase) (AdoMet synthetase) (MAT)	Mb0002	dnaN	DNA polymerase III subunit beta (EC 2.7.7.7)	[TP0794-TP0002 (0.8412751)]
COG0360	COG0616	Mb0054	rpsF	30S ribosomal protein S6	Mb0745	Mb0745	POSSIBLE PROTEASE IV SPPA	[TP0063-TP0997 (0.6657489)]
COG0860	COG1396	Mb3946	Mb3946	PUTATIVE HYDROLASE {UniProtKB/TrEMBL:Q7TVC7}	Mb0484	Mb0484	PROBABLE TRANSCRIPTIONAL REGULATORY PROTEIN	[TP0247-TP0461 (0.8100859)]
COG0860	COG1396	Mb3946	Mb3946	PUTATIVE HYDROLASE {UniProtKB/TrEMBL:Q7TVC7}	Mb2044c	Mb2044c	Hypothetical protein Mb2044c	[TP0247-TP0461 (0.8100859)]
COG0860	COG1396	Mb3744	Mb3744	Hypothetical protein Mb3744	Mb1991	Mb1991	POSSIBLE TRANSCRIPTIONAL REGULATORY PROTEIN	[TP0247-TP0461 (0.8100859)]
COG0860	COG1396	Mb3946	Mb3946	PUTATIVE HYDROLASE {UniProtKB/TrEMBL:Q7TVC7}	Mb3209	Mb3209	POSSIBLE TRANSCRIPTIONAL REGULATORY PROTEIN	[TP0247-TP0461 (0.8100859)]
COG0860	COG1396	Mb3946	Mb3946	PUTATIVE HYDROLASE {UniProtKB/TrEMBL:Q7TVC7}	Mb1991	Mb1991	POSSIBLE TRANSCRIPTIONAL REGULATORY PROTEIN	[TP0247-TP0461 (0.8100859)]
COG0860	COG1396	Mb3744	Mb3744	Hypothetical protein Mb3744	Mb0484	Mb0484	PROBABLE TRANSCRIPTIONAL REGULATORY PROTEIN	[TP0247-TP0461 (0.8100859)]
COG0860	COG1396	Mb3744	Mb3744	Hypothetical protein Mb3744	Mb3209	Mb3209	POSSIBLE TRANSCRIPTIONAL REGULATORY PROTEIN	[TP0247-TP0461 (0.8100859)]
COG0860	COG1396	Mb3744	Mb3744	Hypothetical protein Mb3744	Mb2044c	Mb2044c	Hypothetical protein Mb2044c	[TP0247-TP0461 (0.8100859)]
COG0802	COG0860	Mb3456c	Mb3456c	Hypothetical UPF0079 protein Mb3456c	Mb3946	Mb3946	PUTATIVE HYDROLASE {UniProtKB/TrEMBL:Q7TVC7}	[TP0875-TP0247 (0.90700364)]
COG0802	COG0860	Mb3456c	Mb3456c	Hypothetical UPF0079 protein Mb3456c	Mb3744	Mb3744	Hypothetical protein Mb3744	[TP0875-TP0247 (0.90700364)]
COG0495	COG0761	Mb0042	leuS	Leucyl-tRNA synthetase (EC 6.1.1.4) (Leucine--tRNA ligase) (LeuRS)	Mb1140	lytB1	4-hydroxy-3-methylbut-2-enyl diphosphate reductase 1 (EC 1.17.1.2)	[TP0586-TP0547 (0.63095015)]
COG0495	COG0761	Mb0042	leuS	Leucyl-tRNA synthetase (EC 6.1.1.4) (Leucine--tRNA ligase) (LeuRS)	Mb3414c	lytB2	4-hydroxy-3-methylbut-2-enyl diphosphate reductase 2 (EC 1.17.1.2)	[TP0586-TP0547 (0.63095015)]
COG0820	COG2812	Mb2904c	Mb2904c	Hypothetical UPF0063 protein Mb2904c	Mb3748c	dnaX	DNA polymerase III gamma/tau subunit (EC 2.7.7.7)	[TP0068-TP1005 (0.60435057)]
COG0272	COG1396	Mb3039c	lig	DNA ligase (EC 6.5.1.2) (Polydeoxyribonucleotide synthase [NAD+])	Mb0484	Mb0484	PROBABLE TRANSCRIPTIONAL REGULATORY PROTEIN	[TP0634-TP0461 (0.7134334)]
COG0272	COG1396	Mb3039c	lig	DNA ligase (EC 6.5.1.2) (Polydeoxyribonucleotide synthase [NAD+])	Mb3209	Mb3209	POSSIBLE TRANSCRIPTIONAL REGULATORY PROTEIN	[TP0634-TP0461 (0.7134334)]
COG0272	COG1396	Mb3039c	lig	DNA ligase (EC 6.5.1.2) (Polydeoxyribonucleotide synthase [NAD+])	Mb2044c	Mb2044c	Hypothetical protein Mb2044c	[TP0634-TP0461 (0.7134334)]
COG0272	COG1396	Mb3039c	lig	DNA ligase (EC 6.5.1.2) (Polydeoxyribonucleotide synthase [NAD+])	Mb1991	Mb1991	POSSIBLE TRANSCRIPTIONAL REGULATORY PROTEIN	[TP0634-TP0461 (0.7134334)]
COG0234	COG1200	Mb3452c	groS	10 kDa chaperonin (Protein Cpn10) (groES protein) (Immunogenic protein MPB57)	Mb2998c	recG	ATP-dependent DNA helicase recG (EC 3.6.1.-)	[TP1013-TP0687 (0.84594196)]
COG0257	COG1253	Mb3490c	Mb3490c	50S ribosomal protein L36	Mb1873c	Mb1873c	CONSERVED HYPOTHETICAL MEMBRANE PROTEIN	[TP0209-TP0027 (0.74441797)]
COG0257	COG1253	Mb3490c	Mb3490c	50S ribosomal protein L36	Mb2387c	Mb2387c	Hypothetical UPF0053 protein Mb2387c	[TP0209-TP0027 (0.74441797)]
COG0257	COG1253	Mb3490c	Mb3490c	50S ribosomal protein L36	Mb1872c	Mb1872c	CONSERVED HYPOTHETICAL MEMBRANE PROTEIN	[TP0209-TP0027 (0.74441797)]
COG0060	COG0681	Mb1563	ileS	Isoleucyl-tRNA synthetase (EC 6.1.1.5) (Isoleucine--tRNA ligase) (IleRS)	Mb2927c	Mb2927c	PROBABLE SIGNAL PEPTIDASE I LEPB (SPASE I)	[TP0452-TP0185 (0.79878455)]
COG0558	COG2239	Mb2644c	Mb2644c	PROBABLE PI SYNTHASE PGSA1	Mb0369	Mb0369	POSSIBLE Mg2+ TRANSPORT TRANSMEMBRANE PROTEIN	[TP0256-TP0917 (0.6007029)]
COG0558	COG2239	Mb1853	pgsA	Putative CDP-diacylglycerol--glycerol-3-phosphate 3-phosphatidyl- transferase (EC 2.7.8.5) (Phosphatidylglycerophosphate synthase) (PGP synthase)	Mb0369	Mb0369	POSSIBLE Mg2+ TRANSPORT TRANSMEMBRANE PROTEIN	[TP0256-TP0917 (0.6007029)]
COG0558	COG2239	Mb2644c	Mb2644c	PROBABLE PI SYNTHASE PGSA1	Mb1264c	Mb1264c	Hypothetical protein Mb1264c	[TP0256-TP0917 (0.6007029)]
COG0558	COG2239	Mb2767c	Mb2767c	PROBABLE PGP SYNTHASE PGSA3	Mb0369	Mb0369	POSSIBLE Mg2+ TRANSPORT TRANSMEMBRANE PROTEIN	[TP0256-TP0917 (0.6007029)]
COG0558	COG2239	Mb2767c	Mb2767c	PROBABLE PGP SYNTHASE PGSA3	Mb1264c	Mb1264c	Hypothetical protein Mb1264c	[TP0256-TP0917 (0.6007029)]
COG0558	COG2239	Mb1853	pgsA	Putative CDP-diacylglycerol--glycerol-3-phosphate 3-phosphatidyl- transferase (EC 2.7.8.5) (Phosphatidylglycerophosphate synthase) (PGP synthase)	Mb1264c	Mb1264c	Hypothetical protein Mb1264c	[TP0256-TP0917 (0.6007029)]
COG0658	COG1187	Mb2437c	Mb2437c	Hypothetical protein Mb2437c	Mb1738	Mb1738	Hypothetical RNA pseudouridine synthase Mb1738 (EC 5.4.99.-) (RNA- uridine isomerase) (RNA pseudouridylate synthase)	[TP0336-TP0459 (0.6079956)]
COG0465	COG0465	Mb3640c	ftsH	Cell division protein ftsH homolog (EC 3.4.24.-)	Mb3640c	ftsH	Cell division protein ftsH homolog (EC 3.4.24.-)	[TP0330-TP0330 (0.73856413)]
COG0860	COG1192	Mb3744	Mb3744	Hypothetical protein Mb3744	Mb3949c	Mb3949c	PROBABLE CHROMOSOME PARTITIONING PROTEIN PARA	[TP0247-TP0272 (0.7527567)]
COG0860	COG1192	Mb3744	Mb3744	Hypothetical protein Mb3744	Mb3239c	Mb3239c	POSSIBLE SOJ/PARA-RELATED PROTEIN	[TP0247-TP0272 (0.7527567)]
COG0860	COG1192	Mb3946	Mb3946	PUTATIVE HYDROLASE {UniProtKB/TrEMBL:Q7TVC7}	Mb3239c	Mb3239c	POSSIBLE SOJ/PARA-RELATED PROTEIN	[TP0247-TP0272 (0.7527567)]
COG0860	COG1192	Mb3946	Mb3946	PUTATIVE HYDROLASE {UniProtKB/TrEMBL:Q7TVC7}	Mb1735	Mb1735	PUTATIVE INITIATION INHIBITOR PROTEIN	[TP0247-TP0272 (0.7527567)]
COG0860	COG1192	Mb3946	Mb3946	PUTATIVE HYDROLASE {UniProtKB/TrEMBL:Q7TVC7}	Mb3949c	Mb3949c	PROBABLE CHROMOSOME PARTITIONING PROTEIN PARA	[TP0247-TP0272 (0.7527567)]
COG0860	COG1192	Mb3744	Mb3744	Hypothetical protein Mb3744	Mb1735	Mb1735	PUTATIVE INITIATION INHIBITOR PROTEIN	[TP0247-TP0272 (0.7527567)]
COG0242	COG0272	Mb0437c	def	Peptide deformylase (EC 3.5.1.88) (PDF) (Polypeptide deformylase)	Mb3039c	lig	DNA ligase (EC 6.5.1.2) (Polydeoxyribonucleotide synthase [NAD+])	[TP0757-TP0634 (0.68197167)]
COG0265	COG0817	Mb1009	Mb1009	PROBABLE SERINE PROTEASE	Mb2625c	ruvC	Crossover junction endodeoxyribonuclease ruvC (EC 3.1.22.4) (Holliday junction nuclease ruvC) (Holliday junction resolvase ruvC)	[TP0773-TP0517 (0.5118523)]
COG0265	COG0817	Mb1255	Mb1255	PROBABLE SERINE PROTEASE HTRA	Mb2625c	ruvC	Crossover junction endodeoxyribonuclease ruvC (EC 3.1.22.4) (Holliday junction nuclease ruvC) (Holliday junction resolvase ruvC)	[TP0773-TP0517 (0.5118523)]
COG0265	COG0817	Mb1072c	Mb1072c	Hypothetical protein Mb1072c	Mb2625c	ruvC	Crossover junction endodeoxyribonuclease ruvC (EC 3.1.22.4) (Holliday junction nuclease ruvC) (Holliday junction resolvase ruvC)	[TP0773-TP0517 (0.5118523)]
COG0265	COG0817	Mb3695c	Mb3695c	PUTATIVE MEMBRANE-ASSOCIATED SERINE PROTEASE	Mb2625c	ruvC	Crossover junction endodeoxyribonuclease ruvC (EC 3.1.22.4) (Holliday junction nuclease ruvC) (Holliday junction resolvase ruvC)	[TP0773-TP0517 (0.5118523)]
COG0265	COG0817	Mb0130	Mb0130	PROBABLE SERINE PROTEASE PEPA	Mb2625c	ruvC	Crossover junction endodeoxyribonuclease ruvC (EC 3.1.22.4) (Holliday junction nuclease ruvC) (Holliday junction resolvase ruvC)	[TP0773-TP0517 (0.5118523)]
COG0187	COG0358	Mb0005	Mb0005	DNA GYRASE (SUBUNIT B) GYRB (DNA TOPOISOMERASE	Mb2372c	dnaG	DNA primase {UniProtKB/Swiss-Prot:P63963}	[TP1006-TP0492 (0.55112576)]
COG1154	COG2812	Mb2701c	dxs	1-deoxy-D-xylulose-5-phosphate synthase (EC 2.2.1.7) (1-deoxyxylulose- 5-phosphate synthase) (DXP synthase) (DXPS)	Mb3748c	dnaX	DNA polymerase III gamma/tau subunit (EC 2.7.7.7)	[TP0824-TP1005 (0.68180764)]
COG1154	COG2812	Mb3413c	Mb3413c	PROBABLE 1-DEOXY-D-XYLULOSE 5-PHOSPHATE SYNTHASE	Mb3748c	dnaX	DNA polymerase III gamma/tau subunit (EC 2.7.7.7)	[TP0824-TP1005 (0.68180764)]
COG0237	COG0552	Mb1657	coaE	Dephospho-CoA kinase (EC 2.7.1.24) (Dephosphocoenzyme A kinase)	Mb2945c	ftsY	Cell division protein ftsY homolog	[TP0296-TP0578 (0.7885255)]
COG0080	COG0265	Mb0659	rplK	50S ribosomal protein L11	Mb3695c	Mb3695c	PUTATIVE MEMBRANE-ASSOCIATED SERINE PROTEASE	[TP0237-TP0773 (0.6164146)]
COG0080	COG0265	Mb0659	rplK	50S ribosomal protein L11	Mb1072c	Mb1072c	Hypothetical protein Mb1072c	[TP0237-TP0773 (0.6164146)]
COG0080	COG0265	Mb0659	rplK	50S ribosomal protein L11	Mb1009	Mb1009	PROBABLE SERINE PROTEASE	[TP0237-TP0773 (0.6164146)]
COG0080	COG0265	Mb0659	rplK	50S ribosomal protein L11	Mb0130	Mb0130	PROBABLE SERINE PROTEASE PEPA	[TP0237-TP0773 (0.6164146)]
COG0080	COG0265	Mb0659	rplK	50S ribosomal protein L11	Mb1255	Mb1255	PROBABLE SERINE PROTEASE HTRA	[TP0237-TP0773 (0.6164146)]
COG2812	COG2812	Mb3748c	dnaX	DNA polymerase III gamma/tau subunit (EC 2.7.7.7)	Mb3748c	dnaX	DNA polymerase III gamma/tau subunit (EC 2.7.7.7)	[TP1005-TP1005 (0.52391654)]
COG1466	COG1847	Mb2436c	Mb2436c	Hypothetical protein Mb2436c	Mb3951c	Mb3951c	Hypothetical protein Mb3951c	[TP0588-TP0948 (0.74372905)]
COG0223	COG0234	Mb1441	fmt	Methionyl-tRNA formyltransferase (EC 2.1.2.9)	Mb3452c	groS	10 kDa chaperonin (Protein Cpn10) (groES protein) (Immunogenic protein MPB57)	[TP0756-TP1013 (0.64276713)]
COG0223	COG0234	Mb3438c	Mb3438c	Hypothetical protein Mb3438c precursor	Mb3452c	groS	10 kDa chaperonin (Protein Cpn10) (groES protein) (Immunogenic protein MPB57)	[TP0756-TP1013 (0.64276713)]
COG0036	COG1653	Mb1443	rpe	Ribulose-phosphate 3-epimerase (EC 5.1.3.1) (Pentose-5-phosphate 3- epimerase) (PPE) (R5P3E)	Mb2857c	Mb2857c	PROBABLE Sn-GLYCEROL-3-PHOSPHATE-BINDING	[TP0945-TP0074 (0.654426)]
COG0036	COG1653	Mb1443	rpe	Ribulose-phosphate 3-epimerase (EC 5.1.3.1) (Pentose-5-phosphate 3- epimerase) (PPE) (R5P3E)	Mb2067c	Mb2067c	Probable sugar-binding lipoprotein	[TP0945-TP0074 (0.654426)]
COG0036	COG1653	Mb1443	rpe	Ribulose-phosphate 3-epimerase (EC 5.1.3.1) (Pentose-5-phosphate 3- epimerase) (PPE) (R5P3E)	Mb2345	Mb2345	PROBABLE PERIPLASMIC SUGAR-BINDING LIPOPROTEIN	[TP0945-TP0074 (0.654426)]
COG0036	COG1653	Mb1443	rpe	Ribulose-phosphate 3-epimerase (EC 5.1.3.1) (Pentose-5-phosphate 3- epimerase) (PPE) (R5P3E)	Mb1267	Mb1267	MalE {UniProtKB/TrEMBL:O31095}	[TP0945-TP0074 (0.654426)]
COG0357	COG0459	Mb3950c	gid	Methyltransferase gidB (EC 2.1.-.-) (Glucose-inhibited division protein B)	Mb3451c	groL1	60 kDa chaperonin 1 (Protein Cpn60-1) (groEL protein 1)	[TP0946-TP0030 (0.68326145)]
COG0357	COG0459	Mb3950c	gid	Methyltransferase gidB (EC 2.1.-.-) (Glucose-inhibited division protein B)	Mb0448	groL2	60 kDa chaperonin 2 (Protein Cpn60-2) (groEL protein 2) (65 kDa antigen) (Heat shock protein 65) (Cell wall protein A) (Antigen A)	[TP0946-TP0030 (0.68326145)]
COG0664	COG1074	Mb1702c	Mb1702c	PROBABLE TRANSCRIPTIONAL REGULATORY PROTEIN	Mb0647c	Mb0647c	PROBABLE EXONUCLEASE V (BETA CHAIN) RECBA	[TP0089-TP0898 (0.8304331)]
COG0664	COG1074	Mb3700	Mb3700	PROBABLE TRANSCRIPTIONAL REGULATORY PROTEIN	Mb0647c	Mb0647c	PROBABLE EXONUCLEASE V (BETA CHAIN) RECBA	[TP0089-TP0898 (0.8304331)]
COG0664	COG1074	Mb0107	Mb0107	Hypothetical protein Mb0107	Mb0647c	Mb0647c	PROBABLE EXONUCLEASE V (BETA CHAIN) RECBA	[TP0089-TP0898 (0.8304331)]
COG0223	COG0242	Mb3438c	Mb3438c	Hypothetical protein Mb3438c precursor	Mb0437c	def	Peptide deformylase (EC 3.5.1.88) (PDF) (Polypeptide deformylase)	[TP0756-TP0757 (0.8300303)]
COG0223	COG0242	Mb1441	fmt	Methionyl-tRNA formyltransferase (EC 2.1.2.9)	Mb0437c	def	Peptide deformylase (EC 3.5.1.88) (PDF) (Polypeptide deformylase)	[TP0756-TP0757 (0.8300303)]
COG0233	COG0359	Mb2906c	frr	Ribosome recycling factor (Ribosome-releasing factor) (RRF)	Mb0057	rplI	50S ribosomal protein L9	[TP0604-TP0060 (0.5105792)]
COG0552	COG1061	Mb2945c	ftsY	Cell division protein ftsY homolog	Mb0884c	Mb0884c	PROBABLE DNA HELICASE {UniProtKB/TrEMBL:Q7U132}	[TP0578-TP0380 (0.62695336)]
COG0552	COG1061	Mb2945c	ftsY	Cell division protein ftsY homolog	Mb1212c	Mb1212c	Hypothetical protein Mb1212c	[TP0578-TP0380 (0.62695336)]
COG0552	COG1061	Mb2945c	ftsY	Cell division protein ftsY homolog	Mb2941	Mb2941	CONSERVED HYPOTHETICAL ALANINE AND ARGININE RICH	[TP0578-TP0380 (0.62695336)]
COG0265	COG0492	Mb0130	Mb0130	PROBABLE SERINE PROTEASE PEPA	Mb3944	Mb3944	PROBABLE THIOREDOXIN REDUCTASE TRXB2	[TP0773-TP0814 (0.6926654)]
COG0265	COG0492	Mb1009	Mb1009	PROBABLE SERINE PROTEASE	Mb3944	Mb3944	PROBABLE THIOREDOXIN REDUCTASE TRXB2	[TP0773-TP0814 (0.6926654)]
COG0265	COG0492	Mb1072c	Mb1072c	Hypothetical protein Mb1072c	Mb3944	Mb3944	PROBABLE THIOREDOXIN REDUCTASE TRXB2	[TP0773-TP0814 (0.6926654)]
COG0265	COG0492	Mb1255	Mb1255	PROBABLE SERINE PROTEASE HTRA	Mb3944	Mb3944	PROBABLE THIOREDOXIN REDUCTASE TRXB2	[TP0773-TP0814 (0.6926654)]
COG0265	COG0492	Mb3695c	Mb3695c	PUTATIVE MEMBRANE-ASSOCIATED SERINE PROTEASE	Mb3944	Mb3944	PROBABLE THIOREDOXIN REDUCTASE TRXB2	[TP0773-TP0814 (0.6926654)]
COG0153	COG0242	Mb0636	galK	Galactokinase (EC 2.7.1.6) (Galactose kinase)	Mb0437c	def	Peptide deformylase (EC 3.5.1.88) (PDF) (Polypeptide deformylase)	[TP0418-TP0757 (0.51512045)]
COG0465	COG0772	Mb3640c	ftsH	Cell division protein ftsH homolog (EC 3.4.24.-)	Mb2178c	Mb2178c	Hypothetical ftsW-like protein Mb2178c	[TP0330-TP0387 (0.8016956)]
COG0465	COG0772	Mb3640c	ftsH	Cell division protein ftsH homolog (EC 3.4.24.-)	Mb0017c	rodA	Probable cell division protein ftsW	[TP0330-TP0387 (0.8016956)]
COG0234	COG0792	Mb3452c	groS	10 kDa chaperonin (Protein Cpn10) (groES protein) (Immunogenic protein MPB57)	Mb2922c	Mb2922c	UPF0102 protein Mb2922c	[TP1013-TP0913 (0.7815084)]
COG0192	COG0217	Mb1427	metK	S-adenosylmethionine synthetase (EC 2.5.1.6) (Methionine adenosyltransferase) (AdoMet synthetase) (MAT)	Mb2635c	Mb2635c	Hypothetical UPF0082 protein Mb2635c	[TP0794-TP0474 (0.71912634)]
COG0201	COG2239	Mb0753	secY	Preprotein translocase secY subunit	Mb1264c	Mb1264c	Hypothetical protein Mb1264c	[TP0208-TP0917 (0.5527395)]
COG0201	COG2239	Mb0753	secY	Preprotein translocase secY subunit	Mb0369	Mb0369	POSSIBLE Mg2+ TRANSPORT TRANSMEMBRANE PROTEIN	[TP0208-TP0917 (0.5527395)]
COG0860	COG1214	Mb3946	Mb3946	PUTATIVE HYDROLASE {UniProtKB/TrEMBL:Q7TVC7}	Mb3455c	Mb3455c	Hypothetical protein Mb3455c precursor	[TP0247-TP0876 (0.6334264)]
COG0860	COG1214	Mb3744	Mb3744	Hypothetical protein Mb3744	Mb3455c	Mb3455c	Hypothetical protein Mb3455c precursor	[TP0247-TP0876 (0.6334264)]
COG0188	COG0526	Mb0006	Mb0006	DNA GYRASE (SUBUNIT A) GYRA (DNA TOPOISOMERASE	Mb0839c	Mb0839c	PROBABLE THIOREDOXIN THIX	[TP0005-TP0100 (0.7885434)]
COG0188	COG0526	Mb0006	Mb0006	DNA GYRASE (SUBUNIT A) GYRA (DNA TOPOISOMERASE	Mb0520	Mb0520	Hypothetical protein Mb0520	[TP0005-TP0100 (0.7885434)]
COG0188	COG0526	Mb0006	Mb0006	DNA GYRASE (SUBUNIT A) GYRA (DNA TOPOISOMERASE	Mb0539	Mb0539	POSSIBLE THIOREDOXIN PROTEIN	[TP0005-TP0100 (0.7885434)]
COG0188	COG0526	Mb0006	Mb0006	DNA GYRASE (SUBUNIT A) GYRA (DNA TOPOISOMERASE	Mb1505	Mb1505	PROBABLE THIOREDOXIN TRXA	[TP0005-TP0100 (0.7885434)]
COG0188	COG0526	Mb0006	Mb0006	DNA GYRASE (SUBUNIT A) GYRA (DNA TOPOISOMERASE	Mb1761c	Mb1761c	Hypothetical protein Mb1761c	[TP0005-TP0100 (0.7885434)]
COG0188	COG0526	Mb0006	Mb0006	DNA GYRASE (SUBUNIT A) GYRA (DNA TOPOISOMERASE	Mb2903c	mpt53	Soluble secreted antigen MPT53 precursor	[TP0005-TP0100 (0.7885434)]
COG0188	COG0526	Mb0006	Mb0006	DNA GYRASE (SUBUNIT A) GYRA (DNA TOPOISOMERASE	Mb3945	trx	Thioredoxin {UniProtKB/Swiss-Prot:P0A617}	[TP0005-TP0100 (0.7885434)]
COG0188	COG0526	Mb0006	Mb0006	DNA GYRASE (SUBUNIT A) GYRA (DNA TOPOISOMERASE	Mb3697c	Mb3697c	POSSIBLE MEMBRANE-ANCHORED THIOREDOXIN-LIKE	[TP0005-TP0100 (0.7885434)]
COG0188	COG0526	Mb0006	Mb0006	DNA GYRASE (SUBUNIT A) GYRA (DNA TOPOISOMERASE	Mb1704	Mb1704	PROBABLE CONSERVED LIPOPROTEIN DSBF	[TP0005-TP0100 (0.7885434)]
COG0188	COG0526	Mb0006	Mb0006	DNA GYRASE (SUBUNIT A) GYRA (DNA TOPOISOMERASE	Mb1506	Mb1506	PROBABLE THIOREDOXIN TRXB1	[TP0005-TP0100 (0.7885434)]
COG0526	COG0771	Mb0520	Mb0520	Hypothetical protein Mb0520	Mb2179c	murD	UDP-N-acetylmuramoylalanine--D-glutamate ligase (EC 6.3.2.9) (UDP-N- acetylmuramoyl-L-alanyl-D-glutamate synthetase) (D-glutamic acid- adding enzyme)	[TP0100-TP0903 (0.59509045)]
COG0526	COG0771	Mb1506	Mb1506	PROBABLE THIOREDOXIN TRXB1	Mb2179c	murD	UDP-N-acetylmuramoylalanine--D-glutamate ligase (EC 6.3.2.9) (UDP-N- acetylmuramoyl-L-alanyl-D-glutamate synthetase) (D-glutamic acid- adding enzyme)	[TP0100-TP0903 (0.59509045)]
COG0526	COG0771	Mb0539	Mb0539	POSSIBLE THIOREDOXIN PROTEIN	Mb2179c	murD	UDP-N-acetylmuramoylalanine--D-glutamate ligase (EC 6.3.2.9) (UDP-N- acetylmuramoyl-L-alanyl-D-glutamate synthetase) (D-glutamic acid- adding enzyme)	[TP0100-TP0903 (0.59509045)]
COG0526	COG0771	Mb2903c	mpt53	Soluble secreted antigen MPT53 precursor	Mb2179c	murD	UDP-N-acetylmuramoylalanine--D-glutamate ligase (EC 6.3.2.9) (UDP-N- acetylmuramoyl-L-alanyl-D-glutamate synthetase) (D-glutamic acid- adding enzyme)	[TP0100-TP0903 (0.59509045)]
COG0526	COG0771	Mb0839c	Mb0839c	PROBABLE THIOREDOXIN THIX	Mb2179c	murD	UDP-N-acetylmuramoylalanine--D-glutamate ligase (EC 6.3.2.9) (UDP-N- acetylmuramoyl-L-alanyl-D-glutamate synthetase) (D-glutamic acid- adding enzyme)	[TP0100-TP0903 (0.59509045)]
COG0526	COG0771	Mb1704	Mb1704	PROBABLE CONSERVED LIPOPROTEIN DSBF	Mb2179c	murD	UDP-N-acetylmuramoylalanine--D-glutamate ligase (EC 6.3.2.9) (UDP-N- acetylmuramoyl-L-alanyl-D-glutamate synthetase) (D-glutamic acid- adding enzyme)	[TP0100-TP0903 (0.59509045)]
COG0526	COG0771	Mb3945	trx	Thioredoxin {UniProtKB/Swiss-Prot:P0A617}	Mb2179c	murD	UDP-N-acetylmuramoylalanine--D-glutamate ligase (EC 6.3.2.9) (UDP-N- acetylmuramoyl-L-alanyl-D-glutamate synthetase) (D-glutamic acid- adding enzyme)	[TP0100-TP0903 (0.59509045)]
COG0526	COG0771	Mb3697c	Mb3697c	POSSIBLE MEMBRANE-ANCHORED THIOREDOXIN-LIKE	Mb2179c	murD	UDP-N-acetylmuramoylalanine--D-glutamate ligase (EC 6.3.2.9) (UDP-N- acetylmuramoyl-L-alanyl-D-glutamate synthetase) (D-glutamic acid- adding enzyme)	[TP0100-TP0903 (0.59509045)]
COG0526	COG0771	Mb1761c	Mb1761c	Hypothetical protein Mb1761c	Mb2179c	murD	UDP-N-acetylmuramoylalanine--D-glutamate ligase (EC 6.3.2.9) (UDP-N- acetylmuramoyl-L-alanyl-D-glutamate synthetase) (D-glutamic acid- adding enzyme)	[TP0100-TP0903 (0.59509045)]
COG0526	COG0771	Mb1505	Mb1505	PROBABLE THIOREDOXIN TRXA	Mb2179c	murD	UDP-N-acetylmuramoylalanine--D-glutamate ligase (EC 6.3.2.9) (UDP-N- acetylmuramoyl-L-alanyl-D-glutamate synthetase) (D-glutamic acid- adding enzyme)	[TP0100-TP0903 (0.59509045)]
COG0762	COG2239	Mb2170c	Mb2170c	Possible conserved transmembrane protein	Mb1264c	Mb1264c	Hypothetical protein Mb1264c	[TP0668-TP0917 (0.5215956)]
COG0762	COG2239	Mb2170c	Mb2170c	Possible conserved transmembrane protein	Mb0369	Mb0369	POSSIBLE Mg2+ TRANSPORT TRANSMEMBRANE PROTEIN	[TP0668-TP0917 (0.5215956)]
COG0504	COG1475	Mb1725	pyrG	CTP synthase (EC 6.3.4.2) (UTP--ammonia ligase) (CTP synthetase)	Mb3948c	parB	Probable chromosome partitioning protein parB	[TP0305-TP0271 (0.70252794)]
COG0149	COG2239	Mb1473	tpi	Triosephosphate isomerase (EC 5.3.1.1) (TIM) (Triose-phosphate isomerase)	Mb0369	Mb0369	POSSIBLE Mg2+ TRANSPORT TRANSMEMBRANE PROTEIN	[TP0537-TP0917 (0.5527395)]
COG0149	COG2239	Mb1473	tpi	Triosephosphate isomerase (EC 5.3.1.1) (TIM) (Triose-phosphate isomerase)	Mb1264c	Mb1264c	Hypothetical protein Mb1264c	[TP0537-TP0917 (0.5527395)]
COG0250	COG0772	Mb0658	nusG	Transcription antitermination protein nusG	Mb0017c	rodA	Probable cell division protein ftsW	[TP0236-TP0387 (0.7470728)]
COG0250	COG0772	Mb0658	nusG	Transcription antitermination protein nusG	Mb2178c	Mb2178c	Hypothetical ftsW-like protein Mb2178c	[TP0236-TP0387 (0.7470728)]
COG0227	COG0740	Mb2084c	rpmB2	50S ribosomal protein L28-2	Mb2487c	clpP2	ATP-dependent Clp protease proteolytic subunit 2 (EC 3.4.21.92) (Endopeptidase Clp 2)	[TP0362-TP0507 (0.75048)]
COG0227	COG0740	Mb0108c	rpmB	50S ribosomal protein L28-1	Mb2488c	clpP	ATP-dependent Clp protease proteolytic subunit 1 (EC 3.4.21.92) (Endopeptidase Clp 1)	[TP0362-TP0507 (0.75048)]
COG0227	COG0740	Mb0108c	rpmB	50S ribosomal protein L28-1	Mb2487c	clpP2	ATP-dependent Clp protease proteolytic subunit 2 (EC 3.4.21.92) (Endopeptidase Clp 2)	[TP0362-TP0507 (0.75048)]
COG0227	COG0740	Mb2084c	rpmB2	50S ribosomal protein L28-2	Mb2488c	clpP	ATP-dependent Clp protease proteolytic subunit 1 (EC 3.4.21.92) (Endopeptidase Clp 1)	[TP0362-TP0507 (0.75048)]
COG0103	COG0211	Mb3472c	rpsI	30S ribosomal protein S9	Mb2468c	rpmA	50S ribosomal protein L27	[TP1024-TP0743 (0.87139803)]
COG0621	COG2812	Mb2752c	Mb2752c	Hypothetical UPF0004 protein Mb2752c	Mb3748c	dnaX	DNA polymerase III gamma/tau subunit (EC 2.7.7.7)	[TP0754-TP1005 (0.5550382)]
COG0693	COG0761	Mb1965c	Mb1965c	Rv1930c protein {UniProtKB/TrEMBL:Q83XB8}	Mb1140	lytB1	4-hydroxy-3-methylbut-2-enyl diphosphate reductase 1 (EC 1.17.1.2)	[TP0445-TP0547 (0.53976095)]
COG0693	COG0761	Mb1965c	Mb1965c	Rv1930c protein {UniProtKB/TrEMBL:Q83XB8}	Mb3414c	lytB2	4-hydroxy-3-methylbut-2-enyl diphosphate reductase 2 (EC 1.17.1.2)	[TP0445-TP0547 (0.53976095)]
COG0693	COG0761	Mb0053	Mb0053	Hypothetical protein Mb0053	Mb3414c	lytB2	4-hydroxy-3-methylbut-2-enyl diphosphate reductase 2 (EC 1.17.1.2)	[TP0445-TP0547 (0.53976095)]
COG0693	COG0761	Mb0053	Mb0053	Hypothetical protein Mb0053	Mb1140	lytB1	4-hydroxy-3-methylbut-2-enyl diphosphate reductase 1 (EC 1.17.1.2)	[TP0445-TP0547 (0.53976095)]
COG0693	COG0761	Mb1966c	Mb1966c	Rv1931c protein {UniProtKB/TrEMBL:Q83XB7}	Mb3414c	lytB2	4-hydroxy-3-methylbut-2-enyl diphosphate reductase 2 (EC 1.17.1.2)	[TP0445-TP0547 (0.53976095)]
COG0693	COG0761	Mb1966c	Mb1966c	Rv1931c protein {UniProtKB/TrEMBL:Q83XB7}	Mb1140	lytB1	4-hydroxy-3-methylbut-2-enyl diphosphate reductase 1 (EC 1.17.1.2)	[TP0445-TP0547 (0.53976095)]
COG0223	COG0664	Mb1441	fmt	Methionyl-tRNA formyltransferase (EC 2.1.2.9)	Mb1702c	Mb1702c	PROBABLE TRANSCRIPTIONAL REGULATORY PROTEIN	[TP0756-TP0995 (0.69102824)]
COG0223	COG0664	Mb1441	fmt	Methionyl-tRNA formyltransferase (EC 2.1.2.9)	Mb3700	Mb3700	PROBABLE TRANSCRIPTIONAL REGULATORY PROTEIN	[TP0756-TP0995 (0.69102824)]
COG0223	COG0664	Mb3438c	Mb3438c	Hypothetical protein Mb3438c precursor	Mb1702c	Mb1702c	PROBABLE TRANSCRIPTIONAL REGULATORY PROTEIN	[TP0756-TP0995 (0.69102824)]
COG0223	COG0664	Mb1441	fmt	Methionyl-tRNA formyltransferase (EC 2.1.2.9)	Mb0107	Mb0107	Hypothetical protein Mb0107	[TP0756-TP0995 (0.69102824)]
COG0223	COG0664	Mb3438c	Mb3438c	Hypothetical protein Mb3438c precursor	Mb3700	Mb3700	PROBABLE TRANSCRIPTIONAL REGULATORY PROTEIN	[TP0756-TP0995 (0.69102824)]
COG0223	COG0664	Mb3438c	Mb3438c	Hypothetical protein Mb3438c precursor	Mb0107	Mb0107	Hypothetical protein Mb0107	[TP0756-TP0995 (0.69102824)]
COG0773	COG0817	Mb2176c	murC	UDP-N-acetylmuramate--L-alanine ligase (EC 6.3.2.8) (UDP-N- acetylmuramoyl-L-alanine synthetase)	Mb2625c	ruvC	Crossover junction endodeoxyribonuclease ruvC (EC 3.1.22.4) (Holliday junction nuclease ruvC) (Holliday junction resolvase ruvC)	[TP0341-TP0517 (0.7285616)]
COG0272	COG0773	Mb3039c	lig	DNA ligase (EC 6.5.1.2) (Polydeoxyribonucleotide synthase [NAD+])	Mb2176c	murC	UDP-N-acetylmuramate--L-alanine ligase (EC 6.3.2.8) (UDP-N- acetylmuramoyl-L-alanine synthetase)	[TP0634-TP0341 (0.8201813)]
COG0124	COG0465	Mb2611c	hisS	Histidyl-tRNA synthetase (EC 6.1.1.21) (Histidine--tRNA ligase) (HisRS)	Mb3640c	ftsH	Cell division protein ftsH homolog (EC 3.4.24.-)	[TP0641-TP0330 (0.76316583)]
COG0257	COG0719	Mb3490c	Mb3490c	50S ribosomal protein L36	Mb1497	Mb1497	Hypothetical UPF0051 protein Mb1497	[TP0209-TP0612 (0.6772987)]
COG0493	COG1488	Mb3133	Mb3133	PROBABLE NADPH:ADRENODOXIN OXIDOREDUCTASE FPRA	Mb0588c	Mb0588c	Hypothetical protein Mb0588c	[TP0735-TP0628 (0.6598422)]
COG0493	COG1488	Mb0910	fprB	Probable ferredoxin/ferredoxin--NADP reductase (EC 1.18.1.2) (FNR)	Mb0588c	Mb0588c	Hypothetical protein Mb0588c	[TP0735-TP0628 (0.6598422)]
COG0493	COG1488	Mb3888c	Mb3888c	PUTATIVE NADH-DEPENDENT GLUTAMATE SYNTHASE (SMALL	Mb1365c	Mb1365c	Hypothetical protein Mb1365c	[TP0735-TP0628 (0.6598422)]
COG0493	COG1488	Mb3133	Mb3133	PROBABLE NADPH:ADRENODOXIN OXIDOREDUCTASE FPRA	Mb1365c	Mb1365c	Hypothetical protein Mb1365c	[TP0735-TP0628 (0.6598422)]
COG0493	COG1488	Mb0910	fprB	Probable ferredoxin/ferredoxin--NADP reductase (EC 1.18.1.2) (FNR)	Mb1365c	Mb1365c	Hypothetical protein Mb1365c	[TP0735-TP0628 (0.6598422)]
COG0493	COG1488	Mb3888c	Mb3888c	PUTATIVE NADH-DEPENDENT GLUTAMATE SYNTHASE (SMALL	Mb0588c	Mb0588c	Hypothetical protein Mb0588c	[TP0735-TP0628 (0.6598422)]
COG0173	COG0493	Mb2602c	aspS	Aspartyl-tRNA synthetase (EC 6.1.1.12) (Aspartate--tRNA ligase) (AspRS)	Mb0910	fprB	Probable ferredoxin/ferredoxin--NADP reductase (EC 1.18.1.2) (FNR)	[TP0985-TP0735 (0.50901)]
COG0173	COG0493	Mb2602c	aspS	Aspartyl-tRNA synthetase (EC 6.1.1.12) (Aspartate--tRNA ligase) (AspRS)	Mb3888c	Mb3888c	PUTATIVE NADH-DEPENDENT GLUTAMATE SYNTHASE (SMALL	[TP0985-TP0735 (0.50901)]
COG0173	COG0493	Mb2602c	aspS	Aspartyl-tRNA synthetase (EC 6.1.1.12) (Aspartate--tRNA ligase) (AspRS)	Mb3133	Mb3133	PROBABLE NADPH:ADRENODOXIN OXIDOREDUCTASE FPRA	[TP0985-TP0735 (0.50901)]
COG0860	COG2080	Mb3744	Mb3744	Hypothetical protein Mb3744	Mb0381c	Mb0381c	PROBABLE CARBON MONOXYDE DEHYDROGENASE	[TP0247-TP0080 (0.7296782)]
COG0860	COG2080	Mb3946	Mb3946	PUTATIVE HYDROLASE {UniProtKB/TrEMBL:Q7TVC7}	Mb0381c	Mb0381c	PROBABLE CARBON MONOXYDE DEHYDROGENASE	[TP0247-TP0080 (0.7296782)]
COG0275	COG0820	Mb2189c	mraW	S-adenosyl-methyltransferase mraW (EC 2.1.1.-)	Mb2904c	Mb2904c	Hypothetical UPF0063 protein Mb2904c	[TP0384-TP0068 (0.79878455)]
COG0242	COG0360	Mb0437c	def	Peptide deformylase (EC 3.5.1.88) (PDF) (Polypeptide deformylase)	Mb0054	rpsF	30S ribosomal protein S6	[TP0757-TP0063 (0.54983324)]
COG0693	COG1653	Mb0053	Mb0053	Hypothetical protein Mb0053	Mb2857c	Mb2857c	PROBABLE Sn-GLYCEROL-3-PHOSPHATE-BINDING	[TP0445-TP0074 (0.5751514)]
COG0693	COG1653	Mb1966c	Mb1966c	Rv1931c protein {UniProtKB/TrEMBL:Q83XB7}	Mb2857c	Mb2857c	PROBABLE Sn-GLYCEROL-3-PHOSPHATE-BINDING	[TP0445-TP0074 (0.5751514)]
COG0693	COG1653	Mb1965c	Mb1965c	Rv1930c protein {UniProtKB/TrEMBL:Q83XB8}	Mb2067c	Mb2067c	Probable sugar-binding lipoprotein	[TP0445-TP0074 (0.5751514)]
COG0693	COG1653	Mb1966c	Mb1966c	Rv1931c protein {UniProtKB/TrEMBL:Q83XB7}	Mb2345	Mb2345	PROBABLE PERIPLASMIC SUGAR-BINDING LIPOPROTEIN	[TP0445-TP0074 (0.5751514)]
COG0693	COG1653	Mb1965c	Mb1965c	Rv1930c protein {UniProtKB/TrEMBL:Q83XB8}	Mb2857c	Mb2857c	PROBABLE Sn-GLYCEROL-3-PHOSPHATE-BINDING	[TP0445-TP0074 (0.5751514)]
COG0693	COG1653	Mb1966c	Mb1966c	Rv1931c protein {UniProtKB/TrEMBL:Q83XB7}	Mb2067c	Mb2067c	Probable sugar-binding lipoprotein	[TP0445-TP0074 (0.5751514)]
COG0693	COG1653	Mb0053	Mb0053	Hypothetical protein Mb0053	Mb2067c	Mb2067c	Probable sugar-binding lipoprotein	[TP0445-TP0074 (0.5751514)]
COG0693	COG1653	Mb1965c	Mb1965c	Rv1930c protein {UniProtKB/TrEMBL:Q83XB8}	Mb1267	Mb1267	MalE {UniProtKB/TrEMBL:O31095}	[TP0445-TP0074 (0.5751514)]
COG0693	COG1653	Mb0053	Mb0053	Hypothetical protein Mb0053	Mb1267	Mb1267	MalE {UniProtKB/TrEMBL:O31095}	[TP0445-TP0074 (0.5751514)]
COG0693	COG1653	Mb1965c	Mb1965c	Rv1930c protein {UniProtKB/TrEMBL:Q83XB8}	Mb2345	Mb2345	PROBABLE PERIPLASMIC SUGAR-BINDING LIPOPROTEIN	[TP0445-TP0074 (0.5751514)]
COG0693	COG1653	Mb0053	Mb0053	Hypothetical protein Mb0053	Mb2345	Mb2345	PROBABLE PERIPLASMIC SUGAR-BINDING LIPOPROTEIN	[TP0445-TP0074 (0.5751514)]
COG0693	COG1653	Mb1966c	Mb1966c	Rv1931c protein {UniProtKB/TrEMBL:Q83XB7}	Mb1267	Mb1267	MalE {UniProtKB/TrEMBL:O31095}	[TP0445-TP0074 (0.5751514)]
COG0267	COG0357	Mb2083c	Mb2083c	50S ribosomal protein L33 1	Mb3950c	gid	Methyltransferase gidB (EC 2.1.-.-) (Glucose-inhibited division protein B)	[TP0234-TP0946 (0.6249908)]
COG0267	COG0357	Mb0653	rpmG2	50S ribosomal protein L33 2	Mb3950c	gid	Methyltransferase gidB (EC 2.1.-.-) (Glucose-inhibited division protein B)	[TP0234-TP0946 (0.6249908)]
COG0234	COG0772	Mb3452c	groS	10 kDa chaperonin (Protein Cpn10) (groES protein) (Immunogenic protein MPB57)	Mb2178c	Mb2178c	Hypothetical ftsW-like protein Mb2178c	[TP1013-TP0387 (0.81326103)]
COG0234	COG0772	Mb3452c	groS	10 kDa chaperonin (Protein Cpn10) (groES protein) (Immunogenic protein MPB57)	Mb0017c	rodA	Probable cell division protein ftsW	[TP1013-TP0387 (0.81326103)]
COG0228	COG0250	Mb2933c	rpsP	30S ribosomal protein S16	Mb0658	nusG	Transcription antitermination protein nusG	[TP0905-TP0236 (0.7099409)]
COG0465	COG0532	Mb3640c	ftsH	Cell division protein ftsH homolog (EC 3.4.24.-)	Mb2864c	infB	Translation initiation factor IF-2	[TP0330-TP0891 (0.8751731)]
COG0326	COG0353	Mb2321c	htpG	Chaperone protein htpG (Heat shock protein htpG) (High temperature protein G)	Mb3742c	recR	Recombination protein recR	[TP0984-TP1004 (0.5573069)]
COG0265	COG1381	Mb1009	Mb1009	PROBABLE SERINE PROTEASE	Mb2383c	recO	DNA repair protein recO (Recombination protein O)	[TP0773-TP0636 (0.870009)]
COG0265	COG1381	Mb1072c	Mb1072c	Hypothetical protein Mb1072c	Mb2383c	recO	DNA repair protein recO (Recombination protein O)	[TP0773-TP0636 (0.870009)]
COG0265	COG1381	Mb1255	Mb1255	PROBABLE SERINE PROTEASE HTRA	Mb2383c	recO	DNA repair protein recO (Recombination protein O)	[TP0773-TP0636 (0.870009)]
COG0265	COG1381	Mb0130	Mb0130	PROBABLE SERINE PROTEASE PEPA	Mb2383c	recO	DNA repair protein recO (Recombination protein O)	[TP0773-TP0636 (0.870009)]
COG0265	COG1381	Mb3695c	Mb3695c	PUTATIVE MEMBRANE-ASSOCIATED SERINE PROTEASE	Mb2383c	recO	DNA repair protein recO (Recombination protein O)	[TP0773-TP0636 (0.870009)]
COG0153	COG2080	Mb0636	galK	Galactokinase (EC 2.7.1.6) (Galactose kinase)	Mb0381c	Mb0381c	PROBABLE CARBON MONOXYDE DEHYDROGENASE	[TP0418-TP0080 (0.66367555)]
COG0705	COG1187	Mb1372	Mb1372	Hypothetical protein Mb1372	Mb1738	Mb1738	Hypothetical RNA pseudouridine synthase Mb1738 (EC 5.4.99.-) (RNA- uridine isomerase) (RNA pseudouridylate synthase)	[TP0982-TP0459 (0.6079956)]
COG0705	COG1187	Mb0114	Mb0114	PROBABLE CONSERVED INTEGRAL MEMBRANE PROTEIN	Mb1738	Mb1738	Hypothetical RNA pseudouridine synthase Mb1738 (EC 5.4.99.-) (RNA- uridine isomerase) (RNA pseudouridylate synthase)	[TP0982-TP0459 (0.6079956)]
COG0782	COG0860	Mb3817	Mb3817	Hypothetical protein Mb3817	Mb3946	Mb3946	PUTATIVE HYDROLASE {UniProtKB/TrEMBL:Q7TVC7}	[TP0019-TP0247 (0.7668169)]
COG0782	COG0860	Mb1109c	greA	Transcription elongation factor greA (Transcript cleavage factor greA)	Mb3744	Mb3744	Hypothetical protein Mb3744	[TP0019-TP0247 (0.7668169)]
COG0782	COG0860	Mb1109c	greA	Transcription elongation factor greA (Transcript cleavage factor greA)	Mb3946	Mb3946	PUTATIVE HYDROLASE {UniProtKB/TrEMBL:Q7TVC7}	[TP0019-TP0247 (0.7668169)]
COG0782	COG0860	Mb3817	Mb3817	Hypothetical protein Mb3817	Mb3744	Mb3744	Hypothetical protein Mb3744	[TP0019-TP0247 (0.7668169)]
COG0220	COG0455	Mb0214c	trmB	tRNA (guanine-N(7)-)-methyltransferase (EC 2.1.1.33) (tRNA(m7G46)- methyltransferase)	Mb2810	Mb2810	CONSERVED HYPOTHETICAL ALANINE RICH PROTEIN	[TP0464-TP0712 (0.7885255)]
COG0220	COG0455	Mb0214c	trmB	tRNA (guanine-N(7)-)-methyltransferase (EC 2.1.1.33) (tRNA(m7G46)- methyltransferase)	Mb0543	Mb0543	Hypothetical protein Mb0543	[TP0464-TP0712 (0.7885255)]
COG0220	COG0455	Mb0214c	trmB	tRNA (guanine-N(7)-)-methyltransferase (EC 2.1.1.33) (tRNA(m7G46)- methyltransferase)	Mb3890	Mb3890	Hypothetical protein Mb3890	[TP0464-TP0712 (0.7885255)]
COG0220	COG0455	Mb0214c	trmB	tRNA (guanine-N(7)-)-methyltransferase (EC 2.1.1.33) (tRNA(m7G46)- methyltransferase)	Mb3906	Mb3906	CONSERVED HYPOTHETICAL PROLINE AND ALANINE RICH	[TP0464-TP0712 (0.7885255)]
COG0322	COG0353	Mb1455	uvrC	UvrABC system protein C (Protein uvrC) (Excinuclease ABC subunit C)	Mb3742c	recR	Recombination protein recR	[TP0472-TP1004 (0.53674763)]
COG0322	COG0353	Mb2214	Mb2214	Hypothetical protein Mb2214	Mb3742c	recR	Recombination protein recR	[TP0472-TP1004 (0.53674763)]
COG0771	COG1595	Mb2179c	murD	UDP-N-acetylmuramoylalanine--D-glutamate ligase (EC 6.3.2.9) (UDP-N- acetylmuramoyl-L-alanyl-D-glutamate synthetase) (D-glutamic acid- adding enzyme)	Mb3361c	Mb3361c	PROBABLE ALTERNATIVE RNA POLYMERASE SIGMA FACTOR	[TP0903-TP0092 (0.6651206)]
COG0771	COG1595	Mb2179c	murD	UDP-N-acetylmuramoylalanine--D-glutamate ligase (EC 6.3.2.9) (UDP-N- acetylmuramoyl-L-alanyl-D-glutamate synthetase) (D-glutamic acid- adding enzyme)	Mb0453c	Mb0453c	PROBABLE ALTERNATIVE RNA POLYMERASE SIGMA FACTOR	[TP0903-TP0092 (0.6651206)]
COG0771	COG1595	Mb2179c	murD	UDP-N-acetylmuramoylalanine--D-glutamate ligase (EC 6.3.2.9) (UDP-N- acetylmuramoyl-L-alanyl-D-glutamate synthetase) (D-glutamic acid- adding enzyme)	Mb1221	Mb1221	POSSIBLE ALTERNATIVE RNA POLYMERASE SIGMA FACTOR	[TP0903-TP0092 (0.6651206)]
COG0771	COG1595	Mb2179c	murD	UDP-N-acetylmuramoylalanine--D-glutamate ligase (EC 6.3.2.9) (UDP-N- acetylmuramoyl-L-alanyl-D-glutamate synthetase) (D-glutamic acid- adding enzyme)	Mb0188c	Mb0188c	PROBABLE ALTERNATIVE RNA POLYMERASE SIGMA FACTOR	[TP0903-TP0092 (0.6651206)]
COG0771	COG1595	Mb2179c	murD	UDP-N-acetylmuramoylalanine--D-glutamate ligase (EC 6.3.2.9) (UDP-N- acetylmuramoyl-L-alanyl-D-glutamate synthetase) (D-glutamic acid- adding enzyme)	Mb3448c	sigD	Probable RNA polymerase sigma-D factor	[TP0903-TP0092 (0.6651206)]
COG0771	COG1595	Mb2179c	murD	UDP-N-acetylmuramoylalanine--D-glutamate ligase (EC 6.3.2.9) (UDP-N- acetylmuramoyl-L-alanyl-D-glutamate synthetase) (D-glutamic acid- adding enzyme)	Mb3941	Mb3941	POSSIBLE ALTERNATIVE RNA POLYMERASE SIGMA FACTOR	[TP0903-TP0092 (0.6651206)]
COG0771	COG1595	Mb2179c	murD	UDP-N-acetylmuramoylalanine--D-glutamate ligase (EC 6.3.2.9) (UDP-N- acetylmuramoyl-L-alanyl-D-glutamate synthetase) (D-glutamic acid- adding enzyme)	Mb3250c	rpoE	RNA polymerase sigma-E factor (Sigma-24)	[TP0903-TP0092 (0.6651206)]
COG0771	COG1595	Mb2179c	murD	UDP-N-acetylmuramoylalanine--D-glutamate ligase (EC 6.3.2.9) (UDP-N- acetylmuramoyl-L-alanyl-D-glutamate synthetase) (D-glutamic acid- adding enzyme)	Mb2095	sigC	Probable RNA polymerase sigma-C factor	[TP0903-TP0092 (0.6651206)]
COG0771	COG1595	Mb2179c	murD	UDP-N-acetylmuramoylalanine--D-glutamate ligase (EC 6.3.2.9) (UDP-N- acetylmuramoyl-L-alanyl-D-glutamate synthetase) (D-glutamic acid- adding enzyme)	Mb0756	Mb0756	PROBABLE ALTERNATIVE RNA POLYMERASE SIGMA FACTOR	[TP0903-TP0092 (0.6651206)]
COG0771	COG1595	Mb2179c	murD	UDP-N-acetylmuramoylalanine--D-glutamate ligase (EC 6.3.2.9) (UDP-N- acetylmuramoyl-L-alanyl-D-glutamate synthetase) (D-glutamic acid- adding enzyme)	Mb1253	Mb1253	ALTERNATIVE RNA POLYMERASE SIGMA FACTOR SIGE	[TP0903-TP0092 (0.6651206)]
COG1825	COG2812	Mb1043c	ctc	50S ribosomal protein L25 (General stress protein CTC)	Mb3748c	dnaX	DNA polymerase III gamma/tau subunit (EC 2.7.7.7)	[TP0372-TP1005 (0.6540257)]
COG0361	COG1214	Mb3491c	infA	Translation initiation factor IF-1	Mb3455c	Mb3455c	Hypothetical protein Mb3455c precursor	[TP0097-TP0876 (0.56457245)]
COG0255	COG1011	Mb0729	rpmC	50S ribosomal protein L29	Mb3410	Mb3410	Hypothetical protein Mb3410	[TP0197-TP0158 (0.6077605)]
COG1108	COG2239	Mb2086	Mb2086	Possible conserved integral membrane protein	Mb1264c	Mb1264c	Hypothetical protein Mb1264c	[TP0165-TP0917 (0.5215956)]
COG1108	COG2239	Mb2086	Mb2086	Possible conserved integral membrane protein	Mb0369	Mb0369	POSSIBLE Mg2+ TRANSPORT TRANSMEMBRANE PROTEIN	[TP0165-TP0917 (0.5215956)]
COG0546	COG0739	Mb3140	Mb3140	POSSIBLE PHOSPHATASE {UniProtKB/TrEMBL:Q7TX83}	Mb0975c	Mb0975c	Hypothetical protein Mb0975c	[TP0554-TP0782 (0.73069036)]
COG0546	COG0739	Mb2257	Mb2257	Hypothetical protein Mb2257	Mb2915	Mb2915	Hypothetical protein Mb2915 precursor	[TP0554-TP0782 (0.73069036)]
COG0546	COG0739	Mb3140	Mb3140	POSSIBLE PHOSPHATASE {UniProtKB/TrEMBL:Q7TX83}	Mb3815c	Mb3815c	Hypothetical protein Mb3815c precursor	[TP0554-TP0782 (0.73069036)]
COG0546	COG0739	Mb2257	Mb2257	Hypothetical protein Mb2257	Mb3815c	Mb3815c	Hypothetical protein Mb3815c precursor	[TP0554-TP0782 (0.73069036)]
COG0546	COG0739	Mb2257	Mb2257	Hypothetical protein Mb2257	Mb0975c	Mb0975c	Hypothetical protein Mb0975c	[TP0554-TP0782 (0.73069036)]
COG0546	COG0739	Mb3140	Mb3140	POSSIBLE PHOSPHATASE {UniProtKB/TrEMBL:Q7TX83}	Mb2915	Mb2915	Hypothetical protein Mb2915 precursor	[TP0554-TP0782 (0.73069036)]
COG0242	COG1187	Mb0437c	def	Peptide deformylase (EC 3.5.1.88) (PDF) (Polypeptide deformylase)	Mb1738	Mb1738	Hypothetical RNA pseudouridine synthase Mb1738 (EC 5.4.99.-) (RNA- uridine isomerase) (RNA pseudouridylate synthase)	[TP0757-TP0459 (0.5284328)]
COG0420	COG0739	Mb1308	Mb1308	Hypothetical protein Mb1308	Mb0975c	Mb0975c	Hypothetical protein Mb0975c	[TP0626-TP0782 (0.7781429)]
COG0420	COG0739	Mb1308	Mb1308	Hypothetical protein Mb1308	Mb2915	Mb2915	Hypothetical protein Mb2915 precursor	[TP0626-TP0782 (0.7781429)]
COG0420	COG0739	Mb1308	Mb1308	Hypothetical protein Mb1308	Mb3815c	Mb3815c	Hypothetical protein Mb3815c precursor	[TP0626-TP0782 (0.7781429)]
COG1385	COG2812	Mb2393c	Mb2393c	Hypothetical UPF0088 protein Mb2393c	Mb3748c	dnaX	DNA polymerase III gamma/tau subunit (EC 2.7.7.7)	[TP0276-TP1005 (0.66627616)]
COG0217	COG0739	Mb2635c	Mb2635c	Hypothetical UPF0082 protein Mb2635c	Mb3815c	Mb3815c	Hypothetical protein Mb3815c precursor	[TP0474-TP0864 (0.82349855)]
COG0217	COG0739	Mb2635c	Mb2635c	Hypothetical UPF0082 protein Mb2635c	Mb2915	Mb2915	Hypothetical protein Mb2915 precursor	[TP0474-TP0864 (0.82349855)]
COG0217	COG0739	Mb2635c	Mb2635c	Hypothetical UPF0082 protein Mb2635c	Mb0975c	Mb0975c	Hypothetical protein Mb0975c	[TP0474-TP0864 (0.82349855)]
COG0242	COG0254	Mb0437c	def	Peptide deformylase (EC 3.5.1.88) (PDF) (Polypeptide deformylase)	Mb1330	rpmE	50S ribosomal protein L31	[TP0757-TP0255 (0.6434887)]
COG0442	COG1466	Mb2870c	Mb2870c	PUTATIVE PROLYL-TRNA SYNTHETASE PROS	Mb2436c	Mb2436c	Hypothetical protein Mb2436c	[TP0160-TP0588 (0.66563916)]
COG0785	COG2239	Mb2899	dipZ	Protein dipZ {UniProtKB/Swiss-Prot:P59960}	Mb1264c	Mb1264c	Hypothetical protein Mb1264c	[TP0101-TP0917 (0.5215956)]
COG0785	COG2239	Mb0540	Mb0540	POSSIBLE CYTOCHROME C-TYPE BIOGENESIS PROTEIN	Mb0369	Mb0369	POSSIBLE Mg2+ TRANSPORT TRANSMEMBRANE PROTEIN	[TP0101-TP0917 (0.5215956)]
COG0785	COG2239	Mb2902c	Mb2902c	PROBABLE CONSERVED INTEGRAL MEMBRANE PROTEIN	Mb0369	Mb0369	POSSIBLE Mg2+ TRANSPORT TRANSMEMBRANE PROTEIN	[TP0101-TP0917 (0.5215956)]
COG0785	COG2239	Mb0540	Mb0540	POSSIBLE CYTOCHROME C-TYPE BIOGENESIS PROTEIN	Mb1264c	Mb1264c	Hypothetical protein Mb1264c	[TP0101-TP0917 (0.5215956)]
COG0785	COG2239	Mb2899	dipZ	Protein dipZ {UniProtKB/Swiss-Prot:P59960}	Mb0369	Mb0369	POSSIBLE Mg2+ TRANSPORT TRANSMEMBRANE PROTEIN	[TP0101-TP0917 (0.5215956)]
COG0785	COG2239	Mb2902c	Mb2902c	PROBABLE CONSERVED INTEGRAL MEMBRANE PROTEIN	Mb1264c	Mb1264c	Hypothetical protein Mb1264c	[TP0101-TP0917 (0.5215956)]
COG0705	COG2239	Mb0114	Mb0114	PROBABLE CONSERVED INTEGRAL MEMBRANE PROTEIN	Mb1264c	Mb1264c	Hypothetical protein Mb1264c	[TP0982-TP0917 (0.5527395)]
COG0705	COG2239	Mb1372	Mb1372	Hypothetical protein Mb1372	Mb0369	Mb0369	POSSIBLE Mg2+ TRANSPORT TRANSMEMBRANE PROTEIN	[TP0982-TP0917 (0.5527395)]
COG0705	COG2239	Mb1372	Mb1372	Hypothetical protein Mb1372	Mb1264c	Mb1264c	Hypothetical protein Mb1264c	[TP0982-TP0917 (0.5527395)]
COG0705	COG2239	Mb0114	Mb0114	PROBABLE CONSERVED INTEGRAL MEMBRANE PROTEIN	Mb0369	Mb0369	POSSIBLE Mg2+ TRANSPORT TRANSMEMBRANE PROTEIN	[TP0982-TP0917 (0.5527395)]
COG0772	COG2239	Mb2178c	Mb2178c	Hypothetical ftsW-like protein Mb2178c	Mb0369	Mb0369	POSSIBLE Mg2+ TRANSPORT TRANSMEMBRANE PROTEIN	[TP0501-TP0917 (0.53388965), TP0387-TP0917 (0.61041105)]
COG0772	COG2239	Mb0017c	rodA	Probable cell division protein ftsW	Mb0369	Mb0369	POSSIBLE Mg2+ TRANSPORT TRANSMEMBRANE PROTEIN	[TP0501-TP0917 (0.53388965), TP0387-TP0917 (0.61041105)]
COG0772	COG2239	Mb0017c	rodA	Probable cell division protein ftsW	Mb1264c	Mb1264c	Hypothetical protein Mb1264c	[TP0501-TP0917 (0.53388965), TP0387-TP0917 (0.61041105)]
COG0772	COG2239	Mb2178c	Mb2178c	Hypothetical ftsW-like protein Mb2178c	Mb1264c	Mb1264c	Hypothetical protein Mb1264c	[TP0501-TP0917 (0.53388965), TP0387-TP0917 (0.61041105)]
COG0178	COG1197	Mb1664	uvrA	UvrABC system protein A (UvrA protein) (Excinuclease ABC subunit A)	Mb1048	mfd	Transcription-repair coupling factor (EC 3.6.1.-) (TRCF) (ATP- dependent helicase mfd)	[TP0514-TP0344 (0.9414915)]
COG0264	COG0544	Mb2913c	tsf	Elongation factor Ts (EF-Ts)	Mb2489c	tig	Trigger factor {UniProtKB/Swiss-Prot:Q7TYJ1}	[TP0605-TP0506 (0.9100214)]
COG0495	COG1475	Mb0042	leuS	Leucyl-tRNA synthetase (EC 6.1.1.4) (Leucine--tRNA ligase) (LeuRS)	Mb3948c	parB	Probable chromosome partitioning protein parB	[TP0586-TP0271 (0.63095015)]
COG0272	COG2080	Mb3039c	lig	DNA ligase (EC 6.5.1.2) (Polydeoxyribonucleotide synthase [NAD+])	Mb0381c	Mb0381c	PROBABLE CARBON MONOXYDE DEHYDROGENASE	[TP0634-TP0080 (0.5753685)]
COG0099	COG0216	Mb3489c	rpsM	30S ribosomal protein S13	Mb1331	prfA	Peptide chain release factor 1 (RF-1)	[TP0210-TP0051 (0.8775348)]
COG0442	COG0552	Mb2870c	Mb2870c	PUTATIVE PROLYL-TRNA SYNTHETASE PROS	Mb2945c	ftsY	Cell division protein ftsY homolog	[TP0160-TP0578 (0.56216276)]
COG0242	COG0319	Mb0437c	def	Peptide deformylase (EC 3.5.1.88) (PDF) (Polypeptide deformylase)	Mb2388c	Mb2388c	UPF0054 protein Mb2388c	[TP0757-TP0650 (0.630912)]
COG0465	COG0558	Mb3640c	ftsH	Cell division protein ftsH homolog (EC 3.4.24.-)	Mb2644c	Mb2644c	PROBABLE PI SYNTHASE PGSA1	[TP0765-TP0256 (0.8653493)]
COG0465	COG0558	Mb3640c	ftsH	Cell division protein ftsH homolog (EC 3.4.24.-)	Mb1853	pgsA	Putative CDP-diacylglycerol--glycerol-3-phosphate 3-phosphatidyl- transferase (EC 2.7.8.5) (Phosphatidylglycerophosphate synthase) (PGP synthase)	[TP0765-TP0256 (0.8653493)]
COG0465	COG0558	Mb3640c	ftsH	Cell division protein ftsH homolog (EC 3.4.24.-)	Mb2767c	Mb2767c	PROBABLE PGP SYNTHASE PGSA3	[TP0765-TP0256 (0.8653493)]
COG0024	COG0462	Mb0755	Mb0755	PROBABLE METHIONINE AMINOPEPTIDASE MAPA	Mb1045c	prs	Ribose-phosphate pyrophosphokinase (EC 2.7.6.1) (RPPK) (Phosphoribosyl pyrophosphate synthetase) (P-Rib-PP synthetase) (PRPP synthetase)	[TP0842-TP0294 (0.8762697)]
COG0024	COG0462	Mb2886c	map	Methionine aminopeptidase (EC 3.4.11.18) (MAP) (Peptidase M)	Mb1045c	prs	Ribose-phosphate pyrophosphokinase (EC 2.7.6.1) (RPPK) (Phosphoribosyl pyrophosphate synthetase) (P-Rib-PP synthetase) (PRPP synthetase)	[TP0842-TP0294 (0.8762697)]
COG0125	COG0361	Mb3275c	Mb3275c	PROBABLE THYMIDYLATE KINASE TMK	Mb3491c	infA	Translation initiation factor IF-1	[TP0354-TP0097 (0.8382038)]
COG0319	COG0787	Mb2388c	Mb2388c	UPF0054 protein Mb2388c	Mb3457c	alr	Alanine racemase {UniProtKB/Swiss-Prot:P0A4X3}	[TP0650-TP0681 (0.82058704)]
COG0036	COG2001	Mb1443	rpe	Ribulose-phosphate 3-epimerase (EC 5.1.3.1) (Pentose-5-phosphate 3- epimerase) (PPE) (R5P3E)	Mb2190c	mraZ	Protein mraZ {UniProtKB/Swiss-Prot:P65437}	[TP0945-TP0383 (0.685165)]
COG0257	COG0472	Mb3490c	Mb3490c	50S ribosomal protein L36	Mb1334	Mb1334	PUTATIVE UNDECAPAPRENYL-PHOSPHATE	[TP0209-TP0345 (0.64932555)]
COG0257	COG0472	Mb3490c	Mb3490c	50S ribosomal protein L36	Mb2180c	murX	Phospho-N-acetylmuramoyl-pentapeptide-transferase (EC 2.7.8.13) (UDP- MurNAc-pentapeptide phosphotransferase)	[TP0209-TP0345 (0.64932555)]
COG0024	COG0125	Mb0755	Mb0755	PROBABLE METHIONINE AMINOPEPTIDASE MAPA	Mb3275c	Mb3275c	PROBABLE THYMIDYLATE KINASE TMK	[TP0842-TP0354 (0.8096375)]
COG0024	COG0125	Mb2886c	map	Methionine aminopeptidase (EC 3.4.11.18) (MAP) (Peptidase M)	Mb3275c	Mb3275c	PROBABLE THYMIDYLATE KINASE TMK	[TP0842-TP0354 (0.8096375)]
COG0618	COG1214	Mb2862c	Mb2862c	Hypothetical protein Mb2862c	Mb3455c	Mb3455c	Hypothetical protein Mb3455c precursor	[TP0803-TP0876 (0.700686)]
COG0257	COG0779	Mb3490c	Mb3490c	50S ribosomal protein L36	Mb2867c	Mb2867c	Hypothetical UPF0090 protein Mb2867c	[TP0209-TP0893 (0.7461857)]
COG0782	COG1057	Mb1109c	greA	Transcription elongation factor greA (Transcript cleavage factor greA)	Mb2444c	nadD	Probable nicotinate-nucleotide adenylyltransferase (EC 2.7.7.18) (Deamido-NAD(+) pyrophosphorylase) (Deamido-NAD(+) diphosphorylase) (Nicotinate mononucleotide adenylyltransferase) (NaMN adenylyltransferase)	[TP0019-TP0741 (0.75909394)]
COG0782	COG1057	Mb3817	Mb3817	Hypothetical protein Mb3817	Mb2444c	nadD	Probable nicotinate-nucleotide adenylyltransferase (EC 2.7.7.18) (Deamido-NAD(+) pyrophosphorylase) (Deamido-NAD(+) diphosphorylase) (Nicotinate mononucleotide adenylyltransferase) (NaMN adenylyltransferase)	[TP0019-TP0741 (0.75909394)]
COG0012	COG0188	Mb1142	Mb1142	Probable GTP binding protein	Mb0006	Mb0006	DNA GYRASE (SUBUNIT A) GYRA (DNA TOPOISOMERASE	[TP0124-TP0005 (0.7149395)]
COG0462	COG0492	Mb1045c	prs	Ribose-phosphate pyrophosphokinase (EC 2.7.6.1) (RPPK) (Phosphoribosyl pyrophosphate synthetase) (P-Rib-PP synthetase) (PRPP synthetase)	Mb3944	Mb3944	PROBABLE THIOREDOXIN REDUCTASE TRXB2	[TP0294-TP0814 (0.8323514)]
COG0124	COG0254	Mb2611c	hisS	Histidyl-tRNA synthetase (EC 6.1.1.21) (Histidine--tRNA ligase) (HisRS)	Mb1330	rpmE	50S ribosomal protein L31	[TP0641-TP0255 (0.65973145)]
COG0178	COG0272	Mb1664	uvrA	UvrABC system protein A (UvrA protein) (Excinuclease ABC subunit A)	Mb3039c	lig	DNA ligase (EC 6.5.1.2) (Polydeoxyribonucleotide synthase [NAD+])	[TP0514-TP0634 (0.7537598)]
COG0242	COG0263	Mb0437c	def	Peptide deformylase (EC 3.5.1.88) (PDF) (Polypeptide deformylase)	Mb2466c	proB	Glutamate 5-kinase (EC 2.7.2.11) (Gamma-glutamyl kinase) (GK)	[TP0757-TP0351 (0.5771584)]
COG0566	COG1589	Mb3610c	Mb3610c	PUTATIVE TRNA/RRNA METHYLTRANSFERASE	Mb2175c	ftsQ	Cell division protein ftsQ homolog	[TP0109-TP0388 (0.8512026)]
COG0566	COG1589	Mb0387c	Mb0387c	POSSIBLE RNA METHYLTRANSFERASE	Mb2175c	ftsQ	Cell division protein ftsQ homolog	[TP0109-TP0388 (0.8512026)]
COG0566	COG1589	Mb1671	Mb1671	Possible 23S rRNA methyltransferase tsnR	Mb2175c	ftsQ	Cell division protein ftsQ homolog	[TP0109-TP0388 (0.8512026)]
COG0566	COG1589	Mb0905	Mb0905	Hypothetical tRNA/rRNA methyltransferase Mb0905 (EC 2.1.1.-)	Mb2175c	ftsQ	Cell division protein ftsQ homolog	[TP0109-TP0388 (0.8512026)]
COG0124	COG0546	Mb2611c	hisS	Histidyl-tRNA synthetase (EC 6.1.1.21) (Histidine--tRNA ligase) (HisRS)	Mb3140	Mb3140	POSSIBLE PHOSPHATASE {UniProtKB/TrEMBL:Q7TX83}	[TP0641-TP0554 (0.5196431)]
COG0124	COG0546	Mb2611c	hisS	Histidyl-tRNA synthetase (EC 6.1.1.21) (Histidine--tRNA ligase) (HisRS)	Mb2257	Mb2257	Hypothetical protein Mb2257	[TP0641-TP0554 (0.5196431)]
COG0257	COG0773	Mb3490c	Mb3490c	50S ribosomal protein L36	Mb2176c	murC	UDP-N-acetylmuramate--L-alanine ligase (EC 6.3.2.8) (UDP-N- acetylmuramoyl-L-alanine synthetase)	[TP0209-TP0341 (0.6926446)]
COG0257	COG0681	Mb3490c	Mb3490c	50S ribosomal protein L36	Mb2927c	Mb2927c	PROBABLE SIGNAL PEPTIDASE I LEPB (SPASE I)	[TP0209-TP0926 (0.69083804)]
COG0228	COG0546	Mb2933c	rpsP	30S ribosomal protein S16	Mb2257	Mb2257	Hypothetical protein Mb2257	[TP0905-TP0554 (0.5352583)]
COG0228	COG0546	Mb2933c	rpsP	30S ribosomal protein S16	Mb3140	Mb3140	POSSIBLE PHOSPHATASE {UniProtKB/TrEMBL:Q7TX83}	[TP0905-TP0554 (0.5352583)]
COG0503	COG1488	Mb2615c	apt	Adenine phosphoribosyltransferase (EC 2.4.2.7) (APRT)	Mb0588c	Mb0588c	Hypothetical protein Mb0588c	[TP1039-TP0628 (0.6658587)]
COG0503	COG1488	Mb2615c	apt	Adenine phosphoribosyltransferase (EC 2.4.2.7) (APRT)	Mb1365c	Mb1365c	Hypothetical protein Mb1365c	[TP1039-TP0628 (0.6658587)]
COG0770	COG2001	Mb2181c	murF	UDP-N-acetylmuramoyl-tripeptide--D-alanyl-D-alanine ligase (EC 6.3.2.10) (UDP-MurNAc-pentapeptide synthetase) (D-alanyl-D- alanine-adding enzyme)	Mb2190c	mraZ	Protein mraZ {UniProtKB/Swiss-Prot:P65437}	[TP0386-TP0383 (0.8315325)]
COG0234	COG0803	Mb3452c	groS	10 kDa chaperonin (Protein Cpn10) (groES protein) (Immunogenic protein MPB57)	Mb2085	Mb2085	Hypothetical protein Mb2085	[TP1013-TP0163 (0.67160416)]
COG0342	COG0546	Mb2618c	Mb2618c	PROTEIN-EXPORT MEMBRANE PROTEIN SECD	Mb2257	Mb2257	Hypothetical protein Mb2257	[TP0410-TP0554 (0.6160348)]
COG0342	COG0546	Mb2618c	Mb2618c	PROTEIN-EXPORT MEMBRANE PROTEIN SECD	Mb3140	Mb3140	POSSIBLE PHOSPHATASE {UniProtKB/TrEMBL:Q7TX83}	[TP0410-TP0554 (0.6160348)]
COG0227	COG0492	Mb0108c	rpmB	50S ribosomal protein L28-1	Mb3944	Mb3944	PROBABLE THIOREDOXIN REDUCTASE TRXB2	[TP0362-TP0814 (0.801083)]
COG0227	COG0492	Mb2084c	rpmB2	50S ribosomal protein L28-2	Mb3944	Mb3944	PROBABLE THIOREDOXIN REDUCTASE TRXB2	[TP0362-TP0814 (0.801083)]
COG0051	COG1192	Mb0720	rpsJ	30S ribosomal protein S10	Mb3239c	Mb3239c	POSSIBLE SOJ/PARA-RELATED PROTEIN	[TP0188-TP0272 (0.7732025)]
COG0051	COG1192	Mb0720	rpsJ	30S ribosomal protein S10	Mb3949c	Mb3949c	PROBABLE CHROMOSOME PARTITIONING PROTEIN PARA	[TP0188-TP0272 (0.7732025)]
COG0051	COG1192	Mb0720	rpsJ	30S ribosomal protein S10	Mb1735	Mb1735	PUTATIVE INITIATION INHIBITOR PROTEIN	[TP0188-TP0272 (0.7732025)]
COG0098	COG0803	Mb0742	rpsE	30S ribosomal protein S5	Mb2085	Mb2085	Hypothetical protein Mb2085	[TP0206-TP0163 (0.74372905)]
COG0442	COG0459	Mb2870c	Mb2870c	PUTATIVE PROLYL-TRNA SYNTHETASE PROS	Mb3451c	groL1	60 kDa chaperonin 1 (Protein Cpn60-1) (groEL protein 1)	[TP0160-TP0030 (0.7719589)]
COG0442	COG0459	Mb2870c	Mb2870c	PUTATIVE PROLYL-TRNA SYNTHETASE PROS	Mb0448	groL2	60 kDa chaperonin 2 (Protein Cpn60-2) (groEL protein 2) (65 kDa antigen) (Heat shock protein 65) (Cell wall protein A) (Antigen A)	[TP0160-TP0030 (0.7719589)]
COG0255	COG1354	Mb0729	rpmC	50S ribosomal protein L29	Mb1736	Mb1736	Hypothetical protein Mb1736	[TP0197-TP0691 (0.70609456)]
COG0341	COG2239	Mb2617c	Mb2617c	PROBABLE PROTEIN-EXPORT MEMBRANE PROTEIN SECF	Mb1264c	Mb1264c	Hypothetical protein Mb1264c	[TP0411-TP0917 (0.6093018)]
COG0341	COG2239	Mb2617c	Mb2617c	PROBABLE PROTEIN-EXPORT MEMBRANE PROTEIN SECF	Mb0369	Mb0369	POSSIBLE Mg2+ TRANSPORT TRANSMEMBRANE PROTEIN	[TP0411-TP0917 (0.6093018)]
COG0036	COG1573	Mb1443	rpe	Ribulose-phosphate 3-epimerase (EC 5.1.3.1) (Pentose-5-phosphate 3- epimerase) (PPE) (R5P3E)	Mb1289	Mb1289	Hypothetical protein Mb1289	[TP0945-TP0229 (0.685165)]
COG0217	COG0481	Mb2635c	Mb2635c	Hypothetical UPF0082 protein Mb2635c	Mb2427c	lepA	GTP-binding protein lepA	[TP0474-TP0510 (0.76600474)]
COG0178	COG0357	Mb1664	uvrA	UvrABC system protein A (UvrA protein) (Excinuclease ABC subunit A)	Mb3950c	gid	Methyltransferase gidB (EC 2.1.-.-) (Glucose-inhibited division protein B)	[TP0514-TP0946 (0.8569251)]
COG0472	COG2239	Mb1334	Mb1334	PUTATIVE UNDECAPAPRENYL-PHOSPHATE	Mb0369	Mb0369	POSSIBLE Mg2+ TRANSPORT TRANSMEMBRANE PROTEIN	[TP0345-TP0917 (0.5059451)]
COG0472	COG2239	Mb2180c	murX	Phospho-N-acetylmuramoyl-pentapeptide-transferase (EC 2.7.8.13) (UDP- MurNAc-pentapeptide phosphotransferase)	Mb1264c	Mb1264c	Hypothetical protein Mb1264c	[TP0345-TP0917 (0.5059451)]
COG0472	COG2239	Mb2180c	murX	Phospho-N-acetylmuramoyl-pentapeptide-transferase (EC 2.7.8.13) (UDP- MurNAc-pentapeptide phosphotransferase)	Mb0369	Mb0369	POSSIBLE Mg2+ TRANSPORT TRANSMEMBRANE PROTEIN	[TP0345-TP0917 (0.5059451)]
COG0472	COG2239	Mb1334	Mb1334	PUTATIVE UNDECAPAPRENYL-PHOSPHATE	Mb1264c	Mb1264c	Hypothetical protein Mb1264c	[TP0345-TP0917 (0.5059451)]
COG0330	COG0772	Mb3117	Mb3117	HYPOTHETICAL ALANINE AND VALINE RICH PROTEIN	Mb0017c	rodA	Probable cell division protein ftsW	[TP0113-TP0501 (0.70068353)]
COG0330	COG0772	Mb1524	Mb1524	Hypothetical protein Mb1524	Mb0017c	rodA	Probable cell division protein ftsW	[TP0113-TP0501 (0.70068353)]
COG0330	COG0772	Mb1524	Mb1524	Hypothetical protein Mb1524	Mb2178c	Mb2178c	Hypothetical ftsW-like protein Mb2178c	[TP0113-TP0501 (0.70068353)]
COG0330	COG0772	Mb3117	Mb3117	HYPOTHETICAL ALANINE AND VALINE RICH PROTEIN	Mb2178c	Mb2178c	Hypothetical ftsW-like protein Mb2178c	[TP0113-TP0501 (0.70068353)]
COG0267	COG2137	Mb2083c	Mb2083c	50S ribosomal protein L33 1	Mb2755c	recX	Regulatory protein recX	[TP0234-TP1023 (0.5769722)]
COG0267	COG2137	Mb0653	rpmG2	50S ribosomal protein L33 2	Mb2755c	recX	Regulatory protein recX	[TP0234-TP1023 (0.5769722)]
COG1109	COG1488	Mb3285c	Mb3285c	PROBABLE PHOSPHOMANNOMUTASE MANB	Mb0588c	Mb0588c	Hypothetical protein Mb0588c	[TP0413-TP0628 (0.6598422)]
COG1109	COG1488	Mb3471c	glmM	Phosphoglucosamine mutase (EC 5.4.2.10)	Mb1365c	Mb1365c	Hypothetical protein Mb1365c	[TP0413-TP0628 (0.6598422)]
COG1109	COG1488	Mb3285c	Mb3285c	PROBABLE PHOSPHOMANNOMUTASE MANB	Mb1365c	Mb1365c	Hypothetical protein Mb1365c	[TP0413-TP0628 (0.6598422)]
COG1109	COG1488	Mb3336	Mb3336	PROBABLE PHOSPHOMANNOMUTASE PMMB	Mb1365c	Mb1365c	Hypothetical protein Mb1365c	[TP0413-TP0628 (0.6598422)]
COG1109	COG1488	Mb3471c	glmM	Phosphoglucosamine mutase (EC 5.4.2.10)	Mb0588c	Mb0588c	Hypothetical protein Mb0588c	[TP0413-TP0628 (0.6598422)]
COG1109	COG1488	Mb3336	Mb3336	PROBABLE PHOSPHOMANNOMUTASE PMMB	Mb0588c	Mb0588c	Hypothetical protein Mb0588c	[TP0413-TP0628 (0.6598422)]
COG0143	COG0217	Mb1034c	metS	Methionyl-tRNA synthetase (EC 6.1.1.10) (Methionine--tRNA ligase) (MetRS)	Mb2635c	Mb2635c	Hypothetical UPF0082 protein Mb2635c	[TP0798-TP0474 (0.7790581)]
COG0357	COG0442	Mb3950c	gid	Methyltransferase gidB (EC 2.1.-.-) (Glucose-inhibited division protein B)	Mb2870c	Mb2870c	PUTATIVE PROLYL-TRNA SYNTHETASE PROS	[TP0946-TP0160 (0.6515529)]
COG0586	COG1061	Mb0371	Mb0371	POSSIBLE CONSERVED TRANSMEMBRANE PROTEIN	Mb1212c	Mb1212c	Hypothetical protein Mb1212c	[TP0779-TP0380 (0.6968711)]
COG0586	COG1061	Mb0371	Mb0371	POSSIBLE CONSERVED TRANSMEMBRANE PROTEIN	Mb2941	Mb2941	CONSERVED HYPOTHETICAL ALANINE AND ARGININE RICH	[TP0779-TP0380 (0.6968711)]
COG0586	COG1061	Mb2670	Mb2670	Hypothetical protein Mb2670	Mb1212c	Mb1212c	Hypothetical protein Mb1212c	[TP0779-TP0380 (0.6968711)]
COG0586	COG1061	Mb2670	Mb2670	Hypothetical protein Mb2670	Mb0884c	Mb0884c	PROBABLE DNA HELICASE {UniProtKB/TrEMBL:Q7U132}	[TP0779-TP0380 (0.6968711)]
COG0586	COG1061	Mb0371	Mb0371	POSSIBLE CONSERVED TRANSMEMBRANE PROTEIN	Mb0884c	Mb0884c	PROBABLE DNA HELICASE {UniProtKB/TrEMBL:Q7U132}	[TP0779-TP0380 (0.6968711)]
COG0586	COG1061	Mb2670	Mb2670	Hypothetical protein Mb2670	Mb2941	Mb2941	CONSERVED HYPOTHETICAL ALANINE AND ARGININE RICH	[TP0779-TP0380 (0.6968711)]
COG0564	COG1200	Mb3328c	Mb3328c	Pseudouridine synthase {UniProtKB/TrEMBL:Q7TWS5}	Mb2998c	recG	ATP-dependent DNA helicase recG (EC 3.6.1.-)	[TP0339-TP0687 (0.85149276)]
COG0564	COG1200	Mb1567	Mb1567	Hypothetical RNA pseudouridine synthase Mb1567 (EC 5.4.99.-) (RNA- uridine isomerase) (RNA pseudouridylate synthase)	Mb2998c	recG	ATP-dependent DNA helicase recG (EC 3.6.1.-)	[TP0339-TP0687 (0.85149276)]
COG0124	COG0124	Mb2611c	hisS	Histidyl-tRNA synthetase (EC 6.1.1.21) (Histidine--tRNA ligase) (HisRS)	Mb2611c	hisS	Histidyl-tRNA synthetase (EC 6.1.1.21) (Histidine--tRNA ligase) (HisRS)	[TP0641-TP0641 (0.67365265)]
COG0290	COG1837	Mb1668	infC	Translation initiation factor IF-3	Mb2932c	Mb2932c	UPF0109 protein Mb2932c	[TP0850-TP0906 (0.70629925)]
COG0768	COG0815	Mb2889c	Mb2889c	POSSIBLE PENICILLIN-BINDING LIPOPROTEIN	Mb2285c	Mb2285c	Hypothetical protein Mb2285c	[TP0500-TP0252 (0.87159187)]
COG0768	COG0815	Mb0016c	Mb0016c	PROBABLE PENICILLIN-BINDING PROTEIN PBPA	Mb2077c	Mb2077c	Polyprenol-monophosphomannose synthase Ppm1	[TP0500-TP0252 (0.87159187)]
COG0768	COG0815	Mb0016c	Mb0016c	PROBABLE PENICILLIN-BINDING PROTEIN PBPA	Mb2285c	Mb2285c	Hypothetical protein Mb2285c	[TP0500-TP0252 (0.87159187)]
COG0768	COG0815	Mb2889c	Mb2889c	POSSIBLE PENICILLIN-BINDING LIPOPROTEIN	Mb2077c	Mb2077c	Polyprenol-monophosphomannose synthase Ppm1	[TP0500-TP0252 (0.87159187)]
COG0768	COG0815	Mb2187c	Mb2187c	Probable penicillin-binding membrane protein pbpB	Mb2077c	Mb2077c	Polyprenol-monophosphomannose synthase Ppm1	[TP0500-TP0252 (0.87159187)]
COG0768	COG0815	Mb2187c	Mb2187c	Probable penicillin-binding membrane protein pbpB	Mb2285c	Mb2285c	Hypothetical protein Mb2285c	[TP0500-TP0252 (0.87159187)]
COG1214	COG1773	Mb3455c	Mb3455c	Hypothetical protein Mb3455c precursor	Mb3278c	Mb3278c	PROBABLE RUBREDOXIN RUBB	[TP0876-TP0991 (0.57776016)]
COG1214	COG1773	Mb3455c	Mb3455c	Hypothetical protein Mb3455c precursor	Mb3279c	Mb3279c	PROBABLE RUBREDOXIN RUBA	[TP0876-TP0991 (0.57776016)]
COG0739	COG0773	Mb2915	Mb2915	Hypothetical protein Mb2915 precursor	Mb2176c	murC	UDP-N-acetylmuramate--L-alanine ligase (EC 6.3.2.8) (UDP-N- acetylmuramoyl-L-alanine synthetase)	[TP0782-TP0341 (0.8145237)]
COG0739	COG0773	Mb0975c	Mb0975c	Hypothetical protein Mb0975c	Mb2176c	murC	UDP-N-acetylmuramate--L-alanine ligase (EC 6.3.2.8) (UDP-N- acetylmuramoyl-L-alanine synthetase)	[TP0782-TP0341 (0.8145237)]
COG0739	COG0773	Mb3815c	Mb3815c	Hypothetical protein Mb3815c precursor	Mb2176c	murC	UDP-N-acetylmuramate--L-alanine ligase (EC 6.3.2.8) (UDP-N- acetylmuramoyl-L-alanine synthetase)	[TP0782-TP0341 (0.8145237)]
COG0220	COG1316	Mb0214c	trmB	tRNA (guanine-N(7)-)-methyltransferase (EC 2.1.1.33) (tRNA(m7G46)- methyltransferase)	Mb3870	Mb3870	POSSIBLE TRANSCRIPTIONAL REGULATORY PROTEIN	[TP0464-TP0739 (0.7885255)]
COG0220	COG1316	Mb0214c	trmB	tRNA (guanine-N(7)-)-methyltransferase (EC 2.1.1.33) (tRNA(m7G46)- methyltransferase)	Mb3295	Mb3295	Hypothetical protein Mb3295	[TP0464-TP0739 (0.7885255)]
COG0220	COG1316	Mb0214c	trmB	tRNA (guanine-N(7)-)-methyltransferase (EC 2.1.1.33) (tRNA(m7G46)- methyltransferase)	Mb3514	Mb3514	POSSIBLE CONSERVED PROTEIN CPSA	[TP0464-TP0739 (0.7885255)]
COG0220	COG1316	Mb0214c	trmB	tRNA (guanine-N(7)-)-methyltransferase (EC 2.1.1.33) (tRNA(m7G46)- methyltransferase)	Mb0845c	Mb0845c	Hypothetical protein Mb0845c	[TP0464-TP0739 (0.7885255)]
COG0257	COG0564	Mb3490c	Mb3490c	50S ribosomal protein L36	Mb1567	Mb1567	Hypothetical RNA pseudouridine synthase Mb1567 (EC 5.4.99.-) (RNA- uridine isomerase) (RNA pseudouridylate synthase)	[TP0209-TP0154 (0.634929)]
COG0257	COG0564	Mb3490c	Mb3490c	50S ribosomal protein L36	Mb3328c	Mb3328c	Pseudouridine synthase {UniProtKB/TrEMBL:Q7TWS5}	[TP0209-TP0154 (0.634929)]
COG0739	COG2239	Mb3815c	Mb3815c	Hypothetical protein Mb3815c precursor	Mb0369	Mb0369	POSSIBLE Mg2+ TRANSPORT TRANSMEMBRANE PROTEIN	[TP0155-TP0917 (0.6343327)]
COG0739	COG2239	Mb0975c	Mb0975c	Hypothetical protein Mb0975c	Mb0369	Mb0369	POSSIBLE Mg2+ TRANSPORT TRANSMEMBRANE PROTEIN	[TP0155-TP0917 (0.6343327)]
COG0739	COG2239	Mb2915	Mb2915	Hypothetical protein Mb2915 precursor	Mb1264c	Mb1264c	Hypothetical protein Mb1264c	[TP0155-TP0917 (0.6343327)]
COG0739	COG2239	Mb3815c	Mb3815c	Hypothetical protein Mb3815c precursor	Mb1264c	Mb1264c	Hypothetical protein Mb1264c	[TP0155-TP0917 (0.6343327)]
COG0739	COG2239	Mb0975c	Mb0975c	Hypothetical protein Mb0975c	Mb1264c	Mb1264c	Hypothetical protein Mb1264c	[TP0155-TP0917 (0.6343327)]
COG0739	COG2239	Mb2915	Mb2915	Hypothetical protein Mb2915 precursor	Mb0369	Mb0369	POSSIBLE Mg2+ TRANSPORT TRANSMEMBRANE PROTEIN	[TP0155-TP0917 (0.6343327)]
COG1292	COG2239	Mb0941	Mb0941	Probable transport protein Mb0941	Mb1264c	Mb1264c	Hypothetical protein Mb1264c	[TP0106-TP0917 (0.5215956)]
COG1292	COG2239	Mb0941	Mb0941	Probable transport protein Mb0941	Mb0369	Mb0369	POSSIBLE Mg2+ TRANSPORT TRANSMEMBRANE PROTEIN	[TP0106-TP0917 (0.5215956)]
COG0621	COG0739	Mb2752c	Mb2752c	Hypothetical UPF0004 protein Mb2752c	Mb2915	Mb2915	Hypothetical protein Mb2915 precursor	[TP0269-TP0702 (0.8475093)]
COG0621	COG0739	Mb2752c	Mb2752c	Hypothetical UPF0004 protein Mb2752c	Mb0975c	Mb0975c	Hypothetical protein Mb0975c	[TP0269-TP0702 (0.8475093)]
COG0621	COG0739	Mb2752c	Mb2752c	Hypothetical UPF0004 protein Mb2752c	Mb3815c	Mb3815c	Hypothetical protein Mb3815c precursor	[TP0269-TP0702 (0.8475093)]
COG0257	COG1057	Mb3490c	Mb3490c	50S ribosomal protein L36	Mb2444c	nadD	Probable nicotinate-nucleotide adenylyltransferase (EC 2.7.7.18) (Deamido-NAD(+) pyrophosphorylase) (Deamido-NAD(+) diphosphorylase) (Nicotinate mononucleotide adenylyltransferase) (NaMN adenylyltransferase)	[TP0209-TP0741 (0.64932555)]
