# Supplementary material for: The Binary Protein Interactome of Treponema pallidum – The Syphilis Spirochete
Source: PLoS One. 2008 May 28;3(5):e2292. doi: 10.1371/journal.pone.0002292 (PMC2386257; doi:10.1371/journal.pone.0002292)
Supplement: Data S1 — Predicted protein-protein interactions based on our Treponema pallidum data; zip archive containing 372 files with one file per species. (6.09 MB ZIP) [file pone.0002292.s006.zip › bacteria/Mycobacterium_leprae_TN.tab]

272631 Mycobacterium leprae TN
COG A	COG B	Locus Id A	Preferred Name(s) A	Annotation A	Locus Id B	Preferred Name(s) B	Annotation B	T. pallidum interaction
COG0186	COG1475	ML1854	rpsQ	30S ribosomal protein S17	ML2706	parB	Probable chromosome partitioning protein parB	[TP0198-TP0271 (0.71912634)]
COG0617	COG0860	ML2697	ML2697	PcnA {UniProtKB/TrEMBL:Q9CCY1}	ML2704	ML2704	Putative hydrolase {UniProtKB/TrEMBL:Q9CCX8}	[TP0270-TP0247 (0.76828843)]
COG0617	COG0860	ML2697	ML2697	PcnA {UniProtKB/TrEMBL:Q9CCY1}	ML2331	ML2331	Possible secreted protein	[TP0270-TP0247 (0.76828843)]
COG0201	COG0550	ML1833	secY	Preprotein translocase secY subunit	ML0200	topA	DNA topoisomerase 1 (EC 5.99.1.2) (DNA topoisomerase I) (Omega- protein) (Relaxing enzyme) (Untwisting enzyme) (Swivelase)	[TP0208-TP0394 (0.8044664)]
COG0768	COG2812	ML0018	ML0018	Putative penicillin-binding protein	ML2335	ML2335	DNA polymerase III subunits gamma and tau	[TP0500-TP1005 (0.655462)]
COG0768	COG2812	ML0908	ML0908	Penicillin binding protein 2	ML2335	ML2335	DNA polymerase III subunits gamma and tau	[TP0500-TP1005 (0.655462)]
COG0768	COG2812	ML1577	ML1577	Probable penicillin binding protein	ML2335	ML2335	DNA polymerase III subunits gamma and tau	[TP0500-TP1005 (0.655462)]
COG0180	COG0564	ML0686	trpS	Tryptophanyl-tRNA synthetase (EC 6.1.1.2) (Tryptophan--tRNA ligase) (TrpRS)	ML1200	ML1200	Pseudouridine synthase {UniProtKB/TrEMBL:Q9X7E8}	[TP0632-TP0339 (0.7885255)]
COG0090	COG0223	ML1860	rplB	50S ribosomal protein L2	ML0552	fmt	Methionyl-tRNA formyltransferase (EC 2.1.2.9)	[TP0192-TP0756 (0.8610547)]
COG0632	COG2255	ML0482	ruvA	Holliday junction ATP-dependent DNA helicase ruvA (EC 3.6.1.-)	ML0483	ruvB	Holliday junction ATP-dependent DNA helicase ruvB (EC 3.6.1.-)	[TP0543-TP0162 (0.9659884)]
COG0462	COG0817	ML0248	prs	Ribose-phosphate pyrophosphokinase (EC 2.7.6.1) (RPPK) (Phosphoribosyl pyrophosphate synthetase) (P-Rib-PP synthetase) (PRPP synthetase)	ML0481	ruvC	Crossover junction endodeoxyribonuclease ruvC (EC 3.1.22.4) (Holliday junction nuclease ruvC) (Holliday junction resolvase ruvC)	[TP0294-TP0517 (0.54911256)]
COG0125	COG0586	ML0772	ML0772	Putative thymidylate kinase	ML0287	ML0287	Hypothetical protein ML0287	[TP0354-TP0779 (0.67954355)]
COG0125	COG0586	ML0772	ML0772	Putative thymidylate kinase	ML0467	ML0467	Hypothetical protein ML0467	[TP0354-TP0779 (0.67954355)]
COG0222	COG0802	ML1895	rplL	50S ribosomal protein L7/L12	ML0377	u229f	Hypothetical UPF0079 protein ML0377	[TP0240-TP0875 (0.8481433)]
COG0495	COG1214	ML0032	leuS	Leucyl-tRNA synthetase (EC 6.1.1.4) (Leucine--tRNA ligase) (LeuRS)	ML0378	ML0378	Hypothetical protein ML0378 precursor	[TP0586-TP0876 (0.5571989)]
COG0192	COG0592	ML0544	metK	S-adenosylmethionine synthetase (EC 2.5.1.6) (Methionine adenosyltransferase) (AdoMet synthetase) (MAT)	ML0002	dnaN	DNA polymerase III subunit beta (EC 2.7.7.7)	[TP0794-TP0002 (0.8412751)]
COG0360	COG0616	ML2685	rpsF	30S ribosomal protein S6	ML1839	ML1839	Endopeptidase IV {UniProtKB/TrEMBL:O33003}	[TP0063-TP0997 (0.6657489)]
COG0802	COG0860	ML0377	u229f	Hypothetical UPF0079 protein ML0377	ML2704	ML2704	Putative hydrolase {UniProtKB/TrEMBL:Q9CCX8}	[TP0875-TP0247 (0.90700364)]
COG0802	COG0860	ML0377	u229f	Hypothetical UPF0079 protein ML0377	ML2331	ML2331	Possible secreted protein	[TP0875-TP0247 (0.90700364)]
COG0495	COG0761	ML0032	leuS	Leucyl-tRNA synthetase (EC 6.1.1.4) (Leucine--tRNA ligase) (LeuRS)	ML1938	lytB	4-hydroxy-3-methylbut-2-enyl diphosphate reductase (EC 1.17.1.2)	[TP0586-TP0547 (0.63095015)]
COG0234	COG1200	ML0380	chpA	10 kDa chaperonin (Protein Cpn10) (groES protein) (10 kDa antigen)	ML1671	recG	ATP-dependent DNA helicase recG (EC 3.6.1.-)	[TP1013-TP0687 (0.84594196)]
COG0060	COG0681	ML1195	ileS	Isoleucyl-tRNA synthetase (EC 6.1.1.5) (Isoleucine--tRNA ligase) (IleRS)	ML1612	lepB	Probable signal peptidase I (EC 3.4.21.89) (SPase I) (Leader peptidase I)	[TP0452-TP0185 (0.79878455)]
COG0242	COG1879	ML1929	def	Peptide deformylase (EC 3.5.1.88) (PDF) (Polypeptide deformylase)	ML0398	ML0398	Putative D-ribose-binding protein	[TP0757-TP0684 (0.80039173)]
COG0652	COG1879	ML0492	ppi	Probable peptidyl-prolyl cis-trans isomerase B (EC 5.2.1.8) (PPIase B) (Rotamase B)	ML0398	ML0398	Putative D-ribose-binding protein	[TP0947-TP0684 (0.5775195)]
COG0652	COG1879	ML0011	ppiA	Probable peptidyl-prolyl cis-trans isomerase A (EC 5.2.1.8) (PPIase A) (Rotamase A)	ML0398	ML0398	Putative D-ribose-binding protein	[TP0947-TP0684 (0.5775195)]
COG0465	COG0465	ML0222	ftsH	Cell division protein ftsH homolog (EC 3.4.24.-)	ML0222	ftsH	Cell division protein ftsH homolog (EC 3.4.24.-)	[TP0330-TP0330 (0.73856413)]
COG0860	COG1192	ML2331	ML2331	Possible secreted protein	ML1367	ML1367	Possible regulatory protein	[TP0247-TP0272 (0.7527567)]
COG0860	COG1192	ML2704	ML2704	Putative hydrolase {UniProtKB/TrEMBL:Q9CCX8}	ML1367	ML1367	Possible regulatory protein	[TP0247-TP0272 (0.7527567)]
COG0860	COG1192	ML2331	ML2331	Possible secreted protein	ML2707	ML2707	Putative cell division protein	[TP0247-TP0272 (0.7527567)]
COG0860	COG1192	ML2704	ML2704	Putative hydrolase {UniProtKB/TrEMBL:Q9CCX8}	ML2707	ML2707	Putative cell division protein	[TP0247-TP0272 (0.7527567)]
COG0242	COG0272	ML1929	def	Peptide deformylase (EC 3.5.1.88) (PDF) (Polypeptide deformylase)	ML1705	lig	DNA ligase (EC 6.5.1.2) (Polydeoxyribonucleotide synthase [NAD+])	[TP0757-TP0634 (0.68197167)]
COG0265	COG0817	ML2659	ML2659	Probable secreted serine protease	ML0481	ruvC	Crossover junction endodeoxyribonuclease ruvC (EC 3.1.22.4) (Holliday junction nuclease ruvC) (Holliday junction resolvase ruvC)	[TP0773-TP0517 (0.5118523)]
COG0265	COG0817	ML0176	ML0176	Possible secreted serine protease	ML0481	ruvC	Crossover junction endodeoxyribonuclease ruvC (EC 3.1.22.4) (Holliday junction nuclease ruvC) (Holliday junction resolvase ruvC)	[TP0773-TP0517 (0.5118523)]
COG0265	COG0817	ML1078	ML1078	HtrA {UniProtKB/TrEMBL:Q49972}	ML0481	ruvC	Crossover junction endodeoxyribonuclease ruvC (EC 3.1.22.4) (Holliday junction nuclease ruvC) (Holliday junction resolvase ruvC)	[TP0773-TP0517 (0.5118523)]
COG0265	COG0817	ML2298	ML2298	Putative membrane-associated serine protease	ML0481	ruvC	Crossover junction endodeoxyribonuclease ruvC (EC 3.1.22.4) (Holliday junction nuclease ruvC) (Holliday junction resolvase ruvC)	[TP0773-TP0517 (0.5118523)]
COG0187	COG0358	ML0005	gyrB	DNA gyrase subunit B (EC 5.99.1.3)	ML0833	dnaG	DNA primase {UniProtKB/Swiss-Prot:Q9CCG2}	[TP1006-TP0492 (0.55112576)]
COG1154	COG2812	ML1038	dxs	1-deoxy-D-xylulose-5-phosphate synthase (EC 2.2.1.7) (1-deoxyxylulose- 5-phosphate synthase) (DXP synthase) (DXPS)	ML2335	ML2335	DNA polymerase III subunits gamma and tau	[TP0824-TP1005 (0.68180764)]
COG0237	COG0552	ML1383	o410	Dephospho-CoA kinase (EC 2.7.1.24) (Dephosphocoenzyme A kinase)	ML1628	ftsY	Cell division protein ftsY homolog	[TP0296-TP0578 (0.7885255)]
COG0080	COG0265	ML1905	rplK	50S ribosomal protein L11	ML2298	ML2298	Putative membrane-associated serine protease	[TP0237-TP0773 (0.6164146)]
COG0080	COG0265	ML1905	rplK	50S ribosomal protein L11	ML0176	ML0176	Possible secreted serine protease	[TP0237-TP0773 (0.6164146)]
COG0080	COG0265	ML1905	rplK	50S ribosomal protein L11	ML2659	ML2659	Probable secreted serine protease	[TP0237-TP0773 (0.6164146)]
COG0080	COG0265	ML1905	rplK	50S ribosomal protein L11	ML1078	ML1078	HtrA {UniProtKB/TrEMBL:Q49972}	[TP0237-TP0773 (0.6164146)]
COG2812	COG2812	ML2335	ML2335	DNA polymerase III subunits gamma and tau	ML2335	ML2335	DNA polymerase III subunits gamma and tau	[TP1005-TP1005 (0.52391654)]
COG1466	COG1847	ML0603	ML0603	Hypothetical protein MLCL536.07c	ML2709	ML2709	Similar to JAG protein SpoIIIJ associated protein	[TP0588-TP0948 (0.74372905)]
COG0223	COG0234	ML0552	fmt	Methionyl-tRNA formyltransferase (EC 2.1.2.9)	ML0380	chpA	10 kDa chaperonin (Protein Cpn10) (groES protein) (10 kDa antigen)	[TP0756-TP1013 (0.64276713)]
COG0036	COG1653	ML0554	rpe	Ribulose-phosphate 3-epimerase (EC 5.1.3.1) (Pentose-5-phosphate 3- epimerase) (PPE) (R5P3E)	ML1770	ML1770	Sugar transport periplasmic binding protein	[TP0945-TP0074 (0.654426)]
COG0036	COG1653	ML0554	rpe	Ribulose-phosphate 3-epimerase (EC 5.1.3.1) (Pentose-5-phosphate 3- epimerase) (PPE) (R5P3E)	ML1427	ML1427	Hypothetical protein MLCB2052.27	[TP0945-TP0074 (0.654426)]
COG0036	COG1653	ML0554	rpe	Ribulose-phosphate 3-epimerase (EC 5.1.3.1) (Pentose-5-phosphate 3- epimerase) (PPE) (R5P3E)	ML1086	ML1086	Probable solute-binding transport lipoprotein	[TP0945-TP0074 (0.654426)]
COG0357	COG0459	ML2708	gidB	Methyltransferase gidB (EC 2.1.-.-) (Glucose-inhibited division protein B)	ML0381	groE1	60 kDa chaperonin 1 (Protein Cpn60 1) (groEL protein 1)	[TP0946-TP0030 (0.68326145)]
COG0357	COG0459	ML2708	gidB	Methyltransferase gidB (EC 2.1.-.-) (Glucose-inhibited division protein B)	ML0317	groL2	60 kDa chaperonin 2 (Protein Cpn60 2) (groEL protein 2) (65 kDa antigen)	[TP0946-TP0030 (0.68326145)]
COG0223	COG0242	ML0552	fmt	Methionyl-tRNA formyltransferase (EC 2.1.2.9)	ML1929	def	Peptide deformylase (EC 3.5.1.88) (PDF) (Polypeptide deformylase)	[TP0756-TP0757 (0.8300303)]
COG0233	COG0359	ML1590	frr	Ribosome recycling factor (Ribosome-releasing factor) (RRF)	ML2682	rplI	50S ribosomal protein L9	[TP0604-TP0060 (0.5105792)]
COG0552	COG1061	ML1628	ftsY	Cell division protein ftsY homolog	ML1624	ML1624	Hypothetical protein ML1624	[TP0578-TP0380 (0.62695336)]
COG0552	COG1061	ML1628	ftsY	Cell division protein ftsY homolog	ML2157	ML2157	Probable DNA helicase {UniProtKB/TrEMBL:Q9CBE0}	[TP0578-TP0380 (0.62695336)]
COG0265	COG0492	ML2659	ML2659	Probable secreted serine protease	ML2703	trx	Bifunctional thioredoxin reductase/thioredoxin [Includes: Thioredoxin reductase (EC 1.8.1.9) (TRXR); Thioredoxin]	[TP0773-TP0814 (0.6926654)]
COG0265	COG0492	ML2298	ML2298	Putative membrane-associated serine protease	ML2703	trx	Bifunctional thioredoxin reductase/thioredoxin [Includes: Thioredoxin reductase (EC 1.8.1.9) (TRXR); Thioredoxin]	[TP0773-TP0814 (0.6926654)]
COG0265	COG0492	ML0176	ML0176	Possible secreted serine protease	ML2703	trx	Bifunctional thioredoxin reductase/thioredoxin [Includes: Thioredoxin reductase (EC 1.8.1.9) (TRXR); Thioredoxin]	[TP0773-TP0814 (0.6926654)]
COG0265	COG0492	ML1078	ML1078	HtrA {UniProtKB/TrEMBL:Q49972}	ML2703	trx	Bifunctional thioredoxin reductase/thioredoxin [Includes: Thioredoxin reductase (EC 1.8.1.9) (TRXR); Thioredoxin]	[TP0773-TP0814 (0.6926654)]
COG0465	COG0772	ML0222	ftsH	Cell division protein ftsH homolog (EC 3.4.24.-)	ML0913	ML0913	Cell divisin protein FtsW	[TP0330-TP0387 (0.8016956)]
COG0465	COG0772	ML0222	ftsH	Cell division protein ftsH homolog (EC 3.4.24.-)	ML0019	rodA	Probable cell division protein ftsW	[TP0330-TP0387 (0.8016956)]
COG0234	COG0792	ML0380	chpA	10 kDa chaperonin (Protein Cpn10) (groES protein) (10 kDa antigen)	ML1607	ML1607	UPF0102 protein ML1607	[TP1013-TP0913 (0.7815084)]
COG0192	COG0217	ML0544	metK	S-adenosylmethionine synthetase (EC 2.5.1.6) (Methionine adenosyltransferase) (AdoMet synthetase) (MAT)	ML0475	u1177b	Hypothetical UPF0082 protein ML0475	[TP0794-TP0474 (0.71912634)]
COG0860	COG1214	ML2704	ML2704	Putative hydrolase {UniProtKB/TrEMBL:Q9CCX8}	ML0378	ML0378	Hypothetical protein ML0378 precursor	[TP0247-TP0876 (0.6334264)]
COG0860	COG1214	ML2331	ML2331	Possible secreted protein	ML0378	ML0378	Hypothetical protein ML0378 precursor	[TP0247-TP0876 (0.6334264)]
COG0305	COG2812	ML2680	dnaB	Replicative DNA helicase (EC 3.6.1.-) [Contains: Mle dnaB intein]	ML2335	ML2335	DNA polymerase III subunits gamma and tau	[TP0058-TP1005 (0.7130585)]
COG0188	COG0526	ML0006	gyrA	DNA gyrase subunit A (EC 5.99.1.3) [Contains: Mle gyrA intein]	ML2300	ML2300	Putative membrane protein	[TP0005-TP0100 (0.7885434)]
COG0188	COG0526	ML0006	gyrA	DNA gyrase subunit A (EC 5.99.1.3) [Contains: Mle gyrA intein]	ML2412	ML2412	Hypothetical protein ML2412	[TP0005-TP0100 (0.7885434)]
COG0188	COG0526	ML0006	gyrA	DNA gyrase subunit A (EC 5.99.1.3) [Contains: Mle gyrA intein]	ML2196	ML2196	Thiredoxin {UniProtKB/TrEMBL:Q9CBC8}	[TP0005-TP0100 (0.7885434)]
COG0188	COG0526	ML0006	gyrA	DNA gyrase subunit A (EC 5.99.1.3) [Contains: Mle gyrA intein]	ML1818	ML1818	Thioredoxin {UniProtKB/TrEMBL:Q9CBL1}	[TP0005-TP0100 (0.7885434)]
COG0188	COG0526	ML0006	gyrA	DNA gyrase subunit A (EC 5.99.1.3) [Contains: Mle gyrA intein]	ML1418	ML1418	Hypothetical protein ML1418	[TP0005-TP0100 (0.7885434)]
COG0526	COG0771	ML1418	ML1418	Hypothetical protein ML1418	ML0912	murD	UDP-N-acetylmuramoylalanine--D-glutamate ligase (EC 6.3.2.9) (UDP-N- acetylmuramoyl-L-alanyl-D-glutamate synthetase) (D-glutamic acid- adding enzyme)	[TP0100-TP0903 (0.59509045)]
COG0526	COG0771	ML2196	ML2196	Thiredoxin {UniProtKB/TrEMBL:Q9CBC8}	ML0912	murD	UDP-N-acetylmuramoylalanine--D-glutamate ligase (EC 6.3.2.9) (UDP-N- acetylmuramoyl-L-alanyl-D-glutamate synthetase) (D-glutamic acid- adding enzyme)	[TP0100-TP0903 (0.59509045)]
COG0526	COG0771	ML2300	ML2300	Putative membrane protein	ML0912	murD	UDP-N-acetylmuramoylalanine--D-glutamate ligase (EC 6.3.2.9) (UDP-N- acetylmuramoyl-L-alanyl-D-glutamate synthetase) (D-glutamic acid- adding enzyme)	[TP0100-TP0903 (0.59509045)]
COG0526	COG0771	ML2412	ML2412	Hypothetical protein ML2412	ML0912	murD	UDP-N-acetylmuramoylalanine--D-glutamate ligase (EC 6.3.2.9) (UDP-N- acetylmuramoyl-L-alanyl-D-glutamate synthetase) (D-glutamic acid- adding enzyme)	[TP0100-TP0903 (0.59509045)]
COG0526	COG0771	ML1818	ML1818	Thioredoxin {UniProtKB/TrEMBL:Q9CBL1}	ML0912	murD	UDP-N-acetylmuramoylalanine--D-glutamate ligase (EC 6.3.2.9) (UDP-N- acetylmuramoyl-L-alanyl-D-glutamate synthetase) (D-glutamic acid- adding enzyme)	[TP0100-TP0903 (0.59509045)]
COG0504	COG1475	ML1363	pyrG	CTP synthase (EC 6.3.4.2) (UTP--ammonia ligase) (CTP synthetase)	ML2706	parB	Probable chromosome partitioning protein parB	[TP0305-TP0271 (0.70252794)]
COG0250	COG0772	ML1906	nusG	Transcription antitermination protein nusG	ML0913	ML0913	Cell divisin protein FtsW	[TP0236-TP0387 (0.7470728)]
COG0250	COG0772	ML1906	nusG	Transcription antitermination protein nusG	ML0019	rodA	Probable cell division protein ftsW	[TP0236-TP0387 (0.7470728)]
COG0227	COG0740	ML1674	rpmB	50S ribosomal protein L28	ML1480	clpP	ATP-dependent Clp protease proteolytic subunit 1 (EC 3.4.21.92) (Endopeptidase Clp 1)	[TP0362-TP0507 (0.75048)]
COG0227	COG0740	ML1674	rpmB	50S ribosomal protein L28	ML1479	clpP2	ATP-dependent Clp protease proteolytic subunit 2 (EC 3.4.21.92) (Endopeptidase Clp 2)	[TP0362-TP0507 (0.75048)]
COG0103	COG0211	ML0365	rpsI	30S ribosomal protein S9	ML1466	rpmA	50S ribosomal protein L27	[TP1024-TP0743 (0.87139803)]
COG0621	COG2812	ML0989	ML0989	Hypothetical UPF0004 protein ML0989	ML2335	ML2335	DNA polymerase III subunits gamma and tau	[TP0754-TP1005 (0.5550382)]
COG0223	COG0664	ML0552	fmt	Methionyl-tRNA formyltransferase (EC 2.1.2.9)	ML2302	ML2302	Putative Crp/Fnr-family transcriptional regulator	[TP0756-TP0995 (0.69102824)]
COG0773	COG0817	ML0915	murC	UDP-N-acetylmuramate--L-alanine ligase (EC 6.3.2.8) (UDP-N- acetylmuramoyl-L-alanine synthetase)	ML0481	ruvC	Crossover junction endodeoxyribonuclease ruvC (EC 3.1.22.4) (Holliday junction nuclease ruvC) (Holliday junction resolvase ruvC)	[TP0341-TP0517 (0.7285616)]
COG0272	COG0773	ML1705	lig	DNA ligase (EC 6.5.1.2) (Polydeoxyribonucleotide synthase [NAD+])	ML0915	murC	UDP-N-acetylmuramate--L-alanine ligase (EC 6.3.2.8) (UDP-N- acetylmuramoyl-L-alanine synthetase)	[TP0634-TP0341 (0.8201813)]
COG0124	COG0465	ML0494	hisS	Histidyl-tRNA synthetase (EC 6.1.1.21) (Histidine--tRNA ligase) (HisRS)	ML0222	ftsH	Cell division protein ftsH homolog (EC 3.4.24.-)	[TP0641-TP0330 (0.76316583)]
COG0257	COG0719	ML1961	ML1961	50S ribosomal protein L36	ML0594	u1496a	Hypothetical UPF0051 protein ML0594	[TP0209-TP0612 (0.6772987)]
COG0257	COG0719	ML1961	ML1961	50S ribosomal protein L36	ML0593	ML0593	Hypothetical UPF0051 protein ML0593 [Contains: Mle pps1 intein]	[TP0209-TP0612 (0.6772987)]
COG0173	COG0493	ML0501	aspS	Aspartyl-tRNA synthetase (EC 6.1.1.12) (Aspartate--tRNA ligase) (AspRS) (Antigen T5)	ML2134	fprB	Probable ferredoxin/ferredoxin--NADP reductase (EC 1.18.1.2) (FNR)	[TP0985-TP0735 (0.50901)]
COG0173	COG0493	ML0501	aspS	Aspartyl-tRNA synthetase (EC 6.1.1.12) (Aspartate--tRNA ligase) (AspRS) (Antigen T5)	ML0666	fprA	NADPH-ferredoxin reductase fprA (EC 1.18.1.2) (NFR)	[TP0985-TP0735 (0.50901)]
COG0173	COG0493	ML0501	aspS	Aspartyl-tRNA synthetase (EC 6.1.1.12) (Aspartate--tRNA ligase) (AspRS) (Antigen T5)	ML0062	ML0062	NADH-dependent glutamate synthase small subunit	[TP0985-TP0735 (0.50901)]
COG0242	COG0360	ML1929	def	Peptide deformylase (EC 3.5.1.88) (PDF) (Polypeptide deformylase)	ML2685	rpsF	30S ribosomal protein S6	[TP0757-TP0063 (0.54983324)]
COG0267	COG0357	ML1911	rpmG2	50S ribosomal protein L33 2	ML2708	gidB	Methyltransferase gidB (EC 2.1.-.-) (Glucose-inhibited division protein B)	[TP0234-TP0946 (0.6249908)]
COG0234	COG0772	ML0380	chpA	10 kDa chaperonin (Protein Cpn10) (groES protein) (10 kDa antigen)	ML0913	ML0913	Cell divisin protein FtsW	[TP1013-TP0387 (0.81326103)]
COG0234	COG0772	ML0380	chpA	10 kDa chaperonin (Protein Cpn10) (groES protein) (10 kDa antigen)	ML0019	rodA	Probable cell division protein ftsW	[TP1013-TP0387 (0.81326103)]
COG0305	COG1595	ML2680	dnaB	Replicative DNA helicase (EC 3.6.1.-) [Contains: Mle dnaB intein]	ML1448	ML1448	RNA polymerase sigma factor	[TP0058-TP0092 (0.74082893)]
COG0305	COG1595	ML2680	dnaB	Replicative DNA helicase (EC 3.6.1.-) [Contains: Mle dnaB intein]	ML1076	ML1076	ECF subfamily sigma subunit	[TP0058-TP0092 (0.74082893)]
COG0228	COG0250	ML1618	rpsP	30S ribosomal protein S16	ML1906	nusG	Transcription antitermination protein nusG	[TP0905-TP0236 (0.7099409)]
COG0465	COG0532	ML0222	ftsH	Cell division protein ftsH homolog (EC 3.4.24.-)	ML1556	infB	Translation initiation factor IF-2	[TP0330-TP0891 (0.8751731)]
COG0326	COG0353	ML1623	htpG	Chaperone protein htpG (Heat shock protein htpG) (High temperature protein G)	ML2329	recR	Recombination protein recR	[TP0984-TP1004 (0.5573069)]
COG0265	COG1381	ML2298	ML2298	Putative membrane-associated serine protease	ML0633	recO	DNA repair protein recO (Recombination protein O)	[TP0773-TP0636 (0.870009)]
COG0265	COG1381	ML1078	ML1078	HtrA {UniProtKB/TrEMBL:Q49972}	ML0633	recO	DNA repair protein recO (Recombination protein O)	[TP0773-TP0636 (0.870009)]
COG0265	COG1381	ML2659	ML2659	Probable secreted serine protease	ML0633	recO	DNA repair protein recO (Recombination protein O)	[TP0773-TP0636 (0.870009)]
COG0265	COG1381	ML0176	ML0176	Possible secreted serine protease	ML0633	recO	DNA repair protein recO (Recombination protein O)	[TP0773-TP0636 (0.870009)]
COG0705	COG1187	ML1171	ML1171	Hypothetical protein ML1171	ML1370	ML1370	Hypothetical RNA pseudouridine synthase ML1370 (EC 5.4.99.-) (RNA- uridine isomerase) (RNA pseudouridylate synthase)	[TP0982-TP0459 (0.6079956)]
COG0782	COG0860	ML2393	greA	Transcription elongation factor greA (Transcript cleavage factor greA)	ML2331	ML2331	Possible secreted protein	[TP0019-TP0247 (0.7668169)]
COG0782	COG0860	ML2393	greA	Transcription elongation factor greA (Transcript cleavage factor greA)	ML2704	ML2704	Putative hydrolase {UniProtKB/TrEMBL:Q9CCX8}	[TP0019-TP0247 (0.7668169)]
COG0220	COG0455	ML2622	trmB	tRNA (guanine-N(7)-)-methyltransferase (EC 2.1.1.33) (tRNA(m7G46)- methyltransferase)	ML0048	ML0048	Hypothetical protein ML0048	[TP0464-TP0712 (0.7885255)]
COG0220	COG0455	ML2622	trmB	tRNA (guanine-N(7)-)-methyltransferase (EC 2.1.1.33) (tRNA(m7G46)- methyltransferase)	ML0798	ML0798	Hypothetical protein ML0798	[TP0464-TP0712 (0.7885255)]
COG0322	COG0353	ML0562	uvrC	UvrABC system protein C (Protein uvrC) (Excinuclease ABC subunit C)	ML2329	recR	Recombination protein recR	[TP0472-TP1004 (0.53674763)]
COG0771	COG1595	ML0912	murD	UDP-N-acetylmuramoylalanine--D-glutamate ligase (EC 6.3.2.9) (UDP-N- acetylmuramoyl-L-alanyl-D-glutamate synthetase) (D-glutamic acid- adding enzyme)	ML1448	ML1448	RNA polymerase sigma factor	[TP0903-TP0092 (0.6651206)]
COG0771	COG1595	ML0912	murD	UDP-N-acetylmuramoylalanine--D-glutamate ligase (EC 6.3.2.9) (UDP-N- acetylmuramoyl-L-alanyl-D-glutamate synthetase) (D-glutamic acid- adding enzyme)	ML1076	ML1076	ECF subfamily sigma subunit	[TP0903-TP0092 (0.6651206)]
COG0188	COG0305	ML0006	gyrA	DNA gyrase subunit A (EC 5.99.1.3) [Contains: Mle gyrA intein]	ML2680	dnaB	Replicative DNA helicase (EC 3.6.1.-) [Contains: Mle dnaB intein]	[TP0005-TP0058 (0.73312306)]
COG1825	COG2812	ML0245	ctc	50S ribosomal protein L25 (General stress protein CTC)	ML2335	ML2335	DNA polymerase III subunits gamma and tau	[TP0372-TP1005 (0.6540257)]
COG0024	COG1121	ML1576	ML1576	Methionine aminopeptidase	ML0336	ML0336	Putative ABC-tranporter ATP-binding protein	[TP0842-TP0164 (0.77940726)]
COG0024	COG1121	ML1831	ML1831	Methionine aminopeptidase	ML0336	ML0336	Putative ABC-tranporter ATP-binding protein	[TP0842-TP0164 (0.77940726)]
COG0361	COG1214	ML1962	infA	Translation initiation factor IF-1	ML0378	ML0378	Hypothetical protein ML0378 precursor	[TP0097-TP0876 (0.56457245)]
COG0242	COG1187	ML1929	def	Peptide deformylase (EC 3.5.1.88) (PDF) (Polypeptide deformylase)	ML1370	ML1370	Hypothetical RNA pseudouridine synthase ML1370 (EC 5.4.99.-) (RNA- uridine isomerase) (RNA pseudouridylate synthase)	[TP0757-TP0459 (0.5284328)]
COG0420	COG0739	ML1119	ML1119	Hypothetical protein ML1119	ML0154	ML0154	Hypothetical protein ML0154	[TP0626-TP0782 (0.7781429)]
COG1385	COG2812	ML0626	ML0626	Hypothetical protein ML0626	ML2335	ML2335	DNA polymerase III subunits gamma and tau	[TP0276-TP1005 (0.66627616)]
COG0217	COG0739	ML0475	u1177b	Hypothetical UPF0082 protein ML0475	ML0154	ML0154	Hypothetical protein ML0154	[TP0474-TP0864 (0.82349855)]
COG0242	COG0254	ML1929	def	Peptide deformylase (EC 3.5.1.88) (PDF) (Polypeptide deformylase)	ML1133	rpmE	50S ribosomal protein L31	[TP0757-TP0255 (0.6434887)]
COG0442	COG1466	ML1553	proS	Prolyl-tRNA synthetase (EC 6.1.1.15) (Proline--tRNA ligase) (ProRS)	ML0603	ML0603	Hypothetical protein MLCL536.07c	[TP0160-TP0588 (0.66563916)]
COG0305	COG0593	ML2680	dnaB	Replicative DNA helicase (EC 3.6.1.-) [Contains: Mle dnaB intein]	ML0001	dnaA	Chromosomal replication initiator protein dnaA	[TP0058-TP0001 (0.9013428)]
COG0178	COG1197	ML1392	uvrA	UvrABC system protein A (UvrA protein) (Excinuclease ABC subunit A)	ML0252	ML0252	Putative transcription-repair coupling factor	[TP0514-TP0344 (0.9414915)]
COG0264	COG0544	ML1597	tsf	Elongation factor Ts (EF-Ts)	ML1481	tig	Trigger factor {UniProtKB/Swiss-Prot:Q9CBY2}	[TP0605-TP0506 (0.9100214)]
COG0495	COG1475	ML0032	leuS	Leucyl-tRNA synthetase (EC 6.1.1.4) (Leucine--tRNA ligase) (LeuRS)	ML2706	parB	Probable chromosome partitioning protein parB	[TP0586-TP0271 (0.63095015)]
COG0099	COG0216	ML1960	rpsM	30S ribosomal protein S13	ML1134	prfA	Peptide chain release factor 1 (RF-1)	[TP0210-TP0051 (0.8775348)]
COG0442	COG0552	ML1553	proS	Prolyl-tRNA synthetase (EC 6.1.1.15) (Proline--tRNA ligase) (ProRS)	ML1628	ftsY	Cell division protein ftsY homolog	[TP0160-TP0578 (0.56216276)]
COG0242	COG0319	ML1929	def	Peptide deformylase (EC 3.5.1.88) (PDF) (Polypeptide deformylase)	ML0628	ML0628	UPF0054 protein ML0628	[TP0757-TP0650 (0.630912)]
COG0465	COG0558	ML0222	ftsH	Cell division protein ftsH homolog (EC 3.4.24.-)	ML0454	ML0454	Hypothetical protein MLCL581.16c	[TP0765-TP0256 (0.8653493)]
COG0465	COG0558	ML0222	ftsH	Cell division protein ftsH homolog (EC 3.4.24.-)	ML0979	ML0979	PgsA (CDP-diacylglycerol--glycerol-3-phosphate	[TP0765-TP0256 (0.8653493)]
COG0465	COG0558	ML0222	ftsH	Cell division protein ftsH homolog (EC 3.4.24.-)	ML2081	ML2081	Phosphatidyltransferase	[TP0765-TP0256 (0.8653493)]
COG0024	COG0462	ML1576	ML1576	Methionine aminopeptidase	ML0248	prs	Ribose-phosphate pyrophosphokinase (EC 2.7.6.1) (RPPK) (Phosphoribosyl pyrophosphate synthetase) (P-Rib-PP synthetase) (PRPP synthetase)	[TP0842-TP0294 (0.8762697)]
COG0024	COG0462	ML1831	ML1831	Methionine aminopeptidase	ML0248	prs	Ribose-phosphate pyrophosphokinase (EC 2.7.6.1) (RPPK) (Phosphoribosyl pyrophosphate synthetase) (P-Rib-PP synthetase) (PRPP synthetase)	[TP0842-TP0294 (0.8762697)]
COG0125	COG0361	ML0772	ML0772	Putative thymidylate kinase	ML1962	infA	Translation initiation factor IF-1	[TP0354-TP0097 (0.8382038)]
COG0319	COG0787	ML0628	ML0628	UPF0054 protein ML0628	ML0375	alr	Alanine racemase {UniProtKB/Swiss-Prot:P38056}	[TP0650-TP0681 (0.82058704)]
COG0036	COG2001	ML0554	rpe	Ribulose-phosphate 3-epimerase (EC 5.1.3.1) (Pentose-5-phosphate 3- epimerase) (PPE) (R5P3E)	ML0905	mraZ	Protein mraZ {UniProtKB/Swiss-Prot:O69561}	[TP0945-TP0383 (0.685165)]
COG0257	COG0472	ML1961	ML1961	50S ribosomal protein L36	ML0911	murX	Phospho-N-acetylmuramoyl-pentapeptide-transferase (EC 2.7.8.13) (UDP- MurNAc-pentapeptide phosphotransferase)	[TP0209-TP0345 (0.64932555)]
COG0257	COG0472	ML1961	ML1961	50S ribosomal protein L36	ML1137	rfe	Putative undecaprenyl-phosphate alpha-N-acetylglucosaminyl 1-phosphate transferase (EC 2.7.8.-)	[TP0209-TP0345 (0.64932555)]
COG0024	COG0125	ML1576	ML1576	Methionine aminopeptidase	ML0772	ML0772	Putative thymidylate kinase	[TP0842-TP0354 (0.8096375)]
COG0024	COG0125	ML1831	ML1831	Methionine aminopeptidase	ML0772	ML0772	Putative thymidylate kinase	[TP0842-TP0354 (0.8096375)]
COG0257	COG0779	ML1961	ML1961	50S ribosomal protein L36	ML1559	ML1559	UPF0090 protein ML1559	[TP0209-TP0893 (0.7461857)]
COG0782	COG1057	ML2393	greA	Transcription elongation factor greA (Transcript cleavage factor greA)	ML1454	nadD	Probable nicotinate-nucleotide adenylyltransferase (EC 2.7.7.18) (Deamido-NAD(+) pyrophosphorylase) (Deamido-NAD(+) diphosphorylase) (Nicotinate mononucleotide adenylyltransferase) (NaMN adenylyltransferase)	[TP0019-TP0741 (0.75909394)]
COG0012	COG0188	ML1936	ML1936	Putative GTP-binding protein	ML0006	gyrA	DNA gyrase subunit A (EC 5.99.1.3) [Contains: Mle gyrA intein]	[TP0124-TP0005 (0.7149395)]
COG0462	COG0492	ML0248	prs	Ribose-phosphate pyrophosphokinase (EC 2.7.6.1) (RPPK) (Phosphoribosyl pyrophosphate synthetase) (P-Rib-PP synthetase) (PRPP synthetase)	ML2703	trx	Bifunctional thioredoxin reductase/thioredoxin [Includes: Thioredoxin reductase (EC 1.8.1.9) (TRXR); Thioredoxin]	[TP0294-TP0814 (0.8323514)]
COG0124	COG0254	ML0494	hisS	Histidyl-tRNA synthetase (EC 6.1.1.21) (Histidine--tRNA ligase) (HisRS)	ML1133	rpmE	50S ribosomal protein L31	[TP0641-TP0255 (0.65973145)]
COG0178	COG0272	ML1392	uvrA	UvrABC system protein A (UvrA protein) (Excinuclease ABC subunit A)	ML1705	lig	DNA ligase (EC 6.5.1.2) (Polydeoxyribonucleotide synthase [NAD+])	[TP0514-TP0634 (0.7537598)]
COG0242	COG0263	ML1929	def	Peptide deformylase (EC 3.5.1.88) (PDF) (Polypeptide deformylase)	ML1464	proB	Glutamate 5-kinase (EC 2.7.2.11) (Gamma-glutamyl kinase) (GK)	[TP0757-TP0351 (0.5771584)]
COG0566	COG1589	ML0324	ML0324	Putative methyltransferase	ML0916	ML0916	Putative FtsQ-family protein	[TP0109-TP0388 (0.8512026)]
COG0566	COG1589	ML2485	ML2485	Possible RNA methyltransferase	ML0916	ML0916	Putative FtsQ-family protein	[TP0109-TP0388 (0.8512026)]
COG0566	COG1589	ML1397	ML1397	Putative rRNA methyltransferase	ML0916	ML0916	Putative FtsQ-family protein	[TP0109-TP0388 (0.8512026)]
COG0257	COG0773	ML1961	ML1961	50S ribosomal protein L36	ML0915	murC	UDP-N-acetylmuramate--L-alanine ligase (EC 6.3.2.8) (UDP-N- acetylmuramoyl-L-alanine synthetase)	[TP0209-TP0341 (0.6926446)]
COG0272	COG1879	ML1705	lig	DNA ligase (EC 6.5.1.2) (Polydeoxyribonucleotide synthase [NAD+])	ML0398	ML0398	Putative D-ribose-binding protein	[TP0634-TP0684 (0.56216276)]
COG0257	COG0681	ML1961	ML1961	50S ribosomal protein L36	ML1612	lepB	Probable signal peptidase I (EC 3.4.21.89) (SPase I) (Leader peptidase I)	[TP0209-TP0926 (0.69083804)]
COG0770	COG2001	ML0910	murF	UDP-N-acetylmuramoyl-tripeptide--D-alanyl-D-alanine ligase (EC 6.3.2.10) (UDP-MurNAc-pentapeptide synthetase) (D-alanyl-D- alanine-adding enzyme)	ML0905	mraZ	Protein mraZ {UniProtKB/Swiss-Prot:O69561}	[TP0386-TP0383 (0.8315325)]
COG0234	COG0803	ML0380	chpA	10 kDa chaperonin (Protein Cpn10) (groES protein) (10 kDa antigen)	ML0337	ML0337	Putative periplasmic solute-binding proteins	[TP1013-TP0163 (0.67160416)]
COG0240	COG0622	ML1679	gpsA	Glycerol-3-phosphate dehydrogenase [NAD(P)+] (EC 1.1.1.94) (NAD(P)H- dependent glycerol-3-phosphate dehydrogenase)	ML2654	ML2654	Conserved hypotehical protein	[TP1009-TP0937 (0.80866665)]
COG0227	COG0492	ML1674	rpmB	50S ribosomal protein L28	ML2703	trx	Bifunctional thioredoxin reductase/thioredoxin [Includes: Thioredoxin reductase (EC 1.8.1.9) (TRXR); Thioredoxin]	[TP0362-TP0814 (0.801083)]
COG0051	COG1192	ML1864	rpsJ	30S ribosomal protein S10	ML1367	ML1367	Possible regulatory protein	[TP0188-TP0272 (0.7732025)]
COG0051	COG1192	ML1864	rpsJ	30S ribosomal protein S10	ML2707	ML2707	Putative cell division protein	[TP0188-TP0272 (0.7732025)]
COG0098	COG0803	ML1842	rpsE	30S ribosomal protein S5	ML0337	ML0337	Putative periplasmic solute-binding proteins	[TP0206-TP0163 (0.74372905)]
COG0442	COG0459	ML1553	proS	Prolyl-tRNA synthetase (EC 6.1.1.15) (Proline--tRNA ligase) (ProRS)	ML0317	groL2	60 kDa chaperonin 2 (Protein Cpn60 2) (groEL protein 2) (65 kDa antigen)	[TP0160-TP0030 (0.7719589)]
COG0442	COG0459	ML1553	proS	Prolyl-tRNA synthetase (EC 6.1.1.15) (Proline--tRNA ligase) (ProRS)	ML0381	groE1	60 kDa chaperonin 1 (Protein Cpn60 1) (groEL protein 1)	[TP0160-TP0030 (0.7719589)]
COG0255	COG1354	ML1855	rpmC	50S ribosomal protein L29	ML1368	ML1368	Hypothetical protein MLC1351.05c	[TP0197-TP0691 (0.70609456)]
COG0036	COG1573	ML0554	rpe	Ribulose-phosphate 3-epimerase (EC 5.1.3.1) (Pentose-5-phosphate 3- epimerase) (PPE) (R5P3E)	ML1105	ML1105	Hypothetical protein ML1105	[TP0945-TP0229 (0.685165)]
COG0217	COG0481	ML0475	u1177b	Hypothetical UPF0082 protein ML0475	ML0611	lepA	GTP-binding protein lepA	[TP0474-TP0510 (0.76600474)]
COG0178	COG0357	ML1392	uvrA	UvrABC system protein A (UvrA protein) (Excinuclease ABC subunit A)	ML2708	gidB	Methyltransferase gidB (EC 2.1.-.-) (Glucose-inhibited division protein B)	[TP0514-TP0946 (0.8569251)]
COG0330	COG0772	ML1802	ML1802	Hypothetical protein ML1802	ML0019	rodA	Probable cell division protein ftsW	[TP0113-TP0501 (0.70068353)]
COG0330	COG0772	ML1802	ML1802	Hypothetical protein ML1802	ML0913	ML0913	Cell divisin protein FtsW	[TP0113-TP0501 (0.70068353)]
COG0267	COG2137	ML1911	rpmG2	50S ribosomal protein L33 2	ML0988	recX	Regulatory protein recX	[TP0234-TP1023 (0.5769722)]
COG0143	COG0217	ML0238	metS	Methionyl-tRNA synthetase (EC 6.1.1.10) (Methionine--tRNA ligase) (MetRS)	ML0475	u1177b	Hypothetical UPF0082 protein ML0475	[TP0798-TP0474 (0.7790581)]
COG0357	COG0442	ML2708	gidB	Methyltransferase gidB (EC 2.1.-.-) (Glucose-inhibited division protein B)	ML1553	proS	Prolyl-tRNA synthetase (EC 6.1.1.15) (Proline--tRNA ligase) (ProRS)	[TP0946-TP0160 (0.6515529)]
COG0586	COG1061	ML0467	ML0467	Hypothetical protein ML0467	ML2157	ML2157	Probable DNA helicase {UniProtKB/TrEMBL:Q9CBE0}	[TP0779-TP0380 (0.6968711)]
COG0586	COG1061	ML0467	ML0467	Hypothetical protein ML0467	ML1624	ML1624	Hypothetical protein ML1624	[TP0779-TP0380 (0.6968711)]
COG0586	COG1061	ML0287	ML0287	Hypothetical protein ML0287	ML1624	ML1624	Hypothetical protein ML1624	[TP0779-TP0380 (0.6968711)]
COG0586	COG1061	ML0287	ML0287	Hypothetical protein ML0287	ML2157	ML2157	Probable DNA helicase {UniProtKB/TrEMBL:Q9CBE0}	[TP0779-TP0380 (0.6968711)]
COG0564	COG1200	ML1200	ML1200	Pseudouridine synthase {UniProtKB/TrEMBL:Q9X7E8}	ML1671	recG	ATP-dependent DNA helicase recG (EC 3.6.1.-)	[TP0339-TP0687 (0.85149276)]
COG0124	COG0124	ML0494	hisS	Histidyl-tRNA synthetase (EC 6.1.1.21) (Histidine--tRNA ligase) (HisRS)	ML0494	hisS	Histidyl-tRNA synthetase (EC 6.1.1.21) (Histidine--tRNA ligase) (HisRS)	[TP0641-TP0641 (0.67365265)]
COG0290	COG1837	ML1394	infC	Translation initiation factor IF-3	ML1617	ML1617	UPF0109 protein ML1617	[TP0850-TP0906 (0.70629925)]
COG0768	COG0815	ML0908	ML0908	Penicillin binding protein 2	ML1441	ML1441	Hypothetical protein MLCB2052.01	[TP0500-TP0252 (0.87159187)]
COG0768	COG0815	ML0018	ML0018	Putative penicillin-binding protein	ML1441	ML1441	Hypothetical protein MLCB2052.01	[TP0500-TP0252 (0.87159187)]
COG0768	COG0815	ML1577	ML1577	Probable penicillin binding protein	ML1441	ML1441	Hypothetical protein MLCB2052.01	[TP0500-TP0252 (0.87159187)]
COG0739	COG0773	ML0154	ML0154	Hypothetical protein ML0154	ML0915	murC	UDP-N-acetylmuramate--L-alanine ligase (EC 6.3.2.8) (UDP-N- acetylmuramoyl-L-alanine synthetase)	[TP0782-TP0341 (0.8145237)]
COG0220	COG1316	ML2622	trmB	tRNA (guanine-N(7)-)-methyltransferase (EC 2.1.1.33) (tRNA(m7G46)- methyltransferase)	ML0750	ML0750	Hypothetical protein ML0750	[TP0464-TP0739 (0.7885255)]
COG0220	COG1316	ML2622	trmB	tRNA (guanine-N(7)-)-methyltransferase (EC 2.1.1.33) (tRNA(m7G46)- methyltransferase)	ML2247	ML2247	Hypothetical protein cpsA	[TP0464-TP0739 (0.7885255)]
COG0257	COG0564	ML1961	ML1961	50S ribosomal protein L36	ML1200	ML1200	Pseudouridine synthase {UniProtKB/TrEMBL:Q9X7E8}	[TP0209-TP0154 (0.634929)]
COG0210	COG0305	ML0637	uvrD2	Probable DNA helicase II homolog (EC 3.6.1.-)	ML2680	dnaB	Replicative DNA helicase (EC 3.6.1.-) [Contains: Mle dnaB intein]	[TP0102-TP0058 (0.8842861)]
COG0210	COG0305	ML0153	pcrA	ATP-dependent DNA helicase pcrA (EC 3.6.1.-)	ML2680	dnaB	Replicative DNA helicase (EC 3.6.1.-) [Contains: Mle dnaB intein]	[TP0102-TP0058 (0.8842861)]
COG0621	COG0739	ML0989	ML0989	Hypothetical UPF0004 protein ML0989	ML0154	ML0154	Hypothetical protein ML0154	[TP0269-TP0702 (0.8475093)]
COG0257	COG1057	ML1961	ML1961	50S ribosomal protein L36	ML1454	nadD	Probable nicotinate-nucleotide adenylyltransferase (EC 2.7.7.18) (Deamido-NAD(+) pyrophosphorylase) (Deamido-NAD(+) diphosphorylase) (Nicotinate mononucleotide adenylyltransferase) (NaMN adenylyltransferase)	[TP0209-TP0741 (0.64932555)]
