# Supplementary material for: The Binary Protein Interactome of Treponema pallidum – The Syphilis Spirochete
Source: PLoS One. 2008 May 28;3(5):e2292. doi: 10.1371/journal.pone.0002292 (PMC2386257; doi:10.1371/journal.pone.0002292)
Supplement: Data S1 — Predicted protein-protein interactions based on our Treponema pallidum data; zip archive containing 372 files with one file per species. (6.09 MB ZIP) [file pone.0002292.s006.zip › bacteria/Mycobact__tuberculosis_CDC1551.tab]

83331 Mycobact. tuberculosis CDC1551
COG A	COG B	Locus Id A	Preferred Name(s) A	Annotation A	Locus Id B	Preferred Name(s) B	Annotation B	T. pallidum interaction
COG0186	COG1475	MT0737	rpsQ	30S ribosomal protein S17	MT4036	parB	Probable chromosome partitioning protein parB	[TP0198-TP0271 (0.71912634)]
COG0617	COG0860	MT4026	MT4026	PolyA polymerase (EC 2.7.7.19) (PROBABLE POLY(A)	MT3820	MT3820	Hypothetical protein {UniProtKB/TrEMBL:O69684}	[TP0270-TP0247 (0.76828843)]
COG0617	COG0860	MT4026	MT4026	PolyA polymerase (EC 2.7.7.19) (PROBABLE POLY(A)	MT4034	MT4034	N-acetymuramyl-L-alanine amidase-related protein	[TP0270-TP0247 (0.76828843)]
COG0201	COG0550	MT0756.1	secY	Preprotein translocase secY subunit	MT3749	topA	DNA topoisomerase 1 (EC 5.99.1.2) (DNA topoisomerase I) (Omega- protein) (Relaxing enzyme) (Untwisting enzyme) (Swivelase)	[TP0208-TP0394 (0.8044664)]
COG0768	COG2812	MT2221	MT2221	Penicillin-binding protein	MT3824	dnaX	DNA polymerase III gamma/tau subunit (EC 2.7.7.7)	[TP0500-TP1005 (0.655462)]
COG0768	COG2812	MT2933	MT2933	Penicillin-binding protein, putative	MT3824	dnaX	DNA polymerase III gamma/tau subunit (EC 2.7.7.7)	[TP0500-TP1005 (0.655462)]
COG0768	COG2812	MT0019	MT0019	PROBABLE PENICILLIN-BINDING PROTEIN PBPA	MT3824	dnaX	DNA polymerase III gamma/tau subunit (EC 2.7.7.7)	[TP0500-TP1005 (0.655462)]
COG0051	COG0693	MT0727	rpsJ	30S ribosomal protein S10	MT1981	MT1981	Transcriptional regulator, AraC family	[TP0188-TP0445 (0.6307204)]
COG0051	COG0693	MT0727	rpsJ	30S ribosomal protein S10	MT0058	MT0058	4-methyl-5(B-hydroxyethyl)-thiazole monophosphate	[TP0188-TP0445 (0.6307204)]
COG0051	COG0693	MT0727	rpsJ	30S ribosomal protein S10	MT1980.2	MT1980.2	Hypothetical protein {UniProtKB/TrEMBL:P95284}	[TP0188-TP0445 (0.6307204)]
COG0180	COG0564	MT3440	trpS	Tryptophanyl-tRNA synthetase (EC 6.1.1.2) (Tryptophan--tRNA ligase) (TrpRS)	MT1592	Rv1540	Hypothetical RNA pseudouridine synthase Rv1540/MT1592 (EC 5.4.99.-) (RNA-uridine isomerase) (RNA pseudouridylate synthase)	[TP0632-TP0339 (0.7885255)]
COG0180	COG0564	MT3440	trpS	Tryptophanyl-tRNA synthetase (EC 6.1.1.2) (Tryptophan--tRNA ligase) (TrpRS)	MT3399	MT3399	Pseudouridine synthase {UniProtKB/TrEMBL:Q7D5R2}	[TP0632-TP0339 (0.7885255)]
COG0090	COG0223	MT0731	rplB	50S ribosomal protein L2	MT3512	Rv3404c	Hypothetical protein Rv3404c/MT3512 precursor	[TP0192-TP0756 (0.8610547)]
COG0090	COG0223	MT0731	rplB	50S ribosomal protein L2	MT1450	fmt	Methionyl-tRNA formyltransferase (EC 2.1.2.9)	[TP0192-TP0756 (0.8610547)]
COG0632	COG2255	MT2670	ruvA	Holliday junction ATP-dependent DNA helicase ruvA (EC 3.6.1.-)	MT2669	ruvB	Holliday junction ATP-dependent DNA helicase ruvB (EC 3.6.1.-)	[TP0543-TP0162 (0.9659884)]
COG0462	COG0817	MT1045	prs	Ribose-phosphate pyrophosphokinase (EC 2.7.6.1) (RPPK) (Phosphoribosyl pyrophosphate synthetase) (P-Rib-PP synthetase) (PRPP synthetase)	MT2671	ruvC	Crossover junction endodeoxyribonuclease ruvC (EC 3.1.22.4) (Holliday junction nuclease ruvC) (Holliday junction resolvase ruvC)	[TP0294-TP0517 (0.54911256)]
COG0125	COG0586	MT3345	tmk	Thymidylate kinase (EC 2.7.4.9) (Thymidine monophosphate kinase) (dTMP kinase) (TMPK)	MT0380	Rv0364	Hypothetical protein Rv0364/MT0380	[TP0354-TP0779 (0.67954355)]
COG0125	COG0586	MT3345	tmk	Thymidylate kinase (EC 2.7.4.9) (Thymidine monophosphate kinase) (dTMP kinase) (TMPK)	MT2715	Rv2637	Hypothetical protein Rv2637/MT2715	[TP0354-TP0779 (0.67954355)]
COG0257	COG0577	MT3567.1	MT3567.1	50S ribosomal protein L36	MT0078	MT0078	PROBABLE GLUTAMINE-TRANSPORT TRANSMEMBRANE	[TP0209-TP0962 (0.5903608)]
COG0257	COG0577	MT3567.1	MT3567.1	50S ribosomal protein L36	MT2639	Rv2563	Hypothetical protein Rv2563/MT2639 precursor	[TP0209-TP0962 (0.5903608)]
COG0257	COG0577	MT3567.1	MT3567.1	50S ribosomal protein L36	MT1015	MT1015	Hypothetical protein {UniProtKB/TrEMBL:Q7D911}	[TP0209-TP0962 (0.5903608)]
COG1061	COG3391	MT1217	MT1217	Hypothetical protein {UniProtKB/TrEMBL:Q8VK53}	MT1087	MT1087	Surface antigen, putative	[TP0380-TP0421 (0.5112116)]
COG1061	COG3391	MT0884	MT0884	ATP-dependent DNA helicase, putative	MT1087	MT1087	Surface antigen, putative	[TP0380-TP0421 (0.5112116)]
COG1061	COG3391	MT2985	Rv2917	Hypothetical protein Rv2917/MT2985	MT3624	MT3624	PROBABLE CONSERVED MEMBRANE PROTEIN	[TP0380-TP0421 (0.5112116)]
COG1061	COG3391	MT1217	MT1217	Hypothetical protein {UniProtKB/TrEMBL:Q8VK53}	MT3624	MT3624	PROBABLE CONSERVED MEMBRANE PROTEIN	[TP0380-TP0421 (0.5112116)]
COG1061	COG3391	MT2985	Rv2917	Hypothetical protein Rv2917/MT2985	MT1087	MT1087	Surface antigen, putative	[TP0380-TP0421 (0.5112116)]
COG1061	COG3391	MT0884	MT0884	ATP-dependent DNA helicase, putative	MT3624	MT3624	PROBABLE CONSERVED MEMBRANE PROTEIN	[TP0380-TP0421 (0.5112116)]
COG0222	COG0802	MT0681	rplL	50S ribosomal protein L7/L12	MT3531	Rv3422c	Hypothetical UPF0079 protein Rv3422c/MT3531	[TP0240-TP0875 (0.8481433)]
COG0495	COG1214	MT0047	leuS	Leucyl-tRNA synthetase (EC 6.1.1.4) (Leucine--tRNA ligase) (LeuRS)	MT3530	Rv3421c	Hypothetical protein Rv3421c/MT3530 precursor	[TP0586-TP0876 (0.5571989)]
COG0192	COG0592	MT1437	metK	S-adenosylmethionine synthetase (EC 2.5.1.6) (Methionine adenosyltransferase) (AdoMet synthetase) (MAT)	MT0002	dnaN	DNA polymerase III subunit beta (EC 2.7.7.7)	[TP0794-TP0002 (0.8412751)]
COG0360	COG0616	MT0059	rpsF	30S ribosomal protein S6	MT0749	MT0749	Protease IV {UniProtKB/TrEMBL:Q7D9E2}	[TP0063-TP0997 (0.6657489)]
COG0860	COG1396	MT4034	MT4034	N-acetymuramyl-L-alanine amidase-related protein	MT2005	MT2005	POSSIBLE TRANSCRIPTIONAL REGULATORY PROTEIN	[TP0247-TP0461 (0.8100859)]
COG0860	COG1396	MT4034	MT4034	N-acetymuramyl-L-alanine amidase-related protein	MT0491	MT0491	PROBABLE TRANSCRIPTIONAL REGULATORY PROTEIN	[TP0247-TP0461 (0.8100859)]
COG0860	COG1396	MT3820	MT3820	Hypothetical protein {UniProtKB/TrEMBL:O69684}	MT0491	MT0491	PROBABLE TRANSCRIPTIONAL REGULATORY PROTEIN	[TP0247-TP0461 (0.8100859)]
COG0860	COG1396	MT4034	MT4034	N-acetymuramyl-L-alanine amidase-related protein	MT3275	MT3275	POSSIBLE TRANSCRIPTIONAL REGULATORY PROTEIN	[TP0247-TP0461 (0.8100859)]
COG0860	COG1396	MT3820	MT3820	Hypothetical protein {UniProtKB/TrEMBL:O69684}	MT2005	MT2005	POSSIBLE TRANSCRIPTIONAL REGULATORY PROTEIN	[TP0247-TP0461 (0.8100859)]
COG0860	COG1396	MT3820	MT3820	Hypothetical protein {UniProtKB/TrEMBL:O69684}	MT3275	MT3275	POSSIBLE TRANSCRIPTIONAL REGULATORY PROTEIN	[TP0247-TP0461 (0.8100859)]
COG0860	COG1396	MT3820	MT3820	Hypothetical protein {UniProtKB/TrEMBL:O69684}	MT2077	MT2077	POSSIBLE TRANSCRIPTIONAL REGULATORY PROTEIN	[TP0247-TP0461 (0.8100859)]
COG0860	COG1396	MT4034	MT4034	N-acetymuramyl-L-alanine amidase-related protein	MT2077	MT2077	POSSIBLE TRANSCRIPTIONAL REGULATORY PROTEIN	[TP0247-TP0461 (0.8100859)]
COG0802	COG0860	MT3531	Rv3422c	Hypothetical UPF0079 protein Rv3422c/MT3531	MT3820	MT3820	Hypothetical protein {UniProtKB/TrEMBL:O69684}	[TP0875-TP0247 (0.90700364)]
COG0802	COG0860	MT3531	Rv3422c	Hypothetical UPF0079 protein Rv3422c/MT3531	MT4034	MT4034	N-acetymuramyl-L-alanine amidase-related protein	[TP0875-TP0247 (0.90700364)]
COG0495	COG0761	MT0047	leuS	Leucyl-tRNA synthetase (EC 6.1.1.4) (Leucine--tRNA ligase) (LeuRS)	MT3490	lytB2	4-hydroxy-3-methylbut-2-enyl diphosphate reductase 2 (EC 1.17.1.2)	[TP0586-TP0547 (0.63095015)]
COG0495	COG0761	MT0047	leuS	Leucyl-tRNA synthetase (EC 6.1.1.4) (Leucine--tRNA ligase) (LeuRS)	MT1141	lytB1	4-hydroxy-3-methylbut-2-enyl diphosphate reductase 1 (EC 1.17.1.2)	[TP0586-TP0547 (0.63095015)]
COG0820	COG2812	MT2947	MT2947	Hypothetical UPF0063 protein Rv2880c/Rv2879c/MT2947	MT3824	dnaX	DNA polymerase III gamma/tau subunit (EC 2.7.7.7)	[TP0068-TP1005 (0.60435057)]
COG0272	COG1396	MT3094	lig	DNA ligase (EC 6.5.1.2) (Polydeoxyribonucleotide synthase [NAD+])	MT3275	MT3275	POSSIBLE TRANSCRIPTIONAL REGULATORY PROTEIN	[TP0634-TP0461 (0.7134334)]
COG0272	COG1396	MT3094	lig	DNA ligase (EC 6.5.1.2) (Polydeoxyribonucleotide synthase [NAD+])	MT2005	MT2005	POSSIBLE TRANSCRIPTIONAL REGULATORY PROTEIN	[TP0634-TP0461 (0.7134334)]
COG0272	COG1396	MT3094	lig	DNA ligase (EC 6.5.1.2) (Polydeoxyribonucleotide synthase [NAD+])	MT0491	MT0491	PROBABLE TRANSCRIPTIONAL REGULATORY PROTEIN	[TP0634-TP0461 (0.7134334)]
COG0272	COG1396	MT3094	lig	DNA ligase (EC 6.5.1.2) (Polydeoxyribonucleotide synthase [NAD+])	MT2077	MT2077	POSSIBLE TRANSCRIPTIONAL REGULATORY PROTEIN	[TP0634-TP0461 (0.7134334)]
COG0234	COG1200	MT3527	mopB	10 kDa chaperonin (Protein Cpn10) (groES protein) (BCG-A heat shock protein) (10 kDa antigen)	MT3051	recG	ATP-dependent DNA helicase recG (EC 3.6.1.-)	[TP1013-TP0687 (0.84594196)]
COG0257	COG1253	MT3567.1	MT3567.1	50S ribosomal protein L36	MT1889	Rv1841c	Hypothetical protein Rv1841c/MT1889	[TP0209-TP0027 (0.74441797)]
COG0257	COG1253	MT3567.1	MT3567.1	50S ribosomal protein L36	MT2435	Rv2366c	Hypothetical UPF0053 protein Rv2366c/MT2435	[TP0209-TP0027 (0.74441797)]
COG0257	COG1253	MT3567.1	MT3567.1	50S ribosomal protein L36	MT1890	Rv1842c	Hypothetical UPF0053 protein Rv1842c/MT1890	[TP0209-TP0027 (0.74441797)]
COG0060	COG0681	MT1587	ileS	Isoleucyl-tRNA synthetase (EC 6.1.1.5) (Isoleucine--tRNA ligase) (IleRS)	MT2971	lepB	Probable signal peptidase I (EC 3.4.21.89) (SPase I) (Leader peptidase I)	[TP0452-TP0185 (0.79878455)]
COG0558	COG2239	MT1870	pgsA	Putative CDP-diacylglycerol--glycerol-3-phosphate 3-phosphatidyl- transferase (EC 2.7.8.5) (Phosphatidylglycerophosphate synthase) (PGP synthase)	MT0378	MT0378	POSSIBLE Mg2+ TRANSPORT TRANSMEMBRANE PROTEIN	[TP0256-TP0917 (0.6007029)]
COG0558	COG2239	MT2687	MT2687	CDP-diacylglycerol--glycerol-3-phosphate	MT1270	MT1270	Hypothetical protein {UniProtKB/TrEMBL:Q7D8K2}	[TP0256-TP0917 (0.6007029)]
COG0558	COG2239	MT2687	MT2687	CDP-diacylglycerol--glycerol-3-phosphate	MT0378	MT0378	POSSIBLE Mg2+ TRANSPORT TRANSMEMBRANE PROTEIN	[TP0256-TP0917 (0.6007029)]
COG0558	COG2239	MT1870	pgsA	Putative CDP-diacylglycerol--glycerol-3-phosphate 3-phosphatidyl- transferase (EC 2.7.8.5) (Phosphatidylglycerophosphate synthase) (PGP synthase)	MT1270	MT1270	Hypothetical protein {UniProtKB/TrEMBL:Q7D8K2}	[TP0256-TP0917 (0.6007029)]
COG0558	COG2239	MT2817	MT2817	PROBABLE PGP SYNTHASE PGSA3	MT0378	MT0378	POSSIBLE Mg2+ TRANSPORT TRANSMEMBRANE PROTEIN	[TP0256-TP0917 (0.6007029)]
COG0558	COG2239	MT2817	MT2817	PROBABLE PGP SYNTHASE PGSA3	MT1270	MT1270	Hypothetical protein {UniProtKB/TrEMBL:Q7D8K2}	[TP0256-TP0917 (0.6007029)]
COG0658	COG1187	MT2487	MT2487	Hypothetical protein {UniProtKB/TrEMBL:Q7D767}	MT1751.1	Rv1711	Hypothetical RNA pseudouridine synthase Rv1711/MT1751.1 (EC 5.4.99.-) (RNA-uridine isomerase) (RNA pseudouridylate synthase)	[TP0336-TP0459 (0.6079956)]
COG0465	COG0465	MT3714	ftsH	Cell division protein ftsH homolog (EC 3.4.24.-)	MT3714	ftsH	Cell division protein ftsH homolog (EC 3.4.24.-)	[TP0330-TP0330 (0.73856413)]
COG0860	COG1192	MT3820	MT3820	Hypothetical protein {UniProtKB/TrEMBL:O69684}	MT3309	MT3309	Soj family protein {UniProtKB/TrEMBL:Q7D5X3}	[TP0247-TP0272 (0.7527567)]
COG0860	COG1192	MT4034	MT4034	N-acetymuramyl-L-alanine amidase-related protein	MT3309	MT3309	Soj family protein {UniProtKB/TrEMBL:Q7D5X3}	[TP0247-TP0272 (0.7527567)]
COG0860	COG1192	MT3820	MT3820	Hypothetical protein {UniProtKB/TrEMBL:O69684}	MT1749	MT1749	Soj family protein {UniProtKB/TrEMBL:Q7D840}	[TP0247-TP0272 (0.7527567)]
COG0860	COG1192	MT4034	MT4034	N-acetymuramyl-L-alanine amidase-related protein	MT4037	MT4037	Soj family protein {UniProtKB/TrEMBL:Q7D4L7}	[TP0247-TP0272 (0.7527567)]
COG0860	COG1192	MT4034	MT4034	N-acetymuramyl-L-alanine amidase-related protein	MT1749	MT1749	Soj family protein {UniProtKB/TrEMBL:Q7D840}	[TP0247-TP0272 (0.7527567)]
COG0860	COG1192	MT3820	MT3820	Hypothetical protein {UniProtKB/TrEMBL:O69684}	MT4037	MT4037	Soj family protein {UniProtKB/TrEMBL:Q7D4L7}	[TP0247-TP0272 (0.7527567)]
COG0242	COG0272	MT0444	def	Peptide deformylase (EC 3.5.1.88) (PDF) (Polypeptide deformylase)	MT3094	lig	DNA ligase (EC 6.5.1.2) (Polydeoxyribonucleotide synthase [NAD+])	[TP0757-TP0634 (0.68197167)]
COG0265	COG0817	MT3772	MT3772	POSSIBLE MEMBRANE-ASSOCIATED SERINE PROTEASE	MT2671	ruvC	Crossover junction endodeoxyribonuclease ruvC (EC 3.1.22.4) (Holliday junction nuclease ruvC) (Holliday junction resolvase ruvC)	[TP0773-TP0517 (0.5118523)]
COG0265	COG0817	MT1011	MT1011	Heat shock protein HtrA, putative	MT2671	ruvC	Crossover junction endodeoxyribonuclease ruvC (EC 3.1.22.4) (Holliday junction nuclease ruvC) (Holliday junction resolvase ruvC)	[TP0773-TP0517 (0.5118523)]
COG0265	COG0817	MT1073	MT1073	Hypothetical protein {UniProtKB/TrEMBL:P96358}	MT2671	ruvC	Crossover junction endodeoxyribonuclease ruvC (EC 3.1.22.4) (Holliday junction nuclease ruvC) (Holliday junction resolvase ruvC)	[TP0773-TP0517 (0.5118523)]
COG0265	COG0817	MT0133	MT0133	PROBABLE SERINE PROTEASE PEPA	MT2671	ruvC	Crossover junction endodeoxyribonuclease ruvC (EC 3.1.22.4) (Holliday junction nuclease ruvC) (Holliday junction resolvase ruvC)	[TP0773-TP0517 (0.5118523)]
COG0265	COG0817	MT1261	MT1261	PROBABLE SERINE PROTEASE HTRA	MT2671	ruvC	Crossover junction endodeoxyribonuclease ruvC (EC 3.1.22.4) (Holliday junction nuclease ruvC) (Holliday junction resolvase ruvC)	[TP0773-TP0517 (0.5118523)]
COG0187	COG0358	MT0005	gyrB	DNA gyrase subunit B (EC 5.99.1.3)	MT2408	dnaG	DNA primase {UniProtKB/Swiss-Prot:P63962}	[TP1006-TP0492 (0.55112576)]
COG1154	COG2812	MT2756	dxs	1-deoxy-D-xylulose-5-phosphate synthase (EC 2.2.1.7) (1-deoxyxylulose- 5-phosphate synthase) (DXP synthase) (DXPS)	MT3824	dnaX	DNA polymerase III gamma/tau subunit (EC 2.7.7.7)	[TP0824-TP1005 (0.68180764)]
COG0237	COG0552	MT1667	coaE	Dephospho-CoA kinase (EC 2.7.1.24) (Dephosphocoenzyme A kinase)	MT2989	ftsY	Cell division protein ftsY homolog	[TP0296-TP0578 (0.7885255)]
COG0080	COG0265	MT0669	rplK	50S ribosomal protein L11	MT3772	MT3772	POSSIBLE MEMBRANE-ASSOCIATED SERINE PROTEASE	[TP0237-TP0773 (0.6164146)]
COG0080	COG0265	MT0669	rplK	50S ribosomal protein L11	MT1073	MT1073	Hypothetical protein {UniProtKB/TrEMBL:P96358}	[TP0237-TP0773 (0.6164146)]
COG0080	COG0265	MT0669	rplK	50S ribosomal protein L11	MT0133	MT0133	PROBABLE SERINE PROTEASE PEPA	[TP0237-TP0773 (0.6164146)]
COG0080	COG0265	MT0669	rplK	50S ribosomal protein L11	MT1011	MT1011	Heat shock protein HtrA, putative	[TP0237-TP0773 (0.6164146)]
COG0080	COG0265	MT0669	rplK	50S ribosomal protein L11	MT1261	MT1261	PROBABLE SERINE PROTEASE HTRA	[TP0237-TP0773 (0.6164146)]
COG2812	COG2812	MT3824	dnaX	DNA polymerase III gamma/tau subunit (EC 2.7.7.7)	MT3824	dnaX	DNA polymerase III gamma/tau subunit (EC 2.7.7.7)	[TP1005-TP1005 (0.52391654)]
COG1466	COG1847	MT2486	MT2486	Hypothetical protein {UniProtKB/TrEMBL:Q7D768}	MT4039	MT4039	Hypothetical protein {UniProtKB/TrEMBL:O53598}	[TP0588-TP0948 (0.74372905)]
COG0223	COG0234	MT1450	fmt	Methionyl-tRNA formyltransferase (EC 2.1.2.9)	MT3527	mopB	10 kDa chaperonin (Protein Cpn10) (groES protein) (BCG-A heat shock protein) (10 kDa antigen)	[TP0756-TP1013 (0.64276713)]
COG0223	COG0234	MT3512	Rv3404c	Hypothetical protein Rv3404c/MT3512 precursor	MT3527	mopB	10 kDa chaperonin (Protein Cpn10) (groES protein) (BCG-A heat shock protein) (10 kDa antigen)	[TP0756-TP1013 (0.64276713)]
COG0036	COG1653	MT1452	rpe	Ribulose-phosphate 3-epimerase (EC 5.1.3.1) (Pentose-5-phosphate 3- epimerase) (PPE) (R5P3E)	MT2381	MT2381	Sugar ABC transporter, sugar-binding protein	[TP0945-TP0074 (0.654426)]
COG0036	COG1653	MT1452	rpe	Ribulose-phosphate 3-epimerase (EC 5.1.3.1) (Pentose-5-phosphate 3- epimerase) (PPE) (R5P3E)	MT1273	MT1273	Sugar ABC transporter, sugar-binding protein	[TP0945-TP0074 (0.654426)]
COG0036	COG1653	MT1452	rpe	Ribulose-phosphate 3-epimerase (EC 5.1.3.1) (Pentose-5-phosphate 3- epimerase) (PPE) (R5P3E)	MT2101	MT2101	Probable sugar-binding lipoprotein	[TP0945-TP0074 (0.654426)]
COG0036	COG1653	MT1452	rpe	Ribulose-phosphate 3-epimerase (EC 5.1.3.1) (Pentose-5-phosphate 3- epimerase) (PPE) (R5P3E)	MT2899	MT2899	Sugar ABC transporter, sugar-binding protein	[TP0945-TP0074 (0.654426)]
COG0357	COG0459	MT4038	gidB	Methyltransferase gidB (EC 2.1.-.-) (Glucose-inhibited division protein B)	MT3526	groL1	60 kDa chaperonin 1 (Protein Cpn60-1) (groEL protein 1)	[TP0946-TP0030 (0.68326145)]
COG0357	COG0459	MT4038	gidB	Methyltransferase gidB (EC 2.1.-.-) (Glucose-inhibited division protein B)	MT0456	hsp65	60 kDa chaperonin 2 (Protein Cpn60-2) (groEL protein 2) (65 kDa antigen) (Heat shock protein 65) (Cell wall protein A) (Antigen A)	[TP0946-TP0030 (0.68326145)]
COG0664	COG1074	MT0113	Rv0104	Hypothetical protein Rv0104/MT0113	MT0658	recB	Exodeoxyribonuclease V beta chain (EC 3.1.11.5)	[TP0089-TP0898 (0.8304331)]
COG0664	COG1074	MT1714	MT1714	PROBABLE TRANSCRIPTIONAL REGULATORY PROTEIN	MT0658	recB	Exodeoxyribonuclease V beta chain (EC 3.1.11.5)	[TP0089-TP0898 (0.8304331)]
COG0664	COG1074	MT3777	MT3777	PROBABLE TRANSCRIPTIONAL REGULATORY PROTEIN	MT0658	recB	Exodeoxyribonuclease V beta chain (EC 3.1.11.5)	[TP0089-TP0898 (0.8304331)]
COG0223	COG0242	MT3512	Rv3404c	Hypothetical protein Rv3404c/MT3512 precursor	MT0444	def	Peptide deformylase (EC 3.5.1.88) (PDF) (Polypeptide deformylase)	[TP0756-TP0757 (0.8300303)]
COG0223	COG0242	MT1450	fmt	Methionyl-tRNA formyltransferase (EC 2.1.2.9)	MT0444	def	Peptide deformylase (EC 3.5.1.88) (PDF) (Polypeptide deformylase)	[TP0756-TP0757 (0.8300303)]
COG0233	COG0359	MT2949	frr	Ribosome recycling factor (Ribosome-releasing factor) (RRF)	MT0062	rplI	50S ribosomal protein L9	[TP0604-TP0060 (0.5105792)]
COG0552	COG1061	MT2989	ftsY	Cell division protein ftsY homolog	MT1217	MT1217	Hypothetical protein {UniProtKB/TrEMBL:Q8VK53}	[TP0578-TP0380 (0.62695336)]
COG0552	COG1061	MT2989	ftsY	Cell division protein ftsY homolog	MT0884	MT0884	ATP-dependent DNA helicase, putative	[TP0578-TP0380 (0.62695336)]
COG0552	COG1061	MT2989	ftsY	Cell division protein ftsY homolog	MT2985	Rv2917	Hypothetical protein Rv2917/MT2985	[TP0578-TP0380 (0.62695336)]
COG0265	COG0492	MT0133	MT0133	PROBABLE SERINE PROTEASE PEPA	MT4032	trxB	Thioredoxin reductase (EC 1.8.1.9) (TRXR) (TR)	[TP0773-TP0814 (0.6926654)]
COG0265	COG0492	MT1073	MT1073	Hypothetical protein {UniProtKB/TrEMBL:P96358}	MT4032	trxB	Thioredoxin reductase (EC 1.8.1.9) (TRXR) (TR)	[TP0773-TP0814 (0.6926654)]
COG0265	COG0492	MT1011	MT1011	Heat shock protein HtrA, putative	MT4032	trxB	Thioredoxin reductase (EC 1.8.1.9) (TRXR) (TR)	[TP0773-TP0814 (0.6926654)]
COG0265	COG0492	MT3772	MT3772	POSSIBLE MEMBRANE-ASSOCIATED SERINE PROTEASE	MT4032	trxB	Thioredoxin reductase (EC 1.8.1.9) (TRXR) (TR)	[TP0773-TP0814 (0.6926654)]
COG0265	COG0492	MT1261	MT1261	PROBABLE SERINE PROTEASE HTRA	MT4032	trxB	Thioredoxin reductase (EC 1.8.1.9) (TRXR) (TR)	[TP0773-TP0814 (0.6926654)]
COG0153	COG0242	MT0648	galK	Galactokinase (EC 2.7.1.6) (Galactose kinase)	MT0444	def	Peptide deformylase (EC 3.5.1.88) (PDF) (Polypeptide deformylase)	[TP0418-TP0757 (0.51512045)]
COG0465	COG0772	MT3714	ftsH	Cell division protein ftsH homolog (EC 3.4.24.-)	MT0020	rodA	Probable cell division protein ftsW	[TP0330-TP0387 (0.8016956)]
COG0465	COG0772	MT3714	ftsH	Cell division protein ftsH homolog (EC 3.4.24.-)	MT2213	Rv2154c	Hypothetical ftsW-like protein Rv2154c/MT2213	[TP0330-TP0387 (0.8016956)]
COG0234	COG0792	MT3527	mopB	10 kDa chaperonin (Protein Cpn10) (groES protein) (BCG-A heat shock protein) (10 kDa antigen)	MT2966	Rv2898c	UPF0102 protein Rv2898c/MT2966	[TP1013-TP0913 (0.7815084)]
COG0192	COG0217	MT1437	metK	S-adenosylmethionine synthetase (EC 2.5.1.6) (Methionine adenosyltransferase) (AdoMet synthetase) (MAT)	MT2678	Rv2603c	Hypothetical UPF0082 protein Rv2603c/MT2678	[TP0794-TP0474 (0.71912634)]
COG0201	COG2239	MT0756.1	secY	Preprotein translocase secY subunit	MT0378	MT0378	POSSIBLE Mg2+ TRANSPORT TRANSMEMBRANE PROTEIN	[TP0208-TP0917 (0.5527395)]
COG0201	COG2239	MT0756.1	secY	Preprotein translocase secY subunit	MT1270	MT1270	Hypothetical protein {UniProtKB/TrEMBL:Q7D8K2}	[TP0208-TP0917 (0.5527395)]
COG0860	COG1214	MT4034	MT4034	N-acetymuramyl-L-alanine amidase-related protein	MT3530	Rv3421c	Hypothetical protein Rv3421c/MT3530 precursor	[TP0247-TP0876 (0.6334264)]
COG0860	COG1214	MT3820	MT3820	Hypothetical protein {UniProtKB/TrEMBL:O69684}	MT3530	Rv3421c	Hypothetical protein Rv3421c/MT3530 precursor	[TP0247-TP0876 (0.6334264)]
COG0188	COG0526	MT0006	gyrA	DNA gyrase subunit A (EC 5.99.1.3)	MT1716	MT1716	PROBABLE CONSERVED LIPOPROTEIN DSBF	[TP0005-TP0100 (0.7885434)]
COG0188	COG0526	MT0006	gyrA	DNA gyrase subunit A (EC 5.99.1.3)	MT1517	MT1517	Thioredoxin {UniProtKB/TrEMBL:Q7D8E1}	[TP0005-TP0100 (0.7885434)]
COG0188	COG0526	MT0006	gyrA	DNA gyrase subunit A (EC 5.99.1.3)	MT0838	MT0838	PROBABLE THIOREDOXIN THIX	[TP0005-TP0100 (0.7885434)]
COG0188	COG0526	MT0006	gyrA	DNA gyrase subunit A (EC 5.99.1.3)	MT0548	MT0548	POSSIBLE THIOREDOXIN PROTEIN	[TP0005-TP0100 (0.7885434)]
COG0188	COG0526	MT0006	gyrA	DNA gyrase subunit A (EC 5.99.1.3)	MT1516	MT1516	PROBABLE THIOREDOXIN TRXA	[TP0005-TP0100 (0.7885434)]
COG0188	COG0526	MT0006	gyrA	DNA gyrase subunit A (EC 5.99.1.3)	MT1773	MT1773	Hypothetical protein {UniProtKB/TrEMBL:P71990}	[TP0005-TP0100 (0.7885434)]
COG0188	COG0526	MT0006	gyrA	DNA gyrase subunit A (EC 5.99.1.3)	MT3774	MT3774	POSSIBLE MEMBRANE-ANCHORED THIOREDOXIN-LIKE	[TP0005-TP0100 (0.7885434)]
COG0188	COG0526	MT0006	gyrA	DNA gyrase subunit A (EC 5.99.1.3)	MT4033	trx	Thioredoxin {UniProtKB/Swiss-Prot:P0A616}	[TP0005-TP0100 (0.7885434)]
COG0188	COG0526	MT0006	gyrA	DNA gyrase subunit A (EC 5.99.1.3)	MT0529	Rv0508	Hypothetical protein Rv0508/MT0529	[TP0005-TP0100 (0.7885434)]
COG0188	COG0526	MT0006	gyrA	DNA gyrase subunit A (EC 5.99.1.3)	MT2946	mpt53	Soluble secreted antigen MPT53 precursor	[TP0005-TP0100 (0.7885434)]
COG0526	COG0771	MT0548	MT0548	POSSIBLE THIOREDOXIN PROTEIN	MT2214	murD	UDP-N-acetylmuramoylalanine--D-glutamate ligase (EC 6.3.2.9) (UDP-N- acetylmuramoyl-L-alanyl-D-glutamate synthetase) (D-glutamic acid- adding enzyme)	[TP0100-TP0903 (0.59509045)]
COG0526	COG0771	MT4033	trx	Thioredoxin {UniProtKB/Swiss-Prot:P0A616}	MT2214	murD	UDP-N-acetylmuramoylalanine--D-glutamate ligase (EC 6.3.2.9) (UDP-N- acetylmuramoyl-L-alanyl-D-glutamate synthetase) (D-glutamic acid- adding enzyme)	[TP0100-TP0903 (0.59509045)]
COG0526	COG0771	MT1773	MT1773	Hypothetical protein {UniProtKB/TrEMBL:P71990}	MT2214	murD	UDP-N-acetylmuramoylalanine--D-glutamate ligase (EC 6.3.2.9) (UDP-N- acetylmuramoyl-L-alanyl-D-glutamate synthetase) (D-glutamic acid- adding enzyme)	[TP0100-TP0903 (0.59509045)]
COG0526	COG0771	MT3774	MT3774	POSSIBLE MEMBRANE-ANCHORED THIOREDOXIN-LIKE	MT2214	murD	UDP-N-acetylmuramoylalanine--D-glutamate ligase (EC 6.3.2.9) (UDP-N- acetylmuramoyl-L-alanyl-D-glutamate synthetase) (D-glutamic acid- adding enzyme)	[TP0100-TP0903 (0.59509045)]
COG0526	COG0771	MT0529	Rv0508	Hypothetical protein Rv0508/MT0529	MT2214	murD	UDP-N-acetylmuramoylalanine--D-glutamate ligase (EC 6.3.2.9) (UDP-N- acetylmuramoyl-L-alanyl-D-glutamate synthetase) (D-glutamic acid- adding enzyme)	[TP0100-TP0903 (0.59509045)]
COG0526	COG0771	MT1516	MT1516	PROBABLE THIOREDOXIN TRXA	MT2214	murD	UDP-N-acetylmuramoylalanine--D-glutamate ligase (EC 6.3.2.9) (UDP-N- acetylmuramoyl-L-alanyl-D-glutamate synthetase) (D-glutamic acid- adding enzyme)	[TP0100-TP0903 (0.59509045)]
COG0526	COG0771	MT2946	mpt53	Soluble secreted antigen MPT53 precursor	MT2214	murD	UDP-N-acetylmuramoylalanine--D-glutamate ligase (EC 6.3.2.9) (UDP-N- acetylmuramoyl-L-alanyl-D-glutamate synthetase) (D-glutamic acid- adding enzyme)	[TP0100-TP0903 (0.59509045)]
COG0526	COG0771	MT1517	MT1517	Thioredoxin {UniProtKB/TrEMBL:Q7D8E1}	MT2214	murD	UDP-N-acetylmuramoylalanine--D-glutamate ligase (EC 6.3.2.9) (UDP-N- acetylmuramoyl-L-alanyl-D-glutamate synthetase) (D-glutamic acid- adding enzyme)	[TP0100-TP0903 (0.59509045)]
COG0526	COG0771	MT0838	MT0838	PROBABLE THIOREDOXIN THIX	MT2214	murD	UDP-N-acetylmuramoylalanine--D-glutamate ligase (EC 6.3.2.9) (UDP-N- acetylmuramoyl-L-alanyl-D-glutamate synthetase) (D-glutamic acid- adding enzyme)	[TP0100-TP0903 (0.59509045)]
COG0526	COG0771	MT1716	MT1716	PROBABLE CONSERVED LIPOPROTEIN DSBF	MT2214	murD	UDP-N-acetylmuramoylalanine--D-glutamate ligase (EC 6.3.2.9) (UDP-N- acetylmuramoyl-L-alanyl-D-glutamate synthetase) (D-glutamic acid- adding enzyme)	[TP0100-TP0903 (0.59509045)]
COG0762	COG2239	MT2205	MT2205	Hypothetical protein {UniProtKB/TrEMBL:Q7D7G3}	MT0378	MT0378	POSSIBLE Mg2+ TRANSPORT TRANSMEMBRANE PROTEIN	[TP0668-TP0917 (0.5215956)]
COG0762	COG2239	MT2205	MT2205	Hypothetical protein {UniProtKB/TrEMBL:Q7D7G3}	MT1270	MT1270	Hypothetical protein {UniProtKB/TrEMBL:Q7D8K2}	[TP0668-TP0917 (0.5215956)]
COG0504	COG1475	MT1738	pyrG	CTP synthase (EC 6.3.4.2) (UTP--ammonia ligase) (CTP synthetase)	MT4036	parB	Probable chromosome partitioning protein parB	[TP0305-TP0271 (0.70252794)]
COG0149	COG2239	MT1482	tpi	Triosephosphate isomerase (EC 5.3.1.1) (TIM) (Triose-phosphate isomerase)	MT0378	MT0378	POSSIBLE Mg2+ TRANSPORT TRANSMEMBRANE PROTEIN	[TP0537-TP0917 (0.5527395)]
COG0149	COG2239	MT1482	tpi	Triosephosphate isomerase (EC 5.3.1.1) (TIM) (Triose-phosphate isomerase)	MT1270	MT1270	Hypothetical protein {UniProtKB/TrEMBL:Q7D8K2}	[TP0537-TP0917 (0.5527395)]
COG0250	COG0772	MT0668	nusG	Transcription antitermination protein nusG	MT2213	Rv2154c	Hypothetical ftsW-like protein Rv2154c/MT2213	[TP0236-TP0387 (0.7470728)]
COG0250	COG0772	MT0668	nusG	Transcription antitermination protein nusG	MT0020	rodA	Probable cell division protein ftsW	[TP0236-TP0387 (0.7470728)]
COG0227	COG0740	MT2118	rpmB2	50S ribosomal protein L28-2	MT2535	clpP2	ATP-dependent Clp protease proteolytic subunit 2 (EC 3.4.21.92) (Endopeptidase Clp 2)	[TP0362-TP0507 (0.75048)]
COG0227	COG0740	MT3052.2	MT3052.2	Ribosomal protein L28 {UniProtKB/TrEMBL:Q8VJ98}	MT2535	clpP2	ATP-dependent Clp protease proteolytic subunit 2 (EC 3.4.21.92) (Endopeptidase Clp 2)	[TP0362-TP0507 (0.75048)]
COG0227	COG0740	MT0114	rpmB	50S ribosomal protein L28-1	MT2536	clpP	ATP-dependent Clp protease proteolytic subunit 1 (EC 3.4.21.92) (Endopeptidase Clp 1)	[TP0362-TP0507 (0.75048)]
COG0227	COG0740	MT2118	rpmB2	50S ribosomal protein L28-2	MT2536	clpP	ATP-dependent Clp protease proteolytic subunit 1 (EC 3.4.21.92) (Endopeptidase Clp 1)	[TP0362-TP0507 (0.75048)]
COG0227	COG0740	MT0114	rpmB	50S ribosomal protein L28-1	MT2535	clpP2	ATP-dependent Clp protease proteolytic subunit 2 (EC 3.4.21.92) (Endopeptidase Clp 2)	[TP0362-TP0507 (0.75048)]
COG0227	COG0740	MT3052.2	MT3052.2	Ribosomal protein L28 {UniProtKB/TrEMBL:Q8VJ98}	MT2536	clpP	ATP-dependent Clp protease proteolytic subunit 1 (EC 3.4.21.92) (Endopeptidase Clp 1)	[TP0362-TP0507 (0.75048)]
COG0103	COG0211	MT3547	rpsI	30S ribosomal protein S9	MT2517	rpmA	50S ribosomal protein L27	[TP1024-TP0743 (0.87139803)]
COG0621	COG2812	MT2803	Rv2733c	Hypothetical UPF0004 protein Rv2733c/MT2803	MT3824	dnaX	DNA polymerase III gamma/tau subunit (EC 2.7.7.7)	[TP0754-TP1005 (0.5550382)]
COG0693	COG0761	MT0058	MT0058	4-methyl-5(B-hydroxyethyl)-thiazole monophosphate	MT3490	lytB2	4-hydroxy-3-methylbut-2-enyl diphosphate reductase 2 (EC 1.17.1.2)	[TP0445-TP0547 (0.53976095)]
COG0693	COG0761	MT1981	MT1981	Transcriptional regulator, AraC family	MT3490	lytB2	4-hydroxy-3-methylbut-2-enyl diphosphate reductase 2 (EC 1.17.1.2)	[TP0445-TP0547 (0.53976095)]
COG0693	COG0761	MT1980.2	MT1980.2	Hypothetical protein {UniProtKB/TrEMBL:P95284}	MT1141	lytB1	4-hydroxy-3-methylbut-2-enyl diphosphate reductase 1 (EC 1.17.1.2)	[TP0445-TP0547 (0.53976095)]
COG0693	COG0761	MT1980.2	MT1980.2	Hypothetical protein {UniProtKB/TrEMBL:P95284}	MT3490	lytB2	4-hydroxy-3-methylbut-2-enyl diphosphate reductase 2 (EC 1.17.1.2)	[TP0445-TP0547 (0.53976095)]
COG0693	COG0761	MT0058	MT0058	4-methyl-5(B-hydroxyethyl)-thiazole monophosphate	MT1141	lytB1	4-hydroxy-3-methylbut-2-enyl diphosphate reductase 1 (EC 1.17.1.2)	[TP0445-TP0547 (0.53976095)]
COG0693	COG0761	MT1981	MT1981	Transcriptional regulator, AraC family	MT1141	lytB1	4-hydroxy-3-methylbut-2-enyl diphosphate reductase 1 (EC 1.17.1.2)	[TP0445-TP0547 (0.53976095)]
COG0223	COG0664	MT1450	fmt	Methionyl-tRNA formyltransferase (EC 2.1.2.9)	MT3777	MT3777	PROBABLE TRANSCRIPTIONAL REGULATORY PROTEIN	[TP0756-TP0995 (0.69102824)]
COG0223	COG0664	MT3512	Rv3404c	Hypothetical protein Rv3404c/MT3512 precursor	MT0113	Rv0104	Hypothetical protein Rv0104/MT0113	[TP0756-TP0995 (0.69102824)]
COG0223	COG0664	MT1450	fmt	Methionyl-tRNA formyltransferase (EC 2.1.2.9)	MT0113	Rv0104	Hypothetical protein Rv0104/MT0113	[TP0756-TP0995 (0.69102824)]
COG0223	COG0664	MT1450	fmt	Methionyl-tRNA formyltransferase (EC 2.1.2.9)	MT1714	MT1714	PROBABLE TRANSCRIPTIONAL REGULATORY PROTEIN	[TP0756-TP0995 (0.69102824)]
COG0223	COG0664	MT3512	Rv3404c	Hypothetical protein Rv3404c/MT3512 precursor	MT3777	MT3777	PROBABLE TRANSCRIPTIONAL REGULATORY PROTEIN	[TP0756-TP0995 (0.69102824)]
COG0223	COG0664	MT3512	Rv3404c	Hypothetical protein Rv3404c/MT3512 precursor	MT1714	MT1714	PROBABLE TRANSCRIPTIONAL REGULATORY PROTEIN	[TP0756-TP0995 (0.69102824)]
COG0773	COG0817	MT2211	murC	UDP-N-acetylmuramate--L-alanine ligase (EC 6.3.2.8) (UDP-N- acetylmuramoyl-L-alanine synthetase)	MT2671	ruvC	Crossover junction endodeoxyribonuclease ruvC (EC 3.1.22.4) (Holliday junction nuclease ruvC) (Holliday junction resolvase ruvC)	[TP0341-TP0517 (0.7285616)]
COG0272	COG0773	MT3094	lig	DNA ligase (EC 6.5.1.2) (Polydeoxyribonucleotide synthase [NAD+])	MT2211	murC	UDP-N-acetylmuramate--L-alanine ligase (EC 6.3.2.8) (UDP-N- acetylmuramoyl-L-alanine synthetase)	[TP0634-TP0341 (0.8201813)]
COG0124	COG0465	MT2657	hisS	Histidyl-tRNA synthetase (EC 6.1.1.21) (Histidine--tRNA ligase) (HisRS)	MT3714	ftsH	Cell division protein ftsH homolog (EC 3.4.24.-)	[TP0641-TP0330 (0.76316583)]
COG0257	COG0719	MT3567.1	MT3567.1	50S ribosomal protein L36	MT1509	Rv1462	Hypothetical UPF0051 protein Rv1462/MT1509	[TP0209-TP0612 (0.6772987)]
COG0493	COG1488	MT3189	fprA	NADPH-ferredoxin reductase fprA (EC 1.18.1.2) (NFR)	MT0601	MT0601	Hypothetical protein {UniProtKB/TrEMBL:O53770}	[TP0735-TP0628 (0.6598422)]
COG0493	COG1488	MT0909	fprB	Probable ferredoxin/ferredoxin--NADP reductase (EC 1.18.1.2) (FNR)	MT0601	MT0601	Hypothetical protein {UniProtKB/TrEMBL:O53770}	[TP0735-TP0628 (0.6598422)]
COG0493	COG1488	MT3973	MT3973	PROBABLE NADH-DEPENDENT GLUTAMATE SYNTHASE (SMALL	MT0601	MT0601	Hypothetical protein {UniProtKB/TrEMBL:O53770}	[TP0735-TP0628 (0.6598422)]
COG0493	COG1488	MT3189	fprA	NADPH-ferredoxin reductase fprA (EC 1.18.1.2) (NFR)	MT1372	Rv1330c	Hypothetical protein Rv1330c/MT1372	[TP0735-TP0628 (0.6598422)]
COG0493	COG1488	MT3973	MT3973	PROBABLE NADH-DEPENDENT GLUTAMATE SYNTHASE (SMALL	MT1372	Rv1330c	Hypothetical protein Rv1330c/MT1372	[TP0735-TP0628 (0.6598422)]
COG0493	COG1488	MT0909	fprB	Probable ferredoxin/ferredoxin--NADP reductase (EC 1.18.1.2) (FNR)	MT1372	Rv1330c	Hypothetical protein Rv1330c/MT1372	[TP0735-TP0628 (0.6598422)]
COG0173	COG0493	MT2648	aspS	Aspartyl-tRNA synthetase (EC 6.1.1.12) (Aspartate--tRNA ligase) (AspRS)	MT3189	fprA	NADPH-ferredoxin reductase fprA (EC 1.18.1.2) (NFR)	[TP0985-TP0735 (0.50901)]
COG0173	COG0493	MT2648	aspS	Aspartyl-tRNA synthetase (EC 6.1.1.12) (Aspartate--tRNA ligase) (AspRS)	MT3973	MT3973	PROBABLE NADH-DEPENDENT GLUTAMATE SYNTHASE (SMALL	[TP0985-TP0735 (0.50901)]
COG0173	COG0493	MT2648	aspS	Aspartyl-tRNA synthetase (EC 6.1.1.12) (Aspartate--tRNA ligase) (AspRS)	MT0909	fprB	Probable ferredoxin/ferredoxin--NADP reductase (EC 1.18.1.2) (FNR)	[TP0985-TP0735 (0.50901)]
COG0860	COG2080	MT4034	MT4034	N-acetymuramyl-L-alanine amidase-related protein	MT0389	MT0389	PROBABLE CARBON MONOXYDE DEHYDROGENASE	[TP0247-TP0080 (0.7296782)]
COG0860	COG2080	MT3820	MT3820	Hypothetical protein {UniProtKB/TrEMBL:O69684}	MT0389	MT0389	PROBABLE CARBON MONOXYDE DEHYDROGENASE	[TP0247-TP0080 (0.7296782)]
COG0275	COG0820	MT2223	mraW	S-adenosyl-methyltransferase mraW (EC 2.1.1.-)	MT2947	MT2947	Hypothetical UPF0063 protein Rv2880c/Rv2879c/MT2947	[TP0384-TP0068 (0.79878455)]
COG0242	COG0360	MT0444	def	Peptide deformylase (EC 3.5.1.88) (PDF) (Polypeptide deformylase)	MT0059	rpsF	30S ribosomal protein S6	[TP0757-TP0063 (0.54983324)]
COG0693	COG1653	MT1980.2	MT1980.2	Hypothetical protein {UniProtKB/TrEMBL:P95284}	MT2101	MT2101	Probable sugar-binding lipoprotein	[TP0445-TP0074 (0.5751514)]
COG0693	COG1653	MT1981	MT1981	Transcriptional regulator, AraC family	MT2381	MT2381	Sugar ABC transporter, sugar-binding protein	[TP0445-TP0074 (0.5751514)]
COG0693	COG1653	MT1980.2	MT1980.2	Hypothetical protein {UniProtKB/TrEMBL:P95284}	MT1273	MT1273	Sugar ABC transporter, sugar-binding protein	[TP0445-TP0074 (0.5751514)]
COG0693	COG1653	MT1981	MT1981	Transcriptional regulator, AraC family	MT1273	MT1273	Sugar ABC transporter, sugar-binding protein	[TP0445-TP0074 (0.5751514)]
COG0693	COG1653	MT0058	MT0058	4-methyl-5(B-hydroxyethyl)-thiazole monophosphate	MT2101	MT2101	Probable sugar-binding lipoprotein	[TP0445-TP0074 (0.5751514)]
COG0693	COG1653	MT0058	MT0058	4-methyl-5(B-hydroxyethyl)-thiazole monophosphate	MT2899	MT2899	Sugar ABC transporter, sugar-binding protein	[TP0445-TP0074 (0.5751514)]
COG0693	COG1653	MT1980.2	MT1980.2	Hypothetical protein {UniProtKB/TrEMBL:P95284}	MT2899	MT2899	Sugar ABC transporter, sugar-binding protein	[TP0445-TP0074 (0.5751514)]
COG0693	COG1653	MT0058	MT0058	4-methyl-5(B-hydroxyethyl)-thiazole monophosphate	MT2381	MT2381	Sugar ABC transporter, sugar-binding protein	[TP0445-TP0074 (0.5751514)]
COG0693	COG1653	MT0058	MT0058	4-methyl-5(B-hydroxyethyl)-thiazole monophosphate	MT1273	MT1273	Sugar ABC transporter, sugar-binding protein	[TP0445-TP0074 (0.5751514)]
COG0693	COG1653	MT1980.2	MT1980.2	Hypothetical protein {UniProtKB/TrEMBL:P95284}	MT2381	MT2381	Sugar ABC transporter, sugar-binding protein	[TP0445-TP0074 (0.5751514)]
COG0693	COG1653	MT1981	MT1981	Transcriptional regulator, AraC family	MT2101	MT2101	Probable sugar-binding lipoprotein	[TP0445-TP0074 (0.5751514)]
COG0693	COG1653	MT1981	MT1981	Transcriptional regulator, AraC family	MT2899	MT2899	Sugar ABC transporter, sugar-binding protein	[TP0445-TP0074 (0.5751514)]
COG0267	COG0357	MT0663	rpmG2	50S ribosomal protein L33 2	MT4038	gidB	Methyltransferase gidB (EC 2.1.-.-) (Glucose-inhibited division protein B)	[TP0234-TP0946 (0.6249908)]
COG0267	COG0357	MT2117.1	MT2117.1	50S ribosomal protein L33 1	MT4038	gidB	Methyltransferase gidB (EC 2.1.-.-) (Glucose-inhibited division protein B)	[TP0234-TP0946 (0.6249908)]
COG0234	COG0772	MT3527	mopB	10 kDa chaperonin (Protein Cpn10) (groES protein) (BCG-A heat shock protein) (10 kDa antigen)	MT2213	Rv2154c	Hypothetical ftsW-like protein Rv2154c/MT2213	[TP1013-TP0387 (0.81326103)]
COG0234	COG0772	MT3527	mopB	10 kDa chaperonin (Protein Cpn10) (groES protein) (BCG-A heat shock protein) (10 kDa antigen)	MT0020	rodA	Probable cell division protein ftsW	[TP1013-TP0387 (0.81326103)]
COG0228	COG0250	MT2977	rpsP	30S ribosomal protein S16	MT0668	nusG	Transcription antitermination protein nusG	[TP0905-TP0236 (0.7099409)]
COG0465	COG0532	MT3714	ftsH	Cell division protein ftsH homolog (EC 3.4.24.-)	MT2905	infB	Translation initiation factor IF-2	[TP0330-TP0891 (0.8751731)]
COG0326	COG0353	MT2356	htpG	Chaperone protein htpG (Heat shock protein htpG) (High temperature protein G)	MT3818	recR	Recombination protein recR	[TP0984-TP1004 (0.5573069)]
COG0265	COG1381	MT1261	MT1261	PROBABLE SERINE PROTEASE HTRA	MT2431	recO	DNA repair protein recO (Recombination protein O)	[TP0773-TP0636 (0.870009)]
COG0265	COG1381	MT3772	MT3772	POSSIBLE MEMBRANE-ASSOCIATED SERINE PROTEASE	MT2431	recO	DNA repair protein recO (Recombination protein O)	[TP0773-TP0636 (0.870009)]
COG0265	COG1381	MT1073	MT1073	Hypothetical protein {UniProtKB/TrEMBL:P96358}	MT2431	recO	DNA repair protein recO (Recombination protein O)	[TP0773-TP0636 (0.870009)]
COG0265	COG1381	MT1011	MT1011	Heat shock protein HtrA, putative	MT2431	recO	DNA repair protein recO (Recombination protein O)	[TP0773-TP0636 (0.870009)]
COG0265	COG1381	MT0133	MT0133	PROBABLE SERINE PROTEASE PEPA	MT2431	recO	DNA repair protein recO (Recombination protein O)	[TP0773-TP0636 (0.870009)]
COG0153	COG2080	MT0648	galK	Galactokinase (EC 2.7.1.6) (Galactose kinase)	MT0389	MT0389	PROBABLE CARBON MONOXYDE DEHYDROGENASE	[TP0418-TP0080 (0.66367555)]
COG0705	COG1187	MT0119	MT0119	Rhomboid family protein	MT1751.1	Rv1711	Hypothetical RNA pseudouridine synthase Rv1711/MT1751.1 (EC 5.4.99.-) (RNA-uridine isomerase) (RNA pseudouridylate synthase)	[TP0982-TP0459 (0.6079956)]
COG0705	COG1187	MT1378	Rv1337	Hypothetical protein Rv1337/MT1378	MT1751.1	Rv1711	Hypothetical RNA pseudouridine synthase Rv1711/MT1751.1 (EC 5.4.99.-) (RNA-uridine isomerase) (RNA pseudouridylate synthase)	[TP0982-TP0459 (0.6079956)]
COG0782	COG0860	MT1111	greA	Transcription elongation factor greA (Transcript cleavage factor greA)	MT4034	MT4034	N-acetymuramyl-L-alanine amidase-related protein	[TP0019-TP0247 (0.7668169)]
COG0782	COG0860	MT3896	Rv3788	Hypothetical protein Rv3788/MT3896	MT4034	MT4034	N-acetymuramyl-L-alanine amidase-related protein	[TP0019-TP0247 (0.7668169)]
COG0782	COG0860	MT3896	Rv3788	Hypothetical protein Rv3788/MT3896	MT3820	MT3820	Hypothetical protein {UniProtKB/TrEMBL:O69684}	[TP0019-TP0247 (0.7668169)]
COG0782	COG0860	MT1111	greA	Transcription elongation factor greA (Transcript cleavage factor greA)	MT3820	MT3820	Hypothetical protein {UniProtKB/TrEMBL:O69684}	[TP0019-TP0247 (0.7668169)]
COG0220	COG0455	MT0218	trmB	tRNA (guanine-N(7)-)-methyltransferase (EC 2.1.1.33) (tRNA(m7G46)- methyltransferase)	MT0552	MT0552	Hypothetical protein {UniProtKB/TrEMBL:Q8VKJ9}	[TP0464-TP0712 (0.7885255)]
COG0220	COG0455	MT0218	trmB	tRNA (guanine-N(7)-)-methyltransferase (EC 2.1.1.33) (tRNA(m7G46)- methyltransferase)	MT3990	MT3990	CONSERVED HYPOTHETICAL PROLINE AND ALANINE RICH	[TP0464-TP0712 (0.7885255)]
COG0220	COG0455	MT0218	trmB	tRNA (guanine-N(7)-)-methyltransferase (EC 2.1.1.33) (tRNA(m7G46)- methyltransferase)	MT4003	MT4003	PROBABLE CONSERVED MEMBRANE PROTEIN	[TP0464-TP0712 (0.7885255)]
COG0220	COG0455	MT0218	trmB	tRNA (guanine-N(7)-)-methyltransferase (EC 2.1.1.33) (tRNA(m7G46)- methyltransferase)	MT2857	MT2857	Hypothetical protein {UniProtKB/TrEMBL:Q7D6K7}	[TP0464-TP0712 (0.7885255)]
COG0220	COG0455	MT0218	trmB	tRNA (guanine-N(7)-)-methyltransferase (EC 2.1.1.33) (tRNA(m7G46)- methyltransferase)	MT3975	MT3975	Hypothetical protein {UniProtKB/TrEMBL:P96217}	[TP0464-TP0712 (0.7885255)]
COG0322	COG0353	MT2247	Rv2191	Hypothetical protein Rv2191/MT2247	MT3818	recR	Recombination protein recR	[TP0472-TP1004 (0.53674763)]
COG0322	COG0353	MT1463	uvrC	UvrABC system protein C (Protein uvrC) (Excinuclease ABC subunit C)	MT3818	recR	Recombination protein recR	[TP0472-TP1004 (0.53674763)]
COG0771	COG1595	MT2214	murD	UDP-N-acetylmuramoylalanine--D-glutamate ligase (EC 6.3.2.9) (UDP-N- acetylmuramoyl-L-alanyl-D-glutamate synthetase) (D-glutamic acid- adding enzyme)	MT0461	MT0461	PROBABLE ALTERNATIVE RNA POLYMERASE SIGMA FACTOR	[TP0903-TP0092 (0.6651206)]
COG0771	COG1595	MT2214	murD	UDP-N-acetylmuramoylalanine--D-glutamate ligase (EC 6.3.2.9) (UDP-N- acetylmuramoyl-L-alanyl-D-glutamate synthetase) (D-glutamic acid- adding enzyme)	MT3320	rpoE	RNA polymerase sigma-E factor (Sigma-24)	[TP0903-TP0092 (0.6651206)]
COG0771	COG1595	MT2214	murD	UDP-N-acetylmuramoylalanine--D-glutamate ligase (EC 6.3.2.9) (UDP-N- acetylmuramoyl-L-alanyl-D-glutamate synthetase) (D-glutamic acid- adding enzyme)	MT1259	MT1259	ALTERNATIVE RNA POLYMERASE SIGMA FACTOR SIGE	[TP0903-TP0092 (0.6651206)]
COG0771	COG1595	MT2214	murD	UDP-N-acetylmuramoylalanine--D-glutamate ligase (EC 6.3.2.9) (UDP-N- acetylmuramoyl-L-alanyl-D-glutamate synthetase) (D-glutamic acid- adding enzyme)	MT0191	MT0191	PROBABLE ALTERNATIVE RNA POLYMERASE SIGMA FACTOR	[TP0903-TP0092 (0.6651206)]
COG0771	COG1595	MT2214	murD	UDP-N-acetylmuramoylalanine--D-glutamate ligase (EC 6.3.2.9) (UDP-N- acetylmuramoyl-L-alanyl-D-glutamate synthetase) (D-glutamic acid- adding enzyme)	MT0759	MT0759	RNA polymerase sigma-70 factor, ECF subfamily	[TP0903-TP0092 (0.6651206)]
COG0771	COG1595	MT2214	murD	UDP-N-acetylmuramoylalanine--D-glutamate ligase (EC 6.3.2.9) (UDP-N- acetylmuramoyl-L-alanyl-D-glutamate synthetase) (D-glutamic acid- adding enzyme)	MT1226	MT1226	POSSIBLE ALTERNATIVE RNA POLYMERASE SIGMA FACTOR	[TP0903-TP0092 (0.6651206)]
COG0771	COG1595	MT2214	murD	UDP-N-acetylmuramoylalanine--D-glutamate ligase (EC 6.3.2.9) (UDP-N- acetylmuramoyl-L-alanyl-D-glutamate synthetase) (D-glutamic acid- adding enzyme)	MT2129	sigC	Probable RNA polymerase sigma-C factor	[TP0903-TP0092 (0.6651206)]
COG0771	COG1595	MT2214	murD	UDP-N-acetylmuramoylalanine--D-glutamate ligase (EC 6.3.2.9) (UDP-N- acetylmuramoyl-L-alanyl-D-glutamate synthetase) (D-glutamic acid- adding enzyme)	MT3431	MT3431	RNA polymerase sigma factor, putative	[TP0903-TP0092 (0.6651206)]
COG0771	COG1595	MT2214	murD	UDP-N-acetylmuramoylalanine--D-glutamate ligase (EC 6.3.2.9) (UDP-N- acetylmuramoyl-L-alanyl-D-glutamate synthetase) (D-glutamic acid- adding enzyme)	MT3523	sigD	Probable RNA polymerase sigma-D factor	[TP0903-TP0092 (0.6651206)]
COG0771	COG1595	MT2214	murD	UDP-N-acetylmuramoylalanine--D-glutamate ligase (EC 6.3.2.9) (UDP-N- acetylmuramoyl-L-alanyl-D-glutamate synthetase) (D-glutamic acid- adding enzyme)	MT4030	MT4030	RNA polymerase sigma-70 factor, ECF subfamily	[TP0903-TP0092 (0.6651206)]
COG1825	COG2812	MT1043	ctc	50S ribosomal protein L25 (General stress protein CTC)	MT3824	dnaX	DNA polymerase III gamma/tau subunit (EC 2.7.7.7)	[TP0372-TP1005 (0.6540257)]
COG0361	COG1214	MT3568	infA	Translation initiation factor IF-1	MT3530	Rv3421c	Hypothetical protein Rv3421c/MT3530 precursor	[TP0097-TP0876 (0.56457245)]
COG0255	COG1011	MT0736	rpmC	50S ribosomal protein L29	MT3486	MT3486	Hypothetical protein {UniProtKB/TrEMBL:O50405}	[TP0197-TP0158 (0.6077605)]
COG0546	COG0739	MT3195	MT3195	Hydrolase, haloacid dehalogenase-like family	MT0977	MT0977	Hypothetical protein {UniProtKB/TrEMBL:P71560}	[TP0554-TP0782 (0.73069036)]
COG0546	COG0739	MT2292	Rv2232	Hypothetical protein Rv2232/MT2292	MT2958.2	Rv2891	Hypothetical protein Rv2891/MT2958.2 precursor	[TP0554-TP0782 (0.73069036)]
COG0546	COG0739	MT3195	MT3195	Hydrolase, haloacid dehalogenase-like family	MT2958.2	Rv2891	Hypothetical protein Rv2891/MT2958.2 precursor	[TP0554-TP0782 (0.73069036)]
COG0546	COG0739	MT3195	MT3195	Hydrolase, haloacid dehalogenase-like family	MT3894	Rv3786c	Hypothetical protein Rv3786c/MT3894 precursor	[TP0554-TP0782 (0.73069036)]
COG0546	COG0739	MT2292	Rv2232	Hypothetical protein Rv2232/MT2292	MT3894	Rv3786c	Hypothetical protein Rv3786c/MT3894 precursor	[TP0554-TP0782 (0.73069036)]
COG0546	COG0739	MT2292	Rv2232	Hypothetical protein Rv2232/MT2292	MT0977	MT0977	Hypothetical protein {UniProtKB/TrEMBL:P71560}	[TP0554-TP0782 (0.73069036)]
COG0242	COG1187	MT0444	def	Peptide deformylase (EC 3.5.1.88) (PDF) (Polypeptide deformylase)	MT1751.1	Rv1711	Hypothetical RNA pseudouridine synthase Rv1711/MT1751.1 (EC 5.4.99.-) (RNA-uridine isomerase) (RNA pseudouridylate synthase)	[TP0757-TP0459 (0.5284328)]
COG0420	COG0739	MT1314	MT1314	Hypothetical protein {UniProtKB/TrEMBL:Q50699}	MT0977	MT0977	Hypothetical protein {UniProtKB/TrEMBL:P71560}	[TP0626-TP0782 (0.7781429)]
COG0420	COG0739	MT1314	MT1314	Hypothetical protein {UniProtKB/TrEMBL:Q50699}	MT2958.2	Rv2891	Hypothetical protein Rv2891/MT2958.2 precursor	[TP0626-TP0782 (0.7781429)]
COG0420	COG0739	MT1314	MT1314	Hypothetical protein {UniProtKB/TrEMBL:Q50699}	MT3894	Rv3786c	Hypothetical protein Rv3786c/MT3894 precursor	[TP0626-TP0782 (0.7781429)]
COG1385	COG2812	MT2441	Rv2372c	Hypothetical UPF0088 protein Rv2372c/MT2441	MT3824	dnaX	DNA polymerase III gamma/tau subunit (EC 2.7.7.7)	[TP0276-TP1005 (0.66627616)]
COG0217	COG0739	MT2678	Rv2603c	Hypothetical UPF0082 protein Rv2603c/MT2678	MT0977	MT0977	Hypothetical protein {UniProtKB/TrEMBL:P71560}	[TP0474-TP0864 (0.82349855)]
COG0217	COG0739	MT2678	Rv2603c	Hypothetical UPF0082 protein Rv2603c/MT2678	MT2958.2	Rv2891	Hypothetical protein Rv2891/MT2958.2 precursor	[TP0474-TP0864 (0.82349855)]
COG0217	COG0739	MT2678	Rv2603c	Hypothetical UPF0082 protein Rv2603c/MT2678	MT3894	Rv3786c	Hypothetical protein Rv3786c/MT3894 precursor	[TP0474-TP0864 (0.82349855)]
COG0242	COG0254	MT0444	def	Peptide deformylase (EC 3.5.1.88) (PDF) (Polypeptide deformylase)	MT1337	rpmE	50S ribosomal protein L31	[TP0757-TP0255 (0.6434887)]
COG0442	COG1466	MT2911	proS	Prolyl-tRNA synthetase (EC 6.1.1.15) (Proline--tRNA ligase) (ProRS)	MT2486	MT2486	Hypothetical protein {UniProtKB/TrEMBL:Q7D768}	[TP0160-TP0588 (0.66563916)]
COG0785	COG2239	MT0549	MT0549	Cytochrome c biogenesis protein, putative	MT0378	MT0378	POSSIBLE Mg2+ TRANSPORT TRANSMEMBRANE PROTEIN	[TP0101-TP0917 (0.5215956)]
COG0785	COG2239	MT2945	MT2945	Mercury resistance transport protein, putative	MT1270	MT1270	Hypothetical protein {UniProtKB/TrEMBL:Q7D8K2}	[TP0101-TP0917 (0.5215956)]
COG0785	COG2239	MT2945	MT2945	Mercury resistance transport protein, putative	MT0378	MT0378	POSSIBLE Mg2+ TRANSPORT TRANSMEMBRANE PROTEIN	[TP0101-TP0917 (0.5215956)]
COG0785	COG2239	MT0549	MT0549	Cytochrome c biogenesis protein, putative	MT1270	MT1270	Hypothetical protein {UniProtKB/TrEMBL:Q7D8K2}	[TP0101-TP0917 (0.5215956)]
COG0785	COG2239	MT2942	dipZ	Protein dipZ {UniProtKB/Swiss-Prot:Q10801}	MT1270	MT1270	Hypothetical protein {UniProtKB/TrEMBL:Q7D8K2}	[TP0101-TP0917 (0.5215956)]
COG0785	COG2239	MT2942	dipZ	Protein dipZ {UniProtKB/Swiss-Prot:Q10801}	MT0378	MT0378	POSSIBLE Mg2+ TRANSPORT TRANSMEMBRANE PROTEIN	[TP0101-TP0917 (0.5215956)]
COG0705	COG2239	MT0119	MT0119	Rhomboid family protein	MT1270	MT1270	Hypothetical protein {UniProtKB/TrEMBL:Q7D8K2}	[TP0982-TP0917 (0.5527395)]
COG0705	COG2239	MT1378	Rv1337	Hypothetical protein Rv1337/MT1378	MT0378	MT0378	POSSIBLE Mg2+ TRANSPORT TRANSMEMBRANE PROTEIN	[TP0982-TP0917 (0.5527395)]
COG0705	COG2239	MT1378	Rv1337	Hypothetical protein Rv1337/MT1378	MT1270	MT1270	Hypothetical protein {UniProtKB/TrEMBL:Q7D8K2}	[TP0982-TP0917 (0.5527395)]
COG0705	COG2239	MT0119	MT0119	Rhomboid family protein	MT0378	MT0378	POSSIBLE Mg2+ TRANSPORT TRANSMEMBRANE PROTEIN	[TP0982-TP0917 (0.5527395)]
COG0772	COG2239	MT2213	Rv2154c	Hypothetical ftsW-like protein Rv2154c/MT2213	MT1270	MT1270	Hypothetical protein {UniProtKB/TrEMBL:Q7D8K2}	[TP0501-TP0917 (0.53388965), TP0387-TP0917 (0.61041105)]
COG0772	COG2239	MT0020	rodA	Probable cell division protein ftsW	MT1270	MT1270	Hypothetical protein {UniProtKB/TrEMBL:Q7D8K2}	[TP0501-TP0917 (0.53388965), TP0387-TP0917 (0.61041105)]
COG0772	COG2239	MT0020	rodA	Probable cell division protein ftsW	MT0378	MT0378	POSSIBLE Mg2+ TRANSPORT TRANSMEMBRANE PROTEIN	[TP0501-TP0917 (0.53388965), TP0387-TP0917 (0.61041105)]
COG0772	COG2239	MT2213	Rv2154c	Hypothetical ftsW-like protein Rv2154c/MT2213	MT0378	MT0378	POSSIBLE Mg2+ TRANSPORT TRANSMEMBRANE PROTEIN	[TP0501-TP0917 (0.53388965), TP0387-TP0917 (0.61041105)]
COG0178	COG1197	MT1675	uvrA	UvrABC system protein A (UvrA protein) (Excinuclease ABC subunit A)	MT1048	mfd	Transcription-repair coupling factor (EC 3.6.1.-) (TRCF) (ATP- dependent helicase mfd)	[TP0514-TP0344 (0.9414915)]
COG0264	COG0544	MT2957	tsf	Elongation factor Ts (EF-Ts)	MT2537	tig	Trigger factor {UniProtKB/Swiss-Prot:O53189}	[TP0605-TP0506 (0.9100214)]
COG0495	COG1475	MT0047	leuS	Leucyl-tRNA synthetase (EC 6.1.1.4) (Leucine--tRNA ligase) (LeuRS)	MT4036	parB	Probable chromosome partitioning protein parB	[TP0586-TP0271 (0.63095015)]
COG0272	COG2080	MT3094	lig	DNA ligase (EC 6.5.1.2) (Polydeoxyribonucleotide synthase [NAD+])	MT0389	MT0389	PROBABLE CARBON MONOXYDE DEHYDROGENASE	[TP0634-TP0080 (0.5753685)]
COG0099	COG0216	MT3567	rpsM	30S ribosomal protein S13	MT1338	prfA	Peptide chain release factor 1 (RF-1)	[TP0210-TP0051 (0.8775348)]
COG0442	COG0552	MT2911	proS	Prolyl-tRNA synthetase (EC 6.1.1.15) (Proline--tRNA ligase) (ProRS)	MT2989	ftsY	Cell division protein ftsY homolog	[TP0160-TP0578 (0.56216276)]
COG0242	COG0319	MT0444	def	Peptide deformylase (EC 3.5.1.88) (PDF) (Polypeptide deformylase)	MT2436	Rv2367c	UPF0054 protein Rv2367c/MT2436	[TP0757-TP0650 (0.630912)]
COG0465	COG0558	MT3714	ftsH	Cell division protein ftsH homolog (EC 3.4.24.-)	MT2817	MT2817	PROBABLE PGP SYNTHASE PGSA3	[TP0765-TP0256 (0.8653493)]
COG0465	COG0558	MT3714	ftsH	Cell division protein ftsH homolog (EC 3.4.24.-)	MT2687	MT2687	CDP-diacylglycerol--glycerol-3-phosphate	[TP0765-TP0256 (0.8653493)]
COG0465	COG0558	MT3714	ftsH	Cell division protein ftsH homolog (EC 3.4.24.-)	MT1870	pgsA	Putative CDP-diacylglycerol--glycerol-3-phosphate 3-phosphatidyl- transferase (EC 2.7.8.5) (Phosphatidylglycerophosphate synthase) (PGP synthase)	[TP0765-TP0256 (0.8653493)]
COG0024	COG0462	MT2929	map	Methionine aminopeptidase (EC 3.4.11.18) (MAP) (Peptidase M)	MT1045	prs	Ribose-phosphate pyrophosphokinase (EC 2.7.6.1) (RPPK) (Phosphoribosyl pyrophosphate synthetase) (P-Rib-PP synthetase) (PRPP synthetase)	[TP0842-TP0294 (0.8762697)]
COG0024	COG0462	MT0758	MT0758	Methionine aminopeptidase (EC 3.4.11.18)	MT1045	prs	Ribose-phosphate pyrophosphokinase (EC 2.7.6.1) (RPPK) (Phosphoribosyl pyrophosphate synthetase) (P-Rib-PP synthetase) (PRPP synthetase)	[TP0842-TP0294 (0.8762697)]
COG0125	COG0361	MT3345	tmk	Thymidylate kinase (EC 2.7.4.9) (Thymidine monophosphate kinase) (dTMP kinase) (TMPK)	MT3568	infA	Translation initiation factor IF-1	[TP0354-TP0097 (0.8382038)]
COG0319	COG0787	MT2436	Rv2367c	UPF0054 protein Rv2367c/MT2436	MT3532	alr	Alanine racemase {UniProtKB/Swiss-Prot:P0A4X2}	[TP0650-TP0681 (0.82058704)]
COG0036	COG2001	MT1452	rpe	Ribulose-phosphate 3-epimerase (EC 5.1.3.1) (Pentose-5-phosphate 3- epimerase) (PPE) (R5P3E)	MT2224	mraZ	Protein mraZ {UniProtKB/Swiss-Prot:P65436}	[TP0945-TP0383 (0.685165)]
COG0257	COG0472	MT3567.1	MT3567.1	50S ribosomal protein L36	MT1341	rfe	Putative undecaprenyl-phosphate alpha-N-acetylglucosaminyl 1-phosphate transferase (EC 2.7.8.-)	[TP0209-TP0345 (0.64932555)]
COG0257	COG0472	MT3567.1	MT3567.1	50S ribosomal protein L36	MT2215	murX	Phospho-N-acetylmuramoyl-pentapeptide-transferase (EC 2.7.8.13) (UDP- MurNAc-pentapeptide phosphotransferase)	[TP0209-TP0345 (0.64932555)]
COG0024	COG0125	MT0758	MT0758	Methionine aminopeptidase (EC 3.4.11.18)	MT3345	tmk	Thymidylate kinase (EC 2.7.4.9) (Thymidine monophosphate kinase) (dTMP kinase) (TMPK)	[TP0842-TP0354 (0.8096375)]
COG0024	COG0125	MT2929	map	Methionine aminopeptidase (EC 3.4.11.18) (MAP) (Peptidase M)	MT3345	tmk	Thymidylate kinase (EC 2.7.4.9) (Thymidine monophosphate kinase) (dTMP kinase) (TMPK)	[TP0842-TP0354 (0.8096375)]
COG0618	COG1214	MT2903	MT2903	DHH family protein {UniProtKB/TrEMBL:Q7D6H2}	MT3530	Rv3421c	Hypothetical protein Rv3421c/MT3530 precursor	[TP0803-TP0876 (0.700686)]
COG0257	COG0779	MT3567.1	MT3567.1	50S ribosomal protein L36	MT2908	Rv2842c	Hypothetical UPF0090 protein Rv2842c/MT2908	[TP0209-TP0893 (0.7461857)]
COG0782	COG1057	MT3896	Rv3788	Hypothetical protein Rv3788/MT3896	MT2494	nadD	Probable nicotinate-nucleotide adenylyltransferase (EC 2.7.7.18) (Deamido-NAD(+) pyrophosphorylase) (Deamido-NAD(+) diphosphorylase) (Nicotinate mononucleotide adenylyltransferase) (NaMN adenylyltransferase)	[TP0019-TP0741 (0.75909394)]
COG0782	COG1057	MT1111	greA	Transcription elongation factor greA (Transcript cleavage factor greA)	MT2494	nadD	Probable nicotinate-nucleotide adenylyltransferase (EC 2.7.7.18) (Deamido-NAD(+) pyrophosphorylase) (Deamido-NAD(+) diphosphorylase) (Nicotinate mononucleotide adenylyltransferase) (NaMN adenylyltransferase)	[TP0019-TP0741 (0.75909394)]
COG0012	COG0188	MT1143	MT1143	Probable GTP binding protein	MT0006	gyrA	DNA gyrase subunit A (EC 5.99.1.3)	[TP0124-TP0005 (0.7149395)]
COG0462	COG0492	MT1045	prs	Ribose-phosphate pyrophosphokinase (EC 2.7.6.1) (RPPK) (Phosphoribosyl pyrophosphate synthetase) (P-Rib-PP synthetase) (PRPP synthetase)	MT4032	trxB	Thioredoxin reductase (EC 1.8.1.9) (TRXR) (TR)	[TP0294-TP0814 (0.8323514)]
COG0124	COG0254	MT2657	hisS	Histidyl-tRNA synthetase (EC 6.1.1.21) (Histidine--tRNA ligase) (HisRS)	MT1337	rpmE	50S ribosomal protein L31	[TP0641-TP0255 (0.65973145)]
COG0178	COG0272	MT1675	uvrA	UvrABC system protein A (UvrA protein) (Excinuclease ABC subunit A)	MT3094	lig	DNA ligase (EC 6.5.1.2) (Polydeoxyribonucleotide synthase [NAD+])	[TP0514-TP0634 (0.7537598)]
COG0242	COG0263	MT0444	def	Peptide deformylase (EC 3.5.1.88) (PDF) (Polypeptide deformylase)	MT2515	proB	Glutamate 5-kinase (EC 2.7.2.11) (Gamma-glutamyl kinase) (GK)	[TP0757-TP0351 (0.5771584)]
COG0566	COG1589	MT0393	MT0393	POSSIBLE RNA METHYLTRANSFERASE	MT2210	ftsQ	Cell division protein ftsQ homolog	[TP0109-TP0388 (0.8512026)]
COG0566	COG1589	MT0904	Rv0881	Hypothetical tRNA/rRNA methyltransferase Rv0881/MT0904 (EC 2.1.1.-)	MT2210	ftsQ	Cell division protein ftsQ homolog	[TP0109-TP0388 (0.8512026)]
COG0566	COG1589	MT1682	MT1682	RRNA methylase, putative	MT2210	ftsQ	Cell division protein ftsQ homolog	[TP0109-TP0388 (0.8512026)]
COG0566	COG1589	MT3685	MT3685	SpoU rRNA methylase family protein	MT2210	ftsQ	Cell division protein ftsQ homolog	[TP0109-TP0388 (0.8512026)]
COG0124	COG0546	MT2657	hisS	Histidyl-tRNA synthetase (EC 6.1.1.21) (Histidine--tRNA ligase) (HisRS)	MT2292	Rv2232	Hypothetical protein Rv2232/MT2292	[TP0641-TP0554 (0.5196431)]
COG0124	COG0546	MT2657	hisS	Histidyl-tRNA synthetase (EC 6.1.1.21) (Histidine--tRNA ligase) (HisRS)	MT3195	MT3195	Hydrolase, haloacid dehalogenase-like family	[TP0641-TP0554 (0.5196431)]
COG0257	COG0773	MT3567.1	MT3567.1	50S ribosomal protein L36	MT2211	murC	UDP-N-acetylmuramate--L-alanine ligase (EC 6.3.2.8) (UDP-N- acetylmuramoyl-L-alanine synthetase)	[TP0209-TP0341 (0.6926446)]
COG0257	COG0681	MT3567.1	MT3567.1	50S ribosomal protein L36	MT2971	lepB	Probable signal peptidase I (EC 3.4.21.89) (SPase I) (Leader peptidase I)	[TP0209-TP0926 (0.69083804)]
COG0228	COG0546	MT2977	rpsP	30S ribosomal protein S16	MT2292	Rv2232	Hypothetical protein Rv2232/MT2292	[TP0905-TP0554 (0.5352583)]
COG0228	COG0546	MT2977	rpsP	30S ribosomal protein S16	MT3195	MT3195	Hydrolase, haloacid dehalogenase-like family	[TP0905-TP0554 (0.5352583)]
COG0503	COG1488	MT2661	apt	Adenine phosphoribosyltransferase (EC 2.4.2.7) (APRT)	MT0601	MT0601	Hypothetical protein {UniProtKB/TrEMBL:O53770}	[TP1039-TP0628 (0.6658587)]
COG0503	COG1488	MT2661	apt	Adenine phosphoribosyltransferase (EC 2.4.2.7) (APRT)	MT1372	Rv1330c	Hypothetical protein Rv1330c/MT1372	[TP1039-TP0628 (0.6658587)]
COG0770	COG2001	MT2216	murF	UDP-N-acetylmuramoyl-tripeptide--D-alanyl-D-alanine ligase (EC 6.3.2.10) (UDP-MurNAc-pentapeptide synthetase) (D-alanyl-D- alanine-adding enzyme)	MT2224	mraZ	Protein mraZ {UniProtKB/Swiss-Prot:P65436}	[TP0386-TP0383 (0.8315325)]
COG0234	COG0803	MT3527	mopB	10 kDa chaperonin (Protein Cpn10) (groES protein) (BCG-A heat shock protein) (10 kDa antigen)	MT2119	MT2119	Hypothetical protein {UniProtKB/TrEMBL:O07257}	[TP1013-TP0163 (0.67160416)]
COG0342	COG0546	MT2664	secD	Protein-export membrane protein secD	MT3195	MT3195	Hydrolase, haloacid dehalogenase-like family	[TP0410-TP0554 (0.6160348)]
COG0342	COG0546	MT2664	secD	Protein-export membrane protein secD	MT2292	Rv2232	Hypothetical protein Rv2232/MT2292	[TP0410-TP0554 (0.6160348)]
COG0227	COG0492	MT2118	rpmB2	50S ribosomal protein L28-2	MT4032	trxB	Thioredoxin reductase (EC 1.8.1.9) (TRXR) (TR)	[TP0362-TP0814 (0.801083)]
COG0227	COG0492	MT0114	rpmB	50S ribosomal protein L28-1	MT4032	trxB	Thioredoxin reductase (EC 1.8.1.9) (TRXR) (TR)	[TP0362-TP0814 (0.801083)]
COG0227	COG0492	MT3052.2	MT3052.2	Ribosomal protein L28 {UniProtKB/TrEMBL:Q8VJ98}	MT4032	trxB	Thioredoxin reductase (EC 1.8.1.9) (TRXR) (TR)	[TP0362-TP0814 (0.801083)]
COG0051	COG1192	MT0727	rpsJ	30S ribosomal protein S10	MT4037	MT4037	Soj family protein {UniProtKB/TrEMBL:Q7D4L7}	[TP0188-TP0272 (0.7732025)]
COG0051	COG1192	MT0727	rpsJ	30S ribosomal protein S10	MT3309	MT3309	Soj family protein {UniProtKB/TrEMBL:Q7D5X3}	[TP0188-TP0272 (0.7732025)]
COG0051	COG1192	MT0727	rpsJ	30S ribosomal protein S10	MT1749	MT1749	Soj family protein {UniProtKB/TrEMBL:Q7D840}	[TP0188-TP0272 (0.7732025)]
COG0098	COG0803	MT0746	rpsE	30S ribosomal protein S5	MT2119	MT2119	Hypothetical protein {UniProtKB/TrEMBL:O07257}	[TP0206-TP0163 (0.74372905)]
COG0442	COG0459	MT2911	proS	Prolyl-tRNA synthetase (EC 6.1.1.15) (Proline--tRNA ligase) (ProRS)	MT0456	hsp65	60 kDa chaperonin 2 (Protein Cpn60-2) (groEL protein 2) (65 kDa antigen) (Heat shock protein 65) (Cell wall protein A) (Antigen A)	[TP0160-TP0030 (0.7719589)]
COG0442	COG0459	MT2911	proS	Prolyl-tRNA synthetase (EC 6.1.1.15) (Proline--tRNA ligase) (ProRS)	MT3526	groL1	60 kDa chaperonin 1 (Protein Cpn60-1) (groEL protein 1)	[TP0160-TP0030 (0.7719589)]
COG0255	COG1354	MT0736	rpmC	50S ribosomal protein L29	MT1750	MT1750	Hypothetical protein {UniProtKB/TrEMBL:O33208}	[TP0197-TP0691 (0.70609456)]
COG0341	COG2239	MT2663	secF	Protein-export membrane protein secF	MT1270	MT1270	Hypothetical protein {UniProtKB/TrEMBL:Q7D8K2}	[TP0411-TP0917 (0.6093018)]
COG0341	COG2239	MT2663	secF	Protein-export membrane protein secF	MT0378	MT0378	POSSIBLE Mg2+ TRANSPORT TRANSMEMBRANE PROTEIN	[TP0411-TP0917 (0.6093018)]
COG0036	COG1573	MT1452	rpe	Ribulose-phosphate 3-epimerase (EC 5.1.3.1) (Pentose-5-phosphate 3- epimerase) (PPE) (R5P3E)	MT1297.1	Rv1259	Hypothetical protein Rv1259/MT1297.1	[TP0945-TP0229 (0.685165)]
COG0217	COG0481	MT2678	Rv2603c	Hypothetical UPF0082 protein Rv2603c/MT2678	MT2476	lepA	GTP-binding protein lepA	[TP0474-TP0510 (0.76600474)]
COG0178	COG0357	MT1675	uvrA	UvrABC system protein A (UvrA protein) (Excinuclease ABC subunit A)	MT4038	gidB	Methyltransferase gidB (EC 2.1.-.-) (Glucose-inhibited division protein B)	[TP0514-TP0946 (0.8569251)]
COG0472	COG2239	MT1341	rfe	Putative undecaprenyl-phosphate alpha-N-acetylglucosaminyl 1-phosphate transferase (EC 2.7.8.-)	MT0378	MT0378	POSSIBLE Mg2+ TRANSPORT TRANSMEMBRANE PROTEIN	[TP0345-TP0917 (0.5059451)]
COG0472	COG2239	MT2215	murX	Phospho-N-acetylmuramoyl-pentapeptide-transferase (EC 2.7.8.13) (UDP- MurNAc-pentapeptide phosphotransferase)	MT1270	MT1270	Hypothetical protein {UniProtKB/TrEMBL:Q7D8K2}	[TP0345-TP0917 (0.5059451)]
COG0472	COG2239	MT2215	murX	Phospho-N-acetylmuramoyl-pentapeptide-transferase (EC 2.7.8.13) (UDP- MurNAc-pentapeptide phosphotransferase)	MT0378	MT0378	POSSIBLE Mg2+ TRANSPORT TRANSMEMBRANE PROTEIN	[TP0345-TP0917 (0.5059451)]
COG0472	COG2239	MT1341	rfe	Putative undecaprenyl-phosphate alpha-N-acetylglucosaminyl 1-phosphate transferase (EC 2.7.8.-)	MT1270	MT1270	Hypothetical protein {UniProtKB/TrEMBL:Q7D8K2}	[TP0345-TP0917 (0.5059451)]
COG0330	COG0772	MT1533.2	Rv1488	Hypothetical protein Rv1488/MT1533.2	MT0020	rodA	Probable cell division protein ftsW	[TP0113-TP0501 (0.70068353)]
COG0330	COG0772	MT1533.2	Rv1488	Hypothetical protein Rv1488/MT1533.2	MT2213	Rv2154c	Hypothetical ftsW-like protein Rv2154c/MT2213	[TP0113-TP0501 (0.70068353)]
COG0330	COG0772	MT3175	MT3175	Hypothetical protein {UniProtKB/TrEMBL:Q7D653}	MT0020	rodA	Probable cell division protein ftsW	[TP0113-TP0501 (0.70068353)]
COG0330	COG0772	MT3175	MT3175	Hypothetical protein {UniProtKB/TrEMBL:Q7D653}	MT2213	Rv2154c	Hypothetical ftsW-like protein Rv2154c/MT2213	[TP0113-TP0501 (0.70068353)]
COG0267	COG2137	MT0663	rpmG2	50S ribosomal protein L33 2	MT2805	recX	Regulatory protein recX	[TP0234-TP1023 (0.5769722)]
COG0267	COG2137	MT2117.1	MT2117.1	50S ribosomal protein L33 1	MT2805	recX	Regulatory protein recX	[TP0234-TP1023 (0.5769722)]
COG1109	COG1488	MT3355	MT3355	PROBABLE PHOSPHOMANNOMUTASE PMMA	MT0601	MT0601	Hypothetical protein {UniProtKB/TrEMBL:O53770}	[TP0413-TP0628 (0.6598422)]
COG1109	COG1488	MT3407	MT3407	PROBABLE PHOSPHOMANNOMUTASE PMMB	MT1372	Rv1330c	Hypothetical protein Rv1330c/MT1372	[TP0413-TP0628 (0.6598422)]
COG1109	COG1488	MT3546	glmM	Phosphoglucosamine mutase (EC 5.4.2.10)	MT0601	MT0601	Hypothetical protein {UniProtKB/TrEMBL:O53770}	[TP0413-TP0628 (0.6598422)]
COG1109	COG1488	MT3407	MT3407	PROBABLE PHOSPHOMANNOMUTASE PMMB	MT0601	MT0601	Hypothetical protein {UniProtKB/TrEMBL:O53770}	[TP0413-TP0628 (0.6598422)]
COG1109	COG1488	MT3546	glmM	Phosphoglucosamine mutase (EC 5.4.2.10)	MT1372	Rv1330c	Hypothetical protein Rv1330c/MT1372	[TP0413-TP0628 (0.6598422)]
COG1109	COG1488	MT3355	MT3355	PROBABLE PHOSPHOMANNOMUTASE PMMA	MT1372	Rv1330c	Hypothetical protein Rv1330c/MT1372	[TP0413-TP0628 (0.6598422)]
COG0143	COG0217	MT1036	metS	Methionyl-tRNA synthetase (EC 6.1.1.10) (Methionine--tRNA ligase) (MetRS)	MT2678	Rv2603c	Hypothetical UPF0082 protein Rv2603c/MT2678	[TP0798-TP0474 (0.7790581)]
COG0357	COG0442	MT4038	gidB	Methyltransferase gidB (EC 2.1.-.-) (Glucose-inhibited division protein B)	MT2911	proS	Prolyl-tRNA synthetase (EC 6.1.1.15) (Proline--tRNA ligase) (ProRS)	[TP0946-TP0160 (0.6515529)]
COG0586	COG1061	MT2715	Rv2637	Hypothetical protein Rv2637/MT2715	MT1217	MT1217	Hypothetical protein {UniProtKB/TrEMBL:Q8VK53}	[TP0779-TP0380 (0.6968711)]
COG0586	COG1061	MT0380	Rv0364	Hypothetical protein Rv0364/MT0380	MT1217	MT1217	Hypothetical protein {UniProtKB/TrEMBL:Q8VK53}	[TP0779-TP0380 (0.6968711)]
COG0586	COG1061	MT2715	Rv2637	Hypothetical protein Rv2637/MT2715	MT0884	MT0884	ATP-dependent DNA helicase, putative	[TP0779-TP0380 (0.6968711)]
COG0586	COG1061	MT0380	Rv0364	Hypothetical protein Rv0364/MT0380	MT2985	Rv2917	Hypothetical protein Rv2917/MT2985	[TP0779-TP0380 (0.6968711)]
COG0586	COG1061	MT2715	Rv2637	Hypothetical protein Rv2637/MT2715	MT2985	Rv2917	Hypothetical protein Rv2917/MT2985	[TP0779-TP0380 (0.6968711)]
COG0586	COG1061	MT0380	Rv0364	Hypothetical protein Rv0364/MT0380	MT0884	MT0884	ATP-dependent DNA helicase, putative	[TP0779-TP0380 (0.6968711)]
COG0564	COG1200	MT3399	MT3399	Pseudouridine synthase {UniProtKB/TrEMBL:Q7D5R2}	MT3051	recG	ATP-dependent DNA helicase recG (EC 3.6.1.-)	[TP0339-TP0687 (0.85149276)]
COG0564	COG1200	MT1592	Rv1540	Hypothetical RNA pseudouridine synthase Rv1540/MT1592 (EC 5.4.99.-) (RNA-uridine isomerase) (RNA pseudouridylate synthase)	MT3051	recG	ATP-dependent DNA helicase recG (EC 3.6.1.-)	[TP0339-TP0687 (0.85149276)]
COG0124	COG0124	MT2657	hisS	Histidyl-tRNA synthetase (EC 6.1.1.21) (Histidine--tRNA ligase) (HisRS)	MT2657	hisS	Histidyl-tRNA synthetase (EC 6.1.1.21) (Histidine--tRNA ligase) (HisRS)	[TP0641-TP0641 (0.67365265)]
COG0290	COG1837	MT1679	infC	Translation initiation factor IF-3	MT2976	Rv2908c	UPF0109 protein Rv2908c/MT2976	[TP0850-TP0906 (0.70629925)]
COG0768	COG0815	MT0019	MT0019	PROBABLE PENICILLIN-BINDING PROTEIN PBPA	MT2322	MT2322	Apolipoprotein n-acyltransferase, putative	[TP0500-TP0252 (0.87159187)]
COG0768	COG0815	MT0019	MT0019	PROBABLE PENICILLIN-BINDING PROTEIN PBPA	MT2111	MT2111	Apolipoprotein n-acyltransferase	[TP0500-TP0252 (0.87159187)]
COG0768	COG0815	MT2933	MT2933	Penicillin-binding protein, putative	MT2111	MT2111	Apolipoprotein n-acyltransferase	[TP0500-TP0252 (0.87159187)]
COG0768	COG0815	MT2221	MT2221	Penicillin-binding protein	MT2322	MT2322	Apolipoprotein n-acyltransferase, putative	[TP0500-TP0252 (0.87159187)]
COG0768	COG0815	MT2221	MT2221	Penicillin-binding protein	MT2111	MT2111	Apolipoprotein n-acyltransferase	[TP0500-TP0252 (0.87159187)]
COG0768	COG0815	MT2933	MT2933	Penicillin-binding protein, putative	MT2322	MT2322	Apolipoprotein n-acyltransferase, putative	[TP0500-TP0252 (0.87159187)]
COG1214	COG1773	MT3530	Rv3421c	Hypothetical protein Rv3421c/MT3530 precursor	MT3348	MT3348	PROBABLE RUBREDOXIN RUBB	[TP0876-TP0991 (0.57776016)]
COG1214	COG1773	MT3530	Rv3421c	Hypothetical protein Rv3421c/MT3530 precursor	MT3349	MT3349	Rubredoxin {UniProtKB/TrEMBL:Q7D5U6}	[TP0876-TP0991 (0.57776016)]
COG0739	COG0773	MT2958.2	Rv2891	Hypothetical protein Rv2891/MT2958.2 precursor	MT2211	murC	UDP-N-acetylmuramate--L-alanine ligase (EC 6.3.2.8) (UDP-N- acetylmuramoyl-L-alanine synthetase)	[TP0782-TP0341 (0.8145237)]
COG0739	COG0773	MT3894	Rv3786c	Hypothetical protein Rv3786c/MT3894 precursor	MT2211	murC	UDP-N-acetylmuramate--L-alanine ligase (EC 6.3.2.8) (UDP-N- acetylmuramoyl-L-alanine synthetase)	[TP0782-TP0341 (0.8145237)]
COG0739	COG0773	MT0977	MT0977	Hypothetical protein {UniProtKB/TrEMBL:P71560}	MT2211	murC	UDP-N-acetylmuramate--L-alanine ligase (EC 6.3.2.8) (UDP-N- acetylmuramoyl-L-alanine synthetase)	[TP0782-TP0341 (0.8145237)]
COG0220	COG1316	MT0218	trmB	tRNA (guanine-N(7)-)-methyltransferase (EC 2.1.1.33) (tRNA(m7G46)- methyltransferase)	MT3948	MT3948	Hypothetical protein {UniProtKB/TrEMBL:Q7D4R8}	[TP0464-TP0739 (0.7885255)]
COG0220	COG1316	MT0218	trmB	tRNA (guanine-N(7)-)-methyltransferase (EC 2.1.1.33) (tRNA(m7G46)- methyltransferase)	MT0844	MT0844	Hypothetical protein {UniProtKB/TrEMBL:O53834}	[TP0464-TP0739 (0.7885255)]
COG0220	COG1316	MT0218	trmB	tRNA (guanine-N(7)-)-methyltransferase (EC 2.1.1.33) (tRNA(m7G46)- methyltransferase)	MT3367	MT3367	Hypothetical protein {UniProtKB/TrEMBL:Q7D5T0}	[TP0464-TP0739 (0.7885255)]
COG0220	COG1316	MT0218	trmB	tRNA (guanine-N(7)-)-methyltransferase (EC 2.1.1.33) (tRNA(m7G46)- methyltransferase)	MT3588	MT3588	Hypothetical protein {UniProtKB/TrEMBL:Q7D5G2}	[TP0464-TP0739 (0.7885255)]
COG0257	COG0564	MT3567.1	MT3567.1	50S ribosomal protein L36	MT1592	Rv1540	Hypothetical RNA pseudouridine synthase Rv1540/MT1592 (EC 5.4.99.-) (RNA-uridine isomerase) (RNA pseudouridylate synthase)	[TP0209-TP0154 (0.634929)]
COG0257	COG0564	MT3567.1	MT3567.1	50S ribosomal protein L36	MT3399	MT3399	Pseudouridine synthase {UniProtKB/TrEMBL:Q7D5R2}	[TP0209-TP0154 (0.634929)]
COG0739	COG2239	MT3894	Rv3786c	Hypothetical protein Rv3786c/MT3894 precursor	MT1270	MT1270	Hypothetical protein {UniProtKB/TrEMBL:Q7D8K2}	[TP0155-TP0917 (0.6343327)]
COG0739	COG2239	MT2958.2	Rv2891	Hypothetical protein Rv2891/MT2958.2 precursor	MT1270	MT1270	Hypothetical protein {UniProtKB/TrEMBL:Q7D8K2}	[TP0155-TP0917 (0.6343327)]
COG0739	COG2239	MT0977	MT0977	Hypothetical protein {UniProtKB/TrEMBL:P71560}	MT1270	MT1270	Hypothetical protein {UniProtKB/TrEMBL:Q7D8K2}	[TP0155-TP0917 (0.6343327)]
COG0739	COG2239	MT2958.2	Rv2891	Hypothetical protein Rv2891/MT2958.2 precursor	MT0378	MT0378	POSSIBLE Mg2+ TRANSPORT TRANSMEMBRANE PROTEIN	[TP0155-TP0917 (0.6343327)]
COG0739	COG2239	MT3894	Rv3786c	Hypothetical protein Rv3786c/MT3894 precursor	MT0378	MT0378	POSSIBLE Mg2+ TRANSPORT TRANSMEMBRANE PROTEIN	[TP0155-TP0917 (0.6343327)]
COG0739	COG2239	MT0977	MT0977	Hypothetical protein {UniProtKB/TrEMBL:P71560}	MT0378	MT0378	POSSIBLE Mg2+ TRANSPORT TRANSMEMBRANE PROTEIN	[TP0155-TP0917 (0.6343327)]
COG1292	COG2239	MT0942	Rv0917	Probable transport protein Rv0917/MT0942	MT1270	MT1270	Hypothetical protein {UniProtKB/TrEMBL:Q7D8K2}	[TP0106-TP0917 (0.5215956)]
COG1292	COG2239	MT0942	Rv0917	Probable transport protein Rv0917/MT0942	MT0378	MT0378	POSSIBLE Mg2+ TRANSPORT TRANSMEMBRANE PROTEIN	[TP0106-TP0917 (0.5215956)]
COG0621	COG0739	MT2803	Rv2733c	Hypothetical UPF0004 protein Rv2733c/MT2803	MT3894	Rv3786c	Hypothetical protein Rv3786c/MT3894 precursor	[TP0269-TP0702 (0.8475093)]
COG0621	COG0739	MT2803	Rv2733c	Hypothetical UPF0004 protein Rv2733c/MT2803	MT2958.2	Rv2891	Hypothetical protein Rv2891/MT2958.2 precursor	[TP0269-TP0702 (0.8475093)]
COG0621	COG0739	MT2803	Rv2733c	Hypothetical UPF0004 protein Rv2733c/MT2803	MT0977	MT0977	Hypothetical protein {UniProtKB/TrEMBL:P71560}	[TP0269-TP0702 (0.8475093)]
COG0257	COG1057	MT3567.1	MT3567.1	50S ribosomal protein L36	MT2494	nadD	Probable nicotinate-nucleotide adenylyltransferase (EC 2.7.7.18) (Deamido-NAD(+) pyrophosphorylase) (Deamido-NAD(+) diphosphorylase) (Nicotinate mononucleotide adenylyltransferase) (NaMN adenylyltransferase)	[TP0209-TP0741 (0.64932555)]
