# Supplementary material for: The Binary Protein Interactome of Treponema pallidum – The Syphilis Spirochete
Source: PLoS One. 2008 May 28;3(5):e2292. doi: 10.1371/journal.pone.0002292 (PMC2386257; doi:10.1371/journal.pone.0002292)
Supplement: Data S1 — Predicted protein-protein interactions based on our Treponema pallidum data; zip archive containing 372 files with one file per species. (6.09 MB ZIP) [file pone.0002292.s006.zip › bacteria/Mycobact__tuberculosis_H37Rv.tab]

83332 Mycobact. tuberculosis H37Rv
COG A	COG B	Locus Id A	Preferred Name(s) A	Annotation A	Locus Id B	Preferred Name(s) B	Annotation B	T. pallidum interaction
COG0186	COG1475	Rv0710	rpsQ	30S ribosomal protein S17	Rv3917c	parB	Probable chromosome partitioning protein parB	[TP0198-TP0271 (0.71912634)]
COG0617	COG0860	Rv3907c	Rv3907c	PolyA polymerase (EC 2.7.7.19) (PROBABLE POLY(A)	Rv3915	Rv3915	N-acetymuramyl-L-alanine amidase-related protein	[TP0270-TP0247 (0.76828843)]
COG0617	COG0860	Rv3907c	Rv3907c	PolyA polymerase (EC 2.7.7.19) (PROBABLE POLY(A)	Rv3717	Rv3717	Hypothetical protein {UniProtKB/TrEMBL:O69684}	[TP0270-TP0247 (0.76828843)]
COG0201	COG0550	Rv0732	secY	Preprotein translocase secY subunit	Rv3646c	topA	DNA topoisomerase 1 (EC 5.99.1.2) (DNA topoisomerase I) (Omega- protein) (Relaxing enzyme) (Untwisting enzyme) (Swivelase)	[TP0208-TP0394 (0.8044664)]
COG0768	COG2812	Rv2864c	Rv2864c	POSSIBLE PENICILLIN-BINDING LIPOPROTEIN	Rv3721c	dnaX	DNA polymerase III gamma/tau subunit (EC 2.7.7.7)	[TP0500-TP1005 (0.655462)]
COG0768	COG2812	Rv2163c	Rv2163c	Probable penicillin-binding membrane protein pbpB	Rv3721c	dnaX	DNA polymerase III gamma/tau subunit (EC 2.7.7.7)	[TP0500-TP1005 (0.655462)]
COG0768	COG2812	Rv0016c	Rv0016c	PROBABLE PENICILLIN-BINDING PROTEIN PBPA	Rv3721c	dnaX	DNA polymerase III gamma/tau subunit (EC 2.7.7.7)	[TP0500-TP1005 (0.655462)]
COG0051	COG0693	Rv0700	rpsJ	30S ribosomal protein S10	Rv1931c	Rv1931c	PROBABLE TRANSCRIPTIONAL REGULATORY PROTEIN	[TP0188-TP0445 (0.6307204)]
COG0051	COG0693	Rv0700	rpsJ	30S ribosomal protein S10	Rv0052	Rv0052	Hypothetical protein {UniProtKB/TrEMBL:P71709}	[TP0188-TP0445 (0.6307204)]
COG0051	COG0693	Rv0700	rpsJ	30S ribosomal protein S10	Rv1930c	Rv1930c	Hypothetical protein {UniProtKB/TrEMBL:P95284}	[TP0188-TP0445 (0.6307204)]
COG0180	COG0564	Rv3336c	trpS	Tryptophanyl-tRNA synthetase (EC 6.1.1.2) (Tryptophan--tRNA ligase) (TrpRS)	Rv3300c	Rv3300c	Pseudouridine synthase {UniProtKB/TrEMBL:O07166}	[TP0632-TP0339 (0.7885255)]
COG0180	COG0564	Rv3336c	trpS	Tryptophanyl-tRNA synthetase (EC 6.1.1.2) (Tryptophan--tRNA ligase) (TrpRS)	Rv1540	Rv1540	Hypothetical RNA pseudouridine synthase Rv1540/MT1592 (EC 5.4.99.-) (RNA-uridine isomerase) (RNA pseudouridylate synthase)	[TP0632-TP0339 (0.7885255)]
COG0090	COG0223	Rv0704	rplB	50S ribosomal protein L2	Rv3404c	Rv3404c	Hypothetical protein Rv3404c/MT3512 precursor	[TP0192-TP0756 (0.8610547)]
COG0090	COG0223	Rv0704	rplB	50S ribosomal protein L2	Rv1406	fmt	Methionyl-tRNA formyltransferase (EC 2.1.2.9)	[TP0192-TP0756 (0.8610547)]
COG0632	COG2255	Rv2593c	ruvA	Holliday junction ATP-dependent DNA helicase ruvA (EC 3.6.1.-)	Rv2592c	ruvB	Holliday junction ATP-dependent DNA helicase ruvB (EC 3.6.1.-)	[TP0543-TP0162 (0.9659884)]
COG0462	COG0817	Rv1017c	prs	Ribose-phosphate pyrophosphokinase (EC 2.7.6.1) (RPPK) (Phosphoribosyl pyrophosphate synthetase) (P-Rib-PP synthetase) (PRPP synthetase)	Rv2594c	ruvC	Crossover junction endodeoxyribonuclease ruvC (EC 3.1.22.4) (Holliday junction nuclease ruvC) (Holliday junction resolvase ruvC)	[TP0294-TP0517 (0.54911256)]
COG0125	COG0586	Rv3247c	tmk	Thymidylate kinase (EC 2.7.4.9) (Thymidine monophosphate kinase) (dTMP kinase) (TMPK)	Rv2637	Rv2637	Hypothetical protein Rv2637/MT2715	[TP0354-TP0779 (0.67954355)]
COG0125	COG0586	Rv3247c	tmk	Thymidylate kinase (EC 2.7.4.9) (Thymidine monophosphate kinase) (dTMP kinase) (TMPK)	Rv0364	Rv0364	Hypothetical protein Rv0364/MT0380	[TP0354-TP0779 (0.67954355)]
COG0257	COG0577	Rv3461c	Rv3461c	50S ribosomal protein L36	Rv0072	Rv0072	PROBABLE GLUTAMINE-TRANSPORT TRANSMEMBRANE	[TP0209-TP0962 (0.5903608)]
COG0257	COG0577	Rv3461c	Rv3461c	50S ribosomal protein L36	Rv2563	Rv2563	Hypothetical protein Rv2563/MT2639 precursor	[TP0209-TP0962 (0.5903608)]
COG0257	COG0577	Rv3461c	Rv3461c	50S ribosomal protein L36	Rv0987	Rv0987	PROBABLE ADHESION COMPONENT TRANSPORT	[TP0209-TP0962 (0.5903608)]
COG1061	COG3391	Rv1179c	Rv1179c	Hypothetical protein {UniProtKB/TrEMBL:O50435}	Rv1057	Rv1057	Hypothetical protein {UniProtKB/TrEMBL:O53405}	[TP0380-TP0421 (0.5112116)]
COG1061	COG3391	Rv2917	Rv2917	Hypothetical protein Rv2917/MT2985	Rv1057	Rv1057	Hypothetical protein {UniProtKB/TrEMBL:O53405}	[TP0380-TP0421 (0.5112116)]
COG1061	COG3391	Rv1179c	Rv1179c	Hypothetical protein {UniProtKB/TrEMBL:O50435}	Rv3524	Rv3524	PROBABLE CONSERVED MEMBRANE PROTEIN	[TP0380-TP0421 (0.5112116)]
COG1061	COG3391	Rv0861c	Rv0861c	PROBABLE DNA HELICASE ERCC3	Rv3524	Rv3524	PROBABLE CONSERVED MEMBRANE PROTEIN	[TP0380-TP0421 (0.5112116)]
COG1061	COG3391	Rv2917	Rv2917	Hypothetical protein Rv2917/MT2985	Rv3524	Rv3524	PROBABLE CONSERVED MEMBRANE PROTEIN	[TP0380-TP0421 (0.5112116)]
COG1061	COG3391	Rv0861c	Rv0861c	PROBABLE DNA HELICASE ERCC3	Rv1057	Rv1057	Hypothetical protein {UniProtKB/TrEMBL:O53405}	[TP0380-TP0421 (0.5112116)]
COG0222	COG0802	Rv0652	rplL	50S ribosomal protein L7/L12	Rv3422c	Rv3422c	Hypothetical UPF0079 protein Rv3422c/MT3531	[TP0240-TP0875 (0.8481433)]
COG0495	COG1214	Rv0041	leuS	Leucyl-tRNA synthetase (EC 6.1.1.4) (Leucine--tRNA ligase) (LeuRS)	Rv3421c	Rv3421c	Hypothetical protein Rv3421c/MT3530 precursor	[TP0586-TP0876 (0.5571989)]
COG0192	COG0592	Rv1392	metK	S-adenosylmethionine synthetase (EC 2.5.1.6) (Methionine adenosyltransferase) (AdoMet synthetase) (MAT)	Rv0002	dnaN	DNA polymerase III subunit beta (EC 2.7.7.7)	[TP0794-TP0002 (0.8412751)]
COG0360	COG0616	Rv0053	rpsF	30S ribosomal protein S6	Rv0724	Rv0724	POSSIBLE PROTEASE IV SPPA	[TP0063-TP0997 (0.6657489)]
COG0860	COG1396	Rv3915	Rv3915	N-acetymuramyl-L-alanine amidase-related protein	Rv0474	Rv0474	PROBABLE TRANSCRIPTIONAL REGULATORY PROTEIN	[TP0247-TP0461 (0.8100859)]
COG0860	COG1396	Rv3717	Rv3717	Hypothetical protein {UniProtKB/TrEMBL:O69684}	Rv1956	Rv1956	POSSIBLE TRANSCRIPTIONAL REGULATORY PROTEIN	[TP0247-TP0461 (0.8100859)]
COG0860	COG1396	Rv3915	Rv3915	N-acetymuramyl-L-alanine amidase-related protein	Rv3183	Rv3183	POSSIBLE TRANSCRIPTIONAL REGULATORY PROTEIN	[TP0247-TP0461 (0.8100859)]
COG0860	COG1396	Rv3717	Rv3717	Hypothetical protein {UniProtKB/TrEMBL:O69684}	Rv3183	Rv3183	POSSIBLE TRANSCRIPTIONAL REGULATORY PROTEIN	[TP0247-TP0461 (0.8100859)]
COG0860	COG1396	Rv3717	Rv3717	Hypothetical protein {UniProtKB/TrEMBL:O69684}	Rv0474	Rv0474	PROBABLE TRANSCRIPTIONAL REGULATORY PROTEIN	[TP0247-TP0461 (0.8100859)]
COG0860	COG1396	Rv3915	Rv3915	N-acetymuramyl-L-alanine amidase-related protein	Rv1956	Rv1956	POSSIBLE TRANSCRIPTIONAL REGULATORY PROTEIN	[TP0247-TP0461 (0.8100859)]
COG0860	COG1396	Rv3915	Rv3915	N-acetymuramyl-L-alanine amidase-related protein	Rv2021c	Rv2021c	POSSIBLE TRANSCRIPTIONAL REGULATORY PROTEIN	[TP0247-TP0461 (0.8100859)]
COG0860	COG1396	Rv3717	Rv3717	Hypothetical protein {UniProtKB/TrEMBL:O69684}	Rv2021c	Rv2021c	POSSIBLE TRANSCRIPTIONAL REGULATORY PROTEIN	[TP0247-TP0461 (0.8100859)]
COG0802	COG0860	Rv3422c	Rv3422c	Hypothetical UPF0079 protein Rv3422c/MT3531	Rv3717	Rv3717	Hypothetical protein {UniProtKB/TrEMBL:O69684}	[TP0875-TP0247 (0.90700364)]
COG0802	COG0860	Rv3422c	Rv3422c	Hypothetical UPF0079 protein Rv3422c/MT3531	Rv3915	Rv3915	N-acetymuramyl-L-alanine amidase-related protein	[TP0875-TP0247 (0.90700364)]
COG0495	COG0761	Rv0041	leuS	Leucyl-tRNA synthetase (EC 6.1.1.4) (Leucine--tRNA ligase) (LeuRS)	Rv1110	lytB1	4-hydroxy-3-methylbut-2-enyl diphosphate reductase 1 (EC 1.17.1.2)	[TP0586-TP0547 (0.63095015)]
COG0495	COG0761	Rv0041	leuS	Leucyl-tRNA synthetase (EC 6.1.1.4) (Leucine--tRNA ligase) (LeuRS)	Rv3382c	lytB2	4-hydroxy-3-methylbut-2-enyl diphosphate reductase 2 (EC 1.17.1.2)	[TP0586-TP0547 (0.63095015)]
COG0820	COG2812	Rv2880c/Rv2879c	MT2947	Hypothetical UPF0063 protein Rv2880c/Rv2879c/MT2947	Rv3721c	dnaX	DNA polymerase III gamma/tau subunit (EC 2.7.7.7)	[TP0068-TP1005 (0.60435057)]
COG0272	COG1396	Rv3014c	lig	DNA ligase (EC 6.5.1.2) (Polydeoxyribonucleotide synthase [NAD+])	Rv1956	Rv1956	POSSIBLE TRANSCRIPTIONAL REGULATORY PROTEIN	[TP0634-TP0461 (0.7134334)]
COG0272	COG1396	Rv3014c	lig	DNA ligase (EC 6.5.1.2) (Polydeoxyribonucleotide synthase [NAD+])	Rv0474	Rv0474	PROBABLE TRANSCRIPTIONAL REGULATORY PROTEIN	[TP0634-TP0461 (0.7134334)]
COG0272	COG1396	Rv3014c	lig	DNA ligase (EC 6.5.1.2) (Polydeoxyribonucleotide synthase [NAD+])	Rv3183	Rv3183	POSSIBLE TRANSCRIPTIONAL REGULATORY PROTEIN	[TP0634-TP0461 (0.7134334)]
COG0272	COG1396	Rv3014c	lig	DNA ligase (EC 6.5.1.2) (Polydeoxyribonucleotide synthase [NAD+])	Rv2021c	Rv2021c	POSSIBLE TRANSCRIPTIONAL REGULATORY PROTEIN	[TP0634-TP0461 (0.7134334)]
COG0234	COG1200	Rv3418c	mopB	10 kDa chaperonin (Protein Cpn10) (groES protein) (BCG-A heat shock protein) (10 kDa antigen)	Rv2973c	recG	ATP-dependent DNA helicase recG (EC 3.6.1.-)	[TP1013-TP0687 (0.84594196)]
COG0257	COG1253	Rv3461c	Rv3461c	50S ribosomal protein L36	Rv1841c	Rv1841c	Hypothetical protein Rv1841c/MT1889	[TP0209-TP0027 (0.74441797)]
COG0257	COG1253	Rv3461c	Rv3461c	50S ribosomal protein L36	Rv2366c	Rv2366c	Hypothetical UPF0053 protein Rv2366c/MT2435	[TP0209-TP0027 (0.74441797)]
COG0257	COG1253	Rv3461c	Rv3461c	50S ribosomal protein L36	Rv1842c	Rv1842c	Hypothetical UPF0053 protein Rv1842c/MT1890	[TP0209-TP0027 (0.74441797)]
COG0060	COG0681	Rv1536	ileS	Isoleucyl-tRNA synthetase (EC 6.1.1.5) (Isoleucine--tRNA ligase) (IleRS)	Rv2903c	lepB	Probable signal peptidase I (EC 3.4.21.89) (SPase I) (Leader peptidase I)	[TP0452-TP0185 (0.79878455)]
COG0558	COG2239	Rv1822	pgsA	Putative CDP-diacylglycerol--glycerol-3-phosphate 3-phosphatidyl- transferase (EC 2.7.8.5) (Phosphatidylglycerophosphate synthase) (PGP synthase)	Rv0362	Rv0362	POSSIBLE Mg2+ TRANSPORT TRANSMEMBRANE PROTEIN	[TP0256-TP0917 (0.6007029)]
COG0558	COG2239	Rv1822	pgsA	Putative CDP-diacylglycerol--glycerol-3-phosphate 3-phosphatidyl- transferase (EC 2.7.8.5) (Phosphatidylglycerophosphate synthase) (PGP synthase)	Rv1232c	Rv1232c	Hypothetical protein {UniProtKB/TrEMBL:O86315}	[TP0256-TP0917 (0.6007029)]
COG0558	COG2239	Rv2746c	Rv2746c	PROBABLE PGP SYNTHASE PGSA3	Rv0362	Rv0362	POSSIBLE Mg2+ TRANSPORT TRANSMEMBRANE PROTEIN	[TP0256-TP0917 (0.6007029)]
COG0558	COG2239	Rv2612c	Rv2612c	CDP-diacylglycerol--glycerol-3-phosphate	Rv0362	Rv0362	POSSIBLE Mg2+ TRANSPORT TRANSMEMBRANE PROTEIN	[TP0256-TP0917 (0.6007029)]
COG0558	COG2239	Rv2612c	Rv2612c	CDP-diacylglycerol--glycerol-3-phosphate	Rv1232c	Rv1232c	Hypothetical protein {UniProtKB/TrEMBL:O86315}	[TP0256-TP0917 (0.6007029)]
COG0558	COG2239	Rv2746c	Rv2746c	PROBABLE PGP SYNTHASE PGSA3	Rv1232c	Rv1232c	Hypothetical protein {UniProtKB/TrEMBL:O86315}	[TP0256-TP0917 (0.6007029)]
COG0658	COG1187	Rv2414c	Rv2414c	Hypothetical protein {UniProtKB/TrEMBL:P71729}	Rv1711	Rv1711	Hypothetical RNA pseudouridine synthase Rv1711/MT1751.1 (EC 5.4.99.-) (RNA-uridine isomerase) (RNA pseudouridylate synthase)	[TP0336-TP0459 (0.6079956)]
COG0465	COG0465	Rv3610c	ftsH	Cell division protein ftsH homolog (EC 3.4.24.-)	Rv3610c	ftsH	Cell division protein ftsH homolog (EC 3.4.24.-)	[TP0330-TP0330 (0.73856413)]
COG0860	COG1192	Rv3915	Rv3915	N-acetymuramyl-L-alanine amidase-related protein	Rv3213c	Rv3213c	POSSIBLE SOJ/PARA-RELATED PROTEIN	[TP0247-TP0272 (0.7527567)]
COG0860	COG1192	Rv3915	Rv3915	N-acetymuramyl-L-alanine amidase-related protein	Rv1708	Rv1708	PUTATIVE INITIATION INHIBITOR PROTEIN	[TP0247-TP0272 (0.7527567)]
COG0860	COG1192	Rv3717	Rv3717	Hypothetical protein {UniProtKB/TrEMBL:O69684}	Rv1708	Rv1708	PUTATIVE INITIATION INHIBITOR PROTEIN	[TP0247-TP0272 (0.7527567)]
COG0860	COG1192	Rv3717	Rv3717	Hypothetical protein {UniProtKB/TrEMBL:O69684}	Rv3213c	Rv3213c	POSSIBLE SOJ/PARA-RELATED PROTEIN	[TP0247-TP0272 (0.7527567)]
COG0242	COG0272	Rv0429c	def	Peptide deformylase (EC 3.5.1.88) (PDF) (Polypeptide deformylase)	Rv3014c	lig	DNA ligase (EC 6.5.1.2) (Polydeoxyribonucleotide synthase [NAD+])	[TP0757-TP0634 (0.68197167)]
COG0265	COG0817	Rv1223	Rv1223	PROBABLE SERINE PROTEASE HTRA	Rv2594c	ruvC	Crossover junction endodeoxyribonuclease ruvC (EC 3.1.22.4) (Holliday junction nuclease ruvC) (Holliday junction resolvase ruvC)	[TP0773-TP0517 (0.5118523)]
COG0265	COG0817	Rv1043c	Rv1043c	Hypothetical protein {UniProtKB/TrEMBL:P96358}	Rv2594c	ruvC	Crossover junction endodeoxyribonuclease ruvC (EC 3.1.22.4) (Holliday junction nuclease ruvC) (Holliday junction resolvase ruvC)	[TP0773-TP0517 (0.5118523)]
COG0265	COG0817	Rv0125	Rv0125	PROBABLE SERINE PROTEASE PEPA	Rv2594c	ruvC	Crossover junction endodeoxyribonuclease ruvC (EC 3.1.22.4) (Holliday junction nuclease ruvC) (Holliday junction resolvase ruvC)	[TP0773-TP0517 (0.5118523)]
COG0265	COG0817	Rv0983	Rv0983	PROBABLE SERINE PROTEASE PEPD	Rv2594c	ruvC	Crossover junction endodeoxyribonuclease ruvC (EC 3.1.22.4) (Holliday junction nuclease ruvC) (Holliday junction resolvase ruvC)	[TP0773-TP0517 (0.5118523)]
COG0265	COG0817	Rv3671c	Rv3671c	POSSIBLE MEMBRANE-ASSOCIATED SERINE PROTEASE	Rv2594c	ruvC	Crossover junction endodeoxyribonuclease ruvC (EC 3.1.22.4) (Holliday junction nuclease ruvC) (Holliday junction resolvase ruvC)	[TP0773-TP0517 (0.5118523)]
COG0187	COG0358	Rv0005	gyrB	DNA gyrase subunit B (EC 5.99.1.3)	Rv2343c	dnaG	DNA primase {UniProtKB/Swiss-Prot:P63962}	[TP1006-TP0492 (0.55112576)]
COG1154	COG2812	Rv2682c	dxs	1-deoxy-D-xylulose-5-phosphate synthase (EC 2.2.1.7) (1-deoxyxylulose- 5-phosphate synthase) (DXP synthase) (DXPS)	Rv3721c	dnaX	DNA polymerase III gamma/tau subunit (EC 2.7.7.7)	[TP0824-TP1005 (0.68180764)]
COG1154	COG2812	Rv3379c	Rv3379c	PROBABLE 1-DEOXY-D-XYLULOSE 5-PHOSPHATE SYNTHASE	Rv3721c	dnaX	DNA polymerase III gamma/tau subunit (EC 2.7.7.7)	[TP0824-TP1005 (0.68180764)]
COG0237	COG0552	Rv1631	coaE	Dephospho-CoA kinase (EC 2.7.1.24) (Dephosphocoenzyme A kinase)	Rv2921c	ftsY	Cell division protein ftsY homolog	[TP0296-TP0578 (0.7885255)]
COG0080	COG0265	Rv0640	rplK	50S ribosomal protein L11	Rv3671c	Rv3671c	POSSIBLE MEMBRANE-ASSOCIATED SERINE PROTEASE	[TP0237-TP0773 (0.6164146)]
COG0080	COG0265	Rv0640	rplK	50S ribosomal protein L11	Rv1043c	Rv1043c	Hypothetical protein {UniProtKB/TrEMBL:P96358}	[TP0237-TP0773 (0.6164146)]
COG0080	COG0265	Rv0640	rplK	50S ribosomal protein L11	Rv1223	Rv1223	PROBABLE SERINE PROTEASE HTRA	[TP0237-TP0773 (0.6164146)]
COG0080	COG0265	Rv0640	rplK	50S ribosomal protein L11	Rv0983	Rv0983	PROBABLE SERINE PROTEASE PEPD	[TP0237-TP0773 (0.6164146)]
COG0080	COG0265	Rv0640	rplK	50S ribosomal protein L11	Rv0125	Rv0125	PROBABLE SERINE PROTEASE PEPA	[TP0237-TP0773 (0.6164146)]
COG2812	COG2812	Rv3721c	dnaX	DNA polymerase III gamma/tau subunit (EC 2.7.7.7)	Rv3721c	dnaX	DNA polymerase III gamma/tau subunit (EC 2.7.7.7)	[TP1005-TP1005 (0.52391654)]
COG1466	COG1847	Rv2413c	Rv2413c	Hypothetical protein {UniProtKB/TrEMBL:P71730}	Rv3920c	Rv3920c	Hypothetical protein {UniProtKB/TrEMBL:O53598}	[TP0588-TP0948 (0.74372905)]
COG0223	COG0234	Rv3404c	Rv3404c	Hypothetical protein Rv3404c/MT3512 precursor	Rv3418c	mopB	10 kDa chaperonin (Protein Cpn10) (groES protein) (BCG-A heat shock protein) (10 kDa antigen)	[TP0756-TP1013 (0.64276713)]
COG0223	COG0234	Rv1406	fmt	Methionyl-tRNA formyltransferase (EC 2.1.2.9)	Rv3418c	mopB	10 kDa chaperonin (Protein Cpn10) (groES protein) (BCG-A heat shock protein) (10 kDa antigen)	[TP0756-TP1013 (0.64276713)]
COG0036	COG1653	Rv1408	rpe	Ribulose-phosphate 3-epimerase (EC 5.1.3.1) (Pentose-5-phosphate 3- epimerase) (PPE) (R5P3E)	Rv2318	Rv2318	PROBABLE PERIPLASMIC SUGAR-BINDING LIPOPROTEIN	[TP0945-TP0074 (0.654426)]
COG0036	COG1653	Rv1408	rpe	Ribulose-phosphate 3-epimerase (EC 5.1.3.1) (Pentose-5-phosphate 3- epimerase) (PPE) (R5P3E)	Rv2041c	Rv2041c	Probable sugar-binding lipoprotein	[TP0945-TP0074 (0.654426)]
COG0036	COG1653	Rv1408	rpe	Ribulose-phosphate 3-epimerase (EC 5.1.3.1) (Pentose-5-phosphate 3- epimerase) (PPE) (R5P3E)	Rv1235	Rv1235	Sugar ABC transporter, sugar-binding protein	[TP0945-TP0074 (0.654426)]
COG0036	COG1653	Rv1408	rpe	Ribulose-phosphate 3-epimerase (EC 5.1.3.1) (Pentose-5-phosphate 3- epimerase) (PPE) (R5P3E)	Rv2833c	Rv2833c	PROBABLE Sn-GLYCEROL-3-PHOSPHATE-BINDING	[TP0945-TP0074 (0.654426)]
COG0357	COG0459	Rv3919c	gidB	Methyltransferase gidB (EC 2.1.-.-) (Glucose-inhibited division protein B)	Rv3417c	groL1	60 kDa chaperonin 1 (Protein Cpn60-1) (groEL protein 1)	[TP0946-TP0030 (0.68326145)]
COG0357	COG0459	Rv3919c	gidB	Methyltransferase gidB (EC 2.1.-.-) (Glucose-inhibited division protein B)	Rv0440	hsp65	60 kDa chaperonin 2 (Protein Cpn60-2) (groEL protein 2) (65 kDa antigen) (Heat shock protein 65) (Cell wall protein A) (Antigen A)	[TP0946-TP0030 (0.68326145)]
COG0664	COG1074	Rv0104	Rv0104	Hypothetical protein Rv0104/MT0113	Rv0630c	recB	Exodeoxyribonuclease V beta chain (EC 3.1.11.5)	[TP0089-TP0898 (0.8304331)]
COG0664	COG1074	Rv1675c	Rv1675c	PROBABLE TRANSCRIPTIONAL REGULATORY PROTEIN	Rv0630c	recB	Exodeoxyribonuclease V beta chain (EC 3.1.11.5)	[TP0089-TP0898 (0.8304331)]
COG0664	COG1074	Rv3676	Rv3676	PROBABLE TRANSCRIPTIONAL REGULATORY PROTEIN	Rv0630c	recB	Exodeoxyribonuclease V beta chain (EC 3.1.11.5)	[TP0089-TP0898 (0.8304331)]
COG0223	COG0242	Rv1406	fmt	Methionyl-tRNA formyltransferase (EC 2.1.2.9)	Rv0429c	def	Peptide deformylase (EC 3.5.1.88) (PDF) (Polypeptide deformylase)	[TP0756-TP0757 (0.8300303)]
COG0223	COG0242	Rv3404c	Rv3404c	Hypothetical protein Rv3404c/MT3512 precursor	Rv0429c	def	Peptide deformylase (EC 3.5.1.88) (PDF) (Polypeptide deformylase)	[TP0756-TP0757 (0.8300303)]
COG0233	COG0359	Rv2882c	frr	Ribosome recycling factor (Ribosome-releasing factor) (RRF)	Rv0056	rplI	50S ribosomal protein L9	[TP0604-TP0060 (0.5105792)]
COG0552	COG1061	Rv2921c	ftsY	Cell division protein ftsY homolog	Rv0861c	Rv0861c	PROBABLE DNA HELICASE ERCC3	[TP0578-TP0380 (0.62695336)]
COG0552	COG1061	Rv2921c	ftsY	Cell division protein ftsY homolog	Rv2917	Rv2917	Hypothetical protein Rv2917/MT2985	[TP0578-TP0380 (0.62695336)]
COG0552	COG1061	Rv2921c	ftsY	Cell division protein ftsY homolog	Rv1179c	Rv1179c	Hypothetical protein {UniProtKB/TrEMBL:O50435}	[TP0578-TP0380 (0.62695336)]
COG0265	COG0492	Rv3671c	Rv3671c	POSSIBLE MEMBRANE-ASSOCIATED SERINE PROTEASE	Rv3913	trxB	Thioredoxin reductase (EC 1.8.1.9) (TRXR) (TR)	[TP0773-TP0814 (0.6926654)]
COG0265	COG0492	Rv0125	Rv0125	PROBABLE SERINE PROTEASE PEPA	Rv3913	trxB	Thioredoxin reductase (EC 1.8.1.9) (TRXR) (TR)	[TP0773-TP0814 (0.6926654)]
COG0265	COG0492	Rv1043c	Rv1043c	Hypothetical protein {UniProtKB/TrEMBL:P96358}	Rv3913	trxB	Thioredoxin reductase (EC 1.8.1.9) (TRXR) (TR)	[TP0773-TP0814 (0.6926654)]
COG0265	COG0492	Rv1223	Rv1223	PROBABLE SERINE PROTEASE HTRA	Rv3913	trxB	Thioredoxin reductase (EC 1.8.1.9) (TRXR) (TR)	[TP0773-TP0814 (0.6926654)]
COG0265	COG0492	Rv0983	Rv0983	PROBABLE SERINE PROTEASE PEPD	Rv3913	trxB	Thioredoxin reductase (EC 1.8.1.9) (TRXR) (TR)	[TP0773-TP0814 (0.6926654)]
COG0153	COG0242	Rv0620	galK	Galactokinase (EC 2.7.1.6) (Galactose kinase)	Rv0429c	def	Peptide deformylase (EC 3.5.1.88) (PDF) (Polypeptide deformylase)	[TP0418-TP0757 (0.51512045)]
COG0465	COG0772	Rv3610c	ftsH	Cell division protein ftsH homolog (EC 3.4.24.-)	Rv0017c	rodA	Probable cell division protein ftsW	[TP0330-TP0387 (0.8016956)]
COG0465	COG0772	Rv3610c	ftsH	Cell division protein ftsH homolog (EC 3.4.24.-)	Rv2154c	Rv2154c	Hypothetical ftsW-like protein Rv2154c/MT2213	[TP0330-TP0387 (0.8016956)]
COG0234	COG0792	Rv3418c	mopB	10 kDa chaperonin (Protein Cpn10) (groES protein) (BCG-A heat shock protein) (10 kDa antigen)	Rv2898c	Rv2898c	UPF0102 protein Rv2898c/MT2966	[TP1013-TP0913 (0.7815084)]
COG0192	COG0217	Rv1392	metK	S-adenosylmethionine synthetase (EC 2.5.1.6) (Methionine adenosyltransferase) (AdoMet synthetase) (MAT)	Rv2603c	Rv2603c	Hypothetical UPF0082 protein Rv2603c/MT2678	[TP0794-TP0474 (0.71912634)]
COG0201	COG2239	Rv0732	secY	Preprotein translocase secY subunit	Rv0362	Rv0362	POSSIBLE Mg2+ TRANSPORT TRANSMEMBRANE PROTEIN	[TP0208-TP0917 (0.5527395)]
COG0201	COG2239	Rv0732	secY	Preprotein translocase secY subunit	Rv1232c	Rv1232c	Hypothetical protein {UniProtKB/TrEMBL:O86315}	[TP0208-TP0917 (0.5527395)]
COG0860	COG1214	Rv3915	Rv3915	N-acetymuramyl-L-alanine amidase-related protein	Rv3421c	Rv3421c	Hypothetical protein Rv3421c/MT3530 precursor	[TP0247-TP0876 (0.6334264)]
COG0860	COG1214	Rv3717	Rv3717	Hypothetical protein {UniProtKB/TrEMBL:O69684}	Rv3421c	Rv3421c	Hypothetical protein Rv3421c/MT3530 precursor	[TP0247-TP0876 (0.6334264)]
COG0188	COG0526	Rv0006	gyrA	DNA gyrase subunit A (EC 5.99.1.3)	Rv0526	Rv0526	POSSIBLE THIOREDOXIN PROTEIN	[TP0005-TP0100 (0.7885434)]
COG0188	COG0526	Rv0006	gyrA	DNA gyrase subunit A (EC 5.99.1.3)	Rv2878c	mpt53	Soluble secreted antigen MPT53 precursor	[TP0005-TP0100 (0.7885434)]
COG0188	COG0526	Rv0006	gyrA	DNA gyrase subunit A (EC 5.99.1.3)	Rv1470	Rv1470	PROBABLE THIOREDOXIN TRXA	[TP0005-TP0100 (0.7885434)]
COG0188	COG0526	Rv0006	gyrA	DNA gyrase subunit A (EC 5.99.1.3)	Rv0508	Rv0508	Hypothetical protein Rv0508/MT0529	[TP0005-TP0100 (0.7885434)]
COG0188	COG0526	Rv0006	gyrA	DNA gyrase subunit A (EC 5.99.1.3)	Rv3914	trx	Thioredoxin {UniProtKB/Swiss-Prot:P0A616}	[TP0005-TP0100 (0.7885434)]
COG0188	COG0526	Rv0006	gyrA	DNA gyrase subunit A (EC 5.99.1.3)	Rv3673c	Rv3673c	POSSIBLE MEMBRANE-ANCHORED THIOREDOXIN-LIKE	[TP0005-TP0100 (0.7885434)]
COG0188	COG0526	Rv0006	gyrA	DNA gyrase subunit A (EC 5.99.1.3)	Rv0816c	Rv0816c	PROBABLE THIOREDOXIN THIX	[TP0005-TP0100 (0.7885434)]
COG0188	COG0526	Rv0006	gyrA	DNA gyrase subunit A (EC 5.99.1.3)	Rv1677	Rv1677	PROBABLE CONSERVED LIPOPROTEIN DSBF	[TP0005-TP0100 (0.7885434)]
COG0188	COG0526	Rv0006	gyrA	DNA gyrase subunit A (EC 5.99.1.3)	Rv1732c	Rv1732c	Hypothetical protein {UniProtKB/TrEMBL:P71990}	[TP0005-TP0100 (0.7885434)]
COG0188	COG0526	Rv0006	gyrA	DNA gyrase subunit A (EC 5.99.1.3)	Rv1471	Rv1471	Thioredoxin {UniProtKB/TrEMBL:Q7D8E1}	[TP0005-TP0100 (0.7885434)]
COG0526	COG0771	Rv1677	Rv1677	PROBABLE CONSERVED LIPOPROTEIN DSBF	Rv2155c	murD	UDP-N-acetylmuramoylalanine--D-glutamate ligase (EC 6.3.2.9) (UDP-N- acetylmuramoyl-L-alanyl-D-glutamate synthetase) (D-glutamic acid- adding enzyme)	[TP0100-TP0903 (0.59509045)]
COG0526	COG0771	Rv0508	Rv0508	Hypothetical protein Rv0508/MT0529	Rv2155c	murD	UDP-N-acetylmuramoylalanine--D-glutamate ligase (EC 6.3.2.9) (UDP-N- acetylmuramoyl-L-alanyl-D-glutamate synthetase) (D-glutamic acid- adding enzyme)	[TP0100-TP0903 (0.59509045)]
COG0526	COG0771	Rv1732c	Rv1732c	Hypothetical protein {UniProtKB/TrEMBL:P71990}	Rv2155c	murD	UDP-N-acetylmuramoylalanine--D-glutamate ligase (EC 6.3.2.9) (UDP-N- acetylmuramoyl-L-alanyl-D-glutamate synthetase) (D-glutamic acid- adding enzyme)	[TP0100-TP0903 (0.59509045)]
COG0526	COG0771	Rv1471	Rv1471	Thioredoxin {UniProtKB/TrEMBL:Q7D8E1}	Rv2155c	murD	UDP-N-acetylmuramoylalanine--D-glutamate ligase (EC 6.3.2.9) (UDP-N- acetylmuramoyl-L-alanyl-D-glutamate synthetase) (D-glutamic acid- adding enzyme)	[TP0100-TP0903 (0.59509045)]
COG0526	COG0771	Rv3673c	Rv3673c	POSSIBLE MEMBRANE-ANCHORED THIOREDOXIN-LIKE	Rv2155c	murD	UDP-N-acetylmuramoylalanine--D-glutamate ligase (EC 6.3.2.9) (UDP-N- acetylmuramoyl-L-alanyl-D-glutamate synthetase) (D-glutamic acid- adding enzyme)	[TP0100-TP0903 (0.59509045)]
COG0526	COG0771	Rv2878c	mpt53	Soluble secreted antigen MPT53 precursor	Rv2155c	murD	UDP-N-acetylmuramoylalanine--D-glutamate ligase (EC 6.3.2.9) (UDP-N- acetylmuramoyl-L-alanyl-D-glutamate synthetase) (D-glutamic acid- adding enzyme)	[TP0100-TP0903 (0.59509045)]
COG0526	COG0771	Rv0816c	Rv0816c	PROBABLE THIOREDOXIN THIX	Rv2155c	murD	UDP-N-acetylmuramoylalanine--D-glutamate ligase (EC 6.3.2.9) (UDP-N- acetylmuramoyl-L-alanyl-D-glutamate synthetase) (D-glutamic acid- adding enzyme)	[TP0100-TP0903 (0.59509045)]
COG0526	COG0771	Rv0526	Rv0526	POSSIBLE THIOREDOXIN PROTEIN	Rv2155c	murD	UDP-N-acetylmuramoylalanine--D-glutamate ligase (EC 6.3.2.9) (UDP-N- acetylmuramoyl-L-alanyl-D-glutamate synthetase) (D-glutamic acid- adding enzyme)	[TP0100-TP0903 (0.59509045)]
COG0526	COG0771	Rv1470	Rv1470	PROBABLE THIOREDOXIN TRXA	Rv2155c	murD	UDP-N-acetylmuramoylalanine--D-glutamate ligase (EC 6.3.2.9) (UDP-N- acetylmuramoyl-L-alanyl-D-glutamate synthetase) (D-glutamic acid- adding enzyme)	[TP0100-TP0903 (0.59509045)]
COG0526	COG0771	Rv3914	trx	Thioredoxin {UniProtKB/Swiss-Prot:P0A616}	Rv2155c	murD	UDP-N-acetylmuramoylalanine--D-glutamate ligase (EC 6.3.2.9) (UDP-N- acetylmuramoyl-L-alanyl-D-glutamate synthetase) (D-glutamic acid- adding enzyme)	[TP0100-TP0903 (0.59509045)]
COG0762	COG2239	Rv2146c	Rv2146c	Possible conserved transmembrane protein	Rv1232c	Rv1232c	Hypothetical protein {UniProtKB/TrEMBL:O86315}	[TP0668-TP0917 (0.5215956)]
COG0762	COG2239	Rv2146c	Rv2146c	Possible conserved transmembrane protein	Rv0362	Rv0362	POSSIBLE Mg2+ TRANSPORT TRANSMEMBRANE PROTEIN	[TP0668-TP0917 (0.5215956)]
COG0504	COG1475	Rv1699	pyrG	CTP synthase (EC 6.3.4.2) (UTP--ammonia ligase) (CTP synthetase)	Rv3917c	parB	Probable chromosome partitioning protein parB	[TP0305-TP0271 (0.70252794)]
COG0149	COG2239	Rv1438	tpi	Triosephosphate isomerase (EC 5.3.1.1) (TIM) (Triose-phosphate isomerase)	Rv1232c	Rv1232c	Hypothetical protein {UniProtKB/TrEMBL:O86315}	[TP0537-TP0917 (0.5527395)]
COG0149	COG2239	Rv1438	tpi	Triosephosphate isomerase (EC 5.3.1.1) (TIM) (Triose-phosphate isomerase)	Rv0362	Rv0362	POSSIBLE Mg2+ TRANSPORT TRANSMEMBRANE PROTEIN	[TP0537-TP0917 (0.5527395)]
COG0250	COG0772	Rv0639	nusG	Transcription antitermination protein nusG	Rv2154c	Rv2154c	Hypothetical ftsW-like protein Rv2154c/MT2213	[TP0236-TP0387 (0.7470728)]
COG0250	COG0772	Rv0639	nusG	Transcription antitermination protein nusG	Rv0017c	rodA	Probable cell division protein ftsW	[TP0236-TP0387 (0.7470728)]
COG0227	COG0740	Rv2058c	rpmB2	50S ribosomal protein L28-2	Rv2461c	clpP	ATP-dependent Clp protease proteolytic subunit 1 (EC 3.4.21.92) (Endopeptidase Clp 1)	[TP0362-TP0507 (0.75048)]
COG0227	COG0740	Rv2058c	rpmB2	50S ribosomal protein L28-2	Rv2460c	clpP2	ATP-dependent Clp protease proteolytic subunit 2 (EC 3.4.21.92) (Endopeptidase Clp 2)	[TP0362-TP0507 (0.75048)]
COG0227	COG0740	Rv0105c	rpmB	50S ribosomal protein L28-1	Rv2461c	clpP	ATP-dependent Clp protease proteolytic subunit 1 (EC 3.4.21.92) (Endopeptidase Clp 1)	[TP0362-TP0507 (0.75048)]
COG0227	COG0740	Rv0105c	rpmB	50S ribosomal protein L28-1	Rv2460c	clpP2	ATP-dependent Clp protease proteolytic subunit 2 (EC 3.4.21.92) (Endopeptidase Clp 2)	[TP0362-TP0507 (0.75048)]
COG0103	COG0211	Rv3442c	rpsI	30S ribosomal protein S9	Rv2441c	rpmA	50S ribosomal protein L27	[TP1024-TP0743 (0.87139803)]
COG0621	COG2812	Rv2733c	Rv2733c	Hypothetical UPF0004 protein Rv2733c/MT2803	Rv3721c	dnaX	DNA polymerase III gamma/tau subunit (EC 2.7.7.7)	[TP0754-TP1005 (0.5550382)]
COG0693	COG0761	Rv0052	Rv0052	Hypothetical protein {UniProtKB/TrEMBL:P71709}	Rv1110	lytB1	4-hydroxy-3-methylbut-2-enyl diphosphate reductase 1 (EC 1.17.1.2)	[TP0445-TP0547 (0.53976095)]
COG0693	COG0761	Rv1931c	Rv1931c	PROBABLE TRANSCRIPTIONAL REGULATORY PROTEIN	Rv1110	lytB1	4-hydroxy-3-methylbut-2-enyl diphosphate reductase 1 (EC 1.17.1.2)	[TP0445-TP0547 (0.53976095)]
COG0693	COG0761	Rv1930c	Rv1930c	Hypothetical protein {UniProtKB/TrEMBL:P95284}	Rv1110	lytB1	4-hydroxy-3-methylbut-2-enyl diphosphate reductase 1 (EC 1.17.1.2)	[TP0445-TP0547 (0.53976095)]
COG0693	COG0761	Rv1931c	Rv1931c	PROBABLE TRANSCRIPTIONAL REGULATORY PROTEIN	Rv3382c	lytB2	4-hydroxy-3-methylbut-2-enyl diphosphate reductase 2 (EC 1.17.1.2)	[TP0445-TP0547 (0.53976095)]
COG0693	COG0761	Rv0052	Rv0052	Hypothetical protein {UniProtKB/TrEMBL:P71709}	Rv3382c	lytB2	4-hydroxy-3-methylbut-2-enyl diphosphate reductase 2 (EC 1.17.1.2)	[TP0445-TP0547 (0.53976095)]
COG0693	COG0761	Rv1930c	Rv1930c	Hypothetical protein {UniProtKB/TrEMBL:P95284}	Rv3382c	lytB2	4-hydroxy-3-methylbut-2-enyl diphosphate reductase 2 (EC 1.17.1.2)	[TP0445-TP0547 (0.53976095)]
COG0223	COG0664	Rv3404c	Rv3404c	Hypothetical protein Rv3404c/MT3512 precursor	Rv3676	Rv3676	PROBABLE TRANSCRIPTIONAL REGULATORY PROTEIN	[TP0756-TP0995 (0.69102824)]
COG0223	COG0664	Rv1406	fmt	Methionyl-tRNA formyltransferase (EC 2.1.2.9)	Rv1675c	Rv1675c	PROBABLE TRANSCRIPTIONAL REGULATORY PROTEIN	[TP0756-TP0995 (0.69102824)]
COG0223	COG0664	Rv3404c	Rv3404c	Hypothetical protein Rv3404c/MT3512 precursor	Rv0104	Rv0104	Hypothetical protein Rv0104/MT0113	[TP0756-TP0995 (0.69102824)]
COG0223	COG0664	Rv1406	fmt	Methionyl-tRNA formyltransferase (EC 2.1.2.9)	Rv0104	Rv0104	Hypothetical protein Rv0104/MT0113	[TP0756-TP0995 (0.69102824)]
COG0223	COG0664	Rv3404c	Rv3404c	Hypothetical protein Rv3404c/MT3512 precursor	Rv1675c	Rv1675c	PROBABLE TRANSCRIPTIONAL REGULATORY PROTEIN	[TP0756-TP0995 (0.69102824)]
COG0223	COG0664	Rv1406	fmt	Methionyl-tRNA formyltransferase (EC 2.1.2.9)	Rv3676	Rv3676	PROBABLE TRANSCRIPTIONAL REGULATORY PROTEIN	[TP0756-TP0995 (0.69102824)]
COG0773	COG0817	Rv2152c	murC	UDP-N-acetylmuramate--L-alanine ligase (EC 6.3.2.8) (UDP-N- acetylmuramoyl-L-alanine synthetase)	Rv2594c	ruvC	Crossover junction endodeoxyribonuclease ruvC (EC 3.1.22.4) (Holliday junction nuclease ruvC) (Holliday junction resolvase ruvC)	[TP0341-TP0517 (0.7285616)]
COG0272	COG0773	Rv3014c	lig	DNA ligase (EC 6.5.1.2) (Polydeoxyribonucleotide synthase [NAD+])	Rv2152c	murC	UDP-N-acetylmuramate--L-alanine ligase (EC 6.3.2.8) (UDP-N- acetylmuramoyl-L-alanine synthetase)	[TP0634-TP0341 (0.8201813)]
COG0124	COG0465	Rv2580c	hisS	Histidyl-tRNA synthetase (EC 6.1.1.21) (Histidine--tRNA ligase) (HisRS)	Rv3610c	ftsH	Cell division protein ftsH homolog (EC 3.4.24.-)	[TP0641-TP0330 (0.76316583)]
COG0257	COG0719	Rv3461c	Rv3461c	50S ribosomal protein L36	Rv1462	Rv1462	Hypothetical UPF0051 protein Rv1462/MT1509	[TP0209-TP0612 (0.6772987)]
COG0493	COG1488	Rv0886	fprB	Probable ferredoxin/ferredoxin--NADP reductase (EC 1.18.1.2) (FNR)	Rv0573c	Rv0573c	Hypothetical protein {UniProtKB/TrEMBL:O53770}	[TP0735-TP0628 (0.6598422)]
COG0493	COG1488	Rv3858c	Rv3858c	PROBABLE NADH-DEPENDENT GLUTAMATE SYNTHASE (SMALL	Rv1330c	Rv1330c	Hypothetical protein Rv1330c/MT1372	[TP0735-TP0628 (0.6598422)]
COG0493	COG1488	Rv0886	fprB	Probable ferredoxin/ferredoxin--NADP reductase (EC 1.18.1.2) (FNR)	Rv1330c	Rv1330c	Hypothetical protein Rv1330c/MT1372	[TP0735-TP0628 (0.6598422)]
COG0493	COG1488	Rv3106	fprA	NADPH-ferredoxin reductase fprA (EC 1.18.1.2) (NFR)	Rv0573c	Rv0573c	Hypothetical protein {UniProtKB/TrEMBL:O53770}	[TP0735-TP0628 (0.6598422)]
COG0493	COG1488	Rv3858c	Rv3858c	PROBABLE NADH-DEPENDENT GLUTAMATE SYNTHASE (SMALL	Rv0573c	Rv0573c	Hypothetical protein {UniProtKB/TrEMBL:O53770}	[TP0735-TP0628 (0.6598422)]
COG0493	COG1488	Rv3106	fprA	NADPH-ferredoxin reductase fprA (EC 1.18.1.2) (NFR)	Rv1330c	Rv1330c	Hypothetical protein Rv1330c/MT1372	[TP0735-TP0628 (0.6598422)]
COG0173	COG0493	Rv2572c	aspS	Aspartyl-tRNA synthetase (EC 6.1.1.12) (Aspartate--tRNA ligase) (AspRS)	Rv3858c	Rv3858c	PROBABLE NADH-DEPENDENT GLUTAMATE SYNTHASE (SMALL	[TP0985-TP0735 (0.50901)]
COG0173	COG0493	Rv2572c	aspS	Aspartyl-tRNA synthetase (EC 6.1.1.12) (Aspartate--tRNA ligase) (AspRS)	Rv3106	fprA	NADPH-ferredoxin reductase fprA (EC 1.18.1.2) (NFR)	[TP0985-TP0735 (0.50901)]
COG0173	COG0493	Rv2572c	aspS	Aspartyl-tRNA synthetase (EC 6.1.1.12) (Aspartate--tRNA ligase) (AspRS)	Rv0886	fprB	Probable ferredoxin/ferredoxin--NADP reductase (EC 1.18.1.2) (FNR)	[TP0985-TP0735 (0.50901)]
COG0860	COG2080	Rv3717	Rv3717	Hypothetical protein {UniProtKB/TrEMBL:O69684}	Rv0374c	Rv0374c	PROBABLE CARBON MONOXYDE DEHYDROGENASE	[TP0247-TP0080 (0.7296782)]
COG0860	COG2080	Rv3915	Rv3915	N-acetymuramyl-L-alanine amidase-related protein	Rv0374c	Rv0374c	PROBABLE CARBON MONOXYDE DEHYDROGENASE	[TP0247-TP0080 (0.7296782)]
COG0275	COG0820	Rv2165c	mraW	S-adenosyl-methyltransferase mraW (EC 2.1.1.-)	Rv2880c/Rv2879c	MT2947	Hypothetical UPF0063 protein Rv2880c/Rv2879c/MT2947	[TP0384-TP0068 (0.79878455)]
COG0242	COG0360	Rv0429c	def	Peptide deformylase (EC 3.5.1.88) (PDF) (Polypeptide deformylase)	Rv0053	rpsF	30S ribosomal protein S6	[TP0757-TP0063 (0.54983324)]
COG0693	COG1653	Rv1931c	Rv1931c	PROBABLE TRANSCRIPTIONAL REGULATORY PROTEIN	Rv2318	Rv2318	PROBABLE PERIPLASMIC SUGAR-BINDING LIPOPROTEIN	[TP0445-TP0074 (0.5751514)]
COG0693	COG1653	Rv1930c	Rv1930c	Hypothetical protein {UniProtKB/TrEMBL:P95284}	Rv2041c	Rv2041c	Probable sugar-binding lipoprotein	[TP0445-TP0074 (0.5751514)]
COG0693	COG1653	Rv0052	Rv0052	Hypothetical protein {UniProtKB/TrEMBL:P71709}	Rv2041c	Rv2041c	Probable sugar-binding lipoprotein	[TP0445-TP0074 (0.5751514)]
COG0693	COG1653	Rv0052	Rv0052	Hypothetical protein {UniProtKB/TrEMBL:P71709}	Rv1235	Rv1235	Sugar ABC transporter, sugar-binding protein	[TP0445-TP0074 (0.5751514)]
COG0693	COG1653	Rv1931c	Rv1931c	PROBABLE TRANSCRIPTIONAL REGULATORY PROTEIN	Rv1235	Rv1235	Sugar ABC transporter, sugar-binding protein	[TP0445-TP0074 (0.5751514)]
COG0693	COG1653	Rv1931c	Rv1931c	PROBABLE TRANSCRIPTIONAL REGULATORY PROTEIN	Rv2041c	Rv2041c	Probable sugar-binding lipoprotein	[TP0445-TP0074 (0.5751514)]
COG0693	COG1653	Rv1930c	Rv1930c	Hypothetical protein {UniProtKB/TrEMBL:P95284}	Rv2833c	Rv2833c	PROBABLE Sn-GLYCEROL-3-PHOSPHATE-BINDING	[TP0445-TP0074 (0.5751514)]
COG0693	COG1653	Rv1930c	Rv1930c	Hypothetical protein {UniProtKB/TrEMBL:P95284}	Rv1235	Rv1235	Sugar ABC transporter, sugar-binding protein	[TP0445-TP0074 (0.5751514)]
COG0693	COG1653	Rv0052	Rv0052	Hypothetical protein {UniProtKB/TrEMBL:P71709}	Rv2833c	Rv2833c	PROBABLE Sn-GLYCEROL-3-PHOSPHATE-BINDING	[TP0445-TP0074 (0.5751514)]
COG0693	COG1653	Rv1930c	Rv1930c	Hypothetical protein {UniProtKB/TrEMBL:P95284}	Rv2318	Rv2318	PROBABLE PERIPLASMIC SUGAR-BINDING LIPOPROTEIN	[TP0445-TP0074 (0.5751514)]
COG0693	COG1653	Rv0052	Rv0052	Hypothetical protein {UniProtKB/TrEMBL:P71709}	Rv2318	Rv2318	PROBABLE PERIPLASMIC SUGAR-BINDING LIPOPROTEIN	[TP0445-TP0074 (0.5751514)]
COG0693	COG1653	Rv1931c	Rv1931c	PROBABLE TRANSCRIPTIONAL REGULATORY PROTEIN	Rv2833c	Rv2833c	PROBABLE Sn-GLYCEROL-3-PHOSPHATE-BINDING	[TP0445-TP0074 (0.5751514)]
COG0267	COG0357	Rv2057c	Rv2057c	50S ribosomal protein L33 1	Rv3919c	gidB	Methyltransferase gidB (EC 2.1.-.-) (Glucose-inhibited division protein B)	[TP0234-TP0946 (0.6249908)]
COG0234	COG0772	Rv3418c	mopB	10 kDa chaperonin (Protein Cpn10) (groES protein) (BCG-A heat shock protein) (10 kDa antigen)	Rv0017c	rodA	Probable cell division protein ftsW	[TP1013-TP0387 (0.81326103)]
COG0234	COG0772	Rv3418c	mopB	10 kDa chaperonin (Protein Cpn10) (groES protein) (BCG-A heat shock protein) (10 kDa antigen)	Rv2154c	Rv2154c	Hypothetical ftsW-like protein Rv2154c/MT2213	[TP1013-TP0387 (0.81326103)]
COG0228	COG0250	Rv2909c	rpsP	30S ribosomal protein S16	Rv0639	nusG	Transcription antitermination protein nusG	[TP0905-TP0236 (0.7099409)]
COG0465	COG0532	Rv3610c	ftsH	Cell division protein ftsH homolog (EC 3.4.24.-)	Rv2839c	infB	Translation initiation factor IF-2	[TP0330-TP0891 (0.8751731)]
COG0326	COG0353	Rv2299c	htpG	Chaperone protein htpG (Heat shock protein htpG) (High temperature protein G)	Rv3715c	recR	Recombination protein recR	[TP0984-TP1004 (0.5573069)]
COG0265	COG1381	Rv3671c	Rv3671c	POSSIBLE MEMBRANE-ASSOCIATED SERINE PROTEASE	Rv2362c	recO	DNA repair protein recO (Recombination protein O)	[TP0773-TP0636 (0.870009)]
COG0265	COG1381	Rv1223	Rv1223	PROBABLE SERINE PROTEASE HTRA	Rv2362c	recO	DNA repair protein recO (Recombination protein O)	[TP0773-TP0636 (0.870009)]
COG0265	COG1381	Rv1043c	Rv1043c	Hypothetical protein {UniProtKB/TrEMBL:P96358}	Rv2362c	recO	DNA repair protein recO (Recombination protein O)	[TP0773-TP0636 (0.870009)]
COG0265	COG1381	Rv0125	Rv0125	PROBABLE SERINE PROTEASE PEPA	Rv2362c	recO	DNA repair protein recO (Recombination protein O)	[TP0773-TP0636 (0.870009)]
COG0265	COG1381	Rv0983	Rv0983	PROBABLE SERINE PROTEASE PEPD	Rv2362c	recO	DNA repair protein recO (Recombination protein O)	[TP0773-TP0636 (0.870009)]
COG0153	COG2080	Rv0620	galK	Galactokinase (EC 2.7.1.6) (Galactose kinase)	Rv0374c	Rv0374c	PROBABLE CARBON MONOXYDE DEHYDROGENASE	[TP0418-TP0080 (0.66367555)]
COG0705	COG1187	Rv1337	Rv1337	Hypothetical protein Rv1337/MT1378	Rv1711	Rv1711	Hypothetical RNA pseudouridine synthase Rv1711/MT1751.1 (EC 5.4.99.-) (RNA-uridine isomerase) (RNA pseudouridylate synthase)	[TP0982-TP0459 (0.6079956)]
COG0705	COG1187	Rv0110	Rv0110	PROBABLE CONSERVED INTEGRAL MEMBRANE PROTEIN	Rv1711	Rv1711	Hypothetical RNA pseudouridine synthase Rv1711/MT1751.1 (EC 5.4.99.-) (RNA-uridine isomerase) (RNA pseudouridylate synthase)	[TP0982-TP0459 (0.6079956)]
COG0782	COG0860	Rv1080c	greA	Transcription elongation factor greA (Transcript cleavage factor greA)	Rv3717	Rv3717	Hypothetical protein {UniProtKB/TrEMBL:O69684}	[TP0019-TP0247 (0.7668169)]
COG0782	COG0860	Rv3788	Rv3788	Hypothetical protein Rv3788/MT3896	Rv3717	Rv3717	Hypothetical protein {UniProtKB/TrEMBL:O69684}	[TP0019-TP0247 (0.7668169)]
COG0782	COG0860	Rv1080c	greA	Transcription elongation factor greA (Transcript cleavage factor greA)	Rv3915	Rv3915	N-acetymuramyl-L-alanine amidase-related protein	[TP0019-TP0247 (0.7668169)]
COG0782	COG0860	Rv3788	Rv3788	Hypothetical protein Rv3788/MT3896	Rv3915	Rv3915	N-acetymuramyl-L-alanine amidase-related protein	[TP0019-TP0247 (0.7668169)]
COG0220	COG0455	Rv0208c	trmB	tRNA (guanine-N(7)-)-methyltransferase (EC 2.1.1.33) (tRNA(m7G46)- methyltransferase)	Rv3860	Rv3860	Hypothetical protein {UniProtKB/TrEMBL:P96217}	[TP0464-TP0712 (0.7885255)]
COG0220	COG0455	Rv0208c	trmB	tRNA (guanine-N(7)-)-methyltransferase (EC 2.1.1.33) (tRNA(m7G46)- methyltransferase)	Rv3888c	Rv3888c	PROBABLE CONSERVED MEMBRANE PROTEIN	[TP0464-TP0712 (0.7885255)]
COG0220	COG0455	Rv0208c	trmB	tRNA (guanine-N(7)-)-methyltransferase (EC 2.1.1.33) (tRNA(m7G46)- methyltransferase)	Rv0530	Rv0530	Hypothetical protein {UniProtKB/TrEMBL:O06396}	[TP0464-TP0712 (0.7885255)]
COG0220	COG0455	Rv0208c	trmB	tRNA (guanine-N(7)-)-methyltransferase (EC 2.1.1.33) (tRNA(m7G46)- methyltransferase)	Rv2787	Rv2787	CONSERVED HYPOTHETICAL ALANINE RICH PROTEIN	[TP0464-TP0712 (0.7885255)]
COG0220	COG0455	Rv0208c	trmB	tRNA (guanine-N(7)-)-methyltransferase (EC 2.1.1.33) (tRNA(m7G46)- methyltransferase)	Rv3876	Rv3876	CONSERVED HYPOTHETICAL PROLINE AND ALANINE RICH	[TP0464-TP0712 (0.7885255)]
COG0322	COG0353	Rv1420	uvrC	UvrABC system protein C (Protein uvrC) (Excinuclease ABC subunit C)	Rv3715c	recR	Recombination protein recR	[TP0472-TP1004 (0.53674763)]
COG0322	COG0353	Rv2191	Rv2191	Hypothetical protein Rv2191/MT2247	Rv3715c	recR	Recombination protein recR	[TP0472-TP1004 (0.53674763)]
COG0771	COG1595	Rv2155c	murD	UDP-N-acetylmuramoylalanine--D-glutamate ligase (EC 6.3.2.9) (UDP-N- acetylmuramoyl-L-alanyl-D-glutamate synthetase) (D-glutamic acid- adding enzyme)	Rv2069	sigC	Probable RNA polymerase sigma-C factor	[TP0903-TP0092 (0.6651206)]
COG0771	COG1595	Rv2155c	murD	UDP-N-acetylmuramoylalanine--D-glutamate ligase (EC 6.3.2.9) (UDP-N- acetylmuramoyl-L-alanyl-D-glutamate synthetase) (D-glutamic acid- adding enzyme)	Rv3223c	rpoE	RNA polymerase sigma-E factor (Sigma-24)	[TP0903-TP0092 (0.6651206)]
COG0771	COG1595	Rv2155c	murD	UDP-N-acetylmuramoylalanine--D-glutamate ligase (EC 6.3.2.9) (UDP-N- acetylmuramoyl-L-alanyl-D-glutamate synthetase) (D-glutamic acid- adding enzyme)	Rv1221	Rv1221	ALTERNATIVE RNA POLYMERASE SIGMA FACTOR SIGE	[TP0903-TP0092 (0.6651206)]
COG0771	COG1595	Rv2155c	murD	UDP-N-acetylmuramoylalanine--D-glutamate ligase (EC 6.3.2.9) (UDP-N- acetylmuramoyl-L-alanyl-D-glutamate synthetase) (D-glutamic acid- adding enzyme)	Rv3414c	sigD	Probable RNA polymerase sigma-D factor	[TP0903-TP0092 (0.6651206)]
COG0771	COG1595	Rv2155c	murD	UDP-N-acetylmuramoylalanine--D-glutamate ligase (EC 6.3.2.9) (UDP-N- acetylmuramoyl-L-alanyl-D-glutamate synthetase) (D-glutamic acid- adding enzyme)	Rv3328c	Rv3328c	PROBABLE ALTERNATIVE RNA POLYMERASE SIGMA FACTOR	[TP0903-TP0092 (0.6651206)]
COG0771	COG1595	Rv2155c	murD	UDP-N-acetylmuramoylalanine--D-glutamate ligase (EC 6.3.2.9) (UDP-N- acetylmuramoyl-L-alanyl-D-glutamate synthetase) (D-glutamic acid- adding enzyme)	Rv0445c	Rv0445c	PROBABLE ALTERNATIVE RNA POLYMERASE SIGMA FACTOR	[TP0903-TP0092 (0.6651206)]
COG0771	COG1595	Rv2155c	murD	UDP-N-acetylmuramoylalanine--D-glutamate ligase (EC 6.3.2.9) (UDP-N- acetylmuramoyl-L-alanyl-D-glutamate synthetase) (D-glutamic acid- adding enzyme)	Rv0182c	Rv0182c	PROBABLE ALTERNATIVE RNA POLYMERASE SIGMA FACTOR	[TP0903-TP0092 (0.6651206)]
COG0771	COG1595	Rv2155c	murD	UDP-N-acetylmuramoylalanine--D-glutamate ligase (EC 6.3.2.9) (UDP-N- acetylmuramoyl-L-alanyl-D-glutamate synthetase) (D-glutamic acid- adding enzyme)	Rv0735	Rv0735	RNA polymerase sigma-70 factor, ECF subfamily	[TP0903-TP0092 (0.6651206)]
COG0771	COG1595	Rv2155c	murD	UDP-N-acetylmuramoylalanine--D-glutamate ligase (EC 6.3.2.9) (UDP-N- acetylmuramoyl-L-alanyl-D-glutamate synthetase) (D-glutamic acid- adding enzyme)	Rv3911	Rv3911	POSSIBLE ALTERNATIVE RNA POLYMERASE SIGMA FACTOR	[TP0903-TP0092 (0.6651206)]
COG0771	COG1595	Rv2155c	murD	UDP-N-acetylmuramoylalanine--D-glutamate ligase (EC 6.3.2.9) (UDP-N- acetylmuramoyl-L-alanyl-D-glutamate synthetase) (D-glutamic acid- adding enzyme)	Rv1189	Rv1189	POSSIBLE ALTERNATIVE RNA POLYMERASE SIGMA FACTOR	[TP0903-TP0092 (0.6651206)]
COG1825	COG2812	Rv1015c	ctc	50S ribosomal protein L25 (General stress protein CTC)	Rv3721c	dnaX	DNA polymerase III gamma/tau subunit (EC 2.7.7.7)	[TP0372-TP1005 (0.6540257)]
COG0361	COG1214	Rv3462c	infA	Translation initiation factor IF-1	Rv3421c	Rv3421c	Hypothetical protein Rv3421c/MT3530 precursor	[TP0097-TP0876 (0.56457245)]
COG0255	COG1011	Rv0709	rpmC	50S ribosomal protein L29	Rv3376	Rv3376	Hypothetical protein {UniProtKB/TrEMBL:O50405}	[TP0197-TP0158 (0.6077605)]
COG1108	COG2239	Rv2060	Rv2060	Possible conserved integral membrane protein	Rv1232c	Rv1232c	Hypothetical protein {UniProtKB/TrEMBL:O86315}	[TP0165-TP0917 (0.5215956)]
COG1108	COG2239	Rv2060	Rv2060	Possible conserved integral membrane protein	Rv0362	Rv0362	POSSIBLE Mg2+ TRANSPORT TRANSMEMBRANE PROTEIN	[TP0165-TP0917 (0.5215956)]
COG0546	COG0739	Rv2232	Rv2232	Hypothetical protein Rv2232/MT2292	Rv0950c	Rv0950c	Hypothetical protein {UniProtKB/TrEMBL:P71560}	[TP0554-TP0782 (0.73069036)]
COG0546	COG0739	Rv2232	Rv2232	Hypothetical protein Rv2232/MT2292	Rv3786c	Rv3786c	Hypothetical protein Rv3786c/MT3894 precursor	[TP0554-TP0782 (0.73069036)]
COG0546	COG0739	Rv3113	Rv3113	POSSIBLE PHOSPHATASE {UniProtKB/TrEMBL:O05790}	Rv2891	Rv2891	Hypothetical protein Rv2891/MT2958.2 precursor	[TP0554-TP0782 (0.73069036)]
COG0546	COG0739	Rv2232	Rv2232	Hypothetical protein Rv2232/MT2292	Rv2891	Rv2891	Hypothetical protein Rv2891/MT2958.2 precursor	[TP0554-TP0782 (0.73069036)]
COG0546	COG0739	Rv3113	Rv3113	POSSIBLE PHOSPHATASE {UniProtKB/TrEMBL:O05790}	Rv3786c	Rv3786c	Hypothetical protein Rv3786c/MT3894 precursor	[TP0554-TP0782 (0.73069036)]
COG0546	COG0739	Rv3113	Rv3113	POSSIBLE PHOSPHATASE {UniProtKB/TrEMBL:O05790}	Rv0950c	Rv0950c	Hypothetical protein {UniProtKB/TrEMBL:P71560}	[TP0554-TP0782 (0.73069036)]
COG0242	COG1187	Rv0429c	def	Peptide deformylase (EC 3.5.1.88) (PDF) (Polypeptide deformylase)	Rv1711	Rv1711	Hypothetical RNA pseudouridine synthase Rv1711/MT1751.1 (EC 5.4.99.-) (RNA-uridine isomerase) (RNA pseudouridylate synthase)	[TP0757-TP0459 (0.5284328)]
COG0420	COG0739	Rv1277	Rv1277	Hypothetical protein {UniProtKB/TrEMBL:Q50699}	Rv2891	Rv2891	Hypothetical protein Rv2891/MT2958.2 precursor	[TP0626-TP0782 (0.7781429)]
COG0420	COG0739	Rv1277	Rv1277	Hypothetical protein {UniProtKB/TrEMBL:Q50699}	Rv3786c	Rv3786c	Hypothetical protein Rv3786c/MT3894 precursor	[TP0626-TP0782 (0.7781429)]
COG0420	COG0739	Rv1277	Rv1277	Hypothetical protein {UniProtKB/TrEMBL:Q50699}	Rv0950c	Rv0950c	Hypothetical protein {UniProtKB/TrEMBL:P71560}	[TP0626-TP0782 (0.7781429)]
COG1385	COG2812	Rv2372c	Rv2372c	Hypothetical UPF0088 protein Rv2372c/MT2441	Rv3721c	dnaX	DNA polymerase III gamma/tau subunit (EC 2.7.7.7)	[TP0276-TP1005 (0.66627616)]
COG0217	COG0739	Rv2603c	Rv2603c	Hypothetical UPF0082 protein Rv2603c/MT2678	Rv3786c	Rv3786c	Hypothetical protein Rv3786c/MT3894 precursor	[TP0474-TP0864 (0.82349855)]
COG0217	COG0739	Rv2603c	Rv2603c	Hypothetical UPF0082 protein Rv2603c/MT2678	Rv2891	Rv2891	Hypothetical protein Rv2891/MT2958.2 precursor	[TP0474-TP0864 (0.82349855)]
COG0217	COG0739	Rv2603c	Rv2603c	Hypothetical UPF0082 protein Rv2603c/MT2678	Rv0950c	Rv0950c	Hypothetical protein {UniProtKB/TrEMBL:P71560}	[TP0474-TP0864 (0.82349855)]
COG0242	COG0254	Rv0429c	def	Peptide deformylase (EC 3.5.1.88) (PDF) (Polypeptide deformylase)	Rv1298	rpmE	50S ribosomal protein L31	[TP0757-TP0255 (0.6434887)]
COG0442	COG1466	Rv2845c	proS	Prolyl-tRNA synthetase (EC 6.1.1.15) (Proline--tRNA ligase) (ProRS)	Rv2413c	Rv2413c	Hypothetical protein {UniProtKB/TrEMBL:P71730}	[TP0160-TP0588 (0.66563916)]
COG0785	COG2239	Rv0527	Rv0527	Cytochrome c biogenesis protein, putative	Rv0362	Rv0362	POSSIBLE Mg2+ TRANSPORT TRANSMEMBRANE PROTEIN	[TP0101-TP0917 (0.5215956)]
COG0785	COG2239	Rv2874	dipZ	Protein dipZ {UniProtKB/Swiss-Prot:Q10801}	Rv0362	Rv0362	POSSIBLE Mg2+ TRANSPORT TRANSMEMBRANE PROTEIN	[TP0101-TP0917 (0.5215956)]
COG0785	COG2239	Rv0527	Rv0527	Cytochrome c biogenesis protein, putative	Rv1232c	Rv1232c	Hypothetical protein {UniProtKB/TrEMBL:O86315}	[TP0101-TP0917 (0.5215956)]
COG0785	COG2239	Rv2877c	Rv2877c	Mercury resistance transport protein, putative	Rv1232c	Rv1232c	Hypothetical protein {UniProtKB/TrEMBL:O86315}	[TP0101-TP0917 (0.5215956)]
COG0785	COG2239	Rv2874	dipZ	Protein dipZ {UniProtKB/Swiss-Prot:Q10801}	Rv1232c	Rv1232c	Hypothetical protein {UniProtKB/TrEMBL:O86315}	[TP0101-TP0917 (0.5215956)]
COG0785	COG2239	Rv2877c	Rv2877c	Mercury resistance transport protein, putative	Rv0362	Rv0362	POSSIBLE Mg2+ TRANSPORT TRANSMEMBRANE PROTEIN	[TP0101-TP0917 (0.5215956)]
COG0705	COG2239	Rv0110	Rv0110	PROBABLE CONSERVED INTEGRAL MEMBRANE PROTEIN	Rv0362	Rv0362	POSSIBLE Mg2+ TRANSPORT TRANSMEMBRANE PROTEIN	[TP0982-TP0917 (0.5527395)]
COG0705	COG2239	Rv1337	Rv1337	Hypothetical protein Rv1337/MT1378	Rv1232c	Rv1232c	Hypothetical protein {UniProtKB/TrEMBL:O86315}	[TP0982-TP0917 (0.5527395)]
COG0705	COG2239	Rv0110	Rv0110	PROBABLE CONSERVED INTEGRAL MEMBRANE PROTEIN	Rv1232c	Rv1232c	Hypothetical protein {UniProtKB/TrEMBL:O86315}	[TP0982-TP0917 (0.5527395)]
COG0705	COG2239	Rv1337	Rv1337	Hypothetical protein Rv1337/MT1378	Rv0362	Rv0362	POSSIBLE Mg2+ TRANSPORT TRANSMEMBRANE PROTEIN	[TP0982-TP0917 (0.5527395)]
COG0772	COG2239	Rv0017c	rodA	Probable cell division protein ftsW	Rv1232c	Rv1232c	Hypothetical protein {UniProtKB/TrEMBL:O86315}	[TP0501-TP0917 (0.53388965), TP0387-TP0917 (0.61041105)]
COG0772	COG2239	Rv2154c	Rv2154c	Hypothetical ftsW-like protein Rv2154c/MT2213	Rv1232c	Rv1232c	Hypothetical protein {UniProtKB/TrEMBL:O86315}	[TP0501-TP0917 (0.53388965), TP0387-TP0917 (0.61041105)]
COG0772	COG2239	Rv2154c	Rv2154c	Hypothetical ftsW-like protein Rv2154c/MT2213	Rv0362	Rv0362	POSSIBLE Mg2+ TRANSPORT TRANSMEMBRANE PROTEIN	[TP0501-TP0917 (0.53388965), TP0387-TP0917 (0.61041105)]
COG0772	COG2239	Rv0017c	rodA	Probable cell division protein ftsW	Rv0362	Rv0362	POSSIBLE Mg2+ TRANSPORT TRANSMEMBRANE PROTEIN	[TP0501-TP0917 (0.53388965), TP0387-TP0917 (0.61041105)]
COG0178	COG1197	Rv1638	uvrA	UvrABC system protein A (UvrA protein) (Excinuclease ABC subunit A)	Rv1020	mfd	Transcription-repair coupling factor (EC 3.6.1.-) (TRCF) (ATP- dependent helicase mfd)	[TP0514-TP0344 (0.9414915)]
COG0264	COG0544	Rv2889c	tsf	Elongation factor Ts (EF-Ts)	Rv2462c	tig	Trigger factor {UniProtKB/Swiss-Prot:O53189}	[TP0605-TP0506 (0.9100214)]
COG0495	COG1475	Rv0041	leuS	Leucyl-tRNA synthetase (EC 6.1.1.4) (Leucine--tRNA ligase) (LeuRS)	Rv3917c	parB	Probable chromosome partitioning protein parB	[TP0586-TP0271 (0.63095015)]
COG0272	COG2080	Rv3014c	lig	DNA ligase (EC 6.5.1.2) (Polydeoxyribonucleotide synthase [NAD+])	Rv0374c	Rv0374c	PROBABLE CARBON MONOXYDE DEHYDROGENASE	[TP0634-TP0080 (0.5753685)]
COG0099	COG0216	Rv3460c	rpsM	30S ribosomal protein S13	Rv1299	prfA	Peptide chain release factor 1 (RF-1)	[TP0210-TP0051 (0.8775348)]
COG0442	COG0552	Rv2845c	proS	Prolyl-tRNA synthetase (EC 6.1.1.15) (Proline--tRNA ligase) (ProRS)	Rv2921c	ftsY	Cell division protein ftsY homolog	[TP0160-TP0578 (0.56216276)]
COG0242	COG0319	Rv0429c	def	Peptide deformylase (EC 3.5.1.88) (PDF) (Polypeptide deformylase)	Rv2367c	Rv2367c	UPF0054 protein Rv2367c/MT2436	[TP0757-TP0650 (0.630912)]
COG0465	COG0558	Rv3610c	ftsH	Cell division protein ftsH homolog (EC 3.4.24.-)	Rv1822	pgsA	Putative CDP-diacylglycerol--glycerol-3-phosphate 3-phosphatidyl- transferase (EC 2.7.8.5) (Phosphatidylglycerophosphate synthase) (PGP synthase)	[TP0765-TP0256 (0.8653493)]
COG0465	COG0558	Rv3610c	ftsH	Cell division protein ftsH homolog (EC 3.4.24.-)	Rv2746c	Rv2746c	PROBABLE PGP SYNTHASE PGSA3	[TP0765-TP0256 (0.8653493)]
COG0465	COG0558	Rv3610c	ftsH	Cell division protein ftsH homolog (EC 3.4.24.-)	Rv2612c	Rv2612c	CDP-diacylglycerol--glycerol-3-phosphate	[TP0765-TP0256 (0.8653493)]
COG0024	COG0462	Rv0734	Rv0734	Methionine aminopeptidase (EC 3.4.11.18)	Rv1017c	prs	Ribose-phosphate pyrophosphokinase (EC 2.7.6.1) (RPPK) (Phosphoribosyl pyrophosphate synthetase) (P-Rib-PP synthetase) (PRPP synthetase)	[TP0842-TP0294 (0.8762697)]
COG0024	COG0462	Rv2861c	map	Methionine aminopeptidase (EC 3.4.11.18) (MAP) (Peptidase M)	Rv1017c	prs	Ribose-phosphate pyrophosphokinase (EC 2.7.6.1) (RPPK) (Phosphoribosyl pyrophosphate synthetase) (P-Rib-PP synthetase) (PRPP synthetase)	[TP0842-TP0294 (0.8762697)]
COG0125	COG0361	Rv3247c	tmk	Thymidylate kinase (EC 2.7.4.9) (Thymidine monophosphate kinase) (dTMP kinase) (TMPK)	Rv3462c	infA	Translation initiation factor IF-1	[TP0354-TP0097 (0.8382038)]
COG0319	COG0787	Rv2367c	Rv2367c	UPF0054 protein Rv2367c/MT2436	Rv3423c	alr	Alanine racemase {UniProtKB/Swiss-Prot:P0A4X2}	[TP0650-TP0681 (0.82058704)]
COG0036	COG2001	Rv1408	rpe	Ribulose-phosphate 3-epimerase (EC 5.1.3.1) (Pentose-5-phosphate 3- epimerase) (PPE) (R5P3E)	Rv2166c	mraZ	Protein mraZ {UniProtKB/Swiss-Prot:P65436}	[TP0945-TP0383 (0.685165)]
COG0257	COG0472	Rv3461c	Rv3461c	50S ribosomal protein L36	Rv1302	rfe	Putative undecaprenyl-phosphate alpha-N-acetylglucosaminyl 1-phosphate transferase (EC 2.7.8.-)	[TP0209-TP0345 (0.64932555)]
COG0257	COG0472	Rv3461c	Rv3461c	50S ribosomal protein L36	Rv2156c	murX	Phospho-N-acetylmuramoyl-pentapeptide-transferase (EC 2.7.8.13) (UDP- MurNAc-pentapeptide phosphotransferase)	[TP0209-TP0345 (0.64932555)]
COG0024	COG0125	Rv0734	Rv0734	Methionine aminopeptidase (EC 3.4.11.18)	Rv3247c	tmk	Thymidylate kinase (EC 2.7.4.9) (Thymidine monophosphate kinase) (dTMP kinase) (TMPK)	[TP0842-TP0354 (0.8096375)]
COG0024	COG0125	Rv2861c	map	Methionine aminopeptidase (EC 3.4.11.18) (MAP) (Peptidase M)	Rv3247c	tmk	Thymidylate kinase (EC 2.7.4.9) (Thymidine monophosphate kinase) (dTMP kinase) (TMPK)	[TP0842-TP0354 (0.8096375)]
COG0618	COG1214	Rv2837c	Rv2837c	Hypothetical protein {UniProtKB/TrEMBL:P71615}	Rv3421c	Rv3421c	Hypothetical protein Rv3421c/MT3530 precursor	[TP0803-TP0876 (0.700686)]
COG0257	COG0779	Rv3461c	Rv3461c	50S ribosomal protein L36	Rv2842c	Rv2842c	Hypothetical UPF0090 protein Rv2842c/MT2908	[TP0209-TP0893 (0.7461857)]
COG0782	COG1057	Rv1080c	greA	Transcription elongation factor greA (Transcript cleavage factor greA)	Rv2421c	nadD	Probable nicotinate-nucleotide adenylyltransferase (EC 2.7.7.18) (Deamido-NAD(+) pyrophosphorylase) (Deamido-NAD(+) diphosphorylase) (Nicotinate mononucleotide adenylyltransferase) (NaMN adenylyltransferase)	[TP0019-TP0741 (0.75909394)]
COG0782	COG1057	Rv3788	Rv3788	Hypothetical protein Rv3788/MT3896	Rv2421c	nadD	Probable nicotinate-nucleotide adenylyltransferase (EC 2.7.7.18) (Deamido-NAD(+) pyrophosphorylase) (Deamido-NAD(+) diphosphorylase) (Nicotinate mononucleotide adenylyltransferase) (NaMN adenylyltransferase)	[TP0019-TP0741 (0.75909394)]
COG0012	COG0188	Rv1112	Rv1112	Probable GTP binding protein	Rv0006	gyrA	DNA gyrase subunit A (EC 5.99.1.3)	[TP0124-TP0005 (0.7149395)]
COG0462	COG0492	Rv1017c	prs	Ribose-phosphate pyrophosphokinase (EC 2.7.6.1) (RPPK) (Phosphoribosyl pyrophosphate synthetase) (P-Rib-PP synthetase) (PRPP synthetase)	Rv3913	trxB	Thioredoxin reductase (EC 1.8.1.9) (TRXR) (TR)	[TP0294-TP0814 (0.8323514)]
COG0124	COG0254	Rv2580c	hisS	Histidyl-tRNA synthetase (EC 6.1.1.21) (Histidine--tRNA ligase) (HisRS)	Rv1298	rpmE	50S ribosomal protein L31	[TP0641-TP0255 (0.65973145)]
COG0178	COG0272	Rv1638	uvrA	UvrABC system protein A (UvrA protein) (Excinuclease ABC subunit A)	Rv3014c	lig	DNA ligase (EC 6.5.1.2) (Polydeoxyribonucleotide synthase [NAD+])	[TP0514-TP0634 (0.7537598)]
COG0242	COG0263	Rv0429c	def	Peptide deformylase (EC 3.5.1.88) (PDF) (Polypeptide deformylase)	Rv2439c	proB	Glutamate 5-kinase (EC 2.7.2.11) (Gamma-glutamyl kinase) (GK)	[TP0757-TP0351 (0.5771584)]
COG0566	COG1589	Rv1644	Rv1644	Possible 23S rRNA methyltransferase tsnR	Rv2151c	ftsQ	Cell division protein ftsQ homolog	[TP0109-TP0388 (0.8512026)]
COG0566	COG1589	Rv0881	Rv0881	Hypothetical tRNA/rRNA methyltransferase Rv0881/MT0904 (EC 2.1.1.-)	Rv2151c	ftsQ	Cell division protein ftsQ homolog	[TP0109-TP0388 (0.8512026)]
COG0566	COG1589	Rv0380c	Rv0380c	POSSIBLE RNA METHYLTRANSFERASE	Rv2151c	ftsQ	Cell division protein ftsQ homolog	[TP0109-TP0388 (0.8512026)]
COG0566	COG1589	Rv3579c	Rv3579c	POSSIBLE TRNA/RRNA METHYLTRANSFERASE	Rv2151c	ftsQ	Cell division protein ftsQ homolog	[TP0109-TP0388 (0.8512026)]
COG0124	COG0546	Rv2580c	hisS	Histidyl-tRNA synthetase (EC 6.1.1.21) (Histidine--tRNA ligase) (HisRS)	Rv3113	Rv3113	POSSIBLE PHOSPHATASE {UniProtKB/TrEMBL:O05790}	[TP0641-TP0554 (0.5196431)]
COG0124	COG0546	Rv2580c	hisS	Histidyl-tRNA synthetase (EC 6.1.1.21) (Histidine--tRNA ligase) (HisRS)	Rv2232	Rv2232	Hypothetical protein Rv2232/MT2292	[TP0641-TP0554 (0.5196431)]
COG0257	COG0773	Rv3461c	Rv3461c	50S ribosomal protein L36	Rv2152c	murC	UDP-N-acetylmuramate--L-alanine ligase (EC 6.3.2.8) (UDP-N- acetylmuramoyl-L-alanine synthetase)	[TP0209-TP0341 (0.6926446)]
COG0257	COG0681	Rv3461c	Rv3461c	50S ribosomal protein L36	Rv2903c	lepB	Probable signal peptidase I (EC 3.4.21.89) (SPase I) (Leader peptidase I)	[TP0209-TP0926 (0.69083804)]
COG0228	COG0546	Rv2909c	rpsP	30S ribosomal protein S16	Rv3113	Rv3113	POSSIBLE PHOSPHATASE {UniProtKB/TrEMBL:O05790}	[TP0905-TP0554 (0.5352583)]
COG0228	COG0546	Rv2909c	rpsP	30S ribosomal protein S16	Rv2232	Rv2232	Hypothetical protein Rv2232/MT2292	[TP0905-TP0554 (0.5352583)]
COG0503	COG1488	Rv2584c	apt	Adenine phosphoribosyltransferase (EC 2.4.2.7) (APRT)	Rv1330c	Rv1330c	Hypothetical protein Rv1330c/MT1372	[TP1039-TP0628 (0.6658587)]
COG0503	COG1488	Rv2584c	apt	Adenine phosphoribosyltransferase (EC 2.4.2.7) (APRT)	Rv0573c	Rv0573c	Hypothetical protein {UniProtKB/TrEMBL:O53770}	[TP1039-TP0628 (0.6658587)]
COG0770	COG2001	Rv2157c	murF	UDP-N-acetylmuramoyl-tripeptide--D-alanyl-D-alanine ligase (EC 6.3.2.10) (UDP-MurNAc-pentapeptide synthetase) (D-alanyl-D- alanine-adding enzyme)	Rv2166c	mraZ	Protein mraZ {UniProtKB/Swiss-Prot:P65436}	[TP0386-TP0383 (0.8315325)]
COG0234	COG0803	Rv3418c	mopB	10 kDa chaperonin (Protein Cpn10) (groES protein) (BCG-A heat shock protein) (10 kDa antigen)	Rv2059	Rv2059	Hypothetical protein {UniProtKB/TrEMBL:O07257}	[TP1013-TP0163 (0.67160416)]
COG0342	COG0546	Rv2587c	secD	Protein-export membrane protein secD	Rv3113	Rv3113	POSSIBLE PHOSPHATASE {UniProtKB/TrEMBL:O05790}	[TP0410-TP0554 (0.6160348)]
COG0342	COG0546	Rv2587c	secD	Protein-export membrane protein secD	Rv2232	Rv2232	Hypothetical protein Rv2232/MT2292	[TP0410-TP0554 (0.6160348)]
COG0227	COG0492	Rv2058c	rpmB2	50S ribosomal protein L28-2	Rv3913	trxB	Thioredoxin reductase (EC 1.8.1.9) (TRXR) (TR)	[TP0362-TP0814 (0.801083)]
COG0227	COG0492	Rv0105c	rpmB	50S ribosomal protein L28-1	Rv3913	trxB	Thioredoxin reductase (EC 1.8.1.9) (TRXR) (TR)	[TP0362-TP0814 (0.801083)]
COG0051	COG1192	Rv0700	rpsJ	30S ribosomal protein S10	Rv3213c	Rv3213c	POSSIBLE SOJ/PARA-RELATED PROTEIN	[TP0188-TP0272 (0.7732025)]
COG0051	COG1192	Rv0700	rpsJ	30S ribosomal protein S10	Rv1708	Rv1708	PUTATIVE INITIATION INHIBITOR PROTEIN	[TP0188-TP0272 (0.7732025)]
COG0098	COG0803	Rv0721	rpsE	30S ribosomal protein S5	Rv2059	Rv2059	Hypothetical protein {UniProtKB/TrEMBL:O07257}	[TP0206-TP0163 (0.74372905)]
COG0442	COG0459	Rv2845c	proS	Prolyl-tRNA synthetase (EC 6.1.1.15) (Proline--tRNA ligase) (ProRS)	Rv0440	hsp65	60 kDa chaperonin 2 (Protein Cpn60-2) (groEL protein 2) (65 kDa antigen) (Heat shock protein 65) (Cell wall protein A) (Antigen A)	[TP0160-TP0030 (0.7719589)]
COG0442	COG0459	Rv2845c	proS	Prolyl-tRNA synthetase (EC 6.1.1.15) (Proline--tRNA ligase) (ProRS)	Rv3417c	groL1	60 kDa chaperonin 1 (Protein Cpn60-1) (groEL protein 1)	[TP0160-TP0030 (0.7719589)]
COG0255	COG1354	Rv0709	rpmC	50S ribosomal protein L29	Rv1709	Rv1709	Hypothetical protein {UniProtKB/TrEMBL:O33208}	[TP0197-TP0691 (0.70609456)]
COG0341	COG2239	Rv2586c	secF	Protein-export membrane protein secF	Rv0362	Rv0362	POSSIBLE Mg2+ TRANSPORT TRANSMEMBRANE PROTEIN	[TP0411-TP0917 (0.6093018)]
COG0341	COG2239	Rv2586c	secF	Protein-export membrane protein secF	Rv1232c	Rv1232c	Hypothetical protein {UniProtKB/TrEMBL:O86315}	[TP0411-TP0917 (0.6093018)]
COG0036	COG1573	Rv1408	rpe	Ribulose-phosphate 3-epimerase (EC 5.1.3.1) (Pentose-5-phosphate 3- epimerase) (PPE) (R5P3E)	Rv1259	Rv1259	Hypothetical protein Rv1259/MT1297.1	[TP0945-TP0229 (0.685165)]
COG0217	COG0481	Rv2603c	Rv2603c	Hypothetical UPF0082 protein Rv2603c/MT2678	Rv2404c	lepA	GTP-binding protein lepA	[TP0474-TP0510 (0.76600474)]
COG0178	COG0357	Rv1638	uvrA	UvrABC system protein A (UvrA protein) (Excinuclease ABC subunit A)	Rv3919c	gidB	Methyltransferase gidB (EC 2.1.-.-) (Glucose-inhibited division protein B)	[TP0514-TP0946 (0.8569251)]
COG0472	COG2239	Rv1302	rfe	Putative undecaprenyl-phosphate alpha-N-acetylglucosaminyl 1-phosphate transferase (EC 2.7.8.-)	Rv0362	Rv0362	POSSIBLE Mg2+ TRANSPORT TRANSMEMBRANE PROTEIN	[TP0345-TP0917 (0.5059451)]
COG0472	COG2239	Rv1302	rfe	Putative undecaprenyl-phosphate alpha-N-acetylglucosaminyl 1-phosphate transferase (EC 2.7.8.-)	Rv1232c	Rv1232c	Hypothetical protein {UniProtKB/TrEMBL:O86315}	[TP0345-TP0917 (0.5059451)]
COG0472	COG2239	Rv2156c	murX	Phospho-N-acetylmuramoyl-pentapeptide-transferase (EC 2.7.8.13) (UDP- MurNAc-pentapeptide phosphotransferase)	Rv1232c	Rv1232c	Hypothetical protein {UniProtKB/TrEMBL:O86315}	[TP0345-TP0917 (0.5059451)]
COG0472	COG2239	Rv2156c	murX	Phospho-N-acetylmuramoyl-pentapeptide-transferase (EC 2.7.8.13) (UDP- MurNAc-pentapeptide phosphotransferase)	Rv0362	Rv0362	POSSIBLE Mg2+ TRANSPORT TRANSMEMBRANE PROTEIN	[TP0345-TP0917 (0.5059451)]
COG0330	COG0772	Rv1488	Rv1488	Hypothetical protein Rv1488/MT1533.2	Rv2154c	Rv2154c	Hypothetical ftsW-like protein Rv2154c/MT2213	[TP0113-TP0501 (0.70068353)]
COG0330	COG0772	Rv3090	Rv3090	HYPOTHETICAL ALANINE AND VALINE RICH PROTEIN	Rv0017c	rodA	Probable cell division protein ftsW	[TP0113-TP0501 (0.70068353)]
COG0330	COG0772	Rv3090	Rv3090	HYPOTHETICAL ALANINE AND VALINE RICH PROTEIN	Rv2154c	Rv2154c	Hypothetical ftsW-like protein Rv2154c/MT2213	[TP0113-TP0501 (0.70068353)]
COG0330	COG0772	Rv1488	Rv1488	Hypothetical protein Rv1488/MT1533.2	Rv0017c	rodA	Probable cell division protein ftsW	[TP0113-TP0501 (0.70068353)]
COG0267	COG2137	Rv2057c	Rv2057c	50S ribosomal protein L33 1	Rv2736c	recX	Regulatory protein recX	[TP0234-TP1023 (0.5769722)]
COG1109	COG1488	Rv3308	Rv3308	PROBABLE PHOSPHOMANNOMUTASE PMMB	Rv0573c	Rv0573c	Hypothetical protein {UniProtKB/TrEMBL:O53770}	[TP0413-TP0628 (0.6598422)]
COG1109	COG1488	Rv3441c	glmM	Phosphoglucosamine mutase (EC 5.4.2.10)	Rv1330c	Rv1330c	Hypothetical protein Rv1330c/MT1372	[TP0413-TP0628 (0.6598422)]
COG1109	COG1488	Rv3257c	Rv3257c	PROBABLE PHOSPHOMANNOMUTASE PMMA	Rv0573c	Rv0573c	Hypothetical protein {UniProtKB/TrEMBL:O53770}	[TP0413-TP0628 (0.6598422)]
COG1109	COG1488	Rv3257c	Rv3257c	PROBABLE PHOSPHOMANNOMUTASE PMMA	Rv1330c	Rv1330c	Hypothetical protein Rv1330c/MT1372	[TP0413-TP0628 (0.6598422)]
COG1109	COG1488	Rv3441c	glmM	Phosphoglucosamine mutase (EC 5.4.2.10)	Rv0573c	Rv0573c	Hypothetical protein {UniProtKB/TrEMBL:O53770}	[TP0413-TP0628 (0.6598422)]
COG1109	COG1488	Rv3308	Rv3308	PROBABLE PHOSPHOMANNOMUTASE PMMB	Rv1330c	Rv1330c	Hypothetical protein Rv1330c/MT1372	[TP0413-TP0628 (0.6598422)]
COG0143	COG0217	Rv1007c	metS	Methionyl-tRNA synthetase (EC 6.1.1.10) (Methionine--tRNA ligase) (MetRS)	Rv2603c	Rv2603c	Hypothetical UPF0082 protein Rv2603c/MT2678	[TP0798-TP0474 (0.7790581)]
COG0357	COG0442	Rv3919c	gidB	Methyltransferase gidB (EC 2.1.-.-) (Glucose-inhibited division protein B)	Rv2845c	proS	Prolyl-tRNA synthetase (EC 6.1.1.15) (Proline--tRNA ligase) (ProRS)	[TP0946-TP0160 (0.6515529)]
COG0586	COG1061	Rv0364	Rv0364	Hypothetical protein Rv0364/MT0380	Rv0861c	Rv0861c	PROBABLE DNA HELICASE ERCC3	[TP0779-TP0380 (0.6968711)]
COG0586	COG1061	Rv2637	Rv2637	Hypothetical protein Rv2637/MT2715	Rv2917	Rv2917	Hypothetical protein Rv2917/MT2985	[TP0779-TP0380 (0.6968711)]
COG0586	COG1061	Rv2637	Rv2637	Hypothetical protein Rv2637/MT2715	Rv1179c	Rv1179c	Hypothetical protein {UniProtKB/TrEMBL:O50435}	[TP0779-TP0380 (0.6968711)]
COG0586	COG1061	Rv0364	Rv0364	Hypothetical protein Rv0364/MT0380	Rv1179c	Rv1179c	Hypothetical protein {UniProtKB/TrEMBL:O50435}	[TP0779-TP0380 (0.6968711)]
COG0586	COG1061	Rv0364	Rv0364	Hypothetical protein Rv0364/MT0380	Rv2917	Rv2917	Hypothetical protein Rv2917/MT2985	[TP0779-TP0380 (0.6968711)]
COG0586	COG1061	Rv2637	Rv2637	Hypothetical protein Rv2637/MT2715	Rv0861c	Rv0861c	PROBABLE DNA HELICASE ERCC3	[TP0779-TP0380 (0.6968711)]
COG0564	COG1200	Rv1540	Rv1540	Hypothetical RNA pseudouridine synthase Rv1540/MT1592 (EC 5.4.99.-) (RNA-uridine isomerase) (RNA pseudouridylate synthase)	Rv2973c	recG	ATP-dependent DNA helicase recG (EC 3.6.1.-)	[TP0339-TP0687 (0.85149276)]
COG0564	COG1200	Rv3300c	Rv3300c	Pseudouridine synthase {UniProtKB/TrEMBL:O07166}	Rv2973c	recG	ATP-dependent DNA helicase recG (EC 3.6.1.-)	[TP0339-TP0687 (0.85149276)]
COG0124	COG0124	Rv2580c	hisS	Histidyl-tRNA synthetase (EC 6.1.1.21) (Histidine--tRNA ligase) (HisRS)	Rv2580c	hisS	Histidyl-tRNA synthetase (EC 6.1.1.21) (Histidine--tRNA ligase) (HisRS)	[TP0641-TP0641 (0.67365265)]
COG0290	COG1837	Rv1641	infC	Translation initiation factor IF-3	Rv2908c	Rv2908c	UPF0109 protein Rv2908c/MT2976	[TP0850-TP0906 (0.70629925)]
COG0768	COG0815	Rv2864c	Rv2864c	POSSIBLE PENICILLIN-BINDING LIPOPROTEIN	Rv2051c	Rv2051c	Polyprenol-monophosphomannose synthase Ppm1	[TP0500-TP0252 (0.87159187)]
COG0768	COG0815	Rv2163c	Rv2163c	Probable penicillin-binding membrane protein pbpB	Rv2051c	Rv2051c	Polyprenol-monophosphomannose synthase Ppm1	[TP0500-TP0252 (0.87159187)]
COG0768	COG0815	Rv0016c	Rv0016c	PROBABLE PENICILLIN-BINDING PROTEIN PBPA	Rv2051c	Rv2051c	Polyprenol-monophosphomannose synthase Ppm1	[TP0500-TP0252 (0.87159187)]
COG0768	COG0815	Rv2163c	Rv2163c	Probable penicillin-binding membrane protein pbpB	Rv2262c	Rv2262c	Hypothetical protein {UniProtKB/TrEMBL:O53536}	[TP0500-TP0252 (0.87159187)]
COG0768	COG0815	Rv2864c	Rv2864c	POSSIBLE PENICILLIN-BINDING LIPOPROTEIN	Rv2262c	Rv2262c	Hypothetical protein {UniProtKB/TrEMBL:O53536}	[TP0500-TP0252 (0.87159187)]
COG0768	COG0815	Rv0016c	Rv0016c	PROBABLE PENICILLIN-BINDING PROTEIN PBPA	Rv2262c	Rv2262c	Hypothetical protein {UniProtKB/TrEMBL:O53536}	[TP0500-TP0252 (0.87159187)]
COG1214	COG1773	Rv3421c	Rv3421c	Hypothetical protein Rv3421c/MT3530 precursor	Rv3251c	Rv3251c	PROBABLE RUBREDOXIN RUBA	[TP0876-TP0991 (0.57776016)]
COG1214	COG1773	Rv3421c	Rv3421c	Hypothetical protein Rv3421c/MT3530 precursor	Rv3250c	Rv3250c	PROBABLE RUBREDOXIN RUBB	[TP0876-TP0991 (0.57776016)]
COG0739	COG0773	Rv3786c	Rv3786c	Hypothetical protein Rv3786c/MT3894 precursor	Rv2152c	murC	UDP-N-acetylmuramate--L-alanine ligase (EC 6.3.2.8) (UDP-N- acetylmuramoyl-L-alanine synthetase)	[TP0782-TP0341 (0.8145237)]
COG0739	COG0773	Rv0950c	Rv0950c	Hypothetical protein {UniProtKB/TrEMBL:P71560}	Rv2152c	murC	UDP-N-acetylmuramate--L-alanine ligase (EC 6.3.2.8) (UDP-N- acetylmuramoyl-L-alanine synthetase)	[TP0782-TP0341 (0.8145237)]
COG0739	COG0773	Rv2891	Rv2891	Hypothetical protein Rv2891/MT2958.2 precursor	Rv2152c	murC	UDP-N-acetylmuramate--L-alanine ligase (EC 6.3.2.8) (UDP-N- acetylmuramoyl-L-alanine synthetase)	[TP0782-TP0341 (0.8145237)]
COG0220	COG1316	Rv0208c	trmB	tRNA (guanine-N(7)-)-methyltransferase (EC 2.1.1.33) (tRNA(m7G46)- methyltransferase)	Rv3484	Rv3484	POSSIBLE CONSERVED PROTEIN CPSA	[TP0464-TP0739 (0.7885255)]
COG0220	COG1316	Rv0208c	trmB	tRNA (guanine-N(7)-)-methyltransferase (EC 2.1.1.33) (tRNA(m7G46)- methyltransferase)	Rv3267	Rv3267	Hypothetical protein {UniProtKB/TrEMBL:P96872}	[TP0464-TP0739 (0.7885255)]
COG0220	COG1316	Rv0208c	trmB	tRNA (guanine-N(7)-)-methyltransferase (EC 2.1.1.33) (tRNA(m7G46)- methyltransferase)	Rv0822c	Rv0822c	Hypothetical protein {UniProtKB/TrEMBL:O53834}	[TP0464-TP0739 (0.7885255)]
COG0220	COG1316	Rv0208c	trmB	tRNA (guanine-N(7)-)-methyltransferase (EC 2.1.1.33) (tRNA(m7G46)- methyltransferase)	Rv3840	Rv3840	POSSIBLE TRANSCRIPTIONAL REGULATORY PROTEIN	[TP0464-TP0739 (0.7885255)]
COG0257	COG0564	Rv3461c	Rv3461c	50S ribosomal protein L36	Rv3300c	Rv3300c	Pseudouridine synthase {UniProtKB/TrEMBL:O07166}	[TP0209-TP0154 (0.634929)]
COG0257	COG0564	Rv3461c	Rv3461c	50S ribosomal protein L36	Rv1540	Rv1540	Hypothetical RNA pseudouridine synthase Rv1540/MT1592 (EC 5.4.99.-) (RNA-uridine isomerase) (RNA pseudouridylate synthase)	[TP0209-TP0154 (0.634929)]
COG0739	COG2239	Rv3786c	Rv3786c	Hypothetical protein Rv3786c/MT3894 precursor	Rv1232c	Rv1232c	Hypothetical protein {UniProtKB/TrEMBL:O86315}	[TP0155-TP0917 (0.6343327)]
COG0739	COG2239	Rv0950c	Rv0950c	Hypothetical protein {UniProtKB/TrEMBL:P71560}	Rv1232c	Rv1232c	Hypothetical protein {UniProtKB/TrEMBL:O86315}	[TP0155-TP0917 (0.6343327)]
COG0739	COG2239	Rv3786c	Rv3786c	Hypothetical protein Rv3786c/MT3894 precursor	Rv0362	Rv0362	POSSIBLE Mg2+ TRANSPORT TRANSMEMBRANE PROTEIN	[TP0155-TP0917 (0.6343327)]
COG0739	COG2239	Rv2891	Rv2891	Hypothetical protein Rv2891/MT2958.2 precursor	Rv0362	Rv0362	POSSIBLE Mg2+ TRANSPORT TRANSMEMBRANE PROTEIN	[TP0155-TP0917 (0.6343327)]
COG0739	COG2239	Rv0950c	Rv0950c	Hypothetical protein {UniProtKB/TrEMBL:P71560}	Rv0362	Rv0362	POSSIBLE Mg2+ TRANSPORT TRANSMEMBRANE PROTEIN	[TP0155-TP0917 (0.6343327)]
COG0739	COG2239	Rv2891	Rv2891	Hypothetical protein Rv2891/MT2958.2 precursor	Rv1232c	Rv1232c	Hypothetical protein {UniProtKB/TrEMBL:O86315}	[TP0155-TP0917 (0.6343327)]
COG1292	COG2239	Rv0917	Rv0917	Probable transport protein Rv0917/MT0942	Rv0362	Rv0362	POSSIBLE Mg2+ TRANSPORT TRANSMEMBRANE PROTEIN	[TP0106-TP0917 (0.5215956)]
COG1292	COG2239	Rv0917	Rv0917	Probable transport protein Rv0917/MT0942	Rv1232c	Rv1232c	Hypothetical protein {UniProtKB/TrEMBL:O86315}	[TP0106-TP0917 (0.5215956)]
COG0621	COG0739	Rv2733c	Rv2733c	Hypothetical UPF0004 protein Rv2733c/MT2803	Rv2891	Rv2891	Hypothetical protein Rv2891/MT2958.2 precursor	[TP0269-TP0702 (0.8475093)]
COG0621	COG0739	Rv2733c	Rv2733c	Hypothetical UPF0004 protein Rv2733c/MT2803	Rv0950c	Rv0950c	Hypothetical protein {UniProtKB/TrEMBL:P71560}	[TP0269-TP0702 (0.8475093)]
COG0621	COG0739	Rv2733c	Rv2733c	Hypothetical UPF0004 protein Rv2733c/MT2803	Rv3786c	Rv3786c	Hypothetical protein Rv3786c/MT3894 precursor	[TP0269-TP0702 (0.8475093)]
COG0257	COG1057	Rv3461c	Rv3461c	50S ribosomal protein L36	Rv2421c	nadD	Probable nicotinate-nucleotide adenylyltransferase (EC 2.7.7.18) (Deamido-NAD(+) pyrophosphorylase) (Deamido-NAD(+) diphosphorylase) (Nicotinate mononucleotide adenylyltransferase) (NaMN adenylyltransferase)	[TP0209-TP0741 (0.64932555)]
