# Supplementary material for: The Binary Protein Interactome of Treponema pallidum – The Syphilis Spirochete
Source: PLoS One. 2008 May 28;3(5):e2292. doi: 10.1371/journal.pone.0002292 (PMC2386257; doi:10.1371/journal.pone.0002292)
Supplement: Data S1 — Predicted protein-protein interactions based on our Treponema pallidum data; zip archive containing 372 files with one file per species. (6.09 MB ZIP) [file pone.0002292.s006.zip › bacteria/Mycoplasma_capricolum.tab]

340047 Mycoplasma capricolum
COG A	COG B	Locus Id A	Preferred Name(s) A	Annotation A	Locus Id B	Preferred Name(s) B	Annotation B	T. pallidum interaction
COG0201	COG0550	MCAP_0677	secY	preprotein translocase, SecY subunit	MCAP_0792	topA	DNA topoisomerase I	[TP0208-TP0394 (0.8044664)]
COG0051	COG0693	MCAP_0697	rpsJ	30S ribosomal protein S10	MCAP_0510	MCAP_0510	DJ-1 family protein	[TP0188-TP0445 (0.6307204)]
COG0180	COG0564	MCAP_0342	trpS	tryptophanyl-tRNA synthetase	MCAP_0714	MCAP_0714	Hypothetical RNA pseudouridine synthase MCAP_0714 (EC 5.4.99.-) (RNA- uridine isomerase) (RNA pseudouridylate synthase) (ORF2)	[TP0632-TP0339 (0.7885255)]
COG0180	COG0564	MCAP_0342	trpS	tryptophanyl-tRNA synthetase	MCAP_0395	MCAP_0395	ribosomal large subunit pseudouridine synthase,	[TP0632-TP0339 (0.7885255)]
COG0090	COG0223	MCAP_0693	rplB	50S ribosomal protein L2	MCAP_0520	fmt	methionyl-tRNA formyltransferase	[TP0192-TP0756 (0.8610547)]
COG0222	COG0802	MCAP_0068	rplL	50S ribosomal protein L7/L12	MCAP_0266	MCAP_0266	conserved hypothetical protein TIGR00150	[TP0240-TP0875 (0.8481433)]
COG0495	COG1214	MCAP_0659	leuS	leucyl-tRNA synthetase	MCAP_0267	MCAP_0267	metalloendopeptidase, putative	[TP0586-TP0876 (0.5571989)]
COG0192	COG0592	MCAP_0478	metK	S-adenosylmethionine synthetase (EC 2.5.1.6) (Methionine adenosyltransferase) (AdoMet synthetase) (MAT)	MCAP_0002	dnaN	DNA polymerase III subunit beta (EC 2.7.7.7)	[TP0794-TP0002 (0.8412751)]
COG0558	COG2239	MCAP_0808	pgsA	CDP-diacylglycerol--glycerol-3-phosphate	MCAP_0760	mgtE	magnesium transporter	[TP0256-TP0917 (0.6007029)]
COG0465	COG0465	MCAP_0017	ftsH	ATP-dependent metalloprotease FtsH	MCAP_0017	ftsH	ATP-dependent metalloprotease FtsH	[TP0330-TP0330 (0.73856413)]
COG0242	COG0272	MCAP_0206	def	polypeptide deformylase	MCAP_0712	ligA	DNA ligase, NAD-dependent	[TP0757-TP0634 (0.68197167)]
COG0187	COG0358	MCAP_0041	MCAP_0041	DNA gyrase, B subunit	MCAP_0504	dnaG	DNA primase	[TP1006-TP0492 (0.55112576)]
COG0187	COG0358	MCAP_0457	parE	DNA gyrase subunit B (EC 5.99.1.3)	MCAP_0504	dnaG	DNA primase	[TP1006-TP0492 (0.55112576)]
COG0237	COG0552	MCAP_0054	MCAP_0054	dephospho-CoA kinase	MCAP_0481	ftsY	signal recognition particle-docking protein	[TP0296-TP0578 (0.7885255)]
COG2812	COG2812	MCAP_0008	dnaX	DNA polymerase III gamma-tau subunits	MCAP_0008	dnaX	DNA polymerase III gamma-tau subunits	[TP1005-TP1005 (0.52391654)]
COG0223	COG0242	MCAP_0520	fmt	methionyl-tRNA formyltransferase	MCAP_0206	def	polypeptide deformylase	[TP0756-TP0757 (0.8300303)]
COG0233	COG0359	MCAP_0375	frr	ribosome recycling factor	MCAP_0106	rplI	50S ribosomal protein L9	[TP0604-TP0060 (0.5105792)]
COG0192	COG0217	MCAP_0478	metK	S-adenosylmethionine synthetase (EC 2.5.1.6) (Methionine adenosyltransferase) (AdoMet synthetase) (MAT)	MCAP_0598	MCAP_0598	Conserved hypothetical cytosolic protein	[TP0794-TP0474 (0.71912634)]
COG0201	COG2239	MCAP_0677	secY	preprotein translocase, SecY subunit	MCAP_0760	mgtE	magnesium transporter	[TP0208-TP0917 (0.5527395)]
COG0092	COG0301	MCAP_0690	rpsC	30S ribosomal protein S3	MCAP_0239	thiI	thiamine biosynthesis protein ThiI	[TP0195-TP0559 (0.66944)]
COG0544	COG1418	MCAP_0517	tig	trigger factor	MCAP_0550	MCAP_0550	HDIG/HD/KH domain protein	[TP0506-TP1018 (0.7668753)]
COG0305	COG2812	MCAP_0107	dnaC	replicative DNA helicase	MCAP_0008	dnaX	DNA polymerase III gamma-tau subunits	[TP0058-TP1005 (0.7130585)]
COG0188	COG0526	MCAP_0456	parC	DNA topoisomerase IV, A subunit	MCAP_0835	trxA	thioredoxin	[TP0005-TP0100 (0.7885434)]
COG0188	COG0526	MCAP_0040	gyrA	DNA gyrase, A subunit	MCAP_0835	trxA	thioredoxin	[TP0005-TP0100 (0.7885434)]
COG0149	COG2239	MCAP_0750	tpiA	triosephosphate isomerase	MCAP_0760	mgtE	magnesium transporter	[TP0537-TP0917 (0.5527395)]
COG0445	COG3839	MCAP_0856	gidA	glucose inhibited division protein A	MCAP_0189	MCAP_0189	multiple sugar ABC transporter, ATP-binding	[TP0044-TP0804 (0.81002605)]
COG0445	COG3839	MCAP_0856	gidA	glucose inhibited division protein A	MCAP_0454	gtsA	glycerol ABC transporter, ATP-binding protein	[TP0044-TP0804 (0.81002605)]
COG0103	COG0211	MCAP_0662	rpsI	30S ribosomal protein S9	MCAP_0414	rpmA	50S ribosomal protein L27	[TP1024-TP0743 (0.87139803)]
COG0584	COG1493	MCAP_0139	MCAP_0139	glycerophosphoryl diester phosphodiesterase	MCAP_0777	MCAP_0777	HPr(Ser) kinase/phosphatase	[TP0257-TP0591 (0.75711113)]
COG0301	COG0566	MCAP_0239	thiI	thiamine biosynthesis protein ThiI	MCAP_0462	MCAP_0462	RNA methyltransferase, TrmH family	[TP0559-TP0054 (0.678511)]
COG0301	COG0566	MCAP_0239	thiI	thiamine biosynthesis protein ThiI	MCAP_0111	MCAP_0111	RNA methyltransferase, TrmH family, group 3	[TP0559-TP0054 (0.678511)]
COG0124	COG0465	MCAP_0324	hisS	His-tRNA synthetase	MCAP_0017	ftsH	ATP-dependent metalloprotease FtsH	[TP0641-TP0330 (0.76316583)]
COG0242	COG0360	MCAP_0206	def	polypeptide deformylase	MCAP_0024	rpsF	30S ribosomal protein S6	[TP0757-TP0063 (0.54983324)]
COG0267	COG0357	MCAP_0112	rpmG	50S ribosomal protein L33	MCAP_0807	gidB	Methyltransferase gidB (EC 2.1.-.-) (Glucose-inhibited division protein B)	[TP0234-TP0946 (0.6249908)]
COG0228	COG0250	MCAP_0547	rpsP	30S ribosomal protein S16	MCAP_0114	nusG	transcription antitermination protein NusG	[TP0905-TP0236 (0.7099409)]
COG0465	COG0532	MCAP_0017	ftsH	ATP-dependent metalloprotease FtsH	MCAP_0333	infB	translation initiation factor IF-2	[TP0330-TP0891 (0.8751731)]
COG0319	COG0333	MCAP_0508	MCAP_0508	conserved hypothetical protein, TIGR00043	MCAP_0386	rpmF	50S ribosomal protein L32	[TP0650-TP0807 (0.80809164)]
COG0080	COG0301	MCAP_0065	rplK	50S ribosomal protein L11	MCAP_0239	thiI	thiamine biosynthesis protein ThiI	[TP0237-TP0559 (0.59848577)]
COG0322	COG0353	MCAP_0252	uvrC	excinuclease ABC, C subunit	MCAP_0009	recM	DNA repair protein RecM	[TP0472-TP1004 (0.53674763)]
COG0188	COG0305	MCAP_0040	gyrA	DNA gyrase, A subunit	MCAP_0107	dnaC	replicative DNA helicase	[TP0005-TP0058 (0.73312306)]
COG0188	COG0305	MCAP_0456	parC	DNA topoisomerase IV, A subunit	MCAP_0107	dnaC	replicative DNA helicase	[TP0005-TP0058 (0.73312306)]
COG0361	COG1214	MCAP_0674	infA	translation initiation factor IF-1	MCAP_0267	MCAP_0267	metalloendopeptidase, putative	[TP0097-TP0876 (0.56457245)]
COG0242	COG1187	MCAP_0206	def	polypeptide deformylase	MCAP_0600	MCAP_0600	ribosomal large subunit pseudouridine synthase	[TP0757-TP0459 (0.5284328)]
COG0242	COG0254	MCAP_0206	def	polypeptide deformylase	MCAP_0140	rpmE	ribosomal protein L31	[TP0757-TP0255 (0.6434887)]
COG0442	COG1466	MCAP_0318	proS	prolyl-tRNA synthetase	MCAP_0772	MCAP_0772	hypothetical protein	[TP0160-TP0588 (0.66563916)]
COG0305	COG0593	MCAP_0107	dnaC	replicative DNA helicase	MCAP_0001	dnaA	Chromosomal replication initiator protein dnaA	[TP0058-TP0001 (0.9013428)]
COG0264	COG0544	MCAP_0372	tsf	translation elongation factor Ts	MCAP_0517	tig	trigger factor	[TP0605-TP0506 (0.9100214)]
COG0099	COG0216	MCAP_0672	rpsM	30S ribosomal protein S13	MCAP_0144	prfA	Peptide chain release factor 1 (RF-1)	[TP0210-TP0051 (0.8775348)]
COG0442	COG0552	MCAP_0318	proS	prolyl-tRNA synthetase	MCAP_0481	ftsY	signal recognition particle-docking protein	[TP0160-TP0578 (0.56216276)]
COG0242	COG0319	MCAP_0206	def	polypeptide deformylase	MCAP_0508	MCAP_0508	conserved hypothetical protein, TIGR00043	[TP0757-TP0650 (0.630912)]
COG0465	COG0558	MCAP_0017	ftsH	ATP-dependent metalloprotease FtsH	MCAP_0808	pgsA	CDP-diacylglycerol--glycerol-3-phosphate	[TP0765-TP0256 (0.8653493)]
COG0024	COG0462	MCAP_0675	map	Methionine aminopeptidase (EC 3.4.11.18) (MAP) (Peptidase M)	MCAP_0104	prs	phosphoribosylpyrophosphate synthase	[TP0842-TP0294 (0.8762697)]
COG0125	COG0361	MCAP_0010	tmk	thymidylate kinase	MCAP_0674	infA	translation initiation factor IF-1	[TP0354-TP0097 (0.8382038)]
COG0564	COG1418	MCAP_0714	MCAP_0714	Hypothetical RNA pseudouridine synthase MCAP_0714 (EC 5.4.99.-) (RNA- uridine isomerase) (RNA pseudouridylate synthase) (ORF2)	MCAP_0550	MCAP_0550	HDIG/HD/KH domain protein	[TP0154-TP1018 (0.7668753)]
COG0564	COG1418	MCAP_0395	MCAP_0395	ribosomal large subunit pseudouridine synthase,	MCAP_0550	MCAP_0550	HDIG/HD/KH domain protein	[TP0154-TP1018 (0.7668753)]
COG0036	COG2001	MCAP_0260	rpe	ribulose-phosphate 3-epimerase	MCAP_0387	mraZ	hypothetical protein	[TP0945-TP0383 (0.685165)]
COG0036	COG2001	MCAP_0589	MCAP_0589	ribulose-phosphate 3-epimerase, putative	MCAP_0387	mraZ	hypothetical protein	[TP0945-TP0383 (0.685165)]
COG0301	COG0301	MCAP_0239	thiI	thiamine biosynthesis protein ThiI	MCAP_0239	thiI	thiamine biosynthesis protein ThiI	[TP0559-TP0559 (0.6965584)]
COG0024	COG0125	MCAP_0675	map	Methionine aminopeptidase (EC 3.4.11.18) (MAP) (Peptidase M)	MCAP_0010	tmk	thymidylate kinase	[TP0842-TP0354 (0.8096375)]
COG0618	COG1214	MCAP_0142	MCAP_0142	DHH phosphoesterase family protein, putative	MCAP_0267	MCAP_0267	metalloendopeptidase, putative	[TP0803-TP0876 (0.700686)]
COG0257	COG0779	MCAP_0673	rpmJ	50S ribosomal protein L36	MCAP_0337	MCAP_0337	UPF0090 protein MCAP_0337	[TP0209-TP0893 (0.7461857)]
COG1079	COG2239	MCAP_0039	MCAP_0039	ABC transporter, permease protein	MCAP_0760	mgtE	magnesium transporter	[TP0302-TP0917 (0.5527395)]
COG0012	COG0188	MCAP_0805	engD	GTP-dependent nucleic acid-binding protein engD	MCAP_0040	gyrA	DNA gyrase, A subunit	[TP0124-TP0005 (0.7149395)]
COG0012	COG0188	MCAP_0805	engD	GTP-dependent nucleic acid-binding protein engD	MCAP_0456	parC	DNA topoisomerase IV, A subunit	[TP0124-TP0005 (0.7149395)]
COG0154	COG2868	MCAP_0710	gatA	glutamyl-tRNA(Gln) amidotransferase, A subunit	MCAP_0413	MCAP_0413	hypothetical protein	[TP1020-TP0744 (0.70068353)]
COG0462	COG0492	MCAP_0104	prs	phosphoribosylpyrophosphate synthase	MCAP_0779	trxB	thioredoxin reductase	[TP0294-TP0814 (0.8323514)]
COG0124	COG0254	MCAP_0324	hisS	His-tRNA synthetase	MCAP_0140	rpmE	ribosomal protein L31	[TP0641-TP0255 (0.65973145)]
COG0178	COG0272	MCAP_0774	uvrA	excinuclease ABC, A subunit	MCAP_0712	ligA	DNA ligase, NAD-dependent	[TP0514-TP0634 (0.7537598)]
COG0503	COG1488	MCAP_0497	apt	adenine phosphoribosyltransferase	MCAP_0640	MCAP_0640	hypothetical protein	[TP1039-TP0628 (0.6658587)]
COG0227	COG0492	MCAP_0488	rpmB	50S ribosomal protein L28	MCAP_0779	trxB	thioredoxin reductase	[TP0362-TP0814 (0.801083)]
COG0051	COG1192	MCAP_0697	rpsJ	30S ribosomal protein S10	MCAP_0282	MCAP_0282	hypothetical protein	[TP0188-TP0272 (0.7732025)]
COG0051	COG1192	MCAP_0697	rpsJ	30S ribosomal protein S10	MCAP_0184	MCAP_0184	hypothetical protein	[TP0188-TP0272 (0.7732025)]
COG0051	COG1192	MCAP_0697	rpsJ	30S ribosomal protein S10	MCAP_0570	MCAP_0570	hypothetical protein	[TP0188-TP0272 (0.7732025)]
COG0217	COG0481	MCAP_0598	MCAP_0598	Conserved hypothetical cytosolic protein	MCAP_0321	lepA	GTP-binding protein LepA	[TP0474-TP0510 (0.76600474)]
COG0178	COG0357	MCAP_0774	uvrA	excinuclease ABC, A subunit	MCAP_0807	gidB	Methyltransferase gidB (EC 2.1.-.-) (Glucose-inhibited division protein B)	[TP0514-TP0946 (0.8569251)]
COG1109	COG1488	MCAP_0756	MCAP_0756	phosphoglucomutase/phosphomannomutase	MCAP_0640	MCAP_0640	hypothetical protein	[TP0413-TP0628 (0.6598422)]
COG0143	COG0217	MCAP_0035	metG	methionyl-tRNA synthetase	MCAP_0598	MCAP_0598	Conserved hypothetical cytosolic protein	[TP0798-TP0474 (0.7790581)]
COG0357	COG0442	MCAP_0807	gidB	Methyltransferase gidB (EC 2.1.-.-) (Glucose-inhibited division protein B)	MCAP_0318	proS	prolyl-tRNA synthetase	[TP0946-TP0160 (0.6515529)]
COG0237	COG1493	MCAP_0054	MCAP_0054	dephospho-CoA kinase	MCAP_0777	MCAP_0777	HPr(Ser) kinase/phosphatase	[TP0296-TP0591 (0.7885255)]
COG0124	COG0124	MCAP_0324	hisS	His-tRNA synthetase	MCAP_0324	hisS	His-tRNA synthetase	[TP0641-TP0641 (0.67365265)]
COG0257	COG0564	MCAP_0673	rpmJ	50S ribosomal protein L36	MCAP_0714	MCAP_0714	Hypothetical RNA pseudouridine synthase MCAP_0714 (EC 5.4.99.-) (RNA- uridine isomerase) (RNA pseudouridylate synthase) (ORF2)	[TP0209-TP0154 (0.634929)]
COG0257	COG0564	MCAP_0673	rpmJ	50S ribosomal protein L36	MCAP_0395	MCAP_0395	ribosomal large subunit pseudouridine synthase,	[TP0209-TP0154 (0.634929)]
COG0210	COG0305	MCAP_0717	uvrD	Probable DNA helicase II homolog (EC 3.6.1.-)	MCAP_0107	dnaC	replicative DNA helicase	[TP0102-TP0058 (0.8842861)]
