# Supplementary material for: The Binary Protein Interactome of Treponema pallidum – The Syphilis Spirochete
Source: PLoS One. 2008 May 28;3(5):e2292. doi: 10.1371/journal.pone.0002292 (PMC2386257; doi:10.1371/journal.pone.0002292)
Supplement: Data S1 — Predicted protein-protein interactions based on our Treponema pallidum data; zip archive containing 372 files with one file per species. (6.09 MB ZIP) [file pone.0002292.s006.zip › bacteria/Mycoplasma_gallisepticum.tab]

233150 Mycoplasma gallisepticum
COG A	COG B	Locus Id A	Preferred Name(s) A	Annotation A	Locus Id B	Preferred Name(s) B	Annotation B	T. pallidum interaction
COG0201	COG0550	MYCGA0700	secY	Preprotein translocase secY subunit	MYCGA6340	topA	DNA topoisomerase 1 (EC 5.99.1.2) (DNA topoisomerase I) (Omega- protein) (Relaxing enzyme) (Untwisting enzyme) (Swivelase)	[TP0208-TP0394 (0.8044664)]
COG0051	COG0693	MYCGA0500	rpsJ	30S ribosomal protein S10	MYCGA2110	MGA_0998	Conserved hypothetical {UniProtKB/TrEMBL:Q7NBQ2}	[TP0188-TP0445 (0.6307204)]
COG0051	COG0693	MYCGA0500	rpsJ	30S ribosomal protein S10	MYCGA1610	MGA_0902	Conserved hypothetical {UniProtKB/TrEMBL:Q7NBU9}	[TP0188-TP0445 (0.6307204)]
COG0180	COG0564	MYCGA5470	trpS	Tryptophanyl-tRNA synthetase (EC 6.1.1.2) (Tryptophan--tRNA ligase) (TrpRS)	MYCGA2090	MGA_0996	RluA {UniProtKB/TrEMBL:Q7NBQ4}	[TP0632-TP0339 (0.7885255)]
COG0180	COG0564	MYCGA5470	trpS	Tryptophanyl-tRNA synthetase (EC 6.1.1.2) (Tryptophan--tRNA ligase) (TrpRS)	MYCGA4970	MGA_0186	RluA {UniProtKB/TrEMBL:Q7NAY8}	[TP0632-TP0339 (0.7885255)]
COG0090	COG0223	MYCGA0540	rplB	50S ribosomal protein L2	MYCGA1290	MGA_0846	Fmt {UniProtKB/TrEMBL:Q7NBY1}	[TP0192-TP0756 (0.8610547)]
COG0632	COG2255	MYCGA6040	MGA_0407	RuvA {UniProtKB/TrEMBL:Q7NAN2}	MYCGA6030	MGA_0404	RuvB {UniProtKB/TrEMBL:Q7NAN3}	[TP0543-TP0162 (0.9659884)]
COG0495	COG1214	MYCGA4330	leuS	Leucyl-tRNA synthetase (EC 6.1.1.4) (Leucine--tRNA ligase) (LeuRS)	MYCGA2080	MGA_0995	Conserved hypothetical {UniProtKB/TrEMBL:Q7NBQ5}	[TP0586-TP0876 (0.5571989)]
COG0192	COG0592	MYCGA4640	MGA_0128	MetK {UniProtKB/TrEMBL:Q7NB16}	MYCGA7260	MGA_0618	DnaN {UniProtKB/TrEMBL:Q7NAD4}	[TP0794-TP0002 (0.8412751)]
COG0257	COG1253	MYCGA6310	MGA_1320d	50S ribosomal protein L36	MYCGA4890	MGA_0173	Conserved hypothetical {UniProtKB/TrEMBL:Q7NAZ4}	[TP0209-TP0027 (0.74441797)]
COG0060	COG0681	MYCGA3190	ileS	Isoleucyl-tRNA synthetase (EC 6.1.1.5) (Isoleucine--tRNA ligase) (IleRS)	MYCGA2570	MGA_1091	LepB {UniProtKB/TrEMBL:Q7NBL1}	[TP0452-TP0185 (0.79878455)]
COG0465	COG0465	MYCGA0260	MGA_0659	FtsH {UniProtKB/TrEMBL:Q7NC55}	MYCGA0260	MGA_0659	FtsH {UniProtKB/TrEMBL:Q7NC55}	[TP0330-TP0330 (0.73856413)]
COG0242	COG0272	MYCGA6410	def	Peptide deformylase (EC 3.5.1.88) (PDF) (Polypeptide deformylase)	MYCGA7000	MGA_0569	Lig {UniProtKB/TrEMBL:Q7NAF8}	[TP0757-TP0634 (0.68197167)]
COG0187	COG0358	MYCGA4200	parE	DNA topoisomerase 4 subunit B (EC 5.99.1.-) (Topoisomerase IV subunit B) (TopIIB)	MYCGA3900	MGA_0013	DnaG {UniProtKB/TrEMBL:Q7NB89}	[TP1006-TP0492 (0.55112576)]
COG0187	COG0358	MYCGA7240	gyrB	DNA gyrase subunit B (EC 5.99.1.3)	MYCGA3900	MGA_0013	DnaG {UniProtKB/TrEMBL:Q7NB89}	[TP1006-TP0492 (0.55112576)]
COG1154	COG2812	MYCGA3530	MGA_1268	Dxs {UniProtKB/TrEMBL:Q7NBC6}	MYCGA6010	MGA_0401	DnaX {UniProtKB/TrEMBL:Q7NAN5}	[TP0824-TP1005 (0.68180764)]
COG0237	COG0552	MYCGA2350	MYCGA2350	CoaE {UniProtKB/TrEMBL:Q7NBN3}	MYCGA1710	MGA_0919	FtsY {UniProtKB/TrEMBL:Q7NBT9}	[TP0296-TP0578 (0.7885255)]
COG0783	COG1079	MYCGA1940	MGA_0965	Neutrophil activating factor	MYCGA5870	MGA_0365	ABC-type transport system permease	[TP1038-TP0302 (0.79878455)]
COG2812	COG2812	MYCGA6010	MGA_0401	DnaX {UniProtKB/TrEMBL:Q7NAN5}	MYCGA6010	MGA_0401	DnaX {UniProtKB/TrEMBL:Q7NAN5}	[TP1005-TP1005 (0.52391654)]
COG0223	COG0234	MYCGA1290	MGA_0846	Fmt {UniProtKB/TrEMBL:Q7NBY1}	MYCGA4780	MGA_0153	GroES/Hsp10 {UniProtKB/TrEMBL:Q7MBB1}	[TP0756-TP1013 (0.64276713)]
COG0357	COG0459	MYCGA6440	gidB	Methyltransferase gidB (EC 2.1.-.-) (Glucose-inhibited division protein B)	MYCGA4770	groL	60 kDa chaperonin (Protein Cpn60) (groEL protein)	[TP0946-TP0030 (0.68326145)]
COG0223	COG0242	MYCGA1290	MGA_0846	Fmt {UniProtKB/TrEMBL:Q7NBY1}	MYCGA6410	def	Peptide deformylase (EC 3.5.1.88) (PDF) (Polypeptide deformylase)	[TP0756-TP0757 (0.8300303)]
COG0233	COG0359	MYCGA0900	frr	Ribosome recycling factor (Ribosome-releasing factor) (RRF)	MYCGA6120	MGA_0420	RplI {UniProtKB/TrEMBL:Q7NAM4}	[TP0604-TP0060 (0.5105792)]
COG0192	COG0217	MYCGA4640	MGA_0128	MetK {UniProtKB/TrEMBL:Q7NB16}	MYCGA1330	MGA_0851	Hypothetical UPF0082 protein MYCGA1330	[TP0794-TP0474 (0.71912634)]
COG0092	COG0301	MYCGA0570	rpsC	30S ribosomal protein S3	MYCGA5000	MGA_0192	ThiI {UniProtKB/TrEMBL:Q7NAY5}	[TP0195-TP0559 (0.66944)]
COG0544	COG1418	MYCGA3730	tig	Trigger factor {UniProtKB/Swiss-Prot:Q7NBA6}	MYCGA4710	MGA_0141	Conserved hypothetical {UniProtKB/TrEMBL:Q7NB09}	[TP0506-TP1018 (0.7668753)]
COG0305	COG2812	MYCGA6110	MGA_0419	DnaB {UniProtKB/TrEMBL:Q7NAM5}	MYCGA6010	MGA_0401	DnaX {UniProtKB/TrEMBL:Q7NAN5}	[TP0058-TP1005 (0.7130585)]
COG0188	COG0526	MYCGA4190	MGA_0056	ParC/GyrA {UniProtKB/TrEMBL:Q7NB60}	MYCGA6330	trx	Thioredoxin {UniProtKB/Swiss-Prot:Q9R6P9}	[TP0005-TP0100 (0.7885434)]
COG0188	COG0526	MYCGA7230	gyrA	DNA gyrase subunit A (EC 5.99.1.3)	MYCGA6330	trx	Thioredoxin {UniProtKB/Swiss-Prot:Q9R6P9}	[TP0005-TP0100 (0.7885434)]
COG0242	COG1744	MYCGA6410	def	Peptide deformylase (EC 3.5.1.88) (PDF) (Polypeptide deformylase)	MYCGA5980	MGA_0398	Macrophage-activating lipoprotein-like protein	[TP0757-TP0298 (0.51512045)]
COG0445	COG3839	MYCGA6430	gidA	tRNA uridine 5-carboxymethylaminomethyl modification enzyme gidA (Glucose-inhibited division protein A)	MYCGA0340	MGA_0677	ABC transporter ATP-binding protein	[TP0044-TP0804 (0.81002605)]
COG0445	COG3839	MYCGA6430	gidA	tRNA uridine 5-carboxymethylaminomethyl modification enzyme gidA (Glucose-inhibited division protein A)	MYCGA2460	MGA_1076	ABC transporter ATP-binding protein	[TP0044-TP0804 (0.81002605)]
COG0103	COG0211	MYCGA2940	rpsI	30S ribosomal protein S9	MYCGA3690	rpmA	50S ribosomal protein L27	[TP1024-TP0743 (0.87139803)]
COG0301	COG0566	MYCGA5000	MGA_0192	ThiI {UniProtKB/TrEMBL:Q7NAY5}	MYCGA6780	MGA_0532	SpoU {UniProtKB/TrEMBL:Q7NAH8}	[TP0559-TP0054 (0.678511)]
COG0301	COG0566	MYCGA5000	MGA_0192	ThiI {UniProtKB/TrEMBL:Q7NAY5}	MYCGA4980	MGA_0188	SpoU {UniProtKB/TrEMBL:Q7NAY7}	[TP0559-TP0054 (0.678511)]
COG0124	COG0465	MYCGA1840	hisS	Histidyl-tRNA synthetase (EC 6.1.1.21) (Histidine--tRNA ligase) (HisRS)	MYCGA0260	MGA_0659	FtsH {UniProtKB/TrEMBL:Q7NC55}	[TP0641-TP0330 (0.76316583)]
COG0257	COG0719	MYCGA6310	MGA_1320d	50S ribosomal protein L36	MYCGA2810	MGA_1130	Conserved hypothetical {UniProtKB/TrEMBL:Q7NBI7}	[TP0209-TP0612 (0.6772987)]
COG0257	COG0719	MYCGA6310	MGA_1320d	50S ribosomal protein L36	MYCGA2780	MGA_1127	Conserved hypothetical {UniProtKB/TrEMBL:Q7NBJ0}	[TP0209-TP0612 (0.6772987)]
COG0242	COG0360	MYCGA6410	def	Peptide deformylase (EC 3.5.1.88) (PDF) (Polypeptide deformylase)	MYCGA6150	rpsF	30S ribosomal protein S6	[TP0757-TP0063 (0.54983324)]
COG0267	COG0357	MYCGA4460	MGA_1319	RpmG {UniProtKB/TrEMBL:Q7NB34}	MYCGA6440	gidB	Methyltransferase gidB (EC 2.1.-.-) (Glucose-inhibited division protein B)	[TP0234-TP0946 (0.6249908)]
COG0267	COG0357	MYCGA6485	MYCGA6485	annotation not available	MYCGA6440	gidB	Methyltransferase gidB (EC 2.1.-.-) (Glucose-inhibited division protein B)	[TP0234-TP0946 (0.6249908)]
COG0228	COG0250	MYCGA6260	rpsP	30S ribosomal protein S16	MYCGA6470	MGA_0473	NusG {UniProtKB/TrEMBL:Q7NAK3}	[TP0905-TP0236 (0.7099409)]
COG0465	COG0532	MYCGA0260	MGA_0659	FtsH {UniProtKB/TrEMBL:Q7NC55}	MYCGA1150	infB	Translation initiation factor IF-2	[TP0330-TP0891 (0.8751731)]
COG0234	COG0445	MYCGA4780	MGA_0153	GroES/Hsp10 {UniProtKB/TrEMBL:Q7MBB1}	MYCGA6430	gidA	tRNA uridine 5-carboxymethylaminomethyl modification enzyme gidA (Glucose-inhibited division protein A)	[TP1013-TP0044 (0.813164)]
COG0687	COG0693	MYCGA4660	MGA_0131	Conserved hypothetical {UniProtKB/TrEMBL:Q7NB14}	MYCGA1610	MGA_0902	Conserved hypothetical {UniProtKB/TrEMBL:Q7NBU9}	[TP0655-TP0445 (0.5706956)]
COG0687	COG0693	MYCGA4660	MGA_0131	Conserved hypothetical {UniProtKB/TrEMBL:Q7NB14}	MYCGA2110	MGA_0998	Conserved hypothetical {UniProtKB/TrEMBL:Q7NBQ2}	[TP0655-TP0445 (0.5706956)]
COG0080	COG0301	MYCGA6640	rplK	50S ribosomal protein L11	MYCGA5000	MGA_0192	ThiI {UniProtKB/TrEMBL:Q7NAY5}	[TP0237-TP0559 (0.59848577)]
COG0322	COG0353	MYCGA3550	MGA_1269	UvrC {UniProtKB/TrEMBL:Q7NBC4}	MYCGA5990	MGA_0399	RecR {UniProtKB/TrEMBL:Q7NAN7}	[TP0472-TP1004 (0.53674763)]
COG0188	COG0305	MYCGA4190	MGA_0056	ParC/GyrA {UniProtKB/TrEMBL:Q7NB60}	MYCGA6110	MGA_0419	DnaB {UniProtKB/TrEMBL:Q7NAM5}	[TP0005-TP0058 (0.73312306)]
COG0188	COG0305	MYCGA7230	gyrA	DNA gyrase subunit A (EC 5.99.1.3)	MYCGA6110	MGA_0419	DnaB {UniProtKB/TrEMBL:Q7NAM5}	[TP0005-TP0058 (0.73312306)]
COG0361	COG1214	MYCGA6320	infA	Translation initiation factor IF-1	MYCGA2080	MGA_0995	Conserved hypothetical {UniProtKB/TrEMBL:Q7NBQ5}	[TP0097-TP0876 (0.56457245)]
COG0242	COG0254	MYCGA6410	def	Peptide deformylase (EC 3.5.1.88) (PDF) (Polypeptide deformylase)	MYCGA1360	MGA_0862	RpmE {UniProtKB/TrEMBL:Q7NBX4}	[TP0757-TP0255 (0.6434887)]
COG0442	COG1466	MYCGA2210	MGA_1022	ProS {UniProtKB/TrEMBL:Q7NBP5}	MYCGA5660	MGA_0336	Conserved hypothetical {UniProtKB/TrEMBL:Q7NAR9}	[TP0160-TP0588 (0.66563916)]
COG0305	COG0593	MYCGA6110	MGA_0419	DnaB {UniProtKB/TrEMBL:Q7NAM5}	MYCGA0030	MGA_0622	DnaA {UniProtKB/TrEMBL:Q7NC75}	[TP0058-TP0001 (0.9013428)]
COG0264	COG0544	MYCGA0880	tsf	Elongation factor Ts (EF-Ts)	MYCGA3730	tig	Trigger factor {UniProtKB/Swiss-Prot:Q7NBA6}	[TP0605-TP0506 (0.9100214)]
COG0099	COG0216	MYCGA6300	rpsM	30S ribosomal protein S13	MYCGA1370	prfA	Peptide chain release factor 1 (RF-1)	[TP0210-TP0051 (0.8775348)]
COG0442	COG0552	MYCGA2210	MGA_1022	ProS {UniProtKB/TrEMBL:Q7NBP5}	MYCGA1710	MGA_0919	FtsY {UniProtKB/TrEMBL:Q7NBT9}	[TP0160-TP0578 (0.56216276)]
COG0242	COG0319	MYCGA6410	def	Peptide deformylase (EC 3.5.1.88) (PDF) (Polypeptide deformylase)	MYCGA3940	MGA_0019	Hypothetical UPF0054 protein MYCGA3940	[TP0757-TP0650 (0.630912)]
COG0465	COG0558	MYCGA0260	MGA_0659	FtsH {UniProtKB/TrEMBL:Q7NC55}	MYCGA2400	MGA_1067	PgsA {UniProtKB/TrEMBL:Q7NBM8}	[TP0765-TP0256 (0.8653493)]
COG0024	COG0462	MYCGA0720	map	Methionine aminopeptidase (EC 3.4.11.18) (MAP) (Peptidase M)	MYCGA5750	MGA_0348	PrsA {UniProtKB/TrEMBL:Q7NAR0}	[TP0842-TP0294 (0.8762697)]
COG0125	COG0361	MYCGA7210	tmk	Thymidylate kinase {UniProtKB/Swiss-Prot:Q7NAD7}	MYCGA6320	infA	Translation initiation factor IF-1	[TP0354-TP0097 (0.8382038)]
COG0564	COG1418	MYCGA2090	MGA_0996	RluA {UniProtKB/TrEMBL:Q7NBQ4}	MYCGA4710	MGA_0141	Conserved hypothetical {UniProtKB/TrEMBL:Q7NB09}	[TP0154-TP1018 (0.7668753)]
COG0564	COG1418	MYCGA4970	MGA_0186	RluA {UniProtKB/TrEMBL:Q7NAY8}	MYCGA4710	MGA_0141	Conserved hypothetical {UniProtKB/TrEMBL:Q7NB09}	[TP0154-TP1018 (0.7668753)]
COG0036	COG2001	MYCGA6350	MGA_0455	Rpe {UniProtKB/TrEMBL:Q7NAL1}	MYCGA4010	mraZ	Protein mraZ {UniProtKB/Swiss-Prot:Q7NB78}	[TP0945-TP0383 (0.685165)]
COG0301	COG0301	MYCGA5000	MGA_0192	ThiI {UniProtKB/TrEMBL:Q7NAY5}	MYCGA5000	MGA_0192	ThiI {UniProtKB/TrEMBL:Q7NAY5}	[TP0559-TP0559 (0.6965584)]
COG0024	COG0125	MYCGA0720	map	Methionine aminopeptidase (EC 3.4.11.18) (MAP) (Peptidase M)	MYCGA7210	tmk	Thymidylate kinase {UniProtKB/Swiss-Prot:Q7NAD7}	[TP0842-TP0354 (0.8096375)]
COG0618	COG1214	MYCGA4990	MGA_0190	Conserved hypothetical {UniProtKB/TrEMBL:Q7NAY6}	MYCGA2080	MGA_0995	Conserved hypothetical {UniProtKB/TrEMBL:Q7NBQ5}	[TP0803-TP0876 (0.700686)]
COG0618	COG1214	MYCGA0370	MGA_0683	MgpA-like {UniProtKB/TrEMBL:Q7NC44}	MYCGA2080	MGA_0995	Conserved hypothetical {UniProtKB/TrEMBL:Q7NBQ5}	[TP0803-TP0876 (0.700686)]
COG0012	COG0188	MYCGA6620	MGA_0500	GTP-binding protein {UniProtKB/TrEMBL:Q8RLE1}	MYCGA7230	gyrA	DNA gyrase subunit A (EC 5.99.1.3)	[TP0124-TP0005 (0.7149395)]
COG0012	COG0188	MYCGA6620	MGA_0500	GTP-binding protein {UniProtKB/TrEMBL:Q8RLE1}	MYCGA4190	MGA_0056	ParC/GyrA {UniProtKB/TrEMBL:Q7NB60}	[TP0124-TP0005 (0.7149395)]
COG0154	COG2868	MYCGA6070	MGA_0413	GatA {UniProtKB/TrEMBL:Q7NAM9}	MYCGA3680	MGA_1291	Conserved hypothetical {UniProtKB/TrEMBL:Q7NBB1}	[TP1020-TP0744 (0.70068353)]
COG0462	COG0492	MYCGA5750	MGA_0348	PrsA {UniProtKB/TrEMBL:Q7NAR0}	MYCGA4610	MGA_0124	TrxB {UniProtKB/TrEMBL:Q7NB19}	[TP0294-TP0814 (0.8323514)]
COG0462	COG0492	MYCGA5750	MGA_0348	PrsA {UniProtKB/TrEMBL:Q7NAR0}	MYCGA3300	MGA_1221	TrxB {UniProtKB/TrEMBL:Q7NBE9}	[TP0294-TP0814 (0.8323514)]
COG0124	COG0254	MYCGA1840	hisS	Histidyl-tRNA synthetase (EC 6.1.1.21) (Histidine--tRNA ligase) (HisRS)	MYCGA1360	MGA_0862	RpmE {UniProtKB/TrEMBL:Q7NBX4}	[TP0641-TP0255 (0.65973145)]
COG0178	COG0272	MYCGA0870	MGA_0778	UvrA {UniProtKB/TrEMBL:Q7NC22}	MYCGA7000	MGA_0569	Lig {UniProtKB/TrEMBL:Q7NAF8}	[TP0514-TP0634 (0.7537598)]
COG1192	COG2214	MYCGA0010	MGA_0619	ParA/Soj {UniProtKB/TrEMBL:Q7NC77}	MYCGA7250	MGA_0617	DnaJ/CbpA {UniProtKB/TrEMBL:Q7NAD5}	[TP0272-TP0843 (0.8210422)]
COG0257	COG0681	MYCGA6310	MGA_1320d	50S ribosomal protein L36	MYCGA2570	MGA_1091	LepB {UniProtKB/TrEMBL:Q7NBL1}	[TP0209-TP0926 (0.69083804)]
COG0503	COG1488	MYCGA1890	apt	Adenine phosphoribosyltransferase (EC 2.4.2.7) (APRT)	MYCGA6170	MGA_0428	PncB {UniProtKB/TrEMBL:Q7NAL9}	[TP1039-TP0628 (0.6658587)]
COG0227	COG0492	MYCGA5300	rpmB	50S ribosomal protein L28	MYCGA4610	MGA_0124	TrxB {UniProtKB/TrEMBL:Q7NB19}	[TP0362-TP0814 (0.801083)]
COG0227	COG0492	MYCGA5300	rpmB	50S ribosomal protein L28	MYCGA3300	MGA_1221	TrxB {UniProtKB/TrEMBL:Q7NBE9}	[TP0362-TP0814 (0.801083)]
COG0051	COG1192	MYCGA0500	rpsJ	30S ribosomal protein S10	MYCGA0010	MGA_0619	ParA/Soj {UniProtKB/TrEMBL:Q7NC77}	[TP0188-TP0272 (0.7732025)]
COG0442	COG0459	MYCGA2210	MGA_1022	ProS {UniProtKB/TrEMBL:Q7NBP5}	MYCGA4770	groL	60 kDa chaperonin (Protein Cpn60) (groEL protein)	[TP0160-TP0030 (0.7719589)]
COG0255	COG1354	MYCGA0590	rpmC	50S ribosomal protein L29	MYCGA4030	scpA	Segregation and condensation protein A	[TP0197-TP0691 (0.70609456)]
COG0217	COG0481	MYCGA1330	MGA_0851	Hypothetical UPF0082 protein MYCGA1330	MYCGA5530	lepA	GTP-binding protein lepA	[TP0474-TP0510 (0.76600474)]
COG0178	COG0357	MYCGA0870	MGA_0778	UvrA {UniProtKB/TrEMBL:Q7NC22}	MYCGA6440	gidB	Methyltransferase gidB (EC 2.1.-.-) (Glucose-inhibited division protein B)	[TP0514-TP0946 (0.8569251)]
COG0154	COG1624	MYCGA6070	MGA_0413	GatA {UniProtKB/TrEMBL:Q7NAM9}	MYCGA4570	MGA_0119	Conserved hypothetical {UniProtKB/TrEMBL:Q7NB23}	[TP1020-TP0826 (0.7964557)]
COG1109	COG1488	MYCGA5820	MGA_0358	CpsG {UniProtKB/TrEMBL:Q7NAQ3}	MYCGA6170	MGA_0428	PncB {UniProtKB/TrEMBL:Q7NAL9}	[TP0413-TP0628 (0.6598422)]
COG0143	COG0217	MYCGA1570	MGA_0893	MetS/MetG {UniProtKB/TrEMBL:Q7NBV3}	MYCGA1330	MGA_0851	Hypothetical UPF0082 protein MYCGA1330	[TP0798-TP0474 (0.7790581)]
COG0143	COG0217	MYCGA1530	MGA_0884	MetG {UniProtKB/TrEMBL:Q7NBV7}	MYCGA1330	MGA_0851	Hypothetical UPF0082 protein MYCGA1330	[TP0798-TP0474 (0.7790581)]
COG0357	COG0442	MYCGA6440	gidB	Methyltransferase gidB (EC 2.1.-.-) (Glucose-inhibited division protein B)	MYCGA2210	MGA_1022	ProS {UniProtKB/TrEMBL:Q7NBP5}	[TP0946-TP0160 (0.6515529)]
COG0237	COG1493	MYCGA2350	MYCGA2350	CoaE {UniProtKB/TrEMBL:Q7NBN3}	MYCGA7160	hprK	HPr kinase/phosphorylase (EC 2.7.11.-) (EC 2.7.4.-) (HPrK/P) (HPr(Ser) kinase/phosphorylase)	[TP0296-TP0591 (0.7885255)]
COG0124	COG0124	MYCGA1840	hisS	Histidyl-tRNA synthetase (EC 6.1.1.21) (Histidine--tRNA ligase) (HisRS)	MYCGA1840	hisS	Histidyl-tRNA synthetase (EC 6.1.1.21) (Histidine--tRNA ligase) (HisRS)	[TP0641-TP0641 (0.67365265)]
COG0257	COG0564	MYCGA6310	MGA_1320d	50S ribosomal protein L36	MYCGA2090	MGA_0996	RluA {UniProtKB/TrEMBL:Q7NBQ4}	[TP0209-TP0154 (0.634929)]
COG0257	COG0564	MYCGA6310	MGA_1320d	50S ribosomal protein L36	MYCGA4970	MGA_0186	RluA {UniProtKB/TrEMBL:Q7NAY8}	[TP0209-TP0154 (0.634929)]
COG0210	COG0305	MYCGA3800	MGA_1313	UvrD {UniProtKB/TrEMBL:Q7NB99}	MYCGA6110	MGA_0419	DnaB {UniProtKB/TrEMBL:Q7NAM5}	[TP0102-TP0058 (0.8842861)]
