# Supplementary material for: The Binary Protein Interactome of Treponema pallidum – The Syphilis Spirochete
Source: PLoS One. 2008 May 28;3(5):e2292. doi: 10.1371/journal.pone.0002292 (PMC2386257; doi:10.1371/journal.pone.0002292)
Supplement: Data S1 — Predicted protein-protein interactions based on our Treponema pallidum data; zip archive containing 372 files with one file per species. (6.09 MB ZIP) [file pone.0002292.s006.zip › bacteria/Mycoplasma_hyopneumoniae_232.tab]

295358 Mycoplasma hyopneumoniae 232
COG A	COG B	Locus Id A	Preferred Name(s) A	Annotation A	Locus Id B	Preferred Name(s) B	Annotation B	T. pallidum interaction
COG0201	COG0550	mhp207	mhp207	Preprotein translocase secy subunit	mhp097	mhp097	DNA topoisomerase I {UniProtKB/TrEMBL:Q601V4}	[TP0208-TP0394 (0.8044664)]
COG0051	COG0693	mhp186	rpsJ	30S ribosomal protein S10	mhp127	mhp127	Hypothetical protein {UniProtKB/TrEMBL:Q601S4}	[TP0188-TP0445 (0.6307204)]
COG0180	COG0564	mhp609	mhp609	Tryptophanyl-tRNA synthetase	mhp457	mhp457	Pseudouridine synthase {UniProtKB/TrEMBL:Q600J8}	[TP0632-TP0339 (0.7885255)]
COG0180	COG0564	mhp609	mhp609	Tryptophanyl-tRNA synthetase	mhp015	mhp015	Ribosomal large subunit pseudouridine synthase	[TP0632-TP0339 (0.7885255)]
COG0632	COG2255	mhp421	mhp421	Branch migration of holliday structures; repair	mhp422	ruvB	Holliday junction ATP-dependent DNA helicase ruvB (EC 3.6.1.-)	[TP0543-TP0162 (0.9659884)]
COG0222	COG0802	mhp637	mhp637	50s ribosomal protein L7/l12	mhp634	mhp634	Hypothetical protein {UniProtKB/TrEMBL:Q5ZZS3}	[TP0240-TP0875 (0.8481433)]
COG0495	COG1214	mhp667	mhp667	Leucyl-tRNA synthetase {UniProtKB/TrEMBL:Q5ZZP0}	mhp554	mhp554	Hypothetical protein {UniProtKB/TrEMBL:Q600A2}	[TP0586-TP0876 (0.5571989)]
COG0192	COG0592	mhp450	mhp450	S-adenosylmethionine synthetase	mhp002	mhp002	DNA polymerase III, beta chain	[TP0794-TP0002 (0.8412751)]
COG0060	COG0681	mhp033	ileS	Isoleucyl-tRNA synthetase (EC 6.1.1.5) (Isoleucine--tRNA ligase) (IleRS)	mhp028	mhp028	Signal peptidase I {UniProtKB/TrEMBL:Q602C2}	[TP0452-TP0185 (0.79878455)]
COG0558	COG2239	mhp099	mhp099	Phosphatidylglycerophosphate synthase	mhp485	mhp485	MG2+ ion transporter {UniProtKB/TrEMBL:Q600H0}	[TP0256-TP0917 (0.6007029)]
COG0658	COG1187	mhp375	mhp375	Putative membrane lipoprotein	mhp215	mhp215	Hypothetical protein {UniProtKB/TrEMBL:Q601I7}	[TP0336-TP0459 (0.6079956)]
COG0465	COG0465	mhp175	mhp175	Cell division protein {UniProtKB/TrEMBL:Q601M7}	mhp175	mhp175	Cell division protein {UniProtKB/TrEMBL:Q601M7}	[TP0330-TP0330 (0.73856413)]
COG0187	COG0358	mhp035	mhp035	Topoisomerase IV subunit B	mhp062	mhp062	DNA primase {UniProtKB/TrEMBL:Q601Y9}	[TP1006-TP0492 (0.55112576)]
COG0187	COG0358	mhp270	mhp270	DNA gyrase subunit B {UniProtKB/TrEMBL:Q601D2}	mhp062	mhp062	DNA primase {UniProtKB/TrEMBL:Q601Y9}	[TP1006-TP0492 (0.55112576)]
COG0080	COG0265	mhp459	mhp459	50s ribosomal protein L11	mhp586	mhp586	Putative serine proteinase	[TP0237-TP0773 (0.6164146)]
COG0783	COG1079	mhp456	mhp456	Neutrophil activating protein	mhp626	mhp626	Hypothetical protein {UniProtKB/TrEMBL:Q5ZZT1}	[TP1038-TP0302 (0.79878455)]
COG2812	COG2812	mhp123	mhp123	DNA polymerase III gamma-tau subunits	mhp123	mhp123	DNA polymerase III gamma-tau subunits	[TP1005-TP1005 (0.52391654)]
COG0233	COG0359	mhp551	mhp551	Ribosome releasing factor	mhp665	mhp665	50s ribosomal protein L9	[TP0604-TP0060 (0.5105792)]
COG0265	COG0492	mhp586	mhp586	Putative serine proteinase	mhp281	mhp281	Thioredoxin reductase {UniProtKB/TrEMBL:Q601C1}	[TP0773-TP0814 (0.6926654)]
COG0192	COG0217	mhp450	mhp450	S-adenosylmethionine synthetase	mhp472	mhp472	Hypothetical UPF0082 protein mhp472	[TP0794-TP0474 (0.71912634)]
COG0201	COG2239	mhp207	mhp207	Preprotein translocase secy subunit	mhp485	mhp485	MG2+ ion transporter {UniProtKB/TrEMBL:Q600H0}	[TP0208-TP0917 (0.5527395)]
COG0305	COG2812	mhp664	mhp664	Replicative DNA helicase	mhp123	mhp123	DNA polymerase III gamma-tau subunits	[TP0058-TP1005 (0.7130585)]
COG0149	COG2239	mhp277	tpi	Triosephosphate isomerase (EC 5.3.1.1) (TIM) (Triose-phosphate isomerase)	mhp485	mhp485	MG2+ ion transporter {UniProtKB/TrEMBL:Q600H0}	[TP0537-TP0917 (0.5527395)]
COG0445	COG3839	mhp003	gidA	tRNA uridine 5-carboxymethylaminomethyl modification enzyme gidA (Glucose-inhibited division protein A)	mhp391	mhp391	Glycerol transporter subunit A	[TP0044-TP0804 (0.81002605)]
COG0445	COG3839	mhp003	gidA	tRNA uridine 5-carboxymethylaminomethyl modification enzyme gidA (Glucose-inhibited division protein A)	mhp380	mhp380	ABC transporter ATP-binding protein	[TP0044-TP0804 (0.81002605)]
COG0103	COG0211	mhp671	mhp671	30s ribosomal protein S9	mhp249	rpmA	50S ribosomal protein L27	[TP1024-TP0743 (0.87139803)]
COG0124	COG0465	mhp138	hisS	Histidyl-tRNA synthetase (EC 6.1.1.21) (Histidine--tRNA ligase) (HisRS)	mhp175	mhp175	Cell division protein {UniProtKB/TrEMBL:Q601M7}	[TP0641-TP0330 (0.76316583)]
COG0267	COG0357	mhp679	mhp679	50s ribosomal protein L33	mhp676	mhp676	Glucose inhibited division protein B	[TP0234-TP0946 (0.6249908)]
COG0228	COG0250	mhp094	rpsP	30S ribosomal protein S16	mhp657	mhp657	Transcription antitermination protein	[TP0905-TP0236 (0.7099409)]
COG0465	COG0532	mhp175	mhp175	Cell division protein {UniProtKB/TrEMBL:Q601M7}	mhp601	infB	Translation initiation factor IF-2	[TP0330-TP0891 (0.8751731)]
COG0265	COG1381	mhp586	mhp586	Putative serine proteinase	mhp227	mhp227	Hypothetical protein {UniProtKB/TrEMBL:Q601H5}	[TP0773-TP0636 (0.870009)]
COG0687	COG0693	mhp556	mhp556	Hypothetical protein {UniProtKB/TrEMBL:Q600A0}	mhp127	mhp127	Hypothetical protein {UniProtKB/TrEMBL:Q601S4}	[TP0655-TP0445 (0.5706956)]
COG0322	COG0353	mhp070	mhp070	Excinuclease ABC subunit C	mhp121	mhp121	Recombination protein recR	[TP0472-TP1004 (0.53674763)]
COG0188	COG0305	mhp034	mhp034	Topoisomerase IV subunit A	mhp664	mhp664	Replicative DNA helicase	[TP0005-TP0058 (0.73312306)]
COG0188	COG0305	mhp545	mhp545	DNA gyrase subunit A {UniProtKB/TrEMBL:Q600B1}	mhp664	mhp664	Replicative DNA helicase	[TP0005-TP0058 (0.73312306)]
COG0361	COG1214	mhp210	infA	Translation initiation factor IF-1	mhp554	mhp554	Hypothetical protein {UniProtKB/TrEMBL:Q600A2}	[TP0097-TP0876 (0.56457245)]
COG1385	COG2812	mhp181	mhp181	Hypothetical UPF0088 protein mhp181	mhp123	mhp123	DNA polymerase III gamma-tau subunits	[TP0276-TP1005 (0.66627616)]
COG0305	COG0593	mhp664	mhp664	Replicative DNA helicase	mhp001	mhp001	Chromosomal replication initiator protein dnaA	[TP0058-TP0001 (0.9013428)]
COG0264	COG0544	mhp059	tsf	Elongation factor Ts (EF-Ts)	mhp233	tig	Trigger factor {UniProtKB/Swiss-Prot:Q601G9}	[TP0605-TP0506 (0.9100214)]
COG0099	COG0216	mhp211	mhp211	30s ribosomal protein S13	mhp243	prfA	Peptide chain release factor 1 (RF-1)	[TP0210-TP0051 (0.8775348)]
COG0442	COG0552	mhp397	mhp397	Prolyl aminoacyl-tRNA synthetase	mhp008	mhp008	Cell division protein {UniProtKB/TrEMBL:Q602E2}	[TP0160-TP0578 (0.56216276)]
COG0465	COG0558	mhp175	mhp175	Cell division protein {UniProtKB/TrEMBL:Q601M7}	mhp099	mhp099	Phosphatidylglycerophosphate synthase	[TP0765-TP0256 (0.8653493)]
COG0024	COG0462	mhp209	mhp209	Methionine aminopeptidase	mhp675	mhp675	Ribose-phosphate pyrophosphokinase	[TP0842-TP0294 (0.8762697)]
COG0125	COG0361	mhp120	tmk	Thymidylate kinase {UniProtKB/Swiss-Prot:Q601T1}	mhp210	infA	Translation initiation factor IF-1	[TP0354-TP0097 (0.8382038)]
COG0036	COG2001	mhp231	mhp231	Ribulose-5-phosphate-3-epimerase	mhp405	mraZ	Protein mraZ {UniProtKB/Swiss-Prot:Q600Q0}	[TP0945-TP0383 (0.685165)]
COG0024	COG0125	mhp209	mhp209	Methionine aminopeptidase	mhp120	tmk	Thymidylate kinase {UniProtKB/Swiss-Prot:Q601T1}	[TP0842-TP0354 (0.8096375)]
COG0618	COG1214	mhp006	mhp006	Hypothetical protein {UniProtKB/TrEMBL:Q602E4}	mhp554	mhp554	Hypothetical protein {UniProtKB/TrEMBL:Q600A2}	[TP0803-TP0876 (0.700686)]
COG0618	COG1214	mhp005	mhp005	Hypothetical protein {UniProtKB/TrEMBL:Q602E5}	mhp554	mhp554	Hypothetical protein {UniProtKB/TrEMBL:Q600A2}	[TP0803-TP0876 (0.700686)]
COG0782	COG1057	mhp690	mhp690	Transcription elongation factor	mhp474	mhp474	Hypothetical protein {UniProtKB/TrEMBL:Q600I1}	[TP0019-TP0741 (0.75909394)]
COG1079	COG2239	mhp626	mhp626	Hypothetical protein {UniProtKB/TrEMBL:Q5ZZT1}	mhp485	mhp485	MG2+ ion transporter {UniProtKB/TrEMBL:Q600H0}	[TP0302-TP0917 (0.5527395)]
COG0012	COG0188	mhp304	mhp304	GTP-binding protein {UniProtKB/TrEMBL:Q600Z9}	mhp034	mhp034	Topoisomerase IV subunit A	[TP0124-TP0005 (0.7149395)]
COG0012	COG0188	mhp304	mhp304	GTP-binding protein {UniProtKB/TrEMBL:Q600Z9}	mhp545	mhp545	DNA gyrase subunit A {UniProtKB/TrEMBL:Q600B1}	[TP0124-TP0005 (0.7149395)]
COG0462	COG0492	mhp675	mhp675	Ribose-phosphate pyrophosphokinase	mhp281	mhp281	Thioredoxin reductase {UniProtKB/TrEMBL:Q601C1}	[TP0294-TP0814 (0.8323514)]
COG0124	COG0254	mhp138	hisS	Histidyl-tRNA synthetase (EC 6.1.1.21) (Histidine--tRNA ligase) (HisRS)	mhp455	mhp455	50s ribosomal protein L31	[TP0641-TP0255 (0.65973145)]
COG0178	COG0272	mhp288	mhp288	Excinuclease ABC subunit A	mhp113	mhp113	DNA ligase {UniProtKB/TrEMBL:Q601T8}	[TP0514-TP0634 (0.7537598)]
COG0272	COG1879	mhp113	mhp113	DNA ligase {UniProtKB/TrEMBL:Q601T8}	mhp145	mhp145	Putative D-ribose-binding protein mutant	[TP0634-TP0684 (0.56216276)]
COG0503	COG1488	mhp266	apt	Adenine phosphoribosyltransferase (EC 2.4.2.7) (APRT)	mhp408	mhp408	Hypothetical protein {UniProtKB/TrEMBL:Q600P7}	[TP1039-TP0628 (0.6658587)]
COG0227	COG0492	mhp259	rpmB	50S ribosomal protein L28	mhp281	mhp281	Thioredoxin reductase {UniProtKB/TrEMBL:Q601C1}	[TP0362-TP0814 (0.801083)]
COG0255	COG1354	mhp196	mhp196	50s ribosomal protein L29	mhp653	mhp653	Hypothetical protein {UniProtKB/TrEMBL:Q5ZZQ4}	[TP0197-TP0691 (0.70609456)]
COG0217	COG0481	mhp472	mhp472	Hypothetical UPF0082 protein mhp472	mhp079	lepA	GTP-binding protein lepA	[TP0474-TP0510 (0.76600474)]
COG0178	COG0357	mhp288	mhp288	Excinuclease ABC subunit A	mhp676	mhp676	Glucose inhibited division protein B	[TP0514-TP0946 (0.8569251)]
COG0154	COG1624	mhp029	mhp029	Glutamyl-tRNA amidotransferase subunit A	mhp486	mhp486	Hypothetical protein {UniProtKB/TrEMBL:Q600G9}	[TP1020-TP0826 (0.7964557)]
COG0143	COG0217	mhp410	mhp410	Methionyl-tRNA synthetase	mhp472	mhp472	Hypothetical UPF0082 protein mhp472	[TP0798-TP0474 (0.7790581)]
COG0357	COG0442	mhp676	mhp676	Glucose inhibited division protein B	mhp397	mhp397	Prolyl aminoacyl-tRNA synthetase	[TP0946-TP0160 (0.6515529)]
COG0124	COG0124	mhp138	hisS	Histidyl-tRNA synthetase (EC 6.1.1.21) (Histidine--tRNA ligase) (HisRS)	mhp138	hisS	Histidyl-tRNA synthetase (EC 6.1.1.21) (Histidine--tRNA ligase) (HisRS)	[TP0641-TP0641 (0.67365265)]
COG2239	COG4603	mhp485	mhp485	MG2+ ion transporter {UniProtKB/TrEMBL:Q600H0}	mhp625	mhp625	Hypothetical protein {UniProtKB/TrEMBL:Q5ZZT2}	[TP0917-TP0301 (0.53720385)]
COG0687	COG1057	mhp556	mhp556	Hypothetical protein {UniProtKB/TrEMBL:Q600A0}	mhp474	mhp474	Hypothetical protein {UniProtKB/TrEMBL:Q600I1}	[TP0655-TP0741 (0.7061969)]
COG0210	COG0305	mhp418	mhp418	ATP-dependent DNA helicase	mhp664	mhp664	Replicative DNA helicase	[TP0102-TP0058 (0.8842861)]
