# Supplementary material for: The Binary Protein Interactome of Treponema pallidum – The Syphilis Spirochete
Source: PLoS One. 2008 May 28;3(5):e2292. doi: 10.1371/journal.pone.0002292 (PMC2386257; doi:10.1371/journal.pone.0002292)
Supplement: Data S1 — Predicted protein-protein interactions based on our Treponema pallidum data; zip archive containing 372 files with one file per species. (6.09 MB ZIP) [file pone.0002292.s006.zip › bacteria/Mycoplasma_hyopneumoniae_7448.tab]

262722 Mycoplasma hyopneumoniae 7448
COG A	COG B	Locus Id A	Preferred Name(s) A	Annotation A	Locus Id B	Preferred Name(s) B	Annotation B	T. pallidum interaction
COG0201	COG0550	MHP7448_0175	AAZ53549.1	Preprotein translocase SecY subunit	MHP7448_0283	AAZ53657.1	DNA topoisomerase I {UniProtKB/TrEMBL:Q4A882}	[TP0208-TP0394 (0.8044664)]
COG0051	COG0693	MHP7448_0195	rpsJ	30S ribosomal protein S10	MHP7448_0252	AAZ53626.1	Hypothetical protein {UniProtKB/TrEMBL:Q4A8B3}	[TP0188-TP0445 (0.6307204)]
COG0180	COG0564	MHP7448_0590	AAZ53953.1	Tryptophanyl-tRNA synthetase	MHP7448_0458	AAZ53825.1	Ribosomal large subunit pseudouridine synthase D	[TP0632-TP0339 (0.7885255)]
COG0180	COG0564	MHP7448_0590	AAZ53953.1	Tryptophanyl-tRNA synthetase	MHP7448_0015	AAZ53392.1	Ribosomal large subunit pseudouridine synthase C	[TP0632-TP0339 (0.7885255)]
COG0632	COG2255	MHP7448_0405	ruvA	Holliday junction ATP-dependent DNA helicase ruvA (EC 3.6.1.-)	MHP7448_0406	ruvB	Holliday junction ATP-dependent DNA helicase ruvB (EC 3.6.1.-)	[TP0543-TP0162 (0.9659884)]
COG0222	COG0802	MHP7448_0618	AAZ53981.1	50S ribosomal protein L7/L12	MHP7448_0615	AAZ53978.1	Hypothetical protein {UniProtKB/TrEMBL:Q4A7B1}	[TP0240-TP0875 (0.8481433)]
COG0495	COG1214	MHP7448_0647	AAZ54009.1	Leucyl-tRNA synthetase {UniProtKB/TrEMBL:Q4A780}	MHP7448_0537	AAZ53903.1	Hypothetical protein {UniProtKB/TrEMBL:Q4A7I6}	[TP0586-TP0876 (0.5571989)]
COG0192	COG0592	MHP7448_0451	AAZ53818.1	S-adenosylmethionine synthetase	MHP7448_0002	AAZ53379.1	DNA polymerase III beta subunit	[TP0794-TP0002 (0.8412751)]
COG0265	COG0333	MHP7448_0570	AAZ53933.1	Hypothetical protein {UniProtKB/TrEMBL:Q4A7F6}	MHP7448_0275	rpmF	50S ribosomal protein L32	[TP0773-TP0807 (0.5060325)]
COG0257	COG1253	MHP7448_0171	AAZ53545.1	50S ribosomal protein L36	MHP7448_0643	AAZ54005.1	Hemolysin C {UniProtKB/TrEMBL:Q4A784}	[TP0209-TP0027 (0.74441797)]
COG0060	COG0681	MHP7448_0032	ileS	Isoleucyl-tRNA synthetase (EC 6.1.1.5) (Isoleucine--tRNA ligase) (IleRS)	MHP7448_0026	AAZ53403.1	Signal peptidase I {UniProtKB/TrEMBL:Q4A8Y6}	[TP0452-TP0185 (0.79878455)]
COG0558	COG2239	MHP7448_0281	AAZ53655.1	CDP-diacylglycerol--glycerol-3-phosphate	MHP7448_0487	AAZ53853.1	Putative MG2+ transport protein	[TP0256-TP0917 (0.6007029)]
COG0658	COG1187	MHP7448_0364	AAZ53735.1	Hypothetical protein {UniProtKB/TrEMBL:Q4A804}	MHP7448_0166	AAZ53540.1	Ribosomal large subunit pseudouridine synthase B	[TP0336-TP0459 (0.6079956)]
COG0465	COG0465	MHP7448_0206	AAZ53580.1	Cell division protein {UniProtKB/TrEMBL:Q4A8F9}	MHP7448_0206	AAZ53580.1	Cell division protein {UniProtKB/TrEMBL:Q4A8F9}	[TP0330-TP0330 (0.73856413)]
COG0187	COG0358	MHP7448_0034	AAZ53411.1	Topoisomerase IV subunit B	MHP7448_0059	AAZ53436.1	DNA primase {UniProtKB/TrEMBL:Q4A8V3}	[TP1006-TP0492 (0.55112576)]
COG0187	COG0358	MHP7448_0109	AAZ53484.1	DNA gyrase subunit B {UniProtKB/TrEMBL:Q4A8Q5}	MHP7448_0059	AAZ53436.1	DNA primase {UniProtKB/TrEMBL:Q4A8V3}	[TP1006-TP0492 (0.55112576)]
COG0080	COG0265	MHP7448_0460	AAZ53827.1	50S ribosomal protein L11	MHP7448_0570	AAZ53933.1	Hypothetical protein {UniProtKB/TrEMBL:Q4A7F6}	[TP0237-TP0773 (0.6164146)]
COG0783	COG1079	MHP7448_0457	AAZ53824.1	Neutrophil activating factor	MHP7448_0607	AAZ53970.1	Sugar ABC transporter permease protein	[TP1038-TP0302 (0.79878455)]
COG2812	COG2812	MHP7448_0256	AAZ53630.1	DNA polymerase III gamma and tau subunit	MHP7448_0256	AAZ53630.1	DNA polymerase III gamma and tau subunit	[TP1005-TP1005 (0.52391654)]
COG0233	COG0359	MHP7448_0534	AAZ53900.1	Ribosome recycling factor	MHP7448_0645	AAZ54007.1	50S ribosomal protein L9	[TP0604-TP0060 (0.5105792)]
COG0265	COG0492	MHP7448_0570	AAZ53933.1	Hypothetical protein {UniProtKB/TrEMBL:Q4A7F6}	MHP7448_0098	AAZ53475.1	Thioredoxin reductase {UniProtKB/TrEMBL:Q4A8R4}	[TP0773-TP0814 (0.6926654)]
COG0192	COG0217	MHP7448_0451	AAZ53818.1	S-adenosylmethionine synthetase	MHP7448_0474	AAZ53841.1	Hypothetical protein {UniProtKB/TrEMBL:Q4A7P8}	[TP0794-TP0474 (0.71912634)]
COG0201	COG2239	MHP7448_0175	AAZ53549.1	Preprotein translocase SecY subunit	MHP7448_0487	AAZ53853.1	Putative MG2+ transport protein	[TP0208-TP0917 (0.5527395)]
COG0305	COG2812	MHP7448_0644	AAZ54006.1	Replicative DNA helicase	MHP7448_0256	AAZ53630.1	DNA polymerase III gamma and tau subunit	[TP0058-TP1005 (0.7130585)]
COG0149	COG2239	MHP7448_0102	tpi	Triosephosphate isomerase (EC 5.3.1.1) (TIM) (Triose-phosphate isomerase)	MHP7448_0487	AAZ53853.1	Putative MG2+ transport protein	[TP0537-TP0917 (0.5527395)]
COG0445	COG3839	MHP7448_0003	AAZ53380.1	Glucose inhibited division protein A	MHP7448_0369	AAZ53740.1	ABC transporter permease protein	[TP0044-TP0804 (0.81002605)]
COG0445	COG3839	MHP7448_0003	AAZ53380.1	Glucose inhibited division protein A	MHP7448_0379	AAZ53750.1	ABC transport ATP-binding protein	[TP0044-TP0804 (0.81002605)]
COG0103	COG0211	MHP7448_0650	AAZ54012.1	30S ribosomal protein S9	MHP7448_0132	AAZ53507.1	50S ribosomal protein L27	[TP1024-TP0743 (0.87139803)]
COG0124	COG0465	MHP7448_0242	hisS	Histidyl-tRNA synthetase (EC 6.1.1.21) (Histidine--tRNA ligase) (HisRS)	MHP7448_0206	AAZ53580.1	Cell division protein {UniProtKB/TrEMBL:Q4A8F9}	[TP0641-TP0330 (0.76316583)]
COG0267	COG0357	MHP7448_0658	AAZ54020.1	50S ribosomal protein L33	MHP7448_0655	AAZ54017.1	Glucose inhibited division protein B	[TP0234-TP0946 (0.6249908)]
COG0267	COG0357	MHP7448_0638	AAZ54000.1	50S ribosomal protein L33	MHP7448_0655	AAZ54017.1	Glucose inhibited division protein B	[TP0234-TP0946 (0.6249908)]
COG0228	COG0250	MHP7448_0286	rpsP	30S ribosomal protein S16	MHP7448_0637	AAZ53999.1	Transcription antitermination protein	[TP0905-TP0236 (0.7099409)]
COG0465	COG0532	MHP7448_0206	AAZ53580.1	Cell division protein {UniProtKB/TrEMBL:Q4A8F9}	MHP7448_0584	infB	Translation initiation factor IF-2	[TP0330-TP0891 (0.8751731)]
COG0265	COG1381	MHP7448_0570	AAZ53933.1	Hypothetical protein {UniProtKB/TrEMBL:Q4A7F6}	MHP7448_0155	AAZ53529.1	Hypothetical protein {UniProtKB/TrEMBL:Q4A8L0}	[TP0773-TP0636 (0.870009)]
COG0319	COG0333	MHP7448_0158	AAZ53532.1	Hypothetical protein {UniProtKB/TrEMBL:Q4A8K7}	MHP7448_0275	rpmF	50S ribosomal protein L32	[TP0650-TP0807 (0.80809164)]
COG0687	COG0693	MHP7448_0539	AAZ53905.1	Hypothetical protein {UniProtKB/TrEMBL:Q4A7I4}	MHP7448_0252	AAZ53626.1	Hypothetical protein {UniProtKB/TrEMBL:Q4A8B3}	[TP0655-TP0445 (0.5706956)]
COG0322	COG0353	MHP7448_0066	AAZ53443.1	Excinuclease ABC subunit C	MHP7448_0258	AAZ53632.1	Recombination protein recR	[TP0472-TP1004 (0.53674763)]
COG0188	COG0305	MHP7448_0033	AAZ53410.1	Topoisomerase IV subunit A	MHP7448_0644	AAZ54006.1	Replicative DNA helicase	[TP0005-TP0058 (0.73312306)]
COG0188	COG0305	MHP7448_0528	AAZ53894.1	DNA gyrase subunit A {UniProtKB/TrEMBL:Q4A7J5}	MHP7448_0644	AAZ54006.1	Replicative DNA helicase	[TP0005-TP0058 (0.73312306)]
COG0361	COG1214	MHP7448_0172	AAZ53546.1	Translation initiation factor IF-1	MHP7448_0537	AAZ53903.1	Hypothetical protein {UniProtKB/TrEMBL:Q4A7I6}	[TP0097-TP0876 (0.56457245)]
COG1385	COG2812	MHP7448_0200	AAZ53574.1	Hypothetical protein {UniProtKB/TrEMBL:Q4A8G5}	MHP7448_0256	AAZ53630.1	DNA polymerase III gamma and tau subunit	[TP0276-TP1005 (0.66627616)]
COG0305	COG0593	MHP7448_0644	AAZ54006.1	Replicative DNA helicase	MHP7448_0001	AAZ53378.1	Chromosomal replication initiator protein	[TP0058-TP0001 (0.9013428)]
COG0264	COG0544	MHP7448_0056	tsf	Elongation factor Ts (EF-Ts)	MHP7448_0149	AAZ53523.1	Trigger factor {UniProtKB/TrEMBL:Q4A8L6}	[TP0605-TP0506 (0.9100214)]
COG0099	COG0216	MHP7448_0170	AAZ53544.1	30S ribosomal protein S13	MHP7448_0139	AAZ53513.1	Peptide chain release factor RF-1	[TP0210-TP0051 (0.8775348)]
COG0442	COG0552	MHP7448_0385	AAZ53756.1	Prolyl-tRNA synthetase {UniProtKB/TrEMBL:Q4A7Y3}	MHP7448_0008	AAZ53385.1	Cell division protein ftsY	[TP0160-TP0578 (0.56216276)]
COG0465	COG0558	MHP7448_0206	AAZ53580.1	Cell division protein {UniProtKB/TrEMBL:Q4A8F9}	MHP7448_0281	AAZ53655.1	CDP-diacylglycerol--glycerol-3-phosphate	[TP0765-TP0256 (0.8653493)]
COG0024	COG0462	MHP7448_0173	AAZ53547.1	Methionine aminopeptidase	MHP7448_0654	AAZ54016.1	Ribose-phosphate pyrophosphokinase	[TP0842-TP0294 (0.8762697)]
COG0125	COG0361	MHP7448_0259	AAZ53633.1	Thymidylate kinase {UniProtKB/TrEMBL:Q4A8A6}	MHP7448_0172	AAZ53546.1	Translation initiation factor IF-1	[TP0354-TP0097 (0.8382038)]
COG0036	COG2001	MHP7448_0151	AAZ53525.1	Ribulose-phosphate 3-epimerase	MHP7448_0391	mraZ	Hypothetical protein {UniProtKB/TrEMBL:Q4A7X9}	[TP0945-TP0383 (0.685165)]
COG0024	COG0125	MHP7448_0173	AAZ53547.1	Methionine aminopeptidase	MHP7448_0259	AAZ53633.1	Thymidylate kinase {UniProtKB/TrEMBL:Q4A8A6}	[TP0842-TP0354 (0.8096375)]
COG0618	COG1214	MHP7448_0006	AAZ53383.1	DHH family phosphoesterases	MHP7448_0537	AAZ53903.1	Hypothetical protein {UniProtKB/TrEMBL:Q4A7I6}	[TP0803-TP0876 (0.700686)]
COG0618	COG1214	MHP7448_0005	AAZ53382.1	Putative MgpA like-protein	MHP7448_0537	AAZ53903.1	Hypothetical protein {UniProtKB/TrEMBL:Q4A7I6}	[TP0803-TP0876 (0.700686)]
COG1079	COG2239	MHP7448_0607	AAZ53970.1	Sugar ABC transporter permease protein	MHP7448_0487	AAZ53853.1	Putative MG2+ transport protein	[TP0302-TP0917 (0.5527395)]
COG0012	COG0188	MHP7448_0293	AAZ53666.1	GTP-binding protein YchF	MHP7448_0033	AAZ53410.1	Topoisomerase IV subunit A	[TP0124-TP0005 (0.7149395)]
COG0012	COG0188	MHP7448_0293	AAZ53666.1	GTP-binding protein YchF	MHP7448_0528	AAZ53894.1	DNA gyrase subunit A {UniProtKB/TrEMBL:Q4A7J5}	[TP0124-TP0005 (0.7149395)]
COG0462	COG0492	MHP7448_0654	AAZ54016.1	Ribose-phosphate pyrophosphokinase	MHP7448_0098	AAZ53475.1	Thioredoxin reductase {UniProtKB/TrEMBL:Q4A8R4}	[TP0294-TP0814 (0.8323514)]
COG0124	COG0254	MHP7448_0242	hisS	Histidyl-tRNA synthetase (EC 6.1.1.21) (Histidine--tRNA ligase) (HisRS)	MHP7448_0456	AAZ53823.1	50S ribosomal protein L31	[TP0641-TP0255 (0.65973145)]
COG0178	COG0272	MHP7448_0091	AAZ53468.1	Excinuclease ABC subunit A	MHP7448_0266	AAZ53640.1	DNA ligase {UniProtKB/TrEMBL:Q4A899}	[TP0514-TP0634 (0.7537598)]
COG0272	COG1879	MHP7448_0266	AAZ53640.1	DNA ligase {UniProtKB/TrEMBL:Q4A899}	MHP7448_0234	AAZ53608.1	Periplasmic sugar-binding proteins	[TP0634-TP0684 (0.56216276)]
COG0257	COG0681	MHP7448_0171	AAZ53545.1	50S ribosomal protein L36	MHP7448_0026	AAZ53403.1	Signal peptidase I {UniProtKB/TrEMBL:Q4A8Y6}	[TP0209-TP0926 (0.69083804)]
COG0503	COG1488	MHP7448_0114	AAZ53489.1	Adenine phosphoribosyltransferase	MHP7448_0394	AAZ53763.1	Hypothetical protein {UniProtKB/TrEMBL:Q4A7X6}	[TP1039-TP0628 (0.6658587)]
COG0227	COG0492	MHP7448_0122	AAZ53497.1	50S ribosomal protein L28	MHP7448_0098	AAZ53475.1	Thioredoxin reductase {UniProtKB/TrEMBL:Q4A8R4}	[TP0362-TP0814 (0.801083)]
COG0217	COG0481	MHP7448_0474	AAZ53841.1	Hypothetical protein {UniProtKB/TrEMBL:Q4A7P8}	MHP7448_0073	lepA	GTP-binding protein lepA	[TP0474-TP0510 (0.76600474)]
COG0178	COG0357	MHP7448_0091	AAZ53468.1	Excinuclease ABC subunit A	MHP7448_0655	AAZ54017.1	Glucose inhibited division protein B	[TP0514-TP0946 (0.8569251)]
COG0154	COG1624	MHP7448_0028	AAZ53405.1	Glutamyl-tRNA amidotransferase subunit A	MHP7448_0488	AAZ53854.1	Hypothetical protein {UniProtKB/TrEMBL:Q4A7N5}	[TP1020-TP0826 (0.7964557)]
COG0143	COG0217	MHP7448_0396	AAZ53765.1	Methionyl-tRNA synthetase	MHP7448_0474	AAZ53841.1	Hypothetical protein {UniProtKB/TrEMBL:Q4A7P8}	[TP0798-TP0474 (0.7790581)]
COG0357	COG0442	MHP7448_0655	AAZ54017.1	Glucose inhibited division protein B	MHP7448_0385	AAZ53756.1	Prolyl-tRNA synthetase {UniProtKB/TrEMBL:Q4A7Y3}	[TP0946-TP0160 (0.6515529)]
COG0124	COG0124	MHP7448_0242	hisS	Histidyl-tRNA synthetase (EC 6.1.1.21) (Histidine--tRNA ligase) (HisRS)	MHP7448_0242	hisS	Histidyl-tRNA synthetase (EC 6.1.1.21) (Histidine--tRNA ligase) (HisRS)	[TP0641-TP0641 (0.67365265)]
COG2239	COG4603	MHP7448_0487	AAZ53853.1	Putative MG2+ transport protein	MHP7448_0606	AAZ53969.1	ABC transporter protein	[TP0917-TP0301 (0.53720385)]
COG0257	COG0564	MHP7448_0171	AAZ53545.1	50S ribosomal protein L36	MHP7448_0015	AAZ53392.1	Ribosomal large subunit pseudouridine synthase C	[TP0209-TP0154 (0.634929)]
COG0257	COG0564	MHP7448_0171	AAZ53545.1	50S ribosomal protein L36	MHP7448_0458	AAZ53825.1	Ribosomal large subunit pseudouridine synthase D	[TP0209-TP0154 (0.634929)]
COG0210	COG0305	MHP7448_0403	AAZ53772.1	ATP-dependent helicase PcrA	MHP7448_0644	AAZ54006.1	Replicative DNA helicase	[TP0102-TP0058 (0.8842861)]
