# Supplementary material for: The Binary Protein Interactome of Treponema pallidum – The Syphilis Spirochete
Source: PLoS One. 2008 May 28;3(5):e2292. doi: 10.1371/journal.pone.0002292 (PMC2386257; doi:10.1371/journal.pone.0002292)
Supplement: Data S1 — Predicted protein-protein interactions based on our Treponema pallidum data; zip archive containing 372 files with one file per species. (6.09 MB ZIP) [file pone.0002292.s006.zip › bacteria/Mycoplasma_hyopneumoniae_J.tab]

262719 Mycoplasma hyopneumoniae J
COG A	COG B	Locus Id A	Preferred Name(s) A	Annotation A	Locus Id B	Preferred Name(s) B	Annotation B	T. pallidum interaction
COG0201	COG0550	MHJ_0171	MHJ_0171	Preprotein translocase SecY subunit	MHJ_0275	MHJ_0275	DNA topoisomerase I {UniProtKB/TrEMBL:Q4AA55}	[TP0208-TP0394 (0.8044664)]
COG0051	COG0693	MHJ_0191	rpsJ	30S ribosomal protein S10	MHJ_0244	MHJ_0244	Hypothetical protein {UniProtKB/TrEMBL:Q4AA86}	[TP0188-TP0445 (0.6307204)]
COG0180	COG0564	MHJ_0590	MHJ_0590	Tryptophanyl-tRNA synthetase	MHJ_0015	MHJ_0015	Ribosomal large subunit pseudouridine synthase C	[TP0632-TP0339 (0.7885255)]
COG0180	COG0564	MHJ_0590	MHJ_0590	Tryptophanyl-tRNA synthetase	MHJ_0455	MHJ_0455	Ribosomal large subunit pseudouridine synthase D	[TP0632-TP0339 (0.7885255)]
COG0632	COG2255	MHJ_0418	ruvA	Holliday junction ATP-dependent DNA helicase ruvA (EC 3.6.1.-)	MHJ_0419	ruvB	Holliday junction ATP-dependent DNA helicase ruvB (EC 3.6.1.-)	[TP0543-TP0162 (0.9659884)]
COG0222	COG0802	MHJ_0619	MHJ_0619	50S ribosomal protein L7/L12	MHJ_0616	MHJ_0616	Hypothetical protein {UniProtKB/TrEMBL:Q4A971}	[TP0240-TP0875 (0.8481433)]
COG0495	COG1214	MHJ_0647	MHJ_0647	Leucyl-tRNA synthetase {UniProtKB/TrEMBL:Q4A941}	MHJ_0538	MHJ_0538	Hypothetical protein {UniProtKB/TrEMBL:Q4A9E7}	[TP0586-TP0876 (0.5571989)]
COG0192	COG0592	MHJ_0448	MHJ_0448	S-adenosylmethionine synthetase	MHJ_0002	MHJ_0002	DNA polymerase III beta subunit	[TP0794-TP0002 (0.8412751)]
COG0265	COG0333	MHJ_0568	MHJ_0568	Hypothetical protein {UniProtKB/TrEMBL:Q4A9B9}	MHJ_0267	rpmF	50S ribosomal protein L32	[TP0773-TP0807 (0.5060325)]
COG0257	COG1253	MHJ_0167	MHJ_0167	50S ribosomal protein L36	MHJ_0643	MHJ_0643	Putative hemolysin C {UniProtKB/TrEMBL:Q4A945}	[TP0209-TP0027 (0.74441797)]
COG0060	COG0681	MHJ_0028	ileS	Isoleucyl-tRNA synthetase (EC 6.1.1.5) (Isoleucine--tRNA ligase) (IleRS)	MHJ_0022	MHJ_0022	Signal peptidase I {UniProtKB/TrEMBL:Q4AAS7}	[TP0452-TP0185 (0.79878455)]
COG0558	COG2239	MHJ_0273	MHJ_0273	CDP-diacylglycerol--glycerol-3-phosphate	MHJ_0484	MHJ_0484	Putative MG2+ transport protein	[TP0256-TP0917 (0.6007029)]
COG0658	COG1187	MHJ_0360	MHJ_0360	Hypothetical protein {UniProtKB/TrEMBL:Q4A9X3}	MHJ_0162	MHJ_0162	Ribosomal large subunit pseudouridine synthase B	[TP0336-TP0459 (0.6079956)]
COG0465	COG0465	MHJ_0202	MHJ_0202	Cell division protein {UniProtKB/TrEMBL:Q4AAC8}	MHJ_0202	MHJ_0202	Cell division protein {UniProtKB/TrEMBL:Q4AAC8}	[TP0330-TP0330 (0.73856413)]
COG0187	COG0358	MHJ_0030	MHJ_0030	Topoisomerase IV subunit B	MHJ_0055	MHJ_0055	DNA primase {UniProtKB/TrEMBL:Q4AAW4}	[TP1006-TP0492 (0.55112576)]
COG0187	COG0358	MHJ_0106	MHJ_0106	DNA gyrase subunit B {UniProtKB/TrEMBL:Q4AAM3}	MHJ_0055	MHJ_0055	DNA primase {UniProtKB/TrEMBL:Q4AAW4}	[TP1006-TP0492 (0.55112576)]
COG0080	COG0265	MHJ_0457	MHJ_0457	50S ribosomal protein L11	MHJ_0568	MHJ_0568	Hypothetical protein {UniProtKB/TrEMBL:Q4A9B9}	[TP0237-TP0773 (0.6164146)]
COG0783	COG1079	MHJ_0454	MHJ_0454	Neutrophil activating factor	MHJ_0609	MHJ_0609	Putative sugar ABC transporter permease protein	[TP1038-TP0302 (0.79878455)]
COG2812	COG2812	MHJ_0248	MHJ_0248	DNA polymerase III gamma and tau subunit	MHJ_0248	MHJ_0248	DNA polymerase III gamma and tau subunit	[TP1005-TP1005 (0.52391654)]
COG0233	COG0359	MHJ_0535	MHJ_0535	Ribosome recycling factor	MHJ_0645	MHJ_0645	50S ribosomal protein L9	[TP0604-TP0060 (0.5105792)]
COG0265	COG0492	MHJ_0568	MHJ_0568	Hypothetical protein {UniProtKB/TrEMBL:Q4A9B9}	MHJ_0095	MHJ_0095	Thioredoxin reductase {UniProtKB/TrEMBL:Q4AAN2}	[TP0773-TP0814 (0.6926654)]
COG0192	COG0217	MHJ_0448	MHJ_0448	S-adenosylmethionine synthetase	MHJ_0471	MHJ_0471	Hypothetical protein {UniProtKB/TrEMBL:Q4A9L4}	[TP0794-TP0474 (0.71912634)]
COG0201	COG2239	MHJ_0171	MHJ_0171	Preprotein translocase SecY subunit	MHJ_0484	MHJ_0484	Putative MG2+ transport protein	[TP0208-TP0917 (0.5527395)]
COG0305	COG2812	MHJ_0644	MHJ_0644	Replicative DNA helicase	MHJ_0248	MHJ_0248	DNA polymerase III gamma and tau subunit	[TP0058-TP1005 (0.7130585)]
COG0149	COG2239	MHJ_0099	tpi	Triosephosphate isomerase (EC 5.3.1.1) (TIM) (Triose-phosphate isomerase)	MHJ_0484	MHJ_0484	Putative MG2+ transport protein	[TP0537-TP0917 (0.5527395)]
COG0445	COG3839	MHJ_0003	MHJ_0003	Glucose inhibited division protein A	MHJ_0375	MHJ_0375	Putative ABC transport ATP-binding protein	[TP0044-TP0804 (0.81002605)]
COG0445	COG3839	MHJ_0003	MHJ_0003	Glucose inhibited division protein A	MHJ_0365	MHJ_0365	Putative ABC transporter permease protein	[TP0044-TP0804 (0.81002605)]
COG0103	COG0211	MHJ_0650	MHJ_0650	30S ribosomal protein S9	MHJ_0128	MHJ_0128	50S ribosomal protein L27	[TP1024-TP0743 (0.87139803)]
COG0124	COG0465	MHJ_0234	hisS	Histidyl-tRNA synthetase (EC 6.1.1.21) (Histidine--tRNA ligase) (HisRS)	MHJ_0202	MHJ_0202	Cell division protein {UniProtKB/TrEMBL:Q4AAC8}	[TP0641-TP0330 (0.76316583)]
COG0267	COG0357	MHJ_0658	MHJ_0658	50S ribosomal protein L33	MHJ_0655	MHJ_0655	Glucose inhibited division protein B	[TP0234-TP0946 (0.6249908)]
COG0228	COG0250	MHJ_0278	rpsP	30S ribosomal protein S16	MHJ_0637	MHJ_0637	Transcription antitermination protein	[TP0905-TP0236 (0.7099409)]
COG0465	COG0532	MHJ_0202	MHJ_0202	Cell division protein {UniProtKB/TrEMBL:Q4AAC8}	MHJ_0585	infB	Translation initiation factor IF-2	[TP0330-TP0891 (0.8751731)]
COG0265	COG1381	MHJ_0568	MHJ_0568	Hypothetical protein {UniProtKB/TrEMBL:Q4A9B9}	MHJ_0151	MHJ_0151	Hypothetical protein {UniProtKB/TrEMBL:Q4AAH9}	[TP0773-TP0636 (0.870009)]
COG0319	COG0333	MHJ_0154	MHJ_0154	Hypothetical protein {UniProtKB/TrEMBL:Q4AAH6}	MHJ_0267	rpmF	50S ribosomal protein L32	[TP0650-TP0807 (0.80809164)]
COG0687	COG0693	MHJ_0541	MHJ_0541	Hypothetical protein {UniProtKB/TrEMBL:Q4A9E4}	MHJ_0244	MHJ_0244	Hypothetical protein {UniProtKB/TrEMBL:Q4AA86}	[TP0655-TP0445 (0.5706956)]
COG0322	COG0353	MHJ_0062	MHJ_0062	Excinuclease ABC subunit C	MHJ_0250	MHJ_0250	Recombination protein {UniProtKB/TrEMBL:Q4AA80}	[TP0472-TP1004 (0.53674763)]
COG0188	COG0305	MHJ_0529	MHJ_0529	DNA gyrase subunit A {UniProtKB/TrEMBL:Q4A9F6}	MHJ_0644	MHJ_0644	Replicative DNA helicase	[TP0005-TP0058 (0.73312306)]
COG0188	COG0305	MHJ_0029	MHJ_0029	Topoisomerase IV subunit A	MHJ_0644	MHJ_0644	Replicative DNA helicase	[TP0005-TP0058 (0.73312306)]
COG0361	COG1214	MHJ_0168	MHJ_0168	Translation initiation factor IF-1	MHJ_0538	MHJ_0538	Hypothetical protein {UniProtKB/TrEMBL:Q4A9E7}	[TP0097-TP0876 (0.56457245)]
COG1385	COG2812	MHJ_0196	MHJ_0196	Putative 26.3 kDa protein in cilium adhesin	MHJ_0248	MHJ_0248	DNA polymerase III gamma and tau subunit	[TP0276-TP1005 (0.66627616)]
COG0305	COG0593	MHJ_0644	MHJ_0644	Replicative DNA helicase	MHJ_0001	MHJ_0001	Chromosomal replication initiator protein	[TP0058-TP0001 (0.9013428)]
COG0264	COG0544	MHJ_0052	tsf	Elongation factor Ts (EF-Ts)	MHJ_0145	MHJ_0145	Trigger factor {UniProtKB/TrEMBL:Q4AAI5}	[TP0605-TP0506 (0.9100214)]
COG0099	COG0216	MHJ_0166	MHJ_0166	30S ribosomal protein S13	MHJ_0135	MHJ_0135	Peptide chain release factor RF-1	[TP0210-TP0051 (0.8775348)]
COG0442	COG0552	MHJ_0381	MHJ_0381	Prolyl-tRNA synthetase {UniProtKB/TrEMBL:Q4A9V2}	MHJ_0008	MHJ_0008	Cell division protein ftsY	[TP0160-TP0578 (0.56216276)]
COG0465	COG0558	MHJ_0202	MHJ_0202	Cell division protein {UniProtKB/TrEMBL:Q4AAC8}	MHJ_0273	MHJ_0273	CDP-diacylglycerol--glycerol-3-phosphate	[TP0765-TP0256 (0.8653493)]
COG0024	COG0462	MHJ_0169	MHJ_0169	Methionine aminopeptidase	MHJ_0654	MHJ_0654	Ribose-phosphate pyrophosphokinase	[TP0842-TP0294 (0.8762697)]
COG0125	COG0361	MHJ_0251	MHJ_0251	Thymidylate kinase {UniProtKB/TrEMBL:Q4AA79}	MHJ_0168	MHJ_0168	Translation initiation factor IF-1	[TP0354-TP0097 (0.8382038)]
COG0036	COG2001	MHJ_0147	MHJ_0147	Ribulose-phosphate 3-epimerase	MHJ_0404	mraZ	Hypothetical protein {UniProtKB/TrEMBL:Q4A9T1}	[TP0945-TP0383 (0.685165)]
COG0024	COG0125	MHJ_0169	MHJ_0169	Methionine aminopeptidase	MHJ_0251	MHJ_0251	Thymidylate kinase {UniProtKB/TrEMBL:Q4AA79}	[TP0842-TP0354 (0.8096375)]
COG0618	COG1214	MHJ_0006	MHJ_0006	Putative DHH family phosphoesterases	MHJ_0538	MHJ_0538	Hypothetical protein {UniProtKB/TrEMBL:Q4A9E7}	[TP0803-TP0876 (0.700686)]
COG0618	COG1214	MHJ_0005	MHJ_0005	Putative MgpA like-protein	MHJ_0538	MHJ_0538	Hypothetical protein {UniProtKB/TrEMBL:Q4A9E7}	[TP0803-TP0876 (0.700686)]
COG1079	COG2239	MHJ_0609	MHJ_0609	Putative sugar ABC transporter permease protein	MHJ_0484	MHJ_0484	Putative MG2+ transport protein	[TP0302-TP0917 (0.5527395)]
COG0012	COG0188	MHJ_0284	MHJ_0284	GTP-binding protein YchF	MHJ_0029	MHJ_0029	Topoisomerase IV subunit A	[TP0124-TP0005 (0.7149395)]
COG0012	COG0188	MHJ_0284	MHJ_0284	GTP-binding protein YchF	MHJ_0529	MHJ_0529	DNA gyrase subunit A {UniProtKB/TrEMBL:Q4A9F6}	[TP0124-TP0005 (0.7149395)]
COG0462	COG0492	MHJ_0654	MHJ_0654	Ribose-phosphate pyrophosphokinase	MHJ_0095	MHJ_0095	Thioredoxin reductase {UniProtKB/TrEMBL:Q4AAN2}	[TP0294-TP0814 (0.8323514)]
COG0124	COG0254	MHJ_0234	hisS	Histidyl-tRNA synthetase (EC 6.1.1.21) (Histidine--tRNA ligase) (HisRS)	MHJ_0453	MHJ_0453	50S ribosomal protein L31	[TP0641-TP0255 (0.65973145)]
COG0178	COG0272	MHJ_0088	MHJ_0088	Excinuclease ABC subunit A	MHJ_0258	MHJ_0258	DNA ligase {UniProtKB/TrEMBL:Q4AA72}	[TP0514-TP0634 (0.7537598)]
COG0272	COG1879	MHJ_0258	MHJ_0258	DNA ligase {UniProtKB/TrEMBL:Q4AA72}	MHJ_0227	MHJ_0227	Periplasmic sugar-binding proteins	[TP0634-TP0684 (0.56216276)]
COG0257	COG0681	MHJ_0167	MHJ_0167	50S ribosomal protein L36	MHJ_0022	MHJ_0022	Signal peptidase I {UniProtKB/TrEMBL:Q4AAS7}	[TP0209-TP0926 (0.69083804)]
COG0503	COG1488	MHJ_0110	MHJ_0110	Adenine phosphoribosyltransferase	MHJ_0407	MHJ_0407	Hypothetical protein {UniProtKB/TrEMBL:Q4A9S8}	[TP1039-TP0628 (0.6658587)]
COG0227	COG0492	MHJ_0118	MHJ_0118	50S ribosomal protein L28	MHJ_0095	MHJ_0095	Thioredoxin reductase {UniProtKB/TrEMBL:Q4AAN2}	[TP0362-TP0814 (0.801083)]
COG0217	COG0481	MHJ_0471	MHJ_0471	Hypothetical protein {UniProtKB/TrEMBL:Q4A9L4}	MHJ_0069	lepA	GTP-binding protein lepA	[TP0474-TP0510 (0.76600474)]
COG0178	COG0357	MHJ_0088	MHJ_0088	Excinuclease ABC subunit A	MHJ_0655	MHJ_0655	Glucose inhibited division protein B	[TP0514-TP0946 (0.8569251)]
COG0154	COG1624	MHJ_0024	MHJ_0024	Glutamyl-tRNA amidotransferase subunit A	MHJ_0485	MHJ_0485	Hypothetical protein {UniProtKB/TrEMBL:Q4A9K0}	[TP1020-TP0826 (0.7964557)]
COG0143	COG0217	MHJ_0409	MHJ_0409	Methionyl-tRNA synthetase	MHJ_0471	MHJ_0471	Hypothetical protein {UniProtKB/TrEMBL:Q4A9L4}	[TP0798-TP0474 (0.7790581)]
COG0357	COG0442	MHJ_0655	MHJ_0655	Glucose inhibited division protein B	MHJ_0381	MHJ_0381	Prolyl-tRNA synthetase {UniProtKB/TrEMBL:Q4A9V2}	[TP0946-TP0160 (0.6515529)]
COG0124	COG0124	MHJ_0234	hisS	Histidyl-tRNA synthetase (EC 6.1.1.21) (Histidine--tRNA ligase) (HisRS)	MHJ_0234	hisS	Histidyl-tRNA synthetase (EC 6.1.1.21) (Histidine--tRNA ligase) (HisRS)	[TP0641-TP0641 (0.67365265)]
COG2239	COG4603	MHJ_0484	MHJ_0484	Putative MG2+ transport protein	MHJ_0608	MHJ_0608	Putative ABC transporter protein	[TP0917-TP0301 (0.53720385)]
COG0257	COG0564	MHJ_0167	MHJ_0167	50S ribosomal protein L36	MHJ_0015	MHJ_0015	Ribosomal large subunit pseudouridine synthase C	[TP0209-TP0154 (0.634929)]
COG0257	COG0564	MHJ_0167	MHJ_0167	50S ribosomal protein L36	MHJ_0455	MHJ_0455	Ribosomal large subunit pseudouridine synthase D	[TP0209-TP0154 (0.634929)]
COG0210	COG0305	MHJ_0416	MHJ_0416	ATP-dependent helicase PcrA	MHJ_0644	MHJ_0644	Replicative DNA helicase	[TP0102-TP0058 (0.8842861)]
