# Supplementary material for: The Binary Protein Interactome of Treponema pallidum – The Syphilis Spirochete
Source: PLoS One. 2008 May 28;3(5):e2292. doi: 10.1371/journal.pone.0002292 (PMC2386257; doi:10.1371/journal.pone.0002292)
Supplement: Data S1 — Predicted protein-protein interactions based on our Treponema pallidum data; zip archive containing 372 files with one file per species. (6.09 MB ZIP) [file pone.0002292.s006.zip › bacteria/Mycoplasma_mobile.tab]

267748 Mycoplasma mobile
COG A	COG B	Locus Id A	Preferred Name(s) A	Annotation A	Locus Id B	Preferred Name(s) B	Annotation B	T. pallidum interaction
COG0201	COG0550	MMOB2540	MMOB2540	Preprotein translocase secY subunit	MMOB0820	MMOB0820	DNA topoisomerase I {UniProtKB/TrEMBL:Q6KIK8}	[TP0208-TP0394 (0.8044664)]
COG0051	COG0693	MMOB2340	rpsJ	30S ribosomal protein S10	MMOB5890	MMOB5890	Putative intracellular protease/amidase and/or	[TP0188-TP0445 (0.6307204)]
COG0180	COG0564	MMOB5010	MMOB5010	Tryptophanyl-tRNA synthetase	MMOB4750	MMOB4750	Ribosomal large subunit pseudouridine synthase C	[TP0632-TP0339 (0.7885255)]
COG0180	COG0564	MMOB5010	MMOB5010	Tryptophanyl-tRNA synthetase	MMOB3260	MMOB3260	Pseudouridine synthase {UniProtKB/TrEMBL:Q6KHW4}	[TP0632-TP0339 (0.7885255)]
COG0090	COG0223	MMOB2380	rplB	50S ribosomal protein L2	MMOB4050	MMOB4050	Methionyl-tRNA formyltransferase	[TP0192-TP0756 (0.8610547)]
COG0632	COG2255	MMOB2700	MMOB2700	Holliday junction DNA helicase RuvA	MMOB2710	MMOB2710	Holliday junction DNA helicase RuvB	[TP0543-TP0162 (0.9659884)]
COG0222	COG0802	MMOB5340	MMOB5340	50S ribosomal protein l7/l12	MMOB1320	MMOB1320	Putative ATPase or kinase	[TP0240-TP0875 (0.8481433)]
COG0495	COG1214	MMOB5390	MMOB5390	Leucyl-tRNA synthetase {UniProtKB/TrEMBL:Q6KHA5}	MMOB1310	MMOB1310	Expressed protein {UniProtKB/TrEMBL:Q6KIF9}	[TP0586-TP0876 (0.5571989)]
COG0192	COG0592	MMOB3090	MMOB3090	S-adenosylmethionine synthetase	MMOB0020	MMOB0020	DNA polymerase III beta chain	[TP0794-TP0002 (0.8412751)]
COG0465	COG0465	MMOB5400	MMOB5400	Cell division protein ftsH	MMOB5400	MMOB5400	Cell division protein ftsH	[TP0330-TP0330 (0.73856413)]
COG0242	COG0272	MMOB6170	MMOB6170	Peptide deformylase {UniProtKB/TrEMBL:Q6KH28}	MMOB1950	MMOB1950	NAD(+)-dependent DNA ligase	[TP0757-TP0634 (0.68197167)]
COG0187	COG0358	MMOB1010	MMOB1010	DNA gyrase subunit b {UniProtKB/TrEMBL:Q6KII9}	MMOB2910	MMOB2910	DNA primase {UniProtKB/TrEMBL:Q6KHZ9}	[TP1006-TP0492 (0.55112576)]
COG0187	COG0358	MMOB3860	MMOB3860	Topoisomerase IB subunit B	MMOB2910	MMOB2910	DNA primase {UniProtKB/TrEMBL:Q6KHZ9}	[TP1006-TP0492 (0.55112576)]
COG0237	COG0552	MMOB5770	MMOB5770	Hypothetical dephospho-CoA kinase	MMOB1380	MMOB1380	Cell division protein ftsY	[TP0296-TP0578 (0.7885255)]
COG0783	COG1079	MMOB5420	MMOB5420	Neutrophil activating protein bacterioferritin	MMOB0390	MMOB0390	Unspecified sugar ABC transport permease protein	[TP1038-TP0302 (0.79878455)]
COG2812	COG2812	MMOB0730	MMOB0730	DNA polymerase III subunit gamma and tau	MMOB0730	MMOB0730	DNA polymerase III subunit gamma and tau	[TP1005-TP1005 (0.52391654)]
COG0223	COG0242	MMOB4050	MMOB4050	Methionyl-tRNA formyltransferase	MMOB6170	MMOB6170	Peptide deformylase {UniProtKB/TrEMBL:Q6KH28}	[TP0756-TP0757 (0.8300303)]
COG0233	COG0359	MMOB0550	frr	Ribosome recycling factor (Ribosome-releasing factor) (RRF)	MMOB1720	MMOB1720	50S ribosomal protein l9	[TP0604-TP0060 (0.5105792)]
COG0192	COG0217	MMOB3090	MMOB3090	S-adenosylmethionine synthetase	MMOB1910	MMOB1910	Hypothetical UPF0082 protein MMOB1910	[TP0794-TP0474 (0.71912634)]
COG0092	COG0301	MMOB2410	rpsC	30S ribosomal protein S3	MMOB0710	MMOB0710	Thiamine biosynthesis protein thiI	[TP0195-TP0559 (0.66944)]
COG0305	COG2812	MMOB1710	MMOB1710	Replicative DNA helicase	MMOB0730	MMOB0730	DNA polymerase III subunit gamma and tau	[TP0058-TP1005 (0.7130585)]
COG0188	COG0526	MMOB4600	MMOB4600	Topoisomerase IV subunit A	MMOB1420	MMOB1420	Thioredoxin {UniProtKB/TrEMBL:Q6KIE8}	[TP0005-TP0100 (0.7885434)]
COG0188	COG0526	MMOB4940	MMOB4940	DNA gyrase subunit A {UniProtKB/TrEMBL:Q6KHF0}	MMOB5710	MMOB5710	Thioredoxin {UniProtKB/TrEMBL:Q6KH73}	[TP0005-TP0100 (0.7885434)]
COG0188	COG0526	MMOB4600	MMOB4600	Topoisomerase IV subunit A	MMOB5710	MMOB5710	Thioredoxin {UniProtKB/TrEMBL:Q6KH73}	[TP0005-TP0100 (0.7885434)]
COG0188	COG0526	MMOB4940	MMOB4940	DNA gyrase subunit A {UniProtKB/TrEMBL:Q6KHF0}	MMOB1430	MMOB1430	Thioredoxin {UniProtKB/TrEMBL:Q6KIE7}	[TP0005-TP0100 (0.7885434)]
COG0188	COG0526	MMOB4940	MMOB4940	DNA gyrase subunit A {UniProtKB/TrEMBL:Q6KHF0}	MMOB1420	MMOB1420	Thioredoxin {UniProtKB/TrEMBL:Q6KIE8}	[TP0005-TP0100 (0.7885434)]
COG0188	COG0526	MMOB4600	MMOB4600	Topoisomerase IV subunit A	MMOB1430	MMOB1430	Thioredoxin {UniProtKB/TrEMBL:Q6KIE7}	[TP0005-TP0100 (0.7885434)]
COG0242	COG1744	MMOB6170	MMOB6170	Peptide deformylase {UniProtKB/TrEMBL:Q6KH28}	MMOB0360	MMOB0360	Unspecified sugar ABC transporter binding protein	[TP0757-TP0298 (0.51512045)]
COG0445	COG3839	MMOB1540	gidA	tRNA uridine 5-carboxymethylaminomethyl modification enzyme gidA (Glucose-inhibited division protein A)	MMOB3870	MMOB3870	Maltodextrin ABC transporter ATP-binding protein	[TP0044-TP0804 (0.81002605)]
COG0103	COG0211	MMOB2300	MMOB2300	30S ribosomal protein s9	MMOB3050	rpmA	50S ribosomal protein L27	[TP1024-TP0743 (0.87139803)]
COG0584	COG1493	MMOB2050	MMOB2050	Glycerophosphoryl diester phosphodiesterase	MMOB1820	MMOB1820	Hpr kinase {UniProtKB/TrEMBL:Q6KIA8}	[TP0257-TP0591 (0.75711113)]
COG0301	COG0566	MMOB0710	MMOB0710	Thiamine biosynthesis protein thiI	MMOB1200	MMOB1200	SpoU class tRNA/rRNA methylase	[TP0559-TP0054 (0.678511)]
COG0301	COG0566	MMOB0710	MMOB0710	Thiamine biosynthesis protein thiI	MMOB1470	MMOB1470	SpoU class tRNA/rRNA methylase	[TP0559-TP0054 (0.678511)]
COG0124	COG0465	MMOB2730	hisS	Histidyl-tRNA synthetase (EC 6.1.1.21) (Histidine--tRNA ligase) (HisRS)	MMOB5400	MMOB5400	Cell division protein ftsH	[TP0641-TP0330 (0.76316583)]
COG0242	COG0360	MMOB6170	MMOB6170	Peptide deformylase {UniProtKB/TrEMBL:Q6KH28}	MMOB2270	MMOB2270	30S ribosomal protein s6	[TP0757-TP0063 (0.54983324)]
COG0267	COG0357	MMOB5490	MMOB5490	50S ribosomal protein L33	MMOB5670	gidB	Methyltransferase gidB (EC 2.1.-.-) (Glucose-inhibited division protein B)	[TP0234-TP0946 (0.6249908)]
COG0228	COG0250	MMOB4300	rpsP	30S ribosomal protein S16	MMOB1450	MMOB1450	Transcription antitermination factor	[TP0905-TP0236 (0.7099409)]
COG0465	COG0532	MMOB5400	MMOB5400	Cell division protein ftsH	MMOB1520	infB	Translation initiation factor IF-2	[TP0330-TP0891 (0.8751731)]
COG0687	COG0693	MMOB0510	MMOB0510	Probable spermidine/putrescine/ABC transporter	MMOB5890	MMOB5890	Putative intracellular protease/amidase and/or	[TP0655-TP0445 (0.5706956)]
COG0687	COG0693	MMOB0520	MMOB0520	Probable spermidine/putrescine/ABC transporter	MMOB5890	MMOB5890	Putative intracellular protease/amidase and/or	[TP0655-TP0445 (0.5706956)]
COG0080	COG0301	MMOB1400	rplK	50S ribosomal protein L11	MMOB0710	MMOB0710	Thiamine biosynthesis protein thiI	[TP0237-TP0559 (0.59848577)]
COG0024	COG0530	MMOB2560	MMOB2560	Methionine aminopeptidase	MMOB2660	MMOB2660	Ca2+/Na+ antiporter {UniProtKB/TrEMBL:Q6KI24}	[TP0842-TP1034 (0.7696508)]
COG0322	COG0353	MMOB5450	MMOB5450	Excinuclease ABC nuclease subunit C	MMOB0750	MMOB0750	Recombination protein {UniProtKB/TrEMBL:Q6KIL5}	[TP0472-TP1004 (0.53674763)]
COG0188	COG0305	MMOB4940	MMOB4940	DNA gyrase subunit A {UniProtKB/TrEMBL:Q6KHF0}	MMOB1710	MMOB1710	Replicative DNA helicase	[TP0005-TP0058 (0.73312306)]
COG0188	COG0305	MMOB4600	MMOB4600	Topoisomerase IV subunit A	MMOB1710	MMOB1710	Replicative DNA helicase	[TP0005-TP0058 (0.73312306)]
COG0222	COG0530	MMOB5340	MMOB5340	50S ribosomal protein l7/l12	MMOB2660	MMOB2660	Ca2+/Na+ antiporter {UniProtKB/TrEMBL:Q6KI24}	[TP0240-TP1034 (0.77472186)]
COG0361	COG1214	MMOB2570	infA	Translation initiation factor IF-1	MMOB1310	MMOB1310	Expressed protein {UniProtKB/TrEMBL:Q6KIF9}	[TP0097-TP0876 (0.56457245)]
COG0242	COG1187	MMOB6170	MMOB6170	Peptide deformylase {UniProtKB/TrEMBL:Q6KH28}	MMOB4525	MMOB4525	RluB {UniProtKB/TrEMBL:Q688C2}	[TP0757-TP0459 (0.5284328)]
COG1385	COG2812	MMOB2280	MMOB2280	Expressed protein {UniProtKB/TrEMBL:Q6KI62}	MMOB0730	MMOB0730	DNA polymerase III subunit gamma and tau	[TP0276-TP1005 (0.66627616)]
COG0242	COG0254	MMOB6170	MMOB6170	Peptide deformylase {UniProtKB/TrEMBL:Q6KH28}	MMOB1280	rpmE	50S ribosomal protein L31	[TP0757-TP0255 (0.6434887)]
COG0442	COG1466	MMOB1440	MMOB1440	Prolyl-tRNA synthetase {UniProtKB/TrEMBL:Q6KIE6}	MMOB3600	MMOB3600	DNA polymerase III delta subunit	[TP0160-TP0588 (0.66563916)]
COG0305	COG0593	MMOB1710	MMOB1710	Replicative DNA helicase	MMOB0010	MMOB0010	Chromosomal replication initiator protein dnaA	[TP0058-TP0001 (0.9013428)]
COG0264	COG0544	MMOB1770	tsf	Elongation factor Ts (EF-Ts)	MMOB0850	tig	Trigger factor {UniProtKB/Swiss-Prot:Q6KIK5}	[TP0605-TP0506 (0.9100214)]
COG0099	COG0216	MMOB2590	rpsM	30S ribosomal protein S13	MMOB1900	prfA	Peptide chain release factor 1 (RF-1)	[TP0210-TP0051 (0.8775348)]
COG0442	COG0552	MMOB1440	MMOB1440	Prolyl-tRNA synthetase {UniProtKB/TrEMBL:Q6KIE6}	MMOB1380	MMOB1380	Cell division protein ftsY	[TP0160-TP0578 (0.56216276)]
COG0242	COG0319	MMOB6170	MMOB6170	Peptide deformylase {UniProtKB/TrEMBL:Q6KH28}	MMOB3480	MMOB3480	UPF0054 protein MMOB3480	[TP0757-TP0650 (0.630912)]
COG0465	COG0558	MMOB5400	MMOB5400	Cell division protein ftsH	MMOB3570	MMOB3570	Phosphatidylglycerophosphate synthase	[TP0765-TP0256 (0.8653493)]
COG0024	COG0462	MMOB2560	MMOB2560	Methionine aminopeptidase	MMOB5660	MMOB5660	Phosphoribosylpyrophosphate synthetase	[TP0842-TP0294 (0.8762697)]
COG0125	COG0361	MMOB0760	tmk	Thymidylate kinase {UniProtKB/Swiss-Prot:Q6KIL4}	MMOB2570	infA	Translation initiation factor IF-1	[TP0354-TP0097 (0.8382038)]
COG0036	COG2001	MMOB5610	MMOB5610	Ribulose-5-phosphate 3-epimerase	MMOB3790	mraZ	Protein mraZ {UniProtKB/Swiss-Prot:Q6KHR3}	[TP0945-TP0383 (0.685165)]
COG0301	COG0301	MMOB0710	MMOB0710	Thiamine biosynthesis protein thiI	MMOB0710	MMOB0710	Thiamine biosynthesis protein thiI	[TP0559-TP0559 (0.6965584)]
COG0024	COG0125	MMOB2560	MMOB2560	Methionine aminopeptidase	MMOB0760	tmk	Thymidylate kinase {UniProtKB/Swiss-Prot:Q6KIL4}	[TP0842-TP0354 (0.8096375)]
COG0618	COG1214	MMOB0670	MMOB0670	Mgpa-like protein {UniProtKB/TrEMBL:Q6KIM3}	MMOB1310	MMOB1310	Expressed protein {UniProtKB/TrEMBL:Q6KIF9}	[TP0803-TP0876 (0.700686)]
COG0257	COG0779	MMOB2580	MMOB2580	50S ribosomal protein L36	MMOB1490	MMOB1490	Hypothetical UPF0090 protein MMOB1490	[TP0209-TP0893 (0.7461857)]
COG0782	COG1057	MMOB4350	MMOB4350	Transcription elongation factor	MMOB2760	MMOB2760	Bidomainal protein {UniProtKB/TrEMBL:Q6KI14}	[TP0019-TP0741 (0.75909394)]
COG0012	COG0188	MMOB6020	MMOB6020	Putative GTPase translation factor	MMOB4940	MMOB4940	DNA gyrase subunit A {UniProtKB/TrEMBL:Q6KHF0}	[TP0124-TP0005 (0.7149395)]
COG0012	COG0188	MMOB6020	MMOB6020	Putative GTPase translation factor	MMOB4600	MMOB4600	Topoisomerase IV subunit A	[TP0124-TP0005 (0.7149395)]
COG0462	COG0492	MMOB5660	MMOB5660	Phosphoribosylpyrophosphate synthetase	MMOB1840	MMOB1840	Thioredoxin reductase {UniProtKB/TrEMBL:Q6KIA6}	[TP0294-TP0814 (0.8323514)]
COG0124	COG0254	MMOB2730	hisS	Histidyl-tRNA synthetase (EC 6.1.1.21) (Histidine--tRNA ligase) (HisRS)	MMOB1280	rpmE	50S ribosomal protein L31	[TP0641-TP0255 (0.65973145)]
COG0178	COG0272	MMOB1810	MMOB1810	Excinuclease ABC subunit A	MMOB1950	MMOB1950	NAD(+)-dependent DNA ligase	[TP0514-TP0634 (0.7537598)]
COG0503	COG1488	MMOB1980	apt	Adenine phosphoribosyltransferase (EC 2.4.2.7) (APRT)	MMOB3120	MMOB3120	Nicotinic acid phosphoribosyltransferase	[TP1039-TP0628 (0.6658587)]
COG0227	COG0492	MMOB4150	rpmB	50S ribosomal protein L28	MMOB1840	MMOB1840	Thioredoxin reductase {UniProtKB/TrEMBL:Q6KIA6}	[TP0362-TP0814 (0.801083)]
COG0255	COG1354	MMOB2430	MMOB2430	50S ribosomal protein l29	MMOB4770	scpA	Segregation and condensation protein A	[TP0197-TP0691 (0.70609456)]
COG0217	COG0481	MMOB1910	MMOB1910	Hypothetical UPF0082 protein MMOB1910	MMOB4030	lepA	GTP-binding protein lepA	[TP0474-TP0510 (0.76600474)]
COG0178	COG0357	MMOB1810	MMOB1810	Excinuclease ABC subunit A	MMOB5670	gidB	Methyltransferase gidB (EC 2.1.-.-) (Glucose-inhibited division protein B)	[TP0514-TP0946 (0.8569251)]
COG0154	COG1624	MMOB3770	MMOB3770	Glutamyl-tRNA amidotransferase subunit A	MMOB4550	MMOB4550	Expressed protein {UniProtKB/TrEMBL:Q6KHI9}	[TP1020-TP0826 (0.7964557)]
COG1109	COG1488	MMOB5240	MMOB5240	Phosphomannomutase {UniProtKB/TrEMBL:Q6KHC0}	MMOB3120	MMOB3120	Nicotinic acid phosphoribosyltransferase	[TP0413-TP0628 (0.6598422)]
COG1109	COG1488	MMOB2630	MMOB2630	Phosphomannomutase {UniProtKB/TrEMBL:Q6KI27}	MMOB3120	MMOB3120	Nicotinic acid phosphoribosyltransferase	[TP0413-TP0628 (0.6598422)]
COG1109	COG1488	MMOB2020	MMOB2020	Phosphoglucomutase/phosphomannomutase	MMOB3120	MMOB3120	Nicotinic acid phosphoribosyltransferase	[TP0413-TP0628 (0.6598422)]
COG0143	COG0217	MMOB3150	MMOB3150	Methionyl-tRNA synthetase	MMOB1910	MMOB1910	Hypothetical UPF0082 protein MMOB1910	[TP0798-TP0474 (0.7790581)]
COG0357	COG0442	MMOB5670	gidB	Methyltransferase gidB (EC 2.1.-.-) (Glucose-inhibited division protein B)	MMOB1440	MMOB1440	Prolyl-tRNA synthetase {UniProtKB/TrEMBL:Q6KIE6}	[TP0946-TP0160 (0.6515529)]
COG0237	COG1493	MMOB5770	MMOB5770	Hypothetical dephospho-CoA kinase	MMOB1820	MMOB1820	Hpr kinase {UniProtKB/TrEMBL:Q6KIA8}	[TP0296-TP0591 (0.7885255)]
COG0124	COG0124	MMOB2730	hisS	Histidyl-tRNA synthetase (EC 6.1.1.21) (Histidine--tRNA ligase) (HisRS)	MMOB2730	hisS	Histidyl-tRNA synthetase (EC 6.1.1.21) (Histidine--tRNA ligase) (HisRS)	[TP0641-TP0641 (0.67365265)]
COG0687	COG1057	MMOB0510	MMOB0510	Probable spermidine/putrescine/ABC transporter	MMOB2760	MMOB2760	Bidomainal protein {UniProtKB/TrEMBL:Q6KI14}	[TP0655-TP0741 (0.7061969)]
COG0687	COG1057	MMOB0520	MMOB0520	Probable spermidine/putrescine/ABC transporter	MMOB2760	MMOB2760	Bidomainal protein {UniProtKB/TrEMBL:Q6KI14}	[TP0655-TP0741 (0.7061969)]
COG0257	COG0564	MMOB2580	MMOB2580	50S ribosomal protein L36	MMOB4750	MMOB4750	Ribosomal large subunit pseudouridine synthase C	[TP0209-TP0154 (0.634929)]
COG0257	COG0564	MMOB2580	MMOB2580	50S ribosomal protein L36	MMOB3260	MMOB3260	Pseudouridine synthase {UniProtKB/TrEMBL:Q6KHW4}	[TP0209-TP0154 (0.634929)]
COG0210	COG0305	MMOB4890	MMOB4890	ATP-dependent DNA helicase	MMOB1710	MMOB1710	Replicative DNA helicase	[TP0102-TP0058 (0.8842861)]
COG0210	COG0305	MMOB4910	MMOB4910	ATP-dependent DNA helicase	MMOB1710	MMOB1710	Replicative DNA helicase	[TP0102-TP0058 (0.8842861)]
COG0257	COG1057	MMOB2580	MMOB2580	50S ribosomal protein L36	MMOB2760	MMOB2760	Bidomainal protein {UniProtKB/TrEMBL:Q6KI14}	[TP0209-TP0741 (0.64932555)]
