# Supplementary material for: The Binary Protein Interactome of Treponema pallidum – The Syphilis Spirochete
Source: PLoS One. 2008 May 28;3(5):e2292. doi: 10.1371/journal.pone.0002292 (PMC2386257; doi:10.1371/journal.pone.0002292)
Supplement: Data S1 — Predicted protein-protein interactions based on our Treponema pallidum data; zip archive containing 372 files with one file per species. (6.09 MB ZIP) [file pone.0002292.s006.zip › bacteria/Mycoplasma_mycoides.tab]

272632 Mycoplasma mycoides
COG A	COG B	Locus Id A	Preferred Name(s) A	Annotation A	Locus Id B	Preferred Name(s) B	Annotation B	T. pallidum interaction
COG0201	COG0550	MSC_0726	MSC_0726	Preprotein translocase secY subunit	MSC_0931	MSC_0931	DNA topoisomerase I {UniProtKB/TrEMBL:Q6MS50}	[TP0208-TP0394 (0.8044664)]
COG0051	COG0693	MSC_0746	rpsJ	30S ribosomal protein S10	MSC_0458	MSC_0458	ThiJ/PfpI family protein	[TP0188-TP0445 (0.6307204)]
COG0180	COG0564	MSC_0358	MSC_0358	Tryptophan-tRNA ligase {UniProtKB/TrEMBL:Q6MTP1}	MSC_0583	MSC_0583	Pseudouridine synthase {UniProtKB/TrEMBL:Q6MT30}	[TP0632-TP0339 (0.7885255)]
COG0180	COG0564	MSC_0358	MSC_0358	Tryptophan-tRNA ligase {UniProtKB/TrEMBL:Q6MTP1}	MSC_0766	MSC_0766	RNA pseudouridylate synthase	[TP0632-TP0339 (0.7885255)]
COG0090	COG0223	MSC_0742	rplB	50S ribosomal protein L2	MSC_0450	fmt	Methionyl-tRNA formyltransferase (EC 2.1.2.9)	[TP0192-TP0756 (0.8610547)]
COG0632	COG2255	MSC_0542	MSC_0542	Holliday junction DNA helicase RuvA	MSC_0543	MSC_0543	Holliday junction DNA helicase RuvB	[TP0543-TP0162 (0.9659884)]
COG0222	COG0802	MSC_1007	MSC_1007	50S ribosomal protein L7/L12	MSC_0311	MSC_0311	Hypothetical protein {UniProtKB/TrEMBL:Q6MTT4}	[TP0240-TP0875 (0.8481433)]
COG0495	COG1214	MSC_0709	leuS	Leucyl-tRNA synthetase (EC 6.1.1.4) (Leucine--tRNA ligase) (LeuRS)	MSC_0312	MSC_0312	Hypothetical protein {UniProtKB/TrEMBL:Q6MTT3}	[TP0586-TP0876 (0.5571989)]
COG0192	COG0592	MSC_0492	metK	S-adenosylmethionine synthetase (EC 2.5.1.6) (Methionine adenosyltransferase) (AdoMet synthetase) (MAT)	MSC_0002	MSC_0002	DNA POLYMERASE III, BETA CHAIN	[TP0794-TP0002 (0.8412751)]
COG0558	COG2239	MSC_0911	MSC_0911	CDPdiacylglycerol-glycerol-3-phosphate	MSC_0167	MSC_0167	MG2+ TRANSPORT PROTEIN {UniProtKB/TrEMBL:Q6MU74}	[TP0256-TP0917 (0.6007029)]
COG0465	COG0465	MSC_0039	MSC_0039	ATP-dependent zinc metallopeptidase FtsH	MSC_0039	MSC_0039	ATP-dependent zinc metallopeptidase FtsH	[TP0330-TP0330 (0.73856413)]
COG0242	COG0272	MSC_0220	MSC_0220	Peptide deformylase {UniProtKB/TrEMBL:Q6MU23}	MSC_0764	MSC_0764	DNA ligase {UniProtKB/TrEMBL:Q6MSK8}	[TP0757-TP0634 (0.68197167)]
COG0187	COG0358	MSC_0006	MSC_0006	DNA Gyrase Subunit B {UniProtKB/TrEMBL:Q6MUM2}	MSC_0465	MSC_0465	DNA primase {UniProtKB/TrEMBL:Q6MTE3}	[TP1006-TP0492 (0.55112576)]
COG0187	COG0358	MSC_0510	MSC_0510	DNA TOPOISOMERASE IV SUBUNIT B	MSC_0465	MSC_0465	DNA primase {UniProtKB/TrEMBL:Q6MTE3}	[TP1006-TP0492 (0.55112576)]
COG0237	COG0552	MSC_0096	MSC_0096	DEPHOSPHO-COA KINASE {UniProtKB/TrEMBL:Q6MUD6}	MSC_0489	MSC_0489	Cell division protein FtsY	[TP0296-TP0578 (0.7885255)]
COG2812	COG2812	MSC_0048	MSC_0048	DNA polymerase III gamma-tau subunits	MSC_0048	MSC_0048	DNA polymerase III gamma-tau subunits	[TP1005-TP1005 (0.52391654)]
COG0223	COG0242	MSC_0450	fmt	Methionyl-tRNA formyltransferase (EC 2.1.2.9)	MSC_0220	MSC_0220	Peptide deformylase {UniProtKB/TrEMBL:Q6MU23}	[TP0756-TP0757 (0.8300303)]
COG0233	COG0359	MSC_0600	frr	Ribosome recycling factor (Ribosome-releasing factor) (RRF)	MSC_0955	rplI	50S ribosomal protein L9	[TP0604-TP0060 (0.5105792)]
COG0201	COG2239	MSC_0726	MSC_0726	Preprotein translocase secY subunit	MSC_0167	MSC_0167	MG2+ TRANSPORT PROTEIN {UniProtKB/TrEMBL:Q6MU74}	[TP0208-TP0917 (0.5527395)]
COG0092	COG0301	MSC_0739	rpsC	30S ribosomal protein S3	MSC_0280	MSC_0280	Thiamin biosynthesis protein	[TP0195-TP0559 (0.66944)]
COG0544	COG1418	MSC_0453	tig	Trigger factor {UniProtKB/Swiss-Prot:Q6MTF5}	MSC_0422	MSC_0422	Conserved hypothetical transmembrane protein	[TP0506-TP1018 (0.7668753)]
COG0305	COG2812	MSC_0956	MSC_0956	Replicative DNA helicase DnaC	MSC_0048	MSC_0048	DNA polymerase III gamma-tau subunits	[TP0058-TP1005 (0.7130585)]
COG0188	COG0526	MSC_0511	MSC_0511	TOPOISOMERASE IV SUBUNIT A	MSC_0072	MSC_0072	THIOREDOXIN {UniProtKB/TrEMBL:Q6MUG0}	[TP0005-TP0100 (0.7885434)]
COG0188	COG0526	MSC_0007	MSC_0007	DNA Gyrase Subunit A {UniProtKB/TrEMBL:Q6MUM1}	MSC_0072	MSC_0072	THIOREDOXIN {UniProtKB/TrEMBL:Q6MUG0}	[TP0005-TP0100 (0.7885434)]
COG0242	COG1744	MSC_0220	MSC_0220	Peptide deformylase {UniProtKB/TrEMBL:Q6MU23}	MSC_0011	MSC_0011	Ribose/galactose ABC transporter,	[TP0757-TP0298 (0.51512045)]
COG0149	COG2239	MSC_0823	MSC_0823	Triosephosphate isomerase	MSC_0167	MSC_0167	MG2+ TRANSPORT PROTEIN {UniProtKB/TrEMBL:Q6MU74}	[TP0537-TP0917 (0.5527395)]
COG0445	COG3839	MSC_1042	CAE77646.1	tRNA uridine 5-carboxymethylaminomethyl	MSC_0516	MSC_0516	Glycerol ABC transporter, ATP-binding component	[TP0044-TP0804 (0.81002605)]
COG0445	COG3839	MSC_1017	gidA2	tRNA uridine 5-carboxymethylaminomethyl modification enzyme gidA (Glucose-inhibited division protein A)	MSC_0516	MSC_0516	Glycerol ABC transporter, ATP-binding component	[TP0044-TP0804 (0.81002605)]
COG0103	COG0211	MSC_0712	MSC_0712	30S RIBOSOMAL PROTEIN S9	MSC_0560	rpmA	50S ribosomal protein L27	[TP1024-TP0743 (0.87139803)]
COG0584	COG1493	MSC_0145	MSC_0145	Glycerophosphodiester phosphodiesterase	MSC_0940	ptsK	HPr kinase/phosphorylase (EC 2.7.11.-) (EC 2.7.4.-) (HPrK/P) (HPr(Ser) kinase/phosphorylase)	[TP0257-TP0591 (0.75711113)]
COG0301	COG0566	MSC_0280	MSC_0280	Thiamin biosynthesis protein	MSC_0508	MSC_0508	RRNA methylase {UniProtKB/TrEMBL:Q6MTA0}	[TP0559-TP0054 (0.678511)]
COG0301	COG0566	MSC_0280	MSC_0280	Thiamin biosynthesis protein	MSC_0960	MSC_0960	RRNA Methylase {UniProtKB/TrEMBL:Q6MS22}	[TP0559-TP0054 (0.678511)]
COG0124	COG0465	MSC_0334	hisS	Histidyl-tRNA synthetase (EC 6.1.1.21) (Histidine--tRNA ligase) (HisRS)	MSC_0039	MSC_0039	ATP-dependent zinc metallopeptidase FtsH	[TP0641-TP0330 (0.76316583)]
COG0242	COG0360	MSC_0220	MSC_0220	Peptide deformylase {UniProtKB/TrEMBL:Q6MU23}	MSC_0027	rpsF	30S ribosomal protein S6	[TP0757-TP0063 (0.54983324)]
COG0228	COG0250	MSC_0425	rpsP	30S ribosomal protein S16	MSC_0962	MSC_0962	TRANSCRIPTION ANTITERMINATION PROTEIN NUSG	[TP0905-TP0236 (0.7099409)]
COG0465	COG0532	MSC_0039	MSC_0039	ATP-dependent zinc metallopeptidase FtsH	MSC_0349	infB	Translation initiation factor IF-2	[TP0330-TP0891 (0.8751731)]
COG0319	COG0333	MSC_0461	MSC_0461	UPF0054 protein MSC_0461	MSC_0593	rpmF	50S ribosomal protein L32	[TP0650-TP0807 (0.80809164)]
COG0080	COG0301	MSC_0994	rplK	50S ribosomal protein L11	MSC_0280	MSC_0280	Thiamin biosynthesis protein	[TP0237-TP0559 (0.59848577)]
COG0322	COG0353	MSC_0297	uvrC	UvrABC system protein C (Protein uvrC) (Excinuclease ABC subunit C)	MSC_0047	MSC_0047	DNA REPAIR PROTEIN RecR	[TP0472-TP1004 (0.53674763)]
COG0188	COG0305	MSC_0511	MSC_0511	TOPOISOMERASE IV SUBUNIT A	MSC_0956	MSC_0956	Replicative DNA helicase DnaC	[TP0005-TP0058 (0.73312306)]
COG0188	COG0305	MSC_0007	MSC_0007	DNA Gyrase Subunit A {UniProtKB/TrEMBL:Q6MUM1}	MSC_0956	MSC_0956	Replicative DNA helicase DnaC	[TP0005-TP0058 (0.73312306)]
COG0242	COG1187	MSC_0220	MSC_0220	Peptide deformylase {UniProtKB/TrEMBL:Q6MU23}	MSC_0387	MSC_0387	Ribosomal large subunit pseudouridine synthase B	[TP0757-TP0459 (0.5284328)]
COG0242	COG0254	MSC_0220	MSC_0220	Peptide deformylase {UniProtKB/TrEMBL:Q6MU23}	MSC_0146	MSC_0146	50S ribosomal protein L31	[TP0757-TP0255 (0.6434887)]
COG0442	COG1466	MSC_0327	MSC_0327	Proline-tRNA ligase {UniProtKB/TrEMBL:Q6MTR9}	MSC_0945	MSC_0945	Hypothetical protein {UniProtKB/TrEMBL:Q6MS37}	[TP0160-TP0588 (0.66563916)]
COG0305	COG0593	MSC_0956	MSC_0956	Replicative DNA helicase DnaC	MSC_0001	dnaA	Chromosomal replication initiator protein dnaA (Fragment)	[TP0058-TP0001 (0.9013428)]
COG0264	COG0544	MSC_0607	tsf	Elongation factor Ts (EF-Ts)	MSC_0453	tig	Trigger factor {UniProtKB/Swiss-Prot:Q6MTF5}	[TP0605-TP0506 (0.9100214)]
COG0099	COG0216	MSC_0723	rpsM	30S ribosomal protein S13	MSC_0150	prfA	Peptide chain release factor 1 (RF-1)	[TP0210-TP0051 (0.8775348)]
COG0442	COG0552	MSC_0327	MSC_0327	Proline-tRNA ligase {UniProtKB/TrEMBL:Q6MTR9}	MSC_0489	MSC_0489	Cell division protein FtsY	[TP0160-TP0578 (0.56216276)]
COG0242	COG0319	MSC_0220	MSC_0220	Peptide deformylase {UniProtKB/TrEMBL:Q6MU23}	MSC_0461	MSC_0461	UPF0054 protein MSC_0461	[TP0757-TP0650 (0.630912)]
COG0465	COG0558	MSC_0039	MSC_0039	ATP-dependent zinc metallopeptidase FtsH	MSC_0911	MSC_0911	CDPdiacylglycerol-glycerol-3-phosphate	[TP0765-TP0256 (0.8653493)]
COG0024	COG0462	MSC_0724	MSC_0724	Methionine aminopeptidase	MSC_0952	MSC_0952	Ribose-phosphate pyrophosphokinase	[TP0842-TP0294 (0.8762697)]
COG0564	COG1418	MSC_0583	MSC_0583	Pseudouridine synthase {UniProtKB/TrEMBL:Q6MT30}	MSC_0422	MSC_0422	Conserved hypothetical transmembrane protein	[TP0154-TP1018 (0.7668753)]
COG0564	COG1418	MSC_0766	MSC_0766	RNA pseudouridylate synthase	MSC_0422	MSC_0422	Conserved hypothetical transmembrane protein	[TP0154-TP1018 (0.7668753)]
COG0036	COG2001	MSC_0396	MSC_0396	Ribulose-phosphate 3-epimerase	MSC_0592	mraZ	Protein mraZ {UniProtKB/Swiss-Prot:Q6MT21}	[TP0945-TP0383 (0.685165)]
COG0036	COG2001	MSC_0305	MSC_0305	Ribulose-phosphate 3-epimerase	MSC_0592	mraZ	Protein mraZ {UniProtKB/Swiss-Prot:Q6MT21}	[TP0945-TP0383 (0.685165)]
COG0301	COG0301	MSC_0280	MSC_0280	Thiamin biosynthesis protein	MSC_0280	MSC_0280	Thiamin biosynthesis protein	[TP0559-TP0559 (0.6965584)]
COG0024	COG0125	MSC_0724	MSC_0724	Methionine aminopeptidase	MSC_0046	tmk	Thymidylate kinase {UniProtKB/Swiss-Prot:Q6MUI5}	[TP0842-TP0354 (0.8096375)]
COG0618	COG1214	MSC_0148	MSC_0148	DHH family protein {UniProtKB/TrEMBL:Q6MU91}	MSC_0312	MSC_0312	Hypothetical protein {UniProtKB/TrEMBL:Q6MTT3}	[TP0803-TP0876 (0.700686)]
COG1079	COG2239	MSC_0008	MSC_0008	Ribose/Galactose ABC transporter, permease	MSC_0167	MSC_0167	MG2+ TRANSPORT PROTEIN {UniProtKB/TrEMBL:Q6MU74}	[TP0302-TP0917 (0.5527395)]
COG0012	COG0188	MSC_0914	MSC_0914	GTP-BINDING PROTEIN {UniProtKB/TrEMBL:Q6MS65}	MSC_0007	MSC_0007	DNA Gyrase Subunit A {UniProtKB/TrEMBL:Q6MUM1}	[TP0124-TP0005 (0.7149395)]
COG0012	COG0188	MSC_0914	MSC_0914	GTP-BINDING PROTEIN {UniProtKB/TrEMBL:Q6MS65}	MSC_0511	MSC_0511	TOPOISOMERASE IV SUBUNIT A	[TP0124-TP0005 (0.7149395)]
COG0154	COG2868	MSC_0762	MSC_0762	Glutamyl-tRNA (Gln) amidotransferase subunit A	MSC_0561	MSC_0561	Hypothetical protein {UniProtKB/TrEMBL:Q6MT49}	[TP1020-TP0744 (0.70068353)]
COG0462	COG0492	MSC_0952	MSC_0952	Ribose-phosphate pyrophosphokinase	MSC_0938	MSC_0938	Thioredoxin reductase {UniProtKB/TrEMBL:Q6MS43}	[TP0294-TP0814 (0.8323514)]
COG0124	COG0254	MSC_0334	hisS	Histidyl-tRNA synthetase (EC 6.1.1.21) (Histidine--tRNA ligase) (HisRS)	MSC_0146	MSC_0146	50S ribosomal protein L31	[TP0641-TP0255 (0.65973145)]
COG0178	COG0272	MSC_0943	MSC_0943	Excinuclease ABC subunit A	MSC_0764	MSC_0764	DNA ligase {UniProtKB/TrEMBL:Q6MSK8}	[TP0514-TP0634 (0.7537598)]
COG0503	COG1488	MSC_0474	apt	Adenine phosphoribosyltransferase (EC 2.4.2.7) (APRT)	MSC_0687	MSC_0687	Probable nicotinic phosphoribosyltransferase	[TP1039-TP0628 (0.6658587)]
COG0227	COG0492	MSC_0483	rpmB	50S ribosomal protein L28	MSC_0938	MSC_0938	Thioredoxin reductase {UniProtKB/TrEMBL:Q6MS43}	[TP0362-TP0814 (0.801083)]
COG0178	COG0357	MSC_0943	MSC_0943	Excinuclease ABC subunit A	MSC_0912	MSC_0912	Glucose-inhibited division protein B	[TP0514-TP0946 (0.8569251)]
COG1109	COG1488	MSC_0829	MSC_0829	Phosphoglucomutase or phosphomannomutase	MSC_0687	MSC_0687	Probable nicotinic phosphoribosyltransferase	[TP0413-TP0628 (0.6598422)]
COG0357	COG0442	MSC_0912	MSC_0912	Glucose-inhibited division protein B	MSC_0327	MSC_0327	Proline-tRNA ligase {UniProtKB/TrEMBL:Q6MTR9}	[TP0946-TP0160 (0.6515529)]
COG0237	COG1493	MSC_0096	MSC_0096	DEPHOSPHO-COA KINASE {UniProtKB/TrEMBL:Q6MUD6}	MSC_0940	ptsK	HPr kinase/phosphorylase (EC 2.7.11.-) (EC 2.7.4.-) (HPrK/P) (HPr(Ser) kinase/phosphorylase)	[TP0296-TP0591 (0.7885255)]
COG0124	COG0124	MSC_0334	hisS	Histidyl-tRNA synthetase (EC 6.1.1.21) (Histidine--tRNA ligase) (HisRS)	MSC_0334	hisS	Histidyl-tRNA synthetase (EC 6.1.1.21) (Histidine--tRNA ligase) (HisRS)	[TP0641-TP0641 (0.67365265)]
COG0210	COG0305	MSC_0769	MSC_0769	ATP-dependent DNA helicase	MSC_0956	MSC_0956	Replicative DNA helicase DnaC	[TP0102-TP0058 (0.8842861)]
