# Supplementary material for: The Binary Protein Interactome of Treponema pallidum – The Syphilis Spirochete
Source: PLoS One. 2008 May 28;3(5):e2292. doi: 10.1371/journal.pone.0002292 (PMC2386257; doi:10.1371/journal.pone.0002292)
Supplement: Data S1 — Predicted protein-protein interactions based on our Treponema pallidum data; zip archive containing 372 files with one file per species. (6.09 MB ZIP) [file pone.0002292.s006.zip › bacteria/Mycoplasma_penetrans.tab]

272633 Mycoplasma penetrans
COG A	COG B	Locus Id A	Preferred Name(s) A	Annotation A	Locus Id B	Preferred Name(s) B	Annotation B	T. pallidum interaction
COG0201	COG0550	MYPE9980	MYPE9980	Preprotein translocase secY subunit	MYPE4140	MYPE4140	DNA topoisomerase I {UniProtKB/TrEMBL:Q8EVZ3}	[TP0208-TP0394 (0.8044664)]
COG0051	COG0693	MYPE10190	rpsJ	30S ribosomal protein S10	MYPE1180	MYPE1180	Hypothetical protein MYPE1180	[TP0188-TP0445 (0.6307204)]
COG0051	COG0693	MYPE10190	rpsJ	30S ribosomal protein S10	MYPE700	MYPE700	Predicted intracellular protease	[TP0188-TP0445 (0.6307204)]
COG0180	COG0564	MYPE4580	trpS	Tryptophanyl-tRNA synthetase (EC 6.1.1.2) (Tryptophan--tRNA ligase) (TrpRS)	MYPE1310	MYPE1310	Pseudouridine synthase {UniProtKB/TrEMBL:Q8EWS1}	[TP0632-TP0339 (0.7885255)]
COG0180	COG0564	MYPE4580	trpS	Tryptophanyl-tRNA synthetase (EC 6.1.1.2) (Tryptophan--tRNA ligase) (TrpRS)	MYPE130	MYPE130	Pseudouridine synthase {UniProtKB/TrEMBL:Q8EX37}	[TP0632-TP0339 (0.7885255)]
COG0090	COG0223	MYPE10150	rplB	50S ribosomal protein L2	MYPE500	fmt	Methionyl-tRNA formyltransferase (EC 2.1.2.9)	[TP0192-TP0756 (0.8610547)]
COG0632	COG2255	MYPE2790	ruvA	Holliday junction ATP-dependent DNA helicase ruvA (EC 3.6.1.-)	MYPE2780	MYPE2780	Holliday junction DNA helicase	[TP0543-TP0162 (0.9659884)]
COG0192	COG0592	MYPE940	MYPE940	S-adenosylmethionine synthetase	MYPE20	MYPE20	DNA polymerase III subunit beta	[TP0794-TP0002 (0.8412751)]
COG0495	COG0761	MYPE3890	leuS	Leucyl-tRNA synthetase (EC 6.1.1.4) (Leucine--tRNA ligase) (LeuRS)	MYPE1330	ispH	4-hydroxy-3-methylbut-2-enyl diphosphate reductase (EC 1.17.1.2)	[TP0586-TP0547 (0.63095015)]
COG0820	COG2812	MYPE5630	MYPE5630	Hypothetical protein MYPE5630	MYPE8080	MYPE8080	DNA polymerase III gamma-tau subunits	[TP0068-TP1005 (0.60435057)]
COG0465	COG0465	MYPE10250	MYPE10250	Cell division protein FtsH	MYPE10250	MYPE10250	Cell division protein FtsH	[TP0330-TP0330 (0.73856413)]
COG0242	COG0272	MYPE5650	def	Peptide deformylase (EC 3.5.1.88) (PDF) (Polypeptide deformylase)	MYPE1840	MYPE1840	NAD-dependent DNA ligase	[TP0757-TP0634 (0.68197167)]
COG0187	COG0358	MYPE6480	MYPE6480	DNA topoisomerase IV subunit B	MYPE3400	MYPE3400	DNA primase {UniProtKB/TrEMBL:Q8EW63}	[TP1006-TP0492 (0.55112576)]
COG0187	COG0358	MYPE30	MYPE30	DNA gyrase subunit B {UniProtKB/TrEMBL:Q8EX47}	MYPE3400	MYPE3400	DNA primase {UniProtKB/TrEMBL:Q8EW63}	[TP1006-TP0492 (0.55112576)]
COG1154	COG2812	MYPE730	dxs	1-deoxy-D-xylulose-5-phosphate synthase (EC 2.2.1.7) (1-deoxyxylulose- 5-phosphate synthase) (DXP synthase) (DXPS)	MYPE8080	MYPE8080	DNA polymerase III gamma-tau subunits	[TP0824-TP1005 (0.68180764)]
COG0237	COG0552	MYPE2010	MYPE2010	Hypothetical protein MYPE2010	MYPE4840	MYPE4840	Signal recognition particle GTPase FtsY	[TP0296-TP0578 (0.7885255)]
COG2812	COG2812	MYPE8080	MYPE8080	DNA polymerase III gamma-tau subunits	MYPE8080	MYPE8080	DNA polymerase III gamma-tau subunits	[TP1005-TP1005 (0.52391654)]
COG0223	COG0234	MYPE500	fmt	Methionyl-tRNA formyltransferase (EC 2.1.2.9)	MYPE980	MYPE980	10 kDa chaperonin {UniProtKB/TrEMBL:Q8CXQ8}	[TP0756-TP1013 (0.64276713)]
COG0357	COG0459	MYPE7990	gidB	Methyltransferase gidB (EC 2.1.-.-) (Glucose-inhibited division protein B)	MYPE990	groL	60 kDa chaperonin (Protein Cpn60) (groEL protein)	[TP0946-TP0030 (0.68326145)]
COG0223	COG0242	MYPE500	fmt	Methionyl-tRNA formyltransferase (EC 2.1.2.9)	MYPE5650	def	Peptide deformylase (EC 3.5.1.88) (PDF) (Polypeptide deformylase)	[TP0756-TP0757 (0.8300303)]
COG0192	COG0217	MYPE940	MYPE940	S-adenosylmethionine synthetase	MYPE8020	MYPE8020	Hypothetical UPF0082 protein MYPE8020	[TP0794-TP0474 (0.71912634)]
COG0092	COG0301	MYPE10090	rpsC	Ribosomal protein S3 {UniProtKB/TrEMBL:Q8EUC1}	MYPE5860	thiI	Probable thiamine biosynthesis protein thiI	[TP0195-TP0559 (0.66944)]
COG0544	COG1418	MYPE6920	tig	Trigger factor {UniProtKB/Swiss-Prot:Q8EV76}	MYPE5440	MYPE5440	UPF0144 protein MYPE5440	[TP0506-TP1018 (0.7668753)]
COG0305	COG2812	MYPE2050	MYPE2050	Replicative DNA helicase	MYPE8080	MYPE8080	DNA polymerase III gamma-tau subunits	[TP0058-TP1005 (0.7130585)]
COG0188	COG0526	MYPE6470	MYPE6470	DNA topoisomerase IV subunit A	MYPE1710	MYPE1710	Thioredoxin {UniProtKB/TrEMBL:Q8EWN2}	[TP0005-TP0100 (0.7885434)]
COG0188	COG0526	MYPE40	MYPE40	DNA gyrase subunit A {UniProtKB/TrEMBL:Q8EX46}	MYPE1710	MYPE1710	Thioredoxin {UniProtKB/TrEMBL:Q8EWN2}	[TP0005-TP0100 (0.7885434)]
COG0242	COG1744	MYPE5650	def	Peptide deformylase (EC 3.5.1.88) (PDF) (Polypeptide deformylase)	MYPE5900	MYPE5900	Putative lipoprotein {UniProtKB/TrEMBL:Q8EVH4}	[TP0757-TP0298 (0.51512045)]
COG0103	COG0211	MYPE820	rpsI	30S ribosomal protein S9	MYPE4440	rpmA	50S ribosomal protein L27	[TP1024-TP0743 (0.87139803)]
COG0621	COG2812	MYPE1630	MYPE1630	Hypothetical protein MYPE1630	MYPE8080	MYPE8080	DNA polymerase III gamma-tau subunits	[TP0754-TP1005 (0.5550382)]
COG0621	COG2812	MYPE7940	MYPE7940	Hypothetical protein MYPE7940	MYPE8080	MYPE8080	DNA polymerase III gamma-tau subunits	[TP0754-TP1005 (0.5550382)]
COG0693	COG0761	MYPE700	MYPE700	Predicted intracellular protease	MYPE1330	ispH	4-hydroxy-3-methylbut-2-enyl diphosphate reductase (EC 1.17.1.2)	[TP0445-TP0547 (0.53976095)]
COG0693	COG0761	MYPE1180	MYPE1180	Hypothetical protein MYPE1180	MYPE1330	ispH	4-hydroxy-3-methylbut-2-enyl diphosphate reductase (EC 1.17.1.2)	[TP0445-TP0547 (0.53976095)]
COG0584	COG1493	MYPE5750	MYPE5750	Glycerophosphoryl diester phosphodiesterase	MYPE2990	hprK	HPr kinase/phosphorylase (EC 2.7.11.-) (EC 2.7.4.-) (HPrK/P) (HPr(Ser) kinase/phosphorylase)	[TP0257-TP0591 (0.75711113)]
COG0301	COG0566	MYPE5860	thiI	Probable thiamine biosynthesis protein thiI	MYPE230	MYPE230	RRNA methylase {UniProtKB/TrEMBL:Q8EX27}	[TP0559-TP0054 (0.678511)]
COG0124	COG0465	MYPE2860	hisS	Histidyl-tRNA synthetase (EC 6.1.1.21) (Histidine--tRNA ligase) (HisRS)	MYPE10250	MYPE10250	Cell division protein FtsH	[TP0641-TP0330 (0.76316583)]
COG0275	COG0820	MYPE3220	mraW	S-adenosyl-methyltransferase mraW (EC 2.1.1.-)	MYPE5630	MYPE5630	Hypothetical protein MYPE5630	[TP0384-TP0068 (0.79878455)]
COG0242	COG0360	MYPE5650	def	Peptide deformylase (EC 3.5.1.88) (PDF) (Polypeptide deformylase)	MYPE1140	rpsF	30S ribosomal protein S6	[TP0757-TP0063 (0.54983324)]
COG0267	COG0357	MYPE3900	MYPE3900	50S ribosomal protein L33	MYPE7990	gidB	Methyltransferase gidB (EC 2.1.-.-) (Glucose-inhibited division protein B)	[TP0234-TP0946 (0.6249908)]
COG0228	COG0250	MYPE1010	rpsP	30S ribosomal protein S16	MYPE8840	MYPE8840	Transcription antitermination factor	[TP0905-TP0236 (0.7099409)]
COG0465	COG0532	MYPE10250	MYPE10250	Cell division protein FtsH	MYPE1110	infB	Translation initiation factor IF-2	[TP0330-TP0891 (0.8751731)]
COG0234	COG0445	MYPE980	MYPE980	10 kDa chaperonin {UniProtKB/TrEMBL:Q8CXQ8}	MYPE1670	gidA	tRNA uridine 5-carboxymethylaminomethyl modification enzyme gidA (Glucose-inhibited division protein A)	[TP1013-TP0044 (0.813164)]
COG0319	COG0333	MYPE3350	MYPE3350	UPF0054 protein MYPE3350	MYPE9200	rpmF	50S ribosomal protein L32	[TP0650-TP0807 (0.80809164)]
COG0687	COG0693	MYPE8600	MYPE8600	Putative lipoprotein {UniProtKB/TrEMBL:Q8EUR0}	MYPE700	MYPE700	Predicted intracellular protease	[TP0655-TP0445 (0.5706956)]
COG0687	COG0693	MYPE8550	MYPE8550	Putative lipoprotein {UniProtKB/TrEMBL:Q8EUR5}	MYPE1180	MYPE1180	Hypothetical protein MYPE1180	[TP0655-TP0445 (0.5706956)]
COG0687	COG0693	MYPE8600	MYPE8600	Putative lipoprotein {UniProtKB/TrEMBL:Q8EUR0}	MYPE1180	MYPE1180	Hypothetical protein MYPE1180	[TP0655-TP0445 (0.5706956)]
COG0687	COG0693	MYPE8550	MYPE8550	Putative lipoprotein {UniProtKB/TrEMBL:Q8EUR5}	MYPE700	MYPE700	Predicted intracellular protease	[TP0655-TP0445 (0.5706956)]
COG0080	COG0301	MYPE250	rplK	50S ribosomal protein L11	MYPE5860	thiI	Probable thiamine biosynthesis protein thiI	[TP0237-TP0559 (0.59848577)]
COG0322	COG0353	MYPE1260	uvrC	UvrABC system protein C (Protein uvrC) (Excinuclease ABC subunit C)	MYPE8060	MYPE8060	Recombinational DNA repair protein RecR	[TP0472-TP1004 (0.53674763)]
COG0188	COG0305	MYPE40	MYPE40	DNA gyrase subunit A {UniProtKB/TrEMBL:Q8EX46}	MYPE2050	MYPE2050	Replicative DNA helicase	[TP0005-TP0058 (0.73312306)]
COG0188	COG0305	MYPE6470	MYPE6470	DNA topoisomerase IV subunit A	MYPE2050	MYPE2050	Replicative DNA helicase	[TP0005-TP0058 (0.73312306)]
COG1385	COG2812	MYPE1610	MYPE1610	Hypothetical protein MYPE1610	MYPE8080	MYPE8080	DNA polymerase III gamma-tau subunits	[TP0276-TP1005 (0.66627616)]
COG0242	COG0254	MYPE5650	def	Peptide deformylase (EC 3.5.1.88) (PDF) (Polypeptide deformylase)	MYPE640	MYPE640	50S ribosomal protein L31	[TP0757-TP0255 (0.6434887)]
COG0305	COG0593	MYPE2050	MYPE2050	Replicative DNA helicase	MYPE10	MYPE10	Chromosomal replication initiator protein dnaA	[TP0058-TP0001 (0.9013428)]
COG0264	COG0544	MYPE9580	tsf	Elongation factor Ts (EF-Ts)	MYPE6920	tig	Trigger factor {UniProtKB/Swiss-Prot:Q8EV76}	[TP0605-TP0506 (0.9100214)]
COG0099	COG0216	MYPE9940	rpsM	30S ribosomal protein S13	MYPE650	prfA	Peptide chain release factor 1 (RF-1)	[TP0210-TP0051 (0.8775348)]
COG0442	COG0552	MYPE8010	MYPE8010	Prolyl aminoacyl-tRNA synthetase	MYPE4840	MYPE4840	Signal recognition particle GTPase FtsY	[TP0160-TP0578 (0.56216276)]
COG0242	COG0319	MYPE5650	def	Peptide deformylase (EC 3.5.1.88) (PDF) (Polypeptide deformylase)	MYPE3350	MYPE3350	UPF0054 protein MYPE3350	[TP0757-TP0650 (0.630912)]
COG0465	COG0558	MYPE10250	MYPE10250	Cell division protein FtsH	MYPE4050	MYPE4050	Phosphatidylglycerophosphate synthase	[TP0765-TP0256 (0.8653493)]
COG0024	COG0462	MYPE9960	MYPE9960	Methionine aminopeptidase	MYPE9450	MYPE9450	Phosphoribosylpyrophosphate synthetase	[TP0842-TP0294 (0.8762697)]
COG0125	COG0361	MYPE8140	tmk	Thymidylate kinase {UniProtKB/Swiss-Prot:Q8EUV4}	MYPE9950	infA	Translation initiation factor IF-1	[TP0354-TP0097 (0.8382038)]
COG0564	COG1418	MYPE130	MYPE130	Pseudouridine synthase {UniProtKB/TrEMBL:Q8EX37}	MYPE5440	MYPE5440	UPF0144 protein MYPE5440	[TP0154-TP1018 (0.7668753)]
COG0564	COG1418	MYPE1310	MYPE1310	Pseudouridine synthase {UniProtKB/TrEMBL:Q8EWS1}	MYPE5440	MYPE5440	UPF0144 protein MYPE5440	[TP0154-TP1018 (0.7668753)]
COG0301	COG0301	MYPE5860	thiI	Probable thiamine biosynthesis protein thiI	MYPE5860	thiI	Probable thiamine biosynthesis protein thiI	[TP0559-TP0559 (0.6965584)]
COG0024	COG0125	MYPE9960	MYPE9960	Methionine aminopeptidase	MYPE8140	tmk	Thymidylate kinase {UniProtKB/Swiss-Prot:Q8EUV4}	[TP0842-TP0354 (0.8096375)]
COG0782	COG1057	MYPE3670	MYPE3670	Transcription elongation factor GreA	MYPE5200	MYPE5200	Putative nucleotidyl transferase	[TP0019-TP0741 (0.75909394)]
COG0012	COG0188	MYPE10330	MYPE10330	GTP-binding protein {UniProtKB/TrEMBL:Q8EU98}	MYPE40	MYPE40	DNA gyrase subunit A {UniProtKB/TrEMBL:Q8EX46}	[TP0124-TP0005 (0.7149395)]
COG0012	COG0188	MYPE10330	MYPE10330	GTP-binding protein {UniProtKB/TrEMBL:Q8EU98}	MYPE6470	MYPE6470	DNA topoisomerase IV subunit A	[TP0124-TP0005 (0.7149395)]
COG0154	COG2868	MYPE2100	MYPE2100	Glutamyl-tRNA amidotransferase subunit A	MYPE4430	MYPE4430	Hypothetical protein MYPE4430	[TP1020-TP0744 (0.70068353)]
COG0462	COG0492	MYPE9450	MYPE9450	Phosphoribosylpyrophosphate synthetase	MYPE9330	MYPE9330	Thioredoxin reductase {UniProtKB/TrEMBL:Q8EUJ3}	[TP0294-TP0814 (0.8323514)]
COG0462	COG0492	MYPE9450	MYPE9450	Phosphoribosylpyrophosphate synthetase	MYPE1390	MYPE1390	Thioredoxin reductase {UniProtKB/TrEMBL:Q8EWR4}	[TP0294-TP0814 (0.8323514)]
COG0124	COG0254	MYPE2860	hisS	Histidyl-tRNA synthetase (EC 6.1.1.21) (Histidine--tRNA ligase) (HisRS)	MYPE640	MYPE640	50S ribosomal protein L31	[TP0641-TP0255 (0.65973145)]
COG0178	COG0272	MYPE9100	uvrA	UvrABC system protein A (UvrA protein) (Excinuclease ABC subunit A)	MYPE1840	MYPE1840	NAD-dependent DNA ligase	[TP0514-TP0634 (0.7537598)]
COG0503	COG1488	MYPE10230	apt	Adenine phosphoribosyltransferase (EC 2.4.2.7) (APRT)	MYPE9420	MYPE9420	Hypothetical protein MYPE9420	[TP1039-TP0628 (0.6658587)]
COG0240	COG0622	MYPE2300	gpsA	Glycerol-3-phosphate dehydrogenase [NAD(P)+] (EC 1.1.1.94) (NAD(P)H- dependent glycerol-3-phosphate dehydrogenase)	MYPE1280	MYPE1280	Predicted phosphoesterase	[TP1009-TP0937 (0.80866665)]
COG0227	COG0492	MYPE4030	rpmB	50S ribosomal protein L28	MYPE9330	MYPE9330	Thioredoxin reductase {UniProtKB/TrEMBL:Q8EUJ3}	[TP0362-TP0814 (0.801083)]
COG0227	COG0492	MYPE4030	rpmB	50S ribosomal protein L28	MYPE1390	MYPE1390	Thioredoxin reductase {UniProtKB/TrEMBL:Q8EWR4}	[TP0362-TP0814 (0.801083)]
COG0051	COG1192	MYPE10190	rpsJ	30S ribosomal protein S10	MYPE80	MYPE80	Soj protein {UniProtKB/TrEMBL:Q8EX42}	[TP0188-TP0272 (0.7732025)]
COG0442	COG0459	MYPE8010	MYPE8010	Prolyl aminoacyl-tRNA synthetase	MYPE990	groL	60 kDa chaperonin (Protein Cpn60) (groEL protein)	[TP0160-TP0030 (0.7719589)]
COG0255	COG1354	MYPE10100	MYPE10100	Ribosomal protein L29 {UniProtKB/TrEMBL:Q8EUC0}	MYPE380	scpA	Segregation and condensation protein A	[TP0197-TP0691 (0.70609456)]
COG0217	COG0481	MYPE8020	MYPE8020	Hypothetical UPF0082 protein MYPE8020	MYPE510	lepA	GTP-binding protein lepA	[TP0474-TP0510 (0.76600474)]
COG0178	COG0357	MYPE9100	uvrA	UvrABC system protein A (UvrA protein) (Excinuclease ABC subunit A)	MYPE7990	gidB	Methyltransferase gidB (EC 2.1.-.-) (Glucose-inhibited division protein B)	[TP0514-TP0946 (0.8569251)]
COG0154	COG1624	MYPE2100	MYPE2100	Glutamyl-tRNA amidotransferase subunit A	MYPE2120	MYPE2120	Hypothetical protein MYPE2120	[TP1020-TP0826 (0.7964557)]
COG1109	COG1488	MYPE1070	MYPE1070	Phosphomannomutase {UniProtKB/TrEMBL:Q8EWU4}	MYPE9420	MYPE9420	Hypothetical protein MYPE9420	[TP0413-TP0628 (0.6598422)]
COG0357	COG0442	MYPE7990	gidB	Methyltransferase gidB (EC 2.1.-.-) (Glucose-inhibited division protein B)	MYPE8010	MYPE8010	Prolyl aminoacyl-tRNA synthetase	[TP0946-TP0160 (0.6515529)]
COG0237	COG1493	MYPE2010	MYPE2010	Hypothetical protein MYPE2010	MYPE2990	hprK	HPr kinase/phosphorylase (EC 2.7.11.-) (EC 2.7.4.-) (HPrK/P) (HPr(Ser) kinase/phosphorylase)	[TP0296-TP0591 (0.7885255)]
COG0124	COG0124	MYPE2860	hisS	Histidyl-tRNA synthetase (EC 6.1.1.21) (Histidine--tRNA ligase) (HisRS)	MYPE2860	hisS	Histidyl-tRNA synthetase (EC 6.1.1.21) (Histidine--tRNA ligase) (HisRS)	[TP0641-TP0641 (0.67365265)]
COG0687	COG1057	MYPE8550	MYPE8550	Putative lipoprotein {UniProtKB/TrEMBL:Q8EUR5}	MYPE5200	MYPE5200	Putative nucleotidyl transferase	[TP0655-TP0741 (0.7061969)]
COG0687	COG1057	MYPE8600	MYPE8600	Putative lipoprotein {UniProtKB/TrEMBL:Q8EUR0}	MYPE5200	MYPE5200	Putative nucleotidyl transferase	[TP0655-TP0741 (0.7061969)]
COG0210	COG0305	MYPE8910	MYPE8910	ATP-dependent DNA helicase	MYPE2050	MYPE2050	Replicative DNA helicase	[TP0102-TP0058 (0.8842861)]
