# Supplementary material for: The Binary Protein Interactome of Treponema pallidum – The Syphilis Spirochete
Source: PLoS One. 2008 May 28;3(5):e2292. doi: 10.1371/journal.pone.0002292 (PMC2386257; doi:10.1371/journal.pone.0002292)
Supplement: Data S1 — Predicted protein-protein interactions based on our Treponema pallidum data; zip archive containing 372 files with one file per species. (6.09 MB ZIP) [file pone.0002292.s006.zip › bacteria/Mycoplasma_pneumoniae.tab]

272634 Mycoplasma pneumoniae
COG A	COG B	Locus Id A	Preferred Name(s) A	Annotation A	Locus Id B	Preferred Name(s) B	Annotation B	T. pallidum interaction
COG0201	COG0550	MPN184	secY	Preprotein translocase secY subunit	MPN261	topA	DNA topoisomerase 1 (EC 5.99.1.2) (DNA topoisomerase I) (Omega- protein) (Relaxing enzyme) (Untwisting enzyme) (Swivelase)	[TP0208-TP0394 (0.8044664)]
COG0051	COG0693	MPN164	rpsJ	30S ribosomal protein S10	MPN294	MP541	Hypothetical protein MPN294 (H10_orf206)	[TP0188-TP0445 (0.6307204)]
COG0051	COG0693	MPN164	rpsJ	30S ribosomal protein S10	MPN032	MP122	Hypothetical protein MG029 homolog (B01_orf108)	[TP0188-TP0445 (0.6307204)]
COG0180	COG0564	MPN265	trpS	Tryptophanyl-tRNA synthetase (EC 6.1.1.2) (Tryptophan--tRNA ligase) (TrpRS)	MPN292	MP543	Hypothetical RNA pseudouridine synthase MG209 homolog (EC 5.4.99.-) (RNA-uridine isomerase) (RNA pseudouridylate synthase) (H10_orf309)	[TP0632-TP0339 (0.7885255)]
COG0180	COG0564	MPN265	trpS	Tryptophanyl-tRNA synthetase (EC 6.1.1.2) (Tryptophan--tRNA ligase) (TrpRS)	MPN548	MP294	Hypothetical RNA pseudouridine synthase MG370 homolog (EC 5.4.99.-) (RNA-uridine isomerase) (RNA pseudouridylate synthase) (G12_orf326)	[TP0632-TP0339 (0.7885255)]
COG0090	COG0223	MPN168	rplB	50S ribosomal protein L2	MPN543	fmt	Methionyl-tRNA formyltransferase (EC 2.1.2.9)	[TP0192-TP0756 (0.8610547)]
COG0632	COG2255	MPN535	ruvA	Holliday junction ATP-dependent DNA helicase ruvA (EC 3.6.1.-)	MPN536	ruvB	Holliday junction ATP-dependent DNA helicase ruvB (EC 3.6.1.-)	[TP0543-TP0162 (0.9659884)]
COG0495	COG1214	MPN384	leuS	Leucyl-tRNA synthetase (EC 6.1.1.4) (Leucine--tRNA ligase) (LeuRS)	MPN291	MP544	Hypothetical protein MG208 homolog (H10_orf196)	[TP0586-TP0876 (0.5571989)]
COG0192	COG0592	MPN060	metK	S-adenosylmethionine synthetase (EC 2.5.1.6) (Methionine adenosyltransferase) (AdoMet synthetase) (MAT)	MPN001	dnaN	DNA polymerase III subunit beta (EC 2.7.7.7)	[TP0794-TP0002 (0.8412751)]
COG0257	COG1253	MPN188	MP643	50S ribosomal protein L36	MPN159	MP672	Hypothetical UPF0053 protein MG146 homolog (VXpSPT7_orf424)	[TP0209-TP0027 (0.74441797)]
COG0465	COG0465	MPN671	ftsH	Cell division protein ftsH homolog (EC 3.4.24.-)	MPN671	ftsH	Cell division protein ftsH homolog (EC 3.4.24.-)	[TP0330-TP0330 (0.73856413)]
COG0242	COG0272	MPN246	def	Peptide deformylase (EC 3.5.1.88) (PDF) (Polypeptide deformylase)	MPN357	lig	DNA ligase (EC 6.5.1.2) (Polydeoxyribonucleotide synthase [NAD+])	[TP0757-TP0634 (0.68197167)]
COG0187	COG0358	MPN122	parE	DNA topoisomerase 4 subunit B (EC 5.99.1.-) (Topoisomerase IV subunit B)	MPN014	MP140	Hypothetical protein MG010 homolog (D12_orf212)	[TP1006-TP0492 (0.55112576)]
COG0187	COG0358	MPN003	gyrB	DNA gyrase subunit B (EC 5.99.1.3)	MPN353	dnaG	DNA primase {UniProtKB/Swiss-Prot:P75426}	[TP1006-TP0492 (0.55112576)]
COG0187	COG0358	MPN122	parE	DNA topoisomerase 4 subunit B (EC 5.99.1.-) (Topoisomerase IV subunit B)	MPN353	dnaG	DNA primase {UniProtKB/Swiss-Prot:P75426}	[TP1006-TP0492 (0.55112576)]
COG0187	COG0358	MPN003	gyrB	DNA gyrase subunit B (EC 5.99.1.3)	MPN014	MP140	Hypothetical protein MG010 homolog (D12_orf212)	[TP1006-TP0492 (0.55112576)]
COG0237	COG0552	MPN382	coaE	Dephospho-CoA kinase (EC 2.7.1.24) (Dephosphocoenzyme A kinase)	MPN425	ftsY	Cell division protein ftsY homolog	[TP0296-TP0578 (0.7885255)]
COG2812	COG2812	MPN618	dnaX	DNA polymerase III gamma/tau subunit (EC 2.7.7.7)	MPN618	dnaX	DNA polymerase III gamma/tau subunit (EC 2.7.7.7)	[TP1005-TP1005 (0.52391654)]
COG0223	COG0234	MPN543	fmt	Methionyl-tRNA formyltransferase (EC 2.1.2.9)	MPN574	groS	10 kDa chaperonin (Protein Cpn10) (groES protein)	[TP0756-TP1013 (0.64276713)]
COG0357	COG0459	MPN558	gidB	Methyltransferase gidB (EC 2.1.-.-) (Glucose-inhibited division protein B)	MPN573	groL	60 kDa chaperonin (Protein Cpn60) (groEL protein)	[TP0946-TP0030 (0.68326145)]
COG0223	COG0242	MPN543	fmt	Methionyl-tRNA formyltransferase (EC 2.1.2.9)	MPN246	def	Peptide deformylase (EC 3.5.1.88) (PDF) (Polypeptide deformylase)	[TP0756-TP0757 (0.8300303)]
COG0233	COG0359	MPN636	frr	Ribosome recycling factor (Ribosome-releasing factor) (RRF)	MPN231	rplI	50S ribosomal protein L9	[TP0604-TP0060 (0.5105792)]
COG0192	COG0217	MPN060	metK	S-adenosylmethionine synthetase (EC 2.5.1.6) (Methionine adenosyltransferase) (AdoMet synthetase) (MAT)	MPN478	MP363	UPF0082 protein MG332 homolog (P01_orf235)	[TP0794-TP0474 (0.71912634)]
COG0092	COG0301	MPN171	rpsC	30S ribosomal protein S3	MPN550	thiI	Probable thiamine biosynthesis protein thiI	[TP0195-TP0559 (0.66944)]
COG0544	COG1418	MPN331	tig	Trigger factor {UniProtKB/Swiss-Prot:P75454}	MPN269	MP564	UPF0144 protein MG130 homolog (A65_orf493)	[TP0506-TP1018 (0.7668753)]
COG0305	COG2812	MPN232	dnaB	Replicative DNA helicase (EC 3.6.1.-)	MPN618	dnaX	DNA polymerase III gamma/tau subunit (EC 2.7.7.7)	[TP0058-TP1005 (0.7130585)]
COG0188	COG0526	MPN123	parC	DNA topoisomerase 4 subunit A (EC 5.99.1.-) (Topoisomerase IV subunit A)	MPN263	trx	Thioredoxin {UniProtKB/Swiss-Prot:P75512}	[TP0005-TP0100 (0.7885434)]
COG0188	COG0526	MPN004	gyrA	DNA gyrase subunit A (EC 5.99.1.3)	MPN263	trx	Thioredoxin {UniProtKB/Swiss-Prot:P75512}	[TP0005-TP0100 (0.7885434)]
COG0242	COG1744	MPN246	def	Peptide deformylase (EC 3.5.1.88) (PDF) (Polypeptide deformylase)	MPN052	MP102	Hypothetical lipoprotein MG040 homolog precursor (D09_orf657)	[TP0757-TP0298 (0.51512045)]
COG0445	COG3839	MPN557	gidA	tRNA uridine 5-carboxymethylaminomethyl modification enzyme gidA (Glucose-inhibited division protein A)	MPN134	MP020	ABC transporter ATP-binding protein MG187 homolog (E07_orf586)	[TP0044-TP0804 (0.81002605)]
COG0103	COG0211	MPN616	rpsI	30S ribosomal protein S9	MPN327	rpmA	50S ribosomal protein L27	[TP1024-TP0743 (0.87139803)]
COG0584	COG1493	MPN420	MP421	Hypothetical protein MG293 homolog (A05_orf241a)	MPN223	ptsK	HPr kinase/phosphorylase (EC 2.7.11.-) (EC 2.7.4.-) (HPrK/P) (HPr(Ser) kinase/phosphorylase) (HPr kinase/phosphatase)	[TP0257-TP0591 (0.75711113)]
COG0584	COG1493	MPN566	MP276	Hypothetical protein MG385 homolog (H03_orf237)	MPN223	ptsK	HPr kinase/phosphorylase (EC 2.7.11.-) (EC 2.7.4.-) (HPrK/P) (HPr(Ser) kinase/phosphorylase) (HPr kinase/phosphatase)	[TP0257-TP0591 (0.75711113)]
COG0301	COG0566	MPN550	thiI	Probable thiamine biosynthesis protein thiI	MPN355	MP481	Hypothetical tRNA/rRNA methyltransferase MG252 homolog (EC 2.1.1.-) (H91_orf242a)	[TP0559-TP0054 (0.678511)]
COG0124	COG0465	MPN045	hisS	Histidyl-tRNA synthetase (EC 6.1.1.21) (Histidine--tRNA ligase) (HisRS)	MPN671	ftsH	Cell division protein ftsH homolog (EC 3.4.24.-)	[TP0641-TP0330 (0.76316583)]
COG0242	COG0360	MPN246	def	Peptide deformylase (EC 3.5.1.88) (PDF) (Polypeptide deformylase)	MPN228	rpsF	30S ribosomal protein S6	[TP0757-TP0063 (0.54983324)]
COG0267	COG0357	MPN069	MPN069	50S ribosomal protein L33 2	MPN558	gidB	Methyltransferase gidB (EC 2.1.-.-) (Glucose-inhibited division protein B)	[TP0234-TP0946 (0.6249908)]
COG0267	COG0357	MPN471	MP370	50S ribosomal protein L33 1	MPN558	gidB	Methyltransferase gidB (EC 2.1.-.-) (Glucose-inhibited division protein B)	[TP0234-TP0946 (0.6249908)]
COG0228	COG0250	MPN660	rpsP	30S ribosomal protein S16	MPN067	MP087	Protein MG054 homolog (D09_orf320)	[TP0905-TP0236 (0.7099409)]
COG0465	COG0532	MPN671	ftsH	Cell division protein ftsH homolog (EC 3.4.24.-)	MPN155	infB	Translation initiation factor IF-2	[TP0330-TP0891 (0.8751731)]
COG0234	COG0445	MPN574	groS	10 kDa chaperonin (Protein Cpn10) (groES protein)	MPN557	gidA	tRNA uridine 5-carboxymethylaminomethyl modification enzyme gidA (Glucose-inhibited division protein A)	[TP1013-TP0044 (0.813164)]
COG0319	COG0333	MPN569	MP273	Hypothetical protein MG388 homolog (D02_orf108)	MPN540	rpmF	50S ribosomal protein L32	[TP0650-TP0807 (0.80809164)]
COG0687	COG0693	MPN058	MP096	Hypothetical lipoprotein MG045 homolog precursor (D09_orf485)	MPN032	MP122	Hypothetical protein MG029 homolog (B01_orf108)	[TP0655-TP0445 (0.5706956)]
COG0687	COG0693	MPN058	MP096	Hypothetical lipoprotein MG045 homolog precursor (D09_orf485)	MPN294	MP541	Hypothetical protein MPN294 (H10_orf206)	[TP0655-TP0445 (0.5706956)]
COG0080	COG0301	MPN219	rplK	50S ribosomal protein L11	MPN550	thiI	Probable thiamine biosynthesis protein thiI	[TP0237-TP0559 (0.59848577)]
COG0188	COG0305	MPN123	parC	DNA topoisomerase 4 subunit A (EC 5.99.1.-) (Topoisomerase IV subunit A)	MPN232	dnaB	Replicative DNA helicase (EC 3.6.1.-)	[TP0005-TP0058 (0.73312306)]
COG0188	COG0305	MPN004	gyrA	DNA gyrase subunit A (EC 5.99.1.3)	MPN232	dnaB	Replicative DNA helicase (EC 3.6.1.-)	[TP0005-TP0058 (0.73312306)]
COG0361	COG1214	MPN187	infA	Translation initiation factor IF-1	MPN291	MP544	Hypothetical protein MG208 homolog (H10_orf196)	[TP0097-TP0876 (0.56457245)]
COG0242	COG0254	MPN246	def	Peptide deformylase (EC 3.5.1.88) (PDF) (Polypeptide deformylase)	MPN360	rpmE	50S ribosomal protein L31	[TP0757-TP0255 (0.6434887)]
COG0442	COG1466	MPN402	proS	Prolyl-tRNA synthetase (EC 6.1.1.15) (Proline--tRNA ligase) (ProRS)	MPN450	MP391	Hypothetical protein MG315 homolog (H08_orf314)	[TP0160-TP0588 (0.66563916)]
COG0305	COG0593	MPN232	dnaB	Replicative DNA helicase (EC 3.6.1.-)	MPN686	dnaA	Chromosomal replication initiator protein dnaA	[TP0058-TP0001 (0.9013428)]
COG0264	COG0544	MPN631	tsf	Elongation factor Ts (EF-Ts)	MPN331	tig	Trigger factor {UniProtKB/Swiss-Prot:P75454}	[TP0605-TP0506 (0.9100214)]
COG0099	COG0216	MPN189	rpsM	30S ribosomal protein S13	MPN361	prfA	Peptide chain release factor 1 (RF-1)	[TP0210-TP0051 (0.8775348)]
COG0442	COG0552	MPN402	proS	Prolyl-tRNA synthetase (EC 6.1.1.15) (Proline--tRNA ligase) (ProRS)	MPN425	ftsY	Cell division protein ftsY homolog	[TP0160-TP0578 (0.56216276)]
COG0242	COG0319	MPN246	def	Peptide deformylase (EC 3.5.1.88) (PDF) (Polypeptide deformylase)	MPN569	MP273	Hypothetical protein MG388 homolog (D02_orf108)	[TP0757-TP0650 (0.630912)]
COG0465	COG0558	MPN671	ftsH	Cell division protein ftsH homolog (EC 3.4.24.-)	MPN253	pgsA	CDP-diacylglycerol--glycerol-3-phosphate 3-phosphatidyltransferase (EC 2.7.8.5) (Phosphatidylglycerophosphate synthase) (PGP synthase)	[TP0765-TP0256 (0.8653493)]
COG0024	COG0462	MPN186	map	Methionine aminopeptidase (EC 3.4.11.18) (MAP) (Peptidase M)	MPN073	prs	Ribose-phosphate pyrophosphokinase (EC 2.7.6.1) (RPPK) (Phosphoribosyl pyrophosphate synthetase) (P-Rib-PP synthetase) (PRPP synthetase)	[TP0842-TP0294 (0.8762697)]
COG0125	COG0361	MPN006	tmk	Thymidylate kinase {UniProtKB/Swiss-Prot:P75106}	MPN187	infA	Translation initiation factor IF-1	[TP0354-TP0097 (0.8382038)]
COG0564	COG1418	MPN292	MP543	Hypothetical RNA pseudouridine synthase MG209 homolog (EC 5.4.99.-) (RNA-uridine isomerase) (RNA pseudouridylate synthase) (H10_orf309)	MPN269	MP564	UPF0144 protein MG130 homolog (A65_orf493)	[TP0154-TP1018 (0.7668753)]
COG0564	COG1418	MPN548	MP294	Hypothetical RNA pseudouridine synthase MG370 homolog (EC 5.4.99.-) (RNA-uridine isomerase) (RNA pseudouridylate synthase) (G12_orf326)	MPN269	MP564	UPF0144 protein MG130 homolog (A65_orf493)	[TP0154-TP1018 (0.7668753)]
COG0036	COG2001	MPN251	rpe	Probable ribulose-phosphate 3-epimerase (EC 5.1.3.1) (Pentose-5- phosphate 3-epimerase) (PPE) (R5P3E)	MPN314	mraZ	Protein mraZ {UniProtKB/Swiss-Prot:P75467}	[TP0945-TP0383 (0.685165)]
COG0301	COG0301	MPN550	thiI	Probable thiamine biosynthesis protein thiI	MPN550	thiI	Probable thiamine biosynthesis protein thiI	[TP0559-TP0559 (0.6965584)]
COG0024	COG0125	MPN186	map	Methionine aminopeptidase (EC 3.4.11.18) (MAP) (Peptidase M)	MPN006	tmk	Thymidylate kinase {UniProtKB/Swiss-Prot:P75106}	[TP0842-TP0354 (0.8096375)]
COG0618	COG1214	MPN549	MP293	Hypothetical protein MG371 homolog (G12_orf325)	MPN291	MP544	Hypothetical protein MG208 homolog (H10_orf196)	[TP0803-TP0876 (0.700686)]
COG0618	COG1214	MPN140	MP014	Mgp-operon protein 1 (ORF-1 protein) (Mgp1)	MPN291	MP544	Hypothetical protein MG208 homolog (H10_orf196)	[TP0803-TP0876 (0.700686)]
COG0782	COG1057	MPN401	greA	Transcription elongation factor greA (Transcript cleavage factor greA)	MPN336	MP500	Hypothetical protein MG240 homolog (F10_orf291)	[TP0019-TP0741 (0.75909394)]
COG0012	COG0188	MPN026	MP128	Probable GTP-binding protein MG024 homolog (B01_orf362)	MPN004	gyrA	DNA gyrase subunit A (EC 5.99.1.3)	[TP0124-TP0005 (0.7149395)]
COG0012	COG0188	MPN026	MP128	Probable GTP-binding protein MG024 homolog (B01_orf362)	MPN123	parC	DNA topoisomerase 4 subunit A (EC 5.99.1.-) (Topoisomerase IV subunit A)	[TP0124-TP0005 (0.7149395)]
COG0154	COG2868	MPN237	gatA	Glutamyl-tRNA(Gln) amidotransferase subunit A (EC 6.3.5.-) (Glu-ADT subunit A)	MPN326	MP510	Hypothetical protein MG233 homolog (F10_orf100a)	[TP1020-TP0744 (0.70068353)]
COG0462	COG0492	MPN073	prs	Ribose-phosphate pyrophosphokinase (EC 2.7.6.1) (RPPK) (Phosphoribosyl pyrophosphate synthetase) (P-Rib-PP synthetase) (PRPP synthetase)	MPN240	trxB	Thioredoxin reductase (EC 1.8.1.9) (TRXR)	[TP0294-TP0814 (0.8323514)]
COG0124	COG0254	MPN045	hisS	Histidyl-tRNA synthetase (EC 6.1.1.21) (Histidine--tRNA ligase) (HisRS)	MPN360	rpmE	50S ribosomal protein L31	[TP0641-TP0255 (0.65973145)]
COG0178	COG0272	MPN619	uvrA	UvrABC system protein A (UvrA protein) (Excinuclease ABC subunit A)	MPN357	lig	DNA ligase (EC 6.5.1.2) (Polydeoxyribonucleotide synthase [NAD+])	[TP0514-TP0634 (0.7537598)]
COG1192	COG2214	MPN688	MP154	ParA family protein MPN688	MPN002	MP152	DnaJ-like protein MG002 homolog	[TP0272-TP0843 (0.8210422)]
COG0503	COG1488	MPN395	apt	Adenine phosphoribosyltransferase (EC 2.4.2.7) (APRT)	MPN047	MP107	Hypothetical protein MG037 homolog (D09_orf451)	[TP1039-TP0628 (0.6658587)]
COG0227	COG0492	MPN624	rpmB	50S ribosomal protein L28	MPN240	trxB	Thioredoxin reductase (EC 1.8.1.9) (TRXR)	[TP0362-TP0814 (0.801083)]
COG0051	COG1192	MPN164	rpsJ	30S ribosomal protein S10	MPN688	MP154	ParA family protein MPN688	[TP0188-TP0272 (0.7732025)]
COG0442	COG0459	MPN402	proS	Prolyl-tRNA synthetase (EC 6.1.1.15) (Proline--tRNA ligase) (ProRS)	MPN573	groL	60 kDa chaperonin (Protein Cpn60) (groEL protein)	[TP0160-TP0030 (0.7719589)]
COG0255	COG1354	MPN173	rpmC	50S ribosomal protein L29	MPN300	scpA	Segregation and condensation protein A	[TP0197-TP0691 (0.70609456)]
COG0217	COG0481	MPN478	MP363	UPF0082 protein MG332 homolog (P01_orf235)	MPN279	lepA	GTP-binding protein lepA	[TP0474-TP0510 (0.76600474)]
COG0178	COG0357	MPN619	uvrA	UvrABC system protein A (UvrA protein) (Excinuclease ABC subunit A)	MPN558	gidB	Methyltransferase gidB (EC 2.1.-.-) (Glucose-inhibited division protein B)	[TP0514-TP0946 (0.8569251)]
COG0154	COG1624	MPN237	gatA	Glutamyl-tRNA(Gln) amidotransferase subunit A (EC 6.3.5.-) (Glu-ADT subunit A)	MPN244	MP588	Hypothetical protein MG105 homolog (K04_orf202)	[TP1020-TP0826 (0.7964557)]
COG1109	COG1488	MPN066	cpsG	Phosphomannomutase {UniProtKB/Swiss-Prot:P75050}	MPN047	MP107	Hypothetical protein MG037 homolog (D09_orf451)	[TP0413-TP0628 (0.6598422)]
COG0143	COG0217	MPN023	metS	Methionyl-tRNA synthetase (EC 6.1.1.10) (Methionine--tRNA ligase) (MetRS)	MPN478	MP363	UPF0082 protein MG332 homolog (P01_orf235)	[TP0798-TP0474 (0.7790581)]
COG0357	COG0442	MPN558	gidB	Methyltransferase gidB (EC 2.1.-.-) (Glucose-inhibited division protein B)	MPN402	proS	Prolyl-tRNA synthetase (EC 6.1.1.15) (Proline--tRNA ligase) (ProRS)	[TP0946-TP0160 (0.6515529)]
COG0237	COG1493	MPN382	coaE	Dephospho-CoA kinase (EC 2.7.1.24) (Dephosphocoenzyme A kinase)	MPN223	ptsK	HPr kinase/phosphorylase (EC 2.7.11.-) (EC 2.7.4.-) (HPrK/P) (HPr(Ser) kinase/phosphorylase) (HPr kinase/phosphatase)	[TP0296-TP0591 (0.7885255)]
COG0124	COG0124	MPN045	hisS	Histidyl-tRNA synthetase (EC 6.1.1.21) (Histidine--tRNA ligase) (HisRS)	MPN045	hisS	Histidyl-tRNA synthetase (EC 6.1.1.21) (Histidine--tRNA ligase) (HisRS)	[TP0641-TP0641 (0.67365265)]
COG0687	COG1057	MPN058	MP096	Hypothetical lipoprotein MG045 homolog precursor (D09_orf485)	MPN336	MP500	Hypothetical protein MG240 homolog (F10_orf291)	[TP0655-TP0741 (0.7061969)]
COG0257	COG0564	MPN188	MP643	50S ribosomal protein L36	MPN548	MP294	Hypothetical RNA pseudouridine synthase MG370 homolog (EC 5.4.99.-) (RNA-uridine isomerase) (RNA pseudouridylate synthase) (G12_orf326)	[TP0209-TP0154 (0.634929)]
COG0257	COG0564	MPN188	MP643	50S ribosomal protein L36	MPN292	MP543	Hypothetical RNA pseudouridine synthase MG209 homolog (EC 5.4.99.-) (RNA-uridine isomerase) (RNA pseudouridylate synthase) (H10_orf309)	[TP0209-TP0154 (0.634929)]
COG0210	COG0305	MPN340	MP496	Probable DNA helicase MPN340 (EC 3.6.1.-) (H91_orf529)	MPN232	dnaB	Replicative DNA helicase (EC 3.6.1.-)	[TP0102-TP0058 (0.8842861)]
COG0210	COG0305	MPN341	uvrD	Probable DNA helicase II homolog (EC 3.6.1.-)	MPN232	dnaB	Replicative DNA helicase (EC 3.6.1.-)	[TP0102-TP0058 (0.8842861)]
COG0257	COG1057	MPN188	MP643	50S ribosomal protein L36	MPN336	MP500	Hypothetical protein MG240 homolog (F10_orf291)	[TP0209-TP0741 (0.64932555)]
