# Supplementary material for: The Binary Protein Interactome of Treponema pallidum – The Syphilis Spirochete
Source: PLoS One. 2008 May 28;3(5):e2292. doi: 10.1371/journal.pone.0002292 (PMC2386257; doi:10.1371/journal.pone.0002292)
Supplement: Data S1 — Predicted protein-protein interactions based on our Treponema pallidum data; zip archive containing 372 files with one file per species. (6.09 MB ZIP) [file pone.0002292.s006.zip › bacteria/Mycoplasma_pulmonis.tab]

272635 Mycoplasma pulmonis
COG A	COG B	Locus Id A	Preferred Name(s) A	Annotation A	Locus Id B	Preferred Name(s) B	Annotation B	T. pallidum interaction
COG0201	COG0550	MYPU_5680	MYPU_5680	PREPROTEIN TRANSLOCASE SECY SUBUNIT	MYPU_4710	MYPU_4710	DNA TOPOISOMERASE I {UniProtKB/TrEMBL:Q98Q95}	[TP0208-TP0394 (0.8044664)]
COG0051	COG0693	MYPU_5900	rpsJ	30S ribosomal protein S10	MYPU_4750	MYPU_4750	Hypothetical protein MYPU_4750	[TP0188-TP0445 (0.6307204)]
COG0180	COG0564	MYPU_7450	trpS	Tryptophanyl-tRNA synthetase (EC 6.1.1.2) (Tryptophan--tRNA ligase) (TrpRS)	MYPU_2980	MYPU_2980	Pseudouridine synthase {UniProtKB/TrEMBL:Q98QR3}	[TP0632-TP0339 (0.7885255)]
COG0180	COG0564	MYPU_7450	trpS	Tryptophanyl-tRNA synthetase (EC 6.1.1.2) (Tryptophan--tRNA ligase) (TrpRS)	MYPU_1170	MYPU_1170	RIBOSOMAL LARGE SUBUNIT PSEUDOURIDINE SYNTHASE C	[TP0632-TP0339 (0.7885255)]
COG0090	COG0223	MYPU_5850	rplB	50S ribosomal protein L2	MYPU_0450	fmt	Methionyl-tRNA formyltransferase (EC 2.1.2.9)	[TP0192-TP0756 (0.8610547)]
COG0632	COG2255	MYPU_6570	ruvA	Holliday junction ATP-dependent DNA helicase ruvA (EC 3.6.1.-)	MYPU_6580	ruvB	Holliday junction ATP-dependent DNA helicase ruvB (EC 3.6.1.-)	[TP0543-TP0162 (0.9659884)]
COG0222	COG0802	MYPU_2890	rplL	50S ribosomal protein L7/L12	MYPU_1200	MYPU_1200	Hypothetical protein MYPU_1200	[TP0240-TP0875 (0.8481433)]
COG0495	COG1214	MYPU_0930	leuS	Leucyl-tRNA synthetase (EC 6.1.1.4) (Leucine--tRNA ligase) (LeuRS)	MYPU_1190	MYPU_1190	Hypothetical protein MYPU_1190	[TP0586-TP0876 (0.5571989)]
COG0192	COG0592	MYPU_7020	metK	S-adenosylmethionine synthetase (EC 2.5.1.6) (Methionine adenosyltransferase) (AdoMet synthetase) (MAT)	MYPU_0020	dnaN	DNA polymerase III subunit beta (EC 2.7.7.7)	[TP0794-TP0002 (0.8412751)]
COG0257	COG1253	MYPU_5640	MYPU_5640	50S ribosomal protein L36	MYPU_5140	MYPU_5140	HEMOLYSIN C {UniProtKB/TrEMBL:Q98Q54}	[TP0209-TP0027 (0.74441797)]
COG0060	COG0681	MYPU_6670	ileS	Isoleucyl-tRNA synthetase (EC 6.1.1.5) (Isoleucine--tRNA ligase) (IleRS)	MYPU_6300	MYPU_6300	SIGNAL PEPTIDASE I {UniProtKB/TrEMBL:Q98PT9}	[TP0452-TP0185 (0.79878455)]
COG0558	COG2239	MYPU_1680	MYPU_1680	CDP-DIACYLGLYCEROL--GLYCEROL-3-PHOSPHATE	MYPU_4080	MYPU_4080	MG2+ TRANSPORT PROTEIN {UniProtKB/TrEMBL:Q98QF8}	[TP0256-TP0917 (0.6007029)]
COG0658	COG1187	MYPU_4610	MYPU_4610	Hypothetical protein MYPU_4610	MYPU_3370	MYPU_3370	RIBOSOMAL LARGE SUBUNIT PSEUDOURIDINE SYNTHASE B	[TP0336-TP0459 (0.6079956)]
COG0465	COG0465	MYPU_7790	ftsH	Cell division protein ftsH homolog (EC 3.4.24.-)	MYPU_7790	ftsH	Cell division protein ftsH homolog (EC 3.4.24.-)	[TP0330-TP0330 (0.73856413)]
COG0242	COG0272	MYPU_6890	def	Peptide deformylase (EC 3.5.1.88) (PDF) (Polypeptide deformylase)	MYPU_3890	MYPU_3890	DNA LIGASE (POLYDEOXYRIBONUCLEOTIDE SYNTHASE	[TP0757-TP0634 (0.68197167)]
COG0242	COG0272	MYPU_6890	def	Peptide deformylase (EC 3.5.1.88) (PDF) (Polypeptide deformylase)	MYPU_4010	MYPU_4010	DNA LIGASE (POLYDEOXYRIBONUCLEOTIDE SYNTHASE	[TP0757-TP0634 (0.68197167)]
COG0187	COG0358	MYPU_3720	MYPU_3720	TOPOISOMERASE IV SUBUNIT B	MYPU_4530	dnaG	DNA primase {UniProtKB/Swiss-Prot:Q98QB3}	[TP1006-TP0492 (0.55112576)]
COG0187	COG0358	MYPU_7390	MYPU_7390	DNA GYRASE SUBUNIT B {UniProtKB/TrEMBL:Q98PI3}	MYPU_4530	dnaG	DNA primase {UniProtKB/Swiss-Prot:Q98QB3}	[TP1006-TP0492 (0.55112576)]
COG0237	COG0552	MYPU_7210	MYPU_7210	Hypothetical protein MYPU_7210	MYPU_6740	MYPU_6740	CELL DIVISION PROTEIN FTSY	[TP0296-TP0578 (0.7885255)]
COG0783	COG1079	MYPU_1570	MYPU_1570	NEUTROPHIL-ACTIVATING PROTEIN A	MYPU_6170	MYPU_6170	SUGAR ABC TRANSPORTER PERMEASE PROTEIN	[TP1038-TP0302 (0.79878455)]
COG2812	COG2812	MYPU_0490	MYPU_0490	DNA POLYMERASE III SUBUNIT GAMMA AND TAU	MYPU_0490	MYPU_0490	DNA POLYMERASE III SUBUNIT GAMMA AND TAU	[TP1005-TP1005 (0.52391654)]
COG0223	COG0242	MYPU_0450	fmt	Methionyl-tRNA formyltransferase (EC 2.1.2.9)	MYPU_6890	def	Peptide deformylase (EC 3.5.1.88) (PDF) (Polypeptide deformylase)	[TP0756-TP0757 (0.8300303)]
COG0233	COG0359	MYPU_2190	frr	Ribosome recycling factor (Ribosome-releasing factor) (RRF)	MYPU_5160	rplI	50S ribosomal protein L9	[TP0604-TP0060 (0.5105792)]
COG0192	COG0217	MYPU_7020	metK	S-adenosylmethionine synthetase (EC 2.5.1.6) (Methionine adenosyltransferase) (AdoMet synthetase) (MAT)	MYPU_6240	MYPU_6240	Hypothetical UPF0082 protein MYPU_6240	[TP0794-TP0474 (0.71912634)]
COG0201	COG2239	MYPU_5680	MYPU_5680	PREPROTEIN TRANSLOCASE SECY SUBUNIT	MYPU_4080	MYPU_4080	MG2+ TRANSPORT PROTEIN {UniProtKB/TrEMBL:Q98QF8}	[TP0208-TP0917 (0.5527395)]
COG0092	COG0301	MYPU_5810	rpsC	30S ribosomal protein S3	MYPU_7180	thiI	Probable thiamine biosynthesis protein thiI	[TP0195-TP0559 (0.66944)]
COG0305	COG2812	MYPU_5150	MYPU_5150	REPLICATIVE DNA HELICASE	MYPU_0490	MYPU_0490	DNA POLYMERASE III SUBUNIT GAMMA AND TAU	[TP0058-TP1005 (0.7130585)]
COG0188	COG0526	MYPU_1470	MYPU_1470	DNA GYRASE SUBUNIT A {UniProtKB/TrEMBL:Q98R63}	MYPU_7070	trxA	Thioredoxin {UniProtKB/Swiss-Prot:Q98PL5}	[TP0005-TP0100 (0.7885434)]
COG0188	COG0526	MYPU_3730	MYPU_3730	TOPOISOMERASE IV SUBUNIT A	MYPU_7070	trxA	Thioredoxin {UniProtKB/Swiss-Prot:Q98PL5}	[TP0005-TP0100 (0.7885434)]
COG0188	COG0526	MYPU_1470	MYPU_1470	DNA GYRASE SUBUNIT A {UniProtKB/TrEMBL:Q98R63}	MYPU_1840	MYPU_1840	THIOREDOXIN {UniProtKB/TrEMBL:Q98R26}	[TP0005-TP0100 (0.7885434)]
COG0188	COG0526	MYPU_3730	MYPU_3730	TOPOISOMERASE IV SUBUNIT A	MYPU_1840	MYPU_1840	THIOREDOXIN {UniProtKB/TrEMBL:Q98R26}	[TP0005-TP0100 (0.7885434)]
COG0242	COG1744	MYPU_6890	def	Peptide deformylase (EC 3.5.1.88) (PDF) (Polypeptide deformylase)	MYPU_3460	MYPU_3460	ABC TRANSPORTER XYLOSE-BINDING LIPOPROTEIN	[TP0757-TP0298 (0.51512045)]
COG0149	COG2239	MYPU_4580	tpiA	Triosephosphate isomerase (EC 5.3.1.1) (TIM) (Triose-phosphate isomerase)	MYPU_4080	MYPU_4080	MG2+ TRANSPORT PROTEIN {UniProtKB/TrEMBL:Q98QF8}	[TP0537-TP0917 (0.5527395)]
COG0445	COG3839	MYPU_2530	gidA	tRNA uridine 5-carboxymethylaminomethyl modification enzyme gidA (Glucose-inhibited division protein A)	MYPU_0260	MYPU_0260	ABC TRANSPORTER ATP-BINDING PROTEIN	[TP0044-TP0804 (0.81002605)]
COG0445	COG3839	MYPU_2530	gidA	tRNA uridine 5-carboxymethylaminomethyl modification enzyme gidA (Glucose-inhibited division protein A)	MYPU_0990	MYPU_0990	MULTIPLE SUGAR ABC TRANSPORTER ATP-BINDING	[TP0044-TP0804 (0.81002605)]
COG0445	COG3839	MYPU_2530	gidA	tRNA uridine 5-carboxymethylaminomethyl modification enzyme gidA (Glucose-inhibited division protein A)	MYPU_4970	MYPU_4970	ABC TRANSPORTER ATP-BINDING PROTEIN	[TP0044-TP0804 (0.81002605)]
COG0445	COG3839	MYPU_2530	gidA	tRNA uridine 5-carboxymethylaminomethyl modification enzyme gidA (Glucose-inhibited division protein A)	MYPU_6410	MYPU_6410	MALTODEXTRIN ABC TRANSPORTER ATP-BINDING PROTEIN	[TP0044-TP0804 (0.81002605)]
COG0103	COG0211	MYPU_4960	rpsI	30S ribosomal protein S9	MYPU_3290	rpmA	50S ribosomal protein L27	[TP1024-TP0743 (0.87139803)]
COG0584	COG1493	MYPU_2630	MYPU_2630	GLYCEROPHOSPHORYL DIESTER PHOSPHODIESTERASE	MYPU_7110	hprK	HPr kinase/phosphorylase (EC 2.7.11.-) (EC 2.7.4.-) (HPrK/P) (HPr(Ser) kinase/phosphorylase)	[TP0257-TP0591 (0.75711113)]
COG0301	COG0566	MYPU_7180	thiI	Probable thiamine biosynthesis protein thiI	MYPU_1780	MYPU_1780	TRNA/RRNA METHYLTRANSFERASE	[TP0559-TP0054 (0.678511)]
COG0301	COG0566	MYPU_7180	thiI	Probable thiamine biosynthesis protein thiI	MYPU_3040	MYPU_3040	TRNA/RRNA METHYLTRANSFERASE	[TP0559-TP0054 (0.678511)]
COG0124	COG0465	MYPU_3330	hisS	Histidyl-tRNA synthetase (EC 6.1.1.21) (Histidine--tRNA ligase) (HisRS)	MYPU_7790	ftsH	Cell division protein ftsH homolog (EC 3.4.24.-)	[TP0641-TP0330 (0.76316583)]
COG0242	COG0360	MYPU_6890	def	Peptide deformylase (EC 3.5.1.88) (PDF) (Polypeptide deformylase)	MYPU_6110	rpsF	30S ribosomal protein S6	[TP0757-TP0063 (0.54983324)]
COG0267	COG0357	MYPU_4890	MYPU_4890	50S ribosomal protein L33 1	MYPU_1280	gidB	Methyltransferase gidB (EC 2.1.-.-) (Glucose-inhibited division protein B)	[TP0234-TP0946 (0.6249908)]
COG0267	COG0357	MYPU_1800	MYPU_1800	50S ribosomal protein L33 2	MYPU_1280	gidB	Methyltransferase gidB (EC 2.1.-.-) (Glucose-inhibited division protein B)	[TP0234-TP0946 (0.6249908)]
COG0228	COG0250	MYPU_4690	rpsP	30S ribosomal protein S16	MYPU_1820	MYPU_1820	TRANSCRIPTION ANTITERMINATION PROTEIN	[TP0905-TP0236 (0.7099409)]
COG0465	COG0532	MYPU_7790	ftsH	Cell division protein ftsH homolog (EC 3.4.24.-)	MYPU_2050	infB	Translation initiation factor IF-2	[TP0330-TP0891 (0.8751731)]
COG0319	COG0333	MYPU_3780	MYPU_3780	UPF0054 protein MYPU_3780	MYPU_3240	rpmF	50S ribosomal protein L32	[TP0650-TP0807 (0.80809164)]
COG0687	COG0693	MYPU_4220	MYPU_4220	Hypothetical protein MYPU_4220	MYPU_4750	MYPU_4750	Hypothetical protein MYPU_4750	[TP0655-TP0445 (0.5706956)]
COG0080	COG0301	MYPU_0090	rplK	50S ribosomal protein L11	MYPU_7180	thiI	Probable thiamine biosynthesis protein thiI	[TP0237-TP0559 (0.59848577)]
COG0322	COG0353	MYPU_1560	MYPU_1560	EXCINUCLEASE ABC SUBUNIT C	MYPU_0510	recR	Recombination protein recR	[TP0472-TP1004 (0.53674763)]
COG0188	COG0305	MYPU_3730	MYPU_3730	TOPOISOMERASE IV SUBUNIT A	MYPU_5150	MYPU_5150	REPLICATIVE DNA HELICASE	[TP0005-TP0058 (0.73312306)]
COG0188	COG0305	MYPU_1470	MYPU_1470	DNA GYRASE SUBUNIT A {UniProtKB/TrEMBL:Q98R63}	MYPU_5150	MYPU_5150	REPLICATIVE DNA HELICASE	[TP0005-TP0058 (0.73312306)]
COG0233	COG1283	MYPU_2190	frr	Ribosome recycling factor (Ribosome-releasing factor) (RRF)	MYPU_3410	MYPU_3410	Hypothetical protein MYPU_3410	[TP0604-TP0771 (0.7316062)]
COG0361	COG1214	MYPU_5650	infA	Translation initiation factor IF-1	MYPU_1190	MYPU_1190	Hypothetical protein MYPU_1190	[TP0097-TP0876 (0.56457245)]
COG0257	COG1283	MYPU_5640	MYPU_5640	50S ribosomal protein L36	MYPU_3410	MYPU_3410	Hypothetical protein MYPU_3410	[TP0209-TP0771 (0.6772987)]
COG0242	COG1187	MYPU_6890	def	Peptide deformylase (EC 3.5.1.88) (PDF) (Polypeptide deformylase)	MYPU_3370	MYPU_3370	RIBOSOMAL LARGE SUBUNIT PSEUDOURIDINE SYNTHASE B	[TP0757-TP0459 (0.5284328)]
COG1385	COG2812	MYPU_5420	MYPU_5420	Hypothetical protein MYPU_5420	MYPU_0490	MYPU_0490	DNA POLYMERASE III SUBUNIT GAMMA AND TAU	[TP0276-TP1005 (0.66627616)]
COG0242	COG0254	MYPU_6890	def	Peptide deformylase (EC 3.5.1.88) (PDF) (Polypeptide deformylase)	MYPU_1400	rpmE	50S ribosomal protein L31	[TP0757-TP0255 (0.6434887)]
COG0442	COG1466	MYPU_1830	MYPU_1830	PROLYL-TRNA SYNTHETASE {UniProtKB/TrEMBL:Q98R27}	MYPU_4620	MYPU_4620	Hypothetical protein MYPU_4620	[TP0160-TP0588 (0.66563916)]
COG0305	COG0593	MYPU_5150	MYPU_5150	REPLICATIVE DNA HELICASE	MYPU_0010	MYPU_0010	CHROMOSOMAL REPLICATION INITIATOR PROTEIN DNAA	[TP0058-TP0001 (0.9013428)]
COG0264	COG0544	MYPU_5320	tsf	Elongation factor Ts (EF-Ts)	MYPU_2090	tig	Trigger factor {UniProtKB/Swiss-Prot:Q98R01}	[TP0605-TP0506 (0.9100214)]
COG0264	COG0544	MYPU_5320	tsf	Elongation factor Ts (EF-Ts)	MYPU_1430	grpE	Protein grpE {UniProtKB/Swiss-Prot:Q98R67}	[TP0605-TP0506 (0.9100214)]
COG0099	COG0216	MYPU_5630	rpsM	30S ribosomal protein S13	MYPU_1050	prfA	Peptide chain release factor 1 (RF-1)	[TP0210-TP0051 (0.8775348)]
COG0442	COG0552	MYPU_1830	MYPU_1830	PROLYL-TRNA SYNTHETASE {UniProtKB/TrEMBL:Q98R27}	MYPU_6740	MYPU_6740	CELL DIVISION PROTEIN FTSY	[TP0160-TP0578 (0.56216276)]
COG0242	COG0319	MYPU_6890	def	Peptide deformylase (EC 3.5.1.88) (PDF) (Polypeptide deformylase)	MYPU_3780	MYPU_3780	UPF0054 protein MYPU_3780	[TP0757-TP0650 (0.630912)]
COG0465	COG0558	MYPU_7790	ftsH	Cell division protein ftsH homolog (EC 3.4.24.-)	MYPU_1680	MYPU_1680	CDP-DIACYLGLYCEROL--GLYCEROL-3-PHOSPHATE	[TP0765-TP0256 (0.8653493)]
COG0024	COG0462	MYPU_5660	MYPU_5660	METHIONINE AMINOPEPTIDASE	MYPU_1270	prs	Ribose-phosphate pyrophosphokinase (EC 2.7.6.1) (RPPK) (Phosphoribosyl pyrophosphate synthetase) (P-Rib-PP synthetase) (PRPP synthetase)	[TP0842-TP0294 (0.8762697)]
COG0125	COG0361	MYPU_0520	tmk	Thymidylate kinase {UniProtKB/Swiss-Prot:Q98RF7}	MYPU_5650	infA	Translation initiation factor IF-1	[TP0354-TP0097 (0.8382038)]
COG0036	COG2001	MYPU_6830	MYPU_6830	RIBULOSE-PHOSPHATE 3-EPIMERASE	MYPU_4940	mraZ	Protein mraZ {UniProtKB/Swiss-Prot:Q98Q74}	[TP0945-TP0383 (0.685165)]
COG0301	COG0301	MYPU_7180	thiI	Probable thiamine biosynthesis protein thiI	MYPU_7180	thiI	Probable thiamine biosynthesis protein thiI	[TP0559-TP0559 (0.6965584)]
COG0024	COG0125	MYPU_5660	MYPU_5660	METHIONINE AMINOPEPTIDASE	MYPU_0520	tmk	Thymidylate kinase {UniProtKB/Swiss-Prot:Q98RF7}	[TP0842-TP0354 (0.8096375)]
COG0618	COG1214	MYPU_6920	MYPU_6920	MGPA-LIKE (Mycoplasma genitalium) PROTEIN	MYPU_1190	MYPU_1190	Hypothetical protein MYPU_1190	[TP0803-TP0876 (0.700686)]
COG0618	COG1214	MYPU_0220	MYPU_0220	MGPA-LIKE (Mycoplasma genitalium) PROTEIN	MYPU_1190	MYPU_1190	Hypothetical protein MYPU_1190	[TP0803-TP0876 (0.700686)]
COG0782	COG1057	MYPU_5530	greA	Transcription elongation factor greA (Transcript cleavage factor greA)	MYPU_3350	MYPU_3350	Hypothetical protein MYPU_3350	[TP0019-TP0741 (0.75909394)]
COG1079	COG2239	MYPU_6170	MYPU_6170	SUGAR ABC TRANSPORTER PERMEASE PROTEIN	MYPU_4080	MYPU_4080	MG2+ TRANSPORT PROTEIN {UniProtKB/TrEMBL:Q98QF8}	[TP0302-TP0917 (0.5527395)]
COG0012	COG0188	MYPU_1650	MYPU_1650	GTP-BINDING PROTEIN {UniProtKB/TrEMBL:Q98R45}	MYPU_1470	MYPU_1470	DNA GYRASE SUBUNIT A {UniProtKB/TrEMBL:Q98R63}	[TP0124-TP0005 (0.7149395)]
COG0012	COG0188	MYPU_1650	MYPU_1650	GTP-BINDING PROTEIN {UniProtKB/TrEMBL:Q98R45}	MYPU_3730	MYPU_3730	TOPOISOMERASE IV SUBUNIT A	[TP0124-TP0005 (0.7149395)]
COG0462	COG0492	MYPU_1270	prs	Ribose-phosphate pyrophosphokinase (EC 2.7.6.1) (RPPK) (Phosphoribosyl pyrophosphate synthetase) (P-Rib-PP synthetase) (PRPP synthetase)	MYPU_7130	trxB	Thioredoxin reductase (EC 1.8.1.9) (TRXR)	[TP0294-TP0814 (0.8323514)]
COG0124	COG0254	MYPU_3330	hisS	Histidyl-tRNA synthetase (EC 6.1.1.21) (Histidine--tRNA ligase) (HisRS)	MYPU_1400	rpmE	50S ribosomal protein L31	[TP0641-TP0255 (0.65973145)]
COG0178	COG0272	MYPU_7100	uvrA	UvrABC system protein A (UvrA protein) (Excinuclease ABC subunit A)	MYPU_3890	MYPU_3890	DNA LIGASE (POLYDEOXYRIBONUCLEOTIDE SYNTHASE	[TP0514-TP0634 (0.7537598)]
COG0178	COG0272	MYPU_7100	uvrA	UvrABC system protein A (UvrA protein) (Excinuclease ABC subunit A)	MYPU_4010	MYPU_4010	DNA LIGASE (POLYDEOXYRIBONUCLEOTIDE SYNTHASE	[TP0514-TP0634 (0.7537598)]
COG0257	COG0681	MYPU_5640	MYPU_5640	50S ribosomal protein L36	MYPU_6300	MYPU_6300	SIGNAL PEPTIDASE I {UniProtKB/TrEMBL:Q98PT9}	[TP0209-TP0926 (0.69083804)]
COG0503	COG1488	MYPU_3220	apt	Adenine phosphoribosyltransferase (EC 2.4.2.7) (APRT)	MYPU_4830	MYPU_4830	Hypothetical protein MYPU_4830	[TP1039-TP0628 (0.6658587)]
COG0240	COG0622	MYPU_1240	MYPU_1240	GLYCEROL-3-PHOSPHATE DEHYDROGENASE	MYPU_3020	MYPU_3020	Hypothetical protein MYPU_3020	[TP1009-TP0937 (0.80866665)]
COG0227	COG0492	MYPU_6960	rpmB	50S ribosomal protein L28	MYPU_7130	trxB	Thioredoxin reductase (EC 1.8.1.9) (TRXR)	[TP0362-TP0814 (0.801083)]
COG0255	COG1354	MYPU_5790	rpmC	50S ribosomal protein L29	MYPU_1150	scpA	Segregation and condensation protein A	[TP0197-TP0691 (0.70609456)]
COG0217	COG0481	MYPU_6240	MYPU_6240	Hypothetical UPF0082 protein MYPU_6240	MYPU_2470	lepA	GTP-binding protein lepA	[TP0474-TP0510 (0.76600474)]
COG0178	COG0357	MYPU_7100	uvrA	UvrABC system protein A (UvrA protein) (Excinuclease ABC subunit A)	MYPU_1280	gidB	Methyltransferase gidB (EC 2.1.-.-) (Glucose-inhibited division protein B)	[TP0514-TP0946 (0.8569251)]
COG0154	COG1624	MYPU_2000	MYPU_2000	GLUTAMYL-TRNA(GLN) AMIDOTRANSFERASE SUBUNIT A	MYPU_4070	MYPU_4070	Hypothetical protein MYPU_4070	[TP1020-TP0826 (0.7964557)]
COG0143	COG0217	MYPU_4900	metS	Methionyl-tRNA synthetase (EC 6.1.1.10) (Methionine--tRNA ligase) (MetRS)	MYPU_6240	MYPU_6240	Hypothetical UPF0082 protein MYPU_6240	[TP0798-TP0474 (0.7790581)]
COG0357	COG0442	MYPU_1280	gidB	Methyltransferase gidB (EC 2.1.-.-) (Glucose-inhibited division protein B)	MYPU_1830	MYPU_1830	PROLYL-TRNA SYNTHETASE {UniProtKB/TrEMBL:Q98R27}	[TP0946-TP0160 (0.6515529)]
COG0237	COG1493	MYPU_7210	MYPU_7210	Hypothetical protein MYPU_7210	MYPU_7110	hprK	HPr kinase/phosphorylase (EC 2.7.11.-) (EC 2.7.4.-) (HPrK/P) (HPr(Ser) kinase/phosphorylase)	[TP0296-TP0591 (0.7885255)]
COG0124	COG0124	MYPU_3330	hisS	Histidyl-tRNA synthetase (EC 6.1.1.21) (Histidine--tRNA ligase) (HisRS)	MYPU_3330	hisS	Histidyl-tRNA synthetase (EC 6.1.1.21) (Histidine--tRNA ligase) (HisRS)	[TP0641-TP0641 (0.67365265)]
COG2239	COG4603	MYPU_4080	MYPU_4080	MG2+ TRANSPORT PROTEIN {UniProtKB/TrEMBL:Q98QF8}	MYPU_6180	MYPU_6180	SUGAR ABC TRANSPORTER PERMEASE PROTEIN	[TP0917-TP0301 (0.53720385)]
COG0687	COG1057	MYPU_4220	MYPU_4220	Hypothetical protein MYPU_4220	MYPU_3350	MYPU_3350	Hypothetical protein MYPU_3350	[TP0655-TP0741 (0.7061969)]
COG0257	COG0564	MYPU_5640	MYPU_5640	50S ribosomal protein L36	MYPU_2980	MYPU_2980	Pseudouridine synthase {UniProtKB/TrEMBL:Q98QR3}	[TP0209-TP0154 (0.634929)]
COG0257	COG0564	MYPU_5640	MYPU_5640	50S ribosomal protein L36	MYPU_1170	MYPU_1170	RIBOSOMAL LARGE SUBUNIT PSEUDOURIDINE SYNTHASE C	[TP0209-TP0154 (0.634929)]
COG0210	COG0305	MYPU_7680	MYPU_7680	ATP-DEPENDENT HELICASE PCRA	MYPU_5150	MYPU_5150	REPLICATIVE DNA HELICASE	[TP0102-TP0058 (0.8842861)]
COG0210	COG0305	MYPU_6980	MYPU_6980	ATP-DEPENDENT HELICASE PCRA	MYPU_5150	MYPU_5150	REPLICATIVE DNA HELICASE	[TP0102-TP0058 (0.8842861)]
COG0257	COG1057	MYPU_5640	MYPU_5640	50S ribosomal protein L36	MYPU_3350	MYPU_3350	Hypothetical protein MYPU_3350	[TP0209-TP0741 (0.64932555)]
