# Supplementary material for: The Binary Protein Interactome of Treponema pallidum – The Syphilis Spirochete
Source: PLoS One. 2008 May 28;3(5):e2292. doi: 10.1371/journal.pone.0002292 (PMC2386257; doi:10.1371/journal.pone.0002292)
Supplement: Data S1 — Predicted protein-protein interactions based on our Treponema pallidum data; zip archive containing 372 files with one file per species. (6.09 MB ZIP) [file pone.0002292.s006.zip › bacteria/Mycoplasma_synoviae.tab]

262723 Mycoplasma synoviae
COG A	COG B	Locus Id A	Preferred Name(s) A	Annotation A	Locus Id B	Preferred Name(s) B	Annotation B	T. pallidum interaction
COG0201	COG0550	MS53_0581	MS53_0581	Preprotein translocase secy subunit	MS53_0531	MS53_0531	DNA topoisomerase I {UniProtKB/TrEMBL:Q4A5N2}	[TP0208-TP0394 (0.8044664)]
COG0051	COG0693	MS53_0644	rpsJ	30S ribosomal protein S10	MS53_0016	MS53_0016	Hypothetical protein {UniProtKB/TrEMBL:Q4A733}	[TP0188-TP0445 (0.6307204)]
COG0180	COG0564	MS53_0169	MS53_0169	Tryptophanyl-tRNA synthetase	MS53_0094	MS53_0094	Ribosomal large subunit pseudouridine synthase C	[TP0632-TP0339 (0.7885255)]
COG0180	COG0564	MS53_0169	MS53_0169	Tryptophanyl-tRNA synthetase	MS53_0595	MS53_0595	Ribosomal large subunit pseudouridine synthase D	[TP0632-TP0339 (0.7885255)]
COG0090	COG0223	MS53_0640	rplB	50S ribosomal protein L2	MS53_0524	MS53_0524	Methionyl-tRNA formyltransferase	[TP0192-TP0756 (0.8610547)]
COG0632	COG2255	MS53_0164	MS53_0164	Holliday junction DNA helicase RuvA	MS53_0165	MS53_0165	Holliday junction DNA helicase RuvB	[TP0543-TP0162 (0.9659884)]
COG0222	COG0802	MS53_0421	MS53_0421	50S ribosomal protein L7/L12	MS53_0013	MS53_0013	Hypothetical protein {UniProtKB/TrEMBL:Q4A736}	[TP0240-TP0875 (0.8481433)]
COG0495	COG1214	MS53_0311	MS53_0311	Leucyl-tRNA synthetase {UniProtKB/TrEMBL:Q4A697}	MS53_0014	MS53_0014	Hypothetical protein {UniProtKB/TrEMBL:Q4A735}	[TP0586-TP0876 (0.5571989)]
COG0192	COG0592	MS53_0610	metK	S-adenosylmethionine synthetase (EC 2.5.1.6) (Methionine adenosyltransferase) (AdoMet synthetase) (MAT)	MS53_0002	MS53_0002	DNA polymerase III beta subunit	[TP0794-TP0002 (0.8412751)]
COG0060	COG0681	MS53_0558	ileS	Isoleucyl-tRNA synthetase (EC 6.1.1.5) (Isoleucine--tRNA ligase) (IleRS)	MS53_0040	MS53_0040	Signal peptidase I {UniProtKB/TrEMBL:Q4A710}	[TP0452-TP0185 (0.79878455)]
COG0558	COG2239	MS53_0494	MS53_0494	CDP-diacylglycerol--glycerol-3-phosphate	MS53_0497	MS53_0497	Mg2+ transport protein {UniProtKB/TrEMBL:Q4A5R5}	[TP0256-TP0917 (0.6007029)]
COG0658	COG1187	MS53_0073	MS53_0073	Hypothetical protein {UniProtKB/TrEMBL:Q4A6X7}	MS53_0417	MS53_0417	16S rRNA uridine-516 pseudouridylate synthase and	[TP0336-TP0459 (0.6079956)]
COG0658	COG1187	MS53_0073	MS53_0073	Hypothetical protein {UniProtKB/TrEMBL:Q4A6X7}	MS53_0318	MS53_0318	Ribosomal large subunit pseudouridine synthase B	[TP0336-TP0459 (0.6079956)]
COG0465	COG0465	MS53_0614	MS53_0614	Cell division protein FtsH	MS53_0614	MS53_0614	Cell division protein FtsH	[TP0330-TP0330 (0.73856413)]
COG0242	COG0272	MS53_0019	MS53_0019	Putative polypeptide deformylase	MS53_0567	MS53_0567	DNA ligase {UniProtKB/TrEMBL:Q4A5J6}	[TP0757-TP0634 (0.68197167)]
COG0187	COG0358	MS53_0684	MS53_0684	DNA gyrase subunit B {UniProtKB/TrEMBL:Q4A580}	MS53_0453	MS53_0453	DNA primase {UniProtKB/TrEMBL:Q4A5V8}	[TP1006-TP0492 (0.55112576)]
COG0187	COG0358	MS53_0592	MS53_0592	Topoisomerase IV subunit B	MS53_0453	MS53_0453	DNA primase {UniProtKB/TrEMBL:Q4A5V8}	[TP1006-TP0492 (0.55112576)]
COG0237	COG0552	MS53_0527	MS53_0527	Hypothetical protein {UniProtKB/TrEMBL:Q4A5N6}	MS53_0145	MS53_0145	Cell division protein FtsY	[TP0296-TP0578 (0.7885255)]
COG0783	COG1079	MS53_0300	MS53_0300	Putative neutrophil activating protein NapA	MS53_0139	MS53_0139	Putative sugar ABC transporter permease protein	[TP1038-TP0302 (0.79878455)]
COG2812	COG2812	MS53_0055	MS53_0055	DNA polymerase III gamma and tau subunit	MS53_0055	MS53_0055	DNA polymerase III gamma and tau subunit	[TP1005-TP1005 (0.52391654)]
COG0223	COG0242	MS53_0524	MS53_0524	Methionyl-tRNA formyltransferase	MS53_0019	MS53_0019	Putative polypeptide deformylase	[TP0756-TP0757 (0.8300303)]
COG0233	COG0359	MS53_0678	MS53_0678	Ribosome releasing factor	MS53_0426	MS53_0426	50S ribosomal protein L9	[TP0604-TP0060 (0.5105792)]
COG0192	COG0217	MS53_0610	metK	S-adenosylmethionine synthetase (EC 2.5.1.6) (Methionine adenosyltransferase) (AdoMet synthetase) (MAT)	MS53_0373	MS53_0373	Hypothetical protein {UniProtKB/TrEMBL:Q4A636}	[TP0794-TP0474 (0.71912634)]
COG0201	COG2239	MS53_0581	MS53_0581	Preprotein translocase secy subunit	MS53_0497	MS53_0497	Mg2+ transport protein {UniProtKB/TrEMBL:Q4A5R5}	[TP0208-TP0917 (0.5527395)]
COG0092	COG0301	MS53_0637	rpsC	30S ribosomal protein S3	MS53_0505	MS53_0505	Thiamine biosynthesis protein	[TP0195-TP0559 (0.66944)]
COG0305	COG2812	MS53_0425	MS53_0425	Replicative DNA helicase	MS53_0055	MS53_0055	DNA polymerase III gamma and tau subunit	[TP0058-TP1005 (0.7130585)]
COG0188	COG0526	MS53_0057	MS53_0057	Topoisomerase IV subunit A	MS53_0655	MS53_0655	Thioredoxin {UniProtKB/TrEMBL:Q4A5A9}	[TP0005-TP0100 (0.7885434)]
COG0188	COG0526	MS53_0317	MS53_0317	DNA gyrase subunit A {UniProtKB/TrEMBL:Q4A691}	MS53_0645	MS53_0645	Putative thioredoxin {UniProtKB/TrEMBL:Q4A5B9}	[TP0005-TP0100 (0.7885434)]
COG0188	COG0526	MS53_0057	MS53_0057	Topoisomerase IV subunit A	MS53_0645	MS53_0645	Putative thioredoxin {UniProtKB/TrEMBL:Q4A5B9}	[TP0005-TP0100 (0.7885434)]
COG0188	COG0526	MS53_0317	MS53_0317	DNA gyrase subunit A {UniProtKB/TrEMBL:Q4A691}	MS53_0655	MS53_0655	Thioredoxin {UniProtKB/TrEMBL:Q4A5A9}	[TP0005-TP0100 (0.7885434)]
COG0242	COG1744	MS53_0019	MS53_0019	Putative polypeptide deformylase	MS53_0136	MS53_0136	ABC transporter xylose-binding lipoprotein	[TP0757-TP0298 (0.51512045)]
COG0149	COG2239	MS53_0486	MS53_0486	Triosephosphate isomerase	MS53_0497	MS53_0497	Mg2+ transport protein {UniProtKB/TrEMBL:Q4A5R5}	[TP0537-TP0917 (0.5527395)]
COG0445	COG3839	MS53_0515	MS53_0515	Glucose inhibited division protein A	MS53_0383	MS53_0383	Putative glycerol transporter subunit A	[TP0044-TP0804 (0.81002605)]
COG0445	COG3839	MS53_0515	MS53_0515	Glucose inhibited division protein A	MS53_0330	MS53_0330	Putative ABC transporter ATP-binding protein	[TP0044-TP0804 (0.81002605)]
COG0445	COG3839	MS53_0515	MS53_0515	Glucose inhibited division protein A	MS53_0102	MS53_0102	Putative ABC transporter protein	[TP0044-TP0804 (0.81002605)]
COG0103	COG0211	MS53_0077	MS53_0077	30S ribosomal protein S9	MS53_0550	MS53_0550	50S ribosomal protein L27	[TP1024-TP0743 (0.87139803)]
COG0301	COG0566	MS53_0505	MS53_0505	Thiamine biosynthesis protein	MS53_0569	MS53_0569	Putative tRNA/rRNA methyltransferase	[TP0559-TP0054 (0.678511)]
COG0301	COG0566	MS53_0505	MS53_0505	Thiamine biosynthesis protein	MS53_0358	MS53_0358	Putative tRNA/rRNA methyltransferase	[TP0559-TP0054 (0.678511)]
COG0124	COG0465	MS53_0437	hisS	Histidyl-tRNA synthetase (EC 6.1.1.21) (Histidine--tRNA ligase) (HisRS)	MS53_0614	MS53_0614	Cell division protein FtsH	[TP0641-TP0330 (0.76316583)]
COG0242	COG0360	MS53_0019	MS53_0019	Putative polypeptide deformylase	MS53_0532	rpsF	30S ribosomal protein S6	[TP0757-TP0063 (0.54983324)]
COG0267	COG0357	MS53_0124	MS53_0124	50S ribosomal protein L33	MS53_0151	MS53_0151	Glucose inhibited division protein B	[TP0234-TP0946 (0.6249908)]
COG0228	COG0250	MS53_0010	rpsP	30S ribosomal protein S16	MS53_0361	MS53_0361	Transcription antitermination protein	[TP0905-TP0236 (0.7099409)]
COG0465	COG0532	MS53_0614	MS53_0614	Cell division protein FtsH	MS53_0686	infB	Putative translation initiation factor IF-2	[TP0330-TP0891 (0.8751731)]
COG0687	COG0693	MS53_0511	MS53_0511	Hypothetical protein {UniProtKB/TrEMBL:Q4A5Q1}	MS53_0016	MS53_0016	Hypothetical protein {UniProtKB/TrEMBL:Q4A733}	[TP0655-TP0445 (0.5706956)]
COG0080	COG0301	MS53_0624	MS53_0624	50S ribosomal protein L11	MS53_0505	MS53_0505	Thiamine biosynthesis protein	[TP0237-TP0559 (0.59848577)]
COG0322	COG0353	MS53_0271	MS53_0271	Excinuclease ABC subunit C	MS53_0053	MS53_0053	Putative recombination protein	[TP0472-TP1004 (0.53674763)]
COG0188	COG0305	MS53_0057	MS53_0057	Topoisomerase IV subunit A	MS53_0425	MS53_0425	Replicative DNA helicase	[TP0005-TP0058 (0.73312306)]
COG0188	COG0305	MS53_0317	MS53_0317	DNA gyrase subunit A {UniProtKB/TrEMBL:Q4A691}	MS53_0425	MS53_0425	Replicative DNA helicase	[TP0005-TP0058 (0.73312306)]
COG0361	COG1214	MS53_0578	MS53_0578	Translation initiation factor IF-1	MS53_0014	MS53_0014	Hypothetical protein {UniProtKB/TrEMBL:Q4A735}	[TP0097-TP0876 (0.56457245)]
COG0242	COG1187	MS53_0019	MS53_0019	Putative polypeptide deformylase	MS53_0318	MS53_0318	Ribosomal large subunit pseudouridine synthase B	[TP0757-TP0459 (0.5284328)]
COG0242	COG1187	MS53_0019	MS53_0019	Putative polypeptide deformylase	MS53_0417	MS53_0417	16S rRNA uridine-516 pseudouridylate synthase and	[TP0757-TP0459 (0.5284328)]
COG1385	COG2812	MS53_0081	MS53_0081	Hypothetical protein {UniProtKB/TrEMBL:Q4A6W9}	MS53_0055	MS53_0055	DNA polymerase III gamma and tau subunit	[TP0276-TP1005 (0.66627616)]
COG0242	COG0254	MS53_0019	MS53_0019	Putative polypeptide deformylase	MS53_0477	MS53_0477	50S ribosomal protein L31	[TP0757-TP0255 (0.6434887)]
COG0442	COG1466	MS53_0492	MS53_0492	Prolyl-tRNA synthetase {UniProtKB/TrEMBL:Q4A5S0}	MS53_0074	MS53_0074	Hypothetical protein {UniProtKB/TrEMBL:Q4A6X6}	[TP0160-TP0588 (0.66563916)]
COG0305	COG0593	MS53_0425	MS53_0425	Replicative DNA helicase	MS53_0001	MS53_0001	Chromosomal replication initiator protein	[TP0058-TP0001 (0.9013428)]
COG0264	COG0544	MS53_0414	tsf	Elongation factor Ts (EF-Ts)	MS53_0603	MS53_0603	Putative trigger factor	[TP0605-TP0506 (0.9100214)]
COG0099	COG0216	MS53_0576	rpsM	30S ribosomal protein S13	MS53_0183	MS53_0183	Peptide chain release factor 1	[TP0210-TP0051 (0.8775348)]
COG0442	COG0552	MS53_0492	MS53_0492	Prolyl-tRNA synthetase {UniProtKB/TrEMBL:Q4A5S0}	MS53_0145	MS53_0145	Cell division protein FtsY	[TP0160-TP0578 (0.56216276)]
COG0242	COG0319	MS53_0019	MS53_0019	Putative polypeptide deformylase	MS53_0389	MS53_0389	Hypothetical protein {UniProtKB/TrEMBL:Q4A620}	[TP0757-TP0650 (0.630912)]
COG0465	COG0558	MS53_0614	MS53_0614	Cell division protein FtsH	MS53_0494	MS53_0494	CDP-diacylglycerol--glycerol-3-phosphate	[TP0765-TP0256 (0.8653493)]
COG0024	COG0462	MS53_0579	MS53_0579	Methionyl aminopeptidase	MS53_0150	MS53_0150	Ribose-phosphate pyrophosphokinase	[TP0842-TP0294 (0.8762697)]
COG0125	COG0361	MS53_0052	MS53_0052	Thymidylate kinase {UniProtKB/TrEMBL:Q4A6Z8}	MS53_0578	MS53_0578	Translation initiation factor IF-1	[TP0354-TP0097 (0.8382038)]
COG0036	COG2001	MS53_0119	MS53_0119	Ribulose-phosphate 3-epimerase	MS53_0343	mraZ	Hypothetical protein {UniProtKB/TrEMBL:Q4A666}	[TP0945-TP0383 (0.685165)]
COG0301	COG0301	MS53_0505	MS53_0505	Thiamine biosynthesis protein	MS53_0505	MS53_0505	Thiamine biosynthesis protein	[TP0559-TP0559 (0.6965584)]
COG0024	COG0125	MS53_0579	MS53_0579	Methionyl aminopeptidase	MS53_0052	MS53_0052	Thymidylate kinase {UniProtKB/TrEMBL:Q4A6Z8}	[TP0842-TP0354 (0.8096375)]
COG0618	COG1214	MS53_0336	MS53_0336	Putative MgpA like-protein	MS53_0014	MS53_0014	Hypothetical protein {UniProtKB/TrEMBL:Q4A735}	[TP0803-TP0876 (0.700686)]
COG0618	COG1214	MS53_0279	MS53_0279	Putative MGPA-like protein	MS53_0014	MS53_0014	Hypothetical protein {UniProtKB/TrEMBL:Q4A735}	[TP0803-TP0876 (0.700686)]
COG0618	COG1214	MS53_0337	MS53_0337	Putative MgpA like-protein	MS53_0014	MS53_0014	Hypothetical protein {UniProtKB/TrEMBL:Q4A735}	[TP0803-TP0876 (0.700686)]
COG0782	COG1057	MS53_0379	MS53_0379	Transcription elongation factor GreA	MS53_0319	MS53_0319	Hypothetical protein {UniProtKB/TrEMBL:Q4A689}	[TP0019-TP0741 (0.75909394)]
COG1079	COG2239	MS53_0139	MS53_0139	Putative sugar ABC transporter permease protein	MS53_0497	MS53_0497	Mg2+ transport protein {UniProtKB/TrEMBL:Q4A5R5}	[TP0302-TP0917 (0.5527395)]
COG0012	COG0188	MS53_0663	MS53_0663	GTP-binding protein YchF	MS53_0317	MS53_0317	DNA gyrase subunit A {UniProtKB/TrEMBL:Q4A691}	[TP0124-TP0005 (0.7149395)]
COG0012	COG0188	MS53_0663	MS53_0663	GTP-binding protein YchF	MS53_0057	MS53_0057	Topoisomerase IV subunit A	[TP0124-TP0005 (0.7149395)]
COG0462	COG0492	MS53_0150	MS53_0150	Ribose-phosphate pyrophosphokinase	MS53_0596	MS53_0596	Thioredoxin reductase {UniProtKB/TrEMBL:Q4A5G8}	[TP0294-TP0814 (0.8323514)]
COG0124	COG0254	MS53_0437	hisS	Histidyl-tRNA synthetase (EC 6.1.1.21) (Histidine--tRNA ligase) (HisRS)	MS53_0477	MS53_0477	50S ribosomal protein L31	[TP0641-TP0255 (0.65973145)]
COG0178	COG0272	MS53_0022	MS53_0022	Excinuclease ABC subunit A	MS53_0567	MS53_0567	DNA ligase {UniProtKB/TrEMBL:Q4A5J6}	[TP0514-TP0634 (0.7537598)]
COG0227	COG0492	MS53_0066	MS53_0066	50S ribosomal protein L28	MS53_0596	MS53_0596	Thioredoxin reductase {UniProtKB/TrEMBL:Q4A5G8}	[TP0362-TP0814 (0.801083)]
COG0255	COG1354	MS53_0635	MS53_0635	50S ribosomal protein L29	MS53_0096	MS53_0096	Hypothetical protein {UniProtKB/TrEMBL:Q4A6V4}	[TP0197-TP0691 (0.70609456)]
COG0217	COG0481	MS53_0373	MS53_0373	Hypothetical protein {UniProtKB/TrEMBL:Q4A636}	MS53_0489	lepA	GTP-binding protein lepA	[TP0474-TP0510 (0.76600474)]
COG0178	COG0357	MS53_0022	MS53_0022	Excinuclease ABC subunit A	MS53_0151	MS53_0151	Glucose inhibited division protein B	[TP0514-TP0946 (0.8569251)]
COG0154	COG1624	MS53_0092	MS53_0092	Glutamyl-tRNA amidotransferase subunit A	MS53_0498	MS53_0498	Hypothetical protein {UniProtKB/TrEMBL:Q4A5R4}	[TP1020-TP0826 (0.7964557)]
COG0143	COG0217	MS53_0303	MS53_0303	Methionyl-tRNA synthetase	MS53_0373	MS53_0373	Hypothetical protein {UniProtKB/TrEMBL:Q4A636}	[TP0798-TP0474 (0.7790581)]
COG0357	COG0442	MS53_0151	MS53_0151	Glucose inhibited division protein B	MS53_0492	MS53_0492	Prolyl-tRNA synthetase {UniProtKB/TrEMBL:Q4A5S0}	[TP0946-TP0160 (0.6515529)]
COG0124	COG0124	MS53_0437	hisS	Histidyl-tRNA synthetase (EC 6.1.1.21) (Histidine--tRNA ligase) (HisRS)	MS53_0437	hisS	Histidyl-tRNA synthetase (EC 6.1.1.21) (Histidine--tRNA ligase) (HisRS)	[TP0641-TP0641 (0.67365265)]
COG2239	COG4603	MS53_0497	MS53_0497	Mg2+ transport protein {UniProtKB/TrEMBL:Q4A5R5}	MS53_0138	MS53_0138	Putative sugar ABC transporter permease protein	[TP0917-TP0301 (0.53720385)]
COG0687	COG1057	MS53_0511	MS53_0511	Hypothetical protein {UniProtKB/TrEMBL:Q4A5Q1}	MS53_0319	MS53_0319	Hypothetical protein {UniProtKB/TrEMBL:Q4A689}	[TP0655-TP0741 (0.7061969)]
COG0210	COG0305	MS53_0544	MS53_0544	ATP-dependent helicase {UniProtKB/TrEMBL:Q4A5L9}	MS53_0425	MS53_0425	Replicative DNA helicase	[TP0102-TP0058 (0.8842861)]
