# Supplementary material for: The Binary Protein Interactome of Treponema pallidum – The Syphilis Spirochete
Source: PLoS One. 2008 May 28;3(5):e2292. doi: 10.1371/journal.pone.0002292 (PMC2386257; doi:10.1371/journal.pone.0002292)
Supplement: Data S1 — Predicted protein-protein interactions based on our Treponema pallidum data; zip archive containing 372 files with one file per species. (6.09 MB ZIP) [file pone.0002292.s006.zip › bacteria/Neisseria_gonorrhoeae.tab]

242231 Neisseria gonorrhoeae
COG A	COG B	Locus Id A	Preferred Name(s) A	Annotation A	Locus Id B	Preferred Name(s) B	Annotation B	T. pallidum interaction
COG0186	COG1475	NGO1830	rpsQ	Putative 30S ribosomal protein S17	NGO2141	NGO2141	Putative chromosome segregation protein	[TP0198-TP0271 (0.71912634)]
COG0608	COG0817	NGO0414	NGO0414	Single-stranded-DNA-specific exonuclease	NGO0153	ruvC	Crossover junction endodeoxyribonuclease ruvC (EC 3.1.22.4) (Holliday junction nuclease ruvC) (Holliday junction resolvase ruvC)	[TP0704-TP0517 (0.81382185)]
COG0845	COG4591	NGO1440	NGO1440	Putative ABC transporter, periplasmic protein	NGO0769	NGO0769	Putative lipoprotein releasing system	[TP0965-TP0582 (0.8143851)]
COG0845	COG4591	NGO1365	mtrC	Antibiotic resistance efflux pump component	NGO0769	NGO0769	Putative lipoprotein releasing system	[TP0965-TP0582 (0.8143851)]
COG0845	COG4591	NGO0123	NGO0123	Putative secretion protein	NGO0769	NGO0769	Putative lipoprotein releasing system	[TP0965-TP0582 (0.8143851)]
COG0617	COG0860	NGO0415	NGO0415	Putative tRNA nucleotidyltransferase/poly(A)	NGO1502	NGO1502	Putative amidase {UniProtKB/TrEMBL:Q5F6P7}	[TP0270-TP0247 (0.76828843)]
COG0617	COG0860	NGO0763	cca	Multifunctional CCA protein [Includes: CCA-adding enzyme (EC 2.7.7.25) (EC 2.7.7.21) (tRNA nucleotidyltransferase) (tRNA adenylyl-/cytidylyl- transferase) (tRNA CCA-pyrophosphorylase) (tRNA-NT); 2'-nucleotidase (EC 3.1.3.-); 2',3'-cyclic phosphodiesterase (EC 3.1.4.-); Phosphatase (EC 3.1.3.-)]	NGO1502	NGO1502	Putative amidase {UniProtKB/TrEMBL:Q5F6P7}	[TP0270-TP0247 (0.76828843)]
COG0201	COG0550	NGO1822	NGO1822	Putative preprotein translocase SecY subunit	NGO1863	NGO1863	Putative DNA topoisomerase I	[TP0208-TP0394 (0.8044664)]
COG0768	COG2812	NGO1542	penA	Penicillin-binding protein 2 (PBP-2)	NGO0743	NGO0743	Putative DNA polymerase III tau and gamma chains	[TP0500-TP1005 (0.655462)]
COG0180	COG0564	NGO1045	NGO1045	Putative tryptophanyl-tRNA synthetase	NGO1783	NGO1783	Putative ribosomal large subunit pseudouridine	[TP0632-TP0339 (0.7885255)]
COG0180	COG0564	NGO1045	NGO1045	Putative tryptophanyl-tRNA synthetase	NGO0278	NGO0278	Putative ribosomal large subunit pseudouridine	[TP0632-TP0339 (0.7885255)]
COG0180	COG0564	NGO1045	NGO1045	Putative tryptophanyl-tRNA synthetase	NGO0433	NGO0433	Hypothetical protein {UniProtKB/TrEMBL:Q5F9G2}	[TP0632-TP0339 (0.7885255)]
COG0090	COG0223	NGO1835	rplB	Putative 50S ribosomal protein L2	NGO1870	fmt	Methionyl-tRNA formyltransferase (EC 2.1.2.9)	[TP0192-TP0756 (0.8610547)]
COG0632	COG2255	NGO1730	ruvA	Holliday junction ATP-dependent DNA helicase ruvA (EC 3.6.1.-)	NGO0760	ruvB	Holliday junction ATP-dependent DNA helicase ruvB (EC 3.6.1.-)	[TP0543-TP0162 (0.9659884)]
COG0462	COG0817	NGO0441	NGO0441	Putative ribose-phosphate pyrophosphokinase	NGO0153	ruvC	Crossover junction endodeoxyribonuclease ruvC (EC 3.1.22.4) (Holliday junction nuclease ruvC) (Holliday junction resolvase ruvC)	[TP0294-TP0517 (0.54911256)]
COG0125	COG0586	NGO0239	tmk	Thymidylate kinase {UniProtKB/Swiss-Prot:Q5F9Z5}	NGO0869	NGO0869	Hypothetical protein {UniProtKB/TrEMBL:Q5F8B7}	[TP0354-TP0779 (0.67954355)]
COG0125	COG0586	NGO0239	tmk	Thymidylate kinase {UniProtKB/Swiss-Prot:Q5F9Z5}	NGO1340	NGO1340	Hypothetical protein {UniProtKB/TrEMBL:Q5F747}	[TP0354-TP0779 (0.67954355)]
COG0257	COG0577	NGO0931	NGO0931	Putative 50S ribosomal protein L36	NGO1439	NGO1439	Putative ABC transporter, ATP-binding protein	[TP0209-TP0962 (0.5903608)]
COG0222	COG0802	NGO1852	rplL	Putative 50S ribosomal protein L7/L12	NGO1501	NGO1501	Hypothetical protein {UniProtKB/TrEMBL:Q5F6P8}	[TP0240-TP0875 (0.8481433)]
COG0495	COG1214	NGO0006	NGO0006	Putative leucyl-tRNA synthetase	NGO0032	NGO0032	Hypothetical protein {UniProtKB/TrEMBL:Q5FAI6}	[TP0586-TP0876 (0.5571989)]
COG0192	COG0592	NGO0106	metK	S-adenosylmethionine synthetase (EC 2.5.1.6) (Methionine adenosyltransferase) (AdoMet synthetase) (MAT)	NGO0002	NGO0002	Putative DNA polymerase III, beta subunit	[TP0794-TP0002 (0.8412751)]
COG0360	COG0616	NGO0581	rpsF	Putative 30S ribosomal protein S6	NGO1963	NGO1963	Putative protease {UniProtKB/TrEMBL:Q5F5G3}	[TP0063-TP0997 (0.6657489)]
COG0360	COG0616	NGO0581	rpsF	Putative 30S ribosomal protein S6	NGO1246	NGO1246	Putative serine protease	[TP0063-TP0997 (0.6657489)]
COG0860	COG1396	NGO1502	NGO1502	Putative amidase {UniProtKB/TrEMBL:Q5F6P7}	NGO0867	NGO0867	Hypothetical protein {UniProtKB/TrEMBL:Q5F8B9}	[TP0247-TP0461 (0.8100859)]
COG0860	COG1396	NGO1502	NGO1502	Putative amidase {UniProtKB/TrEMBL:Q5F6P7}	NGO1861	NGO1861	Hypothetical protein {UniProtKB/TrEMBL:Q5F5Q5}	[TP0247-TP0461 (0.8100859)]
COG0860	COG1396	NGO1502	NGO1502	Putative amidase {UniProtKB/TrEMBL:Q5F6P7}	NGO0797	NGO0797	Putative transcriptional regulator	[TP0247-TP0461 (0.8100859)]
COG0860	COG1396	NGO1502	NGO1502	Putative amidase {UniProtKB/TrEMBL:Q5F6P7}	NGO1013	NGO1013	Putative phage repressor, putative phage	[TP0247-TP0461 (0.8100859)]
COG0265	COG0333	NGO0138	NGO0138	Putative serine protease	NGO2173	rpmF	Hypothetical protein {UniProtKB/TrEMBL:Q5F4X1}	[TP0773-TP0807 (0.5060325)]
COG0802	COG0860	NGO1501	NGO1501	Hypothetical protein {UniProtKB/TrEMBL:Q5F6P8}	NGO1502	NGO1502	Putative amidase {UniProtKB/TrEMBL:Q5F6P7}	[TP0875-TP0247 (0.90700364)]
COG0495	COG0761	NGO0006	NGO0006	Putative leucyl-tRNA synthetase	NGO0072	ispH	4-hydroxy-3-methylbut-2-enyl diphosphate reductase (EC 1.17.1.2)	[TP0586-TP0547 (0.63095015)]
COG0820	COG2812	NGO0596	NGO0596	Hypothetical protein {UniProtKB/TrEMBL:Q5F911}	NGO0743	NGO0743	Putative DNA polymerase III tau and gamma chains	[TP0068-TP1005 (0.60435057)]
COG0272	COG1396	NGO0235	NGO0235	Putative DNA ligase {UniProtKB/TrEMBL:Q5F9Z9}	NGO1861	NGO1861	Hypothetical protein {UniProtKB/TrEMBL:Q5F5Q5}	[TP0634-TP0461 (0.7134334)]
COG0272	COG1396	NGO0235	NGO0235	Putative DNA ligase {UniProtKB/TrEMBL:Q5F9Z9}	NGO0867	NGO0867	Hypothetical protein {UniProtKB/TrEMBL:Q5F8B9}	[TP0634-TP0461 (0.7134334)]
COG0272	COG1396	NGO0235	NGO0235	Putative DNA ligase {UniProtKB/TrEMBL:Q5F9Z9}	NGO0797	NGO0797	Putative transcriptional regulator	[TP0634-TP0461 (0.7134334)]
COG0272	COG1396	NGO0235	NGO0235	Putative DNA ligase {UniProtKB/TrEMBL:Q5F9Z9}	NGO1013	NGO1013	Putative phage repressor, putative phage	[TP0634-TP0461 (0.7134334)]
COG0577	COG0845	NGO1439	NGO1439	Putative ABC transporter, ATP-binding protein	NGO1440	NGO1440	Putative ABC transporter, periplasmic protein	[TP0963-TP0965 (0.93032813)]
COG0577	COG0845	NGO1439	NGO1439	Putative ABC transporter, ATP-binding protein	NGO1365	mtrC	Antibiotic resistance efflux pump component	[TP0963-TP0965 (0.93032813)]
COG0577	COG0845	NGO1439	NGO1439	Putative ABC transporter, ATP-binding protein	NGO0123	NGO0123	Putative secretion protein	[TP0963-TP0965 (0.93032813)]
COG0234	COG1200	NGO2094	groS	10 kDa chaperonin (Protein Cpn10) (groES protein)	NGO0117	NGO0117	Putative DNA helicase {UniProtKB/TrEMBL:Q5FAB0}	[TP1013-TP0687 (0.84594196)]
COG0257	COG1253	NGO0931	NGO0931	Putative 50S ribosomal protein L36	NGO1059	NGO1059	Hypothetical protein {UniProtKB/TrEMBL:Q5F7V8}	[TP0209-TP0027 (0.74441797)]
COG0060	COG0681	NGO0069	ileS	Isoleucyl-tRNA synthetase (EC 6.1.1.5) (Isoleucine--tRNA ligase) (IleRS)	NGO0343	NGO0343	Putative signal peptidase I	[TP0452-TP0185 (0.79878455)]
COG0558	COG2239	NGO1247	NGO1247	Putative CDP-diacylglycerol transferase	NGO1188	NGO1188	Putative magnesium transporter	[TP0256-TP0917 (0.6007029)]
COG0459	COG2236	NGO2095	groL	60 kDa chaperonin (Protein Cpn60) (groEL protein) (63 kDa stress protein) (GSP63)	NGO2172	NGO2172	Hypothetical protein {UniProtKB/TrEMBL:Q5F4X2}	[TP0030-TP0050 (0.733236)]
COG0249	COG0357	NGO1930	mutS	Putative DNA mismatch repair protein	NGO1791	gidB	Methyltransferase gidB (EC 2.1.-.-) (Glucose-inhibited division protein B)	[TP0328-TP0946 (0.7367136)]
COG0658	COG1187	NGO0276	comA	Competence protein {UniProtKB/TrEMBL:Q5F9W1}	NGO0389	NGO0389	Hypothetical protein {UniProtKB/TrEMBL:Q5F9K4}	[TP0336-TP0459 (0.6079956)]
COG0658	COG1187	NGO0276	comA	Competence protein {UniProtKB/TrEMBL:Q5F9W1}	NGO0607	NGO0607	Hypothetical protein {UniProtKB/TrEMBL:Q5F902}	[TP0336-TP0459 (0.6079956)]
COG0658	COG1187	NGO0276	comA	Competence protein {UniProtKB/TrEMBL:Q5F9W1}	NGO0657	NGO0657	Hypothetical protein {UniProtKB/TrEMBL:Q5F8V3}	[TP0336-TP0459 (0.6079956)]
COG0465	COG0465	NGO0382	NGO0382	Putative ATP binding protein, cell division	NGO0382	NGO0382	Putative ATP binding protein, cell division	[TP0330-TP0330 (0.73856413)]
COG0860	COG1192	NGO1502	NGO1502	Putative amidase {UniProtKB/TrEMBL:Q5F6P7}	NGO1790	NGO1790	Putative parA family protein-putative ATPase	[TP0247-TP0272 (0.7527567)]
COG0242	COG0272	NGO1871	NGO1871	Putative polypeptide deformylase	NGO0235	NGO0235	Putative DNA ligase {UniProtKB/TrEMBL:Q5F9Z9}	[TP0757-TP0634 (0.68197167)]
COG0265	COG0817	NGO0138	NGO0138	Putative serine protease	NGO0153	ruvC	Crossover junction endodeoxyribonuclease ruvC (EC 3.1.22.4) (Holliday junction nuclease ruvC) (Holliday junction resolvase ruvC)	[TP0773-TP0517 (0.5118523)]
COG0187	COG0358	NGO1772	gyrB	DNA gyrase subunit B (EC 5.99.1.3)	NGO0998	NGO0998	Putative DNA primase {UniProtKB/TrEMBL:Q5F806}	[TP1006-TP0492 (0.55112576)]
COG0187	COG0358	NGO1333	NGO1333	Putative DNA topoisomerase IV subunit B	NGO0998	NGO0998	Putative DNA primase {UniProtKB/TrEMBL:Q5F806}	[TP1006-TP0492 (0.55112576)]
COG1154	COG2812	NGO0036	NGO0036	Putative 1-deoxyxylulose-5-phosphate synthase	NGO0743	NGO0743	Putative DNA polymerase III tau and gamma chains	[TP0824-TP1005 (0.68180764)]
COG0237	COG0552	NGO1671	coaE	Dephospho-CoA kinase (EC 2.7.1.24) (Dephosphocoenzyme A kinase)	NGO2060	pilA	Putative signal recognition particle protein	[TP0296-TP0578 (0.7885255)]
COG0080	COG0265	NGO1855	NGO1855	Putative 50S ribosomal protein L11	NGO0138	NGO0138	Putative serine protease	[TP0237-TP0773 (0.6164146)]
COG2812	COG2812	NGO0743	NGO0743	Putative DNA polymerase III tau and gamma chains	NGO0743	NGO0743	Putative DNA polymerase III tau and gamma chains	[TP1005-TP1005 (0.52391654)]
COG0223	COG0234	NGO1870	fmt	Methionyl-tRNA formyltransferase (EC 2.1.2.9)	NGO2094	groS	10 kDa chaperonin (Protein Cpn10) (groES protein)	[TP0756-TP1013 (0.64276713)]
COG0357	COG0459	NGO1791	gidB	Methyltransferase gidB (EC 2.1.-.-) (Glucose-inhibited division protein B)	NGO2095	groL	60 kDa chaperonin (Protein Cpn60) (groEL protein) (63 kDa stress protein) (GSP63)	[TP0946-TP0030 (0.68326145)]
COG0664	COG1074	NGO1579	NGO1579	Putative anaerobic transcriptional regulator	NGO0370	NGO0370	Putative exodeoxyribonuclease	[TP0089-TP0898 (0.8304331)]
COG0223	COG0242	NGO1870	fmt	Methionyl-tRNA formyltransferase (EC 2.1.2.9)	NGO1871	NGO1871	Putative polypeptide deformylase	[TP0756-TP0757 (0.8300303)]
COG0233	COG0359	NGO1796	frr	Ribosome recycling factor (Ribosome-releasing factor) (RRF)	NGO0584	rplI	50S ribosomal protein L9	[TP0604-TP0060 (0.5105792)]
COG0265	COG0492	NGO0138	NGO0138	Putative serine protease	NGO0580	NGO0580	Putative thioredoxin reductase	[TP0773-TP0814 (0.6926654)]
COG0124	COG0608	NGO0426	hisS	Histidyl-tRNA synthetase (EC 6.1.1.21) (Histidine--tRNA ligase) (HisRS)	NGO0414	NGO0414	Single-stranded-DNA-specific exonuclease	[TP0641-TP0704 (0.75894904)]
COG0465	COG0772	NGO0382	NGO0382	Putative ATP binding protein, cell division	NGO1534	NGO1534	Putative cell division protein	[TP0330-TP0387 (0.8016956)]
COG0234	COG0792	NGO2094	groS	10 kDa chaperonin (Protein Cpn10) (groES protein)	NGO1987	NGO1987	Hypothetical protein {UniProtKB/TrEMBL:Q5F5E2}	[TP1013-TP0913 (0.7815084)]
COG0192	COG0217	NGO0106	metK	S-adenosylmethionine synthetase (EC 2.5.1.6) (Methionine adenosyltransferase) (AdoMet synthetase) (MAT)	NGO1291	NGO1291	Hypothetical UPF0082 protein NGO1291	[TP0794-TP0474 (0.71912634)]
COG0201	COG2239	NGO1822	NGO1822	Putative preprotein translocase SecY subunit	NGO1188	NGO1188	Putative magnesium transporter	[TP0208-TP0917 (0.5527395)]
COG0860	COG1214	NGO1502	NGO1502	Putative amidase {UniProtKB/TrEMBL:Q5F6P7}	NGO0032	NGO0032	Hypothetical protein {UniProtKB/TrEMBL:Q5FAI6}	[TP0247-TP0876 (0.6334264)]
COG0477	COG0845	NGO0974	NGO0974	Hypothetical protein {UniProtKB/TrEMBL:Q5F827}	NGO1365	mtrC	Antibiotic resistance efflux pump component	[TP0840-TP0965 (0.8653204)]
COG0477	COG0845	NGO0656	NGO0656	Putative membrane transporter	NGO1440	NGO1440	Putative ABC transporter, periplasmic protein	[TP0840-TP0965 (0.8653204)]
COG0477	COG0845	NGO1599	NGO1599	Putative signal transducer protein	NGO0123	NGO0123	Putative secretion protein	[TP0840-TP0965 (0.8653204)]
COG0477	COG0845	NGO1511	NGO1511	Putative drug resistance protein	NGO0123	NGO0123	Putative secretion protein	[TP0840-TP0965 (0.8653204)]
COG0477	COG0845	NGO1032	NGO1032	Hypothetical protein {UniProtKB/TrEMBL:Q5F7X9}	NGO0123	NGO0123	Putative secretion protein	[TP0840-TP0965 (0.8653204)]
COG0477	COG0845	NGO0656	NGO0656	Putative membrane transporter	NGO0123	NGO0123	Putative secretion protein	[TP0840-TP0965 (0.8653204)]
COG0477	COG0845	NGO1682	NGO1682	Efflux pump protein, fatty acid resistance	NGO1440	NGO1440	Putative ABC transporter, periplasmic protein	[TP0840-TP0965 (0.8653204)]
COG0477	COG0845	NGO0656	NGO0656	Putative membrane transporter	NGO1365	mtrC	Antibiotic resistance efflux pump component	[TP0840-TP0965 (0.8653204)]
COG0477	COG0845	NGO0974	NGO0974	Hypothetical protein {UniProtKB/TrEMBL:Q5F827}	NGO0123	NGO0123	Putative secretion protein	[TP0840-TP0965 (0.8653204)]
COG0477	COG0845	NGO1511	NGO1511	Putative drug resistance protein	NGO1440	NGO1440	Putative ABC transporter, periplasmic protein	[TP0840-TP0965 (0.8653204)]
COG0477	COG0845	NGO1599	NGO1599	Putative signal transducer protein	NGO1365	mtrC	Antibiotic resistance efflux pump component	[TP0840-TP0965 (0.8653204)]
COG0477	COG0845	NGO1599	NGO1599	Putative signal transducer protein	NGO1440	NGO1440	Putative ABC transporter, periplasmic protein	[TP0840-TP0965 (0.8653204)]
COG0477	COG0845	NGO1682	NGO1682	Efflux pump protein, fatty acid resistance	NGO1365	mtrC	Antibiotic resistance efflux pump component	[TP0840-TP0965 (0.8653204)]
COG0477	COG0845	NGO1032	NGO1032	Hypothetical protein {UniProtKB/TrEMBL:Q5F7X9}	NGO1440	NGO1440	Putative ABC transporter, periplasmic protein	[TP0840-TP0965 (0.8653204)]
COG0477	COG0845	NGO0903	NGO0903	Aminoglycoside resistance efflux transporter	NGO1440	NGO1440	Putative ABC transporter, periplasmic protein	[TP0840-TP0965 (0.8653204)]
COG0477	COG0845	NGO1511	NGO1511	Putative drug resistance protein	NGO1365	mtrC	Antibiotic resistance efflux pump component	[TP0840-TP0965 (0.8653204)]
COG0477	COG0845	NGO1682	NGO1682	Efflux pump protein, fatty acid resistance	NGO0123	NGO0123	Putative secretion protein	[TP0840-TP0965 (0.8653204)]
COG0477	COG0845	NGO0903	NGO0903	Aminoglycoside resistance efflux transporter	NGO0123	NGO0123	Putative secretion protein	[TP0840-TP0965 (0.8653204)]
COG0477	COG0845	NGO1032	NGO1032	Hypothetical protein {UniProtKB/TrEMBL:Q5F7X9}	NGO1365	mtrC	Antibiotic resistance efflux pump component	[TP0840-TP0965 (0.8653204)]
COG0477	COG0845	NGO0903	NGO0903	Aminoglycoside resistance efflux transporter	NGO1365	mtrC	Antibiotic resistance efflux pump component	[TP0840-TP0965 (0.8653204)]
COG0477	COG0845	NGO0974	NGO0974	Hypothetical protein {UniProtKB/TrEMBL:Q5F827}	NGO1440	NGO1440	Putative ABC transporter, periplasmic protein	[TP0840-TP0965 (0.8653204)]
COG0305	COG2812	NGO0451	NGO0451	Putative replicative DNA helicase	NGO0743	NGO0743	Putative DNA polymerase III tau and gamma chains	[TP0058-TP1005 (0.7130585)]
COG0305	COG2812	NGO0485	NGO0485	Putative replicative DNA helicase, putative phage	NGO0743	NGO0743	Putative DNA polymerase III tau and gamma chains	[TP0058-TP1005 (0.7130585)]
COG0305	COG2812	NGO1110	NGO1110	Putative replicative DNA helicase, putative phage	NGO0743	NGO0743	Putative DNA polymerase III tau and gamma chains	[TP0058-TP1005 (0.7130585)]
COG0188	COG0526	NGO1259	parC	DNA topoisomerase 4 subunit A (EC 5.99.1.-) (Topoisomerase IV subunit A)	NGO0652	NGO0652	Putative thioredoxin I {UniProtKB/TrEMBL:Q5F8V8}	[TP0005-TP0100 (0.7885434)]
COG0188	COG0526	NGO1259	parC	DNA topoisomerase 4 subunit A (EC 5.99.1.-) (Topoisomerase IV subunit A)	NGO2124	NGO2124	Putative thioredoxin {UniProtKB/TrEMBL:Q5F515}	[TP0005-TP0100 (0.7885434)]
COG0188	COG0526	NGO0629	gyrA	DNA gyrase subunit A {UniProtKB/TrEMBL:Q5F8Y0}	NGO1548	NGO1548	Putative thiol-disulfide isomerase	[TP0005-TP0100 (0.7885434)]
COG0188	COG0526	NGO0629	gyrA	DNA gyrase subunit A {UniProtKB/TrEMBL:Q5F8Y0}	NGO1923	NGO1923	Putative thioredoxin {UniProtKB/TrEMBL:Q5F5K1}	[TP0005-TP0100 (0.7885434)]
COG0188	COG0526	NGO1259	parC	DNA topoisomerase 4 subunit A (EC 5.99.1.-) (Topoisomerase IV subunit A)	NGO1548	NGO1548	Putative thiol-disulfide isomerase	[TP0005-TP0100 (0.7885434)]
COG0188	COG0526	NGO1259	parC	DNA topoisomerase 4 subunit A (EC 5.99.1.-) (Topoisomerase IV subunit A)	NGO0057	NGO0057	Putative thioredoxin {UniProtKB/TrEMBL:Q5FAG5}	[TP0005-TP0100 (0.7885434)]
COG0188	COG0526	NGO0629	gyrA	DNA gyrase subunit A {UniProtKB/TrEMBL:Q5F8Y0}	NGO0057	NGO0057	Putative thioredoxin {UniProtKB/TrEMBL:Q5FAG5}	[TP0005-TP0100 (0.7885434)]
COG0188	COG0526	NGO0629	gyrA	DNA gyrase subunit A {UniProtKB/TrEMBL:Q5F8Y0}	NGO0652	NGO0652	Putative thioredoxin I {UniProtKB/TrEMBL:Q5F8V8}	[TP0005-TP0100 (0.7885434)]
COG0188	COG0526	NGO0629	gyrA	DNA gyrase subunit A {UniProtKB/TrEMBL:Q5F8Y0}	NGO2124	NGO2124	Putative thioredoxin {UniProtKB/TrEMBL:Q5F515}	[TP0005-TP0100 (0.7885434)]
COG0188	COG0526	NGO0629	gyrA	DNA gyrase subunit A {UniProtKB/TrEMBL:Q5F8Y0}	NGO1717	NGO1717	Putative thiol:disulphide interchange protein	[TP0005-TP0100 (0.7885434)]
COG0188	COG0526	NGO1259	parC	DNA topoisomerase 4 subunit A (EC 5.99.1.-) (Topoisomerase IV subunit A)	NGO0331	NGO0331	Hypothetical protein {UniProtKB/TrEMBL:Q5F9R0}	[TP0005-TP0100 (0.7885434)]
COG0188	COG0526	NGO1259	parC	DNA topoisomerase 4 subunit A (EC 5.99.1.-) (Topoisomerase IV subunit A)	NGO1717	NGO1717	Putative thiol:disulphide interchange protein	[TP0005-TP0100 (0.7885434)]
COG0188	COG0526	NGO1259	parC	DNA topoisomerase 4 subunit A (EC 5.99.1.-) (Topoisomerase IV subunit A)	NGO1923	NGO1923	Putative thioredoxin {UniProtKB/TrEMBL:Q5F5K1}	[TP0005-TP0100 (0.7885434)]
COG0188	COG0526	NGO0629	gyrA	DNA gyrase subunit A {UniProtKB/TrEMBL:Q5F8Y0}	NGO0331	NGO0331	Hypothetical protein {UniProtKB/TrEMBL:Q5F9R0}	[TP0005-TP0100 (0.7885434)]
COG0526	COG0771	NGO2124	NGO2124	Putative thioredoxin {UniProtKB/TrEMBL:Q5F515}	NGO1535	murD	UDP-N-acetylmuramoylalanine--D-glutamate ligase (EC 6.3.2.9) (UDP-N- acetylmuramoyl-L-alanyl-D-glutamate synthetase) (D-glutamic acid- adding enzyme)	[TP0100-TP0903 (0.59509045)]
COG0526	COG0771	NGO0652	NGO0652	Putative thioredoxin I {UniProtKB/TrEMBL:Q5F8V8}	NGO1535	murD	UDP-N-acetylmuramoylalanine--D-glutamate ligase (EC 6.3.2.9) (UDP-N- acetylmuramoyl-L-alanyl-D-glutamate synthetase) (D-glutamic acid- adding enzyme)	[TP0100-TP0903 (0.59509045)]
COG0526	COG0771	NGO0331	NGO0331	Hypothetical protein {UniProtKB/TrEMBL:Q5F9R0}	NGO1535	murD	UDP-N-acetylmuramoylalanine--D-glutamate ligase (EC 6.3.2.9) (UDP-N- acetylmuramoyl-L-alanyl-D-glutamate synthetase) (D-glutamic acid- adding enzyme)	[TP0100-TP0903 (0.59509045)]
COG0526	COG0771	NGO1548	NGO1548	Putative thiol-disulfide isomerase	NGO1535	murD	UDP-N-acetylmuramoylalanine--D-glutamate ligase (EC 6.3.2.9) (UDP-N- acetylmuramoyl-L-alanyl-D-glutamate synthetase) (D-glutamic acid- adding enzyme)	[TP0100-TP0903 (0.59509045)]
COG0526	COG0771	NGO1717	NGO1717	Putative thiol:disulphide interchange protein	NGO1535	murD	UDP-N-acetylmuramoylalanine--D-glutamate ligase (EC 6.3.2.9) (UDP-N- acetylmuramoyl-L-alanyl-D-glutamate synthetase) (D-glutamic acid- adding enzyme)	[TP0100-TP0903 (0.59509045)]
COG0526	COG0771	NGO1923	NGO1923	Putative thioredoxin {UniProtKB/TrEMBL:Q5F5K1}	NGO1535	murD	UDP-N-acetylmuramoylalanine--D-glutamate ligase (EC 6.3.2.9) (UDP-N- acetylmuramoyl-L-alanyl-D-glutamate synthetase) (D-glutamic acid- adding enzyme)	[TP0100-TP0903 (0.59509045)]
COG0526	COG0771	NGO0057	NGO0057	Putative thioredoxin {UniProtKB/TrEMBL:Q5FAG5}	NGO1535	murD	UDP-N-acetylmuramoylalanine--D-glutamate ligase (EC 6.3.2.9) (UDP-N- acetylmuramoyl-L-alanyl-D-glutamate synthetase) (D-glutamic acid- adding enzyme)	[TP0100-TP0903 (0.59509045)]
COG0143	COG0845	NGO2044	metG	Methionyl-tRNA synthetase (EC 6.1.1.10) (Methionine--tRNA ligase) (MetRS)	NGO0123	NGO0123	Putative secretion protein	[TP0798-TP0965 (0.7246752)]
COG0143	COG0845	NGO2044	metG	Methionyl-tRNA synthetase (EC 6.1.1.10) (Methionine--tRNA ligase) (MetRS)	NGO1440	NGO1440	Putative ABC transporter, periplasmic protein	[TP0798-TP0965 (0.7246752)]
COG0143	COG0845	NGO2044	metG	Methionyl-tRNA synthetase (EC 6.1.1.10) (Methionine--tRNA ligase) (MetRS)	NGO1365	mtrC	Antibiotic resistance efflux pump component	[TP0798-TP0965 (0.7246752)]
COG0504	COG1475	NGO1212	NGO1212	Putative CTP synthase {UniProtKB/TrEMBL:Q5F7G6}	NGO2141	NGO2141	Putative chromosome segregation protein	[TP0305-TP0271 (0.70252794)]
COG0149	COG2239	NGO0017	NGO0017	Putative triosephosphate isomerase	NGO1188	NGO1188	Putative magnesium transporter	[TP0537-TP0917 (0.5527395)]
COG0250	COG0772	NGO1856	NGO1856	Putative transcription antitermination protein	NGO1534	NGO1534	Putative cell division protein	[TP0236-TP0387 (0.7470728)]
COG0227	COG0740	NGO1680	rpmB	50S ribosomal protein L28	NGO0593	clpP	ATP-dependent Clp protease proteolytic subunit (EC 3.4.21.92) (Endopeptidase Clp)	[TP0362-TP0507 (0.75048)]
COG0103	COG0211	NGO2025	NGO2025	Putative 30S ribosomal protein S9	NGO1677	rpmA	50S ribosomal protein L27	[TP1024-TP0743 (0.87139803)]
COG0621	COG2812	NGO0037	NGO0037	Hypothetical protein {UniProtKB/TrEMBL:Q5FAI1}	NGO0743	NGO0743	Putative DNA polymerase III tau and gamma chains	[TP0754-TP1005 (0.5550382)]
COG0442	COG4591	NGO0566	NGO0566	Putative prolyl-tRNA synthetase	NGO0769	NGO0769	Putative lipoprotein releasing system	[TP0160-TP0582 (0.74148)]
COG0223	COG0664	NGO1870	fmt	Methionyl-tRNA formyltransferase (EC 2.1.2.9)	NGO1579	NGO1579	Putative anaerobic transcriptional regulator	[TP0756-TP0995 (0.69102824)]
COG0305	COG2236	NGO0451	NGO0451	Putative replicative DNA helicase	NGO2172	NGO2172	Hypothetical protein {UniProtKB/TrEMBL:Q5F4X2}	[TP0058-TP0050 (0.53343445)]
COG0305	COG2236	NGO1110	NGO1110	Putative replicative DNA helicase, putative phage	NGO2172	NGO2172	Hypothetical protein {UniProtKB/TrEMBL:Q5F4X2}	[TP0058-TP0050 (0.53343445)]
COG0305	COG2236	NGO0485	NGO0485	Putative replicative DNA helicase, putative phage	NGO2172	NGO2172	Hypothetical protein {UniProtKB/TrEMBL:Q5F4X2}	[TP0058-TP0050 (0.53343445)]
COG0465	COG4591	NGO0382	NGO0382	Putative ATP binding protein, cell division	NGO0769	NGO0769	Putative lipoprotein releasing system	[TP0765-TP0582 (0.6598422)]
COG0773	COG0817	NGO1532	murC	UDP-N-acetylmuramate--L-alanine ligase (EC 6.3.2.8) (UDP-N- acetylmuramoyl-L-alanine synthetase)	NGO0153	ruvC	Crossover junction endodeoxyribonuclease ruvC (EC 3.1.22.4) (Holliday junction nuclease ruvC) (Holliday junction resolvase ruvC)	[TP0341-TP0517 (0.7285616)]
COG0773	COG0817	NGO0815	NGO0815	Putative UDP-N-acetylmuramate:	NGO0153	ruvC	Crossover junction endodeoxyribonuclease ruvC (EC 3.1.22.4) (Holliday junction nuclease ruvC) (Holliday junction resolvase ruvC)	[TP0341-TP0517 (0.7285616)]
COG0272	COG0773	NGO0235	NGO0235	Putative DNA ligase {UniProtKB/TrEMBL:Q5F9Z9}	NGO1532	murC	UDP-N-acetylmuramate--L-alanine ligase (EC 6.3.2.8) (UDP-N- acetylmuramoyl-L-alanine synthetase)	[TP0634-TP0341 (0.8201813)]
COG0272	COG0773	NGO0235	NGO0235	Putative DNA ligase {UniProtKB/TrEMBL:Q5F9Z9}	NGO0815	NGO0815	Putative UDP-N-acetylmuramate:	[TP0634-TP0341 (0.8201813)]
COG0353	COG0514	NGO0767	recR	Recombination protein recR	NGO1722	NGO1722	Putative ATP-dependent DNA helicase	[TP1004-TP0103 (0.6917512)]
COG0036	COG0249	NGO0758	NGO0758	Putative ribulose-phosphate 3-epimerase	NGO1930	mutS	Putative DNA mismatch repair protein	[TP0945-TP0328 (0.6742458)]
COG2011	COG2239	NGO2138	NGO2138	Putative ABC transporter, permease protein	NGO1188	NGO1188	Putative magnesium transporter	[TP0119-TP0917 (0.63653934)]
COG0280	COG2204	NGO0214	NGO0214	Putative phosphotransacetylase	NGO1866	NGO1866	Putative two-component system transcriptional	[TP0094-TP0519 (0.5559654)]
COG0124	COG0465	NGO0426	hisS	Histidyl-tRNA synthetase (EC 6.1.1.21) (Histidine--tRNA ligase) (HisRS)	NGO0382	NGO0382	Putative ATP binding protein, cell division	[TP0641-TP0330 (0.76316583)]
COG0250	COG3439	NGO1856	NGO1856	Putative transcription antitermination protein	NGO0368	NGO0368	Hypothetical protein {UniProtKB/TrEMBL:Q5F9M5}	[TP0236-TP0895 (0.72267145)]
COG0504	COG0728	NGO1212	NGO1212	Putative CTP synthase {UniProtKB/TrEMBL:Q5F7G6}	NGO1718	NGO1718	Putative virulence factor MviN protein	[TP0305-TP0516 (0.84299135)]
COG0275	COG0820	NGO1544	mraW	S-adenosyl-methyltransferase mraW (EC 2.1.1.-)	NGO0596	NGO0596	Hypothetical protein {UniProtKB/TrEMBL:Q5F911}	[TP0384-TP0068 (0.79878455)]
COG0242	COG0360	NGO1871	NGO1871	Putative polypeptide deformylase	NGO0581	rpsF	Putative 30S ribosomal protein S6	[TP0757-TP0063 (0.54983324)]
COG0267	COG0357	NGO1679	NGO1679	Putative 50S ribosomal protein L33	NGO1791	gidB	Methyltransferase gidB (EC 2.1.-.-) (Glucose-inhibited division protein B)	[TP0234-TP0946 (0.6249908)]
COG0234	COG0772	NGO2094	groS	10 kDa chaperonin (Protein Cpn10) (groES protein)	NGO1534	NGO1534	Putative cell division protein	[TP1013-TP0387 (0.81326103)]
COG0305	COG1595	NGO1110	NGO1110	Putative replicative DNA helicase, putative phage	NGO1944	NGO1944	Putative ECF-family RNA polymerase sigma factor	[TP0058-TP0092 (0.74082893)]
COG0305	COG1595	NGO0451	NGO0451	Putative replicative DNA helicase	NGO1944	NGO1944	Putative ECF-family RNA polymerase sigma factor	[TP0058-TP0092 (0.74082893)]
COG0305	COG1595	NGO0485	NGO0485	Putative replicative DNA helicase, putative phage	NGO1944	NGO1944	Putative ECF-family RNA polymerase sigma factor	[TP0058-TP0092 (0.74082893)]
COG0228	COG0250	NGO0174	rpsP	Putative ribosomal protein S16	NGO1856	NGO1856	Putative transcription antitermination protein	[TP0905-TP0236 (0.7099409)]
COG0465	COG0532	NGO0382	NGO0382	Putative ATP binding protein, cell division	NGO1286	infB	Putative translation initiation factor IF-2	[TP0330-TP0891 (0.8751731)]
COG1452	COG1488	NGO1715	NGO1715	Putative solvent tolerance protein	NGO0962	pncB	Nicotinate phosphoribosyltransferase (EC 2.4.2.11) (NAPRTase)	[TP0515-TP0628 (0.6658587)]
COG0234	COG0445	NGO2094	groS	10 kDa chaperonin (Protein Cpn10) (groES protein)	NGO1788	gidA	tRNA uridine 5-carboxymethylaminomethyl modification enzyme gidA (Glucose-inhibited division protein A)	[TP1013-TP0044 (0.813164)]
COG0265	COG1381	NGO0138	NGO0138	Putative serine protease	NGO1509	recO	DNA repair protein recO (Recombination protein O)	[TP0773-TP0636 (0.870009)]
COG1186	COG1925	NGO1951	prfB	Peptide chain release factor 2 (RF-2)	NGO2037	NGO2037	Putative sugar transport PTS system	[TP0576-TP0589 (0.79878455)]
COG0319	COG0333	NGO0145	NGO0145	Hypothetical protein {UniProtKB/TrEMBL:Q5FA84}	NGO2173	rpmF	Hypothetical protein {UniProtKB/TrEMBL:Q5F4X1}	[TP0650-TP0807 (0.80809164)]
COG0195	COG1643	NGO1285	NGO1285	Putative N utilisation substance protein A	NGO1196	NGO1196	Putative ATP-dependent DNA helicase related	[TP0892-TP0526 (0.71912634)]
COG0195	COG1643	NGO1285	NGO1285	Putative N utilisation substance protein A	NGO1199	NGO1199	Putative ATP dependent DNA helicase	[TP0892-TP0526 (0.71912634)]
COG1385	COG2204	NGO2160	NGO2160	Hypothetical protein {UniProtKB/TrEMBL:Q5F4Y3}	NGO1866	NGO1866	Putative two-component system transcriptional	[TP0032-TP0519 (0.67332727)]
COG0542	COG2204	NGO1046	NGO1046	Putative ClpB protein {UniProtKB/TrEMBL:Q5F7W9}	NGO1866	NGO1866	Putative two-component system transcriptional	[TP0071-TP0519 (0.6908589)]
COG0542	COG2204	NGO0408	NGO0408	Putative ATP-dependent C1p protease	NGO1866	NGO1866	Putative two-component system transcriptional	[TP0071-TP0519 (0.6908589)]
COG1196	COG2236	NGO1443	NGO1443	Hypothetical protein {UniProtKB/TrEMBL:Q5F6V2}	NGO2172	NGO2172	Hypothetical protein {UniProtKB/TrEMBL:Q5F4X2}	[TP0367-TP0050 (0.68145895)]
COG0782	COG0860	NGO0262	NGO0262	Putative transcription elongation	NGO1502	NGO1502	Putative amidase {UniProtKB/TrEMBL:Q5F6P7}	[TP0019-TP0247 (0.7668169)]
COG0782	COG0860	NGO0899	NGO0899	Putative transcription elongation factor	NGO1502	NGO1502	Putative amidase {UniProtKB/TrEMBL:Q5F6P7}	[TP0019-TP0247 (0.7668169)]
COG0234	COG1619	NGO2094	groS	10 kDa chaperonin (Protein Cpn10) (groES protein)	NGO1274	NGO1274	Hypothetical protein {UniProtKB/TrEMBL:Q5F7A6}	[TP1013-TP0688 (0.6288964)]
COG0322	COG0353	NGO0578	uvrC	UvrABC system protein C (Protein uvrC) (Excinuclease ABC subunit C)	NGO0767	recR	Recombination protein recR	[TP0472-TP1004 (0.53674763)]
COG0771	COG1595	NGO1535	murD	UDP-N-acetylmuramoylalanine--D-glutamate ligase (EC 6.3.2.9) (UDP-N- acetylmuramoyl-L-alanyl-D-glutamate synthetase) (D-glutamic acid- adding enzyme)	NGO1944	NGO1944	Putative ECF-family RNA polymerase sigma factor	[TP0903-TP0092 (0.6651206)]
COG0188	COG0305	NGO1259	parC	DNA topoisomerase 4 subunit A (EC 5.99.1.-) (Topoisomerase IV subunit A)	NGO0451	NGO0451	Putative replicative DNA helicase	[TP0005-TP0058 (0.73312306)]
COG0188	COG0305	NGO1259	parC	DNA topoisomerase 4 subunit A (EC 5.99.1.-) (Topoisomerase IV subunit A)	NGO0485	NGO0485	Putative replicative DNA helicase, putative phage	[TP0005-TP0058 (0.73312306)]
COG0188	COG0305	NGO0629	gyrA	DNA gyrase subunit A {UniProtKB/TrEMBL:Q5F8Y0}	NGO0451	NGO0451	Putative replicative DNA helicase	[TP0005-TP0058 (0.73312306)]
COG0188	COG0305	NGO0629	gyrA	DNA gyrase subunit A {UniProtKB/TrEMBL:Q5F8Y0}	NGO0485	NGO0485	Putative replicative DNA helicase, putative phage	[TP0005-TP0058 (0.73312306)]
COG0188	COG0305	NGO1259	parC	DNA topoisomerase 4 subunit A (EC 5.99.1.-) (Topoisomerase IV subunit A)	NGO1110	NGO1110	Putative replicative DNA helicase, putative phage	[TP0005-TP0058 (0.73312306)]
COG0188	COG0305	NGO0629	gyrA	DNA gyrase subunit A {UniProtKB/TrEMBL:Q5F8Y0}	NGO1110	NGO1110	Putative replicative DNA helicase, putative phage	[TP0005-TP0058 (0.73312306)]
COG1825	COG2812	NGO0442	ctc	50S ribosomal protein L25 (General stress protein CTC)	NGO0743	NGO0743	Putative DNA polymerase III tau and gamma chains	[TP0372-TP1005 (0.6540257)]
COG0024	COG1121	NGO1983	NGO1983	Putative methionine aminopeptidase	NGO0170	NGO0170	Putative ABC transporter, ATP-binding protein	[TP0842-TP0164 (0.77940726)]
COG0361	COG1214	NGO1821.1	infA	Translation initiation factor IF-1	NGO0032	NGO0032	Hypothetical protein {UniProtKB/TrEMBL:Q5FAI6}	[TP0097-TP0876 (0.56457245)]
COG1643	COG2137	NGO1199	NGO1199	Putative ATP dependent DNA helicase	NGO1053	NGO1053	Putative RecX-family transcriptional regulator	[TP0526-TP1023 (0.64955014)]
COG1643	COG2137	NGO1196	NGO1196	Putative ATP-dependent DNA helicase related	NGO1053	NGO1053	Putative RecX-family transcriptional regulator	[TP0526-TP1023 (0.64955014)]
COG0255	COG1011	NGO1831	rpmC	50S ribosomal protein L29	NGO2055	NGO2055	Putative hydrolase {UniProtKB/TrEMBL:Q5F575}	[TP0197-TP0158 (0.6077605)]
COG1108	COG2239	NGO0169	NGO0169	Putative ABC transporter, membrane protein	NGO1188	NGO1188	Putative magnesium transporter	[TP0165-TP0917 (0.5215956)]
COG2204	COG2204	NGO1866	NGO1866	Putative two-component system transcriptional	NGO1866	NGO1866	Putative two-component system transcriptional	[TP0519-TP0519 (0.65939915)]
COG0546	COG0739	NGO0073	NGO0073	Putative phosphatase {UniProtKB/TrEMBL:Q5FAF1}	NGO1056	NGO1056	Hypothetical protein {UniProtKB/TrEMBL:Q5F7W0}	[TP0554-TP0782 (0.73069036)]
COG0546	COG0739	NGO0073	NGO0073	Putative phosphatase {UniProtKB/TrEMBL:Q5FAF1}	NGO1686	NGO1686	Hypothetical protein {UniProtKB/TrEMBL:Q5F676}	[TP0554-TP0782 (0.73069036)]
COG0546	COG0739	NGO1052	NGO1052	Phosphoglycolate phosphatase (EC 3.1.3.18) (PGPase) (PGP)	NGO1686	NGO1686	Hypothetical protein {UniProtKB/TrEMBL:Q5F676}	[TP0554-TP0782 (0.73069036)]
COG0546	COG0739	NGO0203	NGO0203	Putative phosphatase {UniProtKB/TrEMBL:Q5FA31}	NGO1056	NGO1056	Hypothetical protein {UniProtKB/TrEMBL:Q5F7W0}	[TP0554-TP0782 (0.73069036)]
COG0546	COG0739	NGO0203	NGO0203	Putative phosphatase {UniProtKB/TrEMBL:Q5FA31}	NGO1686	NGO1686	Hypothetical protein {UniProtKB/TrEMBL:Q5F676}	[TP0554-TP0782 (0.73069036)]
COG0546	COG0739	NGO1052	NGO1052	Phosphoglycolate phosphatase (EC 3.1.3.18) (PGPase) (PGP)	NGO1056	NGO1056	Hypothetical protein {UniProtKB/TrEMBL:Q5F7W0}	[TP0554-TP0782 (0.73069036)]
COG0242	COG1187	NGO1871	NGO1871	Putative polypeptide deformylase	NGO0607	NGO0607	Hypothetical protein {UniProtKB/TrEMBL:Q5F902}	[TP0757-TP0459 (0.5284328)]
COG0242	COG1187	NGO1871	NGO1871	Putative polypeptide deformylase	NGO0389	NGO0389	Hypothetical protein {UniProtKB/TrEMBL:Q5F9K4}	[TP0757-TP0459 (0.5284328)]
COG0242	COG1187	NGO1871	NGO1871	Putative polypeptide deformylase	NGO0657	NGO0657	Hypothetical protein {UniProtKB/TrEMBL:Q5F8V3}	[TP0757-TP0459 (0.5284328)]
COG1385	COG2812	NGO2160	NGO2160	Hypothetical protein {UniProtKB/TrEMBL:Q5F4Y3}	NGO0743	NGO0743	Putative DNA polymerase III tau and gamma chains	[TP0276-TP1005 (0.66627616)]
COG0217	COG0739	NGO1291	NGO1291	Hypothetical UPF0082 protein NGO1291	NGO1686	NGO1686	Hypothetical protein {UniProtKB/TrEMBL:Q5F676}	[TP0474-TP0864 (0.82349855)]
COG0217	COG0739	NGO1291	NGO1291	Hypothetical UPF0082 protein NGO1291	NGO1056	NGO1056	Hypothetical protein {UniProtKB/TrEMBL:Q5F7W0}	[TP0474-TP0864 (0.82349855)]
COG0242	COG0254	NGO1871	NGO1871	Putative polypeptide deformylase	NGO0930	rpmE2	50S ribosomal protein L31 type B	[TP0757-TP0255 (0.6434887)]
COG0242	COG0254	NGO1871	NGO1871	Putative polypeptide deformylase	NGO2126	rpmE	50S ribosomal protein L31	[TP0757-TP0255 (0.6434887)]
COG0442	COG1466	NGO0566	NGO0566	Putative prolyl-tRNA synthetase	NGO0283	NGO0283	Putative DNA polymerase	[TP0160-TP0588 (0.66563916)]
COG0305	COG0593	NGO0451	NGO0451	Putative replicative DNA helicase	NGO0001	dnaA	Chromosomal replication initiator protein dnaA	[TP0058-TP0001 (0.9013428)]
COG0305	COG0593	NGO1110	NGO1110	Putative replicative DNA helicase, putative phage	NGO0001	dnaA	Chromosomal replication initiator protein dnaA	[TP0058-TP0001 (0.9013428)]
COG0305	COG0593	NGO0485	NGO0485	Putative replicative DNA helicase, putative phage	NGO0841	NGO0841	Hypothetical protein {UniProtKB/TrEMBL:Q5F8E1}	[TP0058-TP0001 (0.9013428)]
COG0305	COG0593	NGO0451	NGO0451	Putative replicative DNA helicase	NGO0841	NGO0841	Hypothetical protein {UniProtKB/TrEMBL:Q5F8E1}	[TP0058-TP0001 (0.9013428)]
COG0305	COG0593	NGO1110	NGO1110	Putative replicative DNA helicase, putative phage	NGO0841	NGO0841	Hypothetical protein {UniProtKB/TrEMBL:Q5F8E1}	[TP0058-TP0001 (0.9013428)]
COG0305	COG0593	NGO0485	NGO0485	Putative replicative DNA helicase, putative phage	NGO0001	dnaA	Chromosomal replication initiator protein dnaA	[TP0058-TP0001 (0.9013428)]
COG0772	COG2239	NGO1534	NGO1534	Putative cell division protein	NGO1188	NGO1188	Putative magnesium transporter	[TP0501-TP0917 (0.53388965), TP0387-TP0917 (0.61041105)]
COG0178	COG1197	NGO1207	uvrA	UvrABC system protein A (UvrA protein) (Excinuclease ABC subunit A)	NGO0623	NGO0623	Putative transcription-repair coupling factor	[TP0514-TP0344 (0.9414915)]
COG0264	COG0544	NGO1974	tsf	Putative elongation factor TS	NGO0592	tig	Trigger factor {UniProtKB/Swiss-Prot:Q5F915}	[TP0605-TP0506 (0.9100214)]
COG0495	COG1475	NGO0006	NGO0006	Putative leucyl-tRNA synthetase	NGO2141	NGO2141	Putative chromosome segregation protein	[TP0586-TP0271 (0.63095015)]
COG0099	COG0216	NGO1821	rpsM	Putative 30S ribosomal protein S13	NGO1337	NGO1337	Putative peptide chain release factor I	[TP0210-TP0051 (0.8775348)]
COG0442	COG0552	NGO0566	NGO0566	Putative prolyl-tRNA synthetase	NGO2060	pilA	Putative signal recognition particle protein	[TP0160-TP0578 (0.56216276)]
COG0242	COG0319	NGO1871	NGO1871	Putative polypeptide deformylase	NGO0145	NGO0145	Hypothetical protein {UniProtKB/TrEMBL:Q5FA84}	[TP0757-TP0650 (0.630912)]
COG0178	COG0845	NGO1207	uvrA	UvrABC system protein A (UvrA protein) (Excinuclease ABC subunit A)	NGO1365	mtrC	Antibiotic resistance efflux pump component	[TP0514-TP0965 (0.87363523)]
COG0178	COG0845	NGO1207	uvrA	UvrABC system protein A (UvrA protein) (Excinuclease ABC subunit A)	NGO1440	NGO1440	Putative ABC transporter, periplasmic protein	[TP0514-TP0965 (0.87363523)]
COG0178	COG0845	NGO1207	uvrA	UvrABC system protein A (UvrA protein) (Excinuclease ABC subunit A)	NGO0123	NGO0123	Putative secretion protein	[TP0514-TP0965 (0.87363523)]
COG0465	COG0558	NGO0382	NGO0382	Putative ATP binding protein, cell division	NGO1247	NGO1247	Putative CDP-diacylglycerol transferase	[TP0765-TP0256 (0.8653493)]
COG0024	COG0462	NGO1983	NGO1983	Putative methionine aminopeptidase	NGO0441	NGO0441	Putative ribose-phosphate pyrophosphokinase	[TP0842-TP0294 (0.8762697)]
COG0125	COG0361	NGO0239	tmk	Thymidylate kinase {UniProtKB/Swiss-Prot:Q5F9Z5}	NGO1821.1	infA	Translation initiation factor IF-1	[TP0354-TP0097 (0.8382038)]
COG0319	COG0787	NGO0145	NGO0145	Hypothetical protein {UniProtKB/TrEMBL:Q5FA84}	NGO1295	NGO1295	Putative alanine racemase	[TP0650-TP0681 (0.82058704)]
COG0849	COG1595	NGO1529	NGO1529	Putative cell division protein	NGO1944	NGO1944	Putative ECF-family RNA polymerase sigma factor	[TP0389-TP0092 (0.66770643)]
COG0739	COG2204	NGO1686	NGO1686	Hypothetical protein {UniProtKB/TrEMBL:Q5F676}	NGO1866	NGO1866	Putative two-component system transcriptional	[TP0706-TP0519 (0.80130965)]
COG0739	COG2204	NGO1056	NGO1056	Hypothetical protein {UniProtKB/TrEMBL:Q5F7W0}	NGO1866	NGO1866	Putative two-component system transcriptional	[TP0706-TP0519 (0.80130965)]
COG0036	COG2001	NGO0758	NGO0758	Putative ribulose-phosphate 3-epimerase	NGO1545	mraZ	Protein mraZ {UniProtKB/Swiss-Prot:Q5F6K6}	[TP0945-TP0383 (0.685165)]
COG1108	COG1277	NGO0169	NGO0169	Putative ABC transporter, membrane protein	NGO1398	NGO1398	Putative dissimilatory nitrous oxide reduction	[TP0165-TP0880 (0.79878455)]
COG0257	COG0472	NGO0931	NGO0931	Putative 50S ribosomal protein L36	NGO1537	mraY	Phospho-N-acetylmuramoyl-pentapeptide-transferase (EC 2.7.8.13) (UDP- MurNAc-pentapeptide phosphotransferase)	[TP0209-TP0345 (0.64932555)]
COG0024	COG0125	NGO1983	NGO1983	Putative methionine aminopeptidase	NGO0239	tmk	Thymidylate kinase {UniProtKB/Swiss-Prot:Q5F9Z5}	[TP0842-TP0354 (0.8096375)]
COG0257	COG0779	NGO0931	NGO0931	Putative 50S ribosomal protein L36	NGO1284	NGO1284	Hypothetical protein {UniProtKB/TrEMBL:Q5F799}	[TP0209-TP0893 (0.7461857)]
COG0760	COG2239	NGO1655	NGO1655	Hypothetical protein {UniProtKB/TrEMBL:Q5F6A5}	NGO1188	NGO1188	Putative magnesium transporter	[TP1016-TP0917 (0.81817394)]
COG0760	COG2239	NGO1714	NGO1714	Putative cis-trans isomerase	NGO1188	NGO1188	Putative magnesium transporter	[TP1016-TP0917 (0.81817394)]
COG0760	COG2239	NGO0766	NGO0766	Putative peptidyl-prolyl cis-trans isomerase	NGO1188	NGO1188	Putative magnesium transporter	[TP1016-TP0917 (0.81817394)]
COG0760	COG2239	NGO1656	NGO1656	Hypothetical protein {UniProtKB/TrEMBL:Q5F6A4}	NGO1188	NGO1188	Putative magnesium transporter	[TP1016-TP0917 (0.81817394)]
COG0782	COG1057	NGO0262	NGO0262	Putative transcription elongation	NGO2080	nadD	Probable nicotinate-nucleotide adenylyltransferase (EC 2.7.7.18) (Deamido-NAD(+) pyrophosphorylase) (Deamido-NAD(+) diphosphorylase) (Nicotinate mononucleotide adenylyltransferase) (NaMN adenylyltransferase)	[TP0019-TP0741 (0.75909394)]
COG0782	COG1057	NGO0899	NGO0899	Putative transcription elongation factor	NGO2080	nadD	Probable nicotinate-nucleotide adenylyltransferase (EC 2.7.7.18) (Deamido-NAD(+) pyrophosphorylase) (Deamido-NAD(+) diphosphorylase) (Nicotinate mononucleotide adenylyltransferase) (NaMN adenylyltransferase)	[TP0019-TP0741 (0.75909394)]
COG0090	COG1643	NGO1835	rplB	Putative 50S ribosomal protein L2	NGO1199	NGO1199	Putative ATP dependent DNA helicase	[TP0192-TP0526 (0.71912634)]
COG0090	COG1643	NGO1835	rplB	Putative 50S ribosomal protein L2	NGO1196	NGO1196	Putative ATP-dependent DNA helicase related	[TP0192-TP0526 (0.71912634)]
COG0012	COG0188	NGO0063	NGO0063	Putative GTP-binding protein	NGO0629	gyrA	DNA gyrase subunit A {UniProtKB/TrEMBL:Q5F8Y0}	[TP0124-TP0005 (0.7149395)]
COG0012	COG0188	NGO0063	NGO0063	Putative GTP-binding protein	NGO1259	parC	DNA topoisomerase 4 subunit A (EC 5.99.1.-) (Topoisomerase IV subunit A)	[TP0124-TP0005 (0.7149395)]
COG0462	COG0492	NGO0441	NGO0441	Putative ribose-phosphate pyrophosphokinase	NGO0580	NGO0580	Putative thioredoxin reductase	[TP0294-TP0814 (0.8323514)]
COG0124	COG0254	NGO0426	hisS	Histidyl-tRNA synthetase (EC 6.1.1.21) (Histidine--tRNA ligase) (HisRS)	NGO0930	rpmE2	50S ribosomal protein L31 type B	[TP0641-TP0255 (0.65973145)]
COG0124	COG0254	NGO0426	hisS	Histidyl-tRNA synthetase (EC 6.1.1.21) (Histidine--tRNA ligase) (HisRS)	NGO2126	rpmE	50S ribosomal protein L31	[TP0641-TP0255 (0.65973145)]
COG0178	COG0272	NGO1207	uvrA	UvrABC system protein A (UvrA protein) (Excinuclease ABC subunit A)	NGO0235	NGO0235	Putative DNA ligase {UniProtKB/TrEMBL:Q5F9Z9}	[TP0514-TP0634 (0.7537598)]
COG0257	COG2204	NGO0931	NGO0931	Putative 50S ribosomal protein L36	NGO1866	NGO1866	Putative two-component system transcriptional	[TP0209-TP0519 (0.6010877)]
COG1135	COG1466	NGO2137	NGO2137	Putative ABC transporter, ATP-binding protein	NGO0283	NGO0283	Putative DNA polymerase	[TP0120-TP0588 (0.7896185)]
COG0608	COG1159	NGO0414	NGO0414	Single-stranded-DNA-specific exonuclease	NGO0260	NGO0260	Putative GTPase {UniProtKB/TrEMBL:Q5F9X6}	[TP0704-TP0541 (0.7586372)]
COG1115	COG2239	NGO1807	NGO1807	Putative amino-acid transporter	NGO1188	NGO1188	Putative magnesium transporter	[TP0414-TP0917 (0.53720385)]
COG1115	COG2239	NGO1787	NGO1787	Putative amino-acid transport protein	NGO1188	NGO1188	Putative magnesium transporter	[TP0414-TP0917 (0.53720385)]
COG1115	COG2239	NGO1290	NGO1290	Putative amino-acid transporter, sodium/alanine	NGO1188	NGO1188	Putative magnesium transporter	[TP0414-TP0917 (0.53720385)]
COG0566	COG1589	NGO0819	NGO0819	Putative RNA methyltransferase	NGO1530	NGO1530	Putative cell division protein	[TP0109-TP0388 (0.8512026)]
COG0124	COG0546	NGO0426	hisS	Histidyl-tRNA synthetase (EC 6.1.1.21) (Histidine--tRNA ligase) (HisRS)	NGO0203	NGO0203	Putative phosphatase {UniProtKB/TrEMBL:Q5FA31}	[TP0641-TP0554 (0.5196431)]
COG0124	COG0546	NGO0426	hisS	Histidyl-tRNA synthetase (EC 6.1.1.21) (Histidine--tRNA ligase) (HisRS)	NGO1052	NGO1052	Phosphoglycolate phosphatase (EC 3.1.3.18) (PGPase) (PGP)	[TP0641-TP0554 (0.5196431)]
COG0124	COG0546	NGO0426	hisS	Histidyl-tRNA synthetase (EC 6.1.1.21) (Histidine--tRNA ligase) (HisRS)	NGO0073	NGO0073	Putative phosphatase {UniProtKB/TrEMBL:Q5FAF1}	[TP0641-TP0554 (0.5196431)]
COG0257	COG0773	NGO0931	NGO0931	Putative 50S ribosomal protein L36	NGO1532	murC	UDP-N-acetylmuramate--L-alanine ligase (EC 6.3.2.8) (UDP-N- acetylmuramoyl-L-alanine synthetase)	[TP0209-TP0341 (0.6926446)]
COG0257	COG0773	NGO0931	NGO0931	Putative 50S ribosomal protein L36	NGO0815	NGO0815	Putative UDP-N-acetylmuramate:	[TP0209-TP0341 (0.6926446)]
COG0257	COG0681	NGO0931	NGO0931	Putative 50S ribosomal protein L36	NGO0343	NGO0343	Putative signal peptidase I	[TP0209-TP0926 (0.69083804)]
COG1121	COG2204	NGO0170	NGO0170	Putative ABC transporter, ATP-binding protein	NGO1866	NGO1866	Putative two-component system transcriptional	[TP0035-TP0519 (0.5085169)]
COG0528	COG4591	NGO1973	NGO1973	Putative uridylate kinase	NGO0769	NGO0769	Putative lipoprotein releasing system	[TP0099-TP0580 (0.8561369)]
COG0228	COG0546	NGO0174	rpsP	Putative ribosomal protein S16	NGO0203	NGO0203	Putative phosphatase {UniProtKB/TrEMBL:Q5FA31}	[TP0905-TP0554 (0.5352583)]
COG0228	COG0546	NGO0174	rpsP	Putative ribosomal protein S16	NGO1052	NGO1052	Phosphoglycolate phosphatase (EC 3.1.3.18) (PGPase) (PGP)	[TP0905-TP0554 (0.5352583)]
COG0228	COG0546	NGO0174	rpsP	Putative ribosomal protein S16	NGO0073	NGO0073	Putative phosphatase {UniProtKB/TrEMBL:Q5FAF1}	[TP0905-TP0554 (0.5352583)]
COG0503	COG1488	NGO1311	NGO1311	Putative adenine phosphoribosyltransferase	NGO0962	pncB	Nicotinate phosphoribosyltransferase (EC 2.4.2.11) (NAPRTase)	[TP1039-TP0628 (0.6658587)]
COG0770	COG2001	NGO1539	NGO1539	Putative UDP-MurNAc-pentapeptide synthetase	NGO1545	mraZ	Protein mraZ {UniProtKB/Swiss-Prot:Q5F6K6}	[TP0386-TP0383 (0.8315325)]
COG0051	COG2204	NGO1841	rpsJ	30S ribosomal protein S10	NGO1866	NGO1866	Putative two-component system transcriptional	[TP0188-TP0519 (0.6307204)]
COG0249	COG0546	NGO1930	mutS	Putative DNA mismatch repair protein	NGO0203	NGO0203	Putative phosphatase {UniProtKB/TrEMBL:Q5FA31}	[TP0328-TP0554 (0.5196431)]
COG0249	COG0546	NGO1930	mutS	Putative DNA mismatch repair protein	NGO1052	NGO1052	Phosphoglycolate phosphatase (EC 3.1.3.18) (PGPase) (PGP)	[TP0328-TP0554 (0.5196431)]
COG0249	COG0546	NGO1930	mutS	Putative DNA mismatch repair protein	NGO0073	NGO0073	Putative phosphatase {UniProtKB/TrEMBL:Q5FAF1}	[TP0328-TP0554 (0.5196431)]
COG0234	COG0803	NGO2094	groS	10 kDa chaperonin (Protein Cpn10) (groES protein)	NGO0168	NGO0168	Putative ABC transporter, periplasmic binding	[TP1013-TP0163 (0.67160416)]
COG0162	COG2834	NGO0066	tyrS	Tyrosyl-tRNA synthetase (EC 6.1.1.1) (Tyrosine--tRNA ligase) (TyrRS)	NGO0205	NGO0205	Putative lipoprotein carrier, periplasmic binding	[TP0834-TP0333 (0.5313641)]
COG0342	COG0546	NGO0189	NGO0189	Hypothetical protein {UniProtKB/TrEMBL:Q5FA43}	NGO0203	NGO0203	Putative phosphatase {UniProtKB/TrEMBL:Q5FA31}	[TP0410-TP0554 (0.6160348)]
COG0342	COG0546	NGO0189	NGO0189	Hypothetical protein {UniProtKB/TrEMBL:Q5FA43}	NGO1052	NGO1052	Phosphoglycolate phosphatase (EC 3.1.3.18) (PGPase) (PGP)	[TP0410-TP0554 (0.6160348)]
COG0342	COG0546	NGO0189	NGO0189	Hypothetical protein {UniProtKB/TrEMBL:Q5FA43}	NGO0073	NGO0073	Putative phosphatase {UniProtKB/TrEMBL:Q5FAF1}	[TP0410-TP0554 (0.6160348)]
COG0227	COG0492	NGO1680	rpmB	50S ribosomal protein L28	NGO0580	NGO0580	Putative thioredoxin reductase	[TP0362-TP0814 (0.801083)]
COG0051	COG1192	NGO1841	rpsJ	30S ribosomal protein S10	NGO1790	NGO1790	Putative parA family protein-putative ATPase	[TP0188-TP0272 (0.7732025)]
COG0098	COG0803	NGO1824	rpsE	30S ribosomal protein S5	NGO0168	NGO0168	Putative ABC transporter, periplasmic binding	[TP0206-TP0163 (0.74372905)]
COG0442	COG0459	NGO0566	NGO0566	Putative prolyl-tRNA synthetase	NGO2095	groL	60 kDa chaperonin (Protein Cpn60) (groEL protein) (63 kDa stress protein) (GSP63)	[TP0160-TP0030 (0.7719589)]
COG0255	COG1354	NGO1831	rpmC	50S ribosomal protein L29	NGO0961	NGO0961	Hypothetical protein {UniProtKB/TrEMBL:Q5F837}	[TP0197-TP0691 (0.70609456)]
COG0341	COG2239	NGO0190	NGO0190	Hypothetical protein {UniProtKB/TrEMBL:Q5FA42}	NGO1188	NGO1188	Putative magnesium transporter	[TP0411-TP0917 (0.6093018)]
COG0036	COG1573	NGO0758	NGO0758	Putative ribulose-phosphate 3-epimerase	NGO0030	NGO0030	Hypothetical protein {UniProtKB/TrEMBL:Q5FAI8}	[TP0945-TP0229 (0.685165)]
COG0217	COG0481	NGO1291	NGO1291	Hypothetical UPF0082 protein NGO1291	NGO0344	lepA	Putative GTP-binding protein	[TP0474-TP0510 (0.76600474)]
COG0178	COG0357	NGO1207	uvrA	UvrABC system protein A (UvrA protein) (Excinuclease ABC subunit A)	NGO1791	gidB	Methyltransferase gidB (EC 2.1.-.-) (Glucose-inhibited division protein B)	[TP0514-TP0946 (0.8569251)]
COG0472	COG2239	NGO1537	mraY	Phospho-N-acetylmuramoyl-pentapeptide-transferase (EC 2.7.8.13) (UDP- MurNAc-pentapeptide phosphotransferase)	NGO1188	NGO1188	Putative magnesium transporter	[TP0345-TP0917 (0.5059451)]
COG0330	COG0772	NGO0788	NGO0788	Genome-derived Neisseria antigen 1220	NGO1534	NGO1534	Putative cell division protein	[TP0113-TP0501 (0.70068353)]
COG0267	COG2137	NGO1679	NGO1679	Putative 50S ribosomal protein L33	NGO1053	NGO1053	Putative RecX-family transcriptional regulator	[TP0234-TP1023 (0.5769722)]
COG1109	COG1488	NGO1341	glmM	Phosphoglucosamine mutase (EC 5.4.2.10)	NGO0962	pncB	Nicotinate phosphoribosyltransferase (EC 2.4.2.11) (NAPRTase)	[TP0413-TP0628 (0.6598422)]
COG1109	COG1488	NGO0375	pgm	Phosphoglucomutase (EC 5.4.2.2) (Glucose phosphomutase) (PGM)	NGO0962	pncB	Nicotinate phosphoribosyltransferase (EC 2.4.2.11) (NAPRTase)	[TP0413-TP0628 (0.6598422)]
COG0143	COG0217	NGO2044	metG	Methionyl-tRNA synthetase (EC 6.1.1.10) (Methionine--tRNA ligase) (MetRS)	NGO1291	NGO1291	Hypothetical UPF0082 protein NGO1291	[TP0798-TP0474 (0.7790581)]
COG0357	COG0442	NGO1791	gidB	Methyltransferase gidB (EC 2.1.-.-) (Glucose-inhibited division protein B)	NGO0566	NGO0566	Putative prolyl-tRNA synthetase	[TP0946-TP0160 (0.6515529)]
COG0566	COG2204	NGO0819	NGO0819	Putative RNA methyltransferase	NGO1866	NGO1866	Putative two-component system transcriptional	[TP0054-TP0519 (0.63495165)]
COG1752	COG2011	NGO1949	NGO1949	Hypothetical protein {UniProtKB/TrEMBL:Q5F5H6}	NGO2138	NGO2138	Putative ABC transporter, permease protein	[TP1033-TP0119 (0.6374247)]
COG0564	COG1200	NGO0433	NGO0433	Hypothetical protein {UniProtKB/TrEMBL:Q5F9G2}	NGO0117	NGO0117	Putative DNA helicase {UniProtKB/TrEMBL:Q5FAB0}	[TP0339-TP0687 (0.85149276)]
COG0564	COG1200	NGO1783	NGO1783	Putative ribosomal large subunit pseudouridine	NGO0117	NGO0117	Putative DNA helicase {UniProtKB/TrEMBL:Q5FAB0}	[TP0339-TP0687 (0.85149276)]
COG0564	COG1200	NGO0278	NGO0278	Putative ribosomal large subunit pseudouridine	NGO0117	NGO0117	Putative DNA helicase {UniProtKB/TrEMBL:Q5FAB0}	[TP0339-TP0687 (0.85149276)]
COG0772	COG1115	NGO1534	NGO1534	Putative cell division protein	NGO1787	NGO1787	Putative amino-acid transport protein	[TP0501-TP0998 (0.70629925)]
COG0772	COG1115	NGO1534	NGO1534	Putative cell division protein	NGO1807	NGO1807	Putative amino-acid transporter	[TP0501-TP0998 (0.70629925)]
COG0772	COG1115	NGO1534	NGO1534	Putative cell division protein	NGO1290	NGO1290	Putative amino-acid transporter, sodium/alanine	[TP0501-TP0998 (0.70629925)]
COG0237	COG1493	NGO1671	coaE	Dephospho-CoA kinase (EC 2.7.1.24) (Dephosphocoenzyme A kinase)	NGO0314	NGO0314	Putative two-component system sensor kinase	[TP0296-TP0591 (0.7885255)]
COG0124	COG0124	NGO0426	hisS	Histidyl-tRNA synthetase (EC 6.1.1.21) (Histidine--tRNA ligase) (HisRS)	NGO0426	hisS	Histidyl-tRNA synthetase (EC 6.1.1.21) (Histidine--tRNA ligase) (HisRS)	[TP0641-TP0641 (0.67365265)]
COG0768	COG0815	NGO1542	penA	Penicillin-binding protein 2 (PBP-2)	NGO0289	NGO0289	Putative apolipoprotein N-acyltransferase	[TP0500-TP0252 (0.87159187)]
COG0586	COG2236	NGO1340	NGO1340	Hypothetical protein {UniProtKB/TrEMBL:Q5F747}	NGO2172	NGO2172	Hypothetical protein {UniProtKB/TrEMBL:Q5F4X2}	[TP0779-TP0050 (0.66770643)]
COG0586	COG2236	NGO0869	NGO0869	Hypothetical protein {UniProtKB/TrEMBL:Q5F8B7}	NGO2172	NGO2172	Hypothetical protein {UniProtKB/TrEMBL:Q5F4X2}	[TP0779-TP0050 (0.66770643)]
COG1214	COG3439	NGO0032	NGO0032	Hypothetical protein {UniProtKB/TrEMBL:Q5FAI6}	NGO0368	NGO0368	Hypothetical protein {UniProtKB/TrEMBL:Q5F9M5}	[TP0876-TP0895 (0.56457245)]
COG0486	COG0803	NGO2107	NGO2107	Putative thiophene and furan oxidation protein	NGO0168	NGO0168	Putative ABC transporter, periplasmic binding	[TP0550-TP0163 (0.74372905)]
COG0687	COG1057	NGO1494	NGO1494	Putative ABC transporter, periplasmic binding	NGO2080	nadD	Probable nicotinate-nucleotide adenylyltransferase (EC 2.7.7.18) (Deamido-NAD(+) pyrophosphorylase) (Deamido-NAD(+) diphosphorylase) (Nicotinate mononucleotide adenylyltransferase) (NaMN adenylyltransferase)	[TP0655-TP0741 (0.7061969)]
COG0687	COG1057	NGO0206	NGO0206	Putative ABC transporter, periplasmic binding	NGO2080	nadD	Probable nicotinate-nucleotide adenylyltransferase (EC 2.7.7.18) (Deamido-NAD(+) pyrophosphorylase) (Deamido-NAD(+) diphosphorylase) (Nicotinate mononucleotide adenylyltransferase) (NaMN adenylyltransferase)	[TP0655-TP0741 (0.7061969)]
COG0687	COG1057	NGO1253	NGO1253	Putative ABC transporter, periplasmic binding	NGO2080	nadD	Probable nicotinate-nucleotide adenylyltransferase (EC 2.7.7.18) (Deamido-NAD(+) pyrophosphorylase) (Deamido-NAD(+) diphosphorylase) (Nicotinate mononucleotide adenylyltransferase) (NaMN adenylyltransferase)	[TP0655-TP0741 (0.7061969)]
COG0012	COG0608	NGO0063	NGO0063	Putative GTP-binding protein	NGO0414	NGO0414	Single-stranded-DNA-specific exonuclease	[TP0124-TP0704 (0.626838)]
COG1214	COG1773	NGO0032	NGO0032	Hypothetical protein {UniProtKB/TrEMBL:Q5FAI6}	NGO0885	NGO0885	Putative rubredoxin {UniProtKB/TrEMBL:Q5F8A3}	[TP0876-TP0991 (0.57776016)]
COG0739	COG0773	NGO1686	NGO1686	Hypothetical protein {UniProtKB/TrEMBL:Q5F676}	NGO0815	NGO0815	Putative UDP-N-acetylmuramate:	[TP0782-TP0341 (0.8145237)]
COG0739	COG0773	NGO1056	NGO1056	Hypothetical protein {UniProtKB/TrEMBL:Q5F7W0}	NGO0815	NGO0815	Putative UDP-N-acetylmuramate:	[TP0782-TP0341 (0.8145237)]
COG0739	COG0773	NGO1056	NGO1056	Hypothetical protein {UniProtKB/TrEMBL:Q5F7W0}	NGO1532	murC	UDP-N-acetylmuramate--L-alanine ligase (EC 6.3.2.8) (UDP-N- acetylmuramoyl-L-alanine synthetase)	[TP0782-TP0341 (0.8145237)]
COG0739	COG0773	NGO1686	NGO1686	Hypothetical protein {UniProtKB/TrEMBL:Q5F676}	NGO1532	murC	UDP-N-acetylmuramate--L-alanine ligase (EC 6.3.2.8) (UDP-N- acetylmuramoyl-L-alanine synthetase)	[TP0782-TP0341 (0.8145237)]
COG0257	COG0564	NGO0931	NGO0931	Putative 50S ribosomal protein L36	NGO0278	NGO0278	Putative ribosomal large subunit pseudouridine	[TP0209-TP0154 (0.634929)]
COG0257	COG0564	NGO0931	NGO0931	Putative 50S ribosomal protein L36	NGO1783	NGO1783	Putative ribosomal large subunit pseudouridine	[TP0209-TP0154 (0.634929)]
COG0257	COG0564	NGO0931	NGO0931	Putative 50S ribosomal protein L36	NGO0433	NGO0433	Hypothetical protein {UniProtKB/TrEMBL:Q5F9G2}	[TP0209-TP0154 (0.634929)]
COG0739	COG2239	NGO1686	NGO1686	Hypothetical protein {UniProtKB/TrEMBL:Q5F676}	NGO1188	NGO1188	Putative magnesium transporter	[TP0155-TP0917 (0.6343327)]
COG0739	COG2239	NGO1056	NGO1056	Hypothetical protein {UniProtKB/TrEMBL:Q5F7W0}	NGO1188	NGO1188	Putative magnesium transporter	[TP0155-TP0917 (0.6343327)]
COG1292	COG2239	NGO0529	NGO0529	Putative high-affinity choline transport protein	NGO1188	NGO1188	Putative magnesium transporter	[TP0106-TP0917 (0.5215956)]
COG0210	COG0305	NGO0739	NGO0739	Putative ATP-dependent DNA helicase	NGO0451	NGO0451	Putative replicative DNA helicase	[TP0102-TP0058 (0.8842861)]
COG0210	COG0305	NGO1757	NGO1757	Putative DNA helicase II	NGO0451	NGO0451	Putative replicative DNA helicase	[TP0102-TP0058 (0.8842861)]
COG0210	COG0305	NGO0739	NGO0739	Putative ATP-dependent DNA helicase	NGO1110	NGO1110	Putative replicative DNA helicase, putative phage	[TP0102-TP0058 (0.8842861)]
COG0210	COG0305	NGO1757	NGO1757	Putative DNA helicase II	NGO0485	NGO0485	Putative replicative DNA helicase, putative phage	[TP0102-TP0058 (0.8842861)]
COG0210	COG0305	NGO1757	NGO1757	Putative DNA helicase II	NGO1110	NGO1110	Putative replicative DNA helicase, putative phage	[TP0102-TP0058 (0.8842861)]
COG0210	COG0305	NGO0739	NGO0739	Putative ATP-dependent DNA helicase	NGO0485	NGO0485	Putative replicative DNA helicase, putative phage	[TP0102-TP0058 (0.8842861)]
COG0621	COG0739	NGO0037	NGO0037	Hypothetical protein {UniProtKB/TrEMBL:Q5FAI1}	NGO1686	NGO1686	Hypothetical protein {UniProtKB/TrEMBL:Q5F676}	[TP0269-TP0702 (0.8475093)]
COG0621	COG0739	NGO0037	NGO0037	Hypothetical protein {UniProtKB/TrEMBL:Q5FAI1}	NGO1056	NGO1056	Hypothetical protein {UniProtKB/TrEMBL:Q5F7W0}	[TP0269-TP0702 (0.8475093)]
COG0257	COG1057	NGO0931	NGO0931	Putative 50S ribosomal protein L36	NGO2080	nadD	Probable nicotinate-nucleotide adenylyltransferase (EC 2.7.7.18) (Deamido-NAD(+) pyrophosphorylase) (Deamido-NAD(+) diphosphorylase) (Nicotinate mononucleotide adenylyltransferase) (NaMN adenylyltransferase)	[TP0209-TP0741 (0.64932555)]
