# Supplementary material for: The Binary Protein Interactome of Treponema pallidum – The Syphilis Spirochete
Source: PLoS One. 2008 May 28;3(5):e2292. doi: 10.1371/journal.pone.0002292 (PMC2386257; doi:10.1371/journal.pone.0002292)
Supplement: Data S1 — Predicted protein-protein interactions based on our Treponema pallidum data; zip archive containing 372 files with one file per species. (6.09 MB ZIP) [file pone.0002292.s006.zip › bacteria/Neisseria_meningitidis_MC58.tab]

122586 Neisseria meningitidis MC58
COG A	COG B	Locus Id A	Preferred Name(s) A	Annotation A	Locus Id B	Preferred Name(s) B	Annotation B	T. pallidum interaction
COG0186	COG1475	NMB0151	rpsQ	30S ribosomal protein S17	NMB1944	parB	Probable chromosome partitioning protein parB	[TP0198-TP0271 (0.71912634)]
COG0608	COG0817	NMB0842	NMB0842	Single-stranded-DNA-specific exonuclease RecJ	NMB1419	ruvC	Crossover junction endodeoxyribonuclease ruvC (EC 3.1.22.4) (Holliday junction nuclease ruvC) (Holliday junction resolvase ruvC)	[TP0704-TP0517 (0.81382185)]
COG0845	COG4591	NMB0548	NMB0548	AcrA/AcrE family protein	NMB1235	lolC	Lipoprotein-releasing system transmembrane protein lolC	[TP0965-TP0582 (0.8143851)]
COG0845	COG4591	NMB1716	NMB1716	Membrane fusion protein	NMB1235	lolC	Lipoprotein-releasing system transmembrane protein lolC	[TP0965-TP0582 (0.8143851)]
COG0845	COG4591	NMB1738	NMB1738	Putative secretion protein	NMB1235	lolC	Lipoprotein-releasing system transmembrane protein lolC	[TP0965-TP0582 (0.8143851)]
COG0617	COG0860	NMB0843	NMB0843	PolyA polymerase {UniProtKB/TrEMBL:Q9JZY9}	NMB1085	NMB1085	Putative N-acetylmuramoyl-L-alanine amidase	[TP0270-TP0247 (0.76828843)]
COG0617	COG0860	NMB0843	NMB0843	PolyA polymerase {UniProtKB/TrEMBL:Q9JZY9}	NMB0456	NMB0456	N-acetylmuramoyl-L-alanine amidase	[TP0270-TP0247 (0.76828843)]
COG0617	COG0860	NMB0843	NMB0843	PolyA polymerase {UniProtKB/TrEMBL:Q9JZY9}	NMB0987	NMB0987	Putative N-acetylmuramoyl-L-alanine amidase	[TP0270-TP0247 (0.76828843)]
COG0617	COG0860	NMB1241	cca	Multifunctional CCA protein [Includes: CCA-adding enzyme (EC 2.7.7.25) (EC 2.7.7.21) (tRNA nucleotidyltransferase) (tRNA adenylyl-/cytidylyl- transferase) (tRNA CCA-pyrophosphorylase) (tRNA-NT); 2'-nucleotidase (EC 3.1.3.-); 2',3'-cyclic phosphodiesterase (EC 3.1.4.-); Phosphatase (EC 3.1.3.-)]	NMB0456	NMB0456	N-acetylmuramoyl-L-alanine amidase	[TP0270-TP0247 (0.76828843)]
COG0617	COG0860	NMB1241	cca	Multifunctional CCA protein [Includes: CCA-adding enzyme (EC 2.7.7.25) (EC 2.7.7.21) (tRNA nucleotidyltransferase) (tRNA adenylyl-/cytidylyl- transferase) (tRNA CCA-pyrophosphorylase) (tRNA-NT); 2'-nucleotidase (EC 3.1.3.-); 2',3'-cyclic phosphodiesterase (EC 3.1.4.-); Phosphatase (EC 3.1.3.-)]	NMB0987	NMB0987	Putative N-acetylmuramoyl-L-alanine amidase	[TP0270-TP0247 (0.76828843)]
COG0617	COG0860	NMB1241	cca	Multifunctional CCA protein [Includes: CCA-adding enzyme (EC 2.7.7.25) (EC 2.7.7.21) (tRNA nucleotidyltransferase) (tRNA adenylyl-/cytidylyl- transferase) (tRNA CCA-pyrophosphorylase) (tRNA-NT); 2'-nucleotidase (EC 3.1.3.-); 2',3'-cyclic phosphodiesterase (EC 3.1.4.-); Phosphatase (EC 3.1.3.-)]	NMB1085	NMB1085	Putative N-acetylmuramoyl-L-alanine amidase	[TP0270-TP0247 (0.76828843)]
COG0201	COG0550	NMB0162	NMB0162	Preprotein translocase SecY subunit	NMB0118	NMB0118	DNA topoisomerase I {UniProtKB/TrEMBL:Q9K1K0}	[TP0208-TP0394 (0.8044664)]
COG0768	COG2812	NMB0413	penA	Penicillin-binding protein 2 (PBP-2)	NMB1443	NMB1443	DNA polymerase III, subunits gamma and tau	[TP0500-TP1005 (0.655462)]
COG0180	COG0564	NMB1471	trpS	Tryptophanyl-tRNA synthetase (EC 6.1.1.2) (Tryptophan--tRNA ligase) (TrpRS)	NMB0198	NMB0198	Ribosomal large subunit pseudouridine synthase C	[TP0632-TP0339 (0.7885255)]
COG0180	COG0564	NMB1471	trpS	Tryptophanyl-tRNA synthetase (EC 6.1.1.2) (Tryptophan--tRNA ligase) (TrpRS)	NMB0867	NMB0867	YabO/YceC/SfhB family protein	[TP0632-TP0339 (0.7885255)]
COG0180	COG0564	NMB1471	trpS	Tryptophanyl-tRNA synthetase (EC 6.1.1.2) (Tryptophan--tRNA ligase) (TrpRS)	NMB2018	NMB2018	Hypothetical protein {UniProtKB/TrEMBL:Q9JXJ0}	[TP0632-TP0339 (0.7885255)]
COG0180	COG0564	NMB1471	trpS	Tryptophanyl-tRNA synthetase (EC 6.1.1.2) (Tryptophan--tRNA ligase) (TrpRS)	NMB0704	rluD	Ribosomal large subunit pseudouridine synthase D (EC 5.4.99.-) (rRNA- uridine isomerase D) (rRNA pseudouridylate synthase D)	[TP0632-TP0339 (0.7885255)]
COG0090	COG0223	NMB0145	rplB	50S ribosomal protein L2	NMB0111	fmt	Methionyl-tRNA formyltransferase (EC 2.1.2.9)	[TP0192-TP0756 (0.8610547)]
COG0632	COG2255	NMB0265	ruvA	Holliday junction ATP-dependent DNA helicase ruvA (EC 3.6.1.-)	NMB1243	ruvB	Holliday junction ATP-dependent DNA helicase ruvB (EC 3.6.1.-)	[TP0543-TP0162 (0.9659884)]
COG0462	COG0817	NMB0875	prs	Ribose-phosphate pyrophosphokinase (EC 2.7.6.1) (RPPK) (Phosphoribosyl pyrophosphate synthetase) (P-Rib-PP synthetase) (PRPP synthetase)	NMB1419	ruvC	Crossover junction endodeoxyribonuclease ruvC (EC 3.1.22.4) (Holliday junction nuclease ruvC) (Holliday junction resolvase ruvC)	[TP0294-TP0517 (0.54911256)]
COG0125	COG0586	NMB0670	tmk	Thymidylate kinase {UniProtKB/Swiss-Prot:Q9K0D9}	NMB1689	NMB1689	Putative dedA protein {UniProtKB/TrEMBL:Q9JY90}	[TP0354-TP0779 (0.67954355)]
COG0125	COG0586	NMB0670	tmk	Thymidylate kinase {UniProtKB/Swiss-Prot:Q9K0D9}	NMB1052	NMB1052	DedA protein {UniProtKB/TrEMBL:Q7DDI4}	[TP0354-TP0779 (0.67954355)]
COG0257	COG0577	NMB0941	NMB0941	50S ribosomal protein L36 2	NMB0549	NMB0549	ABC transporter, ATP-binding protein	[TP0209-TP0962 (0.5903608)]
COG0257	COG0577	NMB0164	NMB0164	50S ribosomal protein L36 1	NMB0549	NMB0549	ABC transporter, ATP-binding protein	[TP0209-TP0962 (0.5903608)]
COG0222	COG0802	NMB0131	rplL	50S ribosomal protein L7/L12	NMB0457	NMB0457	Hypothetical protein {UniProtKB/TrEMBL:Q9K0V2}	[TP0240-TP0875 (0.8481433)]
COG0495	COG1214	NMB1897	leuS	Leucyl-tRNA synthetase (EC 6.1.1.4) (Leucine--tRNA ligase) (LeuRS)	NMB1871	NMB1871	Hypothetical protein {UniProtKB/TrEMBL:Q9JXV3}	[TP0586-TP0876 (0.5571989)]
COG0192	COG0592	NMB1799	metK	S-adenosylmethionine synthetase (EC 2.5.1.6) (Methionine adenosyltransferase) (AdoMet synthetase) (MAT)	NMB1902	NMB1902	DNA polymerase III, beta subunit	[TP0794-TP0002 (0.8412751)]
COG0360	COG0616	NMB1323	rpsF	30S ribosomal protein S6	NMB1587	NMB1587	Putative protease {UniProtKB/TrEMBL:Q9JYH3}	[TP0063-TP0997 (0.6657489)]
COG0360	COG0616	NMB1323	rpsF	30S ribosomal protein S6	NMB2127	NMB2127	Putative protease {UniProtKB/TrEMBL:Q9JXC3}	[TP0063-TP0997 (0.6657489)]
COG0125	COG0457	NMB0670	tmk	Thymidylate kinase {UniProtKB/Swiss-Prot:Q9K0D9}	NMB0872	NMB0872	Hypothetical protein {UniProtKB/TrEMBL:Q9JZW5}	[TP0354-TP0648 (0.5206915)]
COG0860	COG1396	NMB0456	NMB0456	N-acetylmuramoyl-L-alanine amidase	NMB1007	NMB1007	Transcriptional regulator	[TP0247-TP0461 (0.8100859)]
COG0860	COG1396	NMB0987	NMB0987	Putative N-acetylmuramoyl-L-alanine amidase	NMB0121	NMB0121	Hypothetical protein {UniProtKB/TrEMBL:Q9K1J7}	[TP0247-TP0461 (0.8100859)]
COG0860	COG1396	NMB0456	NMB0456	N-acetylmuramoyl-L-alanine amidase	NMB0121	NMB0121	Hypothetical protein {UniProtKB/TrEMBL:Q9K1J7}	[TP0247-TP0461 (0.8100859)]
COG0860	COG1396	NMB1085	NMB1085	Putative N-acetylmuramoyl-L-alanine amidase	NMB0121	NMB0121	Hypothetical protein {UniProtKB/TrEMBL:Q9K1J7}	[TP0247-TP0461 (0.8100859)]
COG0860	COG1396	NMB0987	NMB0987	Putative N-acetylmuramoyl-L-alanine amidase	NMB1204	NMB1204	Transcriptional regulator	[TP0247-TP0461 (0.8100859)]
COG0860	COG1396	NMB0987	NMB0987	Putative N-acetylmuramoyl-L-alanine amidase	NMB1007	NMB1007	Transcriptional regulator	[TP0247-TP0461 (0.8100859)]
COG0860	COG1396	NMB1085	NMB1085	Putative N-acetylmuramoyl-L-alanine amidase	NMB1204	NMB1204	Transcriptional regulator	[TP0247-TP0461 (0.8100859)]
COG0860	COG1396	NMB0456	NMB0456	N-acetylmuramoyl-L-alanine amidase	NMB1204	NMB1204	Transcriptional regulator	[TP0247-TP0461 (0.8100859)]
COG0860	COG1396	NMB1085	NMB1085	Putative N-acetylmuramoyl-L-alanine amidase	NMB1007	NMB1007	Transcriptional regulator	[TP0247-TP0461 (0.8100859)]
COG0265	COG0333	NMB0532	NMB0532	Protease DO {UniProtKB/TrEMBL:Q4W577}	NMB1911	rpmF	50S ribosomal protein L32	[TP0773-TP0807 (0.5060325)]
COG0802	COG0860	NMB0457	NMB0457	Hypothetical protein {UniProtKB/TrEMBL:Q9K0V2}	NMB0987	NMB0987	Putative N-acetylmuramoyl-L-alanine amidase	[TP0875-TP0247 (0.90700364)]
COG0802	COG0860	NMB0457	NMB0457	Hypothetical protein {UniProtKB/TrEMBL:Q9K0V2}	NMB0456	NMB0456	N-acetylmuramoyl-L-alanine amidase	[TP0875-TP0247 (0.90700364)]
COG0802	COG0860	NMB0457	NMB0457	Hypothetical protein {UniProtKB/TrEMBL:Q9K0V2}	NMB1085	NMB1085	Putative N-acetylmuramoyl-L-alanine amidase	[TP0875-TP0247 (0.90700364)]
COG0495	COG0761	NMB1897	leuS	Leucyl-tRNA synthetase (EC 6.1.1.4) (Leucine--tRNA ligase) (LeuRS)	NMB1831	lytB	4-hydroxy-3-methylbut-2-enyl diphosphate reductase (EC 1.17.1.2)	[TP0586-TP0547 (0.63095015)]
COG0820	COG2812	NMB1308	NMB1308	Hypothetical protein {UniProtKB/TrEMBL:Q9JZ42}	NMB1443	NMB1443	DNA polymerase III, subunits gamma and tau	[TP0068-TP1005 (0.60435057)]
COG0272	COG1396	NMB0666	NMB0666	DNA ligase {UniProtKB/TrEMBL:Q9K0E3}	NMB1204	NMB1204	Transcriptional regulator	[TP0634-TP0461 (0.7134334)]
COG0272	COG1396	NMB0666	NMB0666	DNA ligase {UniProtKB/TrEMBL:Q9K0E3}	NMB1007	NMB1007	Transcriptional regulator	[TP0634-TP0461 (0.7134334)]
COG0272	COG1396	NMB0666	NMB0666	DNA ligase {UniProtKB/TrEMBL:Q9K0E3}	NMB0121	NMB0121	Hypothetical protein {UniProtKB/TrEMBL:Q9K1J7}	[TP0634-TP0461 (0.7134334)]
COG0577	COG0845	NMB0549	NMB0549	ABC transporter, ATP-binding protein	NMB0548	NMB0548	AcrA/AcrE family protein	[TP0963-TP0965 (0.93032813)]
COG0577	COG0845	NMB0549	NMB0549	ABC transporter, ATP-binding protein	NMB1716	NMB1716	Membrane fusion protein	[TP0963-TP0965 (0.93032813)]
COG0577	COG0845	NMB0549	NMB0549	ABC transporter, ATP-binding protein	NMB1738	NMB1738	Putative secretion protein	[TP0963-TP0965 (0.93032813)]
COG0234	COG1200	NMB1973	groS	10 kDa chaperonin (Protein Cpn10) (groES protein)	NMB1788	NMB1788	ATP-dependent DNA helicase RecG	[TP1013-TP0687 (0.84594196)]
COG0257	COG1253	NMB0164	NMB0164	50S ribosomal protein L36 1	NMB1485	NMB1485	Hypothetical protein {UniProtKB/TrEMBL:Q9JYP7}	[TP0209-TP0027 (0.74441797)]
COG0257	COG1253	NMB0941	NMB0941	50S ribosomal protein L36 2	NMB1485	NMB1485	Hypothetical protein {UniProtKB/TrEMBL:Q9JYP7}	[TP0209-TP0027 (0.74441797)]
COG0060	COG0681	NMB1833	ileS	Isoleucyl-tRNA synthetase (EC 6.1.1.5) (Isoleucine--tRNA ligase) (IleRS)	NMB0765	NMB0765	Signal peptidase I {UniProtKB/TrEMBL:Q9K056}	[TP0452-TP0185 (0.79878455)]
COG0558	COG2239	NMB1588	NMB1588	CDP-diacylglycerol--glycerol-3-phosphate	NMB1999	NMB1999	Magnesium transporter {UniProtKB/TrEMBL:Q9JXK2}	[TP0256-TP0917 (0.6007029)]
COG0459	COG2236	NMB1972	groL	60 kDa chaperonin (Protein Cpn60) (groEL protein) (63 kDa stress protein) (GSP63) (HSP60)	NMB1912	NMB1912	Hypothetical protein {UniProtKB/TrEMBL:Q9JXR9}	[TP0030-TP0050 (0.733236)]
COG0249	COG0357	NMB2160	mutS	DNA mismatch repair protein mutS	NMB0190	gidB	Methyltransferase gidB (EC 2.1.-.-) (Glucose-inhibited division protein B)	[TP0328-TP0946 (0.7367136)]
COG0658	COG1187	NMB0702	NMB0702	Competence protein ComA	NMB0806	NMB0806	Hypothetical protein {UniProtKB/TrEMBL:Q9K020}	[TP0336-TP0459 (0.6079956)]
COG0658	COG1187	NMB0702	NMB0702	Competence protein ComA	NMB1298	NMB1298	Ribosomal small subunit pseudouridine synthase A	[TP0336-TP0459 (0.6079956)]
COG0658	COG1187	NMB0702	NMB0702	Competence protein ComA	NMB1361	NMB1361	Hypothetical protein {UniProtKB/TrEMBL:Q9JYZ4}	[TP0336-TP0459 (0.6079956)]
COG0658	COG1187	NMB0702	NMB0702	Competence protein ComA	NMB1496	NMB1496	Hypothetical protein {UniProtKB/TrEMBL:Q9JYN7}	[TP0336-TP0459 (0.6079956)]
COG0465	COG0465	NMB0798	NMB0798	Cell division protein FtsH	NMB0798	NMB0798	Cell division protein FtsH	[TP0330-TP0330 (0.73856413)]
COG0860	COG1192	NMB1085	NMB1085	Putative N-acetylmuramoyl-L-alanine amidase	NMB0191	NMB0191	ParA family protein {UniProtKB/TrEMBL:Q9K1G2}	[TP0247-TP0272 (0.7527567)]
COG0860	COG1192	NMB0987	NMB0987	Putative N-acetylmuramoyl-L-alanine amidase	NMB0191	NMB0191	ParA family protein {UniProtKB/TrEMBL:Q9K1G2}	[TP0247-TP0272 (0.7527567)]
COG0860	COG1192	NMB0456	NMB0456	N-acetylmuramoyl-L-alanine amidase	NMB0191	NMB0191	ParA family protein {UniProtKB/TrEMBL:Q9K1G2}	[TP0247-TP0272 (0.7527567)]
COG0242	COG0272	NMB0110	def	Peptide deformylase (EC 3.5.1.88) (PDF) (Polypeptide deformylase)	NMB0666	NMB0666	DNA ligase {UniProtKB/TrEMBL:Q9K0E3}	[TP0757-TP0634 (0.68197167)]
COG0265	COG0817	NMB0532	NMB0532	Protease DO {UniProtKB/TrEMBL:Q4W577}	NMB1419	ruvC	Crossover junction endodeoxyribonuclease ruvC (EC 3.1.22.4) (Holliday junction nuclease ruvC) (Holliday junction resolvase ruvC)	[TP0773-TP0517 (0.5118523)]
COG0187	COG0358	NMB1682	NMB1682	Topoisomerase IV subunit B	NMB1537	dnaG	DNA primase {UniProtKB/Swiss-Prot:P57029}	[TP1006-TP0492 (0.55112576)]
COG0187	COG0358	NMB0212	NMB0212	DNA gyrase subunit B {UniProtKB/TrEMBL:Q9K1E4}	NMB1537	dnaG	DNA primase {UniProtKB/Swiss-Prot:P57029}	[TP1006-TP0492 (0.55112576)]
COG1154	COG2812	NMB1867	dxs	1-deoxy-D-xylulose-5-phosphate synthase (EC 2.2.1.7) (1-deoxyxylulose- 5-phosphate synthase) (DXP synthase) (DXPS)	NMB1443	NMB1443	DNA polymerase III, subunits gamma and tau	[TP0824-TP1005 (0.68180764)]
COG0237	COG0552	NMB0331	coaE	Dephospho-CoA kinase (EC 2.7.1.24) (Dephosphocoenzyme A kinase)	NMB0045	pilA	Cell division protein ftsY homolog	[TP0296-TP0578 (0.7885255)]
COG0080	COG0265	NMB0127	rplK	50S ribosomal protein L11	NMB0532	NMB0532	Protease DO {UniProtKB/TrEMBL:Q4W577}	[TP0237-TP0773 (0.6164146)]
COG2812	COG2812	NMB1443	NMB1443	DNA polymerase III, subunits gamma and tau	NMB1443	NMB1443	DNA polymerase III, subunits gamma and tau	[TP1005-TP1005 (0.52391654)]
COG0223	COG0234	NMB0111	fmt	Methionyl-tRNA formyltransferase (EC 2.1.2.9)	NMB1973	groS	10 kDa chaperonin (Protein Cpn10) (groES protein)	[TP0756-TP1013 (0.64276713)]
COG0357	COG0459	NMB0190	gidB	Methyltransferase gidB (EC 2.1.-.-) (Glucose-inhibited division protein B)	NMB1972	groL	60 kDa chaperonin (Protein Cpn60) (groEL protein) (63 kDa stress protein) (GSP63) (HSP60)	[TP0946-TP0030 (0.68326145)]
COG0664	COG1074	NMB0380	NMB0380	Transcriptional regulator, Crp/Fnr family	NMB0785	NMB0785	Exodeoxyribonuclease V 135 KD polypeptide	[TP0089-TP0898 (0.8304331)]
COG0223	COG0242	NMB0111	fmt	Methionyl-tRNA formyltransferase (EC 2.1.2.9)	NMB0110	def	Peptide deformylase (EC 3.5.1.88) (PDF) (Polypeptide deformylase)	[TP0756-TP0757 (0.8300303)]
COG0233	COG0359	NMB0187	frr	Ribosome recycling factor (Ribosome-releasing factor) (RRF)	NMB1320	rplI	50S ribosomal protein L9	[TP0604-TP0060 (0.5105792)]
COG0012	COG0457	NMB1838	NMB1838	Putative GTP-binding protein	NMB0872	NMB0872	Hypothetical protein {UniProtKB/TrEMBL:Q9JZW5}	[TP0124-TP0067 (0.81355333)]
COG0265	COG0492	NMB0532	NMB0532	Protease DO {UniProtKB/TrEMBL:Q4W577}	NMB1324	NMB1324	Thioredoxin reductase {UniProtKB/TrEMBL:Q9JZ28}	[TP0773-TP0814 (0.6926654)]
COG0124	COG0608	NMB0854	hisS	Histidyl-tRNA synthetase (EC 6.1.1.21) (Histidine--tRNA ligase) (HisRS)	NMB0842	NMB0842	Single-stranded-DNA-specific exonuclease RecJ	[TP0641-TP0704 (0.75894904)]
COG0465	COG0772	NMB0798	NMB0798	Cell division protein FtsH	NMB0421	NMB0421	Cell division protein FtsW	[TP0330-TP0387 (0.8016956)]
COG0234	COG0792	NMB1973	groS	10 kDa chaperonin (Protein Cpn10) (groES protein)	NMB2089	NMB2089	UPF0102 protein NMB2089	[TP1013-TP0913 (0.7815084)]
COG0192	COG0217	NMB1799	metK	S-adenosylmethionine synthetase (EC 2.5.1.6) (Methionine adenosyltransferase) (AdoMet synthetase) (MAT)	NMB1648	NMB1648	Hypothetical UPF0082 protein NMB1648	[TP0794-TP0474 (0.71912634)]
COG0201	COG2239	NMB0162	NMB0162	Preprotein translocase SecY subunit	NMB1999	NMB1999	Magnesium transporter {UniProtKB/TrEMBL:Q9JXK2}	[TP0208-TP0917 (0.5527395)]
COG0860	COG1214	NMB0456	NMB0456	N-acetylmuramoyl-L-alanine amidase	NMB1871	NMB1871	Hypothetical protein {UniProtKB/TrEMBL:Q9JXV3}	[TP0247-TP0876 (0.6334264)]
COG0860	COG1214	NMB0987	NMB0987	Putative N-acetylmuramoyl-L-alanine amidase	NMB1871	NMB1871	Hypothetical protein {UniProtKB/TrEMBL:Q9JXV3}	[TP0247-TP0876 (0.6334264)]
COG0860	COG1214	NMB1085	NMB1085	Putative N-acetylmuramoyl-L-alanine amidase	NMB1871	NMB1871	Hypothetical protein {UniProtKB/TrEMBL:Q9JXV3}	[TP0247-TP0876 (0.6334264)]
COG0477	COG0845	NMB1461	NMB1461	Drug resistance translocase family protein	NMB0548	NMB0548	AcrA/AcrE family protein	[TP0840-TP0965 (0.8653204)]
COG0477	COG0845	NMB0445	NMB0445	Putative bicyclomycin resistance protein	NMB1716	NMB1716	Membrane fusion protein	[TP0840-TP0965 (0.8653204)]
COG0477	COG0845	NMB1362	NMB1362	Putative oxalate/formate antiporter	NMB0548	NMB0548	AcrA/AcrE family protein	[TP0840-TP0965 (0.8653204)]
COG0477	COG0845	NMB0360	NMB0360	AmpG-related protein {UniProtKB/TrEMBL:Q9K133}	NMB0548	NMB0548	AcrA/AcrE family protein	[TP0840-TP0965 (0.8653204)]
COG0477	COG0845	NMB1435	NMB1435	Drug resistance translocase family protein	NMB1738	NMB1738	Putative secretion protein	[TP0840-TP0965 (0.8653204)]
COG0477	COG0845	NMB1515	NMB1515	Putative transporter {UniProtKB/TrEMBL:Q9JYM2}	NMB1716	NMB1716	Membrane fusion protein	[TP0840-TP0965 (0.8653204)]
COG0477	COG0845	NMB0360	NMB0360	AmpG-related protein {UniProtKB/TrEMBL:Q9K133}	NMB1738	NMB1738	Putative secretion protein	[TP0840-TP0965 (0.8653204)]
COG0477	COG0845	NMB0388	NMB0388	Putative sugar transporter	NMB1716	NMB1716	Membrane fusion protein	[TP0840-TP0965 (0.8653204)]
COG0477	COG0845	NMB1461	NMB1461	Drug resistance translocase family protein	NMB1716	NMB1716	Membrane fusion protein	[TP0840-TP0965 (0.8653204)]
COG0477	COG0845	NMB0319	NMB0319	Fatty acid efflux system protein	NMB0548	NMB0548	AcrA/AcrE family protein	[TP0840-TP0965 (0.8653204)]
COG0477	COG0845	NMB1435	NMB1435	Drug resistance translocase family protein	NMB1716	NMB1716	Membrane fusion protein	[TP0840-TP0965 (0.8653204)]
COG0477	COG0845	NMB0445	NMB0445	Putative bicyclomycin resistance protein	NMB0548	NMB0548	AcrA/AcrE family protein	[TP0840-TP0965 (0.8653204)]
COG0477	COG0845	NMB1362	NMB1362	Putative oxalate/formate antiporter	NMB1716	NMB1716	Membrane fusion protein	[TP0840-TP0965 (0.8653204)]
COG0477	COG0845	NMB0445	NMB0445	Putative bicyclomycin resistance protein	NMB1738	NMB1738	Putative secretion protein	[TP0840-TP0965 (0.8653204)]
COG0477	COG0845	NMB0319	NMB0319	Fatty acid efflux system protein	NMB1738	NMB1738	Putative secretion protein	[TP0840-TP0965 (0.8653204)]
COG0477	COG0845	NMB1515	NMB1515	Putative transporter {UniProtKB/TrEMBL:Q9JYM2}	NMB0548	NMB0548	AcrA/AcrE family protein	[TP0840-TP0965 (0.8653204)]
COG0477	COG0845	NMB1362	NMB1362	Putative oxalate/formate antiporter	NMB1738	NMB1738	Putative secretion protein	[TP0840-TP0965 (0.8653204)]
COG0477	COG0845	NMB0360	NMB0360	AmpG-related protein {UniProtKB/TrEMBL:Q9K133}	NMB1716	NMB1716	Membrane fusion protein	[TP0840-TP0965 (0.8653204)]
COG0477	COG0845	NMB1461	NMB1461	Drug resistance translocase family protein	NMB1738	NMB1738	Putative secretion protein	[TP0840-TP0965 (0.8653204)]
COG0477	COG0845	NMB1435	NMB1435	Drug resistance translocase family protein	NMB0548	NMB0548	AcrA/AcrE family protein	[TP0840-TP0965 (0.8653204)]
COG0477	COG0845	NMB0388	NMB0388	Putative sugar transporter	NMB1738	NMB1738	Putative secretion protein	[TP0840-TP0965 (0.8653204)]
COG0477	COG0845	NMB0319	NMB0319	Fatty acid efflux system protein	NMB1716	NMB1716	Membrane fusion protein	[TP0840-TP0965 (0.8653204)]
COG0477	COG0845	NMB1515	NMB1515	Putative transporter {UniProtKB/TrEMBL:Q9JYM2}	NMB1738	NMB1738	Putative secretion protein	[TP0840-TP0965 (0.8653204)]
COG0477	COG0845	NMB0388	NMB0388	Putative sugar transporter	NMB0548	NMB0548	AcrA/AcrE family protein	[TP0840-TP0965 (0.8653204)]
COG0305	COG2812	NMB0885	NMB0885	Replicative DNA helicase	NMB1443	NMB1443	DNA polymerase III, subunits gamma and tau	[TP0058-TP1005 (0.7130585)]
COG0305	COG2812	NMB0494	NMB0494	DNA helicase, truncation	NMB1443	NMB1443	DNA polymerase III, subunits gamma and tau	[TP0058-TP1005 (0.7130585)]
COG0188	COG0526	NMB1605	NMB1605	Topoisomerase IV subunit A	NMB1845	NMB1845	Thioredoxin {UniProtKB/TrEMBL:Q9JXX7}	[TP0005-TP0100 (0.7885434)]
COG0188	COG0526	NMB1384	NMB1384	DNA gyrase subunit A {UniProtKB/TrEMBL:Q9JYX5}	NMB0407	NMB0407	Thiol:disulfide interchange protein DsbA	[TP0005-TP0100 (0.7885434)]
COG0188	COG0526	NMB1605	NMB1605	Topoisomerase IV subunit A	NMB0407	NMB0407	Thiol:disulfide interchange protein DsbA	[TP0005-TP0100 (0.7885434)]
COG0188	COG0526	NMB1384	NMB1384	DNA gyrase subunit A {UniProtKB/TrEMBL:Q9JYX5}	NMB0294	NMB0294	Thiol:disulfide interchange protein DsbA	[TP0005-TP0100 (0.7885434)]
COG0188	COG0526	NMB1605	NMB1605	Topoisomerase IV subunit A	NMB1958	NMB1958	Putative thioredoxin {UniProtKB/TrEMBL:Q9JXN4}	[TP0005-TP0100 (0.7885434)]
COG0188	COG0526	NMB1384	NMB1384	DNA gyrase subunit A {UniProtKB/TrEMBL:Q9JYX5}	NMB1845	NMB1845	Thioredoxin {UniProtKB/TrEMBL:Q9JXX7}	[TP0005-TP0100 (0.7885434)]
COG0188	COG0526	NMB1605	NMB1605	Topoisomerase IV subunit A	NMB0278	NMB0278	Thiol:disulfide interchange protein DsbA	[TP0005-TP0100 (0.7885434)]
COG0188	COG0526	NMB1384	NMB1384	DNA gyrase subunit A {UniProtKB/TrEMBL:Q9JYX5}	NMB0753	NMB0753	Hypothetical protein {UniProtKB/TrEMBL:Q9K067}	[TP0005-TP0100 (0.7885434)]
COG0188	COG0526	NMB1605	NMB1605	Topoisomerase IV subunit A	NMB0294	NMB0294	Thiol:disulfide interchange protein DsbA	[TP0005-TP0100 (0.7885434)]
COG0188	COG0526	NMB1384	NMB1384	DNA gyrase subunit A {UniProtKB/TrEMBL:Q9JYX5}	NMB1958	NMB1958	Putative thioredoxin {UniProtKB/TrEMBL:Q9JXN4}	[TP0005-TP0100 (0.7885434)]
COG0188	COG0526	NMB1384	NMB1384	DNA gyrase subunit A {UniProtKB/TrEMBL:Q9JYX5}	NMB1366	NMB1366	Thioredoxin {UniProtKB/TrEMBL:Q9JYY9}	[TP0005-TP0100 (0.7885434)]
COG0188	COG0526	NMB1605	NMB1605	Topoisomerase IV subunit A	NMB1366	NMB1366	Thioredoxin {UniProtKB/TrEMBL:Q9JYY9}	[TP0005-TP0100 (0.7885434)]
COG0188	COG0526	NMB1384	NMB1384	DNA gyrase subunit A {UniProtKB/TrEMBL:Q9JYX5}	NMB0278	NMB0278	Thiol:disulfide interchange protein DsbA	[TP0005-TP0100 (0.7885434)]
COG0188	COG0526	NMB1605	NMB1605	Topoisomerase IV subunit A	NMB0006	NMB0006	Thioredoxin-related protein	[TP0005-TP0100 (0.7885434)]
COG0188	COG0526	NMB1384	NMB1384	DNA gyrase subunit A {UniProtKB/TrEMBL:Q9JYX5}	NMB0006	NMB0006	Thioredoxin-related protein	[TP0005-TP0100 (0.7885434)]
COG0188	COG0526	NMB1605	NMB1605	Topoisomerase IV subunit A	NMB0753	NMB0753	Hypothetical protein {UniProtKB/TrEMBL:Q9K067}	[TP0005-TP0100 (0.7885434)]
COG0526	COG0771	NMB0407	NMB0407	Thiol:disulfide interchange protein DsbA	NMB0420	murD	UDP-N-acetylmuramoylalanine--D-glutamate ligase (EC 6.3.2.9) (UDP-N- acetylmuramoyl-L-alanyl-D-glutamate synthetase) (D-glutamic acid- adding enzyme)	[TP0100-TP0903 (0.59509045)]
COG0526	COG0771	NMB0006	NMB0006	Thioredoxin-related protein	NMB0420	murD	UDP-N-acetylmuramoylalanine--D-glutamate ligase (EC 6.3.2.9) (UDP-N- acetylmuramoyl-L-alanyl-D-glutamate synthetase) (D-glutamic acid- adding enzyme)	[TP0100-TP0903 (0.59509045)]
COG0526	COG0771	NMB0294	NMB0294	Thiol:disulfide interchange protein DsbA	NMB0420	murD	UDP-N-acetylmuramoylalanine--D-glutamate ligase (EC 6.3.2.9) (UDP-N- acetylmuramoyl-L-alanyl-D-glutamate synthetase) (D-glutamic acid- adding enzyme)	[TP0100-TP0903 (0.59509045)]
COG0526	COG0771	NMB1958	NMB1958	Putative thioredoxin {UniProtKB/TrEMBL:Q9JXN4}	NMB0420	murD	UDP-N-acetylmuramoylalanine--D-glutamate ligase (EC 6.3.2.9) (UDP-N- acetylmuramoyl-L-alanyl-D-glutamate synthetase) (D-glutamic acid- adding enzyme)	[TP0100-TP0903 (0.59509045)]
COG0526	COG0771	NMB0278	NMB0278	Thiol:disulfide interchange protein DsbA	NMB0420	murD	UDP-N-acetylmuramoylalanine--D-glutamate ligase (EC 6.3.2.9) (UDP-N- acetylmuramoyl-L-alanyl-D-glutamate synthetase) (D-glutamic acid- adding enzyme)	[TP0100-TP0903 (0.59509045)]
COG0526	COG0771	NMB1366	NMB1366	Thioredoxin {UniProtKB/TrEMBL:Q9JYY9}	NMB0420	murD	UDP-N-acetylmuramoylalanine--D-glutamate ligase (EC 6.3.2.9) (UDP-N- acetylmuramoyl-L-alanyl-D-glutamate synthetase) (D-glutamic acid- adding enzyme)	[TP0100-TP0903 (0.59509045)]
COG0526	COG0771	NMB1845	NMB1845	Thioredoxin {UniProtKB/TrEMBL:Q9JXX7}	NMB0420	murD	UDP-N-acetylmuramoylalanine--D-glutamate ligase (EC 6.3.2.9) (UDP-N- acetylmuramoyl-L-alanyl-D-glutamate synthetase) (D-glutamic acid- adding enzyme)	[TP0100-TP0903 (0.59509045)]
COG0526	COG0771	NMB0753	NMB0753	Hypothetical protein {UniProtKB/TrEMBL:Q9K067}	NMB0420	murD	UDP-N-acetylmuramoylalanine--D-glutamate ligase (EC 6.3.2.9) (UDP-N- acetylmuramoyl-L-alanyl-D-glutamate synthetase) (D-glutamic acid- adding enzyme)	[TP0100-TP0903 (0.59509045)]
COG0143	COG0845	NMB0030	metG	Methionyl-tRNA synthetase (EC 6.1.1.10) (Methionine--tRNA ligase) (MetRS)	NMB0548	NMB0548	AcrA/AcrE family protein	[TP0798-TP0965 (0.7246752)]
COG0143	COG0845	NMB0030	metG	Methionyl-tRNA synthetase (EC 6.1.1.10) (Methionine--tRNA ligase) (MetRS)	NMB1738	NMB1738	Putative secretion protein	[TP0798-TP0965 (0.7246752)]
COG0143	COG0845	NMB0030	metG	Methionyl-tRNA synthetase (EC 6.1.1.10) (Methionine--tRNA ligase) (MetRS)	NMB1716	NMB1716	Membrane fusion protein	[TP0798-TP0965 (0.7246752)]
COG0504	COG1475	NMB1554	pyrG	CTP synthase (EC 6.3.4.2) (UTP--ammonia ligase) (CTP synthetase)	NMB1944	parB	Probable chromosome partitioning protein parB	[TP0305-TP0271 (0.70252794)]
COG0149	COG2239	NMB1887	tpiA	Triosephosphate isomerase (EC 5.3.1.1) (TIM) (Triose-phosphate isomerase)	NMB1999	NMB1999	Magnesium transporter {UniProtKB/TrEMBL:Q9JXK2}	[TP0537-TP0917 (0.5527395)]
COG0250	COG0772	NMB0126	nusG	Transcription antitermination protein nusG	NMB0421	NMB0421	Cell division protein FtsW	[TP0236-TP0387 (0.7470728)]
COG0227	COG0740	NMB0321	rpmB	50S ribosomal protein L28	NMB1312	clpP	ATP-dependent Clp protease proteolytic subunit (EC 3.4.21.92) (Endopeptidase Clp)	[TP0362-TP0507 (0.75048)]
COG0457	COG0457	NMB0872	NMB0872	Hypothetical protein {UniProtKB/TrEMBL:Q9JZW5}	NMB0872	NMB0872	Hypothetical protein {UniProtKB/TrEMBL:Q9JZW5}	[TP0067-TP0095 (0.6515529)]
COG0103	COG0211	NMB2056	rpsI	30S ribosomal protein S9	NMB0324	rpmA	50S ribosomal protein L27	[TP1024-TP0743 (0.87139803)]
COG0457	COG0803	NMB0872	NMB0872	Hypothetical protein {UniProtKB/TrEMBL:Q9JZW5}	NMB0586	NMB0586	Putative adhesin {UniProtKB/TrEMBL:Q9K0K8}	[TP0469-TP0034 (0.86910707)]
COG0621	COG2812	NMB1866	NMB1866	Hypothetical protein {UniProtKB/TrEMBL:Q9JXV8}	NMB1443	NMB1443	DNA polymerase III, subunits gamma and tau	[TP0754-TP1005 (0.5550382)]
COG0442	COG4591	NMB1339	NMB1339	Prolyl-tRNA synthetase {UniProtKB/TrEMBL:Q9JZ14}	NMB1235	lolC	Lipoprotein-releasing system transmembrane protein lolC	[TP0160-TP0582 (0.74148)]
COG0223	COG0664	NMB0111	fmt	Methionyl-tRNA formyltransferase (EC 2.1.2.9)	NMB0380	NMB0380	Transcriptional regulator, Crp/Fnr family	[TP0756-TP0995 (0.69102824)]
COG0305	COG2236	NMB0885	NMB0885	Replicative DNA helicase	NMB1912	NMB1912	Hypothetical protein {UniProtKB/TrEMBL:Q9JXR9}	[TP0058-TP0050 (0.53343445)]
COG0305	COG2236	NMB0494	NMB0494	DNA helicase, truncation	NMB1912	NMB1912	Hypothetical protein {UniProtKB/TrEMBL:Q9JXR9}	[TP0058-TP0050 (0.53343445)]
COG0465	COG4591	NMB0798	NMB0798	Cell division protein FtsH	NMB1235	lolC	Lipoprotein-releasing system transmembrane protein lolC	[TP0765-TP0582 (0.6598422)]
COG0773	COG0817	NMB0423	murC	UDP-N-acetylmuramate--L-alanine ligase (EC 6.3.2.8) (UDP-N- acetylmuramoyl-L-alanine synthetase)	NMB1419	ruvC	Crossover junction endodeoxyribonuclease ruvC (EC 3.1.22.4) (Holliday junction nuclease ruvC) (Holliday junction resolvase ruvC)	[TP0341-TP0517 (0.7285616)]
COG0773	COG0817	NMB1183	NMB1183	UDP-N-acetylmuramate:L-alanyl-gamma-D-glutamyl-me	NMB1419	ruvC	Crossover junction endodeoxyribonuclease ruvC (EC 3.1.22.4) (Holliday junction nuclease ruvC) (Holliday junction resolvase ruvC)	[TP0341-TP0517 (0.7285616)]
COG0773	COG0817	NMB1145	NMB1145	UDP-N-acetylmuramate:L-alanyl-gamma-D-glutamyl-me	NMB1419	ruvC	Crossover junction endodeoxyribonuclease ruvC (EC 3.1.22.4) (Holliday junction nuclease ruvC) (Holliday junction resolvase ruvC)	[TP0341-TP0517 (0.7285616)]
COG0272	COG0773	NMB0666	NMB0666	DNA ligase {UniProtKB/TrEMBL:Q9K0E3}	NMB1145	NMB1145	UDP-N-acetylmuramate:L-alanyl-gamma-D-glutamyl-me	[TP0634-TP0341 (0.8201813)]
COG0272	COG0773	NMB0666	NMB0666	DNA ligase {UniProtKB/TrEMBL:Q9K0E3}	NMB0423	murC	UDP-N-acetylmuramate--L-alanine ligase (EC 6.3.2.8) (UDP-N- acetylmuramoyl-L-alanine synthetase)	[TP0634-TP0341 (0.8201813)]
COG0272	COG0773	NMB0666	NMB0666	DNA ligase {UniProtKB/TrEMBL:Q9K0E3}	NMB1183	NMB1183	UDP-N-acetylmuramate:L-alanyl-gamma-D-glutamyl-me	[TP0634-TP0341 (0.8201813)]
COG0353	COG0514	NMB1237	recR	Recombination protein recR	NMB0274	NMB0274	ATP-dependent DNA helicase RecQ	[TP1004-TP0103 (0.6917512)]
COG0036	COG0249	NMB1244	NMB1244	Ribulose-phosphate 3-epimerase	NMB2160	mutS	DNA mismatch repair protein mutS	[TP0945-TP0328 (0.6742458)]
COG2011	COG2239	NMB1947	NMB1947	ABC transporter, permease protein	NMB1999	NMB1999	Magnesium transporter {UniProtKB/TrEMBL:Q9JXK2}	[TP0119-TP0917 (0.63653934)]
COG0280	COG2204	NMB0631	NMB0631	Putative phosphate acetyltransferase Pta	NMB1607	NMB1607	Sigma-54 dependent response regulator	[TP0094-TP0519 (0.5559654)]
COG0280	COG2204	NMB0631	NMB0631	Putative phosphate acetyltransferase Pta	NMB0115	NMB0115	Nitrogen assimilation regulatory protein NtrX	[TP0094-TP0519 (0.5559654)]
COG0124	COG0465	NMB0854	hisS	Histidyl-tRNA synthetase (EC 6.1.1.21) (Histidine--tRNA ligase) (HisRS)	NMB0798	NMB0798	Cell division protein FtsH	[TP0641-TP0330 (0.76316583)]
COG0250	COG3439	NMB0126	nusG	Transcription antitermination protein nusG	NMB0783	NMB0783	Hypothetical protein {UniProtKB/TrEMBL:Q9K039}	[TP0236-TP0895 (0.72267145)]
COG0504	COG0728	NMB1554	pyrG	CTP synthase (EC 6.3.4.2) (UTP--ammonia ligase) (CTP synthetase)	NMB0277	NMB0277	Virulence factor MviN {UniProtKB/TrEMBL:Q9K190}	[TP0305-TP0516 (0.84299135)]
COG0275	COG0820	NMB0411	mraW	S-adenosyl-methyltransferase mraW (EC 2.1.1.-)	NMB1308	NMB1308	Hypothetical protein {UniProtKB/TrEMBL:Q9JZ42}	[TP0384-TP0068 (0.79878455)]
COG0242	COG0360	NMB0110	def	Peptide deformylase (EC 3.5.1.88) (PDF) (Polypeptide deformylase)	NMB1323	rpsF	30S ribosomal protein S6	[TP0757-TP0063 (0.54983324)]
COG0267	COG0357	NMB0322	NMB0322	50S ribosomal protein L33	NMB0190	gidB	Methyltransferase gidB (EC 2.1.-.-) (Glucose-inhibited division protein B)	[TP0234-TP0946 (0.6249908)]
COG0234	COG0772	NMB1973	groS	10 kDa chaperonin (Protein Cpn10) (groES protein)	NMB0421	NMB0421	Cell division protein FtsW	[TP1013-TP0387 (0.81326103)]
COG0445	COG0457	NMB0193	gidA	tRNA uridine 5-carboxymethylaminomethyl modification enzyme gidA (Glucose-inhibited division protein A)	NMB0872	NMB0872	Hypothetical protein {UniProtKB/TrEMBL:Q9JZW5}	[TP0044-TP0954 (0.8549597)]
COG0305	COG1595	NMB0494	NMB0494	DNA helicase, truncation	NMB2144	NMB2144	Putative sigma factor {UniProtKB/TrEMBL:Q9JXA8}	[TP0058-TP0092 (0.74082893)]
COG0305	COG1595	NMB0885	NMB0885	Replicative DNA helicase	NMB2144	NMB2144	Putative sigma factor {UniProtKB/TrEMBL:Q9JXA8}	[TP0058-TP0092 (0.74082893)]
COG0228	COG0250	NMB0592	rpsP	30S ribosomal protein S16	NMB0126	nusG	Transcription antitermination protein nusG	[TP0905-TP0236 (0.7099409)]
COG0465	COG0532	NMB0798	NMB0798	Cell division protein FtsH	NMB1643	infB	Translation initiation factor IF-2	[TP0330-TP0891 (0.8751731)]
COG1452	COG1488	NMB0280	NMB0280	Putative organic solvent tolerance protein	NMB1505	pncB	Nicotinate phosphoribosyltransferase (EC 2.4.2.11) (NAPRTase)	[TP0515-TP0628 (0.6658587)]
COG0234	COG0445	NMB1973	groS	10 kDa chaperonin (Protein Cpn10) (groES protein)	NMB0193	gidA	tRNA uridine 5-carboxymethylaminomethyl modification enzyme gidA (Glucose-inhibited division protein A)	[TP1013-TP0044 (0.813164)]
COG0265	COG1381	NMB0532	NMB0532	Protease DO {UniProtKB/TrEMBL:Q4W577}	NMB0447	recO	DNA repair protein recO (Recombination protein O)	[TP0773-TP0636 (0.870009)]
COG0457	COG0860	NMB0872	NMB0872	Hypothetical protein {UniProtKB/TrEMBL:Q9JZW5}	NMB1085	NMB1085	Putative N-acetylmuramoyl-L-alanine amidase	[TP0820-TP0247 (0.74644035), TP0067-TP0247 (0.79531366)]
COG0457	COG0860	NMB0872	NMB0872	Hypothetical protein {UniProtKB/TrEMBL:Q9JZW5}	NMB0456	NMB0456	N-acetylmuramoyl-L-alanine amidase	[TP0820-TP0247 (0.74644035), TP0067-TP0247 (0.79531366)]
COG0457	COG0860	NMB0872	NMB0872	Hypothetical protein {UniProtKB/TrEMBL:Q9JZW5}	NMB0987	NMB0987	Putative N-acetylmuramoyl-L-alanine amidase	[TP0820-TP0247 (0.74644035), TP0067-TP0247 (0.79531366)]
COG1186	COG1925	NMB2138	prfB	Peptide chain release factor 2 (RF-2)	NMB2045	ptsH	Phosphocarrier protein HPr (Histidine-containing protein)	[TP0576-TP0589 (0.79878455)]
COG0319	COG0333	NMB0538	NMB0538	UPF0054 protein NMB0538	NMB1911	rpmF	50S ribosomal protein L32	[TP0650-TP0807 (0.80809164)]
COG0195	COG1643	NMB1642	NMB1642	N utilization substance protein A	NMB2007	NMB2007	ATP-dependent RNA helicase HrpA, truncation	[TP0892-TP0526 (0.71912634)]
COG0195	COG1643	NMB1642	NMB1642	N utilization substance protein A	NMB2011	NMB2011	ATP-dependent RNA helicase HrpA, truncation	[TP0892-TP0526 (0.71912634)]
COG0216	COG0457	NMB1686	prfA	Peptide chain release factor 1 (RF-1)	NMB0872	NMB0872	Hypothetical protein {UniProtKB/TrEMBL:Q9JZW5}	[TP0051-TP0067 (0.7097377)]
COG1385	COG2204	NMB1925	NMB1925	Hypothetical protein {UniProtKB/TrEMBL:Q9JXQ8}	NMB1607	NMB1607	Sigma-54 dependent response regulator	[TP0032-TP0519 (0.67332727)]
COG1385	COG2204	NMB1925	NMB1925	Hypothetical protein {UniProtKB/TrEMBL:Q9JXQ8}	NMB0115	NMB0115	Nitrogen assimilation regulatory protein NtrX	[TP0032-TP0519 (0.67332727)]
COG0542	COG2204	NMB0836	NMB0836	ATP-dependent Clp protease, ATP-binding subunit	NMB1607	NMB1607	Sigma-54 dependent response regulator	[TP0071-TP0519 (0.6908589)]
COG0542	COG2204	NMB1472	clpB	Chaperone clpB {UniProtKB/Swiss-Prot:Q9JYQ8}	NMB0115	NMB0115	Nitrogen assimilation regulatory protein NtrX	[TP0071-TP0519 (0.6908589)]
COG0542	COG2204	NMB0836	NMB0836	ATP-dependent Clp protease, ATP-binding subunit	NMB0115	NMB0115	Nitrogen assimilation regulatory protein NtrX	[TP0071-TP0519 (0.6908589)]
COG0542	COG2204	NMB1472	clpB	Chaperone clpB {UniProtKB/Swiss-Prot:Q9JYQ8}	NMB1607	NMB1607	Sigma-54 dependent response regulator	[TP0071-TP0519 (0.6908589)]
COG1196	COG2236	NMB0545	NMB0545	Hypothetical protein {UniProtKB/TrEMBL:Q9K0P1}	NMB1912	NMB1912	Hypothetical protein {UniProtKB/TrEMBL:Q9JXR9}	[TP0367-TP0050 (0.68145895)]
COG0290	COG0457	NMB0721	infC	Translation initiation factor IF-3	NMB0872	NMB0872	Hypothetical protein {UniProtKB/TrEMBL:Q9JZW5}	[TP0850-TP0095 (0.6947713)]
COG0782	COG0860	NMB1430	greA	Transcription elongation factor greA (Transcript cleavage factor greA)	NMB0987	NMB0987	Putative N-acetylmuramoyl-L-alanine amidase	[TP0019-TP0247 (0.7668169)]
COG0782	COG0860	NMB0689	greB	Transcription elongation factor greB (Transcript cleavage factor greB)	NMB0987	NMB0987	Putative N-acetylmuramoyl-L-alanine amidase	[TP0019-TP0247 (0.7668169)]
COG0782	COG0860	NMB1430	greA	Transcription elongation factor greA (Transcript cleavage factor greA)	NMB1085	NMB1085	Putative N-acetylmuramoyl-L-alanine amidase	[TP0019-TP0247 (0.7668169)]
COG0782	COG0860	NMB0689	greB	Transcription elongation factor greB (Transcript cleavage factor greB)	NMB0456	NMB0456	N-acetylmuramoyl-L-alanine amidase	[TP0019-TP0247 (0.7668169)]
COG0782	COG0860	NMB1430	greA	Transcription elongation factor greA (Transcript cleavage factor greA)	NMB0456	NMB0456	N-acetylmuramoyl-L-alanine amidase	[TP0019-TP0247 (0.7668169)]
COG0782	COG0860	NMB0689	greB	Transcription elongation factor greB (Transcript cleavage factor greB)	NMB1085	NMB1085	Putative N-acetylmuramoyl-L-alanine amidase	[TP0019-TP0247 (0.7668169)]
COG0234	COG1619	NMB1973	groS	10 kDa chaperonin (Protein Cpn10) (groES protein)	NMB1620	NMB1620	Hypothetical protein {UniProtKB/TrEMBL:Q9JYE3}	[TP1013-TP0688 (0.6288964)]
COG0322	COG0353	NMB1326	uvrC	UvrABC system protein C (Protein uvrC) (Excinuclease ABC subunit C)	NMB1237	recR	Recombination protein recR	[TP0472-TP1004 (0.53674763)]
COG0771	COG1595	NMB0420	murD	UDP-N-acetylmuramoylalanine--D-glutamate ligase (EC 6.3.2.9) (UDP-N- acetylmuramoyl-L-alanyl-D-glutamate synthetase) (D-glutamic acid- adding enzyme)	NMB2144	NMB2144	Putative sigma factor {UniProtKB/TrEMBL:Q9JXA8}	[TP0903-TP0092 (0.6651206)]
COG0188	COG0305	NMB1384	NMB1384	DNA gyrase subunit A {UniProtKB/TrEMBL:Q9JYX5}	NMB0885	NMB0885	Replicative DNA helicase	[TP0005-TP0058 (0.73312306)]
COG0188	COG0305	NMB1384	NMB1384	DNA gyrase subunit A {UniProtKB/TrEMBL:Q9JYX5}	NMB0494	NMB0494	DNA helicase, truncation	[TP0005-TP0058 (0.73312306)]
COG0188	COG0305	NMB1605	NMB1605	Topoisomerase IV subunit A	NMB0885	NMB0885	Replicative DNA helicase	[TP0005-TP0058 (0.73312306)]
COG0188	COG0305	NMB1605	NMB1605	Topoisomerase IV subunit A	NMB0494	NMB0494	DNA helicase, truncation	[TP0005-TP0058 (0.73312306)]
COG1825	COG2812	NMB0876	ctc	50S ribosomal protein L25 (General stress protein CTC)	NMB1443	NMB1443	DNA polymerase III, subunits gamma and tau	[TP0372-TP1005 (0.6540257)]
COG0024	COG1121	NMB2093	NMB2093	Methionine aminopeptidase	NMB0588	NMB0588	ABC transporter, ATP-binding protein	[TP0842-TP0164 (0.77940726)]
COG0361	COG1214	NMB0163	infA	Translation initiation factor IF-1	NMB1871	NMB1871	Hypothetical protein {UniProtKB/TrEMBL:Q9JXV3}	[TP0097-TP0876 (0.56457245)]
COG1643	COG2137	NMB2007	NMB2007	ATP-dependent RNA helicase HrpA, truncation	NMB1479	recX	Regulatory protein recX	[TP0526-TP1023 (0.64955014)]
COG1643	COG2137	NMB2011	NMB2011	ATP-dependent RNA helicase HrpA, truncation	NMB1479	recX	Regulatory protein recX	[TP0526-TP1023 (0.64955014)]
COG0255	COG1011	NMB0150	rpmC	50S ribosomal protein L29	NMB0040	NMB0040	Putative hydrolase {UniProtKB/TrEMBL:Q9K1P1}	[TP0197-TP0158 (0.6077605)]
COG1108	COG2239	NMB0587	NMB0587	Membrane protein {UniProtKB/TrEMBL:Q9K0K7}	NMB1999	NMB1999	Magnesium transporter {UniProtKB/TrEMBL:Q9JXK2}	[TP0165-TP0917 (0.5215956)]
COG2204	COG2204	NMB1607	NMB1607	Sigma-54 dependent response regulator	NMB1607	NMB1607	Sigma-54 dependent response regulator	[TP0519-TP0519 (0.65939915)]
COG2204	COG2204	NMB0115	NMB0115	Nitrogen assimilation regulatory protein NtrX	NMB1607	NMB1607	Sigma-54 dependent response regulator	[TP0519-TP0519 (0.65939915)]
COG2204	COG2204	NMB1607	NMB1607	Sigma-54 dependent response regulator	NMB0115	NMB0115	Nitrogen assimilation regulatory protein NtrX	[TP0519-TP0519 (0.65939915)]
COG2204	COG2204	NMB0115	NMB0115	Nitrogen assimilation regulatory protein NtrX	NMB0115	NMB0115	Nitrogen assimilation regulatory protein NtrX	[TP0519-TP0519 (0.65939915)]
COG0546	COG0739	NMB1830	NMB1830	Putative phosphoglycolate phosphatase	NMB0315	NMB0315	Hypothetical protein {UniProtKB/TrEMBL:Q9K163}	[TP0554-TP0782 (0.73069036)]
COG0546	COG0739	NMB0620	NMB0620	Phosphoglycolate phosphatase	NMB0315	NMB0315	Hypothetical protein {UniProtKB/TrEMBL:Q9K163}	[TP0554-TP0782 (0.73069036)]
COG0546	COG0739	NMB1830	NMB1830	Putative phosphoglycolate phosphatase	NMB1483	NMB1483	Putative lipoprotein NlpD	[TP0554-TP0782 (0.73069036)]
COG0546	COG0739	NMB0620	NMB0620	Phosphoglycolate phosphatase	NMB1483	NMB1483	Putative lipoprotein NlpD	[TP0554-TP0782 (0.73069036)]
COG0242	COG1187	NMB0110	def	Peptide deformylase (EC 3.5.1.88) (PDF) (Polypeptide deformylase)	NMB1298	NMB1298	Ribosomal small subunit pseudouridine synthase A	[TP0757-TP0459 (0.5284328)]
COG0242	COG1187	NMB0110	def	Peptide deformylase (EC 3.5.1.88) (PDF) (Polypeptide deformylase)	NMB0806	NMB0806	Hypothetical protein {UniProtKB/TrEMBL:Q9K020}	[TP0757-TP0459 (0.5284328)]
COG0242	COG1187	NMB0110	def	Peptide deformylase (EC 3.5.1.88) (PDF) (Polypeptide deformylase)	NMB1496	NMB1496	Hypothetical protein {UniProtKB/TrEMBL:Q9JYN7}	[TP0757-TP0459 (0.5284328)]
COG0242	COG1187	NMB0110	def	Peptide deformylase (EC 3.5.1.88) (PDF) (Polypeptide deformylase)	NMB1361	NMB1361	Hypothetical protein {UniProtKB/TrEMBL:Q9JYZ4}	[TP0757-TP0459 (0.5284328)]
COG0457	COG0558	NMB0872	NMB0872	Hypothetical protein {UniProtKB/TrEMBL:Q9JZW5}	NMB1588	NMB1588	CDP-diacylglycerol--glycerol-3-phosphate	[TP0067-TP0730 (0.86096925)]
COG0020	COG1508	NMB0186	uppS	Undecaprenyl pyrophosphate synthetase (EC 2.5.1.31) (UPP synthetase) (Di-trans,poly-cis-decaprenylcistransferase) (Undecaprenyl diphosphate synthase) (UDS)	NMB0217	NMB0217	Putative RNA polymerase sigma-54 factor RpoN	[TP0603-TP0111 (0.79878455)]
COG1385	COG2812	NMB1925	NMB1925	Hypothetical protein {UniProtKB/TrEMBL:Q9JXQ8}	NMB1443	NMB1443	DNA polymerase III, subunits gamma and tau	[TP0276-TP1005 (0.66627616)]
COG0217	COG0739	NMB1648	NMB1648	Hypothetical UPF0082 protein NMB1648	NMB1483	NMB1483	Putative lipoprotein NlpD	[TP0474-TP0864 (0.82349855)]
COG0217	COG0739	NMB1648	NMB1648	Hypothetical UPF0082 protein NMB1648	NMB0315	NMB0315	Hypothetical protein {UniProtKB/TrEMBL:Q9K163}	[TP0474-TP0864 (0.82349855)]
COG0242	COG0254	NMB0110	def	Peptide deformylase (EC 3.5.1.88) (PDF) (Polypeptide deformylase)	NMB1956	rpmE	50S ribosomal protein L31	[TP0757-TP0255 (0.6434887)]
COG0242	COG0254	NMB0110	def	Peptide deformylase (EC 3.5.1.88) (PDF) (Polypeptide deformylase)	NMB0942	rpmE2	50S ribosomal protein L31 type B	[TP0757-TP0255 (0.6434887)]
COG0442	COG1466	NMB1339	NMB1339	Prolyl-tRNA synthetase {UniProtKB/TrEMBL:Q9JZ14}	NMB0708	NMB0708	DNA polymerase III, delta subunit	[TP0160-TP0588 (0.66563916)]
COG0305	COG0593	NMB0494	NMB0494	DNA helicase, truncation	NMB1076	NMB1076	DnaA-related protein {UniProtKB/TrEMBL:Q9JZF5}	[TP0058-TP0001 (0.9013428)]
COG0305	COG0593	NMB0885	NMB0885	Replicative DNA helicase	NMB1076	NMB1076	DnaA-related protein {UniProtKB/TrEMBL:Q9JZF5}	[TP0058-TP0001 (0.9013428)]
COG0305	COG0593	NMB0885	NMB0885	Replicative DNA helicase	NMB1903	dnaA	Chromosomal replication initiator protein dnaA	[TP0058-TP0001 (0.9013428)]
COG0305	COG0593	NMB0494	NMB0494	DNA helicase, truncation	NMB1903	dnaA	Chromosomal replication initiator protein dnaA	[TP0058-TP0001 (0.9013428)]
COG0772	COG2239	NMB0421	NMB0421	Cell division protein FtsW	NMB1999	NMB1999	Magnesium transporter {UniProtKB/TrEMBL:Q9JXK2}	[TP0501-TP0917 (0.53388965), TP0387-TP0917 (0.61041105)]
COG0178	COG1197	NMB0962	uvrA	UvrABC system protein A (UvrA protein) (Excinuclease ABC subunit A)	NMB1281	NMB1281	Transcription-repair coupling factor	[TP0514-TP0344 (0.9414915)]
COG0264	COG0544	NMB2102	tsf	Elongation factor Ts (EF-Ts)	NMB1313	tig	Trigger factor {UniProtKB/Swiss-Prot:Q9JZ37}	[TP0605-TP0506 (0.9100214)]
COG0495	COG1475	NMB1897	leuS	Leucyl-tRNA synthetase (EC 6.1.1.4) (Leucine--tRNA ligase) (LeuRS)	NMB1944	parB	Probable chromosome partitioning protein parB	[TP0586-TP0271 (0.63095015)]
COG0099	COG0216	NMB0165	rpsM	30S ribosomal protein S13	NMB1686	prfA	Peptide chain release factor 1 (RF-1)	[TP0210-TP0051 (0.8775348)]
COG0442	COG0552	NMB1339	NMB1339	Prolyl-tRNA synthetase {UniProtKB/TrEMBL:Q9JZ14}	NMB0045	pilA	Cell division protein ftsY homolog	[TP0160-TP0578 (0.56216276)]
COG0242	COG0319	NMB0110	def	Peptide deformylase (EC 3.5.1.88) (PDF) (Polypeptide deformylase)	NMB0538	NMB0538	UPF0054 protein NMB0538	[TP0757-TP0650 (0.630912)]
COG0178	COG0845	NMB0962	uvrA	UvrABC system protein A (UvrA protein) (Excinuclease ABC subunit A)	NMB0548	NMB0548	AcrA/AcrE family protein	[TP0514-TP0965 (0.87363523)]
COG0178	COG0845	NMB0962	uvrA	UvrABC system protein A (UvrA protein) (Excinuclease ABC subunit A)	NMB1716	NMB1716	Membrane fusion protein	[TP0514-TP0965 (0.87363523)]
COG0178	COG0845	NMB0962	uvrA	UvrABC system protein A (UvrA protein) (Excinuclease ABC subunit A)	NMB1738	NMB1738	Putative secretion protein	[TP0514-TP0965 (0.87363523)]
COG0457	COG0566	NMB0872	NMB0872	Hypothetical protein {UniProtKB/TrEMBL:Q9JZW5}	NMB0931	rlmB	23S rRNA (guanosine-2'-O-)-methyltransferase rlmB (EC 2.1.1.-) (23S rRNA Gm2251 2'-O-methyltransferase)	[TP0095-TP0054 (0.73981166)]
COG0457	COG0566	NMB0872	NMB0872	Hypothetical protein {UniProtKB/TrEMBL:Q9JZW5}	NMB1179	NMB1179	RNA methyltransferase, TrmH family	[TP0095-TP0054 (0.73981166)]
COG0457	COG0566	NMB0872	NMB0872	Hypothetical protein {UniProtKB/TrEMBL:Q9JZW5}	NMB1141	NMB1141	RNA methyltransferase, TrmH family	[TP0095-TP0054 (0.73981166)]
COG0465	COG0558	NMB0798	NMB0798	Cell division protein FtsH	NMB1588	NMB1588	CDP-diacylglycerol--glycerol-3-phosphate	[TP0765-TP0256 (0.8653493)]
COG0024	COG0462	NMB2093	NMB2093	Methionine aminopeptidase	NMB0875	prs	Ribose-phosphate pyrophosphokinase (EC 2.7.6.1) (RPPK) (Phosphoribosyl pyrophosphate synthetase) (P-Rib-PP synthetase) (PRPP synthetase)	[TP0842-TP0294 (0.8762697)]
COG0125	COG0361	NMB0670	tmk	Thymidylate kinase {UniProtKB/Swiss-Prot:Q9K0D9}	NMB0163	infA	Translation initiation factor IF-1	[TP0354-TP0097 (0.8382038)]
COG0319	COG0787	NMB0538	NMB0538	UPF0054 protein NMB0538	NMB1651	alr	Alanine racemase {UniProtKB/Swiss-Prot:Q9JYC4}	[TP0650-TP0681 (0.82058704)]
COG0849	COG1595	NMB0426	NMB0426	Cell division protein FtsA	NMB2144	NMB2144	Putative sigma factor {UniProtKB/TrEMBL:Q9JXA8}	[TP0389-TP0092 (0.66770643)]
COG0739	COG2204	NMB0315	NMB0315	Hypothetical protein {UniProtKB/TrEMBL:Q9K163}	NMB0115	NMB0115	Nitrogen assimilation regulatory protein NtrX	[TP0706-TP0519 (0.80130965)]
COG0739	COG2204	NMB1483	NMB1483	Putative lipoprotein NlpD	NMB0115	NMB0115	Nitrogen assimilation regulatory protein NtrX	[TP0706-TP0519 (0.80130965)]
COG0739	COG2204	NMB0315	NMB0315	Hypothetical protein {UniProtKB/TrEMBL:Q9K163}	NMB1607	NMB1607	Sigma-54 dependent response regulator	[TP0706-TP0519 (0.80130965)]
COG0739	COG2204	NMB1483	NMB1483	Putative lipoprotein NlpD	NMB1607	NMB1607	Sigma-54 dependent response regulator	[TP0706-TP0519 (0.80130965)]
COG0036	COG2001	NMB1244	NMB1244	Ribulose-phosphate 3-epimerase	NMB0410	mraZ	Protein mraZ {UniProtKB/Swiss-Prot:Q9K0Z1}	[TP0945-TP0383 (0.685165)]
COG0280	COG0457	NMB0631	NMB0631	Putative phosphate acetyltransferase Pta	NMB0872	NMB0872	Hypothetical protein {UniProtKB/TrEMBL:Q9JZW5}	[TP0094-TP0067 (0.5068833)]
COG0457	COG0495	NMB0872	NMB0872	Hypothetical protein {UniProtKB/TrEMBL:Q9JZW5}	NMB1897	leuS	Leucyl-tRNA synthetase (EC 6.1.1.4) (Leucine--tRNA ligase) (LeuRS)	[TP0067-TP0586 (0.714839)]
COG0257	COG0472	NMB0164	NMB0164	50S ribosomal protein L36 1	NMB0418	mraY	Phospho-N-acetylmuramoyl-pentapeptide-transferase (EC 2.7.8.13) (UDP- MurNAc-pentapeptide phosphotransferase)	[TP0209-TP0345 (0.64932555)]
COG0257	COG0472	NMB0941	NMB0941	50S ribosomal protein L36 2	NMB0418	mraY	Phospho-N-acetylmuramoyl-pentapeptide-transferase (EC 2.7.8.13) (UDP- MurNAc-pentapeptide phosphotransferase)	[TP0209-TP0345 (0.64932555)]
COG0358	COG0457	NMB1537	dnaG	DNA primase {UniProtKB/Swiss-Prot:P57029}	NMB0872	NMB0872	Hypothetical protein {UniProtKB/TrEMBL:Q9JZW5}	[TP0492-TP0648 (0.5111708)]
COG0024	COG0125	NMB2093	NMB2093	Methionine aminopeptidase	NMB0670	tmk	Thymidylate kinase {UniProtKB/Swiss-Prot:Q9K0D9}	[TP0842-TP0354 (0.8096375)]
COG0257	COG0779	NMB0164	NMB0164	50S ribosomal protein L36 1	NMB1641	NMB1641	Hypothetical UPF0090 protein NMB1641	[TP0209-TP0893 (0.7461857)]
COG0257	COG0779	NMB0941	NMB0941	50S ribosomal protein L36 2	NMB1641	NMB1641	Hypothetical UPF0090 protein NMB1641	[TP0209-TP0893 (0.7461857)]
COG0457	COG0845	NMB0872	NMB0872	Hypothetical protein {UniProtKB/TrEMBL:Q9JZW5}	NMB1738	NMB1738	Putative secretion protein	[TP0648-TP0965 (0.54118866)]
COG0457	COG0845	NMB0872	NMB0872	Hypothetical protein {UniProtKB/TrEMBL:Q9JZW5}	NMB0548	NMB0548	AcrA/AcrE family protein	[TP0648-TP0965 (0.54118866)]
COG0457	COG0845	NMB0872	NMB0872	Hypothetical protein {UniProtKB/TrEMBL:Q9JZW5}	NMB1716	NMB1716	Membrane fusion protein	[TP0648-TP0965 (0.54118866)]
COG0760	COG2239	NMB0281	NMB0281	Peptidyl-prolyl cis-trans isomerase	NMB1999	NMB1999	Magnesium transporter {UniProtKB/TrEMBL:Q9JXK2}	[TP1016-TP0917 (0.81817394)]
COG0760	COG2239	NMB0346	NMB0346	Hypothetical protein {UniProtKB/TrEMBL:Q9K144}	NMB1999	NMB1999	Magnesium transporter {UniProtKB/TrEMBL:Q9JXK2}	[TP1016-TP0917 (0.81817394)]
COG0760	COG2239	NMB0345	NMB0345	Putative cell-binding factor	NMB1999	NMB1999	Magnesium transporter {UniProtKB/TrEMBL:Q9JXK2}	[TP1016-TP0917 (0.81817394)]
COG0760	COG2239	NMB1238	NMB1238	Peptidyl-prolyl cis-trans isomerase-related	NMB1999	NMB1999	Magnesium transporter {UniProtKB/TrEMBL:Q9JXK2}	[TP1016-TP0917 (0.81817394)]
COG0782	COG1057	NMB1430	greA	Transcription elongation factor greA (Transcript cleavage factor greA)	NMB2024	nadD	Probable nicotinate-nucleotide adenylyltransferase (EC 2.7.7.18) (Deamido-NAD(+) pyrophosphorylase) (Deamido-NAD(+) diphosphorylase) (Nicotinate mononucleotide adenylyltransferase) (NaMN adenylyltransferase)	[TP0019-TP0741 (0.75909394)]
COG0782	COG1057	NMB0689	greB	Transcription elongation factor greB (Transcript cleavage factor greB)	NMB2024	nadD	Probable nicotinate-nucleotide adenylyltransferase (EC 2.7.7.18) (Deamido-NAD(+) pyrophosphorylase) (Deamido-NAD(+) diphosphorylase) (Nicotinate mononucleotide adenylyltransferase) (NaMN adenylyltransferase)	[TP0019-TP0741 (0.75909394)]
COG0090	COG1643	NMB0145	rplB	50S ribosomal protein L2	NMB2011	NMB2011	ATP-dependent RNA helicase HrpA, truncation	[TP0192-TP0526 (0.71912634)]
COG0090	COG1643	NMB0145	rplB	50S ribosomal protein L2	NMB2007	NMB2007	ATP-dependent RNA helicase HrpA, truncation	[TP0192-TP0526 (0.71912634)]
COG0012	COG0188	NMB1838	NMB1838	Putative GTP-binding protein	NMB1605	NMB1605	Topoisomerase IV subunit A	[TP0124-TP0005 (0.7149395)]
COG0012	COG0188	NMB1838	NMB1838	Putative GTP-binding protein	NMB1384	NMB1384	DNA gyrase subunit A {UniProtKB/TrEMBL:Q9JYX5}	[TP0124-TP0005 (0.7149395)]
COG0457	COG1643	NMB0872	NMB0872	Hypothetical protein {UniProtKB/TrEMBL:Q9JZW5}	NMB2011	NMB2011	ATP-dependent RNA helicase HrpA, truncation	[TP0067-TP0526 (0.80406195)]
COG0457	COG1643	NMB0872	NMB0872	Hypothetical protein {UniProtKB/TrEMBL:Q9JZW5}	NMB2007	NMB2007	ATP-dependent RNA helicase HrpA, truncation	[TP0067-TP0526 (0.80406195)]
COG0462	COG0492	NMB0875	prs	Ribose-phosphate pyrophosphokinase (EC 2.7.6.1) (RPPK) (Phosphoribosyl pyrophosphate synthetase) (P-Rib-PP synthetase) (PRPP synthetase)	NMB1324	NMB1324	Thioredoxin reductase {UniProtKB/TrEMBL:Q9JZ28}	[TP0294-TP0814 (0.8323514)]
COG0124	COG0254	NMB0854	hisS	Histidyl-tRNA synthetase (EC 6.1.1.21) (Histidine--tRNA ligase) (HisRS)	NMB0942	rpmE2	50S ribosomal protein L31 type B	[TP0641-TP0255 (0.65973145)]
COG0124	COG0254	NMB0854	hisS	Histidyl-tRNA synthetase (EC 6.1.1.21) (Histidine--tRNA ligase) (HisRS)	NMB1956	rpmE	50S ribosomal protein L31	[TP0641-TP0255 (0.65973145)]
COG0178	COG0272	NMB0962	uvrA	UvrABC system protein A (UvrA protein) (Excinuclease ABC subunit A)	NMB0666	NMB0666	DNA ligase {UniProtKB/TrEMBL:Q9K0E3}	[TP0514-TP0634 (0.7537598)]
COG0257	COG2204	NMB0164	NMB0164	50S ribosomal protein L36 1	NMB0115	NMB0115	Nitrogen assimilation regulatory protein NtrX	[TP0209-TP0519 (0.6010877)]
COG0257	COG2204	NMB0164	NMB0164	50S ribosomal protein L36 1	NMB1607	NMB1607	Sigma-54 dependent response regulator	[TP0209-TP0519 (0.6010877)]
COG0257	COG2204	NMB0941	NMB0941	50S ribosomal protein L36 2	NMB0115	NMB0115	Nitrogen assimilation regulatory protein NtrX	[TP0209-TP0519 (0.6010877)]
COG0257	COG2204	NMB0941	NMB0941	50S ribosomal protein L36 2	NMB1607	NMB1607	Sigma-54 dependent response regulator	[TP0209-TP0519 (0.6010877)]
COG1135	COG1466	NMB1948	NMB1948	ABC transporter, ATP-binding protein	NMB0708	NMB0708	DNA polymerase III, delta subunit	[TP0120-TP0588 (0.7896185)]
COG0608	COG1159	NMB0842	NMB0842	Single-stranded-DNA-specific exonuclease RecJ	NMB0687	era	GTP-binding protein era homolog	[TP0704-TP0541 (0.7586372)]
COG0242	COG0263	NMB0110	def	Peptide deformylase (EC 3.5.1.88) (PDF) (Polypeptide deformylase)	NMB1069	proB	Glutamate 5-kinase (EC 2.7.2.11) (Gamma-glutamyl kinase) (GK)	[TP0757-TP0351 (0.5771584)]
COG1115	COG2239	NMB0177	NMB0177	Putative sodium/alanine symporter	NMB1999	NMB1999	Magnesium transporter {UniProtKB/TrEMBL:Q9JXK2}	[TP0414-TP0917 (0.53720385)]
COG1115	COG2239	NMB1647	NMB1647	Putative amino acid symporter	NMB1999	NMB1999	Magnesium transporter {UniProtKB/TrEMBL:Q9JXK2}	[TP0414-TP0917 (0.53720385)]
COG1115	COG2239	NMB0194	NMB0194	Putative amino acid symporter	NMB1999	NMB1999	Magnesium transporter {UniProtKB/TrEMBL:Q9JXK2}	[TP0414-TP0917 (0.53720385)]
COG0566	COG1589	NMB1141	NMB1141	RNA methyltransferase, TrmH family	NMB0425	NMB0425	Cell division protein FtsQ	[TP0109-TP0388 (0.8512026)]
COG0566	COG1589	NMB0931	rlmB	23S rRNA (guanosine-2'-O-)-methyltransferase rlmB (EC 2.1.1.-) (23S rRNA Gm2251 2'-O-methyltransferase)	NMB0425	NMB0425	Cell division protein FtsQ	[TP0109-TP0388 (0.8512026)]
COG0566	COG1589	NMB1179	NMB1179	RNA methyltransferase, TrmH family	NMB0425	NMB0425	Cell division protein FtsQ	[TP0109-TP0388 (0.8512026)]
COG0124	COG0546	NMB0854	hisS	Histidyl-tRNA synthetase (EC 6.1.1.21) (Histidine--tRNA ligase) (HisRS)	NMB0620	NMB0620	Phosphoglycolate phosphatase	[TP0641-TP0554 (0.5196431)]
COG0124	COG0546	NMB0854	hisS	Histidyl-tRNA synthetase (EC 6.1.1.21) (Histidine--tRNA ligase) (HisRS)	NMB1830	NMB1830	Putative phosphoglycolate phosphatase	[TP0641-TP0554 (0.5196431)]
COG0257	COG0773	NMB0164	NMB0164	50S ribosomal protein L36 1	NMB0423	murC	UDP-N-acetylmuramate--L-alanine ligase (EC 6.3.2.8) (UDP-N- acetylmuramoyl-L-alanine synthetase)	[TP0209-TP0341 (0.6926446)]
COG0257	COG0773	NMB0164	NMB0164	50S ribosomal protein L36 1	NMB1183	NMB1183	UDP-N-acetylmuramate:L-alanyl-gamma-D-glutamyl-me	[TP0209-TP0341 (0.6926446)]
COG0257	COG0773	NMB0941	NMB0941	50S ribosomal protein L36 2	NMB0423	murC	UDP-N-acetylmuramate--L-alanine ligase (EC 6.3.2.8) (UDP-N- acetylmuramoyl-L-alanine synthetase)	[TP0209-TP0341 (0.6926446)]
COG0257	COG0773	NMB0164	NMB0164	50S ribosomal protein L36 1	NMB1145	NMB1145	UDP-N-acetylmuramate:L-alanyl-gamma-D-glutamyl-me	[TP0209-TP0341 (0.6926446)]
COG0257	COG0773	NMB0941	NMB0941	50S ribosomal protein L36 2	NMB1183	NMB1183	UDP-N-acetylmuramate:L-alanyl-gamma-D-glutamyl-me	[TP0209-TP0341 (0.6926446)]
COG0257	COG0773	NMB0941	NMB0941	50S ribosomal protein L36 2	NMB1145	NMB1145	UDP-N-acetylmuramate:L-alanyl-gamma-D-glutamyl-me	[TP0209-TP0341 (0.6926446)]
COG0457	COG2204	NMB0872	NMB0872	Hypothetical protein {UniProtKB/TrEMBL:Q9JZW5}	NMB0115	NMB0115	Nitrogen assimilation regulatory protein NtrX	[TP0067-TP0519 (0.7741208)]
COG0457	COG2204	NMB0872	NMB0872	Hypothetical protein {UniProtKB/TrEMBL:Q9JZW5}	NMB1607	NMB1607	Sigma-54 dependent response regulator	[TP0067-TP0519 (0.7741208)]
COG0257	COG0681	NMB0941	NMB0941	50S ribosomal protein L36 2	NMB0765	NMB0765	Signal peptidase I {UniProtKB/TrEMBL:Q9K056}	[TP0209-TP0926 (0.69083804)]
COG0257	COG0681	NMB0164	NMB0164	50S ribosomal protein L36 1	NMB0765	NMB0765	Signal peptidase I {UniProtKB/TrEMBL:Q9K056}	[TP0209-TP0926 (0.69083804)]
COG1121	COG2204	NMB0588	NMB0588	ABC transporter, ATP-binding protein	NMB0115	NMB0115	Nitrogen assimilation regulatory protein NtrX	[TP0035-TP0519 (0.5085169)]
COG1121	COG2204	NMB0588	NMB0588	ABC transporter, ATP-binding protein	NMB1607	NMB1607	Sigma-54 dependent response regulator	[TP0035-TP0519 (0.5085169)]
COG0528	COG4591	NMB2103	pyrH	Uridylate kinase (EC 2.7.4.-) (UK) (Uridine monophosphate kinase) (UMP kinase)	NMB1235	lolC	Lipoprotein-releasing system transmembrane protein lolC	[TP0099-TP0580 (0.8561369)]
COG0228	COG0546	NMB0592	rpsP	30S ribosomal protein S16	NMB1830	NMB1830	Putative phosphoglycolate phosphatase	[TP0905-TP0554 (0.5352583)]
COG0228	COG0546	NMB0592	rpsP	30S ribosomal protein S16	NMB0620	NMB0620	Phosphoglycolate phosphatase	[TP0905-TP0554 (0.5352583)]
COG0503	COG1488	NMB1662	apt	Adenine phosphoribosyltransferase (EC 2.4.2.7) (APRT)	NMB1505	pncB	Nicotinate phosphoribosyltransferase (EC 2.4.2.11) (NAPRTase)	[TP1039-TP0628 (0.6658587)]
COG0770	COG2001	NMB0416	NMB0416	UDP-N-acetylmuramoylalanyl-D-glutamyl-2,	NMB0410	mraZ	Protein mraZ {UniProtKB/Swiss-Prot:Q9K0Z1}	[TP0386-TP0383 (0.8315325)]
COG0051	COG2204	NMB0140	rpsJ	30S ribosomal protein S10	NMB0115	NMB0115	Nitrogen assimilation regulatory protein NtrX	[TP0188-TP0519 (0.6307204)]
COG0051	COG2204	NMB0140	rpsJ	30S ribosomal protein S10	NMB1607	NMB1607	Sigma-54 dependent response regulator	[TP0188-TP0519 (0.6307204)]
COG0249	COG0546	NMB2160	mutS	DNA mismatch repair protein mutS	NMB0620	NMB0620	Phosphoglycolate phosphatase	[TP0328-TP0554 (0.5196431)]
COG0249	COG0546	NMB2160	mutS	DNA mismatch repair protein mutS	NMB1830	NMB1830	Putative phosphoglycolate phosphatase	[TP0328-TP0554 (0.5196431)]
COG0234	COG0803	NMB1973	groS	10 kDa chaperonin (Protein Cpn10) (groES protein)	NMB0586	NMB0586	Putative adhesin {UniProtKB/TrEMBL:Q9K0K8}	[TP1013-TP0163 (0.67160416)]
COG0162	COG2834	NMB1835	tyrS	Tyrosyl-tRNA synthetase (EC 6.1.1.1) (Tyrosine--tRNA ligase) (TyrRS)	NMB0622	lolA	Outer-membrane lipoprotein carrier protein precursor	[TP0834-TP0333 (0.5313641)]
COG0342	COG0546	NMB0607	NMB0607	Protein-export membrane protein SecD	NMB0620	NMB0620	Phosphoglycolate phosphatase	[TP0410-TP0554 (0.6160348)]
COG0342	COG0546	NMB0607	NMB0607	Protein-export membrane protein SecD	NMB1830	NMB1830	Putative phosphoglycolate phosphatase	[TP0410-TP0554 (0.6160348)]
COG0227	COG0492	NMB0321	rpmB	50S ribosomal protein L28	NMB1324	NMB1324	Thioredoxin reductase {UniProtKB/TrEMBL:Q9JZ28}	[TP0362-TP0814 (0.801083)]
COG0051	COG1192	NMB0140	rpsJ	30S ribosomal protein S10	NMB0191	NMB0191	ParA family protein {UniProtKB/TrEMBL:Q9K1G2}	[TP0188-TP0272 (0.7732025)]
COG0098	COG0803	NMB0159	rpsE	30S ribosomal protein S5	NMB0586	NMB0586	Putative adhesin {UniProtKB/TrEMBL:Q9K0K8}	[TP0206-TP0163 (0.74372905)]
COG0249	COG0457	NMB2160	mutS	DNA mismatch repair protein mutS	NMB0872	NMB0872	Hypothetical protein {UniProtKB/TrEMBL:Q9JZW5}	[TP0328-TP0095 (0.63719666)]
COG0442	COG0459	NMB1339	NMB1339	Prolyl-tRNA synthetase {UniProtKB/TrEMBL:Q9JZ14}	NMB1972	groL	60 kDa chaperonin (Protein Cpn60) (groEL protein) (63 kDa stress protein) (GSP63) (HSP60)	[TP0160-TP0030 (0.7719589)]
COG0255	COG1354	NMB0150	rpmC	50S ribosomal protein L29	NMB1504	NMB1504	Segregation and condensation protein A	[TP0197-TP0691 (0.70609456)]
COG0341	COG2239	NMB0608	NMB0608	Protein-export membrane protein SecF	NMB1999	NMB1999	Magnesium transporter {UniProtKB/TrEMBL:Q9JXK2}	[TP0411-TP0917 (0.6093018)]
COG0036	COG1573	NMB1244	NMB1244	Ribulose-phosphate 3-epimerase	NMB1873	NMB1873	Putative DNA polymerase, bacteriophage-type	[TP0945-TP0229 (0.685165)]
COG0217	COG0481	NMB1648	NMB1648	Hypothetical UPF0082 protein NMB1648	NMB0766	lepA	GTP-binding protein lepA	[TP0474-TP0510 (0.76600474)]
COG0178	COG0357	NMB0962	uvrA	UvrABC system protein A (UvrA protein) (Excinuclease ABC subunit A)	NMB0190	gidB	Methyltransferase gidB (EC 2.1.-.-) (Glucose-inhibited division protein B)	[TP0514-TP0946 (0.8569251)]
COG0472	COG2239	NMB0418	mraY	Phospho-N-acetylmuramoyl-pentapeptide-transferase (EC 2.7.8.13) (UDP- MurNAc-pentapeptide phosphotransferase)	NMB1999	NMB1999	Magnesium transporter {UniProtKB/TrEMBL:Q9JXK2}	[TP0345-TP0917 (0.5059451)]
COG0330	COG0772	NMB1220	NMB1220	Stomatin/Mec-2 family protein	NMB0421	NMB0421	Cell division protein FtsW	[TP0113-TP0501 (0.70068353)]
COG0267	COG2137	NMB0322	NMB0322	50S ribosomal protein L33	NMB1479	recX	Regulatory protein recX	[TP0234-TP1023 (0.5769722)]
COG1109	COG1488	NMB1690	glmM	Phosphoglucosamine mutase (EC 5.4.2.10)	NMB1505	pncB	Nicotinate phosphoribosyltransferase (EC 2.4.2.11) (NAPRTase)	[TP0413-TP0628 (0.6598422)]
COG1109	COG1488	NMB0790	pgm	Phosphoglucomutase (EC 5.4.2.2) (Glucose phosphomutase) (PGM)	NMB1505	pncB	Nicotinate phosphoribosyltransferase (EC 2.4.2.11) (NAPRTase)	[TP0413-TP0628 (0.6598422)]
COG0143	COG0217	NMB0030	metG	Methionyl-tRNA synthetase (EC 6.1.1.10) (Methionine--tRNA ligase) (MetRS)	NMB1648	NMB1648	Hypothetical UPF0082 protein NMB1648	[TP0798-TP0474 (0.7790581)]
COG0357	COG0442	NMB0190	gidB	Methyltransferase gidB (EC 2.1.-.-) (Glucose-inhibited division protein B)	NMB1339	NMB1339	Prolyl-tRNA synthetase {UniProtKB/TrEMBL:Q9JZ14}	[TP0946-TP0160 (0.6515529)]
COG0566	COG2204	NMB1141	NMB1141	RNA methyltransferase, TrmH family	NMB0115	NMB0115	Nitrogen assimilation regulatory protein NtrX	[TP0054-TP0519 (0.63495165)]
COG0566	COG2204	NMB1141	NMB1141	RNA methyltransferase, TrmH family	NMB1607	NMB1607	Sigma-54 dependent response regulator	[TP0054-TP0519 (0.63495165)]
COG0566	COG2204	NMB0931	rlmB	23S rRNA (guanosine-2'-O-)-methyltransferase rlmB (EC 2.1.1.-) (23S rRNA Gm2251 2'-O-methyltransferase)	NMB0115	NMB0115	Nitrogen assimilation regulatory protein NtrX	[TP0054-TP0519 (0.63495165)]
COG0566	COG2204	NMB0931	rlmB	23S rRNA (guanosine-2'-O-)-methyltransferase rlmB (EC 2.1.1.-) (23S rRNA Gm2251 2'-O-methyltransferase)	NMB1607	NMB1607	Sigma-54 dependent response regulator	[TP0054-TP0519 (0.63495165)]
COG0566	COG2204	NMB1179	NMB1179	RNA methyltransferase, TrmH family	NMB0115	NMB0115	Nitrogen assimilation regulatory protein NtrX	[TP0054-TP0519 (0.63495165)]
COG0566	COG2204	NMB1179	NMB1179	RNA methyltransferase, TrmH family	NMB1607	NMB1607	Sigma-54 dependent response regulator	[TP0054-TP0519 (0.63495165)]
COG1752	COG2011	NMB2139	NMB2139	Hypothetical protein {UniProtKB/TrEMBL:Q9JXB2}	NMB1947	NMB1947	ABC transporter, permease protein	[TP1033-TP0119 (0.6374247)]
COG0564	COG1200	NMB2018	NMB2018	Hypothetical protein {UniProtKB/TrEMBL:Q9JXJ0}	NMB1788	NMB1788	ATP-dependent DNA helicase RecG	[TP0339-TP0687 (0.85149276)]
COG0564	COG1200	NMB0867	NMB0867	YabO/YceC/SfhB family protein	NMB1788	NMB1788	ATP-dependent DNA helicase RecG	[TP0339-TP0687 (0.85149276)]
COG0564	COG1200	NMB0198	NMB0198	Ribosomal large subunit pseudouridine synthase C	NMB1788	NMB1788	ATP-dependent DNA helicase RecG	[TP0339-TP0687 (0.85149276)]
COG0564	COG1200	NMB0704	rluD	Ribosomal large subunit pseudouridine synthase D (EC 5.4.99.-) (rRNA- uridine isomerase D) (rRNA pseudouridylate synthase D)	NMB1788	NMB1788	ATP-dependent DNA helicase RecG	[TP0339-TP0687 (0.85149276)]
COG0772	COG1115	NMB0421	NMB0421	Cell division protein FtsW	NMB0177	NMB0177	Putative sodium/alanine symporter	[TP0501-TP0998 (0.70629925)]
COG0772	COG1115	NMB0421	NMB0421	Cell division protein FtsW	NMB1647	NMB1647	Putative amino acid symporter	[TP0501-TP0998 (0.70629925)]
COG0772	COG1115	NMB0421	NMB0421	Cell division protein FtsW	NMB0194	NMB0194	Putative amino acid symporter	[TP0501-TP0998 (0.70629925)]
COG0457	COG2812	NMB0872	NMB0872	Hypothetical protein {UniProtKB/TrEMBL:Q9JZW5}	NMB1443	NMB1443	DNA polymerase III, subunits gamma and tau	[TP0067-TP1005 (0.5652097)]
COG0457	COG1396	NMB0872	NMB0872	Hypothetical protein {UniProtKB/TrEMBL:Q9JZW5}	NMB0121	NMB0121	Hypothetical protein {UniProtKB/TrEMBL:Q9K1J7}	[TP0648-TP0461 (0.6214171)]
COG0457	COG1396	NMB0872	NMB0872	Hypothetical protein {UniProtKB/TrEMBL:Q9JZW5}	NMB1204	NMB1204	Transcriptional regulator	[TP0648-TP0461 (0.6214171)]
COG0457	COG1396	NMB0872	NMB0872	Hypothetical protein {UniProtKB/TrEMBL:Q9JZW5}	NMB1007	NMB1007	Transcriptional regulator	[TP0648-TP0461 (0.6214171)]
COG0237	COG1493	NMB0331	coaE	Dephospho-CoA kinase (EC 2.7.1.24) (Dephosphocoenzyme A kinase)	NMB0737	hprK	HPr kinase/phosphorylase (EC 2.7.11.-) (EC 2.7.4.-) (HPrK/P) (HPr(Ser) kinase/phosphorylase)	[TP0296-TP0591 (0.7885255)]
COG0124	COG0124	NMB0854	hisS	Histidyl-tRNA synthetase (EC 6.1.1.21) (Histidine--tRNA ligase) (HisRS)	NMB0854	hisS	Histidyl-tRNA synthetase (EC 6.1.1.21) (Histidine--tRNA ligase) (HisRS)	[TP0641-TP0641 (0.67365265)]
COG0768	COG0815	NMB0413	penA	Penicillin-binding protein 2 (PBP-2)	NMB0713	lnt	Apolipoprotein N-acyltransferase (EC 2.3.1.-) (ALP N-acyltransferase)	[TP0500-TP0252 (0.87159187)]
COG0586	COG2236	NMB1689	NMB1689	Putative dedA protein {UniProtKB/TrEMBL:Q9JY90}	NMB1912	NMB1912	Hypothetical protein {UniProtKB/TrEMBL:Q9JXR9}	[TP0779-TP0050 (0.66770643)]
COG0586	COG2236	NMB1052	NMB1052	DedA protein {UniProtKB/TrEMBL:Q7DDI4}	NMB1912	NMB1912	Hypothetical protein {UniProtKB/TrEMBL:Q9JXR9}	[TP0779-TP0050 (0.66770643)]
COG1214	COG3439	NMB1871	NMB1871	Hypothetical protein {UniProtKB/TrEMBL:Q9JXV3}	NMB0783	NMB0783	Hypothetical protein {UniProtKB/TrEMBL:Q9K039}	[TP0876-TP0895 (0.56457245)]
COG0486	COG0803	NMB1987	trmE	Probable tRNA modification GTPase trmE	NMB0586	NMB0586	Putative adhesin {UniProtKB/TrEMBL:Q9K0K8}	[TP0550-TP0163 (0.74372905)]
COG0687	COG1057	NMB0623	NMB0623	Spermidine/putrescine ABC transporter,	NMB2024	nadD	Probable nicotinate-nucleotide adenylyltransferase (EC 2.7.7.18) (Deamido-NAD(+) pyrophosphorylase) (Deamido-NAD(+) diphosphorylase) (Nicotinate mononucleotide adenylyltransferase) (NaMN adenylyltransferase)	[TP0655-TP0741 (0.7061969)]
COG0687	COG1057	NMB1594	NMB1594	Spermidine/putrescine ABC transporter,	NMB2024	nadD	Probable nicotinate-nucleotide adenylyltransferase (EC 2.7.7.18) (Deamido-NAD(+) pyrophosphorylase) (Deamido-NAD(+) diphosphorylase) (Nicotinate mononucleotide adenylyltransferase) (NaMN adenylyltransferase)	[TP0655-TP0741 (0.7061969)]
COG0687	COG1057	NMB0462	NMB0462	Spermidine/putrescine ABC transporter,	NMB2024	nadD	Probable nicotinate-nucleotide adenylyltransferase (EC 2.7.7.18) (Deamido-NAD(+) pyrophosphorylase) (Deamido-NAD(+) diphosphorylase) (Nicotinate mononucleotide adenylyltransferase) (NaMN adenylyltransferase)	[TP0655-TP0741 (0.7061969)]
COG0012	COG0608	NMB1838	NMB1838	Putative GTP-binding protein	NMB0842	NMB0842	Single-stranded-DNA-specific exonuclease RecJ	[TP0124-TP0704 (0.626838)]
COG1214	COG1773	NMB1871	NMB1871	Hypothetical protein {UniProtKB/TrEMBL:Q9JXV3}	NMB0993	NMB0993	Rubredoxin {UniProtKB/TrEMBL:Q7DDJ1}	[TP0876-TP0991 (0.57776016)]
COG0739	COG0773	NMB0315	NMB0315	Hypothetical protein {UniProtKB/TrEMBL:Q9K163}	NMB1183	NMB1183	UDP-N-acetylmuramate:L-alanyl-gamma-D-glutamyl-me	[TP0782-TP0341 (0.8145237)]
COG0739	COG0773	NMB0315	NMB0315	Hypothetical protein {UniProtKB/TrEMBL:Q9K163}	NMB1145	NMB1145	UDP-N-acetylmuramate:L-alanyl-gamma-D-glutamyl-me	[TP0782-TP0341 (0.8145237)]
COG0739	COG0773	NMB1483	NMB1483	Putative lipoprotein NlpD	NMB0423	murC	UDP-N-acetylmuramate--L-alanine ligase (EC 6.3.2.8) (UDP-N- acetylmuramoyl-L-alanine synthetase)	[TP0782-TP0341 (0.8145237)]
COG0739	COG0773	NMB0315	NMB0315	Hypothetical protein {UniProtKB/TrEMBL:Q9K163}	NMB0423	murC	UDP-N-acetylmuramate--L-alanine ligase (EC 6.3.2.8) (UDP-N- acetylmuramoyl-L-alanine synthetase)	[TP0782-TP0341 (0.8145237)]
COG0739	COG0773	NMB1483	NMB1483	Putative lipoprotein NlpD	NMB1183	NMB1183	UDP-N-acetylmuramate:L-alanyl-gamma-D-glutamyl-me	[TP0782-TP0341 (0.8145237)]
COG0739	COG0773	NMB1483	NMB1483	Putative lipoprotein NlpD	NMB1145	NMB1145	UDP-N-acetylmuramate:L-alanyl-gamma-D-glutamyl-me	[TP0782-TP0341 (0.8145237)]
COG0050	COG0457	NMB0124	tufB	Elongation factor Tu (EF-Tu)	NMB0872	NMB0872	Hypothetical protein {UniProtKB/TrEMBL:Q9JZW5}	[TP0187-TP0067 (0.7854602)]
COG0050	COG0457	NMB0139	AAF40598.1	Elongation factor Tu	NMB0872	NMB0872	Hypothetical protein {UniProtKB/TrEMBL:Q9JZW5}	[TP0187-TP0067 (0.7854602)]
COG0257	COG0564	NMB0941	NMB0941	50S ribosomal protein L36 2	NMB0867	NMB0867	YabO/YceC/SfhB family protein	[TP0209-TP0154 (0.634929)]
COG0257	COG0564	NMB0164	NMB0164	50S ribosomal protein L36 1	NMB0704	rluD	Ribosomal large subunit pseudouridine synthase D (EC 5.4.99.-) (rRNA- uridine isomerase D) (rRNA pseudouridylate synthase D)	[TP0209-TP0154 (0.634929)]
COG0257	COG0564	NMB0164	NMB0164	50S ribosomal protein L36 1	NMB0867	NMB0867	YabO/YceC/SfhB family protein	[TP0209-TP0154 (0.634929)]
COG0257	COG0564	NMB0941	NMB0941	50S ribosomal protein L36 2	NMB0704	rluD	Ribosomal large subunit pseudouridine synthase D (EC 5.4.99.-) (rRNA- uridine isomerase D) (rRNA pseudouridylate synthase D)	[TP0209-TP0154 (0.634929)]
COG0257	COG0564	NMB0164	NMB0164	50S ribosomal protein L36 1	NMB0198	NMB0198	Ribosomal large subunit pseudouridine synthase C	[TP0209-TP0154 (0.634929)]
COG0257	COG0564	NMB0941	NMB0941	50S ribosomal protein L36 2	NMB0198	NMB0198	Ribosomal large subunit pseudouridine synthase C	[TP0209-TP0154 (0.634929)]
COG0257	COG0564	NMB0941	NMB0941	50S ribosomal protein L36 2	NMB2018	NMB2018	Hypothetical protein {UniProtKB/TrEMBL:Q9JXJ0}	[TP0209-TP0154 (0.634929)]
COG0257	COG0564	NMB0164	NMB0164	50S ribosomal protein L36 1	NMB2018	NMB2018	Hypothetical protein {UniProtKB/TrEMBL:Q9JXJ0}	[TP0209-TP0154 (0.634929)]
COG0739	COG2239	NMB0315	NMB0315	Hypothetical protein {UniProtKB/TrEMBL:Q9K163}	NMB1999	NMB1999	Magnesium transporter {UniProtKB/TrEMBL:Q9JXK2}	[TP0155-TP0917 (0.6343327)]
COG0739	COG2239	NMB1483	NMB1483	Putative lipoprotein NlpD	NMB1999	NMB1999	Magnesium transporter {UniProtKB/TrEMBL:Q9JXK2}	[TP0155-TP0917 (0.6343327)]
COG1292	COG2239	NMB1277	NMB1277	Transporter, BCCT family	NMB1999	NMB1999	Magnesium transporter {UniProtKB/TrEMBL:Q9JXK2}	[TP0106-TP0917 (0.5215956)]
COG0457	COG1187	NMB0872	NMB0872	Hypothetical protein {UniProtKB/TrEMBL:Q9JZW5}	NMB1361	NMB1361	Hypothetical protein {UniProtKB/TrEMBL:Q9JYZ4}	[TP0067-TP0459 (0.6360361)]
COG0457	COG1187	NMB0872	NMB0872	Hypothetical protein {UniProtKB/TrEMBL:Q9JZW5}	NMB1298	NMB1298	Ribosomal small subunit pseudouridine synthase A	[TP0067-TP0459 (0.6360361)]
COG0457	COG1187	NMB0872	NMB0872	Hypothetical protein {UniProtKB/TrEMBL:Q9JZW5}	NMB0806	NMB0806	Hypothetical protein {UniProtKB/TrEMBL:Q9K020}	[TP0067-TP0459 (0.6360361)]
COG0457	COG1187	NMB0872	NMB0872	Hypothetical protein {UniProtKB/TrEMBL:Q9JZW5}	NMB1496	NMB1496	Hypothetical protein {UniProtKB/TrEMBL:Q9JYN7}	[TP0067-TP0459 (0.6360361)]
COG0210	COG0305	NMB0232	NMB0232	DNA helicase II {UniProtKB/TrEMBL:Q9K1D0}	NMB0885	NMB0885	Replicative DNA helicase	[TP0102-TP0058 (0.8842861)]
COG0210	COG0305	NMB1447	NMB1447	ATP-dependent DNA helicase	NMB0494	NMB0494	DNA helicase, truncation	[TP0102-TP0058 (0.8842861)]
COG0210	COG0305	NMB0232	NMB0232	DNA helicase II {UniProtKB/TrEMBL:Q9K1D0}	NMB0494	NMB0494	DNA helicase, truncation	[TP0102-TP0058 (0.8842861)]
COG0210	COG0305	NMB1447	NMB1447	ATP-dependent DNA helicase	NMB0885	NMB0885	Replicative DNA helicase	[TP0102-TP0058 (0.8842861)]
COG0621	COG0739	NMB1866	NMB1866	Hypothetical protein {UniProtKB/TrEMBL:Q9JXV8}	NMB1483	NMB1483	Putative lipoprotein NlpD	[TP0269-TP0702 (0.8475093)]
COG0621	COG0739	NMB1866	NMB1866	Hypothetical protein {UniProtKB/TrEMBL:Q9JXV8}	NMB0315	NMB0315	Hypothetical protein {UniProtKB/TrEMBL:Q9K163}	[TP0269-TP0702 (0.8475093)]
COG0257	COG1057	NMB0164	NMB0164	50S ribosomal protein L36 1	NMB2024	nadD	Probable nicotinate-nucleotide adenylyltransferase (EC 2.7.7.18) (Deamido-NAD(+) pyrophosphorylase) (Deamido-NAD(+) diphosphorylase) (Nicotinate mononucleotide adenylyltransferase) (NaMN adenylyltransferase)	[TP0209-TP0741 (0.64932555)]
COG0257	COG1057	NMB0941	NMB0941	50S ribosomal protein L36 2	NMB2024	nadD	Probable nicotinate-nucleotide adenylyltransferase (EC 2.7.7.18) (Deamido-NAD(+) pyrophosphorylase) (Deamido-NAD(+) diphosphorylase) (Nicotinate mononucleotide adenylyltransferase) (NaMN adenylyltransferase)	[TP0209-TP0741 (0.64932555)]
