# Supplementary material for: The Binary Protein Interactome of Treponema pallidum – The Syphilis Spirochete
Source: PLoS One. 2008 May 28;3(5):e2292. doi: 10.1371/journal.pone.0002292 (PMC2386257; doi:10.1371/journal.pone.0002292)
Supplement: Data S1 — Predicted protein-protein interactions based on our Treponema pallidum data; zip archive containing 372 files with one file per species. (6.09 MB ZIP) [file pone.0002292.s006.zip › bacteria/Neisseria_meningitidis_Z2491.tab]

122587 Neisseria meningitidis Z2491
COG A	COG B	Locus Id A	Preferred Name(s) A	Annotation A	Locus Id B	Preferred Name(s) B	Annotation B	T. pallidum interaction
COG0186	COG1475	NMA0120	rpsQ	30S ribosomal protein S17	NMA0508	parB	Probable chromosome partitioning protein parB	[TP0198-TP0271 (0.71912634)]
COG0608	COG0817	NMA1052	NMA1052	Putative single-stranded-DNA-specific exonuclease	NMA1631	ruvC	Crossover junction endodeoxyribonuclease ruvC (EC 3.1.22.4) (Holliday junction nuclease ruvC) (Holliday junction resolvase ruvC)	[TP0704-TP0517 (0.81382185)]
COG0845	COG4591	NMA1996	NMA1996	Putative periplasmic type I secretion system	NMA1403	lolC	Lipoprotein-releasing system transmembrane protein lolC	[TP0965-TP0582 (0.8143851)]
COG0845	COG4591	NMA0728	NMA0728	Putative periplasmic protein	NMA1403	lolC	Lipoprotein-releasing system transmembrane protein lolC	[TP0965-TP0582 (0.8143851)]
COG0845	COG4591	NMA1995	NMA1995	Putative periplasmic type I secretion system	NMA1403	lolC	Lipoprotein-releasing system transmembrane protein lolC	[TP0965-TP0582 (0.8143851)]
COG0845	COG4591	NMA1970	NMA1970	Membrane fusion protein	NMA1403	lolC	Lipoprotein-releasing system transmembrane protein lolC	[TP0965-TP0582 (0.8143851)]
COG0617	COG0860	NMA1410	cca	Multifunctional CCA protein [Includes: CCA-adding enzyme (EC 2.7.7.25) (EC 2.7.7.21) (tRNA nucleotidyltransferase) (tRNA adenylyl-/cytidylyl- transferase) (tRNA CCA-pyrophosphorylase) (tRNA-NT); 2'-nucleotidase (EC 3.1.3.-); 2',3'-cyclic phosphodiesterase (EC 3.1.4.-); Phosphatase (EC 3.1.3.-)]	NMA1864	NMA1864	Hypothetical protein NMA1864	[TP0270-TP0247 (0.76828843)]
COG0617	COG0860	NMA1410	cca	Multifunctional CCA protein [Includes: CCA-adding enzyme (EC 2.7.7.25) (EC 2.7.7.21) (tRNA nucleotidyltransferase) (tRNA adenylyl-/cytidylyl- transferase) (tRNA CCA-pyrophosphorylase) (tRNA-NT); 2'-nucleotidase (EC 3.1.3.-); 2',3'-cyclic phosphodiesterase (EC 3.1.4.-); Phosphatase (EC 3.1.3.-)]	NMA2028	NMA2028	N-acetylmuramoyl-L-alanine amidase	[TP0270-TP0247 (0.76828843)]
COG0617	COG0860	NMA1053	NMA1053	Putative poly(A) polymerase	NMA2028	NMA2028	N-acetylmuramoyl-L-alanine amidase	[TP0270-TP0247 (0.76828843)]
COG0617	COG0860	NMA1053	NMA1053	Putative poly(A) polymerase	NMA1864	NMA1864	Hypothetical protein NMA1864	[TP0270-TP0247 (0.76828843)]
COG0617	COG0860	NMA1410	cca	Multifunctional CCA protein [Includes: CCA-adding enzyme (EC 2.7.7.25) (EC 2.7.7.21) (tRNA nucleotidyltransferase) (tRNA adenylyl-/cytidylyl- transferase) (tRNA CCA-pyrophosphorylase) (tRNA-NT); 2'-nucleotidase (EC 3.1.3.-); 2',3'-cyclic phosphodiesterase (EC 3.1.4.-); Phosphatase (EC 3.1.3.-)]	NMA1188	NMA1188	Putative amidase {UniProtKB/TrEMBL:Q9JRZ5}	[TP0270-TP0247 (0.76828843)]
COG0617	COG0860	NMA1053	NMA1053	Putative poly(A) polymerase	NMA1303	NMA1303	Putative amidase {UniProtKB/TrEMBL:Q9JRZ5}	[TP0270-TP0247 (0.76828843)]
COG0617	COG0860	NMA1410	cca	Multifunctional CCA protein [Includes: CCA-adding enzyme (EC 2.7.7.25) (EC 2.7.7.21) (tRNA nucleotidyltransferase) (tRNA adenylyl-/cytidylyl- transferase) (tRNA CCA-pyrophosphorylase) (tRNA-NT); 2'-nucleotidase (EC 3.1.3.-); 2',3'-cyclic phosphodiesterase (EC 3.1.4.-); Phosphatase (EC 3.1.3.-)]	NMA1303	NMA1303	Putative amidase {UniProtKB/TrEMBL:Q9JRZ5}	[TP0270-TP0247 (0.76828843)]
COG0617	COG0860	NMA1053	NMA1053	Putative poly(A) polymerase	NMA1188	NMA1188	Putative amidase {UniProtKB/TrEMBL:Q9JRZ5}	[TP0270-TP0247 (0.76828843)]
COG0201	COG0550	NMA0109	NMA0109	Preprotein translocase SECY subunit	NMA0156	NMA0156	DNA topoisomerase I {UniProtKB/TrEMBL:Q9JWZ5}	[TP0208-TP0394 (0.8044664)]
COG0768	COG2812	NMA2072	penA	Penicillin-binding protein 2 (PBP-2)	NMA1656	NMA1656	DNA polymerase III tau and gamma chains	[TP0500-TP1005 (0.655462)]
COG0180	COG0564	NMA1682	trpS	Tryptophanyl-tRNA synthetase (EC 6.1.1.2) (Tryptophan--tRNA ligase) (TrpRS)	NMA0422	NMA0422	Pseudouridine synthase {UniProtKB/TrEMBL:Q9JWE2}	[TP0632-TP0339 (0.7885255)]
COG0180	COG0564	NMA1682	trpS	Tryptophanyl-tRNA synthetase (EC 6.1.1.2) (Tryptophan--tRNA ligase) (TrpRS)	NMA0908	rluD	Ribosomal large subunit pseudouridine synthase D (EC 5.4.99.-) (rRNA- uridine isomerase D) (rRNA pseudouridylate synthase D)	[TP0632-TP0339 (0.7885255)]
COG0180	COG0564	NMA1682	trpS	Tryptophanyl-tRNA synthetase (EC 6.1.1.2) (Tryptophan--tRNA ligase) (TrpRS)	NMA0070	NMA0070	Ribosomal large subunit pseudouridine synthase C	[TP0632-TP0339 (0.7885255)]
COG0180	COG0564	NMA1682	trpS	Tryptophanyl-tRNA synthetase (EC 6.1.1.2) (Tryptophan--tRNA ligase) (TrpRS)	NMA1085	NMA1085	Pseudouridine synthase {UniProtKB/TrEMBL:Q9JUY2}	[TP0632-TP0339 (0.7885255)]
COG0090	COG0223	NMA0126	rplB	50S ribosomal protein L2	NMA0163	fmt	Methionyl-tRNA formyltransferase (EC 2.1.2.9)	[TP0192-TP0756 (0.8610547)]
COG0632	COG2255	NMA2221	ruvA	Holliday junction ATP-dependent DNA helicase ruvA (EC 3.6.1.-)	NMA1412	ruvB	Holliday junction ATP-dependent DNA helicase ruvB (EC 3.6.1.-)	[TP0543-TP0162 (0.9659884)]
COG0462	COG0817	NMA1093	prs	Ribose-phosphate pyrophosphokinase (EC 2.7.6.1) (RPPK) (Phosphoribosyl pyrophosphate synthetase) (P-Rib-PP synthetase) (PRPP synthetase)	NMA1631	ruvC	Crossover junction endodeoxyribonuclease ruvC (EC 3.1.22.4) (Holliday junction nuclease ruvC) (Holliday junction resolvase ruvC)	[TP0294-TP0517 (0.54911256)]
COG0125	COG0586	NMA0869	tmk	Thymidylate kinase {UniProtKB/Swiss-Prot:Q9JVE7}	NMA1948	NMA1948	DedA-family integral membrane protein	[TP0354-TP0779 (0.67954355)]
COG0125	COG0586	NMA0869	tmk	Thymidylate kinase {UniProtKB/Swiss-Prot:Q9JVE7}	NMA1250	NMA1250	DedA protein ortholog {UniProtKB/TrEMBL:Q9JRE5}	[TP0354-TP0779 (0.67954355)]
COG0257	COG0577	NMA1137	NMA1137	50S ribosomal protein L36 2	NMA0729	NMA0729	Putative ABC transporter ATP-binding protein	[TP0209-TP0962 (0.5903608)]
COG0257	COG0577	NMA0107	NMA0107	50S ribosomal protein L36 1	NMA0729	NMA0729	Putative ABC transporter ATP-binding protein	[TP0209-TP0962 (0.5903608)]
COG0222	COG0802	NMA0143	rplL	50S ribosomal protein L7/L12	NMA2027	NMA2027	Hypothetical protein NMA2027	[TP0240-TP0875 (0.8481433)]
COG0495	COG1214	NMA0559	leuS	Leucyl-tRNA synthetase (EC 6.1.1.4) (Leucine--tRNA ligase) (LeuRS)	NMA0585	NMA0585	Hypothetical protein NMA0585	[TP0586-TP0876 (0.5571989)]
COG0192	COG0592	NMA0663	metK	S-adenosylmethionine synthetase (EC 2.5.1.6) (Methionine adenosyltransferase) (AdoMet synthetase) (MAT)	NMA0553	NMA0553	Putative DNA polymerase III, beta subunit	[TP0794-TP0002 (0.8412751)]
COG0360	COG0616	NMA1537	rpsF	30S ribosomal protein S6	NMA0305	NMA0305	Putative protease {UniProtKB/TrEMBL:Q9JWL9}	[TP0063-TP0997 (0.6657489)]
COG0360	COG0616	NMA1537	rpsF	30S ribosomal protein S6	NMA1778	NMA1778	Putative secreted protease	[TP0063-TP0997 (0.6657489)]
COG0125	COG0457	NMA0869	tmk	Thymidylate kinase {UniProtKB/Swiss-Prot:Q9JVE7}	NMA1090	NMA1090	Putative periplasmic protein	[TP0354-TP0648 (0.5206915)]
COG0860	COG1396	NMA1188	NMA1188	Putative amidase {UniProtKB/TrEMBL:Q9JRZ5}	NMA1282	NMA1282	Putative DNA-binding protein	[TP0247-TP0461 (0.8100859)]
COG0860	COG1396	NMA2028	NMA2028	N-acetylmuramoyl-L-alanine amidase	NMA1838	NMA1838	Hypothetical DNA-binding protein	[TP0247-TP0461 (0.8100859)]
COG0860	COG1396	NMA2028	NMA2028	N-acetylmuramoyl-L-alanine amidase	NMA1282	NMA1282	Putative DNA-binding protein	[TP0247-TP0461 (0.8100859)]
COG0860	COG1396	NMA1864	NMA1864	Hypothetical protein NMA1864	NMA1838	NMA1838	Hypothetical DNA-binding protein	[TP0247-TP0461 (0.8100859)]
COG0860	COG1396	NMA1864	NMA1864	Hypothetical protein NMA1864	NMA1375	NMA1375	Putative transcriptional regulator	[TP0247-TP0461 (0.8100859)]
COG0860	COG1396	NMA1303	NMA1303	Putative amidase {UniProtKB/TrEMBL:Q9JRZ5}	NMA0153	NMA0153	Hypothetical protein NMA0153	[TP0247-TP0461 (0.8100859)]
COG0860	COG1396	NMA1188	NMA1188	Putative amidase {UniProtKB/TrEMBL:Q9JRZ5}	NMA1225	NMA1225	Putative phage repressor	[TP0247-TP0461 (0.8100859)]
COG0860	COG1396	NMA1864	NMA1864	Hypothetical protein NMA1864	NMA1282	NMA1282	Putative DNA-binding protein	[TP0247-TP0461 (0.8100859)]
COG0860	COG1396	NMA2028	NMA2028	N-acetylmuramoyl-L-alanine amidase	NMA0153	NMA0153	Hypothetical protein NMA0153	[TP0247-TP0461 (0.8100859)]
COG0860	COG1396	NMA1188	NMA1188	Putative amidase {UniProtKB/TrEMBL:Q9JRZ5}	NMA1838	NMA1838	Hypothetical DNA-binding protein	[TP0247-TP0461 (0.8100859)]
COG0860	COG1396	NMA1303	NMA1303	Putative amidase {UniProtKB/TrEMBL:Q9JRZ5}	NMA1225	NMA1225	Putative phage repressor	[TP0247-TP0461 (0.8100859)]
COG0860	COG1396	NMA1864	NMA1864	Hypothetical protein NMA1864	NMA1225	NMA1225	Putative phage repressor	[TP0247-TP0461 (0.8100859)]
COG0860	COG1396	NMA1188	NMA1188	Putative amidase {UniProtKB/TrEMBL:Q9JRZ5}	NMA0153	NMA0153	Hypothetical protein NMA0153	[TP0247-TP0461 (0.8100859)]
COG0860	COG1396	NMA1303	NMA1303	Putative amidase {UniProtKB/TrEMBL:Q9JRZ5}	NMA1282	NMA1282	Putative DNA-binding protein	[TP0247-TP0461 (0.8100859)]
COG0860	COG1396	NMA1303	NMA1303	Putative amidase {UniProtKB/TrEMBL:Q9JRZ5}	NMA1375	NMA1375	Putative transcriptional regulator	[TP0247-TP0461 (0.8100859)]
COG0860	COG1396	NMA2028	NMA2028	N-acetylmuramoyl-L-alanine amidase	NMA1375	NMA1375	Putative transcriptional regulator	[TP0247-TP0461 (0.8100859)]
COG0860	COG1396	NMA1864	NMA1864	Hypothetical protein NMA1864	NMA0153	NMA0153	Hypothetical protein NMA0153	[TP0247-TP0461 (0.8100859)]
COG0860	COG1396	NMA2028	NMA2028	N-acetylmuramoyl-L-alanine amidase	NMA1225	NMA1225	Putative phage repressor	[TP0247-TP0461 (0.8100859)]
COG0860	COG1396	NMA1188	NMA1188	Putative amidase {UniProtKB/TrEMBL:Q9JRZ5}	NMA1375	NMA1375	Putative transcriptional regulator	[TP0247-TP0461 (0.8100859)]
COG0860	COG1396	NMA1303	NMA1303	Putative amidase {UniProtKB/TrEMBL:Q9JRZ5}	NMA1838	NMA1838	Hypothetical DNA-binding protein	[TP0247-TP0461 (0.8100859)]
COG0265	COG0333	NMA0710	NMA0710	Putative periplasmic serine protease	NMA0544	rpmF	50S ribosomal protein L32	[TP0773-TP0807 (0.5060325)]
COG0802	COG0860	NMA2027	NMA2027	Hypothetical protein NMA2027	NMA1864	NMA1864	Hypothetical protein NMA1864	[TP0875-TP0247 (0.90700364)]
COG0802	COG0860	NMA2027	NMA2027	Hypothetical protein NMA2027	NMA2028	NMA2028	N-acetylmuramoyl-L-alanine amidase	[TP0875-TP0247 (0.90700364)]
COG0802	COG0860	NMA2027	NMA2027	Hypothetical protein NMA2027	NMA1303	NMA1303	Putative amidase {UniProtKB/TrEMBL:Q9JRZ5}	[TP0875-TP0247 (0.90700364)]
COG0802	COG0860	NMA2027	NMA2027	Hypothetical protein NMA2027	NMA1188	NMA1188	Putative amidase {UniProtKB/TrEMBL:Q9JRZ5}	[TP0875-TP0247 (0.90700364)]
COG0495	COG0761	NMA0559	leuS	Leucyl-tRNA synthetase (EC 6.1.1.4) (Leucine--tRNA ligase) (LeuRS)	NMA0624	lytB	4-hydroxy-3-methylbut-2-enyl diphosphate reductase (EC 1.17.1.2)	[TP0586-TP0547 (0.63095015)]
COG0820	COG2812	NMA1522	NMA1522	Hypothetical protein NMA1522	NMA1656	NMA1656	DNA polymerase III tau and gamma chains	[TP0068-TP1005 (0.60435057)]
COG0272	COG1396	NMA0865	NMA0865	Putative DNA ligase {UniProtKB/TrEMBL:Q9JVF1}	NMA0153	NMA0153	Hypothetical protein NMA0153	[TP0634-TP0461 (0.7134334)]
COG0272	COG1396	NMA0865	NMA0865	Putative DNA ligase {UniProtKB/TrEMBL:Q9JVF1}	NMA1375	NMA1375	Putative transcriptional regulator	[TP0634-TP0461 (0.7134334)]
COG0272	COG1396	NMA0865	NMA0865	Putative DNA ligase {UniProtKB/TrEMBL:Q9JVF1}	NMA1282	NMA1282	Putative DNA-binding protein	[TP0634-TP0461 (0.7134334)]
COG0272	COG1396	NMA0865	NMA0865	Putative DNA ligase {UniProtKB/TrEMBL:Q9JVF1}	NMA1225	NMA1225	Putative phage repressor	[TP0634-TP0461 (0.7134334)]
COG0272	COG1396	NMA0865	NMA0865	Putative DNA ligase {UniProtKB/TrEMBL:Q9JVF1}	NMA1838	NMA1838	Hypothetical DNA-binding protein	[TP0634-TP0461 (0.7134334)]
COG0577	COG0845	NMA0729	NMA0729	Putative ABC transporter ATP-binding protein	NMA1970	NMA1970	Membrane fusion protein	[TP0963-TP0965 (0.93032813)]
COG0577	COG0845	NMA0729	NMA0729	Putative ABC transporter ATP-binding protein	NMA1996	NMA1996	Putative periplasmic type I secretion system	[TP0963-TP0965 (0.93032813)]
COG0577	COG0845	NMA0729	NMA0729	Putative ABC transporter ATP-binding protein	NMA0728	NMA0728	Putative periplasmic protein	[TP0963-TP0965 (0.93032813)]
COG0577	COG0845	NMA0729	NMA0729	Putative ABC transporter ATP-binding protein	NMA1995	NMA1995	Putative periplasmic type I secretion system	[TP0963-TP0965 (0.93032813)]
COG0234	COG1200	NMA0472	groS	10 kDa chaperonin (Protein Cpn10) (groES protein)	NMA0675	NMA0675	Putative DNA helicase {UniProtKB/TrEMBL:Q9JVU7}	[TP1013-TP0687 (0.84594196)]
COG0257	COG1253	NMA0107	NMA0107	50S ribosomal protein L36 1	NMA1694	NMA1694	Conserved hypothetical integral membrane protein	[TP0209-TP0027 (0.74441797)]
COG0257	COG1253	NMA1137	NMA1137	50S ribosomal protein L36 2	NMA1694	NMA1694	Conserved hypothetical integral membrane protein	[TP0209-TP0027 (0.74441797)]
COG0060	COG0681	NMA0622	ileS	Isoleucyl-tRNA synthetase (EC 6.1.1.5) (Isoleucine--tRNA ligase) (IleRS)	NMA0976	NMA0976	Putative signal peptidase I	[TP0452-TP0185 (0.79878455)]
COG0558	COG2239	NMA1779	NMA1779	CDP-diacylglycerol--glycerol-3-phosphate	NMA0442	NMA0442	Hypothetical inner membrane protein	[TP0256-TP0917 (0.6007029)]
COG0459	COG2236	NMA0473	groL	60 kDa chaperonin (Protein Cpn60) (groEL protein) (63 kDa stress protein) (GSP63) (HSP60)	NMA0543	NMA0543	Hypothetical protein NMA0543	[TP0030-TP0050 (0.733236)]
COG0249	COG0357	NMA0247	mutS	DNA mismatch repair protein mutS	NMA0077	gidB	Methyltransferase gidB (EC 2.1.-.-) (Glucose-inhibited division protein B)	[TP0328-TP0946 (0.7367136)]
COG0658	COG1187	NMA0906	NMA0906	Competence protein {UniProtKB/TrEMBL:Q9JVB8}	NMA1573	NMA1573	Putative pseudouridine synthase	[TP0336-TP0459 (0.6079956)]
COG0658	COG1187	NMA0906	NMA0906	Competence protein {UniProtKB/TrEMBL:Q9JVB8}	NMA1016	NMA1016	Putative RNA-binding protein	[TP0336-TP0459 (0.6079956)]
COG0658	COG1187	NMA0906	NMA0906	Competence protein {UniProtKB/TrEMBL:Q9JVB8}	NMA1508	NMA1508	Putative ribosomal small subunit pseudouridine	[TP0336-TP0459 (0.6079956)]
COG0465	COG0465	NMA1007	NMA1007	Putative ATP-dependent zinc metallopeptidase	NMA1007	NMA1007	Putative ATP-dependent zinc metallopeptidase	[TP0330-TP0330 (0.73856413)]
COG0860	COG1192	NMA1864	NMA1864	Hypothetical protein NMA1864	NMA0076	NMA0076	ParA family protein {UniProtKB/TrEMBL:Q9JX39}	[TP0247-TP0272 (0.7527567)]
COG0860	COG1192	NMA1188	NMA1188	Putative amidase {UniProtKB/TrEMBL:Q9JRZ5}	NMA0076	NMA0076	ParA family protein {UniProtKB/TrEMBL:Q9JX39}	[TP0247-TP0272 (0.7527567)]
COG0860	COG1192	NMA1303	NMA1303	Putative amidase {UniProtKB/TrEMBL:Q9JRZ5}	NMA0076	NMA0076	ParA family protein {UniProtKB/TrEMBL:Q9JX39}	[TP0247-TP0272 (0.7527567)]
COG0860	COG1192	NMA2028	NMA2028	N-acetylmuramoyl-L-alanine amidase	NMA0076	NMA0076	ParA family protein {UniProtKB/TrEMBL:Q9JX39}	[TP0247-TP0272 (0.7527567)]
COG0242	COG0272	NMA0164	def	Peptide deformylase (EC 3.5.1.88) (PDF) (Polypeptide deformylase)	NMA0865	NMA0865	Putative DNA ligase {UniProtKB/TrEMBL:Q9JVF1}	[TP0757-TP0634 (0.68197167)]
COG0265	COG0817	NMA0710	NMA0710	Putative periplasmic serine protease	NMA1631	ruvC	Crossover junction endodeoxyribonuclease ruvC (EC 3.1.22.4) (Holliday junction nuclease ruvC) (Holliday junction resolvase ruvC)	[TP0773-TP0517 (0.5118523)]
COG0187	COG0358	NMA1941	NMA1941	Topoisomerase IV subunit B	NMA1736	dnaG	DNA primase {UniProtKB/Swiss-Prot:P57028}	[TP1006-TP0492 (0.55112576)]
COG0187	COG0358	NMA0056	NMA0056	DNA gyrase subunit B {UniProtKB/TrEMBL:Q9JX55}	NMA1736	dnaG	DNA primase {UniProtKB/Swiss-Prot:P57028}	[TP1006-TP0492 (0.55112576)]
COG1154	COG2812	NMA0589	dxs	1-deoxy-D-xylulose-5-phosphate synthase (EC 2.2.1.7) (1-deoxyxylulose- 5-phosphate synthase) (DXP synthase) (DXPS)	NMA1656	NMA1656	DNA polymerase III tau and gamma chains	[TP0824-TP1005 (0.68180764)]
COG0237	COG0552	NMA2157	coaE	Dephospho-CoA kinase (EC 2.7.1.24) (Dephosphocoenzyme A kinase)	NMA0291	pilA	Cell division protein ftsY homolog	[TP0296-TP0578 (0.7885255)]
COG0080	COG0265	NMA0146	rplK	50S ribosomal protein L11	NMA0710	NMA0710	Putative periplasmic serine protease	[TP0237-TP0773 (0.6164146)]
COG2812	COG2812	NMA1656	NMA1656	DNA polymerase III tau and gamma chains	NMA1656	NMA1656	DNA polymerase III tau and gamma chains	[TP1005-TP1005 (0.52391654)]
COG0223	COG0234	NMA0163	fmt	Methionyl-tRNA formyltransferase (EC 2.1.2.9)	NMA0472	groS	10 kDa chaperonin (Protein Cpn10) (groES protein)	[TP0756-TP1013 (0.64276713)]
COG0357	COG0459	NMA0077	gidB	Methyltransferase gidB (EC 2.1.-.-) (Glucose-inhibited division protein B)	NMA0473	groL	60 kDa chaperonin (Protein Cpn60) (groEL protein) (63 kDa stress protein) (GSP63) (HSP60)	[TP0946-TP0030 (0.68326145)]
COG0664	COG1074	NMA2107	NMA2107	Putative anaerobic transcriptional regulatory	NMA0995	NMA0995	Putative exodeoxyribonuclease V beta chain	[TP0089-TP0898 (0.8304331)]
COG0223	COG0242	NMA0163	fmt	Methionyl-tRNA formyltransferase (EC 2.1.2.9)	NMA0164	def	Peptide deformylase (EC 3.5.1.88) (PDF) (Polypeptide deformylase)	[TP0756-TP0757 (0.8300303)]
COG0233	COG0359	NMA0080	frr	Ribosome recycling factor (Ribosome-releasing factor) (RRF)	NMA1534	rplI	50S ribosomal protein L9	[TP0604-TP0060 (0.5105792)]
COG0012	COG0457	NMA0618	NMA0618	Hypothetical protein NMA0618	NMA1090	NMA1090	Putative periplasmic protein	[TP0124-TP0067 (0.81355333)]
COG0265	COG0492	NMA0710	NMA0710	Putative periplasmic serine protease	NMA1538	NMA1538	Thioredoxin reductase {UniProtKB/TrEMBL:Q9JU23}	[TP0773-TP0814 (0.6926654)]
COG0124	COG0608	NMA1065	hisS	Histidyl-tRNA synthetase (EC 6.1.1.21) (Histidine--tRNA ligase) (HisRS)	NMA1052	NMA1052	Putative single-stranded-DNA-specific exonuclease	[TP0641-TP0704 (0.75894904)]
COG0465	COG0772	NMA1007	NMA1007	Putative ATP-dependent zinc metallopeptidase	NMA2063	NMA2063	Cell division protein {UniProtKB/TrEMBL:Q9JSZ6}	[TP0330-TP0387 (0.8016956)]
COG0234	COG0792	NMA0472	groS	10 kDa chaperonin (Protein Cpn10) (groES protein)	NMA0341	NMA0341	UPF0102 protein NMA0341	[TP1013-TP0913 (0.7815084)]
COG0192	COG0217	NMA0663	metK	S-adenosylmethionine synthetase (EC 2.5.1.6) (Methionine adenosyltransferase) (AdoMet synthetase) (MAT)	NMA1902	NMA1902	Hypothetical UPF0082 protein NMA1902	[TP0794-TP0474 (0.71912634)]
COG0201	COG2239	NMA0109	NMA0109	Preprotein translocase SECY subunit	NMA0442	NMA0442	Hypothetical inner membrane protein	[TP0208-TP0917 (0.5527395)]
COG0860	COG1214	NMA1864	NMA1864	Hypothetical protein NMA1864	NMA0585	NMA0585	Hypothetical protein NMA0585	[TP0247-TP0876 (0.6334264)]
COG0860	COG1214	NMA1303	NMA1303	Putative amidase {UniProtKB/TrEMBL:Q9JRZ5}	NMA0585	NMA0585	Hypothetical protein NMA0585	[TP0247-TP0876 (0.6334264)]
COG0860	COG1214	NMA1188	NMA1188	Putative amidase {UniProtKB/TrEMBL:Q9JRZ5}	NMA0585	NMA0585	Hypothetical protein NMA0585	[TP0247-TP0876 (0.6334264)]
COG0860	COG1214	NMA2028	NMA2028	N-acetylmuramoyl-L-alanine amidase	NMA0585	NMA0585	Hypothetical protein NMA0585	[TP0247-TP0876 (0.6334264)]
COG0477	COG0845	NMA1647	NMA1647	Putative integral membrane protein	NMA1970	NMA1970	Membrane fusion protein	[TP0840-TP0965 (0.8653204)]
COG0477	COG0845	NMA2100	NMA2100	Putative integral membrane transport protein	NMA1996	NMA1996	Putative periplasmic type I secretion system	[TP0840-TP0965 (0.8653204)]
COG0477	COG0845	NMA1574	NMA1574	Putative integral membrane transporter	NMA0728	NMA0728	Putative periplasmic protein	[TP0840-TP0965 (0.8653204)]
COG0477	COG0845	NMA1574	NMA1574	Putative integral membrane transporter	NMA1996	NMA1996	Putative periplasmic type I secretion system	[TP0840-TP0965 (0.8653204)]
COG0477	COG0845	NMA2040	NMA2040	Putative integral membrane efflux protein	NMA1995	NMA1995	Putative periplasmic type I secretion system	[TP0840-TP0965 (0.8653204)]
COG0477	COG0845	NMA0047	NMA0047	Putative transmembrane transport protein	NMA1970	NMA1970	Membrane fusion protein	[TP0840-TP0965 (0.8653204)]
COG0477	COG0845	NMA1647	NMA1647	Putative integral membrane protein	NMA0728	NMA0728	Putative periplasmic protein	[TP0840-TP0965 (0.8653204)]
COG0477	COG0845	NMA1673	NMA1673	Putative integral membrane transporter	NMA1995	NMA1995	Putative periplasmic type I secretion system	[TP0840-TP0965 (0.8653204)]
COG0477	COG0845	NMA0047	NMA0047	Putative transmembrane transport protein	NMA1995	NMA1995	Putative periplasmic type I secretion system	[TP0840-TP0965 (0.8653204)]
COG0477	COG0845	NMA2127	NMA2127	Putative integral membrane signal transducer	NMA1996	NMA1996	Putative periplasmic type I secretion system	[TP0840-TP0965 (0.8653204)]
COG0477	COG0845	NMA0047	NMA0047	Putative transmembrane transport protein	NMA0728	NMA0728	Putative periplasmic protein	[TP0840-TP0965 (0.8653204)]
COG0477	COG0845	NMA2040	NMA2040	Putative integral membrane efflux protein	NMA1970	NMA1970	Membrane fusion protein	[TP0840-TP0965 (0.8653204)]
COG0477	COG0845	NMA2040	NMA2040	Putative integral membrane efflux protein	NMA0728	NMA0728	Putative periplasmic protein	[TP0840-TP0965 (0.8653204)]
COG0477	COG0845	NMA1673	NMA1673	Putative integral membrane transporter	NMA0728	NMA0728	Putative periplasmic protein	[TP0840-TP0965 (0.8653204)]
COG0477	COG0845	NMA1715	NMA1715	Putative integral membrane protein	NMA1995	NMA1995	Putative periplasmic type I secretion system	[TP0840-TP0965 (0.8653204)]
COG0477	COG0845	NMA1673	NMA1673	Putative integral membrane transporter	NMA1996	NMA1996	Putative periplasmic type I secretion system	[TP0840-TP0965 (0.8653204)]
COG0477	COG0845	NMA1647	NMA1647	Putative integral membrane protein	NMA1996	NMA1996	Putative periplasmic type I secretion system	[TP0840-TP0965 (0.8653204)]
COG0477	COG0845	NMA1715	NMA1715	Putative integral membrane protein	NMA0728	NMA0728	Putative periplasmic protein	[TP0840-TP0965 (0.8653204)]
COG0477	COG0845	NMA1715	NMA1715	Putative integral membrane protein	NMA1970	NMA1970	Membrane fusion protein	[TP0840-TP0965 (0.8653204)]
COG0477	COG0845	NMA1647	NMA1647	Putative integral membrane protein	NMA1995	NMA1995	Putative periplasmic type I secretion system	[TP0840-TP0965 (0.8653204)]
COG0477	COG0845	NMA1574	NMA1574	Putative integral membrane transporter	NMA1995	NMA1995	Putative periplasmic type I secretion system	[TP0840-TP0965 (0.8653204)]
COG0477	COG0845	NMA2168	NMA2168	Multidrug resistance translocase	NMA1970	NMA1970	Membrane fusion protein	[TP0840-TP0965 (0.8653204)]
COG0477	COG0845	NMA2127	NMA2127	Putative integral membrane signal transducer	NMA1995	NMA1995	Putative periplasmic type I secretion system	[TP0840-TP0965 (0.8653204)]
COG0477	COG0845	NMA2127	NMA2127	Putative integral membrane signal transducer	NMA1970	NMA1970	Membrane fusion protein	[TP0840-TP0965 (0.8653204)]
COG0477	COG0845	NMA2100	NMA2100	Putative integral membrane transport protein	NMA1995	NMA1995	Putative periplasmic type I secretion system	[TP0840-TP0965 (0.8653204)]
COG0477	COG0845	NMA2168	NMA2168	Multidrug resistance translocase	NMA1995	NMA1995	Putative periplasmic type I secretion system	[TP0840-TP0965 (0.8653204)]
COG0477	COG0845	NMA2040	NMA2040	Putative integral membrane efflux protein	NMA1996	NMA1996	Putative periplasmic type I secretion system	[TP0840-TP0965 (0.8653204)]
COG0477	COG0845	NMA2100	NMA2100	Putative integral membrane transport protein	NMA1970	NMA1970	Membrane fusion protein	[TP0840-TP0965 (0.8653204)]
COG0477	COG0845	NMA2168	NMA2168	Multidrug resistance translocase	NMA0728	NMA0728	Putative periplasmic protein	[TP0840-TP0965 (0.8653204)]
COG0477	COG0845	NMA1673	NMA1673	Putative integral membrane transporter	NMA1970	NMA1970	Membrane fusion protein	[TP0840-TP0965 (0.8653204)]
COG0477	COG0845	NMA0047	NMA0047	Putative transmembrane transport protein	NMA1996	NMA1996	Putative periplasmic type I secretion system	[TP0840-TP0965 (0.8653204)]
COG0477	COG0845	NMA1574	NMA1574	Putative integral membrane transporter	NMA1970	NMA1970	Membrane fusion protein	[TP0840-TP0965 (0.8653204)]
COG0477	COG0845	NMA2100	NMA2100	Putative integral membrane transport protein	NMA0728	NMA0728	Putative periplasmic protein	[TP0840-TP0965 (0.8653204)]
COG0477	COG0845	NMA1715	NMA1715	Putative integral membrane protein	NMA1996	NMA1996	Putative periplasmic type I secretion system	[TP0840-TP0965 (0.8653204)]
COG0477	COG0845	NMA2127	NMA2127	Putative integral membrane signal transducer	NMA0728	NMA0728	Putative periplasmic protein	[TP0840-TP0965 (0.8653204)]
COG0477	COG0845	NMA2168	NMA2168	Multidrug resistance translocase	NMA1996	NMA1996	Putative periplasmic type I secretion system	[TP0840-TP0965 (0.8653204)]
COG0305	COG2812	NMA1105	NMA1105	Putative replicative DNA helicase	NMA1656	NMA1656	DNA polymerase III tau and gamma chains	[TP0058-TP1005 (0.7130585)]
COG0188	COG0526	NMA1802	NMA1802	DNA topoisomerase IV subunit A	NMA0612	NMA0612	Putative periplasmic thioredoxin	[TP0005-TP0100 (0.7885434)]
COG0188	COG0526	NMA1802	NMA1802	DNA topoisomerase IV subunit A	NMA1578	NMA1578	Thioredoxin I {UniProtKB/TrEMBL:Q9JTY5}	[TP0005-TP0100 (0.7885434)]
COG0188	COG0526	NMA1599	NMA1599	DNA gyrase subunit A {UniProtKB/TrEMBL:Q9JTW5}	NMA0253	NMA0253	Putative periplasmic thiredoxin	[TP0005-TP0100 (0.7885434)]
COG0188	COG0526	NMA1802	NMA1802	DNA topoisomerase IV subunit A	NMA0253	NMA0253	Putative periplasmic thiredoxin	[TP0005-TP0100 (0.7885434)]
COG0188	COG0526	NMA1802	NMA1802	DNA topoisomerase IV subunit A	NMA0493	NMA0493	Putative periplasmic protein	[TP0005-TP0100 (0.7885434)]
COG0188	COG0526	NMA1599	NMA1599	DNA gyrase subunit A {UniProtKB/TrEMBL:Q9JTW5}	NMA0493	NMA0493	Putative periplasmic protein	[TP0005-TP0100 (0.7885434)]
COG0188	COG0526	NMA1599	NMA1599	DNA gyrase subunit A {UniProtKB/TrEMBL:Q9JTW5}	NMA0966	NMA0966	Putative thioredoxin {UniProtKB/TrEMBL:Q9JV75}	[TP0005-TP0100 (0.7885434)]
COG0188	COG0526	NMA1599	NMA1599	DNA gyrase subunit A {UniProtKB/TrEMBL:Q9JTW5}	NMA2078	NMA2078	Putative thiol:disulphide interchange protein	[TP0005-TP0100 (0.7885434)]
COG0188	COG0526	NMA1802	NMA1802	DNA topoisomerase IV subunit A	NMA2209	NMA2209	Putative thiol:disulphide interchange protein	[TP0005-TP0100 (0.7885434)]
COG0188	COG0526	NMA1599	NMA1599	DNA gyrase subunit A {UniProtKB/TrEMBL:Q9JTW5}	NMA0612	NMA0612	Putative periplasmic thioredoxin	[TP0005-TP0100 (0.7885434)]
COG0188	COG0526	NMA1599	NMA1599	DNA gyrase subunit A {UniProtKB/TrEMBL:Q9JTW5}	NMA1578	NMA1578	Thioredoxin I {UniProtKB/TrEMBL:Q9JTY5}	[TP0005-TP0100 (0.7885434)]
COG0188	COG0526	NMA1599	NMA1599	DNA gyrase subunit A {UniProtKB/TrEMBL:Q9JTW5}	NMA2191	NMA2191	Putative thiol:disulphide interchange protein	[TP0005-TP0100 (0.7885434)]
COG0188	COG0526	NMA1802	NMA1802	DNA topoisomerase IV subunit A	NMA2191	NMA2191	Putative thiol:disulphide interchange protein	[TP0005-TP0100 (0.7885434)]
COG0188	COG0526	NMA1802	NMA1802	DNA topoisomerase IV subunit A	NMA2078	NMA2078	Putative thiol:disulphide interchange protein	[TP0005-TP0100 (0.7885434)]
COG0188	COG0526	NMA1802	NMA1802	DNA topoisomerase IV subunit A	NMA0966	NMA0966	Putative thioredoxin {UniProtKB/TrEMBL:Q9JV75}	[TP0005-TP0100 (0.7885434)]
COG0188	COG0526	NMA1599	NMA1599	DNA gyrase subunit A {UniProtKB/TrEMBL:Q9JTW5}	NMA2209	NMA2209	Putative thiol:disulphide interchange protein	[TP0005-TP0100 (0.7885434)]
COG0526	COG0771	NMA2191	NMA2191	Putative thiol:disulphide interchange protein	NMA2064	murD	UDP-N-acetylmuramoylalanine--D-glutamate ligase (EC 6.3.2.9) (UDP-N- acetylmuramoyl-L-alanyl-D-glutamate synthetase) (D-glutamic acid- adding enzyme)	[TP0100-TP0903 (0.59509045)]
COG0526	COG0771	NMA2209	NMA2209	Putative thiol:disulphide interchange protein	NMA2064	murD	UDP-N-acetylmuramoylalanine--D-glutamate ligase (EC 6.3.2.9) (UDP-N- acetylmuramoyl-L-alanyl-D-glutamate synthetase) (D-glutamic acid- adding enzyme)	[TP0100-TP0903 (0.59509045)]
COG0526	COG0771	NMA1578	NMA1578	Thioredoxin I {UniProtKB/TrEMBL:Q9JTY5}	NMA2064	murD	UDP-N-acetylmuramoylalanine--D-glutamate ligase (EC 6.3.2.9) (UDP-N- acetylmuramoyl-L-alanyl-D-glutamate synthetase) (D-glutamic acid- adding enzyme)	[TP0100-TP0903 (0.59509045)]
COG0526	COG0771	NMA0966	NMA0966	Putative thioredoxin {UniProtKB/TrEMBL:Q9JV75}	NMA2064	murD	UDP-N-acetylmuramoylalanine--D-glutamate ligase (EC 6.3.2.9) (UDP-N- acetylmuramoyl-L-alanyl-D-glutamate synthetase) (D-glutamic acid- adding enzyme)	[TP0100-TP0903 (0.59509045)]
COG0526	COG0771	NMA0493	NMA0493	Putative periplasmic protein	NMA2064	murD	UDP-N-acetylmuramoylalanine--D-glutamate ligase (EC 6.3.2.9) (UDP-N- acetylmuramoyl-L-alanyl-D-glutamate synthetase) (D-glutamic acid- adding enzyme)	[TP0100-TP0903 (0.59509045)]
COG0526	COG0771	NMA2078	NMA2078	Putative thiol:disulphide interchange protein	NMA2064	murD	UDP-N-acetylmuramoylalanine--D-glutamate ligase (EC 6.3.2.9) (UDP-N- acetylmuramoyl-L-alanyl-D-glutamate synthetase) (D-glutamic acid- adding enzyme)	[TP0100-TP0903 (0.59509045)]
COG0526	COG0771	NMA0253	NMA0253	Putative periplasmic thiredoxin	NMA2064	murD	UDP-N-acetylmuramoylalanine--D-glutamate ligase (EC 6.3.2.9) (UDP-N- acetylmuramoyl-L-alanyl-D-glutamate synthetase) (D-glutamic acid- adding enzyme)	[TP0100-TP0903 (0.59509045)]
COG0526	COG0771	NMA0612	NMA0612	Putative periplasmic thioredoxin	NMA2064	murD	UDP-N-acetylmuramoylalanine--D-glutamate ligase (EC 6.3.2.9) (UDP-N- acetylmuramoyl-L-alanyl-D-glutamate synthetase) (D-glutamic acid- adding enzyme)	[TP0100-TP0903 (0.59509045)]
COG0143	COG0845	NMA0275	metG	Methionyl-tRNA synthetase (EC 6.1.1.10) (Methionine--tRNA ligase) (MetRS)	NMA1995	NMA1995	Putative periplasmic type I secretion system	[TP0798-TP0965 (0.7246752)]
COG0143	COG0845	NMA0275	metG	Methionyl-tRNA synthetase (EC 6.1.1.10) (Methionine--tRNA ligase) (MetRS)	NMA1996	NMA1996	Putative periplasmic type I secretion system	[TP0798-TP0965 (0.7246752)]
COG0143	COG0845	NMA0275	metG	Methionyl-tRNA synthetase (EC 6.1.1.10) (Methionine--tRNA ligase) (MetRS)	NMA1970	NMA1970	Membrane fusion protein	[TP0798-TP0965 (0.7246752)]
COG0143	COG0845	NMA0275	metG	Methionyl-tRNA synthetase (EC 6.1.1.10) (Methionine--tRNA ligase) (MetRS)	NMA0728	NMA0728	Putative periplasmic protein	[TP0798-TP0965 (0.7246752)]
COG0504	COG1475	NMA1742	pyrG	CTP synthase (EC 6.3.4.2) (UTP--ammonia ligase) (CTP synthetase)	NMA0508	parB	Probable chromosome partitioning protein parB	[TP0305-TP0271 (0.70252794)]
COG0149	COG2239	NMA0570	tpiA	Triosephosphate isomerase (EC 5.3.1.1) (TIM) (Triose-phosphate isomerase)	NMA0442	NMA0442	Hypothetical inner membrane protein	[TP0537-TP0917 (0.5527395)]
COG0250	COG0772	NMA0147	nusG	Transcription antitermination protein nusG	NMA2063	NMA2063	Cell division protein {UniProtKB/TrEMBL:Q9JSZ6}	[TP0236-TP0387 (0.7470728)]
COG0227	COG0740	NMA2166	rpmB	50S ribosomal protein L28	NMA1525	clpP	ATP-dependent Clp protease proteolytic subunit (EC 3.4.21.92) (Endopeptidase Clp)	[TP0362-TP0507 (0.75048)]
COG0457	COG0457	NMA1090	NMA1090	Putative periplasmic protein	NMA1090	NMA1090	Putative periplasmic protein	[TP0067-TP0095 (0.6515529)]
COG0103	COG0211	NMA0379	rpsI	30S ribosomal protein S9	NMA2163	rpmA	50S ribosomal protein L27	[TP1024-TP0743 (0.87139803)]
COG0457	COG0803	NMA1090	NMA1090	Putative periplasmic protein	NMA0789	NMA0789	Putative periplasmic binding protein	[TP0469-TP0034 (0.86910707)]
COG0621	COG2812	NMA0590	NMA0590	Hypothetical protein NMA0590	NMA1656	NMA1656	DNA polymerase III tau and gamma chains	[TP0754-TP1005 (0.5550382)]
COG0442	COG4591	NMA1553	NMA1553	Prolyl-tRNA synthetase {UniProtKB/TrEMBL:Q9JU09}	NMA1403	lolC	Lipoprotein-releasing system transmembrane protein lolC	[TP0160-TP0582 (0.74148)]
COG1432	COG1488	NMA2192	NMA2192	Hypothetical protein NMA2192	NMA1706	pncB	Nicotinate phosphoribosyltransferase (EC 2.4.2.11) (NAPRTase)	[TP0894-TP0628 (0.59059936)]
COG0223	COG0664	NMA0163	fmt	Methionyl-tRNA formyltransferase (EC 2.1.2.9)	NMA2107	NMA2107	Putative anaerobic transcriptional regulatory	[TP0756-TP0995 (0.69102824)]
COG0305	COG2236	NMA1105	NMA1105	Putative replicative DNA helicase	NMA0543	NMA0543	Hypothetical protein NMA0543	[TP0058-TP0050 (0.53343445)]
COG0465	COG4591	NMA1007	NMA1007	Putative ATP-dependent zinc metallopeptidase	NMA1403	lolC	Lipoprotein-releasing system transmembrane protein lolC	[TP0765-TP0582 (0.6598422)]
COG0773	COG0817	NMA2061	murC	UDP-N-acetylmuramate--L-alanine ligase (EC 6.3.2.8) (UDP-N- acetylmuramoyl-L-alanine synthetase)	NMA1631	ruvC	Crossover junction endodeoxyribonuclease ruvC (EC 3.1.22.4) (Holliday junction nuclease ruvC) (Holliday junction resolvase ruvC)	[TP0341-TP0517 (0.7285616)]
COG0773	COG0817	NMA1356	NMA1356	Putative	NMA1631	ruvC	Crossover junction endodeoxyribonuclease ruvC (EC 3.1.22.4) (Holliday junction nuclease ruvC) (Holliday junction resolvase ruvC)	[TP0341-TP0517 (0.7285616)]
COG0272	COG0773	NMA0865	NMA0865	Putative DNA ligase {UniProtKB/TrEMBL:Q9JVF1}	NMA1356	NMA1356	Putative	[TP0634-TP0341 (0.8201813)]
COG0272	COG0773	NMA0865	NMA0865	Putative DNA ligase {UniProtKB/TrEMBL:Q9JVF1}	NMA2061	murC	UDP-N-acetylmuramate--L-alanine ligase (EC 6.3.2.8) (UDP-N- acetylmuramoyl-L-alanine synthetase)	[TP0634-TP0341 (0.8201813)]
COG0353	COG0514	NMA1406	recR	Recombination protein recR	NMA2213	NMA2213	ATP-dependent DNA helicase	[TP1004-TP0103 (0.6917512)]
COG0036	COG0249	NMA1413	NMA1413	Putative ribulose-phosphate 3-epimerase	NMA0247	mutS	DNA mismatch repair protein mutS	[TP0945-TP0328 (0.6742458)]
COG2011	COG2239	NMA0505	NMA0505	Putative inner membrane transport protein	NMA0442	NMA0442	Hypothetical inner membrane protein	[TP0119-TP0917 (0.63653934)]
COG0280	COG2204	NMA0841	NMA0841	Putative phosphate acyltransferase	NMA0159	NMA0159	Putative two-component trancriptional regulator	[TP0094-TP0519 (0.5559654)]
COG0280	COG2204	NMA0841	NMA0841	Putative phosphate acyltransferase	NMA1805	NMA1805	Putative two component response regulator	[TP0094-TP0519 (0.5559654)]
COG0124	COG0465	NMA1065	hisS	Histidyl-tRNA synthetase (EC 6.1.1.21) (Histidine--tRNA ligase) (HisRS)	NMA1007	NMA1007	Putative ATP-dependent zinc metallopeptidase	[TP0641-TP0330 (0.76316583)]
COG0250	COG3439	NMA0147	nusG	Transcription antitermination protein nusG	NMA0993	NMA0993	Putative periplasmic protein	[TP0236-TP0895 (0.72267145)]
COG0504	COG0728	NMA1742	pyrG	CTP synthase (EC 6.3.4.2) (UTP--ammonia ligase) (CTP synthetase)	NMA2210	NMA2210	Putative inner membrane virulence factor protein	[TP0305-TP0516 (0.84299135)]
COG0275	COG0820	NMA2074	mraW	S-adenosyl-methyltransferase mraW (EC 2.1.1.-)	NMA1522	NMA1522	Hypothetical protein NMA1522	[TP0384-TP0068 (0.79878455)]
COG0242	COG0360	NMA0164	def	Peptide deformylase (EC 3.5.1.88) (PDF) (Polypeptide deformylase)	NMA1537	rpsF	30S ribosomal protein S6	[TP0757-TP0063 (0.54983324)]
COG0267	COG0357	NMA2165	NMA2165	50S ribosomal protein L33	NMA0077	gidB	Methyltransferase gidB (EC 2.1.-.-) (Glucose-inhibited division protein B)	[TP0234-TP0946 (0.6249908)]
COG0234	COG0772	NMA0472	groS	10 kDa chaperonin (Protein Cpn10) (groES protein)	NMA2063	NMA2063	Cell division protein {UniProtKB/TrEMBL:Q9JSZ6}	[TP1013-TP0387 (0.81326103)]
COG0445	COG0457	NMA0074	gidA	tRNA uridine 5-carboxymethylaminomethyl modification enzyme gidA (Glucose-inhibited division protein A)	NMA1090	NMA1090	Putative periplasmic protein	[TP0044-TP0954 (0.8549597)]
COG0305	COG1595	NMA1105	NMA1105	Putative replicative DNA helicase	NMA0230	NMA0230	Putative ECF-family RNA polymerase sigma factor	[TP0058-TP0092 (0.74082893)]
COG0228	COG0250	NMA0795	rpsP	30S ribosomal protein S16	NMA0147	nusG	Transcription antitermination protein nusG	[TP0905-TP0236 (0.7099409)]
COG0465	COG0532	NMA1007	NMA1007	Putative ATP-dependent zinc metallopeptidase	NMA1897	infB	Translation initiation factor IF-2	[TP0330-TP0891 (0.8751731)]
COG1452	COG1488	NMA2207	NMA2207	Putative solvent tolerance protein	NMA1706	pncB	Nicotinate phosphoribosyltransferase (EC 2.4.2.11) (NAPRTase)	[TP0515-TP0628 (0.6658587)]
COG0234	COG0445	NMA0472	groS	10 kDa chaperonin (Protein Cpn10) (groES protein)	NMA0074	gidA	tRNA uridine 5-carboxymethylaminomethyl modification enzyme gidA (Glucose-inhibited division protein A)	[TP1013-TP0044 (0.813164)]
COG0265	COG1381	NMA0710	NMA0710	Putative periplasmic serine protease	NMA2038	recO	DNA repair protein recO (Recombination protein O)	[TP0773-TP0636 (0.870009)]
COG0457	COG0860	NMA1090	NMA1090	Putative periplasmic protein	NMA1303	NMA1303	Putative amidase {UniProtKB/TrEMBL:Q9JRZ5}	[TP0820-TP0247 (0.74644035), TP0067-TP0247 (0.79531366)]
COG0457	COG0860	NMA1090	NMA1090	Putative periplasmic protein	NMA2028	NMA2028	N-acetylmuramoyl-L-alanine amidase	[TP0820-TP0247 (0.74644035), TP0067-TP0247 (0.79531366)]
COG0457	COG0860	NMA1090	NMA1090	Putative periplasmic protein	NMA1864	NMA1864	Hypothetical protein NMA1864	[TP0820-TP0247 (0.74644035), TP0067-TP0247 (0.79531366)]
COG0457	COG0860	NMA1090	NMA1090	Putative periplasmic protein	NMA1188	NMA1188	Putative amidase {UniProtKB/TrEMBL:Q9JRZ5}	[TP0820-TP0247 (0.74644035), TP0067-TP0247 (0.79531366)]
COG1186	COG1925	NMA0224	prfB	Peptide chain release factor 2 (RF-2)	NMA0391	ptsH	Phosphocarrier protein HPr (Histidine-containing protein)	[TP0576-TP0589 (0.79878455)]
COG0319	COG0333	NMA0717	NMA0717	UPF0054 protein NMA0717	NMA0544	rpmF	50S ribosomal protein L32	[TP0650-TP0807 (0.80809164)]
COG0195	COG1643	NMA1896	NMA1896	N utilisation substance protein A	NMA0430	NMA0430	Putative DNA helicase {UniProtKB/TrEMBL:Q9JWD5}	[TP0892-TP0526 (0.71912634)]
COG0195	COG1643	NMA1896	NMA1896	N utilisation substance protein A	NMA0433	NMA0433	ATP-dependent DNA helicase	[TP0892-TP0526 (0.71912634)]
COG0216	COG0457	NMA1945	prfA	Peptide chain release factor 1 (RF-1)	NMA1090	NMA1090	Putative periplasmic protein	[TP0051-TP0067 (0.7097377)]
COG1385	COG2204	NMA0528	NMA0528	Hypothetical protein NMA0528	NMA0159	NMA0159	Putative two-component trancriptional regulator	[TP0032-TP0519 (0.67332727)]
COG1385	COG2204	NMA0528	NMA0528	Hypothetical protein NMA0528	NMA1805	NMA1805	Putative two component response regulator	[TP0032-TP0519 (0.67332727)]
COG0542	COG2204	NMA1045	NMA1045	Putative ATP-dependent protease ATP-binding	NMA0159	NMA0159	Putative two-component trancriptional regulator	[TP0071-TP0519 (0.6908589)]
COG0542	COG2204	NMA1683	clpB	Chaperone clpB {UniProtKB/Swiss-Prot:Q9JTP9}	NMA1805	NMA1805	Putative two component response regulator	[TP0071-TP0519 (0.6908589)]
COG0542	COG2204	NMA1045	NMA1045	Putative ATP-dependent protease ATP-binding	NMA1805	NMA1805	Putative two component response regulator	[TP0071-TP0519 (0.6908589)]
COG0542	COG2204	NMA1683	clpB	Chaperone clpB {UniProtKB/Swiss-Prot:Q9JTP9}	NMA0159	NMA0159	Putative two-component trancriptional regulator	[TP0071-TP0519 (0.6908589)]
COG1196	COG2236	NMA0724	NMA0724	Hypothetical protein NMA0724	NMA0543	NMA0543	Hypothetical protein NMA0543	[TP0367-TP0050 (0.68145895)]
COG0290	COG0457	NMA0930	infC	Translation initiation factor IF-3	NMA1090	NMA1090	Putative periplasmic protein	[TP0850-TP0095 (0.6947713)]
COG0782	COG0860	NMA1643	greA	Transcription elongation factor greA (Transcript cleavage factor greA)	NMA2028	NMA2028	N-acetylmuramoyl-L-alanine amidase	[TP0019-TP0247 (0.7668169)]
COG0782	COG0860	NMA1643	greA	Transcription elongation factor greA (Transcript cleavage factor greA)	NMA1188	NMA1188	Putative amidase {UniProtKB/TrEMBL:Q9JRZ5}	[TP0019-TP0247 (0.7668169)]
COG0782	COG0860	NMA1643	greA	Transcription elongation factor greA (Transcript cleavage factor greA)	NMA1303	NMA1303	Putative amidase {UniProtKB/TrEMBL:Q9JRZ5}	[TP0019-TP0247 (0.7668169)]
COG0782	COG0860	NMA0891	greB	Transcription elongation factor greB (Transcript cleavage factor greB)	NMA2028	NMA2028	N-acetylmuramoyl-L-alanine amidase	[TP0019-TP0247 (0.7668169)]
COG0782	COG0860	NMA0891	greB	Transcription elongation factor greB (Transcript cleavage factor greB)	NMA1303	NMA1303	Putative amidase {UniProtKB/TrEMBL:Q9JRZ5}	[TP0019-TP0247 (0.7668169)]
COG0782	COG0860	NMA1643	greA	Transcription elongation factor greA (Transcript cleavage factor greA)	NMA1864	NMA1864	Hypothetical protein NMA1864	[TP0019-TP0247 (0.7668169)]
COG0782	COG0860	NMA0891	greB	Transcription elongation factor greB (Transcript cleavage factor greB)	NMA1864	NMA1864	Hypothetical protein NMA1864	[TP0019-TP0247 (0.7668169)]
COG0782	COG0860	NMA0891	greB	Transcription elongation factor greB (Transcript cleavage factor greB)	NMA1188	NMA1188	Putative amidase {UniProtKB/TrEMBL:Q9JRZ5}	[TP0019-TP0247 (0.7668169)]
COG0234	COG1619	NMA0472	groS	10 kDa chaperonin (Protein Cpn10) (groES protein)	NMA1819	NMA1819	Hypothetical protein NMA1819	[TP1013-TP0688 (0.6288964)]
COG0103	COG1432	NMA0379	rpsI	30S ribosomal protein S9	NMA2192	NMA2192	Hypothetical protein NMA2192	[TP1024-TP0894 (0.64955014)]
COG0322	COG0353	NMA1540	uvrC	UvrABC system protein C (Protein uvrC) (Excinuclease ABC subunit C)	NMA1406	recR	Recombination protein recR	[TP0472-TP1004 (0.53674763)]
COG0771	COG1595	NMA2064	murD	UDP-N-acetylmuramoylalanine--D-glutamate ligase (EC 6.3.2.9) (UDP-N- acetylmuramoyl-L-alanyl-D-glutamate synthetase) (D-glutamic acid- adding enzyme)	NMA0230	NMA0230	Putative ECF-family RNA polymerase sigma factor	[TP0903-TP0092 (0.6651206)]
COG0188	COG0305	NMA1599	NMA1599	DNA gyrase subunit A {UniProtKB/TrEMBL:Q9JTW5}	NMA1105	NMA1105	Putative replicative DNA helicase	[TP0005-TP0058 (0.73312306)]
COG0188	COG0305	NMA1802	NMA1802	DNA topoisomerase IV subunit A	NMA1105	NMA1105	Putative replicative DNA helicase	[TP0005-TP0058 (0.73312306)]
COG1825	COG2812	NMA1094	ctc	50S ribosomal protein L25 (General stress protein CTC)	NMA1656	NMA1656	DNA polymerase III tau and gamma chains	[TP0372-TP1005 (0.6540257)]
COG0024	COG1121	NMA0337	NMA0337	Methionine aminopeptidase	NMA0791	NMA0791	Putative ABC-transporter ATP-binding protein	[TP0842-TP0164 (0.77940726)]
COG1643	COG2137	NMA0430	NMA0430	Putative DNA helicase {UniProtKB/TrEMBL:Q9JWD5}	NMA1689	recX	Regulatory protein recX	[TP0526-TP1023 (0.64955014)]
COG1643	COG2137	NMA0433	NMA0433	ATP-dependent DNA helicase	NMA1689	recX	Regulatory protein recX	[TP0526-TP1023 (0.64955014)]
COG0255	COG1011	NMA0121	rpmC	50S ribosomal protein L29	NMA0286	NMA0286	Possible hydrolase {UniProtKB/TrEMBL:Q9JWN1}	[TP0197-TP0158 (0.6077605)]
COG1108	COG2239	NMA0790	NMA0790	Putative ABC-transporter membrane protein	NMA0442	NMA0442	Hypothetical inner membrane protein	[TP0165-TP0917 (0.5215956)]
COG2204	COG2204	NMA1805	NMA1805	Putative two component response regulator	NMA1805	NMA1805	Putative two component response regulator	[TP0519-TP0519 (0.65939915)]
COG2204	COG2204	NMA1805	NMA1805	Putative two component response regulator	NMA0159	NMA0159	Putative two-component trancriptional regulator	[TP0519-TP0519 (0.65939915)]
COG2204	COG2204	NMA0159	NMA0159	Putative two-component trancriptional regulator	NMA1805	NMA1805	Putative two component response regulator	[TP0519-TP0519 (0.65939915)]
COG2204	COG2204	NMA0159	NMA0159	Putative two-component trancriptional regulator	NMA0159	NMA0159	Putative two-component trancriptional regulator	[TP0519-TP0519 (0.65939915)]
COG0546	COG0739	NMA0625	NMA0625	Putative phosphatase {UniProtKB/TrEMBL:Q9JVY2}	NMA1692	NMA1692	Putative membrane peptidase	[TP0554-TP0782 (0.73069036)]
COG0546	COG0739	NMA1688	NMA1688	Phosphoglycolate phosphatase (EC 3.1.3.18) (PGPase) (PGP)	NMA1692	NMA1692	Putative membrane peptidase	[TP0554-TP0782 (0.73069036)]
COG0546	COG0739	NMA0828	NMA0828	Putative phosphatase {UniProtKB/TrEMBL:Q9JVI3}	NMA2172	NMA2172	Hypothetical protein NMA2172	[TP0554-TP0782 (0.73069036)]
COG0546	COG0739	NMA0625	NMA0625	Putative phosphatase {UniProtKB/TrEMBL:Q9JVY2}	NMA2172	NMA2172	Hypothetical protein NMA2172	[TP0554-TP0782 (0.73069036)]
COG0546	COG0739	NMA1688	NMA1688	Phosphoglycolate phosphatase (EC 3.1.3.18) (PGPase) (PGP)	NMA2172	NMA2172	Hypothetical protein NMA2172	[TP0554-TP0782 (0.73069036)]
COG0546	COG0739	NMA0828	NMA0828	Putative phosphatase {UniProtKB/TrEMBL:Q9JVI3}	NMA1692	NMA1692	Putative membrane peptidase	[TP0554-TP0782 (0.73069036)]
COG0242	COG1187	NMA0164	def	Peptide deformylase (EC 3.5.1.88) (PDF) (Polypeptide deformylase)	NMA1573	NMA1573	Putative pseudouridine synthase	[TP0757-TP0459 (0.5284328)]
COG0242	COG1187	NMA0164	def	Peptide deformylase (EC 3.5.1.88) (PDF) (Polypeptide deformylase)	NMA1016	NMA1016	Putative RNA-binding protein	[TP0757-TP0459 (0.5284328)]
COG0242	COG1187	NMA0164	def	Peptide deformylase (EC 3.5.1.88) (PDF) (Polypeptide deformylase)	NMA1508	NMA1508	Putative ribosomal small subunit pseudouridine	[TP0757-TP0459 (0.5284328)]
COG0457	COG0558	NMA1090	NMA1090	Putative periplasmic protein	NMA1779	NMA1779	CDP-diacylglycerol--glycerol-3-phosphate	[TP0067-TP0730 (0.86096925)]
COG0020	COG1508	NMA0081	uppS	Undecaprenyl pyrophosphate synthetase (EC 2.5.1.31) (UPP synthetase) (Di-trans,poly-cis-decaprenylcistransferase) (Undecaprenyl diphosphate synthase) (UDS)	NMA0049	NMA0049	RNA polymerase sigma factor	[TP0603-TP0111 (0.79878455)]
COG1385	COG2812	NMA0528	NMA0528	Hypothetical protein NMA0528	NMA1656	NMA1656	DNA polymerase III tau and gamma chains	[TP0276-TP1005 (0.66627616)]
COG0217	COG0739	NMA1902	NMA1902	Hypothetical UPF0082 protein NMA1902	NMA1692	NMA1692	Putative membrane peptidase	[TP0474-TP0864 (0.82349855)]
COG0217	COG0739	NMA1902	NMA1902	Hypothetical UPF0082 protein NMA1902	NMA2172	NMA2172	Hypothetical protein NMA2172	[TP0474-TP0864 (0.82349855)]
COG0242	COG0254	NMA0164	def	Peptide deformylase (EC 3.5.1.88) (PDF) (Polypeptide deformylase)	NMA1138	rpmE2	50S ribosomal protein L31 type B	[TP0757-TP0255 (0.6434887)]
COG0242	COG0254	NMA0164	def	Peptide deformylase (EC 3.5.1.88) (PDF) (Polypeptide deformylase)	NMA0495	rpmE	50S ribosomal protein L31	[TP0757-TP0255 (0.6434887)]
COG0442	COG1466	NMA1553	NMA1553	Prolyl-tRNA synthetase {UniProtKB/TrEMBL:Q9JU09}	NMA0913	NMA0913	Putative DNA polymerase III, delta subunit	[TP0160-TP0588 (0.66563916)]
COG0305	COG0593	NMA1105	NMA1105	Putative replicative DNA helicase	NMA1279	NMA1279	Hypothetical protein NMA1279	[TP0058-TP0001 (0.9013428)]
COG0305	COG0593	NMA1105	NMA1105	Putative replicative DNA helicase	NMA0552	dnaA	Chromosomal replication initiator protein dnaA	[TP0058-TP0001 (0.9013428)]
COG0772	COG2239	NMA2063	NMA2063	Cell division protein {UniProtKB/TrEMBL:Q9JSZ6}	NMA0442	NMA0442	Hypothetical inner membrane protein	[TP0501-TP0917 (0.53388965), TP0387-TP0917 (0.61041105)]
COG0178	COG1197	NMA1159	uvrA	UvrABC system protein A (UvrA protein) (Excinuclease ABC subunit A)	NMA1491	NMA1491	Transcription-repair coupling factor	[TP0514-TP0344 (0.9414915)]
COG0264	COG0544	NMA0327	tsf	Elongation factor Ts (EF-Ts)	NMA1526	tig	Trigger factor {UniProtKB/Swiss-Prot:Q9JU32}	[TP0605-TP0506 (0.9100214)]
COG0495	COG1475	NMA0559	leuS	Leucyl-tRNA synthetase (EC 6.1.1.4) (Leucine--tRNA ligase) (LeuRS)	NMA0508	parB	Probable chromosome partitioning protein parB	[TP0586-TP0271 (0.63095015)]
COG0099	COG0216	NMA0106	rpsM	30S ribosomal protein S13	NMA1945	prfA	Peptide chain release factor 1 (RF-1)	[TP0210-TP0051 (0.8775348)]
COG0442	COG0552	NMA1553	NMA1553	Prolyl-tRNA synthetase {UniProtKB/TrEMBL:Q9JU09}	NMA0291	pilA	Cell division protein ftsY homolog	[TP0160-TP0578 (0.56216276)]
COG0242	COG0319	NMA0164	def	Peptide deformylase (EC 3.5.1.88) (PDF) (Polypeptide deformylase)	NMA0717	NMA0717	UPF0054 protein NMA0717	[TP0757-TP0650 (0.630912)]
COG0178	COG0845	NMA1159	uvrA	UvrABC system protein A (UvrA protein) (Excinuclease ABC subunit A)	NMA0728	NMA0728	Putative periplasmic protein	[TP0514-TP0965 (0.87363523)]
COG0178	COG0845	NMA1159	uvrA	UvrABC system protein A (UvrA protein) (Excinuclease ABC subunit A)	NMA1996	NMA1996	Putative periplasmic type I secretion system	[TP0514-TP0965 (0.87363523)]
COG0178	COG0845	NMA1159	uvrA	UvrABC system protein A (UvrA protein) (Excinuclease ABC subunit A)	NMA1970	NMA1970	Membrane fusion protein	[TP0514-TP0965 (0.87363523)]
COG0178	COG0845	NMA1159	uvrA	UvrABC system protein A (UvrA protein) (Excinuclease ABC subunit A)	NMA1995	NMA1995	Putative periplasmic type I secretion system	[TP0514-TP0965 (0.87363523)]
COG0457	COG0566	NMA1090	NMA1090	Putative periplasmic protein	NMA1351	NMA1351	Putative RNA methyltransferase	[TP0095-TP0054 (0.73981166)]
COG0457	COG0566	NMA1090	NMA1090	Putative periplasmic protein	NMA1127	rlmB	23S rRNA (guanosine-2'-O-)-methyltransferase rlmB (EC 2.1.1.-) (23S rRNA Gm2251 2'-O-methyltransferase)	[TP0095-TP0054 (0.73981166)]
COG0465	COG0558	NMA1007	NMA1007	Putative ATP-dependent zinc metallopeptidase	NMA1779	NMA1779	CDP-diacylglycerol--glycerol-3-phosphate	[TP0765-TP0256 (0.8653493)]
COG0024	COG0462	NMA0337	NMA0337	Methionine aminopeptidase	NMA1093	prs	Ribose-phosphate pyrophosphokinase (EC 2.7.6.1) (RPPK) (Phosphoribosyl pyrophosphate synthetase) (P-Rib-PP synthetase) (PRPP synthetase)	[TP0842-TP0294 (0.8762697)]
COG0319	COG0787	NMA0717	NMA0717	UPF0054 protein NMA0717	NMA1906	alr	Alanine racemase {UniProtKB/Swiss-Prot:Q9JTA6}	[TP0650-TP0681 (0.82058704)]
COG0849	COG1595	NMA2058	NMA2058	Cell division protein {UniProtKB/TrEMBL:Q9JT01}	NMA0230	NMA0230	Putative ECF-family RNA polymerase sigma factor	[TP0389-TP0092 (0.66770643)]
COG0739	COG2204	NMA2172	NMA2172	Hypothetical protein NMA2172	NMA1805	NMA1805	Putative two component response regulator	[TP0706-TP0519 (0.80130965)]
COG0739	COG2204	NMA1692	NMA1692	Putative membrane peptidase	NMA0159	NMA0159	Putative two-component trancriptional regulator	[TP0706-TP0519 (0.80130965)]
COG0739	COG2204	NMA1692	NMA1692	Putative membrane peptidase	NMA1805	NMA1805	Putative two component response regulator	[TP0706-TP0519 (0.80130965)]
COG0739	COG2204	NMA2172	NMA2172	Hypothetical protein NMA2172	NMA0159	NMA0159	Putative two-component trancriptional regulator	[TP0706-TP0519 (0.80130965)]
COG0036	COG2001	NMA1413	NMA1413	Putative ribulose-phosphate 3-epimerase	NMA2075	mraZ	Protein mraZ {UniProtKB/Swiss-Prot:Q9JSY8}	[TP0945-TP0383 (0.685165)]
COG0280	COG0457	NMA0841	NMA0841	Putative phosphate acyltransferase	NMA1090	NMA1090	Putative periplasmic protein	[TP0094-TP0067 (0.5068833)]
COG0457	COG0495	NMA1090	NMA1090	Putative periplasmic protein	NMA0559	leuS	Leucyl-tRNA synthetase (EC 6.1.1.4) (Leucine--tRNA ligase) (LeuRS)	[TP0067-TP0586 (0.714839)]
COG0257	COG0472	NMA0107	NMA0107	50S ribosomal protein L36 1	NMA2066	mraY	Phospho-N-acetylmuramoyl-pentapeptide-transferase (EC 2.7.8.13) (UDP- MurNAc-pentapeptide phosphotransferase)	[TP0209-TP0345 (0.64932555)]
COG0257	COG0472	NMA1137	NMA1137	50S ribosomal protein L36 2	NMA2066	mraY	Phospho-N-acetylmuramoyl-pentapeptide-transferase (EC 2.7.8.13) (UDP- MurNAc-pentapeptide phosphotransferase)	[TP0209-TP0345 (0.64932555)]
COG0358	COG0457	NMA1736	dnaG	DNA primase {UniProtKB/Swiss-Prot:P57028}	NMA1090	NMA1090	Putative periplasmic protein	[TP0492-TP0648 (0.5111708)]
COG0024	COG0125	NMA0337	NMA0337	Methionine aminopeptidase	NMA0869	tmk	Thymidylate kinase {UniProtKB/Swiss-Prot:Q9JVE7}	[TP0842-TP0354 (0.8096375)]
COG0257	COG0779	NMA0107	NMA0107	50S ribosomal protein L36 1	NMA1895	NMA1895	Hypothetical UPF0090 protein NMA1895	[TP0209-TP0893 (0.7461857)]
COG0257	COG0779	NMA1137	NMA1137	50S ribosomal protein L36 2	NMA1895	NMA1895	Hypothetical UPF0090 protein NMA1895	[TP0209-TP0893 (0.7461857)]
COG0457	COG0845	NMA1090	NMA1090	Putative periplasmic protein	NMA1995	NMA1995	Putative periplasmic type I secretion system	[TP0648-TP0965 (0.54118866)]
COG0457	COG0845	NMA1090	NMA1090	Putative periplasmic protein	NMA1996	NMA1996	Putative periplasmic type I secretion system	[TP0648-TP0965 (0.54118866)]
COG0457	COG0845	NMA1090	NMA1090	Putative periplasmic protein	NMA0728	NMA0728	Putative periplasmic protein	[TP0648-TP0965 (0.54118866)]
COG0457	COG0845	NMA1090	NMA1090	Putative periplasmic protein	NMA1970	NMA1970	Membrane fusion protein	[TP0648-TP0965 (0.54118866)]
COG0760	COG2239	NMA2141	NMA2141	Hypothetical protein NMA2141	NMA0442	NMA0442	Hypothetical inner membrane protein	[TP1016-TP0917 (0.81817394)]
COG0760	COG2239	NMA2142	NMA2142	Hypothetical protein NMA2142	NMA0442	NMA0442	Hypothetical inner membrane protein	[TP1016-TP0917 (0.81817394)]
COG0760	COG2239	NMA1407	NMA1407	Putative peptidyl-prolyl cis-trans isomerase	NMA0442	NMA0442	Hypothetical inner membrane protein	[TP1016-TP0917 (0.81817394)]
COG0760	COG2239	NMA2206	NMA2206	Putative rotamase {UniProtKB/TrEMBL:Q9JSP0}	NMA0442	NMA0442	Hypothetical inner membrane protein	[TP1016-TP0917 (0.81817394)]
COG0782	COG1057	NMA1643	greA	Transcription elongation factor greA (Transcript cleavage factor greA)	NMA0416	nadD	Probable nicotinate-nucleotide adenylyltransferase (EC 2.7.7.18) (Deamido-NAD(+) pyrophosphorylase) (Deamido-NAD(+) diphosphorylase) (Nicotinate mononucleotide adenylyltransferase) (NaMN adenylyltransferase)	[TP0019-TP0741 (0.75909394)]
COG0782	COG1057	NMA0891	greB	Transcription elongation factor greB (Transcript cleavage factor greB)	NMA0416	nadD	Probable nicotinate-nucleotide adenylyltransferase (EC 2.7.7.18) (Deamido-NAD(+) pyrophosphorylase) (Deamido-NAD(+) diphosphorylase) (Nicotinate mononucleotide adenylyltransferase) (NaMN adenylyltransferase)	[TP0019-TP0741 (0.75909394)]
COG0090	COG1643	NMA0126	rplB	50S ribosomal protein L2	NMA0433	NMA0433	ATP-dependent DNA helicase	[TP0192-TP0526 (0.71912634)]
COG0090	COG1643	NMA0126	rplB	50S ribosomal protein L2	NMA0430	NMA0430	Putative DNA helicase {UniProtKB/TrEMBL:Q9JWD5}	[TP0192-TP0526 (0.71912634)]
COG0012	COG0188	NMA0618	NMA0618	Hypothetical protein NMA0618	NMA1599	NMA1599	DNA gyrase subunit A {UniProtKB/TrEMBL:Q9JTW5}	[TP0124-TP0005 (0.7149395)]
COG0012	COG0188	NMA0618	NMA0618	Hypothetical protein NMA0618	NMA1802	NMA1802	DNA topoisomerase IV subunit A	[TP0124-TP0005 (0.7149395)]
COG0457	COG1643	NMA1090	NMA1090	Putative periplasmic protein	NMA0430	NMA0430	Putative DNA helicase {UniProtKB/TrEMBL:Q9JWD5}	[TP0067-TP0526 (0.80406195)]
COG0457	COG1643	NMA1090	NMA1090	Putative periplasmic protein	NMA0433	NMA0433	ATP-dependent DNA helicase	[TP0067-TP0526 (0.80406195)]
COG0462	COG0492	NMA1093	prs	Ribose-phosphate pyrophosphokinase (EC 2.7.6.1) (RPPK) (Phosphoribosyl pyrophosphate synthetase) (P-Rib-PP synthetase) (PRPP synthetase)	NMA1538	NMA1538	Thioredoxin reductase {UniProtKB/TrEMBL:Q9JU23}	[TP0294-TP0814 (0.8323514)]
COG0124	COG0254	NMA1065	hisS	Histidyl-tRNA synthetase (EC 6.1.1.21) (Histidine--tRNA ligase) (HisRS)	NMA1138	rpmE2	50S ribosomal protein L31 type B	[TP0641-TP0255 (0.65973145)]
COG0124	COG0254	NMA1065	hisS	Histidyl-tRNA synthetase (EC 6.1.1.21) (Histidine--tRNA ligase) (HisRS)	NMA0495	rpmE	50S ribosomal protein L31	[TP0641-TP0255 (0.65973145)]
COG0178	COG0272	NMA1159	uvrA	UvrABC system protein A (UvrA protein) (Excinuclease ABC subunit A)	NMA0865	NMA0865	Putative DNA ligase {UniProtKB/TrEMBL:Q9JVF1}	[TP0514-TP0634 (0.7537598)]
COG0257	COG2204	NMA1137	NMA1137	50S ribosomal protein L36 2	NMA1805	NMA1805	Putative two component response regulator	[TP0209-TP0519 (0.6010877)]
COG0257	COG2204	NMA1137	NMA1137	50S ribosomal protein L36 2	NMA0159	NMA0159	Putative two-component trancriptional regulator	[TP0209-TP0519 (0.6010877)]
COG0257	COG2204	NMA0107	NMA0107	50S ribosomal protein L36 1	NMA1805	NMA1805	Putative two component response regulator	[TP0209-TP0519 (0.6010877)]
COG0257	COG2204	NMA0107	NMA0107	50S ribosomal protein L36 1	NMA0159	NMA0159	Putative two-component trancriptional regulator	[TP0209-TP0519 (0.6010877)]
COG1135	COG1466	NMA0504	NMA0504	Putative ABC transport ATP-binding subunit	NMA0913	NMA0913	Putative DNA polymerase III, delta subunit	[TP0120-TP0588 (0.7896185)]
COG0608	COG1159	NMA1052	NMA1052	Putative single-stranded-DNA-specific exonuclease	NMA0889	era	GTP-binding protein era homolog	[TP0704-TP0541 (0.7586372)]
COG0242	COG0263	NMA0164	def	Peptide deformylase (EC 3.5.1.88) (PDF) (Polypeptide deformylase)	NMA1268	proB	Glutamate 5-kinase (EC 2.7.2.11) (Gamma-glutamyl kinase) (GK)	[TP0757-TP0351 (0.5771584)]
COG1115	COG2239	NMA1901	NMA1901	Putative sodium:alanine symporter	NMA0442	NMA0442	Hypothetical inner membrane protein	[TP0414-TP0917 (0.53720385)]
COG1115	COG2239	NMA0091	NMA0091	Putative amino-acid transporter	NMA0442	NMA0442	Hypothetical inner membrane protein	[TP0414-TP0917 (0.53720385)]
COG1115	COG2239	NMA0073	NMA0073	Putative amino-acid transport protein	NMA0442	NMA0442	Hypothetical inner membrane protein	[TP0414-TP0917 (0.53720385)]
COG0566	COG1589	NMA1351	NMA1351	Putative RNA methyltransferase	NMA2059	NMA2059	Cell division protein {UniProtKB/TrEMBL:Q9JT00}	[TP0109-TP0388 (0.8512026)]
COG0566	COG1589	NMA1127	rlmB	23S rRNA (guanosine-2'-O-)-methyltransferase rlmB (EC 2.1.1.-) (23S rRNA Gm2251 2'-O-methyltransferase)	NMA2059	NMA2059	Cell division protein {UniProtKB/TrEMBL:Q9JT00}	[TP0109-TP0388 (0.8512026)]
COG0124	COG0546	NMA1065	hisS	Histidyl-tRNA synthetase (EC 6.1.1.21) (Histidine--tRNA ligase) (HisRS)	NMA1688	NMA1688	Phosphoglycolate phosphatase (EC 3.1.3.18) (PGPase) (PGP)	[TP0641-TP0554 (0.5196431)]
COG0124	COG0546	NMA1065	hisS	Histidyl-tRNA synthetase (EC 6.1.1.21) (Histidine--tRNA ligase) (HisRS)	NMA0625	NMA0625	Putative phosphatase {UniProtKB/TrEMBL:Q9JVY2}	[TP0641-TP0554 (0.5196431)]
COG0124	COG0546	NMA1065	hisS	Histidyl-tRNA synthetase (EC 6.1.1.21) (Histidine--tRNA ligase) (HisRS)	NMA0828	NMA0828	Putative phosphatase {UniProtKB/TrEMBL:Q9JVI3}	[TP0641-TP0554 (0.5196431)]
COG0257	COG0773	NMA1137	NMA1137	50S ribosomal protein L36 2	NMA2061	murC	UDP-N-acetylmuramate--L-alanine ligase (EC 6.3.2.8) (UDP-N- acetylmuramoyl-L-alanine synthetase)	[TP0209-TP0341 (0.6926446)]
COG0257	COG0773	NMA0107	NMA0107	50S ribosomal protein L36 1	NMA1356	NMA1356	Putative	[TP0209-TP0341 (0.6926446)]
COG0257	COG0773	NMA0107	NMA0107	50S ribosomal protein L36 1	NMA2061	murC	UDP-N-acetylmuramate--L-alanine ligase (EC 6.3.2.8) (UDP-N- acetylmuramoyl-L-alanine synthetase)	[TP0209-TP0341 (0.6926446)]
COG0257	COG0773	NMA1137	NMA1137	50S ribosomal protein L36 2	NMA1356	NMA1356	Putative	[TP0209-TP0341 (0.6926446)]
COG0457	COG2204	NMA1090	NMA1090	Putative periplasmic protein	NMA1805	NMA1805	Putative two component response regulator	[TP0067-TP0519 (0.7741208)]
COG0457	COG2204	NMA1090	NMA1090	Putative periplasmic protein	NMA0159	NMA0159	Putative two-component trancriptional regulator	[TP0067-TP0519 (0.7741208)]
COG0257	COG0681	NMA1137	NMA1137	50S ribosomal protein L36 2	NMA0976	NMA0976	Putative signal peptidase I	[TP0209-TP0926 (0.69083804)]
COG0257	COG0681	NMA0107	NMA0107	50S ribosomal protein L36 1	NMA0976	NMA0976	Putative signal peptidase I	[TP0209-TP0926 (0.69083804)]
COG1121	COG2204	NMA0791	NMA0791	Putative ABC-transporter ATP-binding protein	NMA0159	NMA0159	Putative two-component trancriptional regulator	[TP0035-TP0519 (0.5085169)]
COG1121	COG2204	NMA0791	NMA0791	Putative ABC-transporter ATP-binding protein	NMA1805	NMA1805	Putative two component response regulator	[TP0035-TP0519 (0.5085169)]
COG0528	COG4591	NMA0326	pyrH	Uridylate kinase (EC 2.7.4.-) (UK) (Uridine monophosphate kinase) (UMP kinase)	NMA1403	lolC	Lipoprotein-releasing system transmembrane protein lolC	[TP0099-TP0580 (0.8561369)]
COG0228	COG0546	NMA0795	rpsP	30S ribosomal protein S16	NMA0828	NMA0828	Putative phosphatase {UniProtKB/TrEMBL:Q9JVI3}	[TP0905-TP0554 (0.5352583)]
COG0228	COG0546	NMA0795	rpsP	30S ribosomal protein S16	NMA1688	NMA1688	Phosphoglycolate phosphatase (EC 3.1.3.18) (PGPase) (PGP)	[TP0905-TP0554 (0.5352583)]
COG0228	COG0546	NMA0795	rpsP	30S ribosomal protein S16	NMA0625	NMA0625	Putative phosphatase {UniProtKB/TrEMBL:Q9JVY2}	[TP0905-TP0554 (0.5352583)]
COG0503	COG1488	NMA1920	apt	Adenine phosphoribosyltransferase (EC 2.4.2.7) (APRT)	NMA1706	pncB	Nicotinate phosphoribosyltransferase (EC 2.4.2.11) (NAPRTase)	[TP1039-TP0628 (0.6658587)]
COG0770	COG2001	NMA2068	NMA2068	UDP-MurNAc-pentapeptide synthetase	NMA2075	mraZ	Protein mraZ {UniProtKB/Swiss-Prot:Q9JSY8}	[TP0386-TP0383 (0.8315325)]
COG0051	COG2204	NMA0133	rpsJ	30S ribosomal protein S10	NMA0159	NMA0159	Putative two-component trancriptional regulator	[TP0188-TP0519 (0.6307204)]
COG0051	COG2204	NMA0133	rpsJ	30S ribosomal protein S10	NMA1805	NMA1805	Putative two component response regulator	[TP0188-TP0519 (0.6307204)]
COG0249	COG0546	NMA0247	mutS	DNA mismatch repair protein mutS	NMA1688	NMA1688	Phosphoglycolate phosphatase (EC 3.1.3.18) (PGPase) (PGP)	[TP0328-TP0554 (0.5196431)]
COG0249	COG0546	NMA0247	mutS	DNA mismatch repair protein mutS	NMA0625	NMA0625	Putative phosphatase {UniProtKB/TrEMBL:Q9JVY2}	[TP0328-TP0554 (0.5196431)]
COG0249	COG0546	NMA0247	mutS	DNA mismatch repair protein mutS	NMA0828	NMA0828	Putative phosphatase {UniProtKB/TrEMBL:Q9JVI3}	[TP0328-TP0554 (0.5196431)]
COG0234	COG0803	NMA0472	groS	10 kDa chaperonin (Protein Cpn10) (groES protein)	NMA0789	NMA0789	Putative periplasmic binding protein	[TP1013-TP0163 (0.67160416)]
COG0162	COG2834	NMA0620	tyrS	Tyrosyl-tRNA synthetase (EC 6.1.1.1) (Tyrosine--tRNA ligase) (TyrRS)	NMA0830	lolA	Outer-membrane lipoprotein carrier protein precursor	[TP0834-TP0333 (0.5313641)]
COG0342	COG0546	NMA0812	NMA0812	Hypothetical protein secD	NMA1688	NMA1688	Phosphoglycolate phosphatase (EC 3.1.3.18) (PGPase) (PGP)	[TP0410-TP0554 (0.6160348)]
COG0342	COG0546	NMA0812	NMA0812	Hypothetical protein secD	NMA0828	NMA0828	Putative phosphatase {UniProtKB/TrEMBL:Q9JVI3}	[TP0410-TP0554 (0.6160348)]
COG0342	COG0546	NMA0812	NMA0812	Hypothetical protein secD	NMA0625	NMA0625	Putative phosphatase {UniProtKB/TrEMBL:Q9JVY2}	[TP0410-TP0554 (0.6160348)]
COG0227	COG0492	NMA2166	rpmB	50S ribosomal protein L28	NMA1538	NMA1538	Thioredoxin reductase {UniProtKB/TrEMBL:Q9JU23}	[TP0362-TP0814 (0.801083)]
COG0051	COG1192	NMA0133	rpsJ	30S ribosomal protein S10	NMA0076	NMA0076	ParA family protein {UniProtKB/TrEMBL:Q9JX39}	[TP0188-TP0272 (0.7732025)]
COG0098	COG0803	NMA0112	rpsE	30S ribosomal protein S5	NMA0789	NMA0789	Putative periplasmic binding protein	[TP0206-TP0163 (0.74372905)]
COG0249	COG0457	NMA0247	mutS	DNA mismatch repair protein mutS	NMA1090	NMA1090	Putative periplasmic protein	[TP0328-TP0095 (0.63719666)]
COG0442	COG0459	NMA1553	NMA1553	Prolyl-tRNA synthetase {UniProtKB/TrEMBL:Q9JU09}	NMA0473	groL	60 kDa chaperonin (Protein Cpn60) (groEL protein) (63 kDa stress protein) (GSP63) (HSP60)	[TP0160-TP0030 (0.7719589)]
COG0255	COG1354	NMA0121	rpmC	50S ribosomal protein L29	NMA1705	NMA1705	Hypothetical protein NMA1705	[TP0197-TP0691 (0.70609456)]
COG0341	COG2239	NMA0813	NMA0813	Hypothetical protein secF	NMA0442	NMA0442	Hypothetical inner membrane protein	[TP0411-TP0917 (0.6093018)]
COG0036	COG1573	NMA1413	NMA1413	Putative ribulose-phosphate 3-epimerase	NMA0583	NMA0583	Hypothetical protein NMA0583	[TP0945-TP0229 (0.685165)]
COG0217	COG0481	NMA1902	NMA1902	Hypothetical UPF0082 protein NMA1902	NMA0977	lepA	GTP-binding protein lepA	[TP0474-TP0510 (0.76600474)]
COG0178	COG0357	NMA1159	uvrA	UvrABC system protein A (UvrA protein) (Excinuclease ABC subunit A)	NMA0077	gidB	Methyltransferase gidB (EC 2.1.-.-) (Glucose-inhibited division protein B)	[TP0514-TP0946 (0.8569251)]
COG0472	COG2239	NMA2066	mraY	Phospho-N-acetylmuramoyl-pentapeptide-transferase (EC 2.7.8.13) (UDP- MurNAc-pentapeptide phosphotransferase)	NMA0442	NMA0442	Hypothetical inner membrane protein	[TP0345-TP0917 (0.5059451)]
COG0330	COG0772	NMA1382	NMA1382	Putative periplasmic protein	NMA2063	NMA2063	Cell division protein {UniProtKB/TrEMBL:Q9JSZ6}	[TP0113-TP0501 (0.70068353)]
COG0267	COG2137	NMA2165	NMA2165	50S ribosomal protein L33	NMA1689	recX	Regulatory protein recX	[TP0234-TP1023 (0.5769722)]
COG1109	COG1488	NMA1949	glmM	Phosphoglucosamine mutase (EC 5.4.2.10)	NMA1706	pncB	Nicotinate phosphoribosyltransferase (EC 2.4.2.11) (NAPRTase)	[TP0413-TP0628 (0.6598422)]
COG1109	COG1488	NMA1001	pgm	Phosphoglucomutase (EC 5.4.2.2) (Glucose phosphomutase) (PGM)	NMA1706	pncB	Nicotinate phosphoribosyltransferase (EC 2.4.2.11) (NAPRTase)	[TP0413-TP0628 (0.6598422)]
COG0477	COG1432	NMA1574	NMA1574	Putative integral membrane transporter	NMA2192	NMA2192	Hypothetical protein NMA2192	[TP0840-TP0894 (0.55999315)]
COG0477	COG1432	NMA2168	NMA2168	Multidrug resistance translocase	NMA2192	NMA2192	Hypothetical protein NMA2192	[TP0840-TP0894 (0.55999315)]
COG0477	COG1432	NMA1715	NMA1715	Putative integral membrane protein	NMA2192	NMA2192	Hypothetical protein NMA2192	[TP0840-TP0894 (0.55999315)]
COG0477	COG1432	NMA2040	NMA2040	Putative integral membrane efflux protein	NMA2192	NMA2192	Hypothetical protein NMA2192	[TP0840-TP0894 (0.55999315)]
COG0477	COG1432	NMA2100	NMA2100	Putative integral membrane transport protein	NMA2192	NMA2192	Hypothetical protein NMA2192	[TP0840-TP0894 (0.55999315)]
COG0477	COG1432	NMA2127	NMA2127	Putative integral membrane signal transducer	NMA2192	NMA2192	Hypothetical protein NMA2192	[TP0840-TP0894 (0.55999315)]
COG0477	COG1432	NMA1673	NMA1673	Putative integral membrane transporter	NMA2192	NMA2192	Hypothetical protein NMA2192	[TP0840-TP0894 (0.55999315)]
COG0477	COG1432	NMA0047	NMA0047	Putative transmembrane transport protein	NMA2192	NMA2192	Hypothetical protein NMA2192	[TP0840-TP0894 (0.55999315)]
COG0477	COG1432	NMA1647	NMA1647	Putative integral membrane protein	NMA2192	NMA2192	Hypothetical protein NMA2192	[TP0840-TP0894 (0.55999315)]
COG0143	COG0217	NMA0275	metG	Methionyl-tRNA synthetase (EC 6.1.1.10) (Methionine--tRNA ligase) (MetRS)	NMA1902	NMA1902	Hypothetical UPF0082 protein NMA1902	[TP0798-TP0474 (0.7790581)]
COG0357	COG0442	NMA0077	gidB	Methyltransferase gidB (EC 2.1.-.-) (Glucose-inhibited division protein B)	NMA1553	NMA1553	Prolyl-tRNA synthetase {UniProtKB/TrEMBL:Q9JU09}	[TP0946-TP0160 (0.6515529)]
COG0566	COG2204	NMA1127	rlmB	23S rRNA (guanosine-2'-O-)-methyltransferase rlmB (EC 2.1.1.-) (23S rRNA Gm2251 2'-O-methyltransferase)	NMA1805	NMA1805	Putative two component response regulator	[TP0054-TP0519 (0.63495165)]
COG0566	COG2204	NMA1351	NMA1351	Putative RNA methyltransferase	NMA0159	NMA0159	Putative two-component trancriptional regulator	[TP0054-TP0519 (0.63495165)]
COG0566	COG2204	NMA1351	NMA1351	Putative RNA methyltransferase	NMA1805	NMA1805	Putative two component response regulator	[TP0054-TP0519 (0.63495165)]
COG0566	COG2204	NMA1127	rlmB	23S rRNA (guanosine-2'-O-)-methyltransferase rlmB (EC 2.1.1.-) (23S rRNA Gm2251 2'-O-methyltransferase)	NMA0159	NMA0159	Putative two-component trancriptional regulator	[TP0054-TP0519 (0.63495165)]
COG1752	COG2011	NMA0225	NMA0225	Possible lipoprotein {UniProtKB/TrEMBL:Q9JWV3}	NMA0505	NMA0505	Putative inner membrane transport protein	[TP1033-TP0119 (0.6374247)]
COG0564	COG1200	NMA0070	NMA0070	Ribosomal large subunit pseudouridine synthase C	NMA0675	NMA0675	Putative DNA helicase {UniProtKB/TrEMBL:Q9JVU7}	[TP0339-TP0687 (0.85149276)]
COG0564	COG1200	NMA1085	NMA1085	Pseudouridine synthase {UniProtKB/TrEMBL:Q9JUY2}	NMA0675	NMA0675	Putative DNA helicase {UniProtKB/TrEMBL:Q9JVU7}	[TP0339-TP0687 (0.85149276)]
COG0564	COG1200	NMA0422	NMA0422	Pseudouridine synthase {UniProtKB/TrEMBL:Q9JWE2}	NMA0675	NMA0675	Putative DNA helicase {UniProtKB/TrEMBL:Q9JVU7}	[TP0339-TP0687 (0.85149276)]
COG0564	COG1200	NMA0908	rluD	Ribosomal large subunit pseudouridine synthase D (EC 5.4.99.-) (rRNA- uridine isomerase D) (rRNA pseudouridylate synthase D)	NMA0675	NMA0675	Putative DNA helicase {UniProtKB/TrEMBL:Q9JVU7}	[TP0339-TP0687 (0.85149276)]
COG0772	COG1115	NMA2063	NMA2063	Cell division protein {UniProtKB/TrEMBL:Q9JSZ6}	NMA0091	NMA0091	Putative amino-acid transporter	[TP0501-TP0998 (0.70629925)]
COG0772	COG1115	NMA2063	NMA2063	Cell division protein {UniProtKB/TrEMBL:Q9JSZ6}	NMA0073	NMA0073	Putative amino-acid transport protein	[TP0501-TP0998 (0.70629925)]
COG0772	COG1115	NMA2063	NMA2063	Cell division protein {UniProtKB/TrEMBL:Q9JSZ6}	NMA1901	NMA1901	Putative sodium:alanine symporter	[TP0501-TP0998 (0.70629925)]
COG0457	COG2812	NMA1090	NMA1090	Putative periplasmic protein	NMA1656	NMA1656	DNA polymerase III tau and gamma chains	[TP0067-TP1005 (0.5652097)]
COG0457	COG1396	NMA1090	NMA1090	Putative periplasmic protein	NMA1838	NMA1838	Hypothetical DNA-binding protein	[TP0648-TP0461 (0.6214171)]
COG0457	COG1396	NMA1090	NMA1090	Putative periplasmic protein	NMA1225	NMA1225	Putative phage repressor	[TP0648-TP0461 (0.6214171)]
COG0457	COG1396	NMA1090	NMA1090	Putative periplasmic protein	NMA1282	NMA1282	Putative DNA-binding protein	[TP0648-TP0461 (0.6214171)]
COG0457	COG1396	NMA1090	NMA1090	Putative periplasmic protein	NMA0153	NMA0153	Hypothetical protein NMA0153	[TP0648-TP0461 (0.6214171)]
COG0457	COG1396	NMA1090	NMA1090	Putative periplasmic protein	NMA1375	NMA1375	Putative transcriptional regulator	[TP0648-TP0461 (0.6214171)]
COG0237	COG1493	NMA2157	coaE	Dephospho-CoA kinase (EC 2.7.1.24) (Dephosphocoenzyme A kinase)	NMA0947	hprK	HPr kinase/phosphorylase (EC 2.7.11.-) (EC 2.7.4.-) (HPrK/P) (HPr(Ser) kinase/phosphorylase)	[TP0296-TP0591 (0.7885255)]
COG0322	COG1432	NMA1540	uvrC	UvrABC system protein C (Protein uvrC) (Excinuclease ABC subunit C)	NMA2192	NMA2192	Hypothetical protein NMA2192	[TP0472-TP0894 (0.7171434)]
COG0124	COG0124	NMA1065	hisS	Histidyl-tRNA synthetase (EC 6.1.1.21) (Histidine--tRNA ligase) (HisRS)	NMA1065	hisS	Histidyl-tRNA synthetase (EC 6.1.1.21) (Histidine--tRNA ligase) (HisRS)	[TP0641-TP0641 (0.67365265)]
COG0768	COG0815	NMA2072	penA	Penicillin-binding protein 2 (PBP-2)	NMA0918	lnt	Apolipoprotein N-acyltransferase (EC 2.3.1.-) (ALP N-acyltransferase)	[TP0500-TP0252 (0.87159187)]
COG0586	COG2236	NMA1250	NMA1250	DedA protein ortholog {UniProtKB/TrEMBL:Q9JRE5}	NMA0543	NMA0543	Hypothetical protein NMA0543	[TP0779-TP0050 (0.66770643)]
COG0586	COG2236	NMA1948	NMA1948	DedA-family integral membrane protein	NMA0543	NMA0543	Hypothetical protein NMA0543	[TP0779-TP0050 (0.66770643)]
COG1214	COG3439	NMA0585	NMA0585	Hypothetical protein NMA0585	NMA0993	NMA0993	Putative periplasmic protein	[TP0876-TP0895 (0.56457245)]
COG0486	COG0803	NMA0454	trmE	Probable tRNA modification GTPase trmE	NMA0789	NMA0789	Putative periplasmic binding protein	[TP0550-TP0163 (0.74372905)]
COG0687	COG1057	NMA0831	NMA0831	Putative polyamine permease substrate-binding	NMA0416	nadD	Probable nicotinate-nucleotide adenylyltransferase (EC 2.7.7.18) (Deamido-NAD(+) pyrophosphorylase) (Deamido-NAD(+) diphosphorylase) (Nicotinate mononucleotide adenylyltransferase) (NaMN adenylyltransferase)	[TP0655-TP0741 (0.7061969)]
COG0687	COG1057	NMA2023	NMA2023	Putative polyamine permease substrate-binding	NMA0416	nadD	Probable nicotinate-nucleotide adenylyltransferase (EC 2.7.7.18) (Deamido-NAD(+) pyrophosphorylase) (Deamido-NAD(+) diphosphorylase) (Nicotinate mononucleotide adenylyltransferase) (NaMN adenylyltransferase)	[TP0655-TP0741 (0.7061969)]
COG0687	COG1057	NMA1786	NMA1786	Putative polyamine permease substrate-binding	NMA0416	nadD	Probable nicotinate-nucleotide adenylyltransferase (EC 2.7.7.18) (Deamido-NAD(+) pyrophosphorylase) (Deamido-NAD(+) diphosphorylase) (Nicotinate mononucleotide adenylyltransferase) (NaMN adenylyltransferase)	[TP0655-TP0741 (0.7061969)]
COG0012	COG0608	NMA0618	NMA0618	Hypothetical protein NMA0618	NMA1052	NMA1052	Putative single-stranded-DNA-specific exonuclease	[TP0124-TP0704 (0.626838)]
COG1214	COG1773	NMA0585	NMA0585	Hypothetical protein NMA0585	NMA1201	NMA1201	Putative rubredoxin {UniProtKB/TrEMBL:Q9JQN3}	[TP0876-TP0991 (0.57776016)]
COG0739	COG0773	NMA2172	NMA2172	Hypothetical protein NMA2172	NMA1356	NMA1356	Putative	[TP0782-TP0341 (0.8145237)]
COG0739	COG0773	NMA1692	NMA1692	Putative membrane peptidase	NMA2061	murC	UDP-N-acetylmuramate--L-alanine ligase (EC 6.3.2.8) (UDP-N- acetylmuramoyl-L-alanine synthetase)	[TP0782-TP0341 (0.8145237)]
COG0739	COG0773	NMA2172	NMA2172	Hypothetical protein NMA2172	NMA2061	murC	UDP-N-acetylmuramate--L-alanine ligase (EC 6.3.2.8) (UDP-N- acetylmuramoyl-L-alanine synthetase)	[TP0782-TP0341 (0.8145237)]
COG0739	COG0773	NMA1692	NMA1692	Putative membrane peptidase	NMA1356	NMA1356	Putative	[TP0782-TP0341 (0.8145237)]
COG0050	COG0457	NMA0134	tufB	Elongation factor Tu (EF-Tu)	NMA1090	NMA1090	Putative periplasmic protein	[TP0187-TP0067 (0.7854602)]
COG0050	COG0457	NMA0149	CAB83464.1	Elongation factor Tu	NMA1090	NMA1090	Putative periplasmic protein	[TP0187-TP0067 (0.7854602)]
COG0257	COG0564	NMA0107	NMA0107	50S ribosomal protein L36 1	NMA1085	NMA1085	Pseudouridine synthase {UniProtKB/TrEMBL:Q9JUY2}	[TP0209-TP0154 (0.634929)]
COG0257	COG0564	NMA0107	NMA0107	50S ribosomal protein L36 1	NMA0070	NMA0070	Ribosomal large subunit pseudouridine synthase C	[TP0209-TP0154 (0.634929)]
COG0257	COG0564	NMA1137	NMA1137	50S ribosomal protein L36 2	NMA0908	rluD	Ribosomal large subunit pseudouridine synthase D (EC 5.4.99.-) (rRNA- uridine isomerase D) (rRNA pseudouridylate synthase D)	[TP0209-TP0154 (0.634929)]
COG0257	COG0564	NMA1137	NMA1137	50S ribosomal protein L36 2	NMA0070	NMA0070	Ribosomal large subunit pseudouridine synthase C	[TP0209-TP0154 (0.634929)]
COG0257	COG0564	NMA1137	NMA1137	50S ribosomal protein L36 2	NMA0422	NMA0422	Pseudouridine synthase {UniProtKB/TrEMBL:Q9JWE2}	[TP0209-TP0154 (0.634929)]
COG0257	COG0564	NMA1137	NMA1137	50S ribosomal protein L36 2	NMA1085	NMA1085	Pseudouridine synthase {UniProtKB/TrEMBL:Q9JUY2}	[TP0209-TP0154 (0.634929)]
COG0257	COG0564	NMA0107	NMA0107	50S ribosomal protein L36 1	NMA0422	NMA0422	Pseudouridine synthase {UniProtKB/TrEMBL:Q9JWE2}	[TP0209-TP0154 (0.634929)]
COG0257	COG0564	NMA0107	NMA0107	50S ribosomal protein L36 1	NMA0908	rluD	Ribosomal large subunit pseudouridine synthase D (EC 5.4.99.-) (rRNA- uridine isomerase D) (rRNA pseudouridylate synthase D)	[TP0209-TP0154 (0.634929)]
COG0739	COG2239	NMA1692	NMA1692	Putative membrane peptidase	NMA0442	NMA0442	Hypothetical inner membrane protein	[TP0155-TP0917 (0.6343327)]
COG0739	COG2239	NMA2172	NMA2172	Hypothetical protein NMA2172	NMA0442	NMA0442	Hypothetical inner membrane protein	[TP0155-TP0917 (0.6343327)]
COG1292	COG2239	NMA1483	NMA1483	Putative transmembrane transport protein	NMA0442	NMA0442	Hypothetical inner membrane protein	[TP0106-TP0917 (0.5215956)]
COG0457	COG1187	NMA1090	NMA1090	Putative periplasmic protein	NMA1508	NMA1508	Putative ribosomal small subunit pseudouridine	[TP0067-TP0459 (0.6360361)]
COG0457	COG1187	NMA1090	NMA1090	Putative periplasmic protein	NMA1573	NMA1573	Putative pseudouridine synthase	[TP0067-TP0459 (0.6360361)]
COG0457	COG1187	NMA1090	NMA1090	Putative periplasmic protein	NMA1016	NMA1016	Putative RNA-binding protein	[TP0067-TP0459 (0.6360361)]
COG0210	COG0305	NMA0027	NMA0027	DNA helicase II {UniProtKB/TrEMBL:Q9JR27}	NMA1105	NMA1105	Putative replicative DNA helicase	[TP0102-TP0058 (0.8842861)]
COG0210	COG0305	NMA1660	NMA1660	ATP-dependent DNA helicase	NMA1105	NMA1105	Putative replicative DNA helicase	[TP0102-TP0058 (0.8842861)]
COG0621	COG0739	NMA0590	NMA0590	Hypothetical protein NMA0590	NMA1692	NMA1692	Putative membrane peptidase	[TP0269-TP0702 (0.8475093)]
COG0621	COG0739	NMA0590	NMA0590	Hypothetical protein NMA0590	NMA2172	NMA2172	Hypothetical protein NMA2172	[TP0269-TP0702 (0.8475093)]
COG0257	COG1057	NMA1137	NMA1137	50S ribosomal protein L36 2	NMA0416	nadD	Probable nicotinate-nucleotide adenylyltransferase (EC 2.7.7.18) (Deamido-NAD(+) pyrophosphorylase) (Deamido-NAD(+) diphosphorylase) (Nicotinate mononucleotide adenylyltransferase) (NaMN adenylyltransferase)	[TP0209-TP0741 (0.64932555)]
COG0257	COG1057	NMA0107	NMA0107	50S ribosomal protein L36 1	NMA0416	nadD	Probable nicotinate-nucleotide adenylyltransferase (EC 2.7.7.18) (Deamido-NAD(+) pyrophosphorylase) (Deamido-NAD(+) diphosphorylase) (Nicotinate mononucleotide adenylyltransferase) (NaMN adenylyltransferase)	[TP0209-TP0741 (0.64932555)]
