# Supplementary material for: The Binary Protein Interactome of Treponema pallidum – The Syphilis Spirochete
Source: PLoS One. 2008 May 28;3(5):e2292. doi: 10.1371/journal.pone.0002292 (PMC2386257; doi:10.1371/journal.pone.0002292)
Supplement: Data S1 — Predicted protein-protein interactions based on our Treponema pallidum data; zip archive containing 372 files with one file per species. (6.09 MB ZIP) [file pone.0002292.s006.zip › bacteria/Neorickettsia_sennetsu.tab]

222891 Neorickettsia sennetsu
COG A	COG B	Locus Id A	Preferred Name(s) A	Annotation A	Locus Id B	Preferred Name(s) B	Annotation B	T. pallidum interaction
COG0186	COG1475	NSE_0275	rpsQ	ribosomal protein S17	NSE_0001	NSE_0001	chromosome partitioning protein, ParB family	[TP0198-TP0271 (0.71912634)]
COG0608	COG0817	NSE_0712	recJ	single-stranded-DNA-specific exonuclease RecJ	NSE_0955	ruvC	crossover junction endodeoxyribonuclease RuvC	[TP0704-TP0517 (0.81382185)]
COG0845	COG4591	NSE_0151	NSE_0151	efflux transporter, RND family, MFP subunit	NSE_0137	NSE_0137	putative permease	[TP0965-TP0582 (0.8143851)]
COG0845	COG4591	NSE_0939	NSE_0939	type I secretion membrane fusion protein, HlyD	NSE_0137	NSE_0137	putative permease	[TP0965-TP0582 (0.8143851)]
COG0201	COG0550	NSE_0285	secY	preprotein translocase, SecY subunit	NSE_0594	topA	DNA topoisomerase I	[TP0208-TP0394 (0.8044664)]
COG0180	COG0564	NSE_0213	trpS	tryptophanyl-tRNA synthetase	NSE_0138	NSE_0138	putative RNA pseudouridylate synthase,	[TP0632-TP0339 (0.7885255)]
COG0180	COG0564	NSE_0213	trpS	tryptophanyl-tRNA synthetase	NSE_0146	NSE_0146	ribosomal large subunit pseudouridine synthases,	[TP0632-TP0339 (0.7885255)]
COG0180	COG0564	NSE_0213	trpS	tryptophanyl-tRNA synthetase	NSE_0556	rluC	ribosomal large subunit pseudouridine synthase	[TP0632-TP0339 (0.7885255)]
COG0090	COG0223	NSE_0269	rplB	ribosomal protein L2	NSE_0094	fmt	methionyl-tRNA formyltransferase	[TP0192-TP0756 (0.8610547)]
COG0632	COG2255	NSE_0574	ruvA	holliday junction DNA helicase RuvA	NSE_0575	ruvB	holliday junction DNA helicase RuvB	[TP0543-TP0162 (0.9659884)]
COG0462	COG0817	NSE_0816	prs	ribose-phosphate pyrophosphokinase	NSE_0955	ruvC	crossover junction endodeoxyribonuclease RuvC	[TP0294-TP0517 (0.54911256)]
COG0192	COG0592	NSE_0488	metK	S-adenosylmethionine synthetase	NSE_0170	dnaN	DNA polymerase III, beta subunit	[TP0794-TP0002 (0.8412751)]
COG0360	COG0616	NSE_0062	rpsF	ribosomal protein S6	NSE_0409	sppA	signal peptide peptidase SppA, 36K type	[TP0063-TP0997 (0.6657489)]
COG0265	COG0333	NSE_0166	NSE_0166	periplasmic serine protease, DO/DeqQ family	NSE_0633	rpmF	ribosomal protein L32	[TP0773-TP0807 (0.5060325)]
COG0495	COG0761	NSE_0506	leuS	leucyl-tRNA synthetase	NSE_0438	ispH	4-hydroxy-3-methylbut-2-enyl diphosphate	[TP0586-TP0547 (0.63095015)]
COG0272	COG1396	NSE_0500	ligA	DNA ligase, NAD-dependent	NSE_0230	NSE_0230	DNA-binding protein	[TP0634-TP0461 (0.7134334)]
COG0234	COG1200	NSE_0643	groS	10 kDa chaperonin (Protein Cpn10) (groES protein)	NSE_0690	recG	ATP-dependent DNA helicase RecG	[TP1013-TP0687 (0.84594196)]
COG0060	COG0681	NSE_0537	ileS	isoleucyl-tRNA synthetase	NSE_0784	lepB	signal peptidase I	[TP0452-TP0185 (0.79878455)]
COG0558	COG2239	NSE_0009	pgsA	CDP-diacylglycerol--glycerol-3-phosphate	NSE_0465	mgtE	magnesium transporter	[TP0256-TP0917 (0.6007029)]
COG0465	COG0465	NSE_0423	ftsH	ATP-dependent metalloprotease FtsH	NSE_0423	ftsH	ATP-dependent metalloprotease FtsH	[TP0330-TP0330 (0.73856413)]
COG0242	COG0272	NSE_0392	def	peptide deformylase	NSE_0500	ligA	DNA ligase, NAD-dependent	[TP0757-TP0634 (0.68197167)]
COG0265	COG0817	NSE_0166	NSE_0166	periplasmic serine protease, DO/DeqQ family	NSE_0955	ruvC	crossover junction endodeoxyribonuclease RuvC	[TP0773-TP0517 (0.5118523)]
COG0187	COG0358	NSE_0721	gyrB	DNA gyrase, B subunit	NSE_0961	dnaG	DNA primase	[TP1006-TP0492 (0.55112576)]
COG0237	COG0552	NSE_0309	coaE	dephospho-CoA kinase	NSE_0545	ftsY	signal recognition particle-docking protein	[TP0296-TP0578 (0.7885255)]
COG0080	COG0265	NSE_0682	rplK	ribosomal protein L11	NSE_0166	NSE_0166	periplasmic serine protease, DO/DeqQ family	[TP0237-TP0773 (0.6164146)]
COG2812	COG2812	NSE_0492	NSE_0492	putative DNA polymerase III, gamma/tau subunit	NSE_0492	NSE_0492	putative DNA polymerase III, gamma/tau subunit	[TP1005-TP1005 (0.52391654)]
COG0223	COG0234	NSE_0094	fmt	methionyl-tRNA formyltransferase	NSE_0643	groS	10 kDa chaperonin (Protein Cpn10) (groES protein)	[TP0756-TP1013 (0.64276713)]
COG0223	COG0242	NSE_0094	fmt	methionyl-tRNA formyltransferase	NSE_0392	def	peptide deformylase	[TP0756-TP0757 (0.8300303)]
COG0233	COG0359	NSE_0945	frr	ribosome recycling factor	NSE_0060	rplI	50S ribosomal protein L9	[TP0604-TP0060 (0.5105792)]
COG0265	COG0492	NSE_0166	NSE_0166	periplasmic serine protease, DO/DeqQ family	NSE_0558	trxB	thioredoxin-disulfide reductase	[TP0773-TP0814 (0.6926654)]
COG0265	COG0492	NSE_0166	NSE_0166	periplasmic serine protease, DO/DeqQ family	NSE_0779	NSE_0779	pyridine nucleotide-disulphide oxidoreductase	[TP0773-TP0814 (0.6926654)]
COG0124	COG0608	NSE_0781	hisS	histidyl-tRNA synthetase	NSE_0712	recJ	single-stranded-DNA-specific exonuclease RecJ	[TP0641-TP0704 (0.75894904)]
COG0192	COG0217	NSE_0488	metK	S-adenosylmethionine synthetase	NSE_0641	NSE_0641	conserved hypothetical protein TIGR01033	[TP0794-TP0474 (0.71912634)]
COG0201	COG2239	NSE_0285	secY	preprotein translocase, SecY subunit	NSE_0465	mgtE	magnesium transporter	[TP0208-TP0917 (0.5527395)]
COG0477	COG0845	NSE_0846	NSE_0846	putative membrane protein	NSE_0939	NSE_0939	type I secretion membrane fusion protein, HlyD	[TP0840-TP0965 (0.8653204)]
COG0477	COG0845	NSE_0846	NSE_0846	putative membrane protein	NSE_0151	NSE_0151	efflux transporter, RND family, MFP subunit	[TP0840-TP0965 (0.8653204)]
COG0477	COG0845	NSE_0814	NSE_0814	putative permease	NSE_0151	NSE_0151	efflux transporter, RND family, MFP subunit	[TP0840-TP0965 (0.8653204)]
COG0477	COG0845	NSE_0814	NSE_0814	putative permease	NSE_0939	NSE_0939	type I secretion membrane fusion protein, HlyD	[TP0840-TP0965 (0.8653204)]
COG0477	COG0845	NSE_0783	NSE_0783	major facilitator family transporter	NSE_0151	NSE_0151	efflux transporter, RND family, MFP subunit	[TP0840-TP0965 (0.8653204)]
COG0477	COG0845	NSE_0064	NSE_0064	drug resistance transporter, Bcr/CflA family	NSE_0151	NSE_0151	efflux transporter, RND family, MFP subunit	[TP0840-TP0965 (0.8653204)]
COG0477	COG0845	NSE_0064	NSE_0064	drug resistance transporter, Bcr/CflA family	NSE_0939	NSE_0939	type I secretion membrane fusion protein, HlyD	[TP0840-TP0965 (0.8653204)]
COG0477	COG0845	NSE_0783	NSE_0783	major facilitator family transporter	NSE_0939	NSE_0939	type I secretion membrane fusion protein, HlyD	[TP0840-TP0965 (0.8653204)]
COG0305	COG2812	NSE_0553	dnaB	replicative DNA helicase	NSE_0492	NSE_0492	putative DNA polymerase III, gamma/tau subunit	[TP0058-TP1005 (0.7130585)]
COG0188	COG0526	NSE_0958	gyrA	DNA gyrase, A subunit	NSE_0884	NSE_0884	conserved hypothetical protein	[TP0005-TP0100 (0.7885434)]
COG0188	COG0526	NSE_0958	gyrA	DNA gyrase, A subunit	NSE_0894	trxA	thioredoxin 1	[TP0005-TP0100 (0.7885434)]
COG0143	COG0845	NSE_0893	metG	methionyl-tRNA synthetase	NSE_0939	NSE_0939	type I secretion membrane fusion protein, HlyD	[TP0798-TP0965 (0.7246752)]
COG0143	COG0845	NSE_0893	metG	methionyl-tRNA synthetase	NSE_0151	NSE_0151	efflux transporter, RND family, MFP subunit	[TP0798-TP0965 (0.7246752)]
COG0504	COG1475	NSE_0877	pyrG	CTP synthase	NSE_0001	NSE_0001	chromosome partitioning protein, ParB family	[TP0305-TP0271 (0.70252794)]
COG0149	COG2239	NSE_0254	tpiA	triosephosphate isomerase	NSE_0465	mgtE	magnesium transporter	[TP0537-TP0917 (0.5527395)]
COG0227	COG0740	NSE_0321	NSE_0321	ribosomal protein L28	NSE_0752	clpP	ATP-dependent Clp protease proteolytic subunit (EC 3.4.21.92) (Endopeptidase Clp)	[TP0362-TP0507 (0.75048)]
COG0103	COG0211	NSE_0839	rpsI	ribosomal protein S9	NSE_0897	rpmA	ribosomal protein L27	[TP1024-TP0743 (0.87139803)]
COG0621	COG2812	NSE_0785	NSE_0785	tRNA modification enzyme, MiaB family	NSE_0492	NSE_0492	putative DNA polymerase III, gamma/tau subunit	[TP0754-TP1005 (0.5550382)]
COG0621	COG2812	NSE_0832	miaB	tRNA-i(6)A37 modification enzyme MiaB	NSE_0492	NSE_0492	putative DNA polymerase III, gamma/tau subunit	[TP0754-TP1005 (0.5550382)]
COG0442	COG4591	NSE_0367	proS	prolyl-tRNA synthetase	NSE_0137	NSE_0137	putative permease	[TP0160-TP0582 (0.74148)]
COG0465	COG4591	NSE_0423	ftsH	ATP-dependent metalloprotease FtsH	NSE_0137	NSE_0137	putative permease	[TP0765-TP0582 (0.6598422)]
COG0036	COG0249	NSE_0336	rpe	ribulose-phosphate 3-epimerase	NSE_0335	mutS	DNA mismatch repair protein MutS	[TP0945-TP0328 (0.6742458)]
COG0124	COG0465	NSE_0781	hisS	histidyl-tRNA synthetase	NSE_0423	ftsH	ATP-dependent metalloprotease FtsH	[TP0641-TP0330 (0.76316583)]
COG0504	COG0728	NSE_0877	pyrG	CTP synthase	NSE_0561	NSE_0561	membrane protein, MviN family	[TP0305-TP0516 (0.84299135)]
COG0681	COG1384	NSE_0784	lepB	signal peptidase I	NSE_0773	lysS	lysyl-tRNA synthetase	[TP0185-TP0644 (0.7885255)]
COG0242	COG0360	NSE_0392	def	peptide deformylase	NSE_0062	rpsF	ribosomal protein S6	[TP0757-TP0063 (0.54983324)]
COG0465	COG0532	NSE_0423	ftsH	ATP-dependent metalloprotease FtsH	NSE_0522	infB	translation initiation factor IF-2	[TP0330-TP0891 (0.8751731)]
COG0234	COG0445	NSE_0643	groS	10 kDa chaperonin (Protein Cpn10) (groES protein)	NSE_0707	gidA	glucose inhibited division protein A	[TP1013-TP0044 (0.813164)]
COG0326	COG0353	NSE_0495	htpG	Chaperone protein htpG (Heat shock protein htpG) (High temperature protein G)	NSE_0899	recR	recombination protein RecR	[TP0984-TP1004 (0.5573069)]
COG0265	COG1381	NSE_0166	NSE_0166	periplasmic serine protease, DO/DeqQ family	NSE_0461	NSE_0461	putative DNA repair protein RecO	[TP0773-TP0636 (0.870009)]
COG0319	COG0333	NSE_0249	NSE_0249	conserved hypothetical protein TIGR00043	NSE_0633	rpmF	ribosomal protein L32	[TP0650-TP0807 (0.80809164)]
COG0188	COG0305	NSE_0958	gyrA	DNA gyrase, A subunit	NSE_0553	dnaB	replicative DNA helicase	[TP0005-TP0058 (0.73312306)]
COG1825	COG2812	NSE_0306	ctc	50S ribosomal protein L25 (General stress protein CTC)	NSE_0492	NSE_0492	putative DNA polymerase III, gamma/tau subunit	[TP0372-TP1005 (0.6540257)]
COG1385	COG2812	NSE_0036	NSE_0036	conserved hypothetical protein	NSE_0492	NSE_0492	putative DNA polymerase III, gamma/tau subunit	[TP0276-TP1005 (0.66627616)]
COG0305	COG0593	NSE_0553	dnaB	replicative DNA helicase	NSE_0190	NSE_0190	conserved hypothetical protein	[TP0058-TP0001 (0.9013428)]
COG0305	COG0593	NSE_0553	dnaB	replicative DNA helicase	NSE_0259	dnaA	chromosomal replication initiator protein DnaA	[TP0058-TP0001 (0.9013428)]
COG0264	COG0544	NSE_0947	tsf	translation elongation factor Ts	NSE_0751	NSE_0751	putative trigger factor	[TP0605-TP0506 (0.9100214)]
COG0495	COG1475	NSE_0506	leuS	leucyl-tRNA synthetase	NSE_0001	NSE_0001	chromosome partitioning protein, ParB family	[TP0586-TP0271 (0.63095015)]
COG0099	COG0216	NSE_0287	rpsM	ribosomal protein S13	NSE_0406	prfA	peptide chain release factor 1	[TP0210-TP0051 (0.8775348)]
COG0442	COG0552	NSE_0367	proS	prolyl-tRNA synthetase	NSE_0545	ftsY	signal recognition particle-docking protein	[TP0160-TP0578 (0.56216276)]
COG0242	COG0319	NSE_0392	def	peptide deformylase	NSE_0249	NSE_0249	conserved hypothetical protein TIGR00043	[TP0757-TP0650 (0.630912)]
COG0465	COG0558	NSE_0423	ftsH	ATP-dependent metalloprotease FtsH	NSE_0009	pgsA	CDP-diacylglycerol--glycerol-3-phosphate	[TP0765-TP0256 (0.8653493)]
COG0024	COG0462	NSE_0337	map	methionine aminopeptidase, type I	NSE_0816	prs	ribose-phosphate pyrophosphokinase	[TP0842-TP0294 (0.8762697)]
COG0125	COG0361	NSE_0547	tmk	thymidylate kinase	NSE_0882	infA	translation initiation factor IF-1	[TP0354-TP0097 (0.8382038)]
COG0024	COG0125	NSE_0337	map	methionine aminopeptidase, type I	NSE_0547	tmk	thymidylate kinase	[TP0842-TP0354 (0.8096375)]
COG0760	COG2239	NSE_0645	NSE_0645	rotamase family protein	NSE_0465	mgtE	magnesium transporter	[TP1016-TP0917 (0.81817394)]
COG0782	COG1057	NSE_0669	greA	transcription elongation factor GreA	NSE_0711	NSE_0711	putative nicotinate (nicotinamide) nucleotide	[TP0019-TP0741 (0.75909394)]
COG0217	COG1235	NSE_0641	NSE_0641	conserved hypothetical protein TIGR01033	NSE_0580	NSE_0580	metallo-beta-lactamase family protein	[TP0474-TP0489 (0.71912634)]
COG0012	COG0188	NSE_0910	NSE_0910	GTP-binding protein YchF	NSE_0958	gyrA	DNA gyrase, A subunit	[TP0124-TP0005 (0.7149395)]
COG0462	COG0492	NSE_0816	prs	ribose-phosphate pyrophosphokinase	NSE_0779	NSE_0779	pyridine nucleotide-disulphide oxidoreductase	[TP0294-TP0814 (0.8323514)]
COG0462	COG0492	NSE_0816	prs	ribose-phosphate pyrophosphokinase	NSE_0558	trxB	thioredoxin-disulfide reductase	[TP0294-TP0814 (0.8323514)]
COG0608	COG1159	NSE_0712	recJ	single-stranded-DNA-specific exonuclease RecJ	NSE_0959	era	GTP-binding protein Era	[TP0704-TP0541 (0.7586372)]
COG1115	COG2239	NSE_0153	NSE_0153	sodium:alanine symporter family protein	NSE_0465	mgtE	magnesium transporter	[TP0414-TP0917 (0.53720385)]
COG0124	COG0546	NSE_0781	hisS	histidyl-tRNA synthetase	NSE_0934	NSE_0934	HAD-superfamily hydrolase, subfamily IA, variant	[TP0641-TP0554 (0.5196431)]
COG0528	COG4591	NSE_0946	pyrH	uridylate kinase	NSE_0137	NSE_0137	putative permease	[TP0099-TP0580 (0.8561369)]
COG0228	COG0546	NSE_0123	rpsP	30S ribosomal protein S16	NSE_0934	NSE_0934	HAD-superfamily hydrolase, subfamily IA, variant	[TP0905-TP0554 (0.5352583)]
COG0249	COG0546	NSE_0335	mutS	DNA mismatch repair protein MutS	NSE_0934	NSE_0934	HAD-superfamily hydrolase, subfamily IA, variant	[TP0328-TP0554 (0.5196431)]
COG0342	COG0546	NSE_0627	secD	protein-export membrane protein SecD	NSE_0934	NSE_0934	HAD-superfamily hydrolase, subfamily IA, variant	[TP0410-TP0554 (0.6160348)]
COG0227	COG0492	NSE_0321	NSE_0321	ribosomal protein L28	NSE_0558	trxB	thioredoxin-disulfide reductase	[TP0362-TP0814 (0.801083)]
COG0227	COG0492	NSE_0321	NSE_0321	ribosomal protein L28	NSE_0779	NSE_0779	pyridine nucleotide-disulphide oxidoreductase	[TP0362-TP0814 (0.801083)]
COG0442	COG0459	NSE_0367	proS	prolyl-tRNA synthetase	NSE_0642	groL	60 kDa chaperonin (Protein Cpn60) (groEL protein) (55 kDa major antigen)	[TP0160-TP0030 (0.7719589)]
COG0341	COG2239	NSE_0417	NSE_0417	putative protein-export membrane protein SecF	NSE_0465	mgtE	magnesium transporter	[TP0411-TP0917 (0.6093018)]
COG0036	COG1573	NSE_0336	rpe	ribulose-phosphate 3-epimerase	NSE_0935	NSE_0935	uracil-DNA glycosylase, family 4	[TP0945-TP0229 (0.685165)]
COG0217	COG0481	NSE_0641	NSE_0641	conserved hypothetical protein TIGR01033	NSE_0771	lepA	GTP-binding protein LepA	[TP0474-TP0510 (0.76600474)]
COG0143	COG0217	NSE_0893	metG	methionyl-tRNA synthetase	NSE_0641	NSE_0641	conserved hypothetical protein TIGR01033	[TP0798-TP0474 (0.7790581)]
COG0564	COG1200	NSE_0146	NSE_0146	ribosomal large subunit pseudouridine synthases,	NSE_0690	recG	ATP-dependent DNA helicase RecG	[TP0339-TP0687 (0.85149276)]
COG0564	COG1200	NSE_0138	NSE_0138	putative RNA pseudouridylate synthase,	NSE_0690	recG	ATP-dependent DNA helicase RecG	[TP0339-TP0687 (0.85149276)]
COG0564	COG1200	NSE_0556	rluC	ribosomal large subunit pseudouridine synthase	NSE_0690	recG	ATP-dependent DNA helicase RecG	[TP0339-TP0687 (0.85149276)]
COG0124	COG0124	NSE_0781	hisS	histidyl-tRNA synthetase	NSE_0781	hisS	histidyl-tRNA synthetase	[TP0641-TP0641 (0.67365265)]
COG0012	COG0608	NSE_0910	NSE_0910	GTP-binding protein YchF	NSE_0712	recJ	single-stranded-DNA-specific exonuclease RecJ	[TP0124-TP0704 (0.626838)]
COG0210	COG0305	NSE_0356	NSE_0356	helicase, UvrD/Rep family	NSE_0553	dnaB	replicative DNA helicase	[TP0102-TP0058 (0.8842861)]
