# Supplementary material for: The Binary Protein Interactome of Treponema pallidum – The Syphilis Spirochete
Source: PLoS One. 2008 May 28;3(5):e2292. doi: 10.1371/journal.pone.0002292 (PMC2386257; doi:10.1371/journal.pone.0002292)
Supplement: Data S1 — Predicted protein-protein interactions based on our Treponema pallidum data; zip archive containing 372 files with one file per species. (6.09 MB ZIP) [file pone.0002292.s006.zip › bacteria/Nitrobacter_hamburgensis.tab]

323097 Nitrobacter hamburgensis
COG A	COG B	Locus Id A	Preferred Name(s) A	Annotation A	Locus Id B	Preferred Name(s) B	Annotation B	T. pallidum interaction
COG0186	COG1475	Nham_1554	Nham_1554	ribosomal protein S17	Nham_0102	Nham_0102	parB-like partition proteins	[TP0198-TP0271 (0.71912634)]
COG0608	COG0817	Nham_2307	Nham_2307	single-stranded-DNA-specific exonuclease RecJ	Nham_3523	Nham_3523	crossover junction endodeoxyribonuclease RuvC	[TP0704-TP0517 (0.81382185)]
COG0845	COG4591	Nham_2700	Nham_2700	secretion protein HlyD	Nham_2196	Nham_2196	Lipoprotein releasing system, transmembrane	[TP0965-TP0582 (0.8143851)]
COG0845	COG4591	Nham_3025	Nham_3025	Type I secretion membrane fusion protein, HlyD	Nham_2196	Nham_2196	Lipoprotein releasing system, transmembrane	[TP0965-TP0582 (0.8143851)]
COG0845	COG4591	Nham_3604	Nham_3604	secretion protein HlyD	Nham_2196	Nham_2196	Lipoprotein releasing system, transmembrane	[TP0965-TP0582 (0.8143851)]
COG0845	COG4591	Nham_1081	Nham_1081	secretion protein HlyD	Nham_2196	Nham_2196	Lipoprotein releasing system, transmembrane	[TP0965-TP0582 (0.8143851)]
COG0845	COG4591	Nham_3297	Nham_3297	secretion protein HlyD	Nham_2196	Nham_2196	Lipoprotein releasing system, transmembrane	[TP0965-TP0582 (0.8143851)]
COG0845	COG4591	Nham_3605	Nham_3605	Secretion protein HlyD	Nham_2196	Nham_2196	Lipoprotein releasing system, transmembrane	[TP0965-TP0582 (0.8143851)]
COG0845	COG4591	Nham_3047	Nham_3047	Type I secretion membrane fusion protein, HlyD	Nham_2196	Nham_2196	Lipoprotein releasing system, transmembrane	[TP0965-TP0582 (0.8143851)]
COG0845	COG4591	Nham_1510	Nham_1510	secretion protein HlyD	Nham_2196	Nham_2196	Lipoprotein releasing system, transmembrane	[TP0965-TP0582 (0.8143851)]
COG0845	COG4591	Nham_3539	Nham_3539	secretion protein HlyD	Nham_2196	Nham_2196	Lipoprotein releasing system, transmembrane	[TP0965-TP0582 (0.8143851)]
COG0845	COG4591	Nham_2065	Nham_2065	secretion protein HlyD	Nham_2196	Nham_2196	Lipoprotein releasing system, transmembrane	[TP0965-TP0582 (0.8143851)]
COG0845	COG4591	Nham_0992	Nham_0992	secretion protein HlyD	Nham_2196	Nham_2196	Lipoprotein releasing system, transmembrane	[TP0965-TP0582 (0.8143851)]
COG0845	COG4591	Nham_0906	Nham_0906	secretion protein HlyD	Nham_2196	Nham_2196	Lipoprotein releasing system, transmembrane	[TP0965-TP0582 (0.8143851)]
COG0845	COG4591	Nham_0711	Nham_0711	secretion protein HlyD	Nham_2196	Nham_2196	Lipoprotein releasing system, transmembrane	[TP0965-TP0582 (0.8143851)]
COG0845	COG4591	Nham_1849	Nham_1849	Secretion protein HlyD	Nham_2196	Nham_2196	Lipoprotein releasing system, transmembrane	[TP0965-TP0582 (0.8143851)]
COG0845	COG4591	Nham_3611	Nham_3611	secretion protein HlyD	Nham_2196	Nham_2196	Lipoprotein releasing system, transmembrane	[TP0965-TP0582 (0.8143851)]
COG0845	COG4591	Nham_1853	Nham_1853	secretion protein HlyD	Nham_2196	Nham_2196	Lipoprotein releasing system, transmembrane	[TP0965-TP0582 (0.8143851)]
COG0845	COG4591	Nham_1888	Nham_1888	secretion protein HlyD	Nham_2196	Nham_2196	Lipoprotein releasing system, transmembrane	[TP0965-TP0582 (0.8143851)]
COG0845	COG4591	Nham_2949	Nham_2949	Type I secretion membrane fusion protein, HlyD	Nham_2196	Nham_2196	Lipoprotein releasing system, transmembrane	[TP0965-TP0582 (0.8143851)]
COG0845	COG4591	Nham_0717	Nham_0717	hypothetical protein	Nham_2196	Nham_2196	Lipoprotein releasing system, transmembrane	[TP0965-TP0582 (0.8143851)]
COG0845	COG4591	Nham_1052	Nham_1052	Type I secretion membrane fusion protein, HlyD	Nham_2196	Nham_2196	Lipoprotein releasing system, transmembrane	[TP0965-TP0582 (0.8143851)]
COG0617	COG0860	Nham_3247	Nham_3247	Polynucleotide adenylyltransferase region	Nham_1823	Nham_1823	N-acetylmuramoyl-L-alanine amidase	[TP0270-TP0247 (0.76828843)]
COG0201	COG0550	Nham_1565	Nham_1565	SecY protein	Nham_2437	Nham_2437	DNA topoisomerase	[TP0208-TP0394 (0.8044664)]
COG0693	COG1922	Nham_2960	Nham_2960	ThiJ/PfpI	Nham_3044	Nham_3044	glycosyl transferase, WecB/TagA/CpsF family	[TP0445-TP0275 (0.6010877)]
COG0768	COG2812	Nham_1273	Nham_1273	Peptidoglycan glycosyltransferase	Nham_0462	Nham_0462	DNA polymerase III, subunits gamma and tau	[TP0500-TP1005 (0.655462)]
COG0051	COG0693	Nham_1544	Nham_1544	ribosomal protein S10	Nham_2960	Nham_2960	ThiJ/PfpI	[TP0188-TP0445 (0.6307204)]
COG0180	COG0564	Nham_0012	Nham_0012	tryptophanyl-tRNA synthetase	Nham_2859	Nham_2859	Pseudouridine synthase, RluD	[TP0632-TP0339 (0.7885255)]
COG0180	COG0564	Nham_0012	Nham_0012	tryptophanyl-tRNA synthetase	Nham_0401	Nham_0401	pseudouridine synthase	[TP0632-TP0339 (0.7885255)]
COG0180	COG0564	Nham_0012	Nham_0012	tryptophanyl-tRNA synthetase	Nham_1575	Nham_1575	Pseudouridine synthase, RluD	[TP0632-TP0339 (0.7885255)]
COG0090	COG0223	Nham_1548	Nham_1548	ribosomal protein L2	Nham_3694	Nham_3694	methionyl-tRNA formyltransferase	[TP0192-TP0756 (0.8610547)]
COG0632	COG2255	Nham_3522	Nham_3522	Holliday junction DNA helicase RuvA	Nham_3521	Nham_3521	Holliday junction DNA helicase RuvB	[TP0543-TP0162 (0.9659884)]
COG0462	COG0817	Nham_3091	Nham_3091	ribose-phosphate pyrophosphokinase	Nham_3523	Nham_3523	crossover junction endodeoxyribonuclease RuvC	[TP0294-TP0517 (0.54911256)]
COG0462	COG0817	Nham_1899	Nham_1899	ribose-phosphate pyrophosphokinase	Nham_3523	Nham_3523	crossover junction endodeoxyribonuclease RuvC	[TP0294-TP0517 (0.54911256)]
COG0125	COG0586	Nham_2010	Nham_2010	Thymidylate kinase	Nham_3975	Nham_3975	Uncharacterized membrane-associated	[TP0354-TP0779 (0.67954355)]
COG0125	COG0586	Nham_2010	Nham_2010	Thymidylate kinase	Nham_2315	Nham_2315	DedA	[TP0354-TP0779 (0.67954355)]
COG0125	COG0586	Nham_2010	Nham_2010	Thymidylate kinase	Nham_0497	Nham_0497	hypothetical protein	[TP0354-TP0779 (0.67954355)]
COG0257	COG0577	Nham_1214	Nham_1214	ribosomal protein L36	Nham_0904	Nham_0904	protein of unknown function DUF214	[TP0209-TP0962 (0.5903608)]
COG0257	COG0577	Nham_1214	Nham_1214	ribosomal protein L36	Nham_0345	Nham_0345	protein of unknown function DUF214	[TP0209-TP0962 (0.5903608)]
COG0457	COG1653	Nham_1215	Nham_1215	Tetratricopeptide TPR_2	Nham_3686	Nham_3686	extracellular solute-binding protein, family 1	[TP0067-TP0074 (0.6656524)]
COG0457	COG1653	Nham_3245	Nham_3245	Tetratricopeptide TPR_2	Nham_3686	Nham_3686	extracellular solute-binding protein, family 1	[TP0067-TP0074 (0.6656524)]
COG0457	COG1653	Nham_1072	Nham_1072	Tetratricopeptide TPR_2	Nham_3686	Nham_3686	extracellular solute-binding protein, family 1	[TP0067-TP0074 (0.6656524)]
COG0457	COG1653	Nham_3217	Nham_3217	Tetratricopeptide TPR_2	Nham_3686	Nham_3686	extracellular solute-binding protein, family 1	[TP0067-TP0074 (0.6656524)]
COG1291	COG1684	Nham_1495	Nham_1495	MotA/TolQ/ExbB proton channel	Nham_1396	Nham_1396	flagellar biosynthetic protein FliR	[TP0725-TP0716 (0.9601814)]
COG1061	COG3391	Nham_3708	Nham_3708	helicase-like	Nham_3962	Nham_3962	hypothetical protein	[TP0380-TP0421 (0.5112116)]
COG0495	COG1214	Nham_0098	Nham_0098	leucyl-tRNA synthetase	Nham_0018	Nham_0018	peptidase M22, glycoprotease	[TP0586-TP0876 (0.5571989)]
COG0192	COG0592	Nham_2753	Nham_2753	Methionine adenosyltransferase	Nham_0002	Nham_0002	DNA polymerase III, beta subunit	[TP0794-TP0002 (0.8412751)]
COG0360	COG0616	Nham_2355	Nham_2355	ribosomal protein S6	Nham_0067	Nham_0067	signal peptide peptidase SppA, 36K type	[TP0063-TP0997 (0.6657489)]
COG0360	COG0616	Nham_2355	Nham_2355	ribosomal protein S6	Nham_3213	Nham_3213	peptidase S49	[TP0063-TP0997 (0.6657489)]
COG0125	COG0457	Nham_2010	Nham_2010	Thymidylate kinase	Nham_3245	Nham_3245	Tetratricopeptide TPR_2	[TP0354-TP0648 (0.5206915)]
COG0125	COG0457	Nham_2010	Nham_2010	Thymidylate kinase	Nham_3217	Nham_3217	Tetratricopeptide TPR_2	[TP0354-TP0648 (0.5206915)]
COG0125	COG0457	Nham_2010	Nham_2010	Thymidylate kinase	Nham_1215	Nham_1215	Tetratricopeptide TPR_2	[TP0354-TP0648 (0.5206915)]
COG0125	COG0457	Nham_2010	Nham_2010	Thymidylate kinase	Nham_1072	Nham_1072	Tetratricopeptide TPR_2	[TP0354-TP0648 (0.5206915)]
COG0860	COG1396	Nham_1823	Nham_1823	N-acetylmuramoyl-L-alanine amidase	Nham_0026	Nham_0026	transcriptional regulator, XRE family	[TP0247-TP0461 (0.8100859)]
COG0860	COG1396	Nham_1823	Nham_1823	N-acetylmuramoyl-L-alanine amidase	Nham_1107	Nham_1107	transcriptional regulator, XRE family	[TP0247-TP0461 (0.8100859)]
COG0265	COG0333	Nham_3491	Nham_3491	PDZ/DHR/GLGF	Nham_0625	Nham_0625	ribosomal protein L32	[TP0773-TP0807 (0.5060325)]
COG0265	COG0333	Nham_1030	Nham_1030	peptidase S1 and S6, chymotrypsin/Hap	Nham_0625	Nham_0625	ribosomal protein L32	[TP0773-TP0807 (0.5060325)]
COG0265	COG0333	Nham_1572	Nham_1572	Peptidase S1C, Do	Nham_0625	Nham_0625	ribosomal protein L32	[TP0773-TP0807 (0.5060325)]
COG0265	COG0333	Nham_1880	Nham_1880	PDZ/DHR/GLGF	Nham_0625	Nham_0625	ribosomal protein L32	[TP0773-TP0807 (0.5060325)]
COG0265	COG0333	Nham_3712	Nham_3712	peptidase S1 and S6, chymotrypsin/Hap	Nham_0625	Nham_0625	ribosomal protein L32	[TP0773-TP0807 (0.5060325)]
COG0265	COG0333	Nham_2725	Nham_2725	Peptidase S1C, Do	Nham_0625	Nham_0625	ribosomal protein L32	[TP0773-TP0807 (0.5060325)]
COG0265	COG0333	Nham_1441	Nham_1441	Peptidase S1C, Do	Nham_0625	Nham_0625	ribosomal protein L32	[TP0773-TP0807 (0.5060325)]
COG0265	COG0333	Nham_1031	Nham_1031	PDZ/DHR/GLGF	Nham_0625	Nham_0625	ribosomal protein L32	[TP0773-TP0807 (0.5060325)]
COG0265	COG0333	Nham_1879	Nham_1879	peptidase S1 and S6, chymotrypsin/Hap	Nham_0625	Nham_0625	ribosomal protein L32	[TP0773-TP0807 (0.5060325)]
COG0495	COG0761	Nham_0098	Nham_0098	leucyl-tRNA synthetase	Nham_2679	Nham_2679	hydroxymethylbutenyl pyrophosphate reductase	[TP0586-TP0547 (0.63095015)]
COG0495	COG0761	Nham_0098	Nham_0098	leucyl-tRNA synthetase	Nham_3745	Nham_3745	hydroxymethylbutenyl pyrophosphate reductase	[TP0586-TP0547 (0.63095015)]
COG1536	COG1677	Nham_0690	Nham_0690	flagellar motor switch protein FliG	Nham_1394	Nham_1394	flagellar hook-basal body complex protein	[TP0026-TP0398 (0.81876683)]
COG0820	COG2812	Nham_3626	Nham_3626	hypothetical protein	Nham_0462	Nham_0462	DNA polymerase III, subunits gamma and tau	[TP0068-TP1005 (0.60435057)]
COG0771	COG1815	Nham_1277	Nham_1277	UDP-N-acetylmuramoylalanine--D-glutamate ligase	Nham_1392	Nham_1392	flagellar basal body rod protein	[TP0903-TP0396 (0.6336193)]
COG1684	COG2239	Nham_1396	Nham_1396	flagellar biosynthetic protein FliR	Nham_3524	Nham_3524	magnesium transporter	[TP0716-TP0917 (0.5059451)]
COG1512	COG1766	Nham_3401	Nham_3401	protein of unknown function DUF477	Nham_0691	Nham_0691	flagellar M-ring protein FliF	[TP0561-TP0399 (0.53951585)]
COG0272	COG1396	Nham_1290	Nham_1290	DNA ligase, NAD-dependent	Nham_1107	Nham_1107	transcriptional regulator, XRE family	[TP0634-TP0461 (0.7134334)]
COG0272	COG1396	Nham_1290	Nham_1290	DNA ligase, NAD-dependent	Nham_0026	Nham_0026	transcriptional regulator, XRE family	[TP0634-TP0461 (0.7134334)]
COG1509	COG1509	Nham_2300	Nham_2300	Protein of unknown function DUF160	Nham_2300	Nham_2300	Protein of unknown function DUF160	[TP0121-TP0121 (0.7367639)]
COG0577	COG0845	Nham_0345	Nham_0345	protein of unknown function DUF214	Nham_2700	Nham_2700	secretion protein HlyD	[TP0963-TP0965 (0.93032813)]
COG0577	COG0845	Nham_0904	Nham_0904	protein of unknown function DUF214	Nham_1849	Nham_1849	Secretion protein HlyD	[TP0963-TP0965 (0.93032813)]
COG0577	COG0845	Nham_0904	Nham_0904	protein of unknown function DUF214	Nham_0906	Nham_0906	secretion protein HlyD	[TP0963-TP0965 (0.93032813)]
COG0577	COG0845	Nham_0345	Nham_0345	protein of unknown function DUF214	Nham_2949	Nham_2949	Type I secretion membrane fusion protein, HlyD	[TP0963-TP0965 (0.93032813)]
COG0577	COG0845	Nham_0904	Nham_0904	protein of unknown function DUF214	Nham_2065	Nham_2065	secretion protein HlyD	[TP0963-TP0965 (0.93032813)]
COG0577	COG0845	Nham_0345	Nham_0345	protein of unknown function DUF214	Nham_3611	Nham_3611	secretion protein HlyD	[TP0963-TP0965 (0.93032813)]
COG0577	COG0845	Nham_0345	Nham_0345	protein of unknown function DUF214	Nham_3539	Nham_3539	secretion protein HlyD	[TP0963-TP0965 (0.93032813)]
COG0577	COG0845	Nham_0904	Nham_0904	protein of unknown function DUF214	Nham_1888	Nham_1888	secretion protein HlyD	[TP0963-TP0965 (0.93032813)]
COG0577	COG0845	Nham_0345	Nham_0345	protein of unknown function DUF214	Nham_3605	Nham_3605	Secretion protein HlyD	[TP0963-TP0965 (0.93032813)]
COG0577	COG0845	Nham_0904	Nham_0904	protein of unknown function DUF214	Nham_2700	Nham_2700	secretion protein HlyD	[TP0963-TP0965 (0.93032813)]
COG0577	COG0845	Nham_0345	Nham_0345	protein of unknown function DUF214	Nham_1853	Nham_1853	secretion protein HlyD	[TP0963-TP0965 (0.93032813)]
COG0577	COG0845	Nham_0345	Nham_0345	protein of unknown function DUF214	Nham_0717	Nham_0717	hypothetical protein	[TP0963-TP0965 (0.93032813)]
COG0577	COG0845	Nham_0904	Nham_0904	protein of unknown function DUF214	Nham_3297	Nham_3297	secretion protein HlyD	[TP0963-TP0965 (0.93032813)]
COG0577	COG0845	Nham_0904	Nham_0904	protein of unknown function DUF214	Nham_1853	Nham_1853	secretion protein HlyD	[TP0963-TP0965 (0.93032813)]
COG0577	COG0845	Nham_0345	Nham_0345	protein of unknown function DUF214	Nham_1510	Nham_1510	secretion protein HlyD	[TP0963-TP0965 (0.93032813)]
COG0577	COG0845	Nham_0904	Nham_0904	protein of unknown function DUF214	Nham_3604	Nham_3604	secretion protein HlyD	[TP0963-TP0965 (0.93032813)]
COG0577	COG0845	Nham_0345	Nham_0345	protein of unknown function DUF214	Nham_3047	Nham_3047	Type I secretion membrane fusion protein, HlyD	[TP0963-TP0965 (0.93032813)]
COG0577	COG0845	Nham_0345	Nham_0345	protein of unknown function DUF214	Nham_3025	Nham_3025	Type I secretion membrane fusion protein, HlyD	[TP0963-TP0965 (0.93032813)]
COG0577	COG0845	Nham_0345	Nham_0345	protein of unknown function DUF214	Nham_3297	Nham_3297	secretion protein HlyD	[TP0963-TP0965 (0.93032813)]
COG0577	COG0845	Nham_0904	Nham_0904	protein of unknown function DUF214	Nham_1052	Nham_1052	Type I secretion membrane fusion protein, HlyD	[TP0963-TP0965 (0.93032813)]
COG0577	COG0845	Nham_0904	Nham_0904	protein of unknown function DUF214	Nham_3611	Nham_3611	secretion protein HlyD	[TP0963-TP0965 (0.93032813)]
COG0577	COG0845	Nham_0904	Nham_0904	protein of unknown function DUF214	Nham_1081	Nham_1081	secretion protein HlyD	[TP0963-TP0965 (0.93032813)]
COG0577	COG0845	Nham_0904	Nham_0904	protein of unknown function DUF214	Nham_0717	Nham_0717	hypothetical protein	[TP0963-TP0965 (0.93032813)]
COG0577	COG0845	Nham_0345	Nham_0345	protein of unknown function DUF214	Nham_0906	Nham_0906	secretion protein HlyD	[TP0963-TP0965 (0.93032813)]
COG0577	COG0845	Nham_0345	Nham_0345	protein of unknown function DUF214	Nham_1081	Nham_1081	secretion protein HlyD	[TP0963-TP0965 (0.93032813)]
COG0577	COG0845	Nham_0345	Nham_0345	protein of unknown function DUF214	Nham_0992	Nham_0992	secretion protein HlyD	[TP0963-TP0965 (0.93032813)]
COG0577	COG0845	Nham_0345	Nham_0345	protein of unknown function DUF214	Nham_1052	Nham_1052	Type I secretion membrane fusion protein, HlyD	[TP0963-TP0965 (0.93032813)]
COG0577	COG0845	Nham_0345	Nham_0345	protein of unknown function DUF214	Nham_0711	Nham_0711	secretion protein HlyD	[TP0963-TP0965 (0.93032813)]
COG0577	COG0845	Nham_0904	Nham_0904	protein of unknown function DUF214	Nham_0992	Nham_0992	secretion protein HlyD	[TP0963-TP0965 (0.93032813)]
COG0577	COG0845	Nham_0345	Nham_0345	protein of unknown function DUF214	Nham_1888	Nham_1888	secretion protein HlyD	[TP0963-TP0965 (0.93032813)]
COG0577	COG0845	Nham_0904	Nham_0904	protein of unknown function DUF214	Nham_0711	Nham_0711	secretion protein HlyD	[TP0963-TP0965 (0.93032813)]
COG0577	COG0845	Nham_0904	Nham_0904	protein of unknown function DUF214	Nham_3047	Nham_3047	Type I secretion membrane fusion protein, HlyD	[TP0963-TP0965 (0.93032813)]
COG0577	COG0845	Nham_0904	Nham_0904	protein of unknown function DUF214	Nham_3025	Nham_3025	Type I secretion membrane fusion protein, HlyD	[TP0963-TP0965 (0.93032813)]
COG0577	COG0845	Nham_0904	Nham_0904	protein of unknown function DUF214	Nham_3605	Nham_3605	Secretion protein HlyD	[TP0963-TP0965 (0.93032813)]
COG0577	COG0845	Nham_0904	Nham_0904	protein of unknown function DUF214	Nham_1510	Nham_1510	secretion protein HlyD	[TP0963-TP0965 (0.93032813)]
COG0577	COG0845	Nham_0904	Nham_0904	protein of unknown function DUF214	Nham_3539	Nham_3539	secretion protein HlyD	[TP0963-TP0965 (0.93032813)]
COG0577	COG0845	Nham_0345	Nham_0345	protein of unknown function DUF214	Nham_2065	Nham_2065	secretion protein HlyD	[TP0963-TP0965 (0.93032813)]
COG0577	COG0845	Nham_0904	Nham_0904	protein of unknown function DUF214	Nham_2949	Nham_2949	Type I secretion membrane fusion protein, HlyD	[TP0963-TP0965 (0.93032813)]
COG0577	COG0845	Nham_0345	Nham_0345	protein of unknown function DUF214	Nham_1849	Nham_1849	Secretion protein HlyD	[TP0963-TP0965 (0.93032813)]
COG0577	COG0845	Nham_0345	Nham_0345	protein of unknown function DUF214	Nham_3604	Nham_3604	secretion protein HlyD	[TP0963-TP0965 (0.93032813)]
COG0234	COG1200	Nham_3195	Nham_3195	chaperonin Cpn10	Nham_2055	Nham_2055	DEAD/DEAH box helicase-like	[TP1013-TP0687 (0.84594196)]
COG0234	COG1200	Nham_1177	Nham_1177	chaperonin Cpn10	Nham_2055	Nham_2055	DEAD/DEAH box helicase-like	[TP1013-TP0687 (0.84594196)]
COG0234	COG1200	Nham_2593	Nham_2593	chaperonin Cpn10	Nham_2055	Nham_2055	DEAD/DEAH box helicase-like	[TP1013-TP0687 (0.84594196)]
COG0084	COG2201	Nham_2007	Nham_2007	TatD-related deoxyribonuclease	Nham_3373	Nham_3373	response regulator receiver (CheY-like)	[TP0994-TP0631 (0.71912634)]
COG1671	COG2812	Nham_2551	Nham_2551	protein of unknown function DUF188	Nham_0462	Nham_0462	DNA polymerase III, subunits gamma and tau	[TP0845-TP1005 (0.5704539)]
COG0257	COG1253	Nham_1214	Nham_1214	ribosomal protein L36	Nham_0024	Nham_0024	CBS:transporter-associated	[TP0209-TP0027 (0.74441797)]
COG0060	COG0681	Nham_3162	Nham_3162	isoleucyl-tRNA synthetase	Nham_0252	Nham_0252	Peptidase S26A, signal peptidase I	[TP0452-TP0185 (0.79878455)]
COG0060	COG0681	Nham_3162	Nham_3162	isoleucyl-tRNA synthetase	Nham_2252	Nham_2252	Peptidase S26A, signal peptidase I	[TP0452-TP0185 (0.79878455)]
COG0558	COG2239	Nham_2117	Nham_2117	CDP-alcohol phosphatidyltransferase	Nham_3524	Nham_3524	magnesium transporter	[TP0256-TP0917 (0.6007029)]
COG0558	COG2239	Nham_3145	Nham_3145	CDP-diacylglycerol--glycerol-3-phosphate	Nham_3524	Nham_3524	magnesium transporter	[TP0256-TP0917 (0.6007029)]
COG1344	COG1815	Nham_1337	Nham_1337	hypothetical protein	Nham_1392	Nham_1392	flagellar basal body rod protein	[TP0870-TP0396 (0.7209834)]
COG0257	COG1749	Nham_1214	Nham_1214	ribosomal protein L36	Nham_1331	Nham_1331	flagellar basal body FlaE	[TP0209-TP0727 (0.6772987)]
COG1352	COG1815	Nham_3372	Nham_3372	MCP methyltransferase, CheR-type	Nham_1392	Nham_1392	flagellar basal body rod protein	[TP0630-TP0396 (0.7590469)]
COG1352	COG1595	Nham_3372	Nham_3372	MCP methyltransferase, CheR-type	Nham_3570	Nham_3570	sigma-24 (FecI-like)	[TP0630-TP0092 (0.6191048)]
COG1352	COG1595	Nham_3372	Nham_3372	MCP methyltransferase, CheR-type	Nham_2674	Nham_2674	sigma-24 (FecI-like)	[TP0630-TP0092 (0.6191048)]
COG1352	COG1595	Nham_3372	Nham_3372	MCP methyltransferase, CheR-type	Nham_0213	Nham_0213	sigma-24 (FecI-like)	[TP0630-TP0092 (0.6191048)]
COG1352	COG1595	Nham_3372	Nham_3372	MCP methyltransferase, CheR-type	Nham_3681	Nham_3681	sigma-24 (FecI-like)	[TP0630-TP0092 (0.6191048)]
COG1352	COG1595	Nham_3372	Nham_3372	MCP methyltransferase, CheR-type	Nham_3572	Nham_3572	sigma-24 (FecI-like)	[TP0630-TP0092 (0.6191048)]
COG1352	COG1595	Nham_3372	Nham_3372	MCP methyltransferase, CheR-type	Nham_2659	Nham_2659	sigma-24 (FecI-like)	[TP0630-TP0092 (0.6191048)]
COG1344	COG4786	Nham_1337	Nham_1337	hypothetical protein	Nham_1383	Nham_1383	Flagellar basal-body rod FlgG	[TP0792-TP0961 (0.7009321), TP0659-TP0961 (0.6018447)]
COG1344	COG4786	Nham_1337	Nham_1337	hypothetical protein	Nham_1384	Nham_1384	flagellar basal body rod protein	[TP0792-TP0961 (0.7009321), TP0659-TP0961 (0.6018447)]
COG0249	COG0357	Nham_0614	Nham_0614	DNA mismatch repair protein MutS	Nham_0104	Nham_0104	methyltransferase GidB	[TP0328-TP0946 (0.7367136)]
COG0465	COG0465	Nham_1361	Nham_1361	AAA ATPase, central region	Nham_1361	Nham_1361	AAA ATPase, central region	[TP0330-TP0330 (0.73856413)]
COG0465	COG0465	Nham_3506	Nham_3506	ATP-dependent metalloprotease FtsH	Nham_3506	Nham_3506	ATP-dependent metalloprotease FtsH	[TP0330-TP0330 (0.73856413)]
COG0465	COG0465	Nham_1361	Nham_1361	AAA ATPase, central region	Nham_3506	Nham_3506	ATP-dependent metalloprotease FtsH	[TP0330-TP0330 (0.73856413)]
COG0465	COG0465	Nham_3506	Nham_3506	ATP-dependent metalloprotease FtsH	Nham_1361	Nham_1361	AAA ATPase, central region	[TP0330-TP0330 (0.73856413)]
COG0817	COG1558	Nham_3523	Nham_3523	crossover junction endodeoxyribonuclease RuvC	Nham_1393	Nham_1393	flagellar basal-body rod protein FlgC	[TP0517-TP0397 (0.53212774)]
COG0592	COG1344	Nham_0002	Nham_0002	DNA polymerase III, beta subunit	Nham_1337	Nham_1337	hypothetical protein	[TP0002-TP0659 (0.6618167)]
COG0860	COG1192	Nham_1823	Nham_1823	N-acetylmuramoyl-L-alanine amidase	Nham_3861	Nham_3861	Cobyrinic acid a,c-diamide synthase	[TP0247-TP0272 (0.7527567)]
COG0860	COG1192	Nham_1823	Nham_1823	N-acetylmuramoyl-L-alanine amidase	Nham_0103	Nham_0103	Cobyrinic acid a,c-diamide synthase	[TP0247-TP0272 (0.7527567)]
COG0860	COG1192	Nham_1823	Nham_1823	N-acetylmuramoyl-L-alanine amidase	Nham_1048	Nham_1048	Cobyrinic acid a,c-diamide synthase	[TP0247-TP0272 (0.7527567)]
COG0860	COG1192	Nham_1823	Nham_1823	N-acetylmuramoyl-L-alanine amidase	Nham_0572	Nham_0572	Cobyrinic acid a,c-diamide synthase	[TP0247-TP0272 (0.7527567)]
COG0860	COG1192	Nham_1823	Nham_1823	N-acetylmuramoyl-L-alanine amidase	Nham_2882	Nham_2882	Cobyrinic acid a,c-diamide synthase	[TP0247-TP0272 (0.7527567)]
COG0242	COG0272	Nham_3693	Nham_3693	Peptide deformylase	Nham_1290	Nham_1290	DNA ligase, NAD-dependent	[TP0757-TP0634 (0.68197167)]
COG0265	COG0817	Nham_1441	Nham_1441	Peptidase S1C, Do	Nham_3523	Nham_3523	crossover junction endodeoxyribonuclease RuvC	[TP0773-TP0517 (0.5118523)]
COG0265	COG0817	Nham_1031	Nham_1031	PDZ/DHR/GLGF	Nham_3523	Nham_3523	crossover junction endodeoxyribonuclease RuvC	[TP0773-TP0517 (0.5118523)]
COG0265	COG0817	Nham_1572	Nham_1572	Peptidase S1C, Do	Nham_3523	Nham_3523	crossover junction endodeoxyribonuclease RuvC	[TP0773-TP0517 (0.5118523)]
COG0265	COG0817	Nham_1030	Nham_1030	peptidase S1 and S6, chymotrypsin/Hap	Nham_3523	Nham_3523	crossover junction endodeoxyribonuclease RuvC	[TP0773-TP0517 (0.5118523)]
COG0265	COG0817	Nham_1880	Nham_1880	PDZ/DHR/GLGF	Nham_3523	Nham_3523	crossover junction endodeoxyribonuclease RuvC	[TP0773-TP0517 (0.5118523)]
COG0265	COG0817	Nham_2725	Nham_2725	Peptidase S1C, Do	Nham_3523	Nham_3523	crossover junction endodeoxyribonuclease RuvC	[TP0773-TP0517 (0.5118523)]
COG0265	COG0817	Nham_1879	Nham_1879	peptidase S1 and S6, chymotrypsin/Hap	Nham_3523	Nham_3523	crossover junction endodeoxyribonuclease RuvC	[TP0773-TP0517 (0.5118523)]
COG0265	COG0817	Nham_3712	Nham_3712	peptidase S1 and S6, chymotrypsin/Hap	Nham_3523	Nham_3523	crossover junction endodeoxyribonuclease RuvC	[TP0773-TP0517 (0.5118523)]
COG0265	COG0817	Nham_3491	Nham_3491	PDZ/DHR/GLGF	Nham_3523	Nham_3523	crossover junction endodeoxyribonuclease RuvC	[TP0773-TP0517 (0.5118523)]
COG0187	COG0358	Nham_0004	Nham_0004	DNA gyrase, B subunit	Nham_2867	Nham_2867	DNA primase	[TP1006-TP0492 (0.55112576)]
COG0187	COG0358	Nham_2317	Nham_2317	DNA topoisomerase IV, B subunit	Nham_2867	Nham_2867	DNA primase	[TP1006-TP0492 (0.55112576)]
COG1154	COG2812	Nham_0778	Nham_0778	deoxyxylulose-5-phosphate synthase	Nham_0462	Nham_0462	DNA polymerase III, subunits gamma and tau	[TP0824-TP1005 (0.68180764)]
COG0237	COG0552	Nham_0114	Nham_0114	Dephospho-CoA kinase	Nham_0402	Nham_0402	signal recognition particle-docking protein	[TP0296-TP0578 (0.7885255)]
COG0080	COG0265	Nham_1527	Nham_1527	ribosomal protein L11	Nham_1030	Nham_1030	peptidase S1 and S6, chymotrypsin/Hap	[TP0237-TP0773 (0.6164146)]
COG0080	COG0265	Nham_1527	Nham_1527	ribosomal protein L11	Nham_1879	Nham_1879	peptidase S1 and S6, chymotrypsin/Hap	[TP0237-TP0773 (0.6164146)]
COG0080	COG0265	Nham_1527	Nham_1527	ribosomal protein L11	Nham_1031	Nham_1031	PDZ/DHR/GLGF	[TP0237-TP0773 (0.6164146)]
COG0080	COG0265	Nham_1527	Nham_1527	ribosomal protein L11	Nham_1572	Nham_1572	Peptidase S1C, Do	[TP0237-TP0773 (0.6164146)]
COG0080	COG0265	Nham_1527	Nham_1527	ribosomal protein L11	Nham_1880	Nham_1880	PDZ/DHR/GLGF	[TP0237-TP0773 (0.6164146)]
COG0080	COG0265	Nham_1527	Nham_1527	ribosomal protein L11	Nham_1441	Nham_1441	Peptidase S1C, Do	[TP0237-TP0773 (0.6164146)]
COG0080	COG0265	Nham_1527	Nham_1527	ribosomal protein L11	Nham_2725	Nham_2725	Peptidase S1C, Do	[TP0237-TP0773 (0.6164146)]
COG0080	COG0265	Nham_1527	Nham_1527	ribosomal protein L11	Nham_3712	Nham_3712	peptidase S1 and S6, chymotrypsin/Hap	[TP0237-TP0773 (0.6164146)]
COG0080	COG0265	Nham_1527	Nham_1527	ribosomal protein L11	Nham_3491	Nham_3491	PDZ/DHR/GLGF	[TP0237-TP0773 (0.6164146)]
COG2812	COG2812	Nham_0462	Nham_0462	DNA polymerase III, subunits gamma and tau	Nham_0462	Nham_0462	DNA polymerase III, subunits gamma and tau	[TP1005-TP1005 (0.52391654)]
COG0223	COG0234	Nham_3694	Nham_3694	methionyl-tRNA formyltransferase	Nham_3195	Nham_3195	chaperonin Cpn10	[TP0756-TP1013 (0.64276713)]
COG0223	COG0234	Nham_3694	Nham_3694	methionyl-tRNA formyltransferase	Nham_1177	Nham_1177	chaperonin Cpn10	[TP0756-TP1013 (0.64276713)]
COG0223	COG0234	Nham_3694	Nham_3694	methionyl-tRNA formyltransferase	Nham_2593	Nham_2593	chaperonin Cpn10	[TP0756-TP1013 (0.64276713)]
COG0036	COG1653	Nham_2620	Nham_2620	Ribulose-phosphate 3-epimerase	Nham_3686	Nham_3686	extracellular solute-binding protein, family 1	[TP0945-TP0074 (0.654426)]
COG0357	COG0459	Nham_0104	Nham_0104	methyltransferase GidB	Nham_3196	Nham_3196	chaperonin GroEL	[TP0946-TP0030 (0.68326145)]
COG0357	COG0459	Nham_0104	Nham_0104	methyltransferase GidB	Nham_1176	Nham_1176	chaperonin GroEL	[TP0946-TP0030 (0.68326145)]
COG0357	COG0459	Nham_0104	Nham_0104	methyltransferase GidB	Nham_2594	Nham_2594	chaperonin GroEL	[TP0946-TP0030 (0.68326145)]
COG0664	COG1074	Nham_0645	Nham_0645	putative transcriptional regulator, Crp/Fnr	Nham_1997	Nham_1997	UvrD/REP helicase	[TP0089-TP0898 (0.8304331)]
COG0664	COG1074	Nham_2812	Nham_2812	transcriptional regulator, Crp/Fnr family	Nham_0058	Nham_0058	UvrD/REP helicase	[TP0089-TP0898 (0.8304331)]
COG0664	COG1074	Nham_2812	Nham_2812	transcriptional regulator, Crp/Fnr family	Nham_1997	Nham_1997	UvrD/REP helicase	[TP0089-TP0898 (0.8304331)]
COG0664	COG1074	Nham_2535	Nham_2535	cyclic nucleotide-binding domain (cNMP-BD)	Nham_0058	Nham_0058	UvrD/REP helicase	[TP0089-TP0898 (0.8304331)]
COG0664	COG1074	Nham_0870	Nham_0870	transcriptional regulator, Crp/Fnr family	Nham_1997	Nham_1997	UvrD/REP helicase	[TP0089-TP0898 (0.8304331)]
COG0664	COG1074	Nham_0093	Nham_0093	cyclic nucleotide-binding domain (cNMP-BD)	Nham_0058	Nham_0058	UvrD/REP helicase	[TP0089-TP0898 (0.8304331)]
COG0664	COG1074	Nham_0093	Nham_0093	cyclic nucleotide-binding domain (cNMP-BD)	Nham_1997	Nham_1997	UvrD/REP helicase	[TP0089-TP0898 (0.8304331)]
COG0664	COG1074	Nham_2535	Nham_2535	cyclic nucleotide-binding domain (cNMP-BD)	Nham_1997	Nham_1997	UvrD/REP helicase	[TP0089-TP0898 (0.8304331)]
COG0664	COG1074	Nham_0870	Nham_0870	transcriptional regulator, Crp/Fnr family	Nham_0058	Nham_0058	UvrD/REP helicase	[TP0089-TP0898 (0.8304331)]
COG0664	COG1074	Nham_2537	Nham_2537	transcriptional regulator-related protein	Nham_0058	Nham_0058	UvrD/REP helicase	[TP0089-TP0898 (0.8304331)]
COG0664	COG1074	Nham_1951	Nham_1951	transcriptional regulator, Crp/Fnr family	Nham_0058	Nham_0058	UvrD/REP helicase	[TP0089-TP0898 (0.8304331)]
COG0664	COG1074	Nham_1537	Nham_1537	hypothetical protein	Nham_0058	Nham_0058	UvrD/REP helicase	[TP0089-TP0898 (0.8304331)]
COG0664	COG1074	Nham_1258	Nham_1258	transcriptional regulator, Crp/Fnr family	Nham_1997	Nham_1997	UvrD/REP helicase	[TP0089-TP0898 (0.8304331)]
COG0664	COG1074	Nham_1537	Nham_1537	hypothetical protein	Nham_1997	Nham_1997	UvrD/REP helicase	[TP0089-TP0898 (0.8304331)]
COG0664	COG1074	Nham_0645	Nham_0645	putative transcriptional regulator, Crp/Fnr	Nham_0058	Nham_0058	UvrD/REP helicase	[TP0089-TP0898 (0.8304331)]
COG0664	COG1074	Nham_2537	Nham_2537	transcriptional regulator-related protein	Nham_1997	Nham_1997	UvrD/REP helicase	[TP0089-TP0898 (0.8304331)]
COG0664	COG1074	Nham_1951	Nham_1951	transcriptional regulator, Crp/Fnr family	Nham_1997	Nham_1997	UvrD/REP helicase	[TP0089-TP0898 (0.8304331)]
COG0664	COG1074	Nham_1258	Nham_1258	transcriptional regulator, Crp/Fnr family	Nham_0058	Nham_0058	UvrD/REP helicase	[TP0089-TP0898 (0.8304331)]
COG0223	COG0242	Nham_3694	Nham_3694	methionyl-tRNA formyltransferase	Nham_3693	Nham_3693	Peptide deformylase	[TP0756-TP0757 (0.8300303)]
COG0233	COG0359	Nham_1697	Nham_1697	ribosome recycling factor	Nham_2415	Nham_2415	ribosomal protein L9	[TP0604-TP0060 (0.5105792)]
COG0012	COG0457	Nham_3101	Nham_3101	hypothetical protein	Nham_1072	Nham_1072	Tetratricopeptide TPR_2	[TP0124-TP0067 (0.81355333)]
COG0012	COG0457	Nham_3101	Nham_3101	hypothetical protein	Nham_3245	Nham_3245	Tetratricopeptide TPR_2	[TP0124-TP0067 (0.81355333)]
COG0012	COG0457	Nham_3101	Nham_3101	hypothetical protein	Nham_1215	Nham_1215	Tetratricopeptide TPR_2	[TP0124-TP0067 (0.81355333)]
COG0012	COG0457	Nham_3101	Nham_3101	hypothetical protein	Nham_3217	Nham_3217	Tetratricopeptide TPR_2	[TP0124-TP0067 (0.81355333)]
COG0552	COG1061	Nham_0402	Nham_0402	signal recognition particle-docking protein	Nham_3708	Nham_3708	helicase-like	[TP0578-TP0380 (0.62695336)]
COG0265	COG0492	Nham_1572	Nham_1572	Peptidase S1C, Do	Nham_1321	Nham_1321	FAD-dependent pyridine nucleotide-disulphide	[TP0773-TP0814 (0.6926654)]
COG0265	COG0492	Nham_1031	Nham_1031	PDZ/DHR/GLGF	Nham_1321	Nham_1321	FAD-dependent pyridine nucleotide-disulphide	[TP0773-TP0814 (0.6926654)]
COG0265	COG0492	Nham_1441	Nham_1441	Peptidase S1C, Do	Nham_1321	Nham_1321	FAD-dependent pyridine nucleotide-disulphide	[TP0773-TP0814 (0.6926654)]
COG0265	COG0492	Nham_3712	Nham_3712	peptidase S1 and S6, chymotrypsin/Hap	Nham_1321	Nham_1321	FAD-dependent pyridine nucleotide-disulphide	[TP0773-TP0814 (0.6926654)]
COG0265	COG0492	Nham_1880	Nham_1880	PDZ/DHR/GLGF	Nham_1321	Nham_1321	FAD-dependent pyridine nucleotide-disulphide	[TP0773-TP0814 (0.6926654)]
COG0265	COG0492	Nham_1441	Nham_1441	Peptidase S1C, Do	Nham_2880	Nham_2880	thioredoxin reductase	[TP0773-TP0814 (0.6926654)]
COG0265	COG0492	Nham_1880	Nham_1880	PDZ/DHR/GLGF	Nham_2880	Nham_2880	thioredoxin reductase	[TP0773-TP0814 (0.6926654)]
COG0265	COG0492	Nham_1030	Nham_1030	peptidase S1 and S6, chymotrypsin/Hap	Nham_1321	Nham_1321	FAD-dependent pyridine nucleotide-disulphide	[TP0773-TP0814 (0.6926654)]
COG0265	COG0492	Nham_3491	Nham_3491	PDZ/DHR/GLGF	Nham_2880	Nham_2880	thioredoxin reductase	[TP0773-TP0814 (0.6926654)]
COG0265	COG0492	Nham_1879	Nham_1879	peptidase S1 and S6, chymotrypsin/Hap	Nham_1321	Nham_1321	FAD-dependent pyridine nucleotide-disulphide	[TP0773-TP0814 (0.6926654)]
COG0265	COG0492	Nham_1572	Nham_1572	Peptidase S1C, Do	Nham_2880	Nham_2880	thioredoxin reductase	[TP0773-TP0814 (0.6926654)]
COG0265	COG0492	Nham_3712	Nham_3712	peptidase S1 and S6, chymotrypsin/Hap	Nham_2880	Nham_2880	thioredoxin reductase	[TP0773-TP0814 (0.6926654)]
COG0265	COG0492	Nham_3491	Nham_3491	PDZ/DHR/GLGF	Nham_1321	Nham_1321	FAD-dependent pyridine nucleotide-disulphide	[TP0773-TP0814 (0.6926654)]
COG0265	COG0492	Nham_1030	Nham_1030	peptidase S1 and S6, chymotrypsin/Hap	Nham_2880	Nham_2880	thioredoxin reductase	[TP0773-TP0814 (0.6926654)]
COG0265	COG0492	Nham_2725	Nham_2725	Peptidase S1C, Do	Nham_1321	Nham_1321	FAD-dependent pyridine nucleotide-disulphide	[TP0773-TP0814 (0.6926654)]
COG0265	COG0492	Nham_1031	Nham_1031	PDZ/DHR/GLGF	Nham_2880	Nham_2880	thioredoxin reductase	[TP0773-TP0814 (0.6926654)]
COG0265	COG0492	Nham_1879	Nham_1879	peptidase S1 and S6, chymotrypsin/Hap	Nham_2880	Nham_2880	thioredoxin reductase	[TP0773-TP0814 (0.6926654)]
COG0265	COG0492	Nham_2725	Nham_2725	Peptidase S1C, Do	Nham_2880	Nham_2880	thioredoxin reductase	[TP0773-TP0814 (0.6926654)]
COG1377	COG2239	Nham_1397	Nham_1397	flagellar biosynthetic protein FlhB	Nham_3524	Nham_3524	magnesium transporter	[TP0715-TP0917 (0.53720385)]
COG0124	COG0608	Nham_3154	Nham_3154	histidyl-tRNA synthetase	Nham_2307	Nham_2307	single-stranded-DNA-specific exonuclease RecJ	[TP0641-TP0704 (0.75894904)]
COG0465	COG0772	Nham_1361	Nham_1361	AAA ATPase, central region	Nham_1278	Nham_1278	cell cycle protein	[TP0330-TP0387 (0.8016956)]
COG0465	COG0772	Nham_3506	Nham_3506	ATP-dependent metalloprotease FtsH	Nham_1278	Nham_1278	cell cycle protein	[TP0330-TP0387 (0.8016956)]
COG0234	COG0792	Nham_3195	Nham_3195	chaperonin Cpn10	Nham_0146	Nham_0146	protein of unknown function UPF0102	[TP1013-TP0913 (0.7815084)]
COG0234	COG0792	Nham_1177	Nham_1177	chaperonin Cpn10	Nham_0146	Nham_0146	protein of unknown function UPF0102	[TP1013-TP0913 (0.7815084)]
COG0234	COG0792	Nham_2593	Nham_2593	chaperonin Cpn10	Nham_0146	Nham_0146	protein of unknown function UPF0102	[TP1013-TP0913 (0.7815084)]
COG1512	COG1987	Nham_3401	Nham_3401	protein of unknown function DUF477	Nham_1395	Nham_1395	flagellar biosynthetic protein FliQ	[TP0561-TP0717 (0.66457963)]
COG0192	COG0217	Nham_2753	Nham_2753	Methionine adenosyltransferase	Nham_3525	Nham_3525	protein of unknown function DUF28	[TP0794-TP0474 (0.71912634)]
COG0201	COG2239	Nham_1565	Nham_1565	SecY protein	Nham_3524	Nham_3524	magnesium transporter	[TP0208-TP0917 (0.5527395)]
COG0860	COG1214	Nham_1823	Nham_1823	N-acetylmuramoyl-L-alanine amidase	Nham_0018	Nham_0018	peptidase M22, glycoprotease	[TP0247-TP0876 (0.6334264)]
COG0477	COG0845	Nham_2645	Nham_2645	Drug resistance transporter Bcr/CflA subfamily	Nham_3611	Nham_3611	secretion protein HlyD	[TP0840-TP0965 (0.8653204)]
COG0477	COG0845	Nham_1405	Nham_1405	major facilitator superfamily MFS_1	Nham_2700	Nham_2700	secretion protein HlyD	[TP0840-TP0965 (0.8653204)]
COG0477	COG0845	Nham_3503	Nham_3503	major facilitator superfamily MFS_1	Nham_1849	Nham_1849	Secretion protein HlyD	[TP0840-TP0965 (0.8653204)]
COG0477	COG0845	Nham_2548	Nham_2548	Drug resistance transporter EmrB/QacA subfamily	Nham_3604	Nham_3604	secretion protein HlyD	[TP0840-TP0965 (0.8653204)]
COG0477	COG0845	Nham_2548	Nham_2548	Drug resistance transporter EmrB/QacA subfamily	Nham_1510	Nham_1510	secretion protein HlyD	[TP0840-TP0965 (0.8653204)]
COG0477	COG0845	Nham_0715	Nham_0715	General substrate transporter	Nham_2700	Nham_2700	secretion protein HlyD	[TP0840-TP0965 (0.8653204)]
COG0477	COG0845	Nham_1405	Nham_1405	major facilitator superfamily MFS_1	Nham_1849	Nham_1849	Secretion protein HlyD	[TP0840-TP0965 (0.8653204)]
COG0477	COG0845	Nham_3503	Nham_3503	major facilitator superfamily MFS_1	Nham_0906	Nham_0906	secretion protein HlyD	[TP0840-TP0965 (0.8653204)]
COG0477	COG0845	Nham_1867	Nham_1867	major facilitator superfamily MFS_1	Nham_3297	Nham_3297	secretion protein HlyD	[TP0840-TP0965 (0.8653204)]
COG0477	COG0845	Nham_1405	Nham_1405	major facilitator superfamily MFS_1	Nham_0992	Nham_0992	secretion protein HlyD	[TP0840-TP0965 (0.8653204)]
COG0477	COG0845	Nham_1405	Nham_1405	major facilitator superfamily MFS_1	Nham_0711	Nham_0711	secretion protein HlyD	[TP0840-TP0965 (0.8653204)]
COG0477	COG0845	Nham_0982	Nham_0982	Drug resistance transporter EmrB/QacA subfamily	Nham_2065	Nham_2065	secretion protein HlyD	[TP0840-TP0965 (0.8653204)]
COG0477	COG0845	Nham_3691	Nham_3691	major facilitator superfamily MFS_1	Nham_3025	Nham_3025	Type I secretion membrane fusion protein, HlyD	[TP0840-TP0965 (0.8653204)]
COG0477	COG0845	Nham_3278	Nham_3278	Drug resistance transporter EmrB/QacA subfamily	Nham_3025	Nham_3025	Type I secretion membrane fusion protein, HlyD	[TP0840-TP0965 (0.8653204)]
COG0477	COG0845	Nham_3503	Nham_3503	major facilitator superfamily MFS_1	Nham_3611	Nham_3611	secretion protein HlyD	[TP0840-TP0965 (0.8653204)]
COG0477	COG0845	Nham_3691	Nham_3691	major facilitator superfamily MFS_1	Nham_2700	Nham_2700	secretion protein HlyD	[TP0840-TP0965 (0.8653204)]
COG0477	COG0845	Nham_3503	Nham_3503	major facilitator superfamily MFS_1	Nham_0711	Nham_0711	secretion protein HlyD	[TP0840-TP0965 (0.8653204)]
COG0477	COG0845	Nham_0982	Nham_0982	Drug resistance transporter EmrB/QacA subfamily	Nham_1510	Nham_1510	secretion protein HlyD	[TP0840-TP0965 (0.8653204)]
COG0477	COG0845	Nham_3596	Nham_3596	major facilitator superfamily MFS_1	Nham_3611	Nham_3611	secretion protein HlyD	[TP0840-TP0965 (0.8653204)]
COG0477	COG0845	Nham_1867	Nham_1867	major facilitator superfamily MFS_1	Nham_0992	Nham_0992	secretion protein HlyD	[TP0840-TP0965 (0.8653204)]
COG0477	COG0845	Nham_0615	Nham_0615	Drug resistance transporter EmrB/QacA subfamily	Nham_1052	Nham_1052	Type I secretion membrane fusion protein, HlyD	[TP0840-TP0965 (0.8653204)]
COG0477	COG0845	Nham_1405	Nham_1405	major facilitator superfamily MFS_1	Nham_3539	Nham_3539	secretion protein HlyD	[TP0840-TP0965 (0.8653204)]
COG0477	COG0845	Nham_1867	Nham_1867	major facilitator superfamily MFS_1	Nham_3539	Nham_3539	secretion protein HlyD	[TP0840-TP0965 (0.8653204)]
COG0477	COG0845	Nham_3612	Nham_3612	major facilitator superfamily MFS_1	Nham_3611	Nham_3611	secretion protein HlyD	[TP0840-TP0965 (0.8653204)]
COG0477	COG0845	Nham_1867	Nham_1867	major facilitator superfamily MFS_1	Nham_3025	Nham_3025	Type I secretion membrane fusion protein, HlyD	[TP0840-TP0965 (0.8653204)]
COG0477	COG0845	Nham_3278	Nham_3278	Drug resistance transporter EmrB/QacA subfamily	Nham_3605	Nham_3605	Secretion protein HlyD	[TP0840-TP0965 (0.8653204)]
COG0477	COG0845	Nham_2645	Nham_2645	Drug resistance transporter Bcr/CflA subfamily	Nham_1853	Nham_1853	secretion protein HlyD	[TP0840-TP0965 (0.8653204)]
COG0477	COG0845	Nham_1115	Nham_1115	major facilitator superfamily MFS_1	Nham_3539	Nham_3539	secretion protein HlyD	[TP0840-TP0965 (0.8653204)]
COG0477	COG0845	Nham_1867	Nham_1867	major facilitator superfamily MFS_1	Nham_2949	Nham_2949	Type I secretion membrane fusion protein, HlyD	[TP0840-TP0965 (0.8653204)]
COG0477	COG0845	Nham_2864	Nham_2864	Twin-arginine translocation pathway signal	Nham_0992	Nham_0992	secretion protein HlyD	[TP0840-TP0965 (0.8653204)]
COG0477	COG0845	Nham_1867	Nham_1867	major facilitator superfamily MFS_1	Nham_0717	Nham_0717	hypothetical protein	[TP0840-TP0965 (0.8653204)]
COG0477	COG0845	Nham_3278	Nham_3278	Drug resistance transporter EmrB/QacA subfamily	Nham_0717	Nham_0717	hypothetical protein	[TP0840-TP0965 (0.8653204)]
COG0477	COG0845	Nham_3691	Nham_3691	major facilitator superfamily MFS_1	Nham_0711	Nham_0711	secretion protein HlyD	[TP0840-TP0965 (0.8653204)]
COG0477	COG0845	Nham_0982	Nham_0982	Drug resistance transporter EmrB/QacA subfamily	Nham_0717	Nham_0717	hypothetical protein	[TP0840-TP0965 (0.8653204)]
COG0477	COG0845	Nham_1115	Nham_1115	major facilitator superfamily MFS_1	Nham_1888	Nham_1888	secretion protein HlyD	[TP0840-TP0965 (0.8653204)]
COG0477	COG0845	Nham_2548	Nham_2548	Drug resistance transporter EmrB/QacA subfamily	Nham_3539	Nham_3539	secretion protein HlyD	[TP0840-TP0965 (0.8653204)]
COG0477	COG0845	Nham_2864	Nham_2864	Twin-arginine translocation pathway signal	Nham_2949	Nham_2949	Type I secretion membrane fusion protein, HlyD	[TP0840-TP0965 (0.8653204)]
COG0477	COG0845	Nham_0982	Nham_0982	Drug resistance transporter EmrB/QacA subfamily	Nham_3604	Nham_3604	secretion protein HlyD	[TP0840-TP0965 (0.8653204)]
COG0477	COG0845	Nham_3691	Nham_3691	major facilitator superfamily MFS_1	Nham_1081	Nham_1081	secretion protein HlyD	[TP0840-TP0965 (0.8653204)]
COG0477	COG0845	Nham_3278	Nham_3278	Drug resistance transporter EmrB/QacA subfamily	Nham_3604	Nham_3604	secretion protein HlyD	[TP0840-TP0965 (0.8653204)]
COG0477	COG0845	Nham_1405	Nham_1405	major facilitator superfamily MFS_1	Nham_1081	Nham_1081	secretion protein HlyD	[TP0840-TP0965 (0.8653204)]
COG0477	COG0845	Nham_0982	Nham_0982	Drug resistance transporter EmrB/QacA subfamily	Nham_1849	Nham_1849	Secretion protein HlyD	[TP0840-TP0965 (0.8653204)]
COG0477	COG0845	Nham_2645	Nham_2645	Drug resistance transporter Bcr/CflA subfamily	Nham_0717	Nham_0717	hypothetical protein	[TP0840-TP0965 (0.8653204)]
COG0477	COG0845	Nham_3596	Nham_3596	major facilitator superfamily MFS_1	Nham_3605	Nham_3605	Secretion protein HlyD	[TP0840-TP0965 (0.8653204)]
COG0477	COG0845	Nham_0982	Nham_0982	Drug resistance transporter EmrB/QacA subfamily	Nham_3025	Nham_3025	Type I secretion membrane fusion protein, HlyD	[TP0840-TP0965 (0.8653204)]
COG0477	COG0845	Nham_2645	Nham_2645	Drug resistance transporter Bcr/CflA subfamily	Nham_3539	Nham_3539	secretion protein HlyD	[TP0840-TP0965 (0.8653204)]
COG0477	COG0845	Nham_2864	Nham_2864	Twin-arginine translocation pathway signal	Nham_3539	Nham_3539	secretion protein HlyD	[TP0840-TP0965 (0.8653204)]
COG0477	COG0845	Nham_2645	Nham_2645	Drug resistance transporter Bcr/CflA subfamily	Nham_0906	Nham_0906	secretion protein HlyD	[TP0840-TP0965 (0.8653204)]
COG0477	COG0845	Nham_0615	Nham_0615	Drug resistance transporter EmrB/QacA subfamily	Nham_1849	Nham_1849	Secretion protein HlyD	[TP0840-TP0965 (0.8653204)]
COG0477	COG0845	Nham_2864	Nham_2864	Twin-arginine translocation pathway signal	Nham_3611	Nham_3611	secretion protein HlyD	[TP0840-TP0965 (0.8653204)]
COG0477	COG0845	Nham_0715	Nham_0715	General substrate transporter	Nham_1052	Nham_1052	Type I secretion membrane fusion protein, HlyD	[TP0840-TP0965 (0.8653204)]
COG0477	COG0845	Nham_0615	Nham_0615	Drug resistance transporter EmrB/QacA subfamily	Nham_3025	Nham_3025	Type I secretion membrane fusion protein, HlyD	[TP0840-TP0965 (0.8653204)]
COG0477	COG0845	Nham_1115	Nham_1115	major facilitator superfamily MFS_1	Nham_1052	Nham_1052	Type I secretion membrane fusion protein, HlyD	[TP0840-TP0965 (0.8653204)]
COG0477	COG0845	Nham_3691	Nham_3691	major facilitator superfamily MFS_1	Nham_0717	Nham_0717	hypothetical protein	[TP0840-TP0965 (0.8653204)]
COG0477	COG0845	Nham_2548	Nham_2548	Drug resistance transporter EmrB/QacA subfamily	Nham_0717	Nham_0717	hypothetical protein	[TP0840-TP0965 (0.8653204)]
COG0477	COG0845	Nham_3503	Nham_3503	major facilitator superfamily MFS_1	Nham_3047	Nham_3047	Type I secretion membrane fusion protein, HlyD	[TP0840-TP0965 (0.8653204)]
COG0477	COG0845	Nham_2864	Nham_2864	Twin-arginine translocation pathway signal	Nham_3025	Nham_3025	Type I secretion membrane fusion protein, HlyD	[TP0840-TP0965 (0.8653204)]
COG0477	COG0845	Nham_3691	Nham_3691	major facilitator superfamily MFS_1	Nham_2065	Nham_2065	secretion protein HlyD	[TP0840-TP0965 (0.8653204)]
COG0477	COG0845	Nham_1405	Nham_1405	major facilitator superfamily MFS_1	Nham_1510	Nham_1510	secretion protein HlyD	[TP0840-TP0965 (0.8653204)]
COG0477	COG0845	Nham_3596	Nham_3596	major facilitator superfamily MFS_1	Nham_1853	Nham_1853	secretion protein HlyD	[TP0840-TP0965 (0.8653204)]
COG0477	COG0845	Nham_3691	Nham_3691	major facilitator superfamily MFS_1	Nham_0906	Nham_0906	secretion protein HlyD	[TP0840-TP0965 (0.8653204)]
COG0477	COG0845	Nham_2864	Nham_2864	Twin-arginine translocation pathway signal	Nham_3297	Nham_3297	secretion protein HlyD	[TP0840-TP0965 (0.8653204)]
COG0477	COG0845	Nham_3691	Nham_3691	major facilitator superfamily MFS_1	Nham_3539	Nham_3539	secretion protein HlyD	[TP0840-TP0965 (0.8653204)]
COG0477	COG0845	Nham_3596	Nham_3596	major facilitator superfamily MFS_1	Nham_3047	Nham_3047	Type I secretion membrane fusion protein, HlyD	[TP0840-TP0965 (0.8653204)]
COG0477	COG0845	Nham_3596	Nham_3596	major facilitator superfamily MFS_1	Nham_1849	Nham_1849	Secretion protein HlyD	[TP0840-TP0965 (0.8653204)]
COG0477	COG0845	Nham_2548	Nham_2548	Drug resistance transporter EmrB/QacA subfamily	Nham_3025	Nham_3025	Type I secretion membrane fusion protein, HlyD	[TP0840-TP0965 (0.8653204)]
COG0477	COG0845	Nham_3278	Nham_3278	Drug resistance transporter EmrB/QacA subfamily	Nham_0992	Nham_0992	secretion protein HlyD	[TP0840-TP0965 (0.8653204)]
COG0477	COG0845	Nham_1115	Nham_1115	major facilitator superfamily MFS_1	Nham_3047	Nham_3047	Type I secretion membrane fusion protein, HlyD	[TP0840-TP0965 (0.8653204)]
COG0477	COG0845	Nham_3503	Nham_3503	major facilitator superfamily MFS_1	Nham_2949	Nham_2949	Type I secretion membrane fusion protein, HlyD	[TP0840-TP0965 (0.8653204)]
COG0477	COG0845	Nham_0615	Nham_0615	Drug resistance transporter EmrB/QacA subfamily	Nham_1853	Nham_1853	secretion protein HlyD	[TP0840-TP0965 (0.8653204)]
COG0477	COG0845	Nham_2645	Nham_2645	Drug resistance transporter Bcr/CflA subfamily	Nham_2065	Nham_2065	secretion protein HlyD	[TP0840-TP0965 (0.8653204)]
COG0477	COG0845	Nham_1115	Nham_1115	major facilitator superfamily MFS_1	Nham_2065	Nham_2065	secretion protein HlyD	[TP0840-TP0965 (0.8653204)]
COG0477	COG0845	Nham_1405	Nham_1405	major facilitator superfamily MFS_1	Nham_0717	Nham_0717	hypothetical protein	[TP0840-TP0965 (0.8653204)]
COG0477	COG0845	Nham_3503	Nham_3503	major facilitator superfamily MFS_1	Nham_1081	Nham_1081	secretion protein HlyD	[TP0840-TP0965 (0.8653204)]
COG0477	COG0845	Nham_1867	Nham_1867	major facilitator superfamily MFS_1	Nham_0711	Nham_0711	secretion protein HlyD	[TP0840-TP0965 (0.8653204)]
COG0477	COG0845	Nham_3691	Nham_3691	major facilitator superfamily MFS_1	Nham_1853	Nham_1853	secretion protein HlyD	[TP0840-TP0965 (0.8653204)]
COG0477	COG0845	Nham_0982	Nham_0982	Drug resistance transporter EmrB/QacA subfamily	Nham_0711	Nham_0711	secretion protein HlyD	[TP0840-TP0965 (0.8653204)]
COG0477	COG0845	Nham_0715	Nham_0715	General substrate transporter	Nham_0992	Nham_0992	secretion protein HlyD	[TP0840-TP0965 (0.8653204)]
COG0477	COG0845	Nham_0615	Nham_0615	Drug resistance transporter EmrB/QacA subfamily	Nham_0992	Nham_0992	secretion protein HlyD	[TP0840-TP0965 (0.8653204)]
COG0477	COG0845	Nham_0982	Nham_0982	Drug resistance transporter EmrB/QacA subfamily	Nham_1081	Nham_1081	secretion protein HlyD	[TP0840-TP0965 (0.8653204)]
COG0477	COG0845	Nham_3612	Nham_3612	major facilitator superfamily MFS_1	Nham_1849	Nham_1849	Secretion protein HlyD	[TP0840-TP0965 (0.8653204)]
COG0477	COG0845	Nham_0615	Nham_0615	Drug resistance transporter EmrB/QacA subfamily	Nham_0711	Nham_0711	secretion protein HlyD	[TP0840-TP0965 (0.8653204)]
COG0477	COG0845	Nham_3612	Nham_3612	major facilitator superfamily MFS_1	Nham_3025	Nham_3025	Type I secretion membrane fusion protein, HlyD	[TP0840-TP0965 (0.8653204)]
COG0477	COG0845	Nham_1115	Nham_1115	major facilitator superfamily MFS_1	Nham_1849	Nham_1849	Secretion protein HlyD	[TP0840-TP0965 (0.8653204)]
COG0477	COG0845	Nham_2645	Nham_2645	Drug resistance transporter Bcr/CflA subfamily	Nham_2700	Nham_2700	secretion protein HlyD	[TP0840-TP0965 (0.8653204)]
COG0477	COG0845	Nham_0982	Nham_0982	Drug resistance transporter EmrB/QacA subfamily	Nham_3047	Nham_3047	Type I secretion membrane fusion protein, HlyD	[TP0840-TP0965 (0.8653204)]
COG0477	COG0845	Nham_0982	Nham_0982	Drug resistance transporter EmrB/QacA subfamily	Nham_0906	Nham_0906	secretion protein HlyD	[TP0840-TP0965 (0.8653204)]
COG0477	COG0845	Nham_0615	Nham_0615	Drug resistance transporter EmrB/QacA subfamily	Nham_2700	Nham_2700	secretion protein HlyD	[TP0840-TP0965 (0.8653204)]
COG0477	COG0845	Nham_3612	Nham_3612	major facilitator superfamily MFS_1	Nham_3297	Nham_3297	secretion protein HlyD	[TP0840-TP0965 (0.8653204)]
COG0477	COG0845	Nham_3612	Nham_3612	major facilitator superfamily MFS_1	Nham_2065	Nham_2065	secretion protein HlyD	[TP0840-TP0965 (0.8653204)]
COG0477	COG0845	Nham_2548	Nham_2548	Drug resistance transporter EmrB/QacA subfamily	Nham_3047	Nham_3047	Type I secretion membrane fusion protein, HlyD	[TP0840-TP0965 (0.8653204)]
COG0477	COG0845	Nham_0615	Nham_0615	Drug resistance transporter EmrB/QacA subfamily	Nham_3611	Nham_3611	secretion protein HlyD	[TP0840-TP0965 (0.8653204)]
COG0477	COG0845	Nham_0615	Nham_0615	Drug resistance transporter EmrB/QacA subfamily	Nham_3539	Nham_3539	secretion protein HlyD	[TP0840-TP0965 (0.8653204)]
COG0477	COG0845	Nham_2645	Nham_2645	Drug resistance transporter Bcr/CflA subfamily	Nham_1510	Nham_1510	secretion protein HlyD	[TP0840-TP0965 (0.8653204)]
COG0477	COG0845	Nham_1405	Nham_1405	major facilitator superfamily MFS_1	Nham_3611	Nham_3611	secretion protein HlyD	[TP0840-TP0965 (0.8653204)]
COG0477	COG0845	Nham_0715	Nham_0715	General substrate transporter	Nham_1888	Nham_1888	secretion protein HlyD	[TP0840-TP0965 (0.8653204)]
COG0477	COG0845	Nham_3612	Nham_3612	major facilitator superfamily MFS_1	Nham_1081	Nham_1081	secretion protein HlyD	[TP0840-TP0965 (0.8653204)]
COG0477	COG0845	Nham_0715	Nham_0715	General substrate transporter	Nham_2949	Nham_2949	Type I secretion membrane fusion protein, HlyD	[TP0840-TP0965 (0.8653204)]
COG0477	COG0845	Nham_3278	Nham_3278	Drug resistance transporter EmrB/QacA subfamily	Nham_2065	Nham_2065	secretion protein HlyD	[TP0840-TP0965 (0.8653204)]
COG0477	COG0845	Nham_3691	Nham_3691	major facilitator superfamily MFS_1	Nham_2949	Nham_2949	Type I secretion membrane fusion protein, HlyD	[TP0840-TP0965 (0.8653204)]
COG0477	COG0845	Nham_3612	Nham_3612	major facilitator superfamily MFS_1	Nham_3047	Nham_3047	Type I secretion membrane fusion protein, HlyD	[TP0840-TP0965 (0.8653204)]
COG0477	COG0845	Nham_3278	Nham_3278	Drug resistance transporter EmrB/QacA subfamily	Nham_1888	Nham_1888	secretion protein HlyD	[TP0840-TP0965 (0.8653204)]
COG0477	COG0845	Nham_1405	Nham_1405	major facilitator superfamily MFS_1	Nham_1888	Nham_1888	secretion protein HlyD	[TP0840-TP0965 (0.8653204)]
COG0477	COG0845	Nham_0982	Nham_0982	Drug resistance transporter EmrB/QacA subfamily	Nham_1853	Nham_1853	secretion protein HlyD	[TP0840-TP0965 (0.8653204)]
COG0477	COG0845	Nham_1405	Nham_1405	major facilitator superfamily MFS_1	Nham_3047	Nham_3047	Type I secretion membrane fusion protein, HlyD	[TP0840-TP0965 (0.8653204)]
COG0477	COG0845	Nham_2864	Nham_2864	Twin-arginine translocation pathway signal	Nham_0906	Nham_0906	secretion protein HlyD	[TP0840-TP0965 (0.8653204)]
COG0477	COG0845	Nham_1115	Nham_1115	major facilitator superfamily MFS_1	Nham_2700	Nham_2700	secretion protein HlyD	[TP0840-TP0965 (0.8653204)]
COG0477	COG0845	Nham_1405	Nham_1405	major facilitator superfamily MFS_1	Nham_3605	Nham_3605	Secretion protein HlyD	[TP0840-TP0965 (0.8653204)]
COG0477	COG0845	Nham_1115	Nham_1115	major facilitator superfamily MFS_1	Nham_0906	Nham_0906	secretion protein HlyD	[TP0840-TP0965 (0.8653204)]
COG0477	COG0845	Nham_2645	Nham_2645	Drug resistance transporter Bcr/CflA subfamily	Nham_3604	Nham_3604	secretion protein HlyD	[TP0840-TP0965 (0.8653204)]
COG0477	COG0845	Nham_3691	Nham_3691	major facilitator superfamily MFS_1	Nham_3605	Nham_3605	Secretion protein HlyD	[TP0840-TP0965 (0.8653204)]
COG0477	COG0845	Nham_3596	Nham_3596	major facilitator superfamily MFS_1	Nham_0906	Nham_0906	secretion protein HlyD	[TP0840-TP0965 (0.8653204)]
COG0477	COG0845	Nham_3596	Nham_3596	major facilitator superfamily MFS_1	Nham_1052	Nham_1052	Type I secretion membrane fusion protein, HlyD	[TP0840-TP0965 (0.8653204)]
COG0477	COG0845	Nham_2645	Nham_2645	Drug resistance transporter Bcr/CflA subfamily	Nham_3297	Nham_3297	secretion protein HlyD	[TP0840-TP0965 (0.8653204)]
COG0477	COG0845	Nham_0715	Nham_0715	General substrate transporter	Nham_3297	Nham_3297	secretion protein HlyD	[TP0840-TP0965 (0.8653204)]
COG0477	COG0845	Nham_2645	Nham_2645	Drug resistance transporter Bcr/CflA subfamily	Nham_3047	Nham_3047	Type I secretion membrane fusion protein, HlyD	[TP0840-TP0965 (0.8653204)]
COG0477	COG0845	Nham_1867	Nham_1867	major facilitator superfamily MFS_1	Nham_3604	Nham_3604	secretion protein HlyD	[TP0840-TP0965 (0.8653204)]
COG0477	COG0845	Nham_3596	Nham_3596	major facilitator superfamily MFS_1	Nham_3604	Nham_3604	secretion protein HlyD	[TP0840-TP0965 (0.8653204)]
COG0477	COG0845	Nham_3612	Nham_3612	major facilitator superfamily MFS_1	Nham_0906	Nham_0906	secretion protein HlyD	[TP0840-TP0965 (0.8653204)]
COG0477	COG0845	Nham_3278	Nham_3278	Drug resistance transporter EmrB/QacA subfamily	Nham_2700	Nham_2700	secretion protein HlyD	[TP0840-TP0965 (0.8653204)]
COG0477	COG0845	Nham_2864	Nham_2864	Twin-arginine translocation pathway signal	Nham_0717	Nham_0717	hypothetical protein	[TP0840-TP0965 (0.8653204)]
COG0477	COG0845	Nham_1405	Nham_1405	major facilitator superfamily MFS_1	Nham_3025	Nham_3025	Type I secretion membrane fusion protein, HlyD	[TP0840-TP0965 (0.8653204)]
COG0477	COG0845	Nham_3278	Nham_3278	Drug resistance transporter EmrB/QacA subfamily	Nham_0906	Nham_0906	secretion protein HlyD	[TP0840-TP0965 (0.8653204)]
COG0477	COG0845	Nham_3503	Nham_3503	major facilitator superfamily MFS_1	Nham_3605	Nham_3605	Secretion protein HlyD	[TP0840-TP0965 (0.8653204)]
COG0477	COG0845	Nham_3278	Nham_3278	Drug resistance transporter EmrB/QacA subfamily	Nham_1081	Nham_1081	secretion protein HlyD	[TP0840-TP0965 (0.8653204)]
COG0477	COG0845	Nham_2864	Nham_2864	Twin-arginine translocation pathway signal	Nham_3604	Nham_3604	secretion protein HlyD	[TP0840-TP0965 (0.8653204)]
COG0477	COG0845	Nham_3596	Nham_3596	major facilitator superfamily MFS_1	Nham_3539	Nham_3539	secretion protein HlyD	[TP0840-TP0965 (0.8653204)]
COG0477	COG0845	Nham_3503	Nham_3503	major facilitator superfamily MFS_1	Nham_2700	Nham_2700	secretion protein HlyD	[TP0840-TP0965 (0.8653204)]
COG0477	COG0845	Nham_0715	Nham_0715	General substrate transporter	Nham_0906	Nham_0906	secretion protein HlyD	[TP0840-TP0965 (0.8653204)]
COG0477	COG0845	Nham_3503	Nham_3503	major facilitator superfamily MFS_1	Nham_3539	Nham_3539	secretion protein HlyD	[TP0840-TP0965 (0.8653204)]
COG0477	COG0845	Nham_1867	Nham_1867	major facilitator superfamily MFS_1	Nham_2065	Nham_2065	secretion protein HlyD	[TP0840-TP0965 (0.8653204)]
COG0477	COG0845	Nham_3596	Nham_3596	major facilitator superfamily MFS_1	Nham_1081	Nham_1081	secretion protein HlyD	[TP0840-TP0965 (0.8653204)]
COG0477	COG0845	Nham_1115	Nham_1115	major facilitator superfamily MFS_1	Nham_1853	Nham_1853	secretion protein HlyD	[TP0840-TP0965 (0.8653204)]
COG0477	COG0845	Nham_1867	Nham_1867	major facilitator superfamily MFS_1	Nham_1888	Nham_1888	secretion protein HlyD	[TP0840-TP0965 (0.8653204)]
COG0477	COG0845	Nham_3612	Nham_3612	major facilitator superfamily MFS_1	Nham_0717	Nham_0717	hypothetical protein	[TP0840-TP0965 (0.8653204)]
COG0477	COG0845	Nham_0615	Nham_0615	Drug resistance transporter EmrB/QacA subfamily	Nham_3297	Nham_3297	secretion protein HlyD	[TP0840-TP0965 (0.8653204)]
COG0477	COG0845	Nham_1115	Nham_1115	major facilitator superfamily MFS_1	Nham_3297	Nham_3297	secretion protein HlyD	[TP0840-TP0965 (0.8653204)]
COG0477	COG0845	Nham_2548	Nham_2548	Drug resistance transporter EmrB/QacA subfamily	Nham_1853	Nham_1853	secretion protein HlyD	[TP0840-TP0965 (0.8653204)]
COG0477	COG0845	Nham_0982	Nham_0982	Drug resistance transporter EmrB/QacA subfamily	Nham_3611	Nham_3611	secretion protein HlyD	[TP0840-TP0965 (0.8653204)]
COG0477	COG0845	Nham_3596	Nham_3596	major facilitator superfamily MFS_1	Nham_3025	Nham_3025	Type I secretion membrane fusion protein, HlyD	[TP0840-TP0965 (0.8653204)]
COG0477	COG0845	Nham_1115	Nham_1115	major facilitator superfamily MFS_1	Nham_0992	Nham_0992	secretion protein HlyD	[TP0840-TP0965 (0.8653204)]
COG0477	COG0845	Nham_3691	Nham_3691	major facilitator superfamily MFS_1	Nham_1888	Nham_1888	secretion protein HlyD	[TP0840-TP0965 (0.8653204)]
COG0477	COG0845	Nham_3278	Nham_3278	Drug resistance transporter EmrB/QacA subfamily	Nham_3047	Nham_3047	Type I secretion membrane fusion protein, HlyD	[TP0840-TP0965 (0.8653204)]
COG0477	COG0845	Nham_3691	Nham_3691	major facilitator superfamily MFS_1	Nham_1510	Nham_1510	secretion protein HlyD	[TP0840-TP0965 (0.8653204)]
COG0477	COG0845	Nham_1405	Nham_1405	major facilitator superfamily MFS_1	Nham_2949	Nham_2949	Type I secretion membrane fusion protein, HlyD	[TP0840-TP0965 (0.8653204)]
COG0477	COG0845	Nham_0615	Nham_0615	Drug resistance transporter EmrB/QacA subfamily	Nham_3605	Nham_3605	Secretion protein HlyD	[TP0840-TP0965 (0.8653204)]
COG0477	COG0845	Nham_3612	Nham_3612	major facilitator superfamily MFS_1	Nham_0711	Nham_0711	secretion protein HlyD	[TP0840-TP0965 (0.8653204)]
COG0477	COG0845	Nham_3612	Nham_3612	major facilitator superfamily MFS_1	Nham_1052	Nham_1052	Type I secretion membrane fusion protein, HlyD	[TP0840-TP0965 (0.8653204)]
COG0477	COG0845	Nham_2645	Nham_2645	Drug resistance transporter Bcr/CflA subfamily	Nham_3605	Nham_3605	Secretion protein HlyD	[TP0840-TP0965 (0.8653204)]
COG0477	COG0845	Nham_1867	Nham_1867	major facilitator superfamily MFS_1	Nham_3611	Nham_3611	secretion protein HlyD	[TP0840-TP0965 (0.8653204)]
COG0477	COG0845	Nham_0982	Nham_0982	Drug resistance transporter EmrB/QacA subfamily	Nham_3605	Nham_3605	Secretion protein HlyD	[TP0840-TP0965 (0.8653204)]
COG0477	COG0845	Nham_3612	Nham_3612	major facilitator superfamily MFS_1	Nham_0992	Nham_0992	secretion protein HlyD	[TP0840-TP0965 (0.8653204)]
COG0477	COG0845	Nham_0982	Nham_0982	Drug resistance transporter EmrB/QacA subfamily	Nham_3539	Nham_3539	secretion protein HlyD	[TP0840-TP0965 (0.8653204)]
COG0477	COG0845	Nham_3596	Nham_3596	major facilitator superfamily MFS_1	Nham_2065	Nham_2065	secretion protein HlyD	[TP0840-TP0965 (0.8653204)]
COG0477	COG0845	Nham_0615	Nham_0615	Drug resistance transporter EmrB/QacA subfamily	Nham_1510	Nham_1510	secretion protein HlyD	[TP0840-TP0965 (0.8653204)]
COG0477	COG0845	Nham_1867	Nham_1867	major facilitator superfamily MFS_1	Nham_0906	Nham_0906	secretion protein HlyD	[TP0840-TP0965 (0.8653204)]
COG0477	COG0845	Nham_2864	Nham_2864	Twin-arginine translocation pathway signal	Nham_1853	Nham_1853	secretion protein HlyD	[TP0840-TP0965 (0.8653204)]
COG0477	COG0845	Nham_2548	Nham_2548	Drug resistance transporter EmrB/QacA subfamily	Nham_3605	Nham_3605	Secretion protein HlyD	[TP0840-TP0965 (0.8653204)]
COG0477	COG0845	Nham_2864	Nham_2864	Twin-arginine translocation pathway signal	Nham_2700	Nham_2700	secretion protein HlyD	[TP0840-TP0965 (0.8653204)]
COG0477	COG0845	Nham_3596	Nham_3596	major facilitator superfamily MFS_1	Nham_2700	Nham_2700	secretion protein HlyD	[TP0840-TP0965 (0.8653204)]
COG0477	COG0845	Nham_1867	Nham_1867	major facilitator superfamily MFS_1	Nham_1849	Nham_1849	Secretion protein HlyD	[TP0840-TP0965 (0.8653204)]
COG0477	COG0845	Nham_3691	Nham_3691	major facilitator superfamily MFS_1	Nham_1052	Nham_1052	Type I secretion membrane fusion protein, HlyD	[TP0840-TP0965 (0.8653204)]
COG0477	COG0845	Nham_3691	Nham_3691	major facilitator superfamily MFS_1	Nham_3047	Nham_3047	Type I secretion membrane fusion protein, HlyD	[TP0840-TP0965 (0.8653204)]
COG0477	COG0845	Nham_3612	Nham_3612	major facilitator superfamily MFS_1	Nham_1510	Nham_1510	secretion protein HlyD	[TP0840-TP0965 (0.8653204)]
COG0477	COG0845	Nham_1115	Nham_1115	major facilitator superfamily MFS_1	Nham_2949	Nham_2949	Type I secretion membrane fusion protein, HlyD	[TP0840-TP0965 (0.8653204)]
COG0477	COG0845	Nham_3503	Nham_3503	major facilitator superfamily MFS_1	Nham_2065	Nham_2065	secretion protein HlyD	[TP0840-TP0965 (0.8653204)]
COG0477	COG0845	Nham_3612	Nham_3612	major facilitator superfamily MFS_1	Nham_1853	Nham_1853	secretion protein HlyD	[TP0840-TP0965 (0.8653204)]
COG0477	COG0845	Nham_2645	Nham_2645	Drug resistance transporter Bcr/CflA subfamily	Nham_0992	Nham_0992	secretion protein HlyD	[TP0840-TP0965 (0.8653204)]
COG0477	COG0845	Nham_3503	Nham_3503	major facilitator superfamily MFS_1	Nham_1510	Nham_1510	secretion protein HlyD	[TP0840-TP0965 (0.8653204)]
COG0477	COG0845	Nham_2548	Nham_2548	Drug resistance transporter EmrB/QacA subfamily	Nham_2949	Nham_2949	Type I secretion membrane fusion protein, HlyD	[TP0840-TP0965 (0.8653204)]
COG0477	COG0845	Nham_2864	Nham_2864	Twin-arginine translocation pathway signal	Nham_1052	Nham_1052	Type I secretion membrane fusion protein, HlyD	[TP0840-TP0965 (0.8653204)]
COG0477	COG0845	Nham_1867	Nham_1867	major facilitator superfamily MFS_1	Nham_1853	Nham_1853	secretion protein HlyD	[TP0840-TP0965 (0.8653204)]
COG0477	COG0845	Nham_2548	Nham_2548	Drug resistance transporter EmrB/QacA subfamily	Nham_1052	Nham_1052	Type I secretion membrane fusion protein, HlyD	[TP0840-TP0965 (0.8653204)]
COG0477	COG0845	Nham_2864	Nham_2864	Twin-arginine translocation pathway signal	Nham_0711	Nham_0711	secretion protein HlyD	[TP0840-TP0965 (0.8653204)]
COG0477	COG0845	Nham_1867	Nham_1867	major facilitator superfamily MFS_1	Nham_1052	Nham_1052	Type I secretion membrane fusion protein, HlyD	[TP0840-TP0965 (0.8653204)]
COG0477	COG0845	Nham_0615	Nham_0615	Drug resistance transporter EmrB/QacA subfamily	Nham_3604	Nham_3604	secretion protein HlyD	[TP0840-TP0965 (0.8653204)]
COG0477	COG0845	Nham_1115	Nham_1115	major facilitator superfamily MFS_1	Nham_3611	Nham_3611	secretion protein HlyD	[TP0840-TP0965 (0.8653204)]
COG0477	COG0845	Nham_1115	Nham_1115	major facilitator superfamily MFS_1	Nham_1081	Nham_1081	secretion protein HlyD	[TP0840-TP0965 (0.8653204)]
COG0477	COG0845	Nham_2864	Nham_2864	Twin-arginine translocation pathway signal	Nham_1081	Nham_1081	secretion protein HlyD	[TP0840-TP0965 (0.8653204)]
COG0477	COG0845	Nham_3612	Nham_3612	major facilitator superfamily MFS_1	Nham_2949	Nham_2949	Type I secretion membrane fusion protein, HlyD	[TP0840-TP0965 (0.8653204)]
COG0477	COG0845	Nham_1405	Nham_1405	major facilitator superfamily MFS_1	Nham_3297	Nham_3297	secretion protein HlyD	[TP0840-TP0965 (0.8653204)]
COG0477	COG0845	Nham_3612	Nham_3612	major facilitator superfamily MFS_1	Nham_3605	Nham_3605	Secretion protein HlyD	[TP0840-TP0965 (0.8653204)]
COG0477	COG0845	Nham_0715	Nham_0715	General substrate transporter	Nham_3025	Nham_3025	Type I secretion membrane fusion protein, HlyD	[TP0840-TP0965 (0.8653204)]
COG0477	COG0845	Nham_3596	Nham_3596	major facilitator superfamily MFS_1	Nham_0717	Nham_0717	hypothetical protein	[TP0840-TP0965 (0.8653204)]
COG0477	COG0845	Nham_0615	Nham_0615	Drug resistance transporter EmrB/QacA subfamily	Nham_2065	Nham_2065	secretion protein HlyD	[TP0840-TP0965 (0.8653204)]
COG0477	COG0845	Nham_2864	Nham_2864	Twin-arginine translocation pathway signal	Nham_1849	Nham_1849	Secretion protein HlyD	[TP0840-TP0965 (0.8653204)]
COG0477	COG0845	Nham_2645	Nham_2645	Drug resistance transporter Bcr/CflA subfamily	Nham_1888	Nham_1888	secretion protein HlyD	[TP0840-TP0965 (0.8653204)]
COG0477	COG0845	Nham_3612	Nham_3612	major facilitator superfamily MFS_1	Nham_1888	Nham_1888	secretion protein HlyD	[TP0840-TP0965 (0.8653204)]
COG0477	COG0845	Nham_2548	Nham_2548	Drug resistance transporter EmrB/QacA subfamily	Nham_2700	Nham_2700	secretion protein HlyD	[TP0840-TP0965 (0.8653204)]
COG0477	COG0845	Nham_3503	Nham_3503	major facilitator superfamily MFS_1	Nham_3297	Nham_3297	secretion protein HlyD	[TP0840-TP0965 (0.8653204)]
COG0477	COG0845	Nham_3503	Nham_3503	major facilitator superfamily MFS_1	Nham_1888	Nham_1888	secretion protein HlyD	[TP0840-TP0965 (0.8653204)]
COG0477	COG0845	Nham_2548	Nham_2548	Drug resistance transporter EmrB/QacA subfamily	Nham_3611	Nham_3611	secretion protein HlyD	[TP0840-TP0965 (0.8653204)]
COG0477	COG0845	Nham_1405	Nham_1405	major facilitator superfamily MFS_1	Nham_2065	Nham_2065	secretion protein HlyD	[TP0840-TP0965 (0.8653204)]
COG0477	COG0845	Nham_2548	Nham_2548	Drug resistance transporter EmrB/QacA subfamily	Nham_0906	Nham_0906	secretion protein HlyD	[TP0840-TP0965 (0.8653204)]
COG0477	COG0845	Nham_3278	Nham_3278	Drug resistance transporter EmrB/QacA subfamily	Nham_3611	Nham_3611	secretion protein HlyD	[TP0840-TP0965 (0.8653204)]
COG0477	COG0845	Nham_3503	Nham_3503	major facilitator superfamily MFS_1	Nham_0717	Nham_0717	hypothetical protein	[TP0840-TP0965 (0.8653204)]
COG0477	COG0845	Nham_3596	Nham_3596	major facilitator superfamily MFS_1	Nham_0711	Nham_0711	secretion protein HlyD	[TP0840-TP0965 (0.8653204)]
COG0477	COG0845	Nham_0615	Nham_0615	Drug resistance transporter EmrB/QacA subfamily	Nham_1888	Nham_1888	secretion protein HlyD	[TP0840-TP0965 (0.8653204)]
COG0477	COG0845	Nham_0615	Nham_0615	Drug resistance transporter EmrB/QacA subfamily	Nham_0717	Nham_0717	hypothetical protein	[TP0840-TP0965 (0.8653204)]
COG0477	COG0845	Nham_2645	Nham_2645	Drug resistance transporter Bcr/CflA subfamily	Nham_1052	Nham_1052	Type I secretion membrane fusion protein, HlyD	[TP0840-TP0965 (0.8653204)]
COG0477	COG0845	Nham_1867	Nham_1867	major facilitator superfamily MFS_1	Nham_1081	Nham_1081	secretion protein HlyD	[TP0840-TP0965 (0.8653204)]
COG0477	COG0845	Nham_3596	Nham_3596	major facilitator superfamily MFS_1	Nham_3297	Nham_3297	secretion protein HlyD	[TP0840-TP0965 (0.8653204)]
COG0477	COG0845	Nham_0615	Nham_0615	Drug resistance transporter EmrB/QacA subfamily	Nham_0906	Nham_0906	secretion protein HlyD	[TP0840-TP0965 (0.8653204)]
COG0477	COG0845	Nham_3596	Nham_3596	major facilitator superfamily MFS_1	Nham_0992	Nham_0992	secretion protein HlyD	[TP0840-TP0965 (0.8653204)]
COG0477	COG0845	Nham_3278	Nham_3278	Drug resistance transporter EmrB/QacA subfamily	Nham_3297	Nham_3297	secretion protein HlyD	[TP0840-TP0965 (0.8653204)]
COG0477	COG0845	Nham_1867	Nham_1867	major facilitator superfamily MFS_1	Nham_3047	Nham_3047	Type I secretion membrane fusion protein, HlyD	[TP0840-TP0965 (0.8653204)]
COG0477	COG0845	Nham_2864	Nham_2864	Twin-arginine translocation pathway signal	Nham_3047	Nham_3047	Type I secretion membrane fusion protein, HlyD	[TP0840-TP0965 (0.8653204)]
COG0477	COG0845	Nham_0715	Nham_0715	General substrate transporter	Nham_1849	Nham_1849	Secretion protein HlyD	[TP0840-TP0965 (0.8653204)]
COG0477	COG0845	Nham_3596	Nham_3596	major facilitator superfamily MFS_1	Nham_2949	Nham_2949	Type I secretion membrane fusion protein, HlyD	[TP0840-TP0965 (0.8653204)]
COG0477	COG0845	Nham_1115	Nham_1115	major facilitator superfamily MFS_1	Nham_3025	Nham_3025	Type I secretion membrane fusion protein, HlyD	[TP0840-TP0965 (0.8653204)]
COG0477	COG0845	Nham_0615	Nham_0615	Drug resistance transporter EmrB/QacA subfamily	Nham_3047	Nham_3047	Type I secretion membrane fusion protein, HlyD	[TP0840-TP0965 (0.8653204)]
COG0477	COG0845	Nham_2864	Nham_2864	Twin-arginine translocation pathway signal	Nham_1510	Nham_1510	secretion protein HlyD	[TP0840-TP0965 (0.8653204)]
COG0477	COG0845	Nham_3691	Nham_3691	major facilitator superfamily MFS_1	Nham_3611	Nham_3611	secretion protein HlyD	[TP0840-TP0965 (0.8653204)]
COG0477	COG0845	Nham_3596	Nham_3596	major facilitator superfamily MFS_1	Nham_1510	Nham_1510	secretion protein HlyD	[TP0840-TP0965 (0.8653204)]
COG0477	COG0845	Nham_1115	Nham_1115	major facilitator superfamily MFS_1	Nham_0711	Nham_0711	secretion protein HlyD	[TP0840-TP0965 (0.8653204)]
COG0477	COG0845	Nham_2645	Nham_2645	Drug resistance transporter Bcr/CflA subfamily	Nham_1081	Nham_1081	secretion protein HlyD	[TP0840-TP0965 (0.8653204)]
COG0477	COG0845	Nham_2548	Nham_2548	Drug resistance transporter EmrB/QacA subfamily	Nham_0992	Nham_0992	secretion protein HlyD	[TP0840-TP0965 (0.8653204)]
COG0477	COG0845	Nham_1115	Nham_1115	major facilitator superfamily MFS_1	Nham_0717	Nham_0717	hypothetical protein	[TP0840-TP0965 (0.8653204)]
COG0477	COG0845	Nham_2645	Nham_2645	Drug resistance transporter Bcr/CflA subfamily	Nham_3025	Nham_3025	Type I secretion membrane fusion protein, HlyD	[TP0840-TP0965 (0.8653204)]
COG0477	COG0845	Nham_0615	Nham_0615	Drug resistance transporter EmrB/QacA subfamily	Nham_1081	Nham_1081	secretion protein HlyD	[TP0840-TP0965 (0.8653204)]
COG0477	COG0845	Nham_3503	Nham_3503	major facilitator superfamily MFS_1	Nham_1052	Nham_1052	Type I secretion membrane fusion protein, HlyD	[TP0840-TP0965 (0.8653204)]
COG0477	COG0845	Nham_0715	Nham_0715	General substrate transporter	Nham_3604	Nham_3604	secretion protein HlyD	[TP0840-TP0965 (0.8653204)]
COG0477	COG0845	Nham_3278	Nham_3278	Drug resistance transporter EmrB/QacA subfamily	Nham_1510	Nham_1510	secretion protein HlyD	[TP0840-TP0965 (0.8653204)]
COG0477	COG0845	Nham_3278	Nham_3278	Drug resistance transporter EmrB/QacA subfamily	Nham_2949	Nham_2949	Type I secretion membrane fusion protein, HlyD	[TP0840-TP0965 (0.8653204)]
COG0477	COG0845	Nham_0715	Nham_0715	General substrate transporter	Nham_3047	Nham_3047	Type I secretion membrane fusion protein, HlyD	[TP0840-TP0965 (0.8653204)]
COG0477	COG0845	Nham_0715	Nham_0715	General substrate transporter	Nham_3611	Nham_3611	secretion protein HlyD	[TP0840-TP0965 (0.8653204)]
COG0477	COG0845	Nham_1867	Nham_1867	major facilitator superfamily MFS_1	Nham_1510	Nham_1510	secretion protein HlyD	[TP0840-TP0965 (0.8653204)]
COG0477	COG0845	Nham_3596	Nham_3596	major facilitator superfamily MFS_1	Nham_1888	Nham_1888	secretion protein HlyD	[TP0840-TP0965 (0.8653204)]
COG0477	COG0845	Nham_2548	Nham_2548	Drug resistance transporter EmrB/QacA subfamily	Nham_1849	Nham_1849	Secretion protein HlyD	[TP0840-TP0965 (0.8653204)]
COG0477	COG0845	Nham_3503	Nham_3503	major facilitator superfamily MFS_1	Nham_3604	Nham_3604	secretion protein HlyD	[TP0840-TP0965 (0.8653204)]
COG0477	COG0845	Nham_0982	Nham_0982	Drug resistance transporter EmrB/QacA subfamily	Nham_2949	Nham_2949	Type I secretion membrane fusion protein, HlyD	[TP0840-TP0965 (0.8653204)]
COG0477	COG0845	Nham_3691	Nham_3691	major facilitator superfamily MFS_1	Nham_0992	Nham_0992	secretion protein HlyD	[TP0840-TP0965 (0.8653204)]
COG0477	COG0845	Nham_2645	Nham_2645	Drug resistance transporter Bcr/CflA subfamily	Nham_1849	Nham_1849	Secretion protein HlyD	[TP0840-TP0965 (0.8653204)]
COG0477	COG0845	Nham_3278	Nham_3278	Drug resistance transporter EmrB/QacA subfamily	Nham_1849	Nham_1849	Secretion protein HlyD	[TP0840-TP0965 (0.8653204)]
COG0477	COG0845	Nham_2645	Nham_2645	Drug resistance transporter Bcr/CflA subfamily	Nham_0711	Nham_0711	secretion protein HlyD	[TP0840-TP0965 (0.8653204)]
COG0477	COG0845	Nham_2864	Nham_2864	Twin-arginine translocation pathway signal	Nham_1888	Nham_1888	secretion protein HlyD	[TP0840-TP0965 (0.8653204)]
COG0477	COG0845	Nham_0982	Nham_0982	Drug resistance transporter EmrB/QacA subfamily	Nham_1052	Nham_1052	Type I secretion membrane fusion protein, HlyD	[TP0840-TP0965 (0.8653204)]
COG0477	COG0845	Nham_3691	Nham_3691	major facilitator superfamily MFS_1	Nham_3604	Nham_3604	secretion protein HlyD	[TP0840-TP0965 (0.8653204)]
COG0477	COG0845	Nham_0982	Nham_0982	Drug resistance transporter EmrB/QacA subfamily	Nham_1888	Nham_1888	secretion protein HlyD	[TP0840-TP0965 (0.8653204)]
COG0477	COG0845	Nham_0982	Nham_0982	Drug resistance transporter EmrB/QacA subfamily	Nham_2700	Nham_2700	secretion protein HlyD	[TP0840-TP0965 (0.8653204)]
COG0477	COG0845	Nham_1405	Nham_1405	major facilitator superfamily MFS_1	Nham_1052	Nham_1052	Type I secretion membrane fusion protein, HlyD	[TP0840-TP0965 (0.8653204)]
COG0477	COG0845	Nham_0715	Nham_0715	General substrate transporter	Nham_3539	Nham_3539	secretion protein HlyD	[TP0840-TP0965 (0.8653204)]
COG0477	COG0845	Nham_2548	Nham_2548	Drug resistance transporter EmrB/QacA subfamily	Nham_3297	Nham_3297	secretion protein HlyD	[TP0840-TP0965 (0.8653204)]
COG0477	COG0845	Nham_1405	Nham_1405	major facilitator superfamily MFS_1	Nham_3604	Nham_3604	secretion protein HlyD	[TP0840-TP0965 (0.8653204)]
COG0477	COG0845	Nham_2864	Nham_2864	Twin-arginine translocation pathway signal	Nham_3605	Nham_3605	Secretion protein HlyD	[TP0840-TP0965 (0.8653204)]
COG0477	COG0845	Nham_1405	Nham_1405	major facilitator superfamily MFS_1	Nham_0906	Nham_0906	secretion protein HlyD	[TP0840-TP0965 (0.8653204)]
COG0477	COG0845	Nham_3691	Nham_3691	major facilitator superfamily MFS_1	Nham_1849	Nham_1849	Secretion protein HlyD	[TP0840-TP0965 (0.8653204)]
COG0477	COG0845	Nham_3612	Nham_3612	major facilitator superfamily MFS_1	Nham_3539	Nham_3539	secretion protein HlyD	[TP0840-TP0965 (0.8653204)]
COG0477	COG0845	Nham_0715	Nham_0715	General substrate transporter	Nham_3605	Nham_3605	Secretion protein HlyD	[TP0840-TP0965 (0.8653204)]
COG0477	COG0845	Nham_0715	Nham_0715	General substrate transporter	Nham_2065	Nham_2065	secretion protein HlyD	[TP0840-TP0965 (0.8653204)]
COG0477	COG0845	Nham_2548	Nham_2548	Drug resistance transporter EmrB/QacA subfamily	Nham_2065	Nham_2065	secretion protein HlyD	[TP0840-TP0965 (0.8653204)]
COG0477	COG0845	Nham_3691	Nham_3691	major facilitator superfamily MFS_1	Nham_3297	Nham_3297	secretion protein HlyD	[TP0840-TP0965 (0.8653204)]
COG0477	COG0845	Nham_0715	Nham_0715	General substrate transporter	Nham_1853	Nham_1853	secretion protein HlyD	[TP0840-TP0965 (0.8653204)]
COG0477	COG0845	Nham_1867	Nham_1867	major facilitator superfamily MFS_1	Nham_2700	Nham_2700	secretion protein HlyD	[TP0840-TP0965 (0.8653204)]
COG0477	COG0845	Nham_3278	Nham_3278	Drug resistance transporter EmrB/QacA subfamily	Nham_1853	Nham_1853	secretion protein HlyD	[TP0840-TP0965 (0.8653204)]
COG0477	COG0845	Nham_3612	Nham_3612	major facilitator superfamily MFS_1	Nham_2700	Nham_2700	secretion protein HlyD	[TP0840-TP0965 (0.8653204)]
COG0477	COG0845	Nham_3612	Nham_3612	major facilitator superfamily MFS_1	Nham_3604	Nham_3604	secretion protein HlyD	[TP0840-TP0965 (0.8653204)]
COG0477	COG0845	Nham_0715	Nham_0715	General substrate transporter	Nham_1510	Nham_1510	secretion protein HlyD	[TP0840-TP0965 (0.8653204)]
COG0477	COG0845	Nham_1115	Nham_1115	major facilitator superfamily MFS_1	Nham_3604	Nham_3604	secretion protein HlyD	[TP0840-TP0965 (0.8653204)]
COG0477	COG0845	Nham_2548	Nham_2548	Drug resistance transporter EmrB/QacA subfamily	Nham_0711	Nham_0711	secretion protein HlyD	[TP0840-TP0965 (0.8653204)]
COG0477	COG0845	Nham_1867	Nham_1867	major facilitator superfamily MFS_1	Nham_3605	Nham_3605	Secretion protein HlyD	[TP0840-TP0965 (0.8653204)]
COG0477	COG0845	Nham_2548	Nham_2548	Drug resistance transporter EmrB/QacA subfamily	Nham_1081	Nham_1081	secretion protein HlyD	[TP0840-TP0965 (0.8653204)]
COG0477	COG0845	Nham_1115	Nham_1115	major facilitator superfamily MFS_1	Nham_1510	Nham_1510	secretion protein HlyD	[TP0840-TP0965 (0.8653204)]
COG0477	COG0845	Nham_2864	Nham_2864	Twin-arginine translocation pathway signal	Nham_2065	Nham_2065	secretion protein HlyD	[TP0840-TP0965 (0.8653204)]
COG0477	COG0845	Nham_1115	Nham_1115	major facilitator superfamily MFS_1	Nham_3605	Nham_3605	Secretion protein HlyD	[TP0840-TP0965 (0.8653204)]
COG0477	COG0845	Nham_0615	Nham_0615	Drug resistance transporter EmrB/QacA subfamily	Nham_2949	Nham_2949	Type I secretion membrane fusion protein, HlyD	[TP0840-TP0965 (0.8653204)]
COG0477	COG0845	Nham_0982	Nham_0982	Drug resistance transporter EmrB/QacA subfamily	Nham_3297	Nham_3297	secretion protein HlyD	[TP0840-TP0965 (0.8653204)]
COG0477	COG0845	Nham_1405	Nham_1405	major facilitator superfamily MFS_1	Nham_1853	Nham_1853	secretion protein HlyD	[TP0840-TP0965 (0.8653204)]
COG0477	COG0845	Nham_3278	Nham_3278	Drug resistance transporter EmrB/QacA subfamily	Nham_0711	Nham_0711	secretion protein HlyD	[TP0840-TP0965 (0.8653204)]
COG0477	COG0845	Nham_3503	Nham_3503	major facilitator superfamily MFS_1	Nham_3025	Nham_3025	Type I secretion membrane fusion protein, HlyD	[TP0840-TP0965 (0.8653204)]
COG0477	COG0845	Nham_2548	Nham_2548	Drug resistance transporter EmrB/QacA subfamily	Nham_1888	Nham_1888	secretion protein HlyD	[TP0840-TP0965 (0.8653204)]
COG0477	COG0845	Nham_3278	Nham_3278	Drug resistance transporter EmrB/QacA subfamily	Nham_3539	Nham_3539	secretion protein HlyD	[TP0840-TP0965 (0.8653204)]
COG0477	COG0845	Nham_0715	Nham_0715	General substrate transporter	Nham_0717	Nham_0717	hypothetical protein	[TP0840-TP0965 (0.8653204)]
COG0477	COG0845	Nham_3503	Nham_3503	major facilitator superfamily MFS_1	Nham_0992	Nham_0992	secretion protein HlyD	[TP0840-TP0965 (0.8653204)]
COG0477	COG0845	Nham_0715	Nham_0715	General substrate transporter	Nham_0711	Nham_0711	secretion protein HlyD	[TP0840-TP0965 (0.8653204)]
COG0477	COG0845	Nham_0715	Nham_0715	General substrate transporter	Nham_1081	Nham_1081	secretion protein HlyD	[TP0840-TP0965 (0.8653204)]
COG0477	COG0845	Nham_3278	Nham_3278	Drug resistance transporter EmrB/QacA subfamily	Nham_1052	Nham_1052	Type I secretion membrane fusion protein, HlyD	[TP0840-TP0965 (0.8653204)]
COG0477	COG0845	Nham_3503	Nham_3503	major facilitator superfamily MFS_1	Nham_1853	Nham_1853	secretion protein HlyD	[TP0840-TP0965 (0.8653204)]
COG0477	COG0845	Nham_2645	Nham_2645	Drug resistance transporter Bcr/CflA subfamily	Nham_2949	Nham_2949	Type I secretion membrane fusion protein, HlyD	[TP0840-TP0965 (0.8653204)]
COG0477	COG0845	Nham_0982	Nham_0982	Drug resistance transporter EmrB/QacA subfamily	Nham_0992	Nham_0992	secretion protein HlyD	[TP0840-TP0965 (0.8653204)]
COG0305	COG2812	Nham_2289	Nham_2289	replicative DNA helicase	Nham_0462	Nham_0462	DNA polymerase III, subunits gamma and tau	[TP0058-TP1005 (0.7130585)]
COG0188	COG0526	Nham_2247	Nham_2247	DNA topoisomerase IV, A subunit	Nham_3478	Nham_3478	thioredoxin-like protein	[TP0005-TP0100 (0.7885434)]
COG0188	COG0526	Nham_1764	Nham_1764	DNA gyrase, A subunit	Nham_0059	Nham_0059	thioredoxin	[TP0005-TP0100 (0.7885434)]
COG0188	COG0526	Nham_2247	Nham_2247	DNA topoisomerase IV, A subunit	Nham_0069	Nham_0069	hypothetical protein	[TP0005-TP0100 (0.7885434)]
COG0188	COG0526	Nham_2247	Nham_2247	DNA topoisomerase IV, A subunit	Nham_0059	Nham_0059	thioredoxin	[TP0005-TP0100 (0.7885434)]
COG0188	COG0526	Nham_1764	Nham_1764	DNA gyrase, A subunit	Nham_0069	Nham_0069	hypothetical protein	[TP0005-TP0100 (0.7885434)]
COG0188	COG0526	Nham_1764	Nham_1764	DNA gyrase, A subunit	Nham_0413	Nham_0413	periplasmic protein thiol	[TP0005-TP0100 (0.7885434)]
COG0188	COG0526	Nham_2247	Nham_2247	DNA topoisomerase IV, A subunit	Nham_0413	Nham_0413	periplasmic protein thiol	[TP0005-TP0100 (0.7885434)]
COG0188	COG0526	Nham_1764	Nham_1764	DNA gyrase, A subunit	Nham_3478	Nham_3478	thioredoxin-like protein	[TP0005-TP0100 (0.7885434)]
COG0526	COG0771	Nham_0069	Nham_0069	hypothetical protein	Nham_1277	Nham_1277	UDP-N-acetylmuramoylalanine--D-glutamate ligase	[TP0100-TP0903 (0.59509045)]
COG0526	COG0771	Nham_0059	Nham_0059	thioredoxin	Nham_1277	Nham_1277	UDP-N-acetylmuramoylalanine--D-glutamate ligase	[TP0100-TP0903 (0.59509045)]
COG0526	COG0771	Nham_3478	Nham_3478	thioredoxin-like protein	Nham_1277	Nham_1277	UDP-N-acetylmuramoylalanine--D-glutamate ligase	[TP0100-TP0903 (0.59509045)]
COG0526	COG0771	Nham_0413	Nham_0413	periplasmic protein thiol	Nham_1277	Nham_1277	UDP-N-acetylmuramoylalanine--D-glutamate ligase	[TP0100-TP0903 (0.59509045)]
COG1283	COG1286	Nham_2073	Nham_2073	Na/Pi cotransporter II-related	Nham_2292	Nham_2292	Colicin V production protein	[TP0771-TP0522 (0.80866665)]
COG0143	COG0845	Nham_2008	Nham_2008	methionyl-tRNA synthetase	Nham_0717	Nham_0717	hypothetical protein	[TP0798-TP0965 (0.7246752)]
COG0143	COG0845	Nham_2008	Nham_2008	methionyl-tRNA synthetase	Nham_1081	Nham_1081	secretion protein HlyD	[TP0798-TP0965 (0.7246752)]
COG0143	COG0845	Nham_2008	Nham_2008	methionyl-tRNA synthetase	Nham_0711	Nham_0711	secretion protein HlyD	[TP0798-TP0965 (0.7246752)]
COG0143	COG0845	Nham_2008	Nham_2008	methionyl-tRNA synthetase	Nham_2700	Nham_2700	secretion protein HlyD	[TP0798-TP0965 (0.7246752)]
COG0143	COG0845	Nham_2008	Nham_2008	methionyl-tRNA synthetase	Nham_3611	Nham_3611	secretion protein HlyD	[TP0798-TP0965 (0.7246752)]
COG0143	COG0845	Nham_2008	Nham_2008	methionyl-tRNA synthetase	Nham_3604	Nham_3604	secretion protein HlyD	[TP0798-TP0965 (0.7246752)]
COG0143	COG0845	Nham_2008	Nham_2008	methionyl-tRNA synthetase	Nham_3539	Nham_3539	secretion protein HlyD	[TP0798-TP0965 (0.7246752)]
COG0143	COG0845	Nham_2008	Nham_2008	methionyl-tRNA synthetase	Nham_2949	Nham_2949	Type I secretion membrane fusion protein, HlyD	[TP0798-TP0965 (0.7246752)]
COG0143	COG0845	Nham_2008	Nham_2008	methionyl-tRNA synthetase	Nham_1853	Nham_1853	secretion protein HlyD	[TP0798-TP0965 (0.7246752)]
COG0143	COG0845	Nham_2008	Nham_2008	methionyl-tRNA synthetase	Nham_1849	Nham_1849	Secretion protein HlyD	[TP0798-TP0965 (0.7246752)]
COG0143	COG0845	Nham_2008	Nham_2008	methionyl-tRNA synthetase	Nham_3297	Nham_3297	secretion protein HlyD	[TP0798-TP0965 (0.7246752)]
COG0143	COG0845	Nham_2008	Nham_2008	methionyl-tRNA synthetase	Nham_1510	Nham_1510	secretion protein HlyD	[TP0798-TP0965 (0.7246752)]
COG0143	COG0845	Nham_2008	Nham_2008	methionyl-tRNA synthetase	Nham_1052	Nham_1052	Type I secretion membrane fusion protein, HlyD	[TP0798-TP0965 (0.7246752)]
COG0143	COG0845	Nham_2008	Nham_2008	methionyl-tRNA synthetase	Nham_3605	Nham_3605	Secretion protein HlyD	[TP0798-TP0965 (0.7246752)]
COG0143	COG0845	Nham_2008	Nham_2008	methionyl-tRNA synthetase	Nham_1888	Nham_1888	secretion protein HlyD	[TP0798-TP0965 (0.7246752)]
COG0143	COG0845	Nham_2008	Nham_2008	methionyl-tRNA synthetase	Nham_3047	Nham_3047	Type I secretion membrane fusion protein, HlyD	[TP0798-TP0965 (0.7246752)]
COG0143	COG0845	Nham_2008	Nham_2008	methionyl-tRNA synthetase	Nham_2065	Nham_2065	secretion protein HlyD	[TP0798-TP0965 (0.7246752)]
COG0143	COG0845	Nham_2008	Nham_2008	methionyl-tRNA synthetase	Nham_0906	Nham_0906	secretion protein HlyD	[TP0798-TP0965 (0.7246752)]
COG0143	COG0845	Nham_2008	Nham_2008	methionyl-tRNA synthetase	Nham_3025	Nham_3025	Type I secretion membrane fusion protein, HlyD	[TP0798-TP0965 (0.7246752)]
COG0143	COG0845	Nham_2008	Nham_2008	methionyl-tRNA synthetase	Nham_0992	Nham_0992	secretion protein HlyD	[TP0798-TP0965 (0.7246752)]
COG0762	COG2239	Nham_0607	Nham_0607	protein of unknown function YGGT	Nham_3524	Nham_3524	magnesium transporter	[TP0668-TP0917 (0.5215956)]
COG1536	COG1868	Nham_0690	Nham_0690	flagellar motor switch protein FliG	Nham_1386	Nham_1386	flagellar motor switch protein FliM	[TP0026-TP0721 (0.9539454)]
COG0504	COG1475	Nham_1738	Nham_1738	CTP synthase	Nham_0102	Nham_0102	parB-like partition proteins	[TP0305-TP0271 (0.70252794)]
COG0149	COG2239	Nham_1736	Nham_1736	Triosephosphate isomerase	Nham_3524	Nham_3524	magnesium transporter	[TP0537-TP0917 (0.5527395)]
COG0457	COG3391	Nham_1215	Nham_1215	Tetratricopeptide TPR_2	Nham_3962	Nham_3962	hypothetical protein	[TP0095-TP0421 (0.8119976)]
COG0457	COG3391	Nham_3217	Nham_3217	Tetratricopeptide TPR_2	Nham_3962	Nham_3962	hypothetical protein	[TP0095-TP0421 (0.8119976)]
COG0457	COG3391	Nham_1072	Nham_1072	Tetratricopeptide TPR_2	Nham_3962	Nham_3962	hypothetical protein	[TP0095-TP0421 (0.8119976)]
COG0457	COG3391	Nham_3245	Nham_3245	Tetratricopeptide TPR_2	Nham_3962	Nham_3962	hypothetical protein	[TP0095-TP0421 (0.8119976)]
COG0250	COG0772	Nham_1526	Nham_1526	NusG antitermination factor	Nham_1278	Nham_1278	cell cycle protein	[TP0236-TP0387 (0.7470728)]
COG0250	COG0772	Nham_2398	Nham_2398	NusG antitermination factor	Nham_1278	Nham_1278	cell cycle protein	[TP0236-TP0387 (0.7470728)]
COG0227	COG0740	Nham_0502	Nham_0502	ribosomal protein L28	Nham_2229	Nham_2229	Endopeptidase Clp	[TP0362-TP0507 (0.75048)]
COG0227	COG0740	Nham_0502	Nham_0502	ribosomal protein L28	Nham_2389	Nham_2389	peptidase S14, ClpP	[TP0362-TP0507 (0.75048)]
COG0457	COG0457	Nham_1215	Nham_1215	Tetratricopeptide TPR_2	Nham_1072	Nham_1072	Tetratricopeptide TPR_2	[TP0067-TP0095 (0.6515529)]
COG0457	COG0457	Nham_1072	Nham_1072	Tetratricopeptide TPR_2	Nham_1215	Nham_1215	Tetratricopeptide TPR_2	[TP0067-TP0095 (0.6515529)]
COG0457	COG0457	Nham_3245	Nham_3245	Tetratricopeptide TPR_2	Nham_1215	Nham_1215	Tetratricopeptide TPR_2	[TP0067-TP0095 (0.6515529)]
COG0457	COG0457	Nham_1215	Nham_1215	Tetratricopeptide TPR_2	Nham_3245	Nham_3245	Tetratricopeptide TPR_2	[TP0067-TP0095 (0.6515529)]
COG0457	COG0457	Nham_3217	Nham_3217	Tetratricopeptide TPR_2	Nham_3217	Nham_3217	Tetratricopeptide TPR_2	[TP0067-TP0095 (0.6515529)]
COG0457	COG0457	Nham_3245	Nham_3245	Tetratricopeptide TPR_2	Nham_1072	Nham_1072	Tetratricopeptide TPR_2	[TP0067-TP0095 (0.6515529)]
COG0457	COG0457	Nham_1072	Nham_1072	Tetratricopeptide TPR_2	Nham_3245	Nham_3245	Tetratricopeptide TPR_2	[TP0067-TP0095 (0.6515529)]
COG0457	COG0457	Nham_1215	Nham_1215	Tetratricopeptide TPR_2	Nham_1215	Nham_1215	Tetratricopeptide TPR_2	[TP0067-TP0095 (0.6515529)]
COG0457	COG0457	Nham_3217	Nham_3217	Tetratricopeptide TPR_2	Nham_1072	Nham_1072	Tetratricopeptide TPR_2	[TP0067-TP0095 (0.6515529)]
COG0457	COG0457	Nham_1072	Nham_1072	Tetratricopeptide TPR_2	Nham_3217	Nham_3217	Tetratricopeptide TPR_2	[TP0067-TP0095 (0.6515529)]
COG0457	COG0457	Nham_1072	Nham_1072	Tetratricopeptide TPR_2	Nham_1072	Nham_1072	Tetratricopeptide TPR_2	[TP0067-TP0095 (0.6515529)]
COG0457	COG0457	Nham_3217	Nham_3217	Tetratricopeptide TPR_2	Nham_1215	Nham_1215	Tetratricopeptide TPR_2	[TP0067-TP0095 (0.6515529)]
COG0457	COG0457	Nham_1215	Nham_1215	Tetratricopeptide TPR_2	Nham_3217	Nham_3217	Tetratricopeptide TPR_2	[TP0067-TP0095 (0.6515529)]
COG0457	COG0457	Nham_3245	Nham_3245	Tetratricopeptide TPR_2	Nham_3217	Nham_3217	Tetratricopeptide TPR_2	[TP0067-TP0095 (0.6515529)]
COG0457	COG0457	Nham_3217	Nham_3217	Tetratricopeptide TPR_2	Nham_3245	Nham_3245	Tetratricopeptide TPR_2	[TP0067-TP0095 (0.6515529)]
COG0457	COG0457	Nham_3245	Nham_3245	Tetratricopeptide TPR_2	Nham_3245	Nham_3245	Tetratricopeptide TPR_2	[TP0067-TP0095 (0.6515529)]
COG0445	COG3839	Nham_0105	Nham_0105	glucose inhibited division protein A	Nham_1207	Nham_1207	ABC transporter related	[TP0044-TP0804 (0.81002605)]
COG0103	COG0211	Nham_2454	Nham_2454	ribosomal protein S9	Nham_0515	Nham_0515	ribosomal protein L27	[TP1024-TP0743 (0.87139803)]
COG0457	COG0803	Nham_3217	Nham_3217	Tetratricopeptide TPR_2	Nham_3426	Nham_3426	periplasmic solute binding protein	[TP0469-TP0034 (0.86910707)]
COG0457	COG0803	Nham_3245	Nham_3245	Tetratricopeptide TPR_2	Nham_3426	Nham_3426	periplasmic solute binding protein	[TP0469-TP0034 (0.86910707)]
COG0457	COG0803	Nham_1215	Nham_1215	Tetratricopeptide TPR_2	Nham_3426	Nham_3426	periplasmic solute binding protein	[TP0469-TP0034 (0.86910707)]
COG0457	COG0803	Nham_1072	Nham_1072	Tetratricopeptide TPR_2	Nham_3426	Nham_3426	periplasmic solute binding protein	[TP0469-TP0034 (0.86910707)]
COG0472	COG1512	Nham_2802	Nham_2802	glycosyl transferase, family 4	Nham_3401	Nham_3401	protein of unknown function DUF477	[TP0345-TP0561 (0.53951585)]
COG0472	COG1512	Nham_1276	Nham_1276	phospho-N-acetylmuramoyl-pentapeptide-	Nham_3401	Nham_3401	protein of unknown function DUF477	[TP0345-TP0561 (0.53951585)]
COG1285	COG1684	Nham_0456	Nham_0456	MgtC/SapB transporter	Nham_1396	Nham_1396	flagellar biosynthetic protein FliR	[TP0774-TP0716 (0.78400123)]
COG0621	COG2812	Nham_3574	Nham_3574	MiaB-like tRNA modifying enzyme	Nham_0462	Nham_0462	DNA polymerase III, subunits gamma and tau	[TP0754-TP1005 (0.5550382)]
COG0621	COG2812	Nham_0021	Nham_0021	tRNA-i(6)A37 modification enzyme MiaB	Nham_0462	Nham_0462	DNA polymerase III, subunits gamma and tau	[TP0754-TP1005 (0.5550382)]
COG0739	COG1344	Nham_1795	Nham_1795	peptidase M23B	Nham_1337	Nham_1337	hypothetical protein	[TP0702-TP0870 (0.64395046)]
COG0739	COG1344	Nham_3764	Nham_3764	hypothetical protein	Nham_1337	Nham_1337	hypothetical protein	[TP0702-TP0870 (0.64395046)]
COG0739	COG1344	Nham_2335	Nham_2335	peptidase M23B	Nham_1337	Nham_1337	hypothetical protein	[TP0702-TP0870 (0.64395046)]
COG0739	COG1344	Nham_0660	Nham_0660	peptidase M23B	Nham_1337	Nham_1337	hypothetical protein	[TP0702-TP0870 (0.64395046)]
COG0442	COG4591	Nham_2197	Nham_2197	prolyl-tRNA synthetase	Nham_2196	Nham_2196	Lipoprotein releasing system, transmembrane	[TP0160-TP0582 (0.74148)]
COG1432	COG1488	Nham_2257	Nham_2257	protein of unknown function DUF88	Nham_3403	Nham_3403	Nicotinate phosphoribosyltransferase	[TP0894-TP0628 (0.59059936)]
COG1432	COG1488	Nham_0180	Nham_0180	protein of unknown function DUF88	Nham_3403	Nham_3403	Nicotinate phosphoribosyltransferase	[TP0894-TP0628 (0.59059936)]
COG0693	COG0761	Nham_2960	Nham_2960	ThiJ/PfpI	Nham_3745	Nham_3745	hydroxymethylbutenyl pyrophosphate reductase	[TP0445-TP0547 (0.53976095)]
COG0693	COG0761	Nham_2960	Nham_2960	ThiJ/PfpI	Nham_2679	Nham_2679	hydroxymethylbutenyl pyrophosphate reductase	[TP0445-TP0547 (0.53976095)]
COG1291	COG2239	Nham_1495	Nham_1495	MotA/TolQ/ExbB proton channel	Nham_3524	Nham_3524	magnesium transporter	[TP0725-TP0917 (0.53720385)]
COG0584	COG1493	Nham_2449	Nham_2449	glycerophosphoryl diester phosphodiesterase	Nham_0441	Nham_0441	HPr kinase	[TP0257-TP0591 (0.75711113)]
COG1536	COG4786	Nham_0690	Nham_0690	flagellar motor switch protein FliG	Nham_1383	Nham_1383	Flagellar basal-body rod FlgG	[TP0026-TP0961 (0.8107165)]
COG1536	COG4786	Nham_0690	Nham_0690	flagellar motor switch protein FliG	Nham_1384	Nham_1384	flagellar basal body rod protein	[TP0026-TP0961 (0.8107165)]
COG0223	COG0664	Nham_3694	Nham_3694	methionyl-tRNA formyltransferase	Nham_0645	Nham_0645	putative transcriptional regulator, Crp/Fnr	[TP0756-TP0995 (0.69102824)]
COG0223	COG0664	Nham_3694	Nham_3694	methionyl-tRNA formyltransferase	Nham_2535	Nham_2535	cyclic nucleotide-binding domain (cNMP-BD)	[TP0756-TP0995 (0.69102824)]
COG0223	COG0664	Nham_3694	Nham_3694	methionyl-tRNA formyltransferase	Nham_1258	Nham_1258	transcriptional regulator, Crp/Fnr family	[TP0756-TP0995 (0.69102824)]
COG0223	COG0664	Nham_3694	Nham_3694	methionyl-tRNA formyltransferase	Nham_2537	Nham_2537	transcriptional regulator-related protein	[TP0756-TP0995 (0.69102824)]
COG0223	COG0664	Nham_3694	Nham_3694	methionyl-tRNA formyltransferase	Nham_1537	Nham_1537	hypothetical protein	[TP0756-TP0995 (0.69102824)]
COG0223	COG0664	Nham_3694	Nham_3694	methionyl-tRNA formyltransferase	Nham_1951	Nham_1951	transcriptional regulator, Crp/Fnr family	[TP0756-TP0995 (0.69102824)]
COG0223	COG0664	Nham_3694	Nham_3694	methionyl-tRNA formyltransferase	Nham_0093	Nham_0093	cyclic nucleotide-binding domain (cNMP-BD)	[TP0756-TP0995 (0.69102824)]
COG0223	COG0664	Nham_3694	Nham_3694	methionyl-tRNA formyltransferase	Nham_0870	Nham_0870	transcriptional regulator, Crp/Fnr family	[TP0756-TP0995 (0.69102824)]
COG0223	COG0664	Nham_3694	Nham_3694	methionyl-tRNA formyltransferase	Nham_2812	Nham_2812	transcriptional regulator, Crp/Fnr family	[TP0756-TP0995 (0.69102824)]
COG0785	COG1512	Nham_2616	Nham_2616	cytochrome c biogenesis protein, transmembrane	Nham_3401	Nham_3401	protein of unknown function DUF477	[TP0101-TP0561 (0.5550382)]
COG0465	COG4591	Nham_1361	Nham_1361	AAA ATPase, central region	Nham_2196	Nham_2196	Lipoprotein releasing system, transmembrane	[TP0765-TP0582 (0.6598422)]
COG0465	COG4591	Nham_3506	Nham_3506	ATP-dependent metalloprotease FtsH	Nham_2196	Nham_2196	Lipoprotein releasing system, transmembrane	[TP0765-TP0582 (0.6598422)]
COG0773	COG0817	Nham_1280	Nham_1280	UDP-N-acetylmuramate--alanine ligase	Nham_3523	Nham_3523	crossover junction endodeoxyribonuclease RuvC	[TP0341-TP0517 (0.7285616)]
COG0272	COG0773	Nham_1290	Nham_1290	DNA ligase, NAD-dependent	Nham_1280	Nham_1280	UDP-N-acetylmuramate--alanine ligase	[TP0634-TP0341 (0.8201813)]
COG1512	COG2095	Nham_3401	Nham_3401	protein of unknown function DUF477	Nham_1763	Nham_1763	multiple antibiotic resistance (MarC)-related	[TP0561-TP0988 (0.5704539)]
COG0353	COG0514	Nham_0464	Nham_0464	recombination protein RecR	Nham_3439	Nham_3439	ATP-dependent DNA helicase RecQ	[TP1004-TP0103 (0.6917512)]
COG0036	COG0249	Nham_2620	Nham_2620	Ribulose-phosphate 3-epimerase	Nham_0614	Nham_0614	DNA mismatch repair protein MutS	[TP0945-TP0328 (0.6742458)]
COG0280	COG2204	Nham_0864	Nham_0864	Phosphate butyryltransferase	Nham_1224	Nham_1224	two component, sigma54 specific, transcriptional	[TP0094-TP0519 (0.5559654)]
COG0280	COG2204	Nham_0864	Nham_0864	Phosphate butyryltransferase	Nham_1839	Nham_1839	two component, sigma54 specific, transcriptional	[TP0094-TP0519 (0.5559654)]
COG0280	COG2204	Nham_0864	Nham_0864	Phosphate butyryltransferase	Nham_1837	Nham_1837	nitrogen metabolism transcriptional regulator,	[TP0094-TP0519 (0.5559654)]
COG0280	COG2204	Nham_0864	Nham_0864	Phosphate butyryltransferase	Nham_0687	Nham_0687	two component, sigma54 specific, transcriptional	[TP0094-TP0519 (0.5559654)]
COG0280	COG2204	Nham_0864	Nham_0864	Phosphate butyryltransferase	Nham_2901	Nham_2901	response regulator receiver domain protein	[TP0094-TP0519 (0.5559654)]
COG0124	COG0465	Nham_3154	Nham_3154	histidyl-tRNA synthetase	Nham_1361	Nham_1361	AAA ATPase, central region	[TP0641-TP0330 (0.76316583)]
COG0124	COG0465	Nham_3154	Nham_3154	histidyl-tRNA synthetase	Nham_3506	Nham_3506	ATP-dependent metalloprotease FtsH	[TP0641-TP0330 (0.76316583)]
COG0250	COG3439	Nham_1526	Nham_1526	NusG antitermination factor	Nham_2874	Nham_2874	protein of unknown function DUF302	[TP0236-TP0895 (0.72267145)]
COG0250	COG3439	Nham_1526	Nham_1526	NusG antitermination factor	Nham_1910	Nham_1910	protein of unknown function DUF302	[TP0236-TP0895 (0.72267145)]
COG0250	COG3439	Nham_2398	Nham_2398	NusG antitermination factor	Nham_1910	Nham_1910	protein of unknown function DUF302	[TP0236-TP0895 (0.72267145)]
COG0250	COG3439	Nham_2398	Nham_2398	NusG antitermination factor	Nham_2874	Nham_2874	protein of unknown function DUF302	[TP0236-TP0895 (0.72267145)]
COG0257	COG0719	Nham_1214	Nham_1214	ribosomal protein L36	Nham_2326	Nham_2326	FeS assembly protein SufD	[TP0209-TP0612 (0.6772987)]
COG0257	COG0719	Nham_1214	Nham_1214	ribosomal protein L36	Nham_2328	Nham_2328	FeS assembly protein SufB	[TP0209-TP0612 (0.6772987)]
COG0564	COG1843	Nham_0401	Nham_0401	pseudouridine synthase	Nham_0693	Nham_0693	flagellar hook capping protein	[TP0339-TP0728 (0.7885255)]
COG0564	COG1843	Nham_2859	Nham_2859	Pseudouridine synthase, RluD	Nham_0693	Nham_0693	flagellar hook capping protein	[TP0339-TP0728 (0.7885255)]
COG0564	COG1843	Nham_1575	Nham_1575	Pseudouridine synthase, RluD	Nham_0693	Nham_0693	flagellar hook capping protein	[TP0339-TP0728 (0.7885255)]
COG0493	COG1488	Nham_1137	Nham_1137	glutamate synthases, NADH/NADPH, small subunit	Nham_3403	Nham_3403	Nicotinate phosphoribosyltransferase	[TP0735-TP0628 (0.6598422)]
COG0772	COG1512	Nham_1278	Nham_1278	cell cycle protein	Nham_3401	Nham_3401	protein of unknown function DUF477	[TP0387-TP0561 (0.5082704)]
COG0173	COG0493	Nham_2111	Nham_2111	aspartyl-tRNA synthetase	Nham_1137	Nham_1137	glutamate synthases, NADH/NADPH, small subunit	[TP0985-TP0735 (0.50901)]
COG0860	COG2080	Nham_1823	Nham_1823	N-acetylmuramoyl-L-alanine amidase	Nham_1182	Nham_1182	(2Fe-2S)-binding	[TP0247-TP0080 (0.7296782)]
COG0860	COG2080	Nham_1823	Nham_1823	N-acetylmuramoyl-L-alanine amidase	Nham_1039	Nham_1039	(2Fe-2S)-binding	[TP0247-TP0080 (0.7296782)]
COG0860	COG2080	Nham_1823	Nham_1823	N-acetylmuramoyl-L-alanine amidase	Nham_2607	Nham_2607	(2Fe-2S)-binding	[TP0247-TP0080 (0.7296782)]
COG0860	COG2080	Nham_1823	Nham_1823	N-acetylmuramoyl-L-alanine amidase	Nham_1453	Nham_1453	(2Fe-2S)-binding	[TP0247-TP0080 (0.7296782)]
COG0504	COG0728	Nham_1738	Nham_1738	CTP synthase	Nham_1306	Nham_1306	integral membrane protein MviN	[TP0305-TP0516 (0.84299135)]
COG0504	COG0728	Nham_1738	Nham_1738	CTP synthase	Nham_0011	Nham_0011	integral membrane protein MviN	[TP0305-TP0516 (0.84299135)]
COG0275	COG0820	Nham_1271	Nham_1271	methyltransferase	Nham_3626	Nham_3626	hypothetical protein	[TP0384-TP0068 (0.79878455)]
COG0681	COG1384	Nham_0252	Nham_0252	Peptidase S26A, signal peptidase I	Nham_0201	Nham_0201	lysyl-tRNA synthetase	[TP0185-TP0644 (0.7885255)]
COG0681	COG1384	Nham_2252	Nham_2252	Peptidase S26A, signal peptidase I	Nham_0201	Nham_0201	lysyl-tRNA synthetase	[TP0185-TP0644 (0.7885255)]
COG0242	COG0360	Nham_3693	Nham_3693	Peptide deformylase	Nham_2355	Nham_2355	ribosomal protein S6	[TP0757-TP0063 (0.54983324)]
COG0693	COG1653	Nham_2960	Nham_2960	ThiJ/PfpI	Nham_3686	Nham_3686	extracellular solute-binding protein, family 1	[TP0445-TP0074 (0.5751514)]
COG0267	COG0357	Nham_2441	Nham_2441	ribosomal protein L33	Nham_0104	Nham_0104	methyltransferase GidB	[TP0234-TP0946 (0.6249908)]
COG0234	COG0772	Nham_3195	Nham_3195	chaperonin Cpn10	Nham_1278	Nham_1278	cell cycle protein	[TP1013-TP0387 (0.81326103)]
COG0234	COG0772	Nham_2593	Nham_2593	chaperonin Cpn10	Nham_1278	Nham_1278	cell cycle protein	[TP1013-TP0387 (0.81326103)]
COG0234	COG0772	Nham_1177	Nham_1177	chaperonin Cpn10	Nham_1278	Nham_1278	cell cycle protein	[TP1013-TP0387 (0.81326103)]
COG0445	COG0457	Nham_0105	Nham_0105	glucose inhibited division protein A	Nham_1215	Nham_1215	Tetratricopeptide TPR_2	[TP0044-TP0954 (0.8549597)]
COG0445	COG0457	Nham_0105	Nham_0105	glucose inhibited division protein A	Nham_3245	Nham_3245	Tetratricopeptide TPR_2	[TP0044-TP0954 (0.8549597)]
COG0445	COG0457	Nham_0105	Nham_0105	glucose inhibited division protein A	Nham_1072	Nham_1072	Tetratricopeptide TPR_2	[TP0044-TP0954 (0.8549597)]
COG0445	COG0457	Nham_0105	Nham_0105	glucose inhibited division protein A	Nham_3217	Nham_3217	Tetratricopeptide TPR_2	[TP0044-TP0954 (0.8549597)]
COG0305	COG1595	Nham_2289	Nham_2289	replicative DNA helicase	Nham_3681	Nham_3681	sigma-24 (FecI-like)	[TP0058-TP0092 (0.74082893)]
COG0305	COG1595	Nham_2289	Nham_2289	replicative DNA helicase	Nham_0213	Nham_0213	sigma-24 (FecI-like)	[TP0058-TP0092 (0.74082893)]
COG0305	COG1595	Nham_2289	Nham_2289	replicative DNA helicase	Nham_3572	Nham_3572	sigma-24 (FecI-like)	[TP0058-TP0092 (0.74082893)]
COG0305	COG1595	Nham_2289	Nham_2289	replicative DNA helicase	Nham_2659	Nham_2659	sigma-24 (FecI-like)	[TP0058-TP0092 (0.74082893)]
COG0305	COG1595	Nham_2289	Nham_2289	replicative DNA helicase	Nham_2674	Nham_2674	sigma-24 (FecI-like)	[TP0058-TP0092 (0.74082893)]
COG0305	COG1595	Nham_2289	Nham_2289	replicative DNA helicase	Nham_3570	Nham_3570	sigma-24 (FecI-like)	[TP0058-TP0092 (0.74082893)]
COG0228	COG0250	Nham_3579	Nham_3579	ribosomal protein S16	Nham_1526	Nham_1526	NusG antitermination factor	[TP0905-TP0236 (0.7099409)]
COG0228	COG0250	Nham_3579	Nham_3579	ribosomal protein S16	Nham_2398	Nham_2398	NusG antitermination factor	[TP0905-TP0236 (0.7099409)]
COG1595	COG1868	Nham_3570	Nham_3570	sigma-24 (FecI-like)	Nham_1386	Nham_1386	flagellar motor switch protein FliM	[TP0092-TP0721 (0.802411)]
COG1595	COG1868	Nham_0213	Nham_0213	sigma-24 (FecI-like)	Nham_1386	Nham_1386	flagellar motor switch protein FliM	[TP0092-TP0721 (0.802411)]
COG1595	COG1868	Nham_3572	Nham_3572	sigma-24 (FecI-like)	Nham_1386	Nham_1386	flagellar motor switch protein FliM	[TP0092-TP0721 (0.802411)]
COG1595	COG1868	Nham_3681	Nham_3681	sigma-24 (FecI-like)	Nham_1386	Nham_1386	flagellar motor switch protein FliM	[TP0092-TP0721 (0.802411)]
COG1595	COG1868	Nham_2659	Nham_2659	sigma-24 (FecI-like)	Nham_1386	Nham_1386	flagellar motor switch protein FliM	[TP0092-TP0721 (0.802411)]
COG1595	COG1868	Nham_2674	Nham_2674	sigma-24 (FecI-like)	Nham_1386	Nham_1386	flagellar motor switch protein FliM	[TP0092-TP0721 (0.802411)]
COG0173	COG1512	Nham_2111	Nham_2111	aspartyl-tRNA synthetase	Nham_3401	Nham_3401	protein of unknown function DUF477	[TP0985-TP0561 (0.83540547)]
COG0465	COG0532	Nham_1361	Nham_1361	AAA ATPase, central region	Nham_0031	Nham_0031	translation initiation factor IF-2	[TP0330-TP0891 (0.8751731)]
COG0465	COG0532	Nham_3506	Nham_3506	ATP-dependent metalloprotease FtsH	Nham_0031	Nham_0031	translation initiation factor IF-2	[TP0330-TP0891 (0.8751731)]
COG1452	COG1488	Nham_2342	Nham_2342	Organic solvent tolerance protein	Nham_3403	Nham_3403	Nicotinate phosphoribosyltransferase	[TP0515-TP0628 (0.6658587)]
COG0234	COG0445	Nham_3195	Nham_3195	chaperonin Cpn10	Nham_0105	Nham_0105	glucose inhibited division protein A	[TP1013-TP0044 (0.813164)]
COG0234	COG0445	Nham_1177	Nham_1177	chaperonin Cpn10	Nham_0105	Nham_0105	glucose inhibited division protein A	[TP1013-TP0044 (0.813164)]
COG0234	COG0445	Nham_2593	Nham_2593	chaperonin Cpn10	Nham_0105	Nham_0105	glucose inhibited division protein A	[TP1013-TP0044 (0.813164)]
COG0326	COG0353	Nham_3632	Nham_3632	heat shock protein Hsp90	Nham_0464	Nham_0464	recombination protein RecR	[TP0984-TP1004 (0.5573069)]
COG0265	COG1381	Nham_1030	Nham_1030	peptidase S1 and S6, chymotrypsin/Hap	Nham_2248	Nham_2248	DNA repair protein RecO	[TP0773-TP0636 (0.870009)]
COG0265	COG1381	Nham_3491	Nham_3491	PDZ/DHR/GLGF	Nham_2248	Nham_2248	DNA repair protein RecO	[TP0773-TP0636 (0.870009)]
COG0265	COG1381	Nham_1880	Nham_1880	PDZ/DHR/GLGF	Nham_2248	Nham_2248	DNA repair protein RecO	[TP0773-TP0636 (0.870009)]
COG0265	COG1381	Nham_2725	Nham_2725	Peptidase S1C, Do	Nham_2248	Nham_2248	DNA repair protein RecO	[TP0773-TP0636 (0.870009)]
COG0265	COG1381	Nham_1031	Nham_1031	PDZ/DHR/GLGF	Nham_2248	Nham_2248	DNA repair protein RecO	[TP0773-TP0636 (0.870009)]
COG0265	COG1381	Nham_1879	Nham_1879	peptidase S1 and S6, chymotrypsin/Hap	Nham_2248	Nham_2248	DNA repair protein RecO	[TP0773-TP0636 (0.870009)]
COG0265	COG1381	Nham_3712	Nham_3712	peptidase S1 and S6, chymotrypsin/Hap	Nham_2248	Nham_2248	DNA repair protein RecO	[TP0773-TP0636 (0.870009)]
COG0265	COG1381	Nham_1572	Nham_1572	Peptidase S1C, Do	Nham_2248	Nham_2248	DNA repair protein RecO	[TP0773-TP0636 (0.870009)]
COG0265	COG1381	Nham_1441	Nham_1441	Peptidase S1C, Do	Nham_2248	Nham_2248	DNA repair protein RecO	[TP0773-TP0636 (0.870009)]
COG0457	COG0860	Nham_1215	Nham_1215	Tetratricopeptide TPR_2	Nham_1823	Nham_1823	N-acetylmuramoyl-L-alanine amidase	[TP0820-TP0247 (0.74644035), TP0067-TP0247 (0.79531366)]
COG0457	COG0860	Nham_1072	Nham_1072	Tetratricopeptide TPR_2	Nham_1823	Nham_1823	N-acetylmuramoyl-L-alanine amidase	[TP0820-TP0247 (0.74644035), TP0067-TP0247 (0.79531366)]
COG0457	COG0860	Nham_3245	Nham_3245	Tetratricopeptide TPR_2	Nham_1823	Nham_1823	N-acetylmuramoyl-L-alanine amidase	[TP0820-TP0247 (0.74644035), TP0067-TP0247 (0.79531366)]
COG0457	COG0860	Nham_3217	Nham_3217	Tetratricopeptide TPR_2	Nham_1823	Nham_1823	N-acetylmuramoyl-L-alanine amidase	[TP0820-TP0247 (0.74644035), TP0067-TP0247 (0.79531366)]
COG2201	COG4786	Nham_3373	Nham_3373	response regulator receiver (CheY-like)	Nham_1383	Nham_1383	Flagellar basal-body rod FlgG	[TP0631-TP0961 (0.5728655)]
COG2201	COG4786	Nham_3373	Nham_3373	response regulator receiver (CheY-like)	Nham_1384	Nham_1384	flagellar basal body rod protein	[TP0631-TP0961 (0.5728655)]
COG1653	COG2204	Nham_3686	Nham_3686	extracellular solute-binding protein, family 1	Nham_1839	Nham_1839	two component, sigma54 specific, transcriptional	[TP0074-TP0519 (0.57840663)]
COG1653	COG2204	Nham_3686	Nham_3686	extracellular solute-binding protein, family 1	Nham_0687	Nham_0687	two component, sigma54 specific, transcriptional	[TP0074-TP0519 (0.57840663)]
COG1653	COG2204	Nham_3686	Nham_3686	extracellular solute-binding protein, family 1	Nham_1224	Nham_1224	two component, sigma54 specific, transcriptional	[TP0074-TP0519 (0.57840663)]
COG1653	COG2204	Nham_3686	Nham_3686	extracellular solute-binding protein, family 1	Nham_1837	Nham_1837	nitrogen metabolism transcriptional regulator,	[TP0074-TP0519 (0.57840663)]
COG1653	COG2204	Nham_3686	Nham_3686	extracellular solute-binding protein, family 1	Nham_2901	Nham_2901	response regulator receiver domain protein	[TP0074-TP0519 (0.57840663)]
COG0652	COG1749	Nham_1769	Nham_1769	peptidyl-prolyl cis-trans isomerase, cyclophilin	Nham_1331	Nham_1331	flagellar basal body FlaE	[TP0947-TP0727 (0.6414869)]
COG0652	COG1749	Nham_1767	Nham_1767	peptidyl-prolyl cis-trans isomerase, cyclophilin	Nham_1331	Nham_1331	flagellar basal body FlaE	[TP0947-TP0727 (0.6414869)]
COG1186	COG1925	Nham_3167	Nham_3167	Class I peptide chain release factor	Nham_0439	Nham_0439	HPrNtr	[TP0576-TP0589 (0.79878455)]
COG1186	COG1925	Nham_1825	Nham_1825	peptide chain release factor 2	Nham_0439	Nham_0439	HPrNtr	[TP0576-TP0589 (0.79878455)]
COG1749	COG2885	Nham_1331	Nham_1331	flagellar basal body FlaE	Nham_3509	Nham_3509	OmpA/MotB	[TP0727-TP0292 (0.89187646)]
COG1177	COG1558	Nham_1244	Nham_1244	binding-protein-dependent transport systems	Nham_1393	Nham_1393	flagellar basal-body rod protein FlgC	[TP0654-TP0397 (0.7022186)]
COG0319	COG0333	Nham_0023	Nham_0023	protein of unknown function UPF0054	Nham_0625	Nham_0625	ribosomal protein L32	[TP0650-TP0807 (0.80809164)]
COG0195	COG1643	Nham_0029	Nham_0029	NusA antitermination factor	Nham_0455	Nham_0455	ATP-dependent helicase HrpB	[TP0892-TP0526 (0.71912634)]
COG0216	COG0457	Nham_0470	Nham_0470	peptide chain release factor 1	Nham_1215	Nham_1215	Tetratricopeptide TPR_2	[TP0051-TP0067 (0.7097377)]
COG0216	COG0457	Nham_0470	Nham_0470	peptide chain release factor 1	Nham_3245	Nham_3245	Tetratricopeptide TPR_2	[TP0051-TP0067 (0.7097377)]
COG0216	COG0457	Nham_0470	Nham_0470	peptide chain release factor 1	Nham_1072	Nham_1072	Tetratricopeptide TPR_2	[TP0051-TP0067 (0.7097377)]
COG0216	COG0457	Nham_0470	Nham_0470	peptide chain release factor 1	Nham_3217	Nham_3217	Tetratricopeptide TPR_2	[TP0051-TP0067 (0.7097377)]
COG1360	COG4786	Nham_3542	Nham_3542	OmpA/MotB	Nham_1383	Nham_1383	Flagellar basal-body rod FlgG	[TP0724-TP0961 (0.729456)]
COG1360	COG4786	Nham_1496	Nham_1496	OmpA/MotB	Nham_1384	Nham_1384	flagellar basal body rod protein	[TP0724-TP0961 (0.729456)]
COG1360	COG4786	Nham_3542	Nham_3542	OmpA/MotB	Nham_1384	Nham_1384	flagellar basal body rod protein	[TP0724-TP0961 (0.729456)]
COG1360	COG4786	Nham_1496	Nham_1496	OmpA/MotB	Nham_1383	Nham_1383	Flagellar basal-body rod FlgG	[TP0724-TP0961 (0.729456)]
COG2215	COG2239	Nham_2647	Nham_2647	high-affinity nickel-transporter	Nham_3524	Nham_3524	magnesium transporter	[TP0558-TP0917 (0.5059451)]
COG0687	COG0693	Nham_1501	Nham_1501	extracellular solute-binding protein, family 1	Nham_2960	Nham_2960	ThiJ/PfpI	[TP0655-TP0445 (0.5706956)]
COG1385	COG2204	Nham_3186	Nham_3186	protein of unknown function DUF558	Nham_1837	Nham_1837	nitrogen metabolism transcriptional regulator,	[TP0032-TP0519 (0.67332727)]
COG1385	COG2204	Nham_3186	Nham_3186	protein of unknown function DUF558	Nham_0687	Nham_0687	two component, sigma54 specific, transcriptional	[TP0032-TP0519 (0.67332727)]
COG1385	COG2204	Nham_3186	Nham_3186	protein of unknown function DUF558	Nham_1839	Nham_1839	two component, sigma54 specific, transcriptional	[TP0032-TP0519 (0.67332727)]
COG1385	COG2204	Nham_3186	Nham_3186	protein of unknown function DUF558	Nham_2901	Nham_2901	response regulator receiver domain protein	[TP0032-TP0519 (0.67332727)]
COG1385	COG2204	Nham_3186	Nham_3186	protein of unknown function DUF558	Nham_1224	Nham_1224	two component, sigma54 specific, transcriptional	[TP0032-TP0519 (0.67332727)]
COG0542	COG2204	Nham_2416	Nham_2416	ATPase AAA-2	Nham_1837	Nham_1837	nitrogen metabolism transcriptional regulator,	[TP0071-TP0519 (0.6908589)]
COG0542	COG2204	Nham_2416	Nham_2416	ATPase AAA-2	Nham_0687	Nham_0687	two component, sigma54 specific, transcriptional	[TP0071-TP0519 (0.6908589)]
COG0542	COG2204	Nham_0681	Nham_0681	ATPase AAA-2	Nham_1839	Nham_1839	two component, sigma54 specific, transcriptional	[TP0071-TP0519 (0.6908589)]
COG0542	COG2204	Nham_2416	Nham_2416	ATPase AAA-2	Nham_1224	Nham_1224	two component, sigma54 specific, transcriptional	[TP0071-TP0519 (0.6908589)]
COG0542	COG2204	Nham_2416	Nham_2416	ATPase AAA-2	Nham_1839	Nham_1839	two component, sigma54 specific, transcriptional	[TP0071-TP0519 (0.6908589)]
COG0542	COG2204	Nham_0681	Nham_0681	ATPase AAA-2	Nham_2901	Nham_2901	response regulator receiver domain protein	[TP0071-TP0519 (0.6908589)]
COG0542	COG2204	Nham_0681	Nham_0681	ATPase AAA-2	Nham_1837	Nham_1837	nitrogen metabolism transcriptional regulator,	[TP0071-TP0519 (0.6908589)]
COG0542	COG2204	Nham_0681	Nham_0681	ATPase AAA-2	Nham_1224	Nham_1224	two component, sigma54 specific, transcriptional	[TP0071-TP0519 (0.6908589)]
COG0542	COG2204	Nham_0681	Nham_0681	ATPase AAA-2	Nham_0687	Nham_0687	two component, sigma54 specific, transcriptional	[TP0071-TP0519 (0.6908589)]
COG0542	COG2204	Nham_2416	Nham_2416	ATPase AAA-2	Nham_2901	Nham_2901	response regulator receiver domain protein	[TP0071-TP0519 (0.6908589)]
COG0690	COG1512	Nham_1525	Nham_1525	SecE subunit of protein translocation complex	Nham_3401	Nham_3401	protein of unknown function DUF477	[TP0235-TP0561 (0.5857341)]
COG0290	COG0457	Nham_0077	Nham_0077	translation initiation factor IF-3	Nham_3217	Nham_3217	Tetratricopeptide TPR_2	[TP0850-TP0095 (0.6947713)]
COG0290	COG0457	Nham_0077	Nham_0077	translation initiation factor IF-3	Nham_1072	Nham_1072	Tetratricopeptide TPR_2	[TP0850-TP0095 (0.6947713)]
COG0290	COG0457	Nham_0077	Nham_0077	translation initiation factor IF-3	Nham_1215	Nham_1215	Tetratricopeptide TPR_2	[TP0850-TP0095 (0.6947713)]
COG0290	COG0457	Nham_0077	Nham_0077	translation initiation factor IF-3	Nham_3245	Nham_3245	Tetratricopeptide TPR_2	[TP0850-TP0095 (0.6947713)]
COG0782	COG0860	Nham_2876	Nham_2876	GreA/GreB family elongation factor	Nham_1823	Nham_1823	N-acetylmuramoyl-L-alanine amidase	[TP0019-TP0247 (0.7668169)]
COG0782	COG0860	Nham_3421	Nham_3421	GreA/GreB family elongation factor	Nham_1823	Nham_1823	N-acetylmuramoyl-L-alanine amidase	[TP0019-TP0247 (0.7668169)]
COG0103	COG1432	Nham_2454	Nham_2454	ribosomal protein S9	Nham_0180	Nham_0180	protein of unknown function DUF88	[TP1024-TP0894 (0.64955014)]
COG0103	COG1432	Nham_2454	Nham_2454	ribosomal protein S9	Nham_2257	Nham_2257	protein of unknown function DUF88	[TP1024-TP0894 (0.64955014)]
COG0849	COG1061	Nham_1285	Nham_1285	cell division protein FtsA	Nham_3708	Nham_3708	helicase-like	[TP0389-TP0380 (0.6968711)]
COG0322	COG0353	Nham_3146	Nham_3146	excinuclease ABC, C subunit	Nham_0464	Nham_0464	recombination protein RecR	[TP0472-TP1004 (0.53674763)]
COG0771	COG1595	Nham_1277	Nham_1277	UDP-N-acetylmuramoylalanine--D-glutamate ligase	Nham_3572	Nham_3572	sigma-24 (FecI-like)	[TP0903-TP0092 (0.6651206)]
COG0771	COG1595	Nham_1277	Nham_1277	UDP-N-acetylmuramoylalanine--D-glutamate ligase	Nham_3570	Nham_3570	sigma-24 (FecI-like)	[TP0903-TP0092 (0.6651206)]
COG0771	COG1595	Nham_1277	Nham_1277	UDP-N-acetylmuramoylalanine--D-glutamate ligase	Nham_2674	Nham_2674	sigma-24 (FecI-like)	[TP0903-TP0092 (0.6651206)]
COG0771	COG1595	Nham_1277	Nham_1277	UDP-N-acetylmuramoylalanine--D-glutamate ligase	Nham_0213	Nham_0213	sigma-24 (FecI-like)	[TP0903-TP0092 (0.6651206)]
COG0771	COG1595	Nham_1277	Nham_1277	UDP-N-acetylmuramoylalanine--D-glutamate ligase	Nham_3681	Nham_3681	sigma-24 (FecI-like)	[TP0903-TP0092 (0.6651206)]
COG0771	COG1595	Nham_1277	Nham_1277	UDP-N-acetylmuramoylalanine--D-glutamate ligase	Nham_2659	Nham_2659	sigma-24 (FecI-like)	[TP0903-TP0092 (0.6651206)]
COG1677	COG1815	Nham_1394	Nham_1394	flagellar hook-basal body complex protein	Nham_1392	Nham_1392	flagellar basal body rod protein	[TP0398-TP0396 (0.79194725)]
COG0188	COG0305	Nham_2247	Nham_2247	DNA topoisomerase IV, A subunit	Nham_2289	Nham_2289	replicative DNA helicase	[TP0005-TP0058 (0.73312306)]
COG0188	COG0305	Nham_1764	Nham_1764	DNA gyrase, A subunit	Nham_2289	Nham_2289	replicative DNA helicase	[TP0005-TP0058 (0.73312306)]
COG0233	COG1283	Nham_1697	Nham_1697	ribosome recycling factor	Nham_2073	Nham_2073	Na/Pi cotransporter II-related	[TP0604-TP0771 (0.7316062)]
COG0840	COG1344	Nham_1080	Nham_1080	methyl-accepting chemotaxis sensory transducer	Nham_1337	Nham_1337	hypothetical protein	[TP0640-TP0870 (0.6975479)]
COG0840	COG1344	Nham_0354	Nham_0354	methyl-accepting chemotaxis sensory transducer	Nham_1337	Nham_1337	hypothetical protein	[TP0640-TP0870 (0.6975479)]
COG0840	COG1344	Nham_1045	Nham_1045	methyl-accepting chemotaxis sensory transducer	Nham_1337	Nham_1337	hypothetical protein	[TP0640-TP0870 (0.6975479)]
COG0840	COG1344	Nham_0772	Nham_0772	methyl-accepting chemotaxis sensory transducer	Nham_1337	Nham_1337	hypothetical protein	[TP0640-TP0870 (0.6975479)]
COG1825	COG2812	Nham_3103	Nham_3103	ribosomal 5S rRNA E-loop binding protein	Nham_0462	Nham_0462	DNA polymerase III, subunits gamma and tau	[TP0372-TP1005 (0.6540257)]
COG0024	COG1121	Nham_0431	Nham_0431	methionine aminopeptidase, type I	Nham_3428	Nham_3428	ABC transporter related	[TP0842-TP0164 (0.77940726)]
COG0361	COG1214	Nham_0399	Nham_0399	translation initiation factor IF-1	Nham_0018	Nham_0018	peptidase M22, glycoprotease	[TP0097-TP0876 (0.56457245)]
COG0257	COG1283	Nham_1214	Nham_1214	ribosomal protein L36	Nham_2073	Nham_2073	Na/Pi cotransporter II-related	[TP0209-TP0771 (0.6772987)]
COG1509	COG2812	Nham_2300	Nham_2300	Protein of unknown function DUF160	Nham_0462	Nham_0462	DNA polymerase III, subunits gamma and tau	[TP0121-TP1005 (0.5082704)]
COG0255	COG1011	Nham_1553	Nham_1553	ribosomal protein L29	Nham_3699	Nham_3699	Pyrimidine 5-nucleotidase	[TP0197-TP0158 (0.6077605)]
COG1108	COG2239	Nham_3427	Nham_3427	ABC-3	Nham_3524	Nham_3524	magnesium transporter	[TP0165-TP0917 (0.5215956)]
COG2204	COG2204	Nham_0687	Nham_0687	two component, sigma54 specific, transcriptional	Nham_2901	Nham_2901	response regulator receiver domain protein	[TP0519-TP0519 (0.65939915)]
COG2204	COG2204	Nham_2901	Nham_2901	response regulator receiver domain protein	Nham_0687	Nham_0687	two component, sigma54 specific, transcriptional	[TP0519-TP0519 (0.65939915)]
COG2204	COG2204	Nham_1839	Nham_1839	two component, sigma54 specific, transcriptional	Nham_2901	Nham_2901	response regulator receiver domain protein	[TP0519-TP0519 (0.65939915)]
COG2204	COG2204	Nham_2901	Nham_2901	response regulator receiver domain protein	Nham_1839	Nham_1839	two component, sigma54 specific, transcriptional	[TP0519-TP0519 (0.65939915)]
COG2204	COG2204	Nham_1839	Nham_1839	two component, sigma54 specific, transcriptional	Nham_0687	Nham_0687	two component, sigma54 specific, transcriptional	[TP0519-TP0519 (0.65939915)]
COG2204	COG2204	Nham_0687	Nham_0687	two component, sigma54 specific, transcriptional	Nham_1839	Nham_1839	two component, sigma54 specific, transcriptional	[TP0519-TP0519 (0.65939915)]
COG2204	COG2204	Nham_1224	Nham_1224	two component, sigma54 specific, transcriptional	Nham_1224	Nham_1224	two component, sigma54 specific, transcriptional	[TP0519-TP0519 (0.65939915)]
COG2204	COG2204	Nham_1837	Nham_1837	nitrogen metabolism transcriptional regulator,	Nham_2901	Nham_2901	response regulator receiver domain protein	[TP0519-TP0519 (0.65939915)]
COG2204	COG2204	Nham_2901	Nham_2901	response regulator receiver domain protein	Nham_1837	Nham_1837	nitrogen metabolism transcriptional regulator,	[TP0519-TP0519 (0.65939915)]
COG2204	COG2204	Nham_1839	Nham_1839	two component, sigma54 specific, transcriptional	Nham_1839	Nham_1839	two component, sigma54 specific, transcriptional	[TP0519-TP0519 (0.65939915)]
COG2204	COG2204	Nham_1837	Nham_1837	nitrogen metabolism transcriptional regulator,	Nham_0687	Nham_0687	two component, sigma54 specific, transcriptional	[TP0519-TP0519 (0.65939915)]
COG2204	COG2204	Nham_0687	Nham_0687	two component, sigma54 specific, transcriptional	Nham_1837	Nham_1837	nitrogen metabolism transcriptional regulator,	[TP0519-TP0519 (0.65939915)]
COG2204	COG2204	Nham_0687	Nham_0687	two component, sigma54 specific, transcriptional	Nham_1224	Nham_1224	two component, sigma54 specific, transcriptional	[TP0519-TP0519 (0.65939915)]
COG2204	COG2204	Nham_1224	Nham_1224	two component, sigma54 specific, transcriptional	Nham_0687	Nham_0687	two component, sigma54 specific, transcriptional	[TP0519-TP0519 (0.65939915)]
COG2204	COG2204	Nham_1839	Nham_1839	two component, sigma54 specific, transcriptional	Nham_1224	Nham_1224	two component, sigma54 specific, transcriptional	[TP0519-TP0519 (0.65939915)]
COG2204	COG2204	Nham_1224	Nham_1224	two component, sigma54 specific, transcriptional	Nham_1839	Nham_1839	two component, sigma54 specific, transcriptional	[TP0519-TP0519 (0.65939915)]
COG2204	COG2204	Nham_1837	Nham_1837	nitrogen metabolism transcriptional regulator,	Nham_1224	Nham_1224	two component, sigma54 specific, transcriptional	[TP0519-TP0519 (0.65939915)]
COG2204	COG2204	Nham_1224	Nham_1224	two component, sigma54 specific, transcriptional	Nham_1837	Nham_1837	nitrogen metabolism transcriptional regulator,	[TP0519-TP0519 (0.65939915)]
COG2204	COG2204	Nham_1837	Nham_1837	nitrogen metabolism transcriptional regulator,	Nham_1839	Nham_1839	two component, sigma54 specific, transcriptional	[TP0519-TP0519 (0.65939915)]
COG2204	COG2204	Nham_1839	Nham_1839	two component, sigma54 specific, transcriptional	Nham_1837	Nham_1837	nitrogen metabolism transcriptional regulator,	[TP0519-TP0519 (0.65939915)]
COG2204	COG2204	Nham_1837	Nham_1837	nitrogen metabolism transcriptional regulator,	Nham_1837	Nham_1837	nitrogen metabolism transcriptional regulator,	[TP0519-TP0519 (0.65939915)]
COG2204	COG2204	Nham_0687	Nham_0687	two component, sigma54 specific, transcriptional	Nham_0687	Nham_0687	two component, sigma54 specific, transcriptional	[TP0519-TP0519 (0.65939915)]
COG2204	COG2204	Nham_2901	Nham_2901	response regulator receiver domain protein	Nham_2901	Nham_2901	response regulator receiver domain protein	[TP0519-TP0519 (0.65939915)]
COG2204	COG2204	Nham_1224	Nham_1224	two component, sigma54 specific, transcriptional	Nham_2901	Nham_2901	response regulator receiver domain protein	[TP0519-TP0519 (0.65939915)]
COG2204	COG2204	Nham_2901	Nham_2901	response regulator receiver domain protein	Nham_1224	Nham_1224	two component, sigma54 specific, transcriptional	[TP0519-TP0519 (0.65939915)]
COG0546	COG0739	Nham_3915	Nham_3915	HAD-superfamily hydrolase, subfamily IA, variant	Nham_1795	Nham_1795	peptidase M23B	[TP0554-TP0782 (0.73069036)]
COG0546	COG0739	Nham_3915	Nham_3915	HAD-superfamily hydrolase, subfamily IA, variant	Nham_3764	Nham_3764	hypothetical protein	[TP0554-TP0782 (0.73069036)]
COG0546	COG0739	Nham_1479	Nham_1479	phosphoglycolate phosphatase	Nham_1795	Nham_1795	peptidase M23B	[TP0554-TP0782 (0.73069036)]
COG0546	COG0739	Nham_1067	Nham_1067	HAD-superfamily hydrolase subfamily IA, variant	Nham_0660	Nham_0660	peptidase M23B	[TP0554-TP0782 (0.73069036)]
COG0546	COG0739	Nham_1479	Nham_1479	phosphoglycolate phosphatase	Nham_3764	Nham_3764	hypothetical protein	[TP0554-TP0782 (0.73069036)]
COG0546	COG0739	Nham_3915	Nham_3915	HAD-superfamily hydrolase, subfamily IA, variant	Nham_2335	Nham_2335	peptidase M23B	[TP0554-TP0782 (0.73069036)]
COG0546	COG0739	Nham_1067	Nham_1067	HAD-superfamily hydrolase subfamily IA, variant	Nham_3764	Nham_3764	hypothetical protein	[TP0554-TP0782 (0.73069036)]
COG0546	COG0739	Nham_1067	Nham_1067	HAD-superfamily hydrolase subfamily IA, variant	Nham_1795	Nham_1795	peptidase M23B	[TP0554-TP0782 (0.73069036)]
COG0546	COG0739	Nham_3915	Nham_3915	HAD-superfamily hydrolase, subfamily IA, variant	Nham_0660	Nham_0660	peptidase M23B	[TP0554-TP0782 (0.73069036)]
COG0546	COG0739	Nham_1479	Nham_1479	phosphoglycolate phosphatase	Nham_2335	Nham_2335	peptidase M23B	[TP0554-TP0782 (0.73069036)]
COG0546	COG0739	Nham_1067	Nham_1067	HAD-superfamily hydrolase subfamily IA, variant	Nham_2335	Nham_2335	peptidase M23B	[TP0554-TP0782 (0.73069036)]
COG0546	COG0739	Nham_1479	Nham_1479	phosphoglycolate phosphatase	Nham_0660	Nham_0660	peptidase M23B	[TP0554-TP0782 (0.73069036)]
COG0457	COG0558	Nham_1215	Nham_1215	Tetratricopeptide TPR_2	Nham_3145	Nham_3145	CDP-diacylglycerol--glycerol-3-phosphate	[TP0067-TP0730 (0.86096925)]
COG0457	COG0558	Nham_3245	Nham_3245	Tetratricopeptide TPR_2	Nham_3145	Nham_3145	CDP-diacylglycerol--glycerol-3-phosphate	[TP0067-TP0730 (0.86096925)]
COG0457	COG0558	Nham_3245	Nham_3245	Tetratricopeptide TPR_2	Nham_2117	Nham_2117	CDP-alcohol phosphatidyltransferase	[TP0067-TP0730 (0.86096925)]
COG0457	COG0558	Nham_1215	Nham_1215	Tetratricopeptide TPR_2	Nham_2117	Nham_2117	CDP-alcohol phosphatidyltransferase	[TP0067-TP0730 (0.86096925)]
COG0457	COG0558	Nham_3217	Nham_3217	Tetratricopeptide TPR_2	Nham_2117	Nham_2117	CDP-alcohol phosphatidyltransferase	[TP0067-TP0730 (0.86096925)]
COG0457	COG0558	Nham_3217	Nham_3217	Tetratricopeptide TPR_2	Nham_3145	Nham_3145	CDP-diacylglycerol--glycerol-3-phosphate	[TP0067-TP0730 (0.86096925)]
COG0457	COG0558	Nham_1072	Nham_1072	Tetratricopeptide TPR_2	Nham_2117	Nham_2117	CDP-alcohol phosphatidyltransferase	[TP0067-TP0730 (0.86096925)]
COG0457	COG0558	Nham_1072	Nham_1072	Tetratricopeptide TPR_2	Nham_3145	Nham_3145	CDP-diacylglycerol--glycerol-3-phosphate	[TP0067-TP0730 (0.86096925)]
COG0020	COG1508	Nham_1698	Nham_1698	undecaprenyl diphosphate synthase	Nham_0173	Nham_0173	sigma-54 (RpoN)	[TP0603-TP0111 (0.79878455)]
COG0420	COG0739	Nham_2831	Nham_2831	metallophosphoesterase	Nham_1795	Nham_1795	peptidase M23B	[TP0626-TP0782 (0.7781429)]
COG0420	COG0739	Nham_2831	Nham_2831	metallophosphoesterase	Nham_0660	Nham_0660	peptidase M23B	[TP0626-TP0782 (0.7781429)]
COG0420	COG0739	Nham_2831	Nham_2831	metallophosphoesterase	Nham_2335	Nham_2335	peptidase M23B	[TP0626-TP0782 (0.7781429)]
COG0420	COG0739	Nham_2831	Nham_2831	metallophosphoesterase	Nham_3764	Nham_3764	hypothetical protein	[TP0626-TP0782 (0.7781429)]
COG1385	COG2812	Nham_3186	Nham_3186	protein of unknown function DUF558	Nham_0462	Nham_0462	DNA polymerase III, subunits gamma and tau	[TP0276-TP1005 (0.66627616)]
COG0341	COG1512	Nham_1800	Nham_1800	SecF protein	Nham_3401	Nham_3401	protein of unknown function DUF477	[TP0411-TP0561 (0.5704539)]
COG1512	COG2239	Nham_3401	Nham_3401	protein of unknown function DUF477	Nham_3524	Nham_3524	magnesium transporter	[TP0561-TP0917 (0.596176)]
COG0217	COG0739	Nham_3525	Nham_3525	protein of unknown function DUF28	Nham_1795	Nham_1795	peptidase M23B	[TP0474-TP0864 (0.82349855)]
COG0217	COG0739	Nham_3525	Nham_3525	protein of unknown function DUF28	Nham_3764	Nham_3764	hypothetical protein	[TP0474-TP0864 (0.82349855)]
COG0217	COG0739	Nham_3525	Nham_3525	protein of unknown function DUF28	Nham_2335	Nham_2335	peptidase M23B	[TP0474-TP0864 (0.82349855)]
COG0217	COG0739	Nham_3525	Nham_3525	protein of unknown function DUF28	Nham_0660	Nham_0660	peptidase M23B	[TP0474-TP0864 (0.82349855)]
COG0242	COG0254	Nham_3693	Nham_3693	Peptide deformylase	Nham_3545	Nham_3545	ribosomal protein L31	[TP0757-TP0255 (0.6434887)]
COG0795	COG1512	Nham_2340	Nham_2340	permease YjgP/YjgQ	Nham_3401	Nham_3401	protein of unknown function DUF477	[TP0884-TP0561 (0.6412245)]
COG0795	COG1512	Nham_2341	Nham_2341	permease YjgP/YjgQ	Nham_3401	Nham_3401	protein of unknown function DUF477	[TP0884-TP0561 (0.6412245)]
COG0762	COG1512	Nham_0607	Nham_0607	protein of unknown function YGGT	Nham_3401	Nham_3401	protein of unknown function DUF477	[TP0668-TP0561 (0.5550382)]
COG0442	COG1466	Nham_2197	Nham_2197	prolyl-tRNA synthetase	Nham_0100	Nham_0100	DNA polymerase III, delta subunit	[TP0160-TP0588 (0.66563916)]
COG0785	COG2239	Nham_2616	Nham_2616	cytochrome c biogenesis protein, transmembrane	Nham_3524	Nham_3524	magnesium transporter	[TP0101-TP0917 (0.5215956)]
COG1176	COG1512	Nham_1243	Nham_1243	binding-protein-dependent transport systems	Nham_3401	Nham_3401	protein of unknown function DUF477	[TP0653-TP0561 (0.5550382)]
COG0705	COG2239	Nham_1648	Nham_1648	Rhomboid-like protein	Nham_3524	Nham_3524	magnesium transporter	[TP0982-TP0917 (0.5527395)]
COG0847	COG1558	Nham_0115	Nham_0115	DNA polymerase III, epsilon subunit	Nham_1393	Nham_1393	flagellar basal-body rod protein FlgC	[TP0643-TP0397 (0.7022186)]
COG0847	COG1558	Nham_0330	Nham_0330	Exonuclease	Nham_1393	Nham_1393	flagellar basal-body rod protein FlgC	[TP0643-TP0397 (0.7022186)]
COG0305	COG0593	Nham_2289	Nham_2289	replicative DNA helicase	Nham_2116	Nham_2116	hypothetical protein	[TP0058-TP0001 (0.9013428)]
COG0305	COG0593	Nham_2289	Nham_2289	replicative DNA helicase	Nham_0001	Nham_0001	chromosomal replication initiator protein DnaA	[TP0058-TP0001 (0.9013428)]
COG0772	COG2239	Nham_1278	Nham_1278	cell cycle protein	Nham_3524	Nham_3524	magnesium transporter	[TP0501-TP0917 (0.53388965), TP0387-TP0917 (0.61041105)]
COG1766	COG2239	Nham_0691	Nham_0691	flagellar M-ring protein FliF	Nham_3524	Nham_3524	magnesium transporter	[TP0399-TP0917 (0.5059451)]
COG0178	COG1197	Nham_2081	Nham_2081	excinuclease ABC, A subunit	Nham_2053	Nham_2053	transcription-repair coupling factor	[TP0514-TP0344 (0.9414915)]
COG0264	COG0544	Nham_1695	Nham_1695	translation elongation factor Ts	Nham_2230	Nham_2230	trigger factor	[TP0605-TP0506 (0.9100214)]
COG1344	COG1352	Nham_1337	Nham_1337	hypothetical protein	Nham_3372	Nham_3372	MCP methyltransferase, CheR-type	[TP0870-TP0630 (0.7476691)]
COG0495	COG1475	Nham_0098	Nham_0098	leucyl-tRNA synthetase	Nham_0102	Nham_0102	parB-like partition proteins	[TP0586-TP0271 (0.63095015)]
COG1512	COG1512	Nham_3401	Nham_3401	protein of unknown function DUF477	Nham_3401	Nham_3401	protein of unknown function DUF477	[TP0561-TP0561 (0.53951585)]
COG0272	COG2080	Nham_1290	Nham_1290	DNA ligase, NAD-dependent	Nham_1039	Nham_1039	(2Fe-2S)-binding	[TP0634-TP0080 (0.5753685)]
COG0272	COG2080	Nham_1290	Nham_1290	DNA ligase, NAD-dependent	Nham_2607	Nham_2607	(2Fe-2S)-binding	[TP0634-TP0080 (0.5753685)]
COG0272	COG2080	Nham_1290	Nham_1290	DNA ligase, NAD-dependent	Nham_1182	Nham_1182	(2Fe-2S)-binding	[TP0634-TP0080 (0.5753685)]
COG0272	COG2080	Nham_1290	Nham_1290	DNA ligase, NAD-dependent	Nham_1453	Nham_1453	(2Fe-2S)-binding	[TP0634-TP0080 (0.5753685)]
COG0750	COG1512	Nham_1701	Nham_1701	Peptidase M50, putative membrane-associated zinc	Nham_3401	Nham_3401	protein of unknown function DUF477	[TP0600-TP0561 (0.5857341)]
COG1352	COG1536	Nham_3372	Nham_3372	MCP methyltransferase, CheR-type	Nham_0690	Nham_0690	flagellar motor switch protein FliG	[TP0630-TP0026 (0.7604114)]
COG0099	COG0216	Nham_1567	Nham_1567	ribosomal protein S13	Nham_0470	Nham_0470	peptide chain release factor 1	[TP0210-TP0051 (0.8775348)]
COG0442	COG0552	Nham_2197	Nham_2197	prolyl-tRNA synthetase	Nham_0402	Nham_0402	signal recognition particle-docking protein	[TP0160-TP0578 (0.56216276)]
COG0242	COG0319	Nham_3693	Nham_3693	Peptide deformylase	Nham_0023	Nham_0023	protein of unknown function UPF0054	[TP0757-TP0650 (0.630912)]
COG0178	COG0845	Nham_2081	Nham_2081	excinuclease ABC, A subunit	Nham_0711	Nham_0711	secretion protein HlyD	[TP0514-TP0965 (0.87363523)]
COG0178	COG0845	Nham_2081	Nham_2081	excinuclease ABC, A subunit	Nham_3604	Nham_3604	secretion protein HlyD	[TP0514-TP0965 (0.87363523)]
COG0178	COG0845	Nham_2081	Nham_2081	excinuclease ABC, A subunit	Nham_3539	Nham_3539	secretion protein HlyD	[TP0514-TP0965 (0.87363523)]
COG0178	COG0845	Nham_2081	Nham_2081	excinuclease ABC, A subunit	Nham_3605	Nham_3605	Secretion protein HlyD	[TP0514-TP0965 (0.87363523)]
COG0178	COG0845	Nham_2081	Nham_2081	excinuclease ABC, A subunit	Nham_0906	Nham_0906	secretion protein HlyD	[TP0514-TP0965 (0.87363523)]
COG0178	COG0845	Nham_2081	Nham_2081	excinuclease ABC, A subunit	Nham_1853	Nham_1853	secretion protein HlyD	[TP0514-TP0965 (0.87363523)]
COG0178	COG0845	Nham_2081	Nham_2081	excinuclease ABC, A subunit	Nham_3611	Nham_3611	secretion protein HlyD	[TP0514-TP0965 (0.87363523)]
COG0178	COG0845	Nham_2081	Nham_2081	excinuclease ABC, A subunit	Nham_2949	Nham_2949	Type I secretion membrane fusion protein, HlyD	[TP0514-TP0965 (0.87363523)]
COG0178	COG0845	Nham_2081	Nham_2081	excinuclease ABC, A subunit	Nham_0717	Nham_0717	hypothetical protein	[TP0514-TP0965 (0.87363523)]
COG0178	COG0845	Nham_2081	Nham_2081	excinuclease ABC, A subunit	Nham_1052	Nham_1052	Type I secretion membrane fusion protein, HlyD	[TP0514-TP0965 (0.87363523)]
COG0178	COG0845	Nham_2081	Nham_2081	excinuclease ABC, A subunit	Nham_1888	Nham_1888	secretion protein HlyD	[TP0514-TP0965 (0.87363523)]
COG0178	COG0845	Nham_2081	Nham_2081	excinuclease ABC, A subunit	Nham_1849	Nham_1849	Secretion protein HlyD	[TP0514-TP0965 (0.87363523)]
COG0178	COG0845	Nham_2081	Nham_2081	excinuclease ABC, A subunit	Nham_2700	Nham_2700	secretion protein HlyD	[TP0514-TP0965 (0.87363523)]
COG0178	COG0845	Nham_2081	Nham_2081	excinuclease ABC, A subunit	Nham_3025	Nham_3025	Type I secretion membrane fusion protein, HlyD	[TP0514-TP0965 (0.87363523)]
COG0178	COG0845	Nham_2081	Nham_2081	excinuclease ABC, A subunit	Nham_2065	Nham_2065	secretion protein HlyD	[TP0514-TP0965 (0.87363523)]
COG0178	COG0845	Nham_2081	Nham_2081	excinuclease ABC, A subunit	Nham_3297	Nham_3297	secretion protein HlyD	[TP0514-TP0965 (0.87363523)]
COG0178	COG0845	Nham_2081	Nham_2081	excinuclease ABC, A subunit	Nham_1510	Nham_1510	secretion protein HlyD	[TP0514-TP0965 (0.87363523)]
COG0178	COG0845	Nham_2081	Nham_2081	excinuclease ABC, A subunit	Nham_1081	Nham_1081	secretion protein HlyD	[TP0514-TP0965 (0.87363523)]
COG0178	COG0845	Nham_2081	Nham_2081	excinuclease ABC, A subunit	Nham_0992	Nham_0992	secretion protein HlyD	[TP0514-TP0965 (0.87363523)]
COG0178	COG0845	Nham_2081	Nham_2081	excinuclease ABC, A subunit	Nham_3047	Nham_3047	Type I secretion membrane fusion protein, HlyD	[TP0514-TP0965 (0.87363523)]
COG0457	COG0566	Nham_3245	Nham_3245	Tetratricopeptide TPR_2	Nham_2508	Nham_2508	RNA methyltransferase TrmH, group 3	[TP0095-TP0054 (0.73981166)]
COG0457	COG0566	Nham_1072	Nham_1072	Tetratricopeptide TPR_2	Nham_2508	Nham_2508	RNA methyltransferase TrmH, group 3	[TP0095-TP0054 (0.73981166)]
COG0457	COG0566	Nham_1215	Nham_1215	Tetratricopeptide TPR_2	Nham_2508	Nham_2508	RNA methyltransferase TrmH, group 3	[TP0095-TP0054 (0.73981166)]
COG0457	COG0566	Nham_3217	Nham_3217	Tetratricopeptide TPR_2	Nham_2508	Nham_2508	RNA methyltransferase TrmH, group 3	[TP0095-TP0054 (0.73981166)]
COG0465	COG0558	Nham_1361	Nham_1361	AAA ATPase, central region	Nham_3145	Nham_3145	CDP-diacylglycerol--glycerol-3-phosphate	[TP0765-TP0256 (0.8653493)]
COG0465	COG0558	Nham_1361	Nham_1361	AAA ATPase, central region	Nham_2117	Nham_2117	CDP-alcohol phosphatidyltransferase	[TP0765-TP0256 (0.8653493)]
COG0465	COG0558	Nham_3506	Nham_3506	ATP-dependent metalloprotease FtsH	Nham_3145	Nham_3145	CDP-diacylglycerol--glycerol-3-phosphate	[TP0765-TP0256 (0.8653493)]
COG0465	COG0558	Nham_3506	Nham_3506	ATP-dependent metalloprotease FtsH	Nham_2117	Nham_2117	CDP-alcohol phosphatidyltransferase	[TP0765-TP0256 (0.8653493)]
COG0024	COG0462	Nham_0431	Nham_0431	methionine aminopeptidase, type I	Nham_3091	Nham_3091	ribose-phosphate pyrophosphokinase	[TP0842-TP0294 (0.8762697)]
COG0024	COG0462	Nham_0431	Nham_0431	methionine aminopeptidase, type I	Nham_1899	Nham_1899	ribose-phosphate pyrophosphokinase	[TP0842-TP0294 (0.8762697)]
COG0125	COG0361	Nham_2010	Nham_2010	Thymidylate kinase	Nham_0399	Nham_0399	translation initiation factor IF-1	[TP0354-TP0097 (0.8382038)]
COG1536	COG1766	Nham_0690	Nham_0690	flagellar motor switch protein FliG	Nham_0691	Nham_0691	flagellar M-ring protein FliF	[TP0400-TP0399 (0.9198608), TP0026-TP0399 (0.9539454)]
COG0319	COG0787	Nham_0023	Nham_0023	protein of unknown function UPF0054	Nham_2290	Nham_2290	alanine racemase	[TP0650-TP0681 (0.82058704)]
COG0215	COG1536	Nham_1488	Nham_1488	cysteinyl-tRNA synthetase	Nham_0690	Nham_0690	flagellar motor switch protein FliG	[TP0091-TP0400 (0.6374247)]
COG0849	COG1595	Nham_1285	Nham_1285	cell division protein FtsA	Nham_2674	Nham_2674	sigma-24 (FecI-like)	[TP0389-TP0092 (0.66770643)]
COG0849	COG1595	Nham_1285	Nham_1285	cell division protein FtsA	Nham_0213	Nham_0213	sigma-24 (FecI-like)	[TP0389-TP0092 (0.66770643)]
COG0849	COG1595	Nham_1285	Nham_1285	cell division protein FtsA	Nham_3570	Nham_3570	sigma-24 (FecI-like)	[TP0389-TP0092 (0.66770643)]
COG0849	COG1595	Nham_1285	Nham_1285	cell division protein FtsA	Nham_3572	Nham_3572	sigma-24 (FecI-like)	[TP0389-TP0092 (0.66770643)]
COG0849	COG1595	Nham_1285	Nham_1285	cell division protein FtsA	Nham_2659	Nham_2659	sigma-24 (FecI-like)	[TP0389-TP0092 (0.66770643)]
COG0849	COG1595	Nham_1285	Nham_1285	cell division protein FtsA	Nham_3681	Nham_3681	sigma-24 (FecI-like)	[TP0389-TP0092 (0.66770643)]
COG0739	COG2204	Nham_2335	Nham_2335	peptidase M23B	Nham_1224	Nham_1224	two component, sigma54 specific, transcriptional	[TP0706-TP0519 (0.80130965)]
COG0739	COG2204	Nham_0660	Nham_0660	peptidase M23B	Nham_1839	Nham_1839	two component, sigma54 specific, transcriptional	[TP0706-TP0519 (0.80130965)]
COG0739	COG2204	Nham_2335	Nham_2335	peptidase M23B	Nham_0687	Nham_0687	two component, sigma54 specific, transcriptional	[TP0706-TP0519 (0.80130965)]
COG0739	COG2204	Nham_3764	Nham_3764	hypothetical protein	Nham_1839	Nham_1839	two component, sigma54 specific, transcriptional	[TP0706-TP0519 (0.80130965)]
COG0739	COG2204	Nham_1795	Nham_1795	peptidase M23B	Nham_1224	Nham_1224	two component, sigma54 specific, transcriptional	[TP0706-TP0519 (0.80130965)]
COG0739	COG2204	Nham_1795	Nham_1795	peptidase M23B	Nham_1839	Nham_1839	two component, sigma54 specific, transcriptional	[TP0706-TP0519 (0.80130965)]
COG0739	COG2204	Nham_3764	Nham_3764	hypothetical protein	Nham_1224	Nham_1224	two component, sigma54 specific, transcriptional	[TP0706-TP0519 (0.80130965)]
COG0739	COG2204	Nham_3764	Nham_3764	hypothetical protein	Nham_0687	Nham_0687	two component, sigma54 specific, transcriptional	[TP0706-TP0519 (0.80130965)]
COG0739	COG2204	Nham_3764	Nham_3764	hypothetical protein	Nham_2901	Nham_2901	response regulator receiver domain protein	[TP0706-TP0519 (0.80130965)]
COG0739	COG2204	Nham_1795	Nham_1795	peptidase M23B	Nham_0687	Nham_0687	two component, sigma54 specific, transcriptional	[TP0706-TP0519 (0.80130965)]
COG0739	COG2204	Nham_0660	Nham_0660	peptidase M23B	Nham_1224	Nham_1224	two component, sigma54 specific, transcriptional	[TP0706-TP0519 (0.80130965)]
COG0739	COG2204	Nham_3764	Nham_3764	hypothetical protein	Nham_1837	Nham_1837	nitrogen metabolism transcriptional regulator,	[TP0706-TP0519 (0.80130965)]
COG0739	COG2204	Nham_2335	Nham_2335	peptidase M23B	Nham_1837	Nham_1837	nitrogen metabolism transcriptional regulator,	[TP0706-TP0519 (0.80130965)]
COG0739	COG2204	Nham_0660	Nham_0660	peptidase M23B	Nham_1837	Nham_1837	nitrogen metabolism transcriptional regulator,	[TP0706-TP0519 (0.80130965)]
COG0739	COG2204	Nham_2335	Nham_2335	peptidase M23B	Nham_1839	Nham_1839	two component, sigma54 specific, transcriptional	[TP0706-TP0519 (0.80130965)]
COG0739	COG2204	Nham_0660	Nham_0660	peptidase M23B	Nham_2901	Nham_2901	response regulator receiver domain protein	[TP0706-TP0519 (0.80130965)]
COG0739	COG2204	Nham_1795	Nham_1795	peptidase M23B	Nham_1837	Nham_1837	nitrogen metabolism transcriptional regulator,	[TP0706-TP0519 (0.80130965)]
COG0739	COG2204	Nham_0660	Nham_0660	peptidase M23B	Nham_0687	Nham_0687	two component, sigma54 specific, transcriptional	[TP0706-TP0519 (0.80130965)]
COG0739	COG2204	Nham_2335	Nham_2335	peptidase M23B	Nham_2901	Nham_2901	response regulator receiver domain protein	[TP0706-TP0519 (0.80130965)]
COG0739	COG2204	Nham_1795	Nham_1795	peptidase M23B	Nham_2901	Nham_2901	response regulator receiver domain protein	[TP0706-TP0519 (0.80130965)]
COG0280	COG0457	Nham_0864	Nham_0864	Phosphate butyryltransferase	Nham_1215	Nham_1215	Tetratricopeptide TPR_2	[TP0094-TP0067 (0.5068833)]
COG0280	COG0457	Nham_0864	Nham_0864	Phosphate butyryltransferase	Nham_3245	Nham_3245	Tetratricopeptide TPR_2	[TP0094-TP0067 (0.5068833)]
COG0280	COG0457	Nham_0864	Nham_0864	Phosphate butyryltransferase	Nham_3217	Nham_3217	Tetratricopeptide TPR_2	[TP0094-TP0067 (0.5068833)]
COG0280	COG0457	Nham_0864	Nham_0864	Phosphate butyryltransferase	Nham_1072	Nham_1072	Tetratricopeptide TPR_2	[TP0094-TP0067 (0.5068833)]
COG0457	COG0495	Nham_1215	Nham_1215	Tetratricopeptide TPR_2	Nham_0098	Nham_0098	leucyl-tRNA synthetase	[TP0067-TP0586 (0.714839)]
COG0457	COG0495	Nham_1072	Nham_1072	Tetratricopeptide TPR_2	Nham_0098	Nham_0098	leucyl-tRNA synthetase	[TP0067-TP0586 (0.714839)]
COG0457	COG0495	Nham_3245	Nham_3245	Tetratricopeptide TPR_2	Nham_0098	Nham_0098	leucyl-tRNA synthetase	[TP0067-TP0586 (0.714839)]
COG0457	COG0495	Nham_3217	Nham_3217	Tetratricopeptide TPR_2	Nham_0098	Nham_0098	leucyl-tRNA synthetase	[TP0067-TP0586 (0.714839)]
COG0257	COG0472	Nham_1214	Nham_1214	ribosomal protein L36	Nham_1276	Nham_1276	phospho-N-acetylmuramoyl-pentapeptide-	[TP0209-TP0345 (0.64932555)]
COG0257	COG0472	Nham_1214	Nham_1214	ribosomal protein L36	Nham_2802	Nham_2802	glycosyl transferase, family 4	[TP0209-TP0345 (0.64932555)]
COG0358	COG0457	Nham_2867	Nham_2867	DNA primase	Nham_3245	Nham_3245	Tetratricopeptide TPR_2	[TP0492-TP0648 (0.5111708)]
COG0358	COG0457	Nham_2867	Nham_2867	DNA primase	Nham_3217	Nham_3217	Tetratricopeptide TPR_2	[TP0492-TP0648 (0.5111708)]
COG0358	COG0457	Nham_2867	Nham_2867	DNA primase	Nham_1215	Nham_1215	Tetratricopeptide TPR_2	[TP0492-TP0648 (0.5111708)]
COG0358	COG0457	Nham_2867	Nham_2867	DNA primase	Nham_1072	Nham_1072	Tetratricopeptide TPR_2	[TP0492-TP0648 (0.5111708)]
COG0687	COG1558	Nham_1501	Nham_1501	extracellular solute-binding protein, family 1	Nham_1393	Nham_1393	flagellar basal-body rod protein FlgC	[TP0655-TP0397 (0.60331625)]
COG0024	COG0125	Nham_0431	Nham_0431	methionine aminopeptidase, type I	Nham_2010	Nham_2010	Thymidylate kinase	[TP0842-TP0354 (0.8096375)]
COG0265	COG1430	Nham_1572	Nham_1572	Peptidase S1C, Do	Nham_2141	Nham_2141	protein of unknown function DUF192	[TP0773-TP0087 (0.5241626)]
COG0265	COG1430	Nham_1030	Nham_1030	peptidase S1 and S6, chymotrypsin/Hap	Nham_2141	Nham_2141	protein of unknown function DUF192	[TP0773-TP0087 (0.5241626)]
COG0265	COG1430	Nham_3712	Nham_3712	peptidase S1 and S6, chymotrypsin/Hap	Nham_2141	Nham_2141	protein of unknown function DUF192	[TP0773-TP0087 (0.5241626)]
COG0265	COG1430	Nham_1879	Nham_1879	peptidase S1 and S6, chymotrypsin/Hap	Nham_2141	Nham_2141	protein of unknown function DUF192	[TP0773-TP0087 (0.5241626)]
COG0265	COG1430	Nham_3491	Nham_3491	PDZ/DHR/GLGF	Nham_2141	Nham_2141	protein of unknown function DUF192	[TP0773-TP0087 (0.5241626)]
COG0265	COG1430	Nham_1031	Nham_1031	PDZ/DHR/GLGF	Nham_2141	Nham_2141	protein of unknown function DUF192	[TP0773-TP0087 (0.5241626)]
COG0265	COG1430	Nham_2725	Nham_2725	Peptidase S1C, Do	Nham_2141	Nham_2141	protein of unknown function DUF192	[TP0773-TP0087 (0.5241626)]
COG0265	COG1430	Nham_1441	Nham_1441	Peptidase S1C, Do	Nham_2141	Nham_2141	protein of unknown function DUF192	[TP0773-TP0087 (0.5241626)]
COG0265	COG1430	Nham_1880	Nham_1880	PDZ/DHR/GLGF	Nham_2141	Nham_2141	protein of unknown function DUF192	[TP0773-TP0087 (0.5241626)]
COG0257	COG0779	Nham_1214	Nham_1214	ribosomal protein L36	Nham_0028	Nham_0028	protein of unknown function DUF150	[TP0209-TP0893 (0.7461857)]
COG1291	COG1291	Nham_1495	Nham_1495	MotA/TolQ/ExbB proton channel	Nham_1495	Nham_1495	MotA/TolQ/ExbB proton channel	[TP0725-TP0725 (0.8044664)]
COG0275	COG1815	Nham_1271	Nham_1271	methyltransferase	Nham_1392	Nham_1392	flagellar basal body rod protein	[TP0384-TP0396 (0.81050646)]
COG1536	COG1536	Nham_0690	Nham_0690	flagellar motor switch protein FliG	Nham_0690	Nham_0690	flagellar motor switch protein FliG	[TP0026-TP0400 (0.5928469)]
COG0457	COG0845	Nham_1072	Nham_1072	Tetratricopeptide TPR_2	Nham_1052	Nham_1052	Type I secretion membrane fusion protein, HlyD	[TP0648-TP0965 (0.54118866)]
COG0457	COG0845	Nham_1215	Nham_1215	Tetratricopeptide TPR_2	Nham_0717	Nham_0717	hypothetical protein	[TP0648-TP0965 (0.54118866)]
COG0457	COG0845	Nham_3217	Nham_3217	Tetratricopeptide TPR_2	Nham_1849	Nham_1849	Secretion protein HlyD	[TP0648-TP0965 (0.54118866)]
COG0457	COG0845	Nham_1072	Nham_1072	Tetratricopeptide TPR_2	Nham_1510	Nham_1510	secretion protein HlyD	[TP0648-TP0965 (0.54118866)]
COG0457	COG0845	Nham_1072	Nham_1072	Tetratricopeptide TPR_2	Nham_3611	Nham_3611	secretion protein HlyD	[TP0648-TP0965 (0.54118866)]
COG0457	COG0845	Nham_1215	Nham_1215	Tetratricopeptide TPR_2	Nham_1853	Nham_1853	secretion protein HlyD	[TP0648-TP0965 (0.54118866)]
COG0457	COG0845	Nham_3245	Nham_3245	Tetratricopeptide TPR_2	Nham_0717	Nham_0717	hypothetical protein	[TP0648-TP0965 (0.54118866)]
COG0457	COG0845	Nham_3245	Nham_3245	Tetratricopeptide TPR_2	Nham_1888	Nham_1888	secretion protein HlyD	[TP0648-TP0965 (0.54118866)]
COG0457	COG0845	Nham_3245	Nham_3245	Tetratricopeptide TPR_2	Nham_3047	Nham_3047	Type I secretion membrane fusion protein, HlyD	[TP0648-TP0965 (0.54118866)]
COG0457	COG0845	Nham_1215	Nham_1215	Tetratricopeptide TPR_2	Nham_3047	Nham_3047	Type I secretion membrane fusion protein, HlyD	[TP0648-TP0965 (0.54118866)]
COG0457	COG0845	Nham_1072	Nham_1072	Tetratricopeptide TPR_2	Nham_0992	Nham_0992	secretion protein HlyD	[TP0648-TP0965 (0.54118866)]
COG0457	COG0845	Nham_3217	Nham_3217	Tetratricopeptide TPR_2	Nham_0711	Nham_0711	secretion protein HlyD	[TP0648-TP0965 (0.54118866)]
COG0457	COG0845	Nham_3245	Nham_3245	Tetratricopeptide TPR_2	Nham_3604	Nham_3604	secretion protein HlyD	[TP0648-TP0965 (0.54118866)]
COG0457	COG0845	Nham_1072	Nham_1072	Tetratricopeptide TPR_2	Nham_3297	Nham_3297	secretion protein HlyD	[TP0648-TP0965 (0.54118866)]
COG0457	COG0845	Nham_3245	Nham_3245	Tetratricopeptide TPR_2	Nham_3611	Nham_3611	secretion protein HlyD	[TP0648-TP0965 (0.54118866)]
COG0457	COG0845	Nham_1072	Nham_1072	Tetratricopeptide TPR_2	Nham_0711	Nham_0711	secretion protein HlyD	[TP0648-TP0965 (0.54118866)]
COG0457	COG0845	Nham_3245	Nham_3245	Tetratricopeptide TPR_2	Nham_1081	Nham_1081	secretion protein HlyD	[TP0648-TP0965 (0.54118866)]
COG0457	COG0845	Nham_3245	Nham_3245	Tetratricopeptide TPR_2	Nham_1052	Nham_1052	Type I secretion membrane fusion protein, HlyD	[TP0648-TP0965 (0.54118866)]
COG0457	COG0845	Nham_1072	Nham_1072	Tetratricopeptide TPR_2	Nham_0906	Nham_0906	secretion protein HlyD	[TP0648-TP0965 (0.54118866)]
COG0457	COG0845	Nham_3217	Nham_3217	Tetratricopeptide TPR_2	Nham_0992	Nham_0992	secretion protein HlyD	[TP0648-TP0965 (0.54118866)]
COG0457	COG0845	Nham_3217	Nham_3217	Tetratricopeptide TPR_2	Nham_0717	Nham_0717	hypothetical protein	[TP0648-TP0965 (0.54118866)]
COG0457	COG0845	Nham_3245	Nham_3245	Tetratricopeptide TPR_2	Nham_0992	Nham_0992	secretion protein HlyD	[TP0648-TP0965 (0.54118866)]
COG0457	COG0845	Nham_3245	Nham_3245	Tetratricopeptide TPR_2	Nham_1853	Nham_1853	secretion protein HlyD	[TP0648-TP0965 (0.54118866)]
COG0457	COG0845	Nham_1215	Nham_1215	Tetratricopeptide TPR_2	Nham_3604	Nham_3604	secretion protein HlyD	[TP0648-TP0965 (0.54118866)]
COG0457	COG0845	Nham_3217	Nham_3217	Tetratricopeptide TPR_2	Nham_3605	Nham_3605	Secretion protein HlyD	[TP0648-TP0965 (0.54118866)]
COG0457	COG0845	Nham_3245	Nham_3245	Tetratricopeptide TPR_2	Nham_3605	Nham_3605	Secretion protein HlyD	[TP0648-TP0965 (0.54118866)]
COG0457	COG0845	Nham_1072	Nham_1072	Tetratricopeptide TPR_2	Nham_3539	Nham_3539	secretion protein HlyD	[TP0648-TP0965 (0.54118866)]
COG0457	COG0845	Nham_3217	Nham_3217	Tetratricopeptide TPR_2	Nham_1853	Nham_1853	secretion protein HlyD	[TP0648-TP0965 (0.54118866)]
COG0457	COG0845	Nham_3217	Nham_3217	Tetratricopeptide TPR_2	Nham_3539	Nham_3539	secretion protein HlyD	[TP0648-TP0965 (0.54118866)]
COG0457	COG0845	Nham_3245	Nham_3245	Tetratricopeptide TPR_2	Nham_0906	Nham_0906	secretion protein HlyD	[TP0648-TP0965 (0.54118866)]
COG0457	COG0845	Nham_1072	Nham_1072	Tetratricopeptide TPR_2	Nham_1888	Nham_1888	secretion protein HlyD	[TP0648-TP0965 (0.54118866)]
COG0457	COG0845	Nham_3245	Nham_3245	Tetratricopeptide TPR_2	Nham_3297	Nham_3297	secretion protein HlyD	[TP0648-TP0965 (0.54118866)]
COG0457	COG0845	Nham_3245	Nham_3245	Tetratricopeptide TPR_2	Nham_3025	Nham_3025	Type I secretion membrane fusion protein, HlyD	[TP0648-TP0965 (0.54118866)]
COG0457	COG0845	Nham_3217	Nham_3217	Tetratricopeptide TPR_2	Nham_3025	Nham_3025	Type I secretion membrane fusion protein, HlyD	[TP0648-TP0965 (0.54118866)]
COG0457	COG0845	Nham_1072	Nham_1072	Tetratricopeptide TPR_2	Nham_3025	Nham_3025	Type I secretion membrane fusion protein, HlyD	[TP0648-TP0965 (0.54118866)]
COG0457	COG0845	Nham_1072	Nham_1072	Tetratricopeptide TPR_2	Nham_1849	Nham_1849	Secretion protein HlyD	[TP0648-TP0965 (0.54118866)]
COG0457	COG0845	Nham_1215	Nham_1215	Tetratricopeptide TPR_2	Nham_2700	Nham_2700	secretion protein HlyD	[TP0648-TP0965 (0.54118866)]
COG0457	COG0845	Nham_3217	Nham_3217	Tetratricopeptide TPR_2	Nham_3047	Nham_3047	Type I secretion membrane fusion protein, HlyD	[TP0648-TP0965 (0.54118866)]
COG0457	COG0845	Nham_3217	Nham_3217	Tetratricopeptide TPR_2	Nham_3611	Nham_3611	secretion protein HlyD	[TP0648-TP0965 (0.54118866)]
COG0457	COG0845	Nham_1215	Nham_1215	Tetratricopeptide TPR_2	Nham_1052	Nham_1052	Type I secretion membrane fusion protein, HlyD	[TP0648-TP0965 (0.54118866)]
COG0457	COG0845	Nham_3217	Nham_3217	Tetratricopeptide TPR_2	Nham_1888	Nham_1888	secretion protein HlyD	[TP0648-TP0965 (0.54118866)]
COG0457	COG0845	Nham_3217	Nham_3217	Tetratricopeptide TPR_2	Nham_2949	Nham_2949	Type I secretion membrane fusion protein, HlyD	[TP0648-TP0965 (0.54118866)]
COG0457	COG0845	Nham_1072	Nham_1072	Tetratricopeptide TPR_2	Nham_0717	Nham_0717	hypothetical protein	[TP0648-TP0965 (0.54118866)]
COG0457	COG0845	Nham_1215	Nham_1215	Tetratricopeptide TPR_2	Nham_3611	Nham_3611	secretion protein HlyD	[TP0648-TP0965 (0.54118866)]
COG0457	COG0845	Nham_3245	Nham_3245	Tetratricopeptide TPR_2	Nham_2700	Nham_2700	secretion protein HlyD	[TP0648-TP0965 (0.54118866)]
COG0457	COG0845	Nham_3245	Nham_3245	Tetratricopeptide TPR_2	Nham_2949	Nham_2949	Type I secretion membrane fusion protein, HlyD	[TP0648-TP0965 (0.54118866)]
COG0457	COG0845	Nham_1072	Nham_1072	Tetratricopeptide TPR_2	Nham_3604	Nham_3604	secretion protein HlyD	[TP0648-TP0965 (0.54118866)]
COG0457	COG0845	Nham_1215	Nham_1215	Tetratricopeptide TPR_2	Nham_2065	Nham_2065	secretion protein HlyD	[TP0648-TP0965 (0.54118866)]
COG0457	COG0845	Nham_1215	Nham_1215	Tetratricopeptide TPR_2	Nham_0906	Nham_0906	secretion protein HlyD	[TP0648-TP0965 (0.54118866)]
COG0457	COG0845	Nham_3245	Nham_3245	Tetratricopeptide TPR_2	Nham_3539	Nham_3539	secretion protein HlyD	[TP0648-TP0965 (0.54118866)]
COG0457	COG0845	Nham_3217	Nham_3217	Tetratricopeptide TPR_2	Nham_0906	Nham_0906	secretion protein HlyD	[TP0648-TP0965 (0.54118866)]
COG0457	COG0845	Nham_3245	Nham_3245	Tetratricopeptide TPR_2	Nham_2065	Nham_2065	secretion protein HlyD	[TP0648-TP0965 (0.54118866)]
COG0457	COG0845	Nham_1215	Nham_1215	Tetratricopeptide TPR_2	Nham_3605	Nham_3605	Secretion protein HlyD	[TP0648-TP0965 (0.54118866)]
COG0457	COG0845	Nham_1072	Nham_1072	Tetratricopeptide TPR_2	Nham_1853	Nham_1853	secretion protein HlyD	[TP0648-TP0965 (0.54118866)]
COG0457	COG0845	Nham_1215	Nham_1215	Tetratricopeptide TPR_2	Nham_2949	Nham_2949	Type I secretion membrane fusion protein, HlyD	[TP0648-TP0965 (0.54118866)]
COG0457	COG0845	Nham_3217	Nham_3217	Tetratricopeptide TPR_2	Nham_1052	Nham_1052	Type I secretion membrane fusion protein, HlyD	[TP0648-TP0965 (0.54118866)]
COG0457	COG0845	Nham_1072	Nham_1072	Tetratricopeptide TPR_2	Nham_3047	Nham_3047	Type I secretion membrane fusion protein, HlyD	[TP0648-TP0965 (0.54118866)]
COG0457	COG0845	Nham_3217	Nham_3217	Tetratricopeptide TPR_2	Nham_2065	Nham_2065	secretion protein HlyD	[TP0648-TP0965 (0.54118866)]
COG0457	COG0845	Nham_1215	Nham_1215	Tetratricopeptide TPR_2	Nham_3297	Nham_3297	secretion protein HlyD	[TP0648-TP0965 (0.54118866)]
COG0457	COG0845	Nham_3217	Nham_3217	Tetratricopeptide TPR_2	Nham_3297	Nham_3297	secretion protein HlyD	[TP0648-TP0965 (0.54118866)]
COG0457	COG0845	Nham_1215	Nham_1215	Tetratricopeptide TPR_2	Nham_3539	Nham_3539	secretion protein HlyD	[TP0648-TP0965 (0.54118866)]
COG0457	COG0845	Nham_1072	Nham_1072	Tetratricopeptide TPR_2	Nham_2065	Nham_2065	secretion protein HlyD	[TP0648-TP0965 (0.54118866)]
COG0457	COG0845	Nham_3245	Nham_3245	Tetratricopeptide TPR_2	Nham_1849	Nham_1849	Secretion protein HlyD	[TP0648-TP0965 (0.54118866)]
COG0457	COG0845	Nham_3217	Nham_3217	Tetratricopeptide TPR_2	Nham_3604	Nham_3604	secretion protein HlyD	[TP0648-TP0965 (0.54118866)]
COG0457	COG0845	Nham_1215	Nham_1215	Tetratricopeptide TPR_2	Nham_3025	Nham_3025	Type I secretion membrane fusion protein, HlyD	[TP0648-TP0965 (0.54118866)]
COG0457	COG0845	Nham_3245	Nham_3245	Tetratricopeptide TPR_2	Nham_1510	Nham_1510	secretion protein HlyD	[TP0648-TP0965 (0.54118866)]
COG0457	COG0845	Nham_1072	Nham_1072	Tetratricopeptide TPR_2	Nham_3605	Nham_3605	Secretion protein HlyD	[TP0648-TP0965 (0.54118866)]
COG0457	COG0845	Nham_1215	Nham_1215	Tetratricopeptide TPR_2	Nham_0711	Nham_0711	secretion protein HlyD	[TP0648-TP0965 (0.54118866)]
COG0457	COG0845	Nham_1072	Nham_1072	Tetratricopeptide TPR_2	Nham_1081	Nham_1081	secretion protein HlyD	[TP0648-TP0965 (0.54118866)]
COG0457	COG0845	Nham_1072	Nham_1072	Tetratricopeptide TPR_2	Nham_2949	Nham_2949	Type I secretion membrane fusion protein, HlyD	[TP0648-TP0965 (0.54118866)]
COG0457	COG0845	Nham_1215	Nham_1215	Tetratricopeptide TPR_2	Nham_0992	Nham_0992	secretion protein HlyD	[TP0648-TP0965 (0.54118866)]
COG0457	COG0845	Nham_1215	Nham_1215	Tetratricopeptide TPR_2	Nham_1849	Nham_1849	Secretion protein HlyD	[TP0648-TP0965 (0.54118866)]
COG0457	COG0845	Nham_3217	Nham_3217	Tetratricopeptide TPR_2	Nham_1081	Nham_1081	secretion protein HlyD	[TP0648-TP0965 (0.54118866)]
COG0457	COG0845	Nham_1215	Nham_1215	Tetratricopeptide TPR_2	Nham_1081	Nham_1081	secretion protein HlyD	[TP0648-TP0965 (0.54118866)]
COG0457	COG0845	Nham_1215	Nham_1215	Tetratricopeptide TPR_2	Nham_1510	Nham_1510	secretion protein HlyD	[TP0648-TP0965 (0.54118866)]
COG0457	COG0845	Nham_1215	Nham_1215	Tetratricopeptide TPR_2	Nham_1888	Nham_1888	secretion protein HlyD	[TP0648-TP0965 (0.54118866)]
COG0457	COG0845	Nham_3217	Nham_3217	Tetratricopeptide TPR_2	Nham_1510	Nham_1510	secretion protein HlyD	[TP0648-TP0965 (0.54118866)]
COG0457	COG0845	Nham_1072	Nham_1072	Tetratricopeptide TPR_2	Nham_2700	Nham_2700	secretion protein HlyD	[TP0648-TP0965 (0.54118866)]
COG0457	COG0845	Nham_3217	Nham_3217	Tetratricopeptide TPR_2	Nham_2700	Nham_2700	secretion protein HlyD	[TP0648-TP0965 (0.54118866)]
COG0457	COG0845	Nham_3245	Nham_3245	Tetratricopeptide TPR_2	Nham_0711	Nham_0711	secretion protein HlyD	[TP0648-TP0965 (0.54118866)]
COG0760	COG2239	Nham_1735	Nham_1735	PpiC-type peptidyl-prolyl cis-trans isomerase	Nham_3524	Nham_3524	magnesium transporter	[TP1016-TP0917 (0.81817394)]
COG0760	COG2239	Nham_2343	Nham_2343	hypothetical protein	Nham_3524	Nham_3524	magnesium transporter	[TP1016-TP0917 (0.81817394)]
COG0760	COG2239	Nham_0484	Nham_0484	PpiC-type peptidyl-prolyl cis-trans isomerase	Nham_3524	Nham_3524	magnesium transporter	[TP1016-TP0917 (0.81817394)]
COG1749	COG1843	Nham_1331	Nham_1331	flagellar basal body FlaE	Nham_0693	Nham_0693	flagellar hook capping protein	[TP0727-TP0728 (0.8651164)]
COG0782	COG1057	Nham_3421	Nham_3421	GreA/GreB family elongation factor	Nham_0521	Nham_0521	nicotinate-nucleotide adenylyltransferase family	[TP0019-TP0741 (0.75909394)]
COG0782	COG1057	Nham_2876	Nham_2876	GreA/GreB family elongation factor	Nham_0521	Nham_0521	nicotinate-nucleotide adenylyltransferase family	[TP0019-TP0741 (0.75909394)]
COG1512	COG2215	Nham_3401	Nham_3401	protein of unknown function DUF477	Nham_2647	Nham_2647	high-affinity nickel-transporter	[TP0561-TP0558 (0.53951585)]
COG1109	COG1157	Nham_0458	Nham_0458	phosphoglucomutase/phosphomannomutase	Nham_3370	Nham_3370	ATPase FliI/YscN	[TP0413-TP0402 (0.78400123)]
COG1109	COG1157	Nham_1114	Nham_1114	phosphoglucosamine mutase	Nham_3370	Nham_3370	ATPase FliI/YscN	[TP0413-TP0402 (0.78400123)]
COG0090	COG1643	Nham_1548	Nham_1548	ribosomal protein L2	Nham_0455	Nham_0455	ATP-dependent helicase HrpB	[TP0192-TP0526 (0.71912634)]
COG1987	COG2239	Nham_1395	Nham_1395	flagellar biosynthetic protein FliQ	Nham_3524	Nham_3524	magnesium transporter	[TP0717-TP0917 (0.53720385)]
COG0217	COG1235	Nham_3525	Nham_3525	protein of unknown function DUF28	Nham_2006	Nham_2006	hypothetical protein	[TP0474-TP0489 (0.71912634)]
COG0267	COG2215	Nham_2441	Nham_2441	ribosomal protein L33	Nham_2647	Nham_2647	high-affinity nickel-transporter	[TP0234-TP0558 (0.7885255)]
COG0012	COG0188	Nham_3101	Nham_3101	hypothetical protein	Nham_1764	Nham_1764	DNA gyrase, A subunit	[TP0124-TP0005 (0.7149395)]
COG0012	COG0188	Nham_3101	Nham_3101	hypothetical protein	Nham_2247	Nham_2247	DNA topoisomerase IV, A subunit	[TP0124-TP0005 (0.7149395)]
COG0324	COG1558	Nham_2723	Nham_2723	tRNA delta(2)-isopentenylpyrophosphate	Nham_1393	Nham_1393	flagellar basal-body rod protein FlgC	[TP0637-TP0397 (0.66148543)]
COG0457	COG1643	Nham_1215	Nham_1215	Tetratricopeptide TPR_2	Nham_0455	Nham_0455	ATP-dependent helicase HrpB	[TP0067-TP0526 (0.80406195)]
COG0457	COG1643	Nham_3217	Nham_3217	Tetratricopeptide TPR_2	Nham_0455	Nham_0455	ATP-dependent helicase HrpB	[TP0067-TP0526 (0.80406195)]
COG0457	COG1643	Nham_3245	Nham_3245	Tetratricopeptide TPR_2	Nham_0455	Nham_0455	ATP-dependent helicase HrpB	[TP0067-TP0526 (0.80406195)]
COG0457	COG1643	Nham_1072	Nham_1072	Tetratricopeptide TPR_2	Nham_0455	Nham_0455	ATP-dependent helicase HrpB	[TP0067-TP0526 (0.80406195)]
COG0840	COG1157	Nham_0772	Nham_0772	methyl-accepting chemotaxis sensory transducer	Nham_3370	Nham_3370	ATPase FliI/YscN	[TP0640-TP0402 (0.9180537)]
COG0840	COG1157	Nham_1045	Nham_1045	methyl-accepting chemotaxis sensory transducer	Nham_3370	Nham_3370	ATPase FliI/YscN	[TP0640-TP0402 (0.9180537)]
COG0840	COG1157	Nham_1080	Nham_1080	methyl-accepting chemotaxis sensory transducer	Nham_3370	Nham_3370	ATPase FliI/YscN	[TP0640-TP0402 (0.9180537)]
COG0840	COG1157	Nham_0354	Nham_0354	methyl-accepting chemotaxis sensory transducer	Nham_3370	Nham_3370	ATPase FliI/YscN	[TP0640-TP0402 (0.9180537)]
COG0462	COG0492	Nham_1899	Nham_1899	ribose-phosphate pyrophosphokinase	Nham_1321	Nham_1321	FAD-dependent pyridine nucleotide-disulphide	[TP0294-TP0814 (0.8323514)]
COG0462	COG0492	Nham_1899	Nham_1899	ribose-phosphate pyrophosphokinase	Nham_2880	Nham_2880	thioredoxin reductase	[TP0294-TP0814 (0.8323514)]
COG0462	COG0492	Nham_3091	Nham_3091	ribose-phosphate pyrophosphokinase	Nham_1321	Nham_1321	FAD-dependent pyridine nucleotide-disulphide	[TP0294-TP0814 (0.8323514)]
COG0462	COG0492	Nham_3091	Nham_3091	ribose-phosphate pyrophosphokinase	Nham_2880	Nham_2880	thioredoxin reductase	[TP0294-TP0814 (0.8323514)]
COG0124	COG0254	Nham_3154	Nham_3154	histidyl-tRNA synthetase	Nham_3545	Nham_3545	ribosomal protein L31	[TP0641-TP0255 (0.65973145)]
COG0178	COG0272	Nham_2081	Nham_2081	excinuclease ABC, A subunit	Nham_1290	Nham_1290	DNA ligase, NAD-dependent	[TP0514-TP0634 (0.7537598)]
COG1512	COG1684	Nham_3401	Nham_3401	protein of unknown function DUF477	Nham_1396	Nham_1396	flagellar biosynthetic protein FliR	[TP0561-TP0716 (0.6360963)]
COG0257	COG2204	Nham_1214	Nham_1214	ribosomal protein L36	Nham_1224	Nham_1224	two component, sigma54 specific, transcriptional	[TP0209-TP0519 (0.6010877)]
COG0257	COG2204	Nham_1214	Nham_1214	ribosomal protein L36	Nham_1839	Nham_1839	two component, sigma54 specific, transcriptional	[TP0209-TP0519 (0.6010877)]
COG0257	COG2204	Nham_1214	Nham_1214	ribosomal protein L36	Nham_2901	Nham_2901	response regulator receiver domain protein	[TP0209-TP0519 (0.6010877)]
COG0257	COG2204	Nham_1214	Nham_1214	ribosomal protein L36	Nham_1837	Nham_1837	nitrogen metabolism transcriptional regulator,	[TP0209-TP0519 (0.6010877)]
COG0257	COG2204	Nham_1214	Nham_1214	ribosomal protein L36	Nham_0687	Nham_0687	two component, sigma54 specific, transcriptional	[TP0209-TP0519 (0.6010877)]
COG0495	COG1558	Nham_0098	Nham_0098	leucyl-tRNA synthetase	Nham_1393	Nham_1393	flagellar basal-body rod protein FlgC	[TP0586-TP0397 (0.60331625)]
COG1192	COG2214	Nham_3861	Nham_3861	Cobyrinic acid a,c-diamide synthase	Nham_0767	Nham_0767	chaperone DnaJ-like	[TP0272-TP0843 (0.8210422)]
COG1192	COG2214	Nham_2882	Nham_2882	Cobyrinic acid a,c-diamide synthase	Nham_0767	Nham_0767	chaperone DnaJ-like	[TP0272-TP0843 (0.8210422)]
COG1192	COG2214	Nham_0103	Nham_0103	Cobyrinic acid a,c-diamide synthase	Nham_0496	Nham_0496	heat shock protein DnaJ-like	[TP0272-TP0843 (0.8210422)]
COG1192	COG2214	Nham_1048	Nham_1048	Cobyrinic acid a,c-diamide synthase	Nham_0496	Nham_0496	heat shock protein DnaJ-like	[TP0272-TP0843 (0.8210422)]
COG1192	COG2214	Nham_0572	Nham_0572	Cobyrinic acid a,c-diamide synthase	Nham_2421	Nham_2421	heat shock protein DnaJ-like	[TP0272-TP0843 (0.8210422)]
COG1192	COG2214	Nham_2882	Nham_2882	Cobyrinic acid a,c-diamide synthase	Nham_0496	Nham_0496	heat shock protein DnaJ-like	[TP0272-TP0843 (0.8210422)]
COG1192	COG2214	Nham_3861	Nham_3861	Cobyrinic acid a,c-diamide synthase	Nham_0496	Nham_0496	heat shock protein DnaJ-like	[TP0272-TP0843 (0.8210422)]
COG1192	COG2214	Nham_0572	Nham_0572	Cobyrinic acid a,c-diamide synthase	Nham_0767	Nham_0767	chaperone DnaJ-like	[TP0272-TP0843 (0.8210422)]
COG1192	COG2214	Nham_0103	Nham_0103	Cobyrinic acid a,c-diamide synthase	Nham_2421	Nham_2421	heat shock protein DnaJ-like	[TP0272-TP0843 (0.8210422)]
COG1192	COG2214	Nham_3861	Nham_3861	Cobyrinic acid a,c-diamide synthase	Nham_2421	Nham_2421	heat shock protein DnaJ-like	[TP0272-TP0843 (0.8210422)]
COG1192	COG2214	Nham_2882	Nham_2882	Cobyrinic acid a,c-diamide synthase	Nham_2421	Nham_2421	heat shock protein DnaJ-like	[TP0272-TP0843 (0.8210422)]
COG1192	COG2214	Nham_1048	Nham_1048	Cobyrinic acid a,c-diamide synthase	Nham_2421	Nham_2421	heat shock protein DnaJ-like	[TP0272-TP0843 (0.8210422)]
COG1192	COG2214	Nham_1048	Nham_1048	Cobyrinic acid a,c-diamide synthase	Nham_0767	Nham_0767	chaperone DnaJ-like	[TP0272-TP0843 (0.8210422)]
COG1192	COG2214	Nham_0572	Nham_0572	Cobyrinic acid a,c-diamide synthase	Nham_0496	Nham_0496	heat shock protein DnaJ-like	[TP0272-TP0843 (0.8210422)]
COG1192	COG2214	Nham_0103	Nham_0103	Cobyrinic acid a,c-diamide synthase	Nham_0767	Nham_0767	chaperone DnaJ-like	[TP0272-TP0843 (0.8210422)]
COG0608	COG1159	Nham_2307	Nham_2307	single-stranded-DNA-specific exonuclease RecJ	Nham_2250	Nham_2250	GTP-binding protein Era	[TP0704-TP0541 (0.7586372)]
COG0242	COG0263	Nham_3693	Nham_3693	Peptide deformylase	Nham_0518	Nham_0518	glutamate 5-kinase	[TP0757-TP0351 (0.5771584)]
COG0566	COG1589	Nham_2508	Nham_2508	RNA methyltransferase TrmH, group 3	Nham_1284	Nham_1284	cell division protein FtsQ	[TP0109-TP0388 (0.8512026)]
COG0739	COG4786	Nham_3764	Nham_3764	hypothetical protein	Nham_1384	Nham_1384	flagellar basal body rod protein	[TP0782-TP0961 (0.69582695)]
COG0739	COG4786	Nham_2335	Nham_2335	peptidase M23B	Nham_1383	Nham_1383	Flagellar basal-body rod FlgG	[TP0782-TP0961 (0.69582695)]
COG0739	COG4786	Nham_1795	Nham_1795	peptidase M23B	Nham_1384	Nham_1384	flagellar basal body rod protein	[TP0782-TP0961 (0.69582695)]
COG0739	COG4786	Nham_0660	Nham_0660	peptidase M23B	Nham_1384	Nham_1384	flagellar basal body rod protein	[TP0782-TP0961 (0.69582695)]
COG0739	COG4786	Nham_3764	Nham_3764	hypothetical protein	Nham_1383	Nham_1383	Flagellar basal-body rod FlgG	[TP0782-TP0961 (0.69582695)]
COG0739	COG4786	Nham_2335	Nham_2335	peptidase M23B	Nham_1384	Nham_1384	flagellar basal body rod protein	[TP0782-TP0961 (0.69582695)]
COG0739	COG4786	Nham_1795	Nham_1795	peptidase M23B	Nham_1383	Nham_1383	Flagellar basal-body rod FlgG	[TP0782-TP0961 (0.69582695)]
COG0739	COG4786	Nham_0660	Nham_0660	peptidase M23B	Nham_1383	Nham_1383	Flagellar basal-body rod FlgG	[TP0782-TP0961 (0.69582695)]
COG0124	COG0546	Nham_3154	Nham_3154	histidyl-tRNA synthetase	Nham_1067	Nham_1067	HAD-superfamily hydrolase subfamily IA, variant	[TP0641-TP0554 (0.5196431)]
COG0124	COG0546	Nham_3154	Nham_3154	histidyl-tRNA synthetase	Nham_3915	Nham_3915	HAD-superfamily hydrolase, subfamily IA, variant	[TP0641-TP0554 (0.5196431)]
COG0124	COG0546	Nham_3154	Nham_3154	histidyl-tRNA synthetase	Nham_1479	Nham_1479	phosphoglycolate phosphatase	[TP0641-TP0554 (0.5196431)]
COG0257	COG0773	Nham_1214	Nham_1214	ribosomal protein L36	Nham_1280	Nham_1280	UDP-N-acetylmuramate--alanine ligase	[TP0209-TP0341 (0.6926446)]
COG0457	COG2204	Nham_1215	Nham_1215	Tetratricopeptide TPR_2	Nham_0687	Nham_0687	two component, sigma54 specific, transcriptional	[TP0067-TP0519 (0.7741208)]
COG0457	COG2204	Nham_3245	Nham_3245	Tetratricopeptide TPR_2	Nham_2901	Nham_2901	response regulator receiver domain protein	[TP0067-TP0519 (0.7741208)]
COG0457	COG2204	Nham_1072	Nham_1072	Tetratricopeptide TPR_2	Nham_1224	Nham_1224	two component, sigma54 specific, transcriptional	[TP0067-TP0519 (0.7741208)]
COG0457	COG2204	Nham_3217	Nham_3217	Tetratricopeptide TPR_2	Nham_1839	Nham_1839	two component, sigma54 specific, transcriptional	[TP0067-TP0519 (0.7741208)]
COG0457	COG2204	Nham_1215	Nham_1215	Tetratricopeptide TPR_2	Nham_1837	Nham_1837	nitrogen metabolism transcriptional regulator,	[TP0067-TP0519 (0.7741208)]
COG0457	COG2204	Nham_3245	Nham_3245	Tetratricopeptide TPR_2	Nham_0687	Nham_0687	two component, sigma54 specific, transcriptional	[TP0067-TP0519 (0.7741208)]
COG0457	COG2204	Nham_3217	Nham_3217	Tetratricopeptide TPR_2	Nham_1224	Nham_1224	two component, sigma54 specific, transcriptional	[TP0067-TP0519 (0.7741208)]
COG0457	COG2204	Nham_3245	Nham_3245	Tetratricopeptide TPR_2	Nham_1224	Nham_1224	two component, sigma54 specific, transcriptional	[TP0067-TP0519 (0.7741208)]
COG0457	COG2204	Nham_1215	Nham_1215	Tetratricopeptide TPR_2	Nham_2901	Nham_2901	response regulator receiver domain protein	[TP0067-TP0519 (0.7741208)]
COG0457	COG2204	Nham_1072	Nham_1072	Tetratricopeptide TPR_2	Nham_0687	Nham_0687	two component, sigma54 specific, transcriptional	[TP0067-TP0519 (0.7741208)]
COG0457	COG2204	Nham_1215	Nham_1215	Tetratricopeptide TPR_2	Nham_1224	Nham_1224	two component, sigma54 specific, transcriptional	[TP0067-TP0519 (0.7741208)]
COG0457	COG2204	Nham_3217	Nham_3217	Tetratricopeptide TPR_2	Nham_1837	Nham_1837	nitrogen metabolism transcriptional regulator,	[TP0067-TP0519 (0.7741208)]
COG0457	COG2204	Nham_1072	Nham_1072	Tetratricopeptide TPR_2	Nham_2901	Nham_2901	response regulator receiver domain protein	[TP0067-TP0519 (0.7741208)]
COG0457	COG2204	Nham_1072	Nham_1072	Tetratricopeptide TPR_2	Nham_1839	Nham_1839	two component, sigma54 specific, transcriptional	[TP0067-TP0519 (0.7741208)]
COG0457	COG2204	Nham_3217	Nham_3217	Tetratricopeptide TPR_2	Nham_0687	Nham_0687	two component, sigma54 specific, transcriptional	[TP0067-TP0519 (0.7741208)]
COG0457	COG2204	Nham_1215	Nham_1215	Tetratricopeptide TPR_2	Nham_1839	Nham_1839	two component, sigma54 specific, transcriptional	[TP0067-TP0519 (0.7741208)]
COG0457	COG2204	Nham_3217	Nham_3217	Tetratricopeptide TPR_2	Nham_2901	Nham_2901	response regulator receiver domain protein	[TP0067-TP0519 (0.7741208)]
COG0457	COG2204	Nham_1072	Nham_1072	Tetratricopeptide TPR_2	Nham_1837	Nham_1837	nitrogen metabolism transcriptional regulator,	[TP0067-TP0519 (0.7741208)]
COG0457	COG2204	Nham_3245	Nham_3245	Tetratricopeptide TPR_2	Nham_1839	Nham_1839	two component, sigma54 specific, transcriptional	[TP0067-TP0519 (0.7741208)]
COG0457	COG2204	Nham_3245	Nham_3245	Tetratricopeptide TPR_2	Nham_1837	Nham_1837	nitrogen metabolism transcriptional regulator,	[TP0067-TP0519 (0.7741208)]
COG0257	COG0681	Nham_1214	Nham_1214	ribosomal protein L36	Nham_2252	Nham_2252	Peptidase S26A, signal peptidase I	[TP0209-TP0926 (0.69083804)]
COG0257	COG0681	Nham_1214	Nham_1214	ribosomal protein L36	Nham_0252	Nham_0252	Peptidase S26A, signal peptidase I	[TP0209-TP0926 (0.69083804)]
COG0526	COG1843	Nham_0069	Nham_0069	hypothetical protein	Nham_0693	Nham_0693	flagellar hook capping protein	[TP0100-TP0728 (0.58155864)]
COG0526	COG1843	Nham_0413	Nham_0413	periplasmic protein thiol	Nham_0693	Nham_0693	flagellar hook capping protein	[TP0100-TP0728 (0.58155864)]
COG0526	COG1843	Nham_0059	Nham_0059	thioredoxin	Nham_0693	Nham_0693	flagellar hook capping protein	[TP0100-TP0728 (0.58155864)]
COG0526	COG1843	Nham_3478	Nham_3478	thioredoxin-like protein	Nham_0693	Nham_0693	flagellar hook capping protein	[TP0100-TP0728 (0.58155864)]
COG0768	COG1344	Nham_1273	Nham_1273	Peptidoglycan glycosyltransferase	Nham_1337	Nham_1337	hypothetical protein	[TP0760-TP0870 (0.7190043)]
COG1121	COG2204	Nham_3428	Nham_3428	ABC transporter related	Nham_2901	Nham_2901	response regulator receiver domain protein	[TP0035-TP0519 (0.5085169)]
COG1121	COG2204	Nham_3428	Nham_3428	ABC transporter related	Nham_0687	Nham_0687	two component, sigma54 specific, transcriptional	[TP0035-TP0519 (0.5085169)]
COG1121	COG2204	Nham_3428	Nham_3428	ABC transporter related	Nham_1839	Nham_1839	two component, sigma54 specific, transcriptional	[TP0035-TP0519 (0.5085169)]
COG1121	COG2204	Nham_3428	Nham_3428	ABC transporter related	Nham_1837	Nham_1837	nitrogen metabolism transcriptional regulator,	[TP0035-TP0519 (0.5085169)]
COG1121	COG2204	Nham_3428	Nham_3428	ABC transporter related	Nham_1224	Nham_1224	two component, sigma54 specific, transcriptional	[TP0035-TP0519 (0.5085169)]
COG0528	COG4591	Nham_1696	Nham_1696	Uridylate kinase	Nham_2196	Nham_2196	Lipoprotein releasing system, transmembrane	[TP0099-TP0580 (0.8561369)]
COG0228	COG0546	Nham_3579	Nham_3579	ribosomal protein S16	Nham_1479	Nham_1479	phosphoglycolate phosphatase	[TP0905-TP0554 (0.5352583)]
COG0228	COG0546	Nham_3579	Nham_3579	ribosomal protein S16	Nham_1067	Nham_1067	HAD-superfamily hydrolase subfamily IA, variant	[TP0905-TP0554 (0.5352583)]
COG0228	COG0546	Nham_3579	Nham_3579	ribosomal protein S16	Nham_3915	Nham_3915	HAD-superfamily hydrolase, subfamily IA, variant	[TP0905-TP0554 (0.5352583)]
COG0503	COG1488	Nham_2590	Nham_2590	Xanthine-guanine phosphoribosyltransferase	Nham_3403	Nham_3403	Nicotinate phosphoribosyltransferase	[TP1039-TP0628 (0.6658587)]
COG0503	COG1488	Nham_3237	Nham_3237	adenine phosphoribosyltransferase	Nham_3403	Nham_3403	Nicotinate phosphoribosyltransferase	[TP1039-TP0628 (0.6658587)]
COG0051	COG2204	Nham_1544	Nham_1544	ribosomal protein S10	Nham_1839	Nham_1839	two component, sigma54 specific, transcriptional	[TP0188-TP0519 (0.6307204)]
COG0051	COG2204	Nham_1544	Nham_1544	ribosomal protein S10	Nham_0687	Nham_0687	two component, sigma54 specific, transcriptional	[TP0188-TP0519 (0.6307204)]
COG0051	COG2204	Nham_1544	Nham_1544	ribosomal protein S10	Nham_1224	Nham_1224	two component, sigma54 specific, transcriptional	[TP0188-TP0519 (0.6307204)]
COG0051	COG2204	Nham_1544	Nham_1544	ribosomal protein S10	Nham_1837	Nham_1837	nitrogen metabolism transcriptional regulator,	[TP0188-TP0519 (0.6307204)]
COG0051	COG2204	Nham_1544	Nham_1544	ribosomal protein S10	Nham_2901	Nham_2901	response regulator receiver domain protein	[TP0188-TP0519 (0.6307204)]
COG0249	COG0546	Nham_0614	Nham_0614	DNA mismatch repair protein MutS	Nham_1067	Nham_1067	HAD-superfamily hydrolase subfamily IA, variant	[TP0328-TP0554 (0.5196431)]
COG0249	COG0546	Nham_0614	Nham_0614	DNA mismatch repair protein MutS	Nham_1479	Nham_1479	phosphoglycolate phosphatase	[TP0328-TP0554 (0.5196431)]
COG0249	COG0546	Nham_0614	Nham_0614	DNA mismatch repair protein MutS	Nham_3915	Nham_3915	HAD-superfamily hydrolase, subfamily IA, variant	[TP0328-TP0554 (0.5196431)]
COG0234	COG0803	Nham_3195	Nham_3195	chaperonin Cpn10	Nham_3426	Nham_3426	periplasmic solute binding protein	[TP1013-TP0163 (0.67160416)]
COG0234	COG0803	Nham_1177	Nham_1177	chaperonin Cpn10	Nham_3426	Nham_3426	periplasmic solute binding protein	[TP1013-TP0163 (0.67160416)]
COG0234	COG0803	Nham_2593	Nham_2593	chaperonin Cpn10	Nham_3426	Nham_3426	periplasmic solute binding protein	[TP1013-TP0163 (0.67160416)]
COG0457	COG1061	Nham_3217	Nham_3217	Tetratricopeptide TPR_2	Nham_3708	Nham_3708	helicase-like	[TP0095-TP0380 (0.51337665)]
COG0457	COG1061	Nham_1072	Nham_1072	Tetratricopeptide TPR_2	Nham_3708	Nham_3708	helicase-like	[TP0095-TP0380 (0.51337665)]
COG0457	COG1061	Nham_3245	Nham_3245	Tetratricopeptide TPR_2	Nham_3708	Nham_3708	helicase-like	[TP0095-TP0380 (0.51337665)]
COG0457	COG1061	Nham_1215	Nham_1215	Tetratricopeptide TPR_2	Nham_3708	Nham_3708	helicase-like	[TP0095-TP0380 (0.51337665)]
COG0342	COG0546	Nham_1799	Nham_1799	protein-export membrane protein SecD	Nham_1067	Nham_1067	HAD-superfamily hydrolase subfamily IA, variant	[TP0410-TP0554 (0.6160348)]
COG0342	COG0546	Nham_1799	Nham_1799	protein-export membrane protein SecD	Nham_3915	Nham_3915	HAD-superfamily hydrolase, subfamily IA, variant	[TP0410-TP0554 (0.6160348)]
COG0342	COG0546	Nham_1799	Nham_1799	protein-export membrane protein SecD	Nham_1479	Nham_1479	phosphoglycolate phosphatase	[TP0410-TP0554 (0.6160348)]
COG0457	COG1536	Nham_1215	Nham_1215	Tetratricopeptide TPR_2	Nham_0690	Nham_0690	flagellar motor switch protein FliG	[TP0648-TP0400 (0.69805074)]
COG0457	COG1536	Nham_1072	Nham_1072	Tetratricopeptide TPR_2	Nham_0690	Nham_0690	flagellar motor switch protein FliG	[TP0648-TP0400 (0.69805074)]
COG0457	COG1536	Nham_3245	Nham_3245	Tetratricopeptide TPR_2	Nham_0690	Nham_0690	flagellar motor switch protein FliG	[TP0648-TP0400 (0.69805074)]
COG0457	COG1536	Nham_3217	Nham_3217	Tetratricopeptide TPR_2	Nham_0690	Nham_0690	flagellar motor switch protein FliG	[TP0648-TP0400 (0.69805074)]
COG0227	COG0492	Nham_0502	Nham_0502	ribosomal protein L28	Nham_1321	Nham_1321	FAD-dependent pyridine nucleotide-disulphide	[TP0362-TP0814 (0.801083)]
COG0227	COG0492	Nham_0502	Nham_0502	ribosomal protein L28	Nham_2880	Nham_2880	thioredoxin reductase	[TP0362-TP0814 (0.801083)]
COG0051	COG1192	Nham_1544	Nham_1544	ribosomal protein S10	Nham_0103	Nham_0103	Cobyrinic acid a,c-diamide synthase	[TP0188-TP0272 (0.7732025)]
COG0051	COG1192	Nham_1544	Nham_1544	ribosomal protein S10	Nham_2882	Nham_2882	Cobyrinic acid a,c-diamide synthase	[TP0188-TP0272 (0.7732025)]
COG0051	COG1192	Nham_1544	Nham_1544	ribosomal protein S10	Nham_3861	Nham_3861	Cobyrinic acid a,c-diamide synthase	[TP0188-TP0272 (0.7732025)]
COG0051	COG1192	Nham_1544	Nham_1544	ribosomal protein S10	Nham_1048	Nham_1048	Cobyrinic acid a,c-diamide synthase	[TP0188-TP0272 (0.7732025)]
COG0051	COG1192	Nham_1544	Nham_1544	ribosomal protein S10	Nham_0572	Nham_0572	Cobyrinic acid a,c-diamide synthase	[TP0188-TP0272 (0.7732025)]
COG0098	COG0803	Nham_1562	Nham_1562	ribosomal protein S5	Nham_3426	Nham_3426	periplasmic solute binding protein	[TP0206-TP0163 (0.74372905)]
COG0249	COG0457	Nham_0614	Nham_0614	DNA mismatch repair protein MutS	Nham_1072	Nham_1072	Tetratricopeptide TPR_2	[TP0328-TP0095 (0.63719666)]
COG0249	COG0457	Nham_0614	Nham_0614	DNA mismatch repair protein MutS	Nham_1215	Nham_1215	Tetratricopeptide TPR_2	[TP0328-TP0095 (0.63719666)]
COG0249	COG0457	Nham_0614	Nham_0614	DNA mismatch repair protein MutS	Nham_3245	Nham_3245	Tetratricopeptide TPR_2	[TP0328-TP0095 (0.63719666)]
COG0249	COG0457	Nham_0614	Nham_0614	DNA mismatch repair protein MutS	Nham_3217	Nham_3217	Tetratricopeptide TPR_2	[TP0328-TP0095 (0.63719666)]
COG0442	COG0459	Nham_2197	Nham_2197	prolyl-tRNA synthetase	Nham_2594	Nham_2594	chaperonin GroEL	[TP0160-TP0030 (0.7719589)]
COG0442	COG0459	Nham_2197	Nham_2197	prolyl-tRNA synthetase	Nham_3196	Nham_3196	chaperonin GroEL	[TP0160-TP0030 (0.7719589)]
COG0442	COG0459	Nham_2197	Nham_2197	prolyl-tRNA synthetase	Nham_1176	Nham_1176	chaperonin GroEL	[TP0160-TP0030 (0.7719589)]
COG0255	COG1354	Nham_1553	Nham_1553	ribosomal protein L29	Nham_1761	Nham_1761	chromosome segregation and condensation protein	[TP0197-TP0691 (0.70609456)]
COG0341	COG2239	Nham_1800	Nham_1800	SecF protein	Nham_3524	Nham_3524	magnesium transporter	[TP0411-TP0917 (0.6093018)]
COG0036	COG1573	Nham_2620	Nham_2620	Ribulose-phosphate 3-epimerase	Nham_2258	Nham_2258	Uracil-DNA glycosylase superfamily	[TP0945-TP0229 (0.685165)]
COG0036	COG1573	Nham_2620	Nham_2620	Ribulose-phosphate 3-epimerase	Nham_3219	Nham_3219	phage SPO1 DNA polymerase-related protein	[TP0945-TP0229 (0.685165)]
COG0217	COG0481	Nham_3525	Nham_3525	protein of unknown function DUF28	Nham_0438	Nham_0438	Small GTP-binding protein domain	[TP0474-TP0510 (0.76600474)]
COG0178	COG0357	Nham_2081	Nham_2081	excinuclease ABC, A subunit	Nham_0104	Nham_0104	methyltransferase GidB	[TP0514-TP0946 (0.8569251)]
COG1815	COG1843	Nham_1392	Nham_1392	flagellar basal body rod protein	Nham_0693	Nham_0693	flagellar hook capping protein	[TP0396-TP0728 (0.83050734)]
COG0472	COG2239	Nham_2802	Nham_2802	glycosyl transferase, family 4	Nham_3524	Nham_3524	magnesium transporter	[TP0345-TP0917 (0.5059451)]
COG0472	COG2239	Nham_1276	Nham_1276	phospho-N-acetylmuramoyl-pentapeptide-	Nham_3524	Nham_3524	magnesium transporter	[TP0345-TP0917 (0.5059451)]
COG0330	COG0772	Nham_0347	Nham_0347	band 7 protein	Nham_1278	Nham_1278	cell cycle protein	[TP0113-TP0501 (0.70068353)]
COG0330	COG0772	Nham_2727	Nham_2727	HflC protein	Nham_1278	Nham_1278	cell cycle protein	[TP0113-TP0501 (0.70068353)]
COG0330	COG0772	Nham_2728	Nham_2728	HflK protein	Nham_1278	Nham_1278	cell cycle protein	[TP0113-TP0501 (0.70068353)]
COG0442	COG1843	Nham_2197	Nham_2197	prolyl-tRNA synthetase	Nham_0693	Nham_0693	flagellar hook capping protein	[TP0160-TP0728 (0.50152636)]
COG0840	COG1558	Nham_0772	Nham_0772	methyl-accepting chemotaxis sensory transducer	Nham_1393	Nham_1393	flagellar basal-body rod protein FlgC	[TP0640-TP0397 (0.8569927)]
COG0840	COG1558	Nham_1045	Nham_1045	methyl-accepting chemotaxis sensory transducer	Nham_1393	Nham_1393	flagellar basal-body rod protein FlgC	[TP0640-TP0397 (0.8569927)]
COG0840	COG1558	Nham_1080	Nham_1080	methyl-accepting chemotaxis sensory transducer	Nham_1393	Nham_1393	flagellar basal-body rod protein FlgC	[TP0640-TP0397 (0.8569927)]
COG0840	COG1558	Nham_0354	Nham_0354	methyl-accepting chemotaxis sensory transducer	Nham_1393	Nham_1393	flagellar basal-body rod protein FlgC	[TP0640-TP0397 (0.8569927)]
COG1109	COG1488	Nham_0458	Nham_0458	phosphoglucomutase/phosphomannomutase	Nham_3403	Nham_3403	Nicotinate phosphoribosyltransferase	[TP0413-TP0628 (0.6598422)]
COG1109	COG1488	Nham_1114	Nham_1114	phosphoglucosamine mutase	Nham_3403	Nham_3403	Nicotinate phosphoribosyltransferase	[TP0413-TP0628 (0.6598422)]
COG0477	COG1432	Nham_3596	Nham_3596	major facilitator superfamily MFS_1	Nham_0180	Nham_0180	protein of unknown function DUF88	[TP0840-TP0894 (0.55999315)]
COG0477	COG1432	Nham_3278	Nham_3278	Drug resistance transporter EmrB/QacA subfamily	Nham_2257	Nham_2257	protein of unknown function DUF88	[TP0840-TP0894 (0.55999315)]
COG0477	COG1432	Nham_3612	Nham_3612	major facilitator superfamily MFS_1	Nham_0180	Nham_0180	protein of unknown function DUF88	[TP0840-TP0894 (0.55999315)]
COG0477	COG1432	Nham_3503	Nham_3503	major facilitator superfamily MFS_1	Nham_0180	Nham_0180	protein of unknown function DUF88	[TP0840-TP0894 (0.55999315)]
COG0477	COG1432	Nham_0615	Nham_0615	Drug resistance transporter EmrB/QacA subfamily	Nham_2257	Nham_2257	protein of unknown function DUF88	[TP0840-TP0894 (0.55999315)]
COG0477	COG1432	Nham_0615	Nham_0615	Drug resistance transporter EmrB/QacA subfamily	Nham_0180	Nham_0180	protein of unknown function DUF88	[TP0840-TP0894 (0.55999315)]
COG0477	COG1432	Nham_2548	Nham_2548	Drug resistance transporter EmrB/QacA subfamily	Nham_2257	Nham_2257	protein of unknown function DUF88	[TP0840-TP0894 (0.55999315)]
COG0477	COG1432	Nham_1405	Nham_1405	major facilitator superfamily MFS_1	Nham_0180	Nham_0180	protein of unknown function DUF88	[TP0840-TP0894 (0.55999315)]
COG0477	COG1432	Nham_0982	Nham_0982	Drug resistance transporter EmrB/QacA subfamily	Nham_2257	Nham_2257	protein of unknown function DUF88	[TP0840-TP0894 (0.55999315)]
COG0477	COG1432	Nham_2864	Nham_2864	Twin-arginine translocation pathway signal	Nham_0180	Nham_0180	protein of unknown function DUF88	[TP0840-TP0894 (0.55999315)]
COG0477	COG1432	Nham_2864	Nham_2864	Twin-arginine translocation pathway signal	Nham_2257	Nham_2257	protein of unknown function DUF88	[TP0840-TP0894 (0.55999315)]
COG0477	COG1432	Nham_2548	Nham_2548	Drug resistance transporter EmrB/QacA subfamily	Nham_0180	Nham_0180	protein of unknown function DUF88	[TP0840-TP0894 (0.55999315)]
COG0477	COG1432	Nham_1867	Nham_1867	major facilitator superfamily MFS_1	Nham_2257	Nham_2257	protein of unknown function DUF88	[TP0840-TP0894 (0.55999315)]
COG0477	COG1432	Nham_3691	Nham_3691	major facilitator superfamily MFS_1	Nham_2257	Nham_2257	protein of unknown function DUF88	[TP0840-TP0894 (0.55999315)]
COG0477	COG1432	Nham_0982	Nham_0982	Drug resistance transporter EmrB/QacA subfamily	Nham_0180	Nham_0180	protein of unknown function DUF88	[TP0840-TP0894 (0.55999315)]
COG0477	COG1432	Nham_1405	Nham_1405	major facilitator superfamily MFS_1	Nham_2257	Nham_2257	protein of unknown function DUF88	[TP0840-TP0894 (0.55999315)]
COG0477	COG1432	Nham_0715	Nham_0715	General substrate transporter	Nham_2257	Nham_2257	protein of unknown function DUF88	[TP0840-TP0894 (0.55999315)]
COG0477	COG1432	Nham_0715	Nham_0715	General substrate transporter	Nham_0180	Nham_0180	protein of unknown function DUF88	[TP0840-TP0894 (0.55999315)]
COG0477	COG1432	Nham_3278	Nham_3278	Drug resistance transporter EmrB/QacA subfamily	Nham_0180	Nham_0180	protein of unknown function DUF88	[TP0840-TP0894 (0.55999315)]
COG0477	COG1432	Nham_1115	Nham_1115	major facilitator superfamily MFS_1	Nham_2257	Nham_2257	protein of unknown function DUF88	[TP0840-TP0894 (0.55999315)]
COG0477	COG1432	Nham_3503	Nham_3503	major facilitator superfamily MFS_1	Nham_2257	Nham_2257	protein of unknown function DUF88	[TP0840-TP0894 (0.55999315)]
COG0477	COG1432	Nham_1867	Nham_1867	major facilitator superfamily MFS_1	Nham_0180	Nham_0180	protein of unknown function DUF88	[TP0840-TP0894 (0.55999315)]
COG0477	COG1432	Nham_2645	Nham_2645	Drug resistance transporter Bcr/CflA subfamily	Nham_0180	Nham_0180	protein of unknown function DUF88	[TP0840-TP0894 (0.55999315)]
COG0477	COG1432	Nham_3691	Nham_3691	major facilitator superfamily MFS_1	Nham_0180	Nham_0180	protein of unknown function DUF88	[TP0840-TP0894 (0.55999315)]
COG0477	COG1432	Nham_3612	Nham_3612	major facilitator superfamily MFS_1	Nham_2257	Nham_2257	protein of unknown function DUF88	[TP0840-TP0894 (0.55999315)]
COG0477	COG1432	Nham_2645	Nham_2645	Drug resistance transporter Bcr/CflA subfamily	Nham_2257	Nham_2257	protein of unknown function DUF88	[TP0840-TP0894 (0.55999315)]
COG0477	COG1432	Nham_3596	Nham_3596	major facilitator superfamily MFS_1	Nham_2257	Nham_2257	protein of unknown function DUF88	[TP0840-TP0894 (0.55999315)]
COG0477	COG1432	Nham_1115	Nham_1115	major facilitator superfamily MFS_1	Nham_0180	Nham_0180	protein of unknown function DUF88	[TP0840-TP0894 (0.55999315)]
COG1214	COG1509	Nham_0018	Nham_0018	peptidase M22, glycoprotease	Nham_2300	Nham_2300	Protein of unknown function DUF160	[TP0876-TP0121 (0.53793955)]
COG0143	COG0217	Nham_2008	Nham_2008	methionyl-tRNA synthetase	Nham_3525	Nham_3525	protein of unknown function DUF28	[TP0798-TP0474 (0.7790581)]
COG0357	COG0442	Nham_0104	Nham_0104	methyltransferase GidB	Nham_2197	Nham_2197	prolyl-tRNA synthetase	[TP0946-TP0160 (0.6515529)]
COG0566	COG2204	Nham_2508	Nham_2508	RNA methyltransferase TrmH, group 3	Nham_1839	Nham_1839	two component, sigma54 specific, transcriptional	[TP0054-TP0519 (0.63495165)]
COG0566	COG2204	Nham_2508	Nham_2508	RNA methyltransferase TrmH, group 3	Nham_2901	Nham_2901	response regulator receiver domain protein	[TP0054-TP0519 (0.63495165)]
COG0566	COG2204	Nham_2508	Nham_2508	RNA methyltransferase TrmH, group 3	Nham_1224	Nham_1224	two component, sigma54 specific, transcriptional	[TP0054-TP0519 (0.63495165)]
COG0566	COG2204	Nham_2508	Nham_2508	RNA methyltransferase TrmH, group 3	Nham_1837	Nham_1837	nitrogen metabolism transcriptional regulator,	[TP0054-TP0519 (0.63495165)]
COG0566	COG2204	Nham_2508	Nham_2508	RNA methyltransferase TrmH, group 3	Nham_0687	Nham_0687	two component, sigma54 specific, transcriptional	[TP0054-TP0519 (0.63495165)]
COG0586	COG1061	Nham_3975	Nham_3975	Uncharacterized membrane-associated	Nham_3708	Nham_3708	helicase-like	[TP0779-TP0380 (0.6968711)]
COG0586	COG1061	Nham_2315	Nham_2315	DedA	Nham_3708	Nham_3708	helicase-like	[TP0779-TP0380 (0.6968711)]
COG0586	COG1061	Nham_0497	Nham_0497	hypothetical protein	Nham_3708	Nham_3708	helicase-like	[TP0779-TP0380 (0.6968711)]
COG0457	COG1256	Nham_1072	Nham_1072	Tetratricopeptide TPR_2	Nham_1332	Nham_1332	Flagellar hook-associated protein	[TP0067-TP0660 (0.6278126)]
COG0457	COG1256	Nham_3217	Nham_3217	Tetratricopeptide TPR_2	Nham_1332	Nham_1332	Flagellar hook-associated protein	[TP0067-TP0660 (0.6278126)]
COG0457	COG1256	Nham_1215	Nham_1215	Tetratricopeptide TPR_2	Nham_1332	Nham_1332	Flagellar hook-associated protein	[TP0067-TP0660 (0.6278126)]
COG0457	COG1256	Nham_3245	Nham_3245	Tetratricopeptide TPR_2	Nham_1332	Nham_1332	Flagellar hook-associated protein	[TP0067-TP0660 (0.6278126)]
COG0564	COG1200	Nham_2859	Nham_2859	Pseudouridine synthase, RluD	Nham_2055	Nham_2055	DEAD/DEAH box helicase-like	[TP0339-TP0687 (0.85149276)]
COG0564	COG1200	Nham_1575	Nham_1575	Pseudouridine synthase, RluD	Nham_2055	Nham_2055	DEAD/DEAH box helicase-like	[TP0339-TP0687 (0.85149276)]
COG0564	COG1200	Nham_0401	Nham_0401	pseudouridine synthase	Nham_2055	Nham_2055	DEAD/DEAH box helicase-like	[TP0339-TP0687 (0.85149276)]
COG0457	COG2080	Nham_3217	Nham_3217	Tetratricopeptide TPR_2	Nham_1039	Nham_1039	(2Fe-2S)-binding	[TP0820-TP0080 (0.6775143)]
COG0457	COG2080	Nham_3217	Nham_3217	Tetratricopeptide TPR_2	Nham_2607	Nham_2607	(2Fe-2S)-binding	[TP0820-TP0080 (0.6775143)]
COG0457	COG2080	Nham_1072	Nham_1072	Tetratricopeptide TPR_2	Nham_2607	Nham_2607	(2Fe-2S)-binding	[TP0820-TP0080 (0.6775143)]
COG0457	COG2080	Nham_1215	Nham_1215	Tetratricopeptide TPR_2	Nham_2607	Nham_2607	(2Fe-2S)-binding	[TP0820-TP0080 (0.6775143)]
COG0457	COG2080	Nham_3245	Nham_3245	Tetratricopeptide TPR_2	Nham_1039	Nham_1039	(2Fe-2S)-binding	[TP0820-TP0080 (0.6775143)]
COG0457	COG2080	Nham_1215	Nham_1215	Tetratricopeptide TPR_2	Nham_1453	Nham_1453	(2Fe-2S)-binding	[TP0820-TP0080 (0.6775143)]
COG0457	COG2080	Nham_3245	Nham_3245	Tetratricopeptide TPR_2	Nham_1453	Nham_1453	(2Fe-2S)-binding	[TP0820-TP0080 (0.6775143)]
COG0457	COG2080	Nham_1215	Nham_1215	Tetratricopeptide TPR_2	Nham_1182	Nham_1182	(2Fe-2S)-binding	[TP0820-TP0080 (0.6775143)]
COG0457	COG2080	Nham_3217	Nham_3217	Tetratricopeptide TPR_2	Nham_1453	Nham_1453	(2Fe-2S)-binding	[TP0820-TP0080 (0.6775143)]
COG0457	COG2080	Nham_1072	Nham_1072	Tetratricopeptide TPR_2	Nham_1182	Nham_1182	(2Fe-2S)-binding	[TP0820-TP0080 (0.6775143)]
COG0457	COG2080	Nham_3217	Nham_3217	Tetratricopeptide TPR_2	Nham_1182	Nham_1182	(2Fe-2S)-binding	[TP0820-TP0080 (0.6775143)]
COG0457	COG2080	Nham_1072	Nham_1072	Tetratricopeptide TPR_2	Nham_1453	Nham_1453	(2Fe-2S)-binding	[TP0820-TP0080 (0.6775143)]
COG0457	COG2080	Nham_3245	Nham_3245	Tetratricopeptide TPR_2	Nham_1182	Nham_1182	(2Fe-2S)-binding	[TP0820-TP0080 (0.6775143)]
COG0457	COG2080	Nham_1072	Nham_1072	Tetratricopeptide TPR_2	Nham_1039	Nham_1039	(2Fe-2S)-binding	[TP0820-TP0080 (0.6775143)]
COG0457	COG2080	Nham_1215	Nham_1215	Tetratricopeptide TPR_2	Nham_1039	Nham_1039	(2Fe-2S)-binding	[TP0820-TP0080 (0.6775143)]
COG0457	COG2080	Nham_3245	Nham_3245	Tetratricopeptide TPR_2	Nham_2607	Nham_2607	(2Fe-2S)-binding	[TP0820-TP0080 (0.6775143)]
COG0636	COG1512	Nham_0268	Nham_0268	H+-transporting two-sector ATPase, C subunit	Nham_3401	Nham_3401	protein of unknown function DUF477	[TP0430-TP0561 (0.5857341)]
COG0457	COG2812	Nham_1072	Nham_1072	Tetratricopeptide TPR_2	Nham_0462	Nham_0462	DNA polymerase III, subunits gamma and tau	[TP0067-TP1005 (0.5652097)]
COG0457	COG2812	Nham_1215	Nham_1215	Tetratricopeptide TPR_2	Nham_0462	Nham_0462	DNA polymerase III, subunits gamma and tau	[TP0067-TP1005 (0.5652097)]
COG0457	COG2812	Nham_3245	Nham_3245	Tetratricopeptide TPR_2	Nham_0462	Nham_0462	DNA polymerase III, subunits gamma and tau	[TP0067-TP1005 (0.5652097)]
COG0457	COG2812	Nham_3217	Nham_3217	Tetratricopeptide TPR_2	Nham_0462	Nham_0462	DNA polymerase III, subunits gamma and tau	[TP0067-TP1005 (0.5652097)]
COG0457	COG1396	Nham_3217	Nham_3217	Tetratricopeptide TPR_2	Nham_0026	Nham_0026	transcriptional regulator, XRE family	[TP0648-TP0461 (0.6214171)]
COG0457	COG1396	Nham_3245	Nham_3245	Tetratricopeptide TPR_2	Nham_1107	Nham_1107	transcriptional regulator, XRE family	[TP0648-TP0461 (0.6214171)]
COG0457	COG1396	Nham_3217	Nham_3217	Tetratricopeptide TPR_2	Nham_1107	Nham_1107	transcriptional regulator, XRE family	[TP0648-TP0461 (0.6214171)]
COG0457	COG1396	Nham_1072	Nham_1072	Tetratricopeptide TPR_2	Nham_0026	Nham_0026	transcriptional regulator, XRE family	[TP0648-TP0461 (0.6214171)]
COG0457	COG1396	Nham_1215	Nham_1215	Tetratricopeptide TPR_2	Nham_0026	Nham_0026	transcriptional regulator, XRE family	[TP0648-TP0461 (0.6214171)]
COG0457	COG1396	Nham_3245	Nham_3245	Tetratricopeptide TPR_2	Nham_0026	Nham_0026	transcriptional regulator, XRE family	[TP0648-TP0461 (0.6214171)]
COG0457	COG1396	Nham_1072	Nham_1072	Tetratricopeptide TPR_2	Nham_1107	Nham_1107	transcriptional regulator, XRE family	[TP0648-TP0461 (0.6214171)]
COG0457	COG1396	Nham_1215	Nham_1215	Tetratricopeptide TPR_2	Nham_1107	Nham_1107	transcriptional regulator, XRE family	[TP0648-TP0461 (0.6214171)]
COG0237	COG1493	Nham_0114	Nham_0114	Dephospho-CoA kinase	Nham_0441	Nham_0441	HPr kinase	[TP0296-TP0591 (0.7885255)]
COG0322	COG1432	Nham_3146	Nham_3146	excinuclease ABC, C subunit	Nham_2257	Nham_2257	protein of unknown function DUF88	[TP0472-TP0894 (0.7171434)]
COG0322	COG1432	Nham_3146	Nham_3146	excinuclease ABC, C subunit	Nham_0180	Nham_0180	protein of unknown function DUF88	[TP0472-TP0894 (0.7171434)]
COG0124	COG0124	Nham_3154	Nham_3154	histidyl-tRNA synthetase	Nham_3154	Nham_3154	histidyl-tRNA synthetase	[TP0641-TP0641 (0.67365265)]
COG1377	COG1512	Nham_1397	Nham_1397	flagellar biosynthetic protein FlhB	Nham_3401	Nham_3401	protein of unknown function DUF477	[TP0715-TP0561 (0.6628788)]
COG0768	COG0815	Nham_1273	Nham_1273	Peptidoglycan glycosyltransferase	Nham_0025	Nham_0025	apolipoprotein N-acyltransferase	[TP0500-TP0252 (0.87159187)]
COG0420	COG1256	Nham_2831	Nham_2831	metallophosphoesterase	Nham_1332	Nham_1332	Flagellar hook-associated protein	[TP0626-TP0660 (0.6120698)]
COG1214	COG3439	Nham_0018	Nham_0018	peptidase M22, glycoprotease	Nham_1910	Nham_1910	protein of unknown function DUF302	[TP0876-TP0895 (0.56457245)]
COG1214	COG3439	Nham_0018	Nham_0018	peptidase M22, glycoprotease	Nham_2874	Nham_2874	protein of unknown function DUF302	[TP0876-TP0895 (0.56457245)]
COG0442	COG1344	Nham_2197	Nham_2197	prolyl-tRNA synthetase	Nham_1337	Nham_1337	hypothetical protein	[TP0160-TP0792 (0.6929264), TP0160-TP0659 (0.5927278)]
COG0211	COG1536	Nham_0515	Nham_0515	ribosomal protein L27	Nham_0690	Nham_0690	flagellar motor switch protein FliG	[TP0743-TP0400 (0.6311798)]
COG1558	COG4591	Nham_1393	Nham_1393	flagellar basal-body rod protein FlgC	Nham_2196	Nham_2196	Lipoprotein releasing system, transmembrane	[TP0397-TP0582 (0.5810855)]
COG0486	COG0803	Nham_0106	Nham_0106	tRNA modification GTPase TrmE	Nham_3426	Nham_3426	periplasmic solute binding protein	[TP0550-TP0163 (0.74372905)]
COG1536	COG1595	Nham_0690	Nham_0690	flagellar motor switch protein FliG	Nham_3570	Nham_3570	sigma-24 (FecI-like)	[TP0400-TP0092 (0.64304686)]
COG1536	COG1595	Nham_0690	Nham_0690	flagellar motor switch protein FliG	Nham_0213	Nham_0213	sigma-24 (FecI-like)	[TP0400-TP0092 (0.64304686)]
COG1536	COG1595	Nham_0690	Nham_0690	flagellar motor switch protein FliG	Nham_2674	Nham_2674	sigma-24 (FecI-like)	[TP0400-TP0092 (0.64304686)]
COG1536	COG1595	Nham_0690	Nham_0690	flagellar motor switch protein FliG	Nham_2659	Nham_2659	sigma-24 (FecI-like)	[TP0400-TP0092 (0.64304686)]
COG1536	COG1595	Nham_0690	Nham_0690	flagellar motor switch protein FliG	Nham_3572	Nham_3572	sigma-24 (FecI-like)	[TP0400-TP0092 (0.64304686)]
COG1536	COG1595	Nham_0690	Nham_0690	flagellar motor switch protein FliG	Nham_3681	Nham_3681	sigma-24 (FecI-like)	[TP0400-TP0092 (0.64304686)]
COG0687	COG1057	Nham_1501	Nham_1501	extracellular solute-binding protein, family 1	Nham_0521	Nham_0521	nicotinate-nucleotide adenylyltransferase family	[TP0655-TP0741 (0.7061969)]
COG1558	COG4786	Nham_1393	Nham_1393	flagellar basal-body rod protein FlgC	Nham_1383	Nham_1383	Flagellar basal-body rod FlgG	[TP0397-TP0961 (0.74447966)]
COG1558	COG4786	Nham_1393	Nham_1393	flagellar basal-body rod protein FlgC	Nham_1384	Nham_1384	flagellar basal body rod protein	[TP0397-TP0961 (0.74447966)]
COG0012	COG0608	Nham_3101	Nham_3101	hypothetical protein	Nham_2307	Nham_2307	single-stranded-DNA-specific exonuclease RecJ	[TP0124-TP0704 (0.626838)]
COG2257	COG4786	Nham_1578	Nham_1578	type III secretion protein	Nham_1384	Nham_1384	flagellar basal body rod protein	[TP0911-TP0961 (0.5510204)]
COG2257	COG4786	Nham_1578	Nham_1578	type III secretion protein	Nham_1383	Nham_1383	Flagellar basal-body rod FlgG	[TP0911-TP0961 (0.5510204)]
COG0739	COG0773	Nham_2335	Nham_2335	peptidase M23B	Nham_1280	Nham_1280	UDP-N-acetylmuramate--alanine ligase	[TP0782-TP0341 (0.8145237)]
COG0739	COG0773	Nham_1795	Nham_1795	peptidase M23B	Nham_1280	Nham_1280	UDP-N-acetylmuramate--alanine ligase	[TP0782-TP0341 (0.8145237)]
COG0739	COG0773	Nham_0660	Nham_0660	peptidase M23B	Nham_1280	Nham_1280	UDP-N-acetylmuramate--alanine ligase	[TP0782-TP0341 (0.8145237)]
COG0739	COG0773	Nham_3764	Nham_3764	hypothetical protein	Nham_1280	Nham_1280	UDP-N-acetylmuramate--alanine ligase	[TP0782-TP0341 (0.8145237)]
COG0050	COG0457	Nham_1543	Nham_1543	translation elongation factor Tu	Nham_1215	Nham_1215	Tetratricopeptide TPR_2	[TP0187-TP0067 (0.7854602)]
COG0050	COG0457	Nham_1543	Nham_1543	translation elongation factor Tu	Nham_3245	Nham_3245	Tetratricopeptide TPR_2	[TP0187-TP0067 (0.7854602)]
COG0050	COG0457	Nham_1543	Nham_1543	translation elongation factor Tu	Nham_3217	Nham_3217	Tetratricopeptide TPR_2	[TP0187-TP0067 (0.7854602)]
COG0050	COG0457	Nham_1543	Nham_1543	translation elongation factor Tu	Nham_1072	Nham_1072	Tetratricopeptide TPR_2	[TP0187-TP0067 (0.7854602)]
COG0257	COG0564	Nham_1214	Nham_1214	ribosomal protein L36	Nham_0401	Nham_0401	pseudouridine synthase	[TP0209-TP0154 (0.634929)]
COG0257	COG0564	Nham_1214	Nham_1214	ribosomal protein L36	Nham_1575	Nham_1575	Pseudouridine synthase, RluD	[TP0209-TP0154 (0.634929)]
COG0257	COG0564	Nham_1214	Nham_1214	ribosomal protein L36	Nham_2859	Nham_2859	Pseudouridine synthase, RluD	[TP0209-TP0154 (0.634929)]
COG1108	COG1512	Nham_3427	Nham_3427	ABC-3	Nham_3401	Nham_3401	protein of unknown function DUF477	[TP0036-TP0561 (0.5857341)]
COG0739	COG2239	Nham_0660	Nham_0660	peptidase M23B	Nham_3524	Nham_3524	magnesium transporter	[TP0155-TP0917 (0.6343327)]
COG0739	COG2239	Nham_1795	Nham_1795	peptidase M23B	Nham_3524	Nham_3524	magnesium transporter	[TP0155-TP0917 (0.6343327)]
COG0739	COG2239	Nham_3764	Nham_3764	hypothetical protein	Nham_3524	Nham_3524	magnesium transporter	[TP0155-TP0917 (0.6343327)]
COG0739	COG2239	Nham_2335	Nham_2335	peptidase M23B	Nham_3524	Nham_3524	magnesium transporter	[TP0155-TP0917 (0.6343327)]
COG0210	COG0305	Nham_2739	Nham_2739	UvrD/REP helicase	Nham_2289	Nham_2289	replicative DNA helicase	[TP0102-TP0058 (0.8842861)]
COG0210	COG0305	Nham_3768	Nham_3768	UvrD/REP helicase	Nham_2289	Nham_2289	replicative DNA helicase	[TP0102-TP0058 (0.8842861)]
COG0621	COG0739	Nham_3574	Nham_3574	MiaB-like tRNA modifying enzyme	Nham_3764	Nham_3764	hypothetical protein	[TP0269-TP0702 (0.8475093)]
COG0621	COG0739	Nham_0021	Nham_0021	tRNA-i(6)A37 modification enzyme MiaB	Nham_2335	Nham_2335	peptidase M23B	[TP0269-TP0702 (0.8475093)]
COG0621	COG0739	Nham_3574	Nham_3574	MiaB-like tRNA modifying enzyme	Nham_0660	Nham_0660	peptidase M23B	[TP0269-TP0702 (0.8475093)]
COG0621	COG0739	Nham_0021	Nham_0021	tRNA-i(6)A37 modification enzyme MiaB	Nham_1795	Nham_1795	peptidase M23B	[TP0269-TP0702 (0.8475093)]
COG0621	COG0739	Nham_3574	Nham_3574	MiaB-like tRNA modifying enzyme	Nham_2335	Nham_2335	peptidase M23B	[TP0269-TP0702 (0.8475093)]
COG0621	COG0739	Nham_0021	Nham_0021	tRNA-i(6)A37 modification enzyme MiaB	Nham_3764	Nham_3764	hypothetical protein	[TP0269-TP0702 (0.8475093)]
COG0621	COG0739	Nham_3574	Nham_3574	MiaB-like tRNA modifying enzyme	Nham_1795	Nham_1795	peptidase M23B	[TP0269-TP0702 (0.8475093)]
COG0621	COG0739	Nham_0021	Nham_0021	tRNA-i(6)A37 modification enzyme MiaB	Nham_0660	Nham_0660	peptidase M23B	[TP0269-TP0702 (0.8475093)]
COG0257	COG1057	Nham_1214	Nham_1214	ribosomal protein L36	Nham_0521	Nham_0521	nicotinate-nucleotide adenylyltransferase family	[TP0209-TP0741 (0.64932555)]
