# Supplementary material for: The Binary Protein Interactome of Treponema pallidum – The Syphilis Spirochete
Source: PLoS One. 2008 May 28;3(5):e2292. doi: 10.1371/journal.pone.0002292 (PMC2386257; doi:10.1371/journal.pone.0002292)
Supplement: Data S1 — Predicted protein-protein interactions based on our Treponema pallidum data; zip archive containing 372 files with one file per species. (6.09 MB ZIP) [file pone.0002292.s006.zip › bacteria/Nitrobacter_winogradskyi.tab]

323098 Nitrobacter winogradskyi
COG A	COG B	Locus Id A	Preferred Name(s) A	Annotation A	Locus Id B	Preferred Name(s) B	Annotation B	T. pallidum interaction
COG0186	COG1475	Nwi_1373	rpsQ	Ribosomal protein S17 {UniProtKB/TrEMBL:Q3SSV7}	Nwi_0816	Nwi_0816	ParB-like nuclease {UniProtKB/TrEMBL:Q3SUG0}	[TP0198-TP0271 (0.71912634)]
COG0186	COG1475	Nwi_1373	rpsQ	Ribosomal protein S17 {UniProtKB/TrEMBL:Q3SSV7}	Nwi_0094	Nwi_0094	ParB-like partition protein	[TP0198-TP0271 (0.71912634)]
COG0186	COG1475	Nwi_1373	rpsQ	Ribosomal protein S17 {UniProtKB/TrEMBL:Q3SSV7}	Nwi_2123	Nwi_2123	Hypothetical protein {UniProtKB/TrEMBL:Q3SQR3}	[TP0198-TP0271 (0.71912634)]
COG0186	COG1475	Nwi_1373	rpsQ	Ribosomal protein S17 {UniProtKB/TrEMBL:Q3SSV7}	Nwi_2859	Nwi_2859	ParB-like nuclease {UniProtKB/TrEMBL:Q3SNN2}	[TP0198-TP0271 (0.71912634)]
COG0186	COG1475	Nwi_1373	rpsQ	Ribosomal protein S17 {UniProtKB/TrEMBL:Q3SSV7}	Nwi_2933	Nwi_2933	ParB-like nuclease {UniProtKB/TrEMBL:Q3SNF8}	[TP0198-TP0271 (0.71912634)]
COG0186	COG1475	Nwi_1373	rpsQ	Ribosomal protein S17 {UniProtKB/TrEMBL:Q3SSV7}	Nwi_3089	Nwi_3089	Hypothetical protein {UniProtKB/TrEMBL:Q3SN05}	[TP0198-TP0271 (0.71912634)]
COG0608	COG0817	Nwi_1645	Nwi_1645	RecJ exonuclease {UniProtKB/TrEMBL:Q3SS35}	Nwi_2726	ruvC	Crossover junction endodeoxyribonuclease ruvC (EC 3.1.22.4) (Holliday junction nuclease ruvC) (Holliday junction resolvase ruvC)	[TP0704-TP0517 (0.81382185)]
COG0845	COG4591	Nwi_2042	Nwi_2042	Secretion protein HlyD {UniProtKB/TrEMBL:Q3SQZ0}	Nwi_1864	Nwi_1864	Lipoprotein releasing system, transmembrane	[TP0965-TP0582 (0.8143851)]
COG0845	COG4591	Nwi_3030	Nwi_3030	Secretion protein HlyD precursor	Nwi_1864	Nwi_1864	Lipoprotein releasing system, transmembrane	[TP0965-TP0582 (0.8143851)]
COG0845	COG4591	Nwi_2284	Nwi_2284	Secretion protein HlyD {UniProtKB/TrEMBL:Q3SQA3}	Nwi_1864	Nwi_1864	Lipoprotein releasing system, transmembrane	[TP0965-TP0582 (0.8143851)]
COG0845	COG4591	Nwi_1456	Nwi_1456	Secretion protein HlyD precursor	Nwi_1864	Nwi_1864	Lipoprotein releasing system, transmembrane	[TP0965-TP0582 (0.8143851)]
COG0845	COG4591	Nwi_0536	Nwi_0536	Type I secretion membrane fusion protein, HlyD	Nwi_1864	Nwi_1864	Lipoprotein releasing system, transmembrane	[TP0965-TP0582 (0.8143851)]
COG0845	COG4591	Nwi_2912	Nwi_2912	Secretion protein HlyD precursor	Nwi_1864	Nwi_1864	Lipoprotein releasing system, transmembrane	[TP0965-TP0582 (0.8143851)]
COG0845	COG4591	Nwi_0963	Nwi_0963	Type I secretion membrane fusion protein, HlyD	Nwi_1864	Nwi_1864	Lipoprotein releasing system, transmembrane	[TP0965-TP0582 (0.8143851)]
COG0845	COG4591	Nwi_1523	Nwi_1523	Secretion protein HlyD {UniProtKB/TrEMBL:Q3SSF7}	Nwi_1864	Nwi_1864	Lipoprotein releasing system, transmembrane	[TP0965-TP0582 (0.8143851)]
COG0845	COG4591	Nwi_3130	Nwi_3130	Secretion protein HlyD precursor	Nwi_1864	Nwi_1864	Lipoprotein releasing system, transmembrane	[TP0965-TP0582 (0.8143851)]
COG0845	COG4591	Nwi_1266	Nwi_1266	Secretion protein HlyD {UniProtKB/TrEMBL:Q3ST64}	Nwi_1864	Nwi_1864	Lipoprotein releasing system, transmembrane	[TP0965-TP0582 (0.8143851)]
COG0845	COG4591	Nwi_2742	Nwi_2742	Secretion protein HlyD precursor	Nwi_1864	Nwi_1864	Lipoprotein releasing system, transmembrane	[TP0965-TP0582 (0.8143851)]
COG0845	COG4591	Nwi_3039	Nwi_3039	Secretion protein HlyD precursor	Nwi_1864	Nwi_1864	Lipoprotein releasing system, transmembrane	[TP0965-TP0582 (0.8143851)]
COG0617	COG0860	Nwi_2622	Nwi_2622	Polynucleotide adenylyltransferase region	Nwi_1719	Nwi_1719	Cell wall hydrolase/autolysin precursor	[TP0270-TP0247 (0.76828843)]
COG0201	COG0550	Nwi_1384	Nwi_1384	SecY protein {UniProtKB/TrEMBL:Q3SSU6}	Nwi_1712	Nwi_1712	DNA topoisomerase I {UniProtKB/TrEMBL:Q3SRW8}	[TP0208-TP0394 (0.8044664)]
COG0768	COG2812	Nwi_1045	Nwi_1045	Penicillin-binding protein, transpeptidase	Nwi_0369	Nwi_0369	DNA polymerase III gamma/tau subunits	[TP0500-TP1005 (0.655462)]
COG0180	COG0564	Nwi_0216	Nwi_0216	Tryptophanyl-tRNA synthetase, class Ib	Nwi_1394	Nwi_1394	Pseudouridine synthase, RluD	[TP0632-TP0339 (0.7885255)]
COG0180	COG0564	Nwi_0216	Nwi_0216	Tryptophanyl-tRNA synthetase, class Ib	Nwi_0315	Nwi_0315	Pseudouridine synthase {UniProtKB/TrEMBL:Q3SVV9}	[TP0632-TP0339 (0.7885255)]
COG0180	COG0564	Nwi_0216	Nwi_0216	Tryptophanyl-tRNA synthetase, class Ib	Nwi_2431	Nwi_2431	Pseudouridine synthase, RluD	[TP0632-TP0339 (0.7885255)]
COG0090	COG0223	Nwi_1367	rplB	Ribosomal protein L2 {UniProtKB/TrEMBL:Q3SSW3}	Nwi_3065	Nwi_3065	Methionyl-tRNA formyltransferase	[TP0192-TP0756 (0.8610547)]
COG0632	COG2255	Nwi_2725	ruvA	Holliday junction ATP-dependent DNA helicase ruvA (EC 3.6.1.-)	Nwi_2724	ruvB	Holliday junction ATP-dependent DNA helicase ruvB (EC 3.6.1.-)	[TP0543-TP0162 (0.9659884)]
COG0462	COG0817	Nwi_2501	Nwi_2501	Ribose-phosphate pyrophosphokinase	Nwi_2726	ruvC	Crossover junction endodeoxyribonuclease ruvC (EC 3.1.22.4) (Holliday junction nuclease ruvC) (Holliday junction resolvase ruvC)	[TP0294-TP0517 (0.54911256)]
COG0125	COG0586	Nwi_1464	Nwi_1464	Thymidylate kinase {UniProtKB/TrEMBL:Q3SSL6}	Nwi_1652	Nwi_1652	DedA {UniProtKB/TrEMBL:Q3SS28}	[TP0354-TP0779 (0.67954355)]
COG0257	COG0577	Nwi_0983	Nwi_0983	Ribosomal protein L36 {UniProtKB/TrEMBL:Q3STZ6}	Nwi_2669	Nwi_2669	Hypothetical protein precursor	[TP0209-TP0962 (0.5903608)]
COG0257	COG0577	Nwi_0983	Nwi_0983	Ribosomal protein L36 {UniProtKB/TrEMBL:Q3STZ6}	Nwi_2041	Nwi_2041	ABC transporter, ATPase subunit	[TP0209-TP0962 (0.5903608)]
COG1291	COG1684	Nwi_1236	Nwi_1236	MotA/TolQ/ExbB proton channel	Nwi_1136	Nwi_1136	Flagellar biosynthesis protein FliR precursor	[TP0725-TP0716 (0.9601814)]
COG0495	COG1214	Nwi_0091	Nwi_0091	Leucyl-tRNA synthetase class Ia	Nwi_0011	Nwi_0011	Peptidase M22, glycoprotease	[TP0586-TP0876 (0.5571989)]
COG0192	COG0592	Nwi_2378	Nwi_2378	S-adenosylmethionine synthetase	Nwi_0002	Nwi_0002	DNA polymerase III, beta chain	[TP0794-TP0002 (0.8412751)]
COG0360	COG0616	Nwi_1691	rpsF	Ribosomal protein S6 {UniProtKB/TrEMBL:Q3SRY9}	Nwi_2589	Nwi_2589	Peptidase S49 {UniProtKB/TrEMBL:Q3SPE9}	[TP0063-TP0997 (0.6657489)]
COG0360	COG0616	Nwi_1691	rpsF	Ribosomal protein S6 {UniProtKB/TrEMBL:Q3SRY9}	Nwi_0059	Nwi_0059	Peptidase S49, SppA precursor	[TP0063-TP0997 (0.6657489)]
COG0125	COG0457	Nwi_1464	Nwi_1464	Thymidylate kinase {UniProtKB/TrEMBL:Q3SSL6}	Nwi_0984	Nwi_0984	TPR repeat protein precursor	[TP0354-TP0648 (0.5206915)]
COG0125	COG0457	Nwi_1464	Nwi_1464	Thymidylate kinase {UniProtKB/TrEMBL:Q3SSL6}	Nwi_0964	Nwi_0964	TPR repeat and WD-40 repeat protein	[TP0354-TP0648 (0.5206915)]
COG0125	COG0457	Nwi_1464	Nwi_1464	Thymidylate kinase {UniProtKB/TrEMBL:Q3SSL6}	Nwi_2594	Nwi_2594	TPR repeat protein precursor	[TP0354-TP0648 (0.5206915)]
COG0125	COG0457	Nwi_1464	Nwi_1464	Thymidylate kinase {UniProtKB/TrEMBL:Q3SSL6}	Nwi_0167	Nwi_0167	TPR repeat protein {UniProtKB/TrEMBL:Q3SWA6}	[TP0354-TP0648 (0.5206915)]
COG0860	COG1396	Nwi_1719	Nwi_1719	Cell wall hydrolase/autolysin precursor	Nwi_0662	Nwi_0662	Transcriptional regulator, XRE family	[TP0247-TP0461 (0.8100859)]
COG0860	COG1396	Nwi_1719	Nwi_1719	Cell wall hydrolase/autolysin precursor	Nwi_0019	Nwi_0019	Transcriptional regulator, XRE family	[TP0247-TP0461 (0.8100859)]
COG0860	COG1396	Nwi_1719	Nwi_1719	Cell wall hydrolase/autolysin precursor	Nwi_2926	Nwi_2926	Transcriptional regulator, XRE family	[TP0247-TP0461 (0.8100859)]
COG0860	COG1396	Nwi_1719	Nwi_1719	Cell wall hydrolase/autolysin precursor	Nwi_0830	Nwi_0830	Transcriptional regulator, XRE family	[TP0247-TP0461 (0.8100859)]
COG0265	COG0333	Nwi_1195	Nwi_1195	Peptidase S1C, Do precursor	Nwi_0497	rpmF	Ribosomal protein S32 {UniProtKB/TrEMBL:Q3SVC7}	[TP0773-TP0807 (0.5060325)]
COG0265	COG0333	Nwi_2934	Nwi_2934	Trypsin-like serine proteases precursor	Nwi_0497	rpmF	Ribosomal protein S32 {UniProtKB/TrEMBL:Q3SVC7}	[TP0773-TP0807 (0.5060325)]
COG0265	COG0333	Nwi_2346	Nwi_2346	Peptidase S1C, Do precursor	Nwi_0497	rpmF	Ribosomal protein S32 {UniProtKB/TrEMBL:Q3SVC7}	[TP0773-TP0807 (0.5060325)]
COG0265	COG0333	Nwi_1391	Nwi_1391	Peptidase S1C, Do precursor	Nwi_0497	rpmF	Ribosomal protein S32 {UniProtKB/TrEMBL:Q3SVC7}	[TP0773-TP0807 (0.5060325)]
COG0265	COG0333	Nwi_0744	Nwi_0744	Trypsin-like serine proteases	Nwi_0497	rpmF	Ribosomal protein S32 {UniProtKB/TrEMBL:Q3SVC7}	[TP0773-TP0807 (0.5060325)]
COG0495	COG0761	Nwi_0091	Nwi_0091	Leucyl-tRNA synthetase class Ia	Nwi_2689	Nwi_2689	LytB protein {UniProtKB/TrEMBL:Q3SP49}	[TP0586-TP0547 (0.63095015)]
COG0495	COG0761	Nwi_0091	Nwi_0091	Leucyl-tRNA synthetase class Ia	Nwi_2266	Nwi_2266	LytB protein {UniProtKB/TrEMBL:Q3SQC1}	[TP0586-TP0547 (0.63095015)]
COG1536	COG1677	Nwi_0598	Nwi_0598	Flagellar motor switch protein FliG	Nwi_1134	Nwi_1134	Flagellar hook-basal body complex protein FliE	[TP0026-TP0398 (0.81876683)]
COG0820	COG2812	Nwi_2806	Nwi_2806	Hypothetical protein {UniProtKB/TrEMBL:Q3SNT2}	Nwi_0369	Nwi_0369	DNA polymerase III gamma/tau subunits	[TP0068-TP1005 (0.60435057)]
COG0771	COG1815	Nwi_1049	Nwi_1049	UDP-N-acetylmuramoylalanine-D-glutamate ligase	Nwi_1132	Nwi_1132	Flagellar basal body rod protein	[TP0903-TP0396 (0.6336193)]
COG1684	COG2239	Nwi_1136	Nwi_1136	Flagellar biosynthesis protein FliR precursor	Nwi_2728	Nwi_2728	Divalent cation transporter	[TP0716-TP0917 (0.5059451)]
COG0272	COG1396	Nwi_1062	Nwi_1062	NAD-dependent DNA ligase	Nwi_2926	Nwi_2926	Transcriptional regulator, XRE family	[TP0634-TP0461 (0.7134334)]
COG0272	COG1396	Nwi_1062	Nwi_1062	NAD-dependent DNA ligase	Nwi_0830	Nwi_0830	Transcriptional regulator, XRE family	[TP0634-TP0461 (0.7134334)]
COG0272	COG1396	Nwi_1062	Nwi_1062	NAD-dependent DNA ligase	Nwi_0019	Nwi_0019	Transcriptional regulator, XRE family	[TP0634-TP0461 (0.7134334)]
COG0272	COG1396	Nwi_1062	Nwi_1062	NAD-dependent DNA ligase	Nwi_0662	Nwi_0662	Transcriptional regulator, XRE family	[TP0634-TP0461 (0.7134334)]
COG1509	COG1509	Nwi_1641	Nwi_1641	Hypothetical protein {UniProtKB/TrEMBL:Q3SS39}	Nwi_1641	Nwi_1641	Hypothetical protein {UniProtKB/TrEMBL:Q3SS39}	[TP0121-TP0121 (0.7367639)]
COG0577	COG0845	Nwi_2669	Nwi_2669	Hypothetical protein precursor	Nwi_2742	Nwi_2742	Secretion protein HlyD precursor	[TP0963-TP0965 (0.93032813)]
COG0577	COG0845	Nwi_2669	Nwi_2669	Hypothetical protein precursor	Nwi_1523	Nwi_1523	Secretion protein HlyD {UniProtKB/TrEMBL:Q3SSF7}	[TP0963-TP0965 (0.93032813)]
COG0577	COG0845	Nwi_2669	Nwi_2669	Hypothetical protein precursor	Nwi_1456	Nwi_1456	Secretion protein HlyD precursor	[TP0963-TP0965 (0.93032813)]
COG0577	COG0845	Nwi_2041	Nwi_2041	ABC transporter, ATPase subunit	Nwi_3039	Nwi_3039	Secretion protein HlyD precursor	[TP0963-TP0965 (0.93032813)]
COG0577	COG0845	Nwi_2669	Nwi_2669	Hypothetical protein precursor	Nwi_1266	Nwi_1266	Secretion protein HlyD {UniProtKB/TrEMBL:Q3ST64}	[TP0963-TP0965 (0.93032813)]
COG0577	COG0845	Nwi_2041	Nwi_2041	ABC transporter, ATPase subunit	Nwi_2742	Nwi_2742	Secretion protein HlyD precursor	[TP0963-TP0965 (0.93032813)]
COG0577	COG0845	Nwi_2669	Nwi_2669	Hypothetical protein precursor	Nwi_2912	Nwi_2912	Secretion protein HlyD precursor	[TP0963-TP0965 (0.93032813)]
COG0577	COG0845	Nwi_2041	Nwi_2041	ABC transporter, ATPase subunit	Nwi_3130	Nwi_3130	Secretion protein HlyD precursor	[TP0963-TP0965 (0.93032813)]
COG0577	COG0845	Nwi_2669	Nwi_2669	Hypothetical protein precursor	Nwi_2284	Nwi_2284	Secretion protein HlyD {UniProtKB/TrEMBL:Q3SQA3}	[TP0963-TP0965 (0.93032813)]
COG0577	COG0845	Nwi_2041	Nwi_2041	ABC transporter, ATPase subunit	Nwi_2912	Nwi_2912	Secretion protein HlyD precursor	[TP0963-TP0965 (0.93032813)]
COG0577	COG0845	Nwi_2669	Nwi_2669	Hypothetical protein precursor	Nwi_0963	Nwi_0963	Type I secretion membrane fusion protein, HlyD	[TP0963-TP0965 (0.93032813)]
COG0577	COG0845	Nwi_2041	Nwi_2041	ABC transporter, ATPase subunit	Nwi_1266	Nwi_1266	Secretion protein HlyD {UniProtKB/TrEMBL:Q3ST64}	[TP0963-TP0965 (0.93032813)]
COG0577	COG0845	Nwi_2041	Nwi_2041	ABC transporter, ATPase subunit	Nwi_2042	Nwi_2042	Secretion protein HlyD {UniProtKB/TrEMBL:Q3SQZ0}	[TP0963-TP0965 (0.93032813)]
COG0577	COG0845	Nwi_2669	Nwi_2669	Hypothetical protein precursor	Nwi_3130	Nwi_3130	Secretion protein HlyD precursor	[TP0963-TP0965 (0.93032813)]
COG0577	COG0845	Nwi_2669	Nwi_2669	Hypothetical protein precursor	Nwi_0536	Nwi_0536	Type I secretion membrane fusion protein, HlyD	[TP0963-TP0965 (0.93032813)]
COG0577	COG0845	Nwi_2669	Nwi_2669	Hypothetical protein precursor	Nwi_3030	Nwi_3030	Secretion protein HlyD precursor	[TP0963-TP0965 (0.93032813)]
COG0577	COG0845	Nwi_2041	Nwi_2041	ABC transporter, ATPase subunit	Nwi_1523	Nwi_1523	Secretion protein HlyD {UniProtKB/TrEMBL:Q3SSF7}	[TP0963-TP0965 (0.93032813)]
COG0577	COG0845	Nwi_2041	Nwi_2041	ABC transporter, ATPase subunit	Nwi_1456	Nwi_1456	Secretion protein HlyD precursor	[TP0963-TP0965 (0.93032813)]
COG0577	COG0845	Nwi_2669	Nwi_2669	Hypothetical protein precursor	Nwi_2042	Nwi_2042	Secretion protein HlyD {UniProtKB/TrEMBL:Q3SQZ0}	[TP0963-TP0965 (0.93032813)]
COG0577	COG0845	Nwi_2041	Nwi_2041	ABC transporter, ATPase subunit	Nwi_2284	Nwi_2284	Secretion protein HlyD {UniProtKB/TrEMBL:Q3SQA3}	[TP0963-TP0965 (0.93032813)]
COG0577	COG0845	Nwi_2041	Nwi_2041	ABC transporter, ATPase subunit	Nwi_3030	Nwi_3030	Secretion protein HlyD precursor	[TP0963-TP0965 (0.93032813)]
COG0577	COG0845	Nwi_2669	Nwi_2669	Hypothetical protein precursor	Nwi_3039	Nwi_3039	Secretion protein HlyD precursor	[TP0963-TP0965 (0.93032813)]
COG0577	COG0845	Nwi_2041	Nwi_2041	ABC transporter, ATPase subunit	Nwi_0963	Nwi_0963	Type I secretion membrane fusion protein, HlyD	[TP0963-TP0965 (0.93032813)]
COG0577	COG0845	Nwi_2041	Nwi_2041	ABC transporter, ATPase subunit	Nwi_0536	Nwi_0536	Type I secretion membrane fusion protein, HlyD	[TP0963-TP0965 (0.93032813)]
COG0234	COG1200	Nwi_2573	Nwi_2573	Chaperonin Cpn10 {UniProtKB/TrEMBL:Q3SPG5}	Nwi_1515	Nwi_1515	DEAD/DEAH box helicase {UniProtKB/TrEMBL:Q3SSG5}	[TP1013-TP0687 (0.84594196)]
COG0234	COG1200	Nwi_2191	Nwi_2191	Chaperonin Cpn10 {UniProtKB/TrEMBL:Q3SQJ6}	Nwi_1515	Nwi_1515	DEAD/DEAH box helicase {UniProtKB/TrEMBL:Q3SSG5}	[TP1013-TP0687 (0.84594196)]
COG0234	COG1200	Nwi_2114	Nwi_2114	Chaperonin Cpn10 {UniProtKB/TrEMBL:Q3SQS2}	Nwi_1515	Nwi_1515	DEAD/DEAH box helicase {UniProtKB/TrEMBL:Q3SSG5}	[TP1013-TP0687 (0.84594196)]
COG0084	COG2201	Nwi_1461	Nwi_1461	TatD-related deoxyribonuclease precursor	Nwi_0523	cheB	Chemotaxis response regulator protein-glutamate methylesterase (EC 3.1.1.61)	[TP0994-TP0631 (0.71912634)]
COG1671	COG2812	Nwi_2152	Nwi_2152	Hypothetical protein {UniProtKB/TrEMBL:Q3SQN5}	Nwi_0369	Nwi_0369	DNA polymerase III gamma/tau subunits	[TP0845-TP1005 (0.5704539)]
COG0257	COG1253	Nwi_0983	Nwi_0983	Ribosomal protein L36 {UniProtKB/TrEMBL:Q3STZ6}	Nwi_0017	Nwi_0017	CTransporter-associated region	[TP0209-TP0027 (0.74441797)]
COG0257	COG1253	Nwi_0983	Nwi_0983	Ribosomal protein L36 {UniProtKB/TrEMBL:Q3STZ6}	Nwi_1590	Nwi_1590	Hemolysins and related proteins	[TP0209-TP0027 (0.74441797)]
COG0608	COG2206	Nwi_1645	Nwi_1645	RecJ exonuclease {UniProtKB/TrEMBL:Q3SS35}	Nwi_3139	Nwi_3139	Metal-dependent phosphohydrolase	[TP0704-TP0912 (0.7469796)]
COG0060	COG0681	Nwi_2542	ileS	Isoleucyl-tRNA synthetase (EC 6.1.1.5) (Isoleucine--tRNA ligase) (IleRS)	Nwi_1919	Nwi_1919	Peptidase S26A, signal peptidase I	[TP0452-TP0185 (0.79878455)]
COG0558	COG2239	Nwi_2525	Nwi_2525	CDP-diacylglycerol--glycerol-3-phosphate	Nwi_2728	Nwi_2728	Divalent cation transporter	[TP0256-TP0917 (0.6007029)]
COG0558	COG2239	Nwi_1596	Nwi_1596	CDP-alcohol phosphatidyltransferase	Nwi_2728	Nwi_2728	Divalent cation transporter	[TP0256-TP0917 (0.6007029)]
COG1344	COG1815	Nwi_1104	Nwi_1104	Hypothetical protein {UniProtKB/TrEMBL:Q3STM5}	Nwi_1132	Nwi_1132	Flagellar basal body rod protein	[TP0870-TP0396 (0.7209834)]
COG0257	COG1749	Nwi_0983	Nwi_0983	Ribosomal protein L36 {UniProtKB/TrEMBL:Q3STZ6}	Nwi_1099	Nwi_1099	Flagellar basal body rod protein, FlaE	[TP0209-TP0727 (0.6772987)]
COG1352	COG1815	Nwi_0524	Nwi_0524	MCP methyltransferase, CheR-type	Nwi_1132	Nwi_1132	Flagellar basal body rod protein	[TP0630-TP0396 (0.7590469)]
COG1352	COG1595	Nwi_0524	Nwi_0524	MCP methyltransferase, CheR-type	Nwi_1734	Nwi_1734	FecI like protein {UniProtKB/TrEMBL:Q3SRU6}	[TP0630-TP0092 (0.6191048)]
COG1352	COG1595	Nwi_0524	Nwi_0524	MCP methyltransferase, CheR-type	Nwi_2773	Nwi_2773	Fec I like protein {UniProtKB/TrEMBL:Q3SNW5}	[TP0630-TP0092 (0.6191048)]
COG1352	COG1595	Nwi_0524	Nwi_0524	MCP methyltransferase, CheR-type	Nwi_3045	Nwi_3045	Fec I like protein {UniProtKB/TrEMBL:Q3SN46}	[TP0630-TP0092 (0.6191048)]
COG1352	COG1595	Nwi_0524	Nwi_0524	MCP methyltransferase, CheR-type	Nwi_2303	Nwi_2303	Fec I like protein {UniProtKB/TrEMBL:Q3SQ84}	[TP0630-TP0092 (0.6191048)]
COG1352	COG1595	Nwi_0524	Nwi_0524	MCP methyltransferase, CheR-type	Nwi_2883	Nwi_2883	Fec I like protein {UniProtKB/TrEMBL:Q3SNK8}	[TP0630-TP0092 (0.6191048)]
COG1352	COG1595	Nwi_0524	Nwi_0524	MCP methyltransferase, CheR-type	Nwi_1340	Nwi_1340	Fec I like protein {UniProtKB/TrEMBL:Q3SSZ0}	[TP0630-TP0092 (0.6191048)]
COG1352	COG1595	Nwi_0524	Nwi_0524	MCP methyltransferase, CheR-type	Nwi_2138	Nwi_2138	Fec I like protein {UniProtKB/TrEMBL:Q3SQP9}	[TP0630-TP0092 (0.6191048)]
COG1352	COG1595	Nwi_0524	Nwi_0524	MCP methyltransferase, CheR-type	Nwi_0656	Nwi_0656	Sigma-70 region 2 {UniProtKB/TrEMBL:Q3SUW9}	[TP0630-TP0092 (0.6191048)]
COG1352	COG1595	Nwi_0524	Nwi_0524	MCP methyltransferase, CheR-type	Nwi_2051	Nwi_2051	Fec I like protein {UniProtKB/TrEMBL:Q3SQY2}	[TP0630-TP0092 (0.6191048)]
COG1352	COG1595	Nwi_0524	Nwi_0524	MCP methyltransferase, CheR-type	Nwi_0894	Nwi_0894	Sigma 24, ECF subfamily	[TP0630-TP0092 (0.6191048)]
COG1352	COG1595	Nwi_0524	Nwi_0524	MCP methyltransferase, CheR-type	Nwi_2248	Nwi_2248	Fec I like protein {UniProtKB/TrEMBL:Q3SQD9}	[TP0630-TP0092 (0.6191048)]
COG1352	COG1595	Nwi_0524	Nwi_0524	MCP methyltransferase, CheR-type	Nwi_3079	Nwi_3079	Fec I like protein {UniProtKB/TrEMBL:Q3SN14}	[TP0630-TP0092 (0.6191048)]
COG1352	COG1595	Nwi_0524	Nwi_0524	MCP methyltransferase, CheR-type	Nwi_3056	Nwi_3056	Fec I like protein precursor	[TP0630-TP0092 (0.6191048)]
COG1344	COG4786	Nwi_1104	Nwi_1104	Hypothetical protein {UniProtKB/TrEMBL:Q3STM5}	Nwi_1122	Nwi_1122	Flagellar basal body rod protein	[TP0792-TP0961 (0.7009321), TP0659-TP0961 (0.6018447)]
COG1344	COG4786	Nwi_1104	Nwi_1104	Hypothetical protein {UniProtKB/TrEMBL:Q3STM5}	Nwi_1121	Nwi_1121	Hypothetical protein {UniProtKB/TrEMBL:Q3STK8}	[TP0792-TP0961 (0.7009321), TP0659-TP0961 (0.6018447)]
COG0249	COG0357	Nwi_0490	mutS	MutS 1 protein {UniProtKB/TrEMBL:Q3SVD4}	Nwi_0096	Nwi_0096	Glucose inhibited division protein	[TP0328-TP0946 (0.7367136)]
COG0465	COG0465	Nwi_2710	Nwi_2710	Peptidase M41, FtsH precursor	Nwi_2710	Nwi_2710	Peptidase M41, FtsH precursor	[TP0330-TP0330 (0.73856413)]
COG0817	COG1558	Nwi_2726	ruvC	Crossover junction endodeoxyribonuclease ruvC (EC 3.1.22.4) (Holliday junction nuclease ruvC) (Holliday junction resolvase ruvC)	Nwi_1133	Nwi_1133	Flagellar basal-body rod protein FlgC	[TP0517-TP0397 (0.53212774)]
COG0592	COG1344	Nwi_0002	Nwi_0002	DNA polymerase III, beta chain	Nwi_1104	Nwi_1104	Hypothetical protein {UniProtKB/TrEMBL:Q3STM5}	[TP0002-TP0659 (0.6618167)]
COG0860	COG1192	Nwi_1719	Nwi_1719	Cell wall hydrolase/autolysin precursor	Nwi_1978	Nwi_1978	Cobyrinic acid a,c-diamide synthase	[TP0247-TP0272 (0.7527567)]
COG0860	COG1192	Nwi_1719	Nwi_1719	Cell wall hydrolase/autolysin precursor	Nwi_0833	Nwi_0833	Cobyrinic acid a,c-diamide synthase	[TP0247-TP0272 (0.7527567)]
COG0860	COG1192	Nwi_1719	Nwi_1719	Cell wall hydrolase/autolysin precursor	Nwi_0095	Nwi_0095	Cobyrinic acid a,c-diamide synthase	[TP0247-TP0272 (0.7527567)]
COG0860	COG1192	Nwi_1719	Nwi_1719	Cell wall hydrolase/autolysin precursor	Nwi_2455	Nwi_2455	Cobyrinic acid a,c-diamide synthase	[TP0247-TP0272 (0.7527567)]
COG0860	COG1192	Nwi_1719	Nwi_1719	Cell wall hydrolase/autolysin precursor	Nwi_0532	Nwi_0532	Cobyrinic acid a,c-diamide synthase	[TP0247-TP0272 (0.7527567)]
COG0242	COG0272	Nwi_3064	Nwi_3064	Formylmethionine deformylase	Nwi_1062	Nwi_1062	NAD-dependent DNA ligase	[TP0757-TP0634 (0.68197167)]
COG0265	COG0817	Nwi_1391	Nwi_1391	Peptidase S1C, Do precursor	Nwi_2726	ruvC	Crossover junction endodeoxyribonuclease ruvC (EC 3.1.22.4) (Holliday junction nuclease ruvC) (Holliday junction resolvase ruvC)	[TP0773-TP0517 (0.5118523)]
COG0265	COG0817	Nwi_1195	Nwi_1195	Peptidase S1C, Do precursor	Nwi_2726	ruvC	Crossover junction endodeoxyribonuclease ruvC (EC 3.1.22.4) (Holliday junction nuclease ruvC) (Holliday junction resolvase ruvC)	[TP0773-TP0517 (0.5118523)]
COG0265	COG0817	Nwi_2346	Nwi_2346	Peptidase S1C, Do precursor	Nwi_2726	ruvC	Crossover junction endodeoxyribonuclease ruvC (EC 3.1.22.4) (Holliday junction nuclease ruvC) (Holliday junction resolvase ruvC)	[TP0773-TP0517 (0.5118523)]
COG0265	COG0817	Nwi_2934	Nwi_2934	Trypsin-like serine proteases precursor	Nwi_2726	ruvC	Crossover junction endodeoxyribonuclease ruvC (EC 3.1.22.4) (Holliday junction nuclease ruvC) (Holliday junction resolvase ruvC)	[TP0773-TP0517 (0.5118523)]
COG0265	COG0817	Nwi_0744	Nwi_0744	Trypsin-like serine proteases	Nwi_2726	ruvC	Crossover junction endodeoxyribonuclease ruvC (EC 3.1.22.4) (Holliday junction nuclease ruvC) (Holliday junction resolvase ruvC)	[TP0773-TP0517 (0.5118523)]
COG0187	COG0358	Nwi_0004	Nwi_0004	DNA gyrase, B subunit {UniProtKB/TrEMBL:Q3SMU7}	Nwi_2441	Nwi_2441	DNA primase {UniProtKB/TrEMBL:Q3SPU7}	[TP1006-TP0492 (0.55112576)]
COG0187	COG0358	Nwi_1653	Nwi_1653	Gram negative topoisomerase IV, subunit B	Nwi_2441	Nwi_2441	DNA primase {UniProtKB/TrEMBL:Q3SPU7}	[TP1006-TP0492 (0.55112576)]
COG1154	COG2812	Nwi_0633	Nwi_0633	Deoxyxylulose-5-phosphate synthase	Nwi_0369	Nwi_0369	DNA polymerase III gamma/tau subunits	[TP0824-TP1005 (0.68180764)]
COG0237	COG0552	Nwi_0104	coaE	Dephospho-CoA kinase (EC 2.7.1.24) (Dephosphocoenzyme A kinase)	Nwi_0316	Nwi_0316	Cell division transporter substrate-binding	[TP0296-TP0578 (0.7885255)]
COG0080	COG0265	Nwi_1346	Nwi_1346	Ribosomal protein L11 {UniProtKB/TrEMBL:Q3SSY4}	Nwi_2346	Nwi_2346	Peptidase S1C, Do precursor	[TP0237-TP0773 (0.6164146)]
COG0080	COG0265	Nwi_1346	Nwi_1346	Ribosomal protein L11 {UniProtKB/TrEMBL:Q3SSY4}	Nwi_1391	Nwi_1391	Peptidase S1C, Do precursor	[TP0237-TP0773 (0.6164146)]
COG0080	COG0265	Nwi_1346	Nwi_1346	Ribosomal protein L11 {UniProtKB/TrEMBL:Q3SSY4}	Nwi_0744	Nwi_0744	Trypsin-like serine proteases	[TP0237-TP0773 (0.6164146)]
COG0080	COG0265	Nwi_1346	Nwi_1346	Ribosomal protein L11 {UniProtKB/TrEMBL:Q3SSY4}	Nwi_2934	Nwi_2934	Trypsin-like serine proteases precursor	[TP0237-TP0773 (0.6164146)]
COG0080	COG0265	Nwi_1346	Nwi_1346	Ribosomal protein L11 {UniProtKB/TrEMBL:Q3SSY4}	Nwi_1195	Nwi_1195	Peptidase S1C, Do precursor	[TP0237-TP0773 (0.6164146)]
COG2812	COG2812	Nwi_0369	Nwi_0369	DNA polymerase III gamma/tau subunits	Nwi_0369	Nwi_0369	DNA polymerase III gamma/tau subunits	[TP1005-TP1005 (0.52391654)]
COG0223	COG0234	Nwi_3065	Nwi_3065	Methionyl-tRNA formyltransferase	Nwi_2191	Nwi_2191	Chaperonin Cpn10 {UniProtKB/TrEMBL:Q3SQJ6}	[TP0756-TP1013 (0.64276713)]
COG0223	COG0234	Nwi_3065	Nwi_3065	Methionyl-tRNA formyltransferase	Nwi_2114	Nwi_2114	Chaperonin Cpn10 {UniProtKB/TrEMBL:Q3SQS2}	[TP0756-TP1013 (0.64276713)]
COG0223	COG0234	Nwi_3065	Nwi_3065	Methionyl-tRNA formyltransferase	Nwi_2573	Nwi_2573	Chaperonin Cpn10 {UniProtKB/TrEMBL:Q3SPG5}	[TP0756-TP1013 (0.64276713)]
COG0357	COG0459	Nwi_0096	Nwi_0096	Glucose inhibited division protein	Nwi_2192	Nwi_2192	Chaperonin Cpn60/TCP-1 {UniProtKB/TrEMBL:Q3SQJ5}	[TP0946-TP0030 (0.68326145)]
COG0357	COG0459	Nwi_0096	Nwi_0096	Glucose inhibited division protein	Nwi_2113	Nwi_2113	Chaperonin Cpn60/TCP-1 {UniProtKB/TrEMBL:Q3SQS3}	[TP0946-TP0030 (0.68326145)]
COG0357	COG0459	Nwi_0096	Nwi_0096	Glucose inhibited division protein	Nwi_2574	Nwi_2574	Chaperonin Cpn60/TCP-1 {UniProtKB/TrEMBL:Q3SPG4}	[TP0946-TP0030 (0.68326145)]
COG0664	COG1074	Nwi_2061	Nwi_2061	Transcriptional regulatory protein, Crp family	Nwi_0050	Nwi_0050	UvrD/REP helicase {UniProtKB/TrEMBL:Q3SWM3}	[TP0089-TP0898 (0.8304331)]
COG0664	COG1074	Nwi_0555	Nwi_0555	Transcriptional regulatory protein	Nwi_0050	Nwi_0050	UvrD/REP helicase {UniProtKB/TrEMBL:Q3SWM3}	[TP0089-TP0898 (0.8304331)]
COG0664	COG1074	Nwi_3032	Nwi_3032	Transcriptional regulatory protein, Crp family	Nwi_0050	Nwi_0050	UvrD/REP helicase {UniProtKB/TrEMBL:Q3SWM3}	[TP0089-TP0898 (0.8304331)]
COG0664	COG1074	Nwi_0086	Nwi_0086	Cyclic nucleotide-binding protein	Nwi_0050	Nwi_0050	UvrD/REP helicase {UniProtKB/TrEMBL:Q3SWM3}	[TP0089-TP0898 (0.8304331)]
COG0664	COG1074	Nwi_0675	Nwi_0675	Cyclic nucleotide-binding protein	Nwi_0050	Nwi_0050	UvrD/REP helicase {UniProtKB/TrEMBL:Q3SWM3}	[TP0089-TP0898 (0.8304331)]
COG0664	COG1074	Nwi_1036	Nwi_1036	Transcriptional regulatory protein, Crp family	Nwi_0050	Nwi_0050	UvrD/REP helicase {UniProtKB/TrEMBL:Q3SWM3}	[TP0089-TP0898 (0.8304331)]
COG0664	COG1074	Nwi_1356	Nwi_1356	Hypothetical protein {UniProtKB/TrEMBL:Q3SSX4}	Nwi_0050	Nwi_0050	UvrD/REP helicase {UniProtKB/TrEMBL:Q3SWM3}	[TP0089-TP0898 (0.8304331)]
COG0664	COG1074	Nwi_2417	Nwi_2417	Cyclic nucleotide-binding protein	Nwi_0050	Nwi_0050	UvrD/REP helicase {UniProtKB/TrEMBL:Q3SWM3}	[TP0089-TP0898 (0.8304331)]
COG0223	COG0242	Nwi_3065	Nwi_3065	Methionyl-tRNA formyltransferase	Nwi_3064	Nwi_3064	Formylmethionine deformylase	[TP0756-TP0757 (0.8300303)]
COG0233	COG0359	Nwi_1856	Nwi_1856	Ribosome recycling factor	Nwi_1694	rplI	Ribosomal protein L9 {UniProtKB/TrEMBL:Q3SRY6}	[TP0604-TP0060 (0.5105792)]
COG0012	COG0457	Nwi_2510	Nwi_2510	Hypothetical protein {UniProtKB/TrEMBL:Q3SPM8}	Nwi_0984	Nwi_0984	TPR repeat protein precursor	[TP0124-TP0067 (0.81355333)]
COG0012	COG0457	Nwi_2510	Nwi_2510	Hypothetical protein {UniProtKB/TrEMBL:Q3SPM8}	Nwi_0964	Nwi_0964	TPR repeat and WD-40 repeat protein	[TP0124-TP0067 (0.81355333)]
COG0012	COG0457	Nwi_2510	Nwi_2510	Hypothetical protein {UniProtKB/TrEMBL:Q3SPM8}	Nwi_2594	Nwi_2594	TPR repeat protein precursor	[TP0124-TP0067 (0.81355333)]
COG0012	COG0457	Nwi_2510	Nwi_2510	Hypothetical protein {UniProtKB/TrEMBL:Q3SPM8}	Nwi_0167	Nwi_0167	TPR repeat protein {UniProtKB/TrEMBL:Q3SWA6}	[TP0124-TP0067 (0.81355333)]
COG0265	COG0492	Nwi_0744	Nwi_0744	Trypsin-like serine proteases	Nwi_2453	Nwi_2453	Thioredoxin reductase {UniProtKB/TrEMBL:Q3SPT5}	[TP0773-TP0814 (0.6926654)]
COG0265	COG0492	Nwi_2346	Nwi_2346	Peptidase S1C, Do precursor	Nwi_1089	Nwi_1089	FAD-dependent pyridine nucleotide-disulphide	[TP0773-TP0814 (0.6926654)]
COG0265	COG0492	Nwi_0744	Nwi_0744	Trypsin-like serine proteases	Nwi_1089	Nwi_1089	FAD-dependent pyridine nucleotide-disulphide	[TP0773-TP0814 (0.6926654)]
COG0265	COG0492	Nwi_2346	Nwi_2346	Peptidase S1C, Do precursor	Nwi_2453	Nwi_2453	Thioredoxin reductase {UniProtKB/TrEMBL:Q3SPT5}	[TP0773-TP0814 (0.6926654)]
COG0265	COG0492	Nwi_2934	Nwi_2934	Trypsin-like serine proteases precursor	Nwi_1089	Nwi_1089	FAD-dependent pyridine nucleotide-disulphide	[TP0773-TP0814 (0.6926654)]
COG0265	COG0492	Nwi_1391	Nwi_1391	Peptidase S1C, Do precursor	Nwi_1089	Nwi_1089	FAD-dependent pyridine nucleotide-disulphide	[TP0773-TP0814 (0.6926654)]
COG0265	COG0492	Nwi_1391	Nwi_1391	Peptidase S1C, Do precursor	Nwi_2453	Nwi_2453	Thioredoxin reductase {UniProtKB/TrEMBL:Q3SPT5}	[TP0773-TP0814 (0.6926654)]
COG0265	COG0492	Nwi_2934	Nwi_2934	Trypsin-like serine proteases precursor	Nwi_2453	Nwi_2453	Thioredoxin reductase {UniProtKB/TrEMBL:Q3SPT5}	[TP0773-TP0814 (0.6926654)]
COG0265	COG0492	Nwi_1195	Nwi_1195	Peptidase S1C, Do precursor	Nwi_2453	Nwi_2453	Thioredoxin reductase {UniProtKB/TrEMBL:Q3SPT5}	[TP0773-TP0814 (0.6926654)]
COG0265	COG0492	Nwi_1195	Nwi_1195	Peptidase S1C, Do precursor	Nwi_1089	Nwi_1089	FAD-dependent pyridine nucleotide-disulphide	[TP0773-TP0814 (0.6926654)]
COG1377	COG2239	Nwi_1137	Nwi_1137	Flagellar biosynthetic protein FlhB	Nwi_2728	Nwi_2728	Divalent cation transporter	[TP0715-TP0917 (0.53720385)]
COG0124	COG0608	Nwi_2533	Nwi_2533	TRNA synthetase, class II	Nwi_1645	Nwi_1645	RecJ exonuclease {UniProtKB/TrEMBL:Q3SS35}	[TP0641-TP0704 (0.75894904)]
COG0465	COG0772	Nwi_2710	Nwi_2710	Peptidase M41, FtsH precursor	Nwi_1050	Nwi_1050	Cell cycle protein precursor	[TP0330-TP0387 (0.8016956)]
COG0234	COG0792	Nwi_2573	Nwi_2573	Chaperonin Cpn10 {UniProtKB/TrEMBL:Q3SPG5}	Nwi_0116	Nwi_0116	Hypothetical protein {UniProtKB/TrEMBL:Q3SWF7}	[TP1013-TP0913 (0.7815084)]
COG0234	COG0792	Nwi_2191	Nwi_2191	Chaperonin Cpn10 {UniProtKB/TrEMBL:Q3SQJ6}	Nwi_0116	Nwi_0116	Hypothetical protein {UniProtKB/TrEMBL:Q3SWF7}	[TP1013-TP0913 (0.7815084)]
COG0234	COG0792	Nwi_2114	Nwi_2114	Chaperonin Cpn10 {UniProtKB/TrEMBL:Q3SQS2}	Nwi_0116	Nwi_0116	Hypothetical protein {UniProtKB/TrEMBL:Q3SWF7}	[TP1013-TP0913 (0.7815084)]
COG0192	COG0217	Nwi_2378	Nwi_2378	S-adenosylmethionine synthetase	Nwi_2729	Nwi_2729	Hypothetical protein {UniProtKB/TrEMBL:Q3SP09}	[TP0794-TP0474 (0.71912634)]
COG0201	COG2239	Nwi_1384	Nwi_1384	SecY protein {UniProtKB/TrEMBL:Q3SSU6}	Nwi_2728	Nwi_2728	Divalent cation transporter	[TP0208-TP0917 (0.5527395)]
COG0860	COG1214	Nwi_1719	Nwi_1719	Cell wall hydrolase/autolysin precursor	Nwi_0011	Nwi_0011	Peptidase M22, glycoprotease	[TP0247-TP0876 (0.6334264)]
COG0477	COG0845	Nwi_1830	Nwi_1830	Major facilitator superfamily MFS_1 precursor	Nwi_3130	Nwi_3130	Secretion protein HlyD precursor	[TP0840-TP0965 (0.8653204)]
COG0477	COG0845	Nwi_3027	Nwi_3027	Major facilitator superfamily MFS_1	Nwi_1523	Nwi_1523	Secretion protein HlyD {UniProtKB/TrEMBL:Q3SSF7}	[TP0840-TP0965 (0.8653204)]
COG0477	COG0845	Nwi_3027	Nwi_3027	Major facilitator superfamily MFS_1	Nwi_2912	Nwi_2912	Secretion protein HlyD precursor	[TP0840-TP0965 (0.8653204)]
COG0477	COG0845	Nwi_3053	Nwi_3053	Major facilitator superfamily MFS_1	Nwi_2042	Nwi_2042	Secretion protein HlyD {UniProtKB/TrEMBL:Q3SQZ0}	[TP0840-TP0965 (0.8653204)]
COG0477	COG0845	Nwi_2148	Nwi_2148	Drug resistance transporter EmrB/QacA subfamily	Nwi_1456	Nwi_1456	Secretion protein HlyD precursor	[TP0840-TP0965 (0.8653204)]
COG0477	COG0845	Nwi_2148	Nwi_2148	Drug resistance transporter EmrB/QacA subfamily	Nwi_1523	Nwi_1523	Secretion protein HlyD {UniProtKB/TrEMBL:Q3SSF7}	[TP0840-TP0965 (0.8653204)]
COG0477	COG0845	Nwi_3027	Nwi_3027	Major facilitator superfamily MFS_1	Nwi_3030	Nwi_3030	Secretion protein HlyD precursor	[TP0840-TP0965 (0.8653204)]
COG0477	COG0845	Nwi_1152	Nwi_1152	Major facilitator superfamily MFS_1	Nwi_1266	Nwi_1266	Secretion protein HlyD {UniProtKB/TrEMBL:Q3ST64}	[TP0840-TP0965 (0.8653204)]
COG0477	COG0845	Nwi_3053	Nwi_3053	Major facilitator superfamily MFS_1	Nwi_2284	Nwi_2284	Secretion protein HlyD {UniProtKB/TrEMBL:Q3SQA3}	[TP0840-TP0965 (0.8653204)]
COG0477	COG0845	Nwi_1152	Nwi_1152	Major facilitator superfamily MFS_1	Nwi_3130	Nwi_3130	Secretion protein HlyD precursor	[TP0840-TP0965 (0.8653204)]
COG0477	COG0845	Nwi_1152	Nwi_1152	Major facilitator superfamily MFS_1	Nwi_1456	Nwi_1456	Secretion protein HlyD precursor	[TP0840-TP0965 (0.8653204)]
COG0477	COG0845	Nwi_2242	Nwi_2242	Drug resistance transporter Bcr/CflA subfamily	Nwi_3030	Nwi_3030	Secretion protein HlyD precursor	[TP0840-TP0965 (0.8653204)]
COG0477	COG0845	Nwi_3027	Nwi_3027	Major facilitator superfamily MFS_1	Nwi_2284	Nwi_2284	Secretion protein HlyD {UniProtKB/TrEMBL:Q3SQA3}	[TP0840-TP0965 (0.8653204)]
COG0477	COG0845	Nwi_2972	Nwi_2972	Major facilitator superfamily MFS_1	Nwi_3039	Nwi_3039	Secretion protein HlyD precursor	[TP0840-TP0965 (0.8653204)]
COG0477	COG0845	Nwi_1152	Nwi_1152	Major facilitator superfamily MFS_1	Nwi_2042	Nwi_2042	Secretion protein HlyD {UniProtKB/TrEMBL:Q3SQZ0}	[TP0840-TP0965 (0.8653204)]
COG0477	COG0845	Nwi_2972	Nwi_2972	Major facilitator superfamily MFS_1	Nwi_0536	Nwi_0536	Type I secretion membrane fusion protein, HlyD	[TP0840-TP0965 (0.8653204)]
COG0477	COG0845	Nwi_3063	Nwi_3063	Major facilitator superfamily MFS_1	Nwi_2284	Nwi_2284	Secretion protein HlyD {UniProtKB/TrEMBL:Q3SQA3}	[TP0840-TP0965 (0.8653204)]
COG0477	COG0845	Nwi_1830	Nwi_1830	Major facilitator superfamily MFS_1 precursor	Nwi_2912	Nwi_2912	Secretion protein HlyD precursor	[TP0840-TP0965 (0.8653204)]
COG0477	COG0845	Nwi_3053	Nwi_3053	Major facilitator superfamily MFS_1	Nwi_0536	Nwi_0536	Type I secretion membrane fusion protein, HlyD	[TP0840-TP0965 (0.8653204)]
COG0477	COG0845	Nwi_1152	Nwi_1152	Major facilitator superfamily MFS_1	Nwi_0963	Nwi_0963	Type I secretion membrane fusion protein, HlyD	[TP0840-TP0965 (0.8653204)]
COG0477	COG0845	Nwi_3063	Nwi_3063	Major facilitator superfamily MFS_1	Nwi_0536	Nwi_0536	Type I secretion membrane fusion protein, HlyD	[TP0840-TP0965 (0.8653204)]
COG0477	COG0845	Nwi_3053	Nwi_3053	Major facilitator superfamily MFS_1	Nwi_1523	Nwi_1523	Secretion protein HlyD {UniProtKB/TrEMBL:Q3SSF7}	[TP0840-TP0965 (0.8653204)]
COG0477	COG0845	Nwi_1830	Nwi_1830	Major facilitator superfamily MFS_1 precursor	Nwi_2042	Nwi_2042	Secretion protein HlyD {UniProtKB/TrEMBL:Q3SQZ0}	[TP0840-TP0965 (0.8653204)]
COG0477	COG0845	Nwi_2242	Nwi_2242	Drug resistance transporter Bcr/CflA subfamily	Nwi_1456	Nwi_1456	Secretion protein HlyD precursor	[TP0840-TP0965 (0.8653204)]
COG0477	COG0845	Nwi_2972	Nwi_2972	Major facilitator superfamily MFS_1	Nwi_3030	Nwi_3030	Secretion protein HlyD precursor	[TP0840-TP0965 (0.8653204)]
COG0477	COG0845	Nwi_2972	Nwi_2972	Major facilitator superfamily MFS_1	Nwi_2284	Nwi_2284	Secretion protein HlyD {UniProtKB/TrEMBL:Q3SQA3}	[TP0840-TP0965 (0.8653204)]
COG0477	COG0845	Nwi_2148	Nwi_2148	Drug resistance transporter EmrB/QacA subfamily	Nwi_3039	Nwi_3039	Secretion protein HlyD precursor	[TP0840-TP0965 (0.8653204)]
COG0477	COG0845	Nwi_2242	Nwi_2242	Drug resistance transporter Bcr/CflA subfamily	Nwi_2042	Nwi_2042	Secretion protein HlyD {UniProtKB/TrEMBL:Q3SQZ0}	[TP0840-TP0965 (0.8653204)]
COG0477	COG0845	Nwi_3063	Nwi_3063	Major facilitator superfamily MFS_1	Nwi_2042	Nwi_2042	Secretion protein HlyD {UniProtKB/TrEMBL:Q3SQZ0}	[TP0840-TP0965 (0.8653204)]
COG0477	COG0845	Nwi_2972	Nwi_2972	Major facilitator superfamily MFS_1	Nwi_3130	Nwi_3130	Secretion protein HlyD precursor	[TP0840-TP0965 (0.8653204)]
COG0477	COG0845	Nwi_1830	Nwi_1830	Major facilitator superfamily MFS_1 precursor	Nwi_3039	Nwi_3039	Secretion protein HlyD precursor	[TP0840-TP0965 (0.8653204)]
COG0477	COG0845	Nwi_2242	Nwi_2242	Drug resistance transporter Bcr/CflA subfamily	Nwi_1523	Nwi_1523	Secretion protein HlyD {UniProtKB/TrEMBL:Q3SSF7}	[TP0840-TP0965 (0.8653204)]
COG0477	COG0845	Nwi_3053	Nwi_3053	Major facilitator superfamily MFS_1	Nwi_2742	Nwi_2742	Secretion protein HlyD precursor	[TP0840-TP0965 (0.8653204)]
COG0477	COG0845	Nwi_2148	Nwi_2148	Drug resistance transporter EmrB/QacA subfamily	Nwi_2042	Nwi_2042	Secretion protein HlyD {UniProtKB/TrEMBL:Q3SQZ0}	[TP0840-TP0965 (0.8653204)]
COG0477	COG0845	Nwi_1152	Nwi_1152	Major facilitator superfamily MFS_1	Nwi_3039	Nwi_3039	Secretion protein HlyD precursor	[TP0840-TP0965 (0.8653204)]
COG0477	COG0845	Nwi_3027	Nwi_3027	Major facilitator superfamily MFS_1	Nwi_1266	Nwi_1266	Secretion protein HlyD {UniProtKB/TrEMBL:Q3ST64}	[TP0840-TP0965 (0.8653204)]
COG0477	COG0845	Nwi_3063	Nwi_3063	Major facilitator superfamily MFS_1	Nwi_2912	Nwi_2912	Secretion protein HlyD precursor	[TP0840-TP0965 (0.8653204)]
COG0477	COG0845	Nwi_3053	Nwi_3053	Major facilitator superfamily MFS_1	Nwi_1456	Nwi_1456	Secretion protein HlyD precursor	[TP0840-TP0965 (0.8653204)]
COG0477	COG0845	Nwi_1830	Nwi_1830	Major facilitator superfamily MFS_1 precursor	Nwi_2284	Nwi_2284	Secretion protein HlyD {UniProtKB/TrEMBL:Q3SQA3}	[TP0840-TP0965 (0.8653204)]
COG0477	COG0845	Nwi_2972	Nwi_2972	Major facilitator superfamily MFS_1	Nwi_2742	Nwi_2742	Secretion protein HlyD precursor	[TP0840-TP0965 (0.8653204)]
COG0477	COG0845	Nwi_2242	Nwi_2242	Drug resistance transporter Bcr/CflA subfamily	Nwi_0536	Nwi_0536	Type I secretion membrane fusion protein, HlyD	[TP0840-TP0965 (0.8653204)]
COG0477	COG0845	Nwi_3063	Nwi_3063	Major facilitator superfamily MFS_1	Nwi_3039	Nwi_3039	Secretion protein HlyD precursor	[TP0840-TP0965 (0.8653204)]
COG0477	COG0845	Nwi_3027	Nwi_3027	Major facilitator superfamily MFS_1	Nwi_0963	Nwi_0963	Type I secretion membrane fusion protein, HlyD	[TP0840-TP0965 (0.8653204)]
COG0477	COG0845	Nwi_1830	Nwi_1830	Major facilitator superfamily MFS_1 precursor	Nwi_0963	Nwi_0963	Type I secretion membrane fusion protein, HlyD	[TP0840-TP0965 (0.8653204)]
COG0477	COG0845	Nwi_2148	Nwi_2148	Drug resistance transporter EmrB/QacA subfamily	Nwi_2912	Nwi_2912	Secretion protein HlyD precursor	[TP0840-TP0965 (0.8653204)]
COG0477	COG0845	Nwi_1152	Nwi_1152	Major facilitator superfamily MFS_1	Nwi_2912	Nwi_2912	Secretion protein HlyD precursor	[TP0840-TP0965 (0.8653204)]
COG0477	COG0845	Nwi_3063	Nwi_3063	Major facilitator superfamily MFS_1	Nwi_2742	Nwi_2742	Secretion protein HlyD precursor	[TP0840-TP0965 (0.8653204)]
COG0477	COG0845	Nwi_2148	Nwi_2148	Drug resistance transporter EmrB/QacA subfamily	Nwi_0963	Nwi_0963	Type I secretion membrane fusion protein, HlyD	[TP0840-TP0965 (0.8653204)]
COG0477	COG0845	Nwi_1830	Nwi_1830	Major facilitator superfamily MFS_1 precursor	Nwi_1266	Nwi_1266	Secretion protein HlyD {UniProtKB/TrEMBL:Q3ST64}	[TP0840-TP0965 (0.8653204)]
COG0477	COG0845	Nwi_3063	Nwi_3063	Major facilitator superfamily MFS_1	Nwi_1523	Nwi_1523	Secretion protein HlyD {UniProtKB/TrEMBL:Q3SSF7}	[TP0840-TP0965 (0.8653204)]
COG0477	COG0845	Nwi_3063	Nwi_3063	Major facilitator superfamily MFS_1	Nwi_1266	Nwi_1266	Secretion protein HlyD {UniProtKB/TrEMBL:Q3ST64}	[TP0840-TP0965 (0.8653204)]
COG0477	COG0845	Nwi_3063	Nwi_3063	Major facilitator superfamily MFS_1	Nwi_3030	Nwi_3030	Secretion protein HlyD precursor	[TP0840-TP0965 (0.8653204)]
COG0477	COG0845	Nwi_3053	Nwi_3053	Major facilitator superfamily MFS_1	Nwi_3039	Nwi_3039	Secretion protein HlyD precursor	[TP0840-TP0965 (0.8653204)]
COG0477	COG0845	Nwi_1830	Nwi_1830	Major facilitator superfamily MFS_1 precursor	Nwi_2742	Nwi_2742	Secretion protein HlyD precursor	[TP0840-TP0965 (0.8653204)]
COG0477	COG0845	Nwi_3027	Nwi_3027	Major facilitator superfamily MFS_1	Nwi_3039	Nwi_3039	Secretion protein HlyD precursor	[TP0840-TP0965 (0.8653204)]
COG0477	COG0845	Nwi_3027	Nwi_3027	Major facilitator superfamily MFS_1	Nwi_1456	Nwi_1456	Secretion protein HlyD precursor	[TP0840-TP0965 (0.8653204)]
COG0477	COG0845	Nwi_1152	Nwi_1152	Major facilitator superfamily MFS_1	Nwi_2742	Nwi_2742	Secretion protein HlyD precursor	[TP0840-TP0965 (0.8653204)]
COG0477	COG0845	Nwi_3063	Nwi_3063	Major facilitator superfamily MFS_1	Nwi_1456	Nwi_1456	Secretion protein HlyD precursor	[TP0840-TP0965 (0.8653204)]
COG0477	COG0845	Nwi_1830	Nwi_1830	Major facilitator superfamily MFS_1 precursor	Nwi_3030	Nwi_3030	Secretion protein HlyD precursor	[TP0840-TP0965 (0.8653204)]
COG0477	COG0845	Nwi_3053	Nwi_3053	Major facilitator superfamily MFS_1	Nwi_3130	Nwi_3130	Secretion protein HlyD precursor	[TP0840-TP0965 (0.8653204)]
COG0477	COG0845	Nwi_2148	Nwi_2148	Drug resistance transporter EmrB/QacA subfamily	Nwi_3030	Nwi_3030	Secretion protein HlyD precursor	[TP0840-TP0965 (0.8653204)]
COG0477	COG0845	Nwi_2148	Nwi_2148	Drug resistance transporter EmrB/QacA subfamily	Nwi_2742	Nwi_2742	Secretion protein HlyD precursor	[TP0840-TP0965 (0.8653204)]
COG0477	COG0845	Nwi_3053	Nwi_3053	Major facilitator superfamily MFS_1	Nwi_1266	Nwi_1266	Secretion protein HlyD {UniProtKB/TrEMBL:Q3ST64}	[TP0840-TP0965 (0.8653204)]
COG0477	COG0845	Nwi_1830	Nwi_1830	Major facilitator superfamily MFS_1 precursor	Nwi_1523	Nwi_1523	Secretion protein HlyD {UniProtKB/TrEMBL:Q3SSF7}	[TP0840-TP0965 (0.8653204)]
COG0477	COG0845	Nwi_1152	Nwi_1152	Major facilitator superfamily MFS_1	Nwi_1523	Nwi_1523	Secretion protein HlyD {UniProtKB/TrEMBL:Q3SSF7}	[TP0840-TP0965 (0.8653204)]
COG0477	COG0845	Nwi_2148	Nwi_2148	Drug resistance transporter EmrB/QacA subfamily	Nwi_1266	Nwi_1266	Secretion protein HlyD {UniProtKB/TrEMBL:Q3ST64}	[TP0840-TP0965 (0.8653204)]
COG0477	COG0845	Nwi_2148	Nwi_2148	Drug resistance transporter EmrB/QacA subfamily	Nwi_3130	Nwi_3130	Secretion protein HlyD precursor	[TP0840-TP0965 (0.8653204)]
COG0477	COG0845	Nwi_1830	Nwi_1830	Major facilitator superfamily MFS_1 precursor	Nwi_0536	Nwi_0536	Type I secretion membrane fusion protein, HlyD	[TP0840-TP0965 (0.8653204)]
COG0477	COG0845	Nwi_1152	Nwi_1152	Major facilitator superfamily MFS_1	Nwi_0536	Nwi_0536	Type I secretion membrane fusion protein, HlyD	[TP0840-TP0965 (0.8653204)]
COG0477	COG0845	Nwi_3063	Nwi_3063	Major facilitator superfamily MFS_1	Nwi_3130	Nwi_3130	Secretion protein HlyD precursor	[TP0840-TP0965 (0.8653204)]
COG0477	COG0845	Nwi_1830	Nwi_1830	Major facilitator superfamily MFS_1 precursor	Nwi_1456	Nwi_1456	Secretion protein HlyD precursor	[TP0840-TP0965 (0.8653204)]
COG0477	COG0845	Nwi_2242	Nwi_2242	Drug resistance transporter Bcr/CflA subfamily	Nwi_0963	Nwi_0963	Type I secretion membrane fusion protein, HlyD	[TP0840-TP0965 (0.8653204)]
COG0477	COG0845	Nwi_2148	Nwi_2148	Drug resistance transporter EmrB/QacA subfamily	Nwi_0536	Nwi_0536	Type I secretion membrane fusion protein, HlyD	[TP0840-TP0965 (0.8653204)]
COG0477	COG0845	Nwi_3053	Nwi_3053	Major facilitator superfamily MFS_1	Nwi_0963	Nwi_0963	Type I secretion membrane fusion protein, HlyD	[TP0840-TP0965 (0.8653204)]
COG0477	COG0845	Nwi_3053	Nwi_3053	Major facilitator superfamily MFS_1	Nwi_3030	Nwi_3030	Secretion protein HlyD precursor	[TP0840-TP0965 (0.8653204)]
COG0477	COG0845	Nwi_2972	Nwi_2972	Major facilitator superfamily MFS_1	Nwi_1523	Nwi_1523	Secretion protein HlyD {UniProtKB/TrEMBL:Q3SSF7}	[TP0840-TP0965 (0.8653204)]
COG0477	COG0845	Nwi_3027	Nwi_3027	Major facilitator superfamily MFS_1	Nwi_2042	Nwi_2042	Secretion protein HlyD {UniProtKB/TrEMBL:Q3SQZ0}	[TP0840-TP0965 (0.8653204)]
COG0477	COG0845	Nwi_2242	Nwi_2242	Drug resistance transporter Bcr/CflA subfamily	Nwi_2912	Nwi_2912	Secretion protein HlyD precursor	[TP0840-TP0965 (0.8653204)]
COG0477	COG0845	Nwi_1152	Nwi_1152	Major facilitator superfamily MFS_1	Nwi_3030	Nwi_3030	Secretion protein HlyD precursor	[TP0840-TP0965 (0.8653204)]
COG0477	COG0845	Nwi_3027	Nwi_3027	Major facilitator superfamily MFS_1	Nwi_3130	Nwi_3130	Secretion protein HlyD precursor	[TP0840-TP0965 (0.8653204)]
COG0477	COG0845	Nwi_2242	Nwi_2242	Drug resistance transporter Bcr/CflA subfamily	Nwi_3130	Nwi_3130	Secretion protein HlyD precursor	[TP0840-TP0965 (0.8653204)]
COG0477	COG0845	Nwi_3027	Nwi_3027	Major facilitator superfamily MFS_1	Nwi_0536	Nwi_0536	Type I secretion membrane fusion protein, HlyD	[TP0840-TP0965 (0.8653204)]
COG0477	COG0845	Nwi_3063	Nwi_3063	Major facilitator superfamily MFS_1	Nwi_0963	Nwi_0963	Type I secretion membrane fusion protein, HlyD	[TP0840-TP0965 (0.8653204)]
COG0477	COG0845	Nwi_2972	Nwi_2972	Major facilitator superfamily MFS_1	Nwi_1456	Nwi_1456	Secretion protein HlyD precursor	[TP0840-TP0965 (0.8653204)]
COG0477	COG0845	Nwi_2972	Nwi_2972	Major facilitator superfamily MFS_1	Nwi_2912	Nwi_2912	Secretion protein HlyD precursor	[TP0840-TP0965 (0.8653204)]
COG0477	COG0845	Nwi_2972	Nwi_2972	Major facilitator superfamily MFS_1	Nwi_2042	Nwi_2042	Secretion protein HlyD {UniProtKB/TrEMBL:Q3SQZ0}	[TP0840-TP0965 (0.8653204)]
COG0477	COG0845	Nwi_2242	Nwi_2242	Drug resistance transporter Bcr/CflA subfamily	Nwi_2284	Nwi_2284	Secretion protein HlyD {UniProtKB/TrEMBL:Q3SQA3}	[TP0840-TP0965 (0.8653204)]
COG0477	COG0845	Nwi_2972	Nwi_2972	Major facilitator superfamily MFS_1	Nwi_0963	Nwi_0963	Type I secretion membrane fusion protein, HlyD	[TP0840-TP0965 (0.8653204)]
COG0477	COG0845	Nwi_2242	Nwi_2242	Drug resistance transporter Bcr/CflA subfamily	Nwi_1266	Nwi_1266	Secretion protein HlyD {UniProtKB/TrEMBL:Q3ST64}	[TP0840-TP0965 (0.8653204)]
COG0477	COG0845	Nwi_3053	Nwi_3053	Major facilitator superfamily MFS_1	Nwi_2912	Nwi_2912	Secretion protein HlyD precursor	[TP0840-TP0965 (0.8653204)]
COG0477	COG0845	Nwi_2242	Nwi_2242	Drug resistance transporter Bcr/CflA subfamily	Nwi_3039	Nwi_3039	Secretion protein HlyD precursor	[TP0840-TP0965 (0.8653204)]
COG0477	COG0845	Nwi_2148	Nwi_2148	Drug resistance transporter EmrB/QacA subfamily	Nwi_2284	Nwi_2284	Secretion protein HlyD {UniProtKB/TrEMBL:Q3SQA3}	[TP0840-TP0965 (0.8653204)]
COG0477	COG0845	Nwi_2242	Nwi_2242	Drug resistance transporter Bcr/CflA subfamily	Nwi_2742	Nwi_2742	Secretion protein HlyD precursor	[TP0840-TP0965 (0.8653204)]
COG0477	COG0845	Nwi_1152	Nwi_1152	Major facilitator superfamily MFS_1	Nwi_2284	Nwi_2284	Secretion protein HlyD {UniProtKB/TrEMBL:Q3SQA3}	[TP0840-TP0965 (0.8653204)]
COG0477	COG0845	Nwi_3027	Nwi_3027	Major facilitator superfamily MFS_1	Nwi_2742	Nwi_2742	Secretion protein HlyD precursor	[TP0840-TP0965 (0.8653204)]
COG0477	COG0845	Nwi_2972	Nwi_2972	Major facilitator superfamily MFS_1	Nwi_1266	Nwi_1266	Secretion protein HlyD {UniProtKB/TrEMBL:Q3ST64}	[TP0840-TP0965 (0.8653204)]
COG0305	COG2812	Nwi_2013	Nwi_2013	DnaB helicase {UniProtKB/TrEMBL:Q3SR19}	Nwi_0369	Nwi_0369	DNA polymerase III gamma/tau subunits	[TP0058-TP1005 (0.7130585)]
COG0188	COG0526	Nwi_1914	Nwi_1914	Gram negative topoisomerase IV, subunit A	Nwi_0051	Nwi_0051	Thioredoxin {UniProtKB/TrEMBL:Q3SWM2}	[TP0005-TP0100 (0.7885434)]
COG0188	COG0526	Nwi_1914	Nwi_1914	Gram negative topoisomerase IV, subunit A	Nwi_0318	Nwi_0318	Periplasmic protein thiol-disulfide	[TP0005-TP0100 (0.7885434)]
COG0188	COG0526	Nwi_1801	Nwi_1801	DNA gyrase, subunit A {UniProtKB/TrEMBL:Q3SRM9}	Nwi_0051	Nwi_0051	Thioredoxin {UniProtKB/TrEMBL:Q3SWM2}	[TP0005-TP0100 (0.7885434)]
COG0188	COG0526	Nwi_1801	Nwi_1801	DNA gyrase, subunit A {UniProtKB/TrEMBL:Q3SRM9}	Nwi_0716	Nwi_0716	Thioredoxin-like protein	[TP0005-TP0100 (0.7885434)]
COG0188	COG0526	Nwi_1801	Nwi_1801	DNA gyrase, subunit A {UniProtKB/TrEMBL:Q3SRM9}	Nwi_0318	Nwi_0318	Periplasmic protein thiol-disulfide	[TP0005-TP0100 (0.7885434)]
COG0188	COG0526	Nwi_1914	Nwi_1914	Gram negative topoisomerase IV, subunit A	Nwi_0716	Nwi_0716	Thioredoxin-like protein	[TP0005-TP0100 (0.7885434)]
COG0188	COG0526	Nwi_1914	Nwi_1914	Gram negative topoisomerase IV, subunit A	Nwi_0061	Nwi_0061	Hypothetical protein {UniProtKB/TrEMBL:Q3SWL2}	[TP0005-TP0100 (0.7885434)]
COG0188	COG0526	Nwi_1801	Nwi_1801	DNA gyrase, subunit A {UniProtKB/TrEMBL:Q3SRM9}	Nwi_0878	Nwi_0878	Hypothetical protein {UniProtKB/TrEMBL:Q3SU99}	[TP0005-TP0100 (0.7885434)]
COG0188	COG0526	Nwi_1914	Nwi_1914	Gram negative topoisomerase IV, subunit A	Nwi_0878	Nwi_0878	Hypothetical protein {UniProtKB/TrEMBL:Q3SU99}	[TP0005-TP0100 (0.7885434)]
COG0188	COG0526	Nwi_1801	Nwi_1801	DNA gyrase, subunit A {UniProtKB/TrEMBL:Q3SRM9}	Nwi_0061	Nwi_0061	Hypothetical protein {UniProtKB/TrEMBL:Q3SWL2}	[TP0005-TP0100 (0.7885434)]
COG0526	COG0771	Nwi_0878	Nwi_0878	Hypothetical protein {UniProtKB/TrEMBL:Q3SU99}	Nwi_1049	Nwi_1049	UDP-N-acetylmuramoylalanine-D-glutamate ligase	[TP0100-TP0903 (0.59509045)]
COG0526	COG0771	Nwi_0051	Nwi_0051	Thioredoxin {UniProtKB/TrEMBL:Q3SWM2}	Nwi_1049	Nwi_1049	UDP-N-acetylmuramoylalanine-D-glutamate ligase	[TP0100-TP0903 (0.59509045)]
COG0526	COG0771	Nwi_0061	Nwi_0061	Hypothetical protein {UniProtKB/TrEMBL:Q3SWL2}	Nwi_1049	Nwi_1049	UDP-N-acetylmuramoylalanine-D-glutamate ligase	[TP0100-TP0903 (0.59509045)]
COG0526	COG0771	Nwi_0716	Nwi_0716	Thioredoxin-like protein	Nwi_1049	Nwi_1049	UDP-N-acetylmuramoylalanine-D-glutamate ligase	[TP0100-TP0903 (0.59509045)]
COG0526	COG0771	Nwi_0318	Nwi_0318	Periplasmic protein thiol-disulfide	Nwi_1049	Nwi_1049	UDP-N-acetylmuramoylalanine-D-glutamate ligase	[TP0100-TP0903 (0.59509045)]
COG0143	COG0845	Nwi_1462	Nwi_1462	Methionyl-tRNA synthetase, class Ia	Nwi_0963	Nwi_0963	Type I secretion membrane fusion protein, HlyD	[TP0798-TP0965 (0.7246752)]
COG0143	COG0845	Nwi_1462	Nwi_1462	Methionyl-tRNA synthetase, class Ia	Nwi_0536	Nwi_0536	Type I secretion membrane fusion protein, HlyD	[TP0798-TP0965 (0.7246752)]
COG0143	COG0845	Nwi_1462	Nwi_1462	Methionyl-tRNA synthetase, class Ia	Nwi_1266	Nwi_1266	Secretion protein HlyD {UniProtKB/TrEMBL:Q3ST64}	[TP0798-TP0965 (0.7246752)]
COG0143	COG0845	Nwi_1462	Nwi_1462	Methionyl-tRNA synthetase, class Ia	Nwi_3039	Nwi_3039	Secretion protein HlyD precursor	[TP0798-TP0965 (0.7246752)]
COG0143	COG0845	Nwi_1462	Nwi_1462	Methionyl-tRNA synthetase, class Ia	Nwi_3030	Nwi_3030	Secretion protein HlyD precursor	[TP0798-TP0965 (0.7246752)]
COG0143	COG0845	Nwi_1462	Nwi_1462	Methionyl-tRNA synthetase, class Ia	Nwi_2284	Nwi_2284	Secretion protein HlyD {UniProtKB/TrEMBL:Q3SQA3}	[TP0798-TP0965 (0.7246752)]
COG0143	COG0845	Nwi_1462	Nwi_1462	Methionyl-tRNA synthetase, class Ia	Nwi_1456	Nwi_1456	Secretion protein HlyD precursor	[TP0798-TP0965 (0.7246752)]
COG0143	COG0845	Nwi_1462	Nwi_1462	Methionyl-tRNA synthetase, class Ia	Nwi_2912	Nwi_2912	Secretion protein HlyD precursor	[TP0798-TP0965 (0.7246752)]
COG0143	COG0845	Nwi_1462	Nwi_1462	Methionyl-tRNA synthetase, class Ia	Nwi_1523	Nwi_1523	Secretion protein HlyD {UniProtKB/TrEMBL:Q3SSF7}	[TP0798-TP0965 (0.7246752)]
COG0143	COG0845	Nwi_1462	Nwi_1462	Methionyl-tRNA synthetase, class Ia	Nwi_2042	Nwi_2042	Secretion protein HlyD {UniProtKB/TrEMBL:Q3SQZ0}	[TP0798-TP0965 (0.7246752)]
COG0143	COG0845	Nwi_1462	Nwi_1462	Methionyl-tRNA synthetase, class Ia	Nwi_2742	Nwi_2742	Secretion protein HlyD precursor	[TP0798-TP0965 (0.7246752)]
COG0143	COG0845	Nwi_1462	Nwi_1462	Methionyl-tRNA synthetase, class Ia	Nwi_3130	Nwi_3130	Secretion protein HlyD precursor	[TP0798-TP0965 (0.7246752)]
COG0762	COG2239	Nwi_0478	Nwi_0478	Hypothetical protein {UniProtKB/TrEMBL:Q3SVE6}	Nwi_2728	Nwi_2728	Divalent cation transporter	[TP0668-TP0917 (0.5215956)]
COG1536	COG1868	Nwi_0598	Nwi_0598	Flagellar motor switch protein FliG	Nwi_1124	Nwi_1124	Flagellar motor switch protein FliM	[TP0026-TP0721 (0.9539454)]
COG0504	COG1475	Nwi_1833	Nwi_1833	CTP synthase {UniProtKB/TrEMBL:Q3SRJ8}	Nwi_2933	Nwi_2933	ParB-like nuclease {UniProtKB/TrEMBL:Q3SNF8}	[TP0305-TP0271 (0.70252794)]
COG0504	COG1475	Nwi_1833	Nwi_1833	CTP synthase {UniProtKB/TrEMBL:Q3SRJ8}	Nwi_3089	Nwi_3089	Hypothetical protein {UniProtKB/TrEMBL:Q3SN05}	[TP0305-TP0271 (0.70252794)]
COG0504	COG1475	Nwi_1833	Nwi_1833	CTP synthase {UniProtKB/TrEMBL:Q3SRJ8}	Nwi_2123	Nwi_2123	Hypothetical protein {UniProtKB/TrEMBL:Q3SQR3}	[TP0305-TP0271 (0.70252794)]
COG0504	COG1475	Nwi_1833	Nwi_1833	CTP synthase {UniProtKB/TrEMBL:Q3SRJ8}	Nwi_0094	Nwi_0094	ParB-like partition protein	[TP0305-TP0271 (0.70252794)]
COG0504	COG1475	Nwi_1833	Nwi_1833	CTP synthase {UniProtKB/TrEMBL:Q3SRJ8}	Nwi_0816	Nwi_0816	ParB-like nuclease {UniProtKB/TrEMBL:Q3SUG0}	[TP0305-TP0271 (0.70252794)]
COG0504	COG1475	Nwi_1833	Nwi_1833	CTP synthase {UniProtKB/TrEMBL:Q3SRJ8}	Nwi_2859	Nwi_2859	ParB-like nuclease {UniProtKB/TrEMBL:Q3SNN2}	[TP0305-TP0271 (0.70252794)]
COG2206	COG4786	Nwi_3139	Nwi_3139	Metal-dependent phosphohydrolase	Nwi_1121	Nwi_1121	Hypothetical protein {UniProtKB/TrEMBL:Q3STK8}	[TP0877-TP0961 (0.57706213)]
COG2206	COG4786	Nwi_3139	Nwi_3139	Metal-dependent phosphohydrolase	Nwi_1122	Nwi_1122	Flagellar basal body rod protein	[TP0877-TP0961 (0.57706213)]
COG0149	COG2239	Nwi_1835	Nwi_1835	Triosephosphate isomerase	Nwi_2728	Nwi_2728	Divalent cation transporter	[TP0537-TP0917 (0.5527395)]
COG0250	COG0772	Nwi_1549	Nwi_1549	Transcription antitermination protein nusG	Nwi_1050	Nwi_1050	Cell cycle protein precursor	[TP0236-TP0387 (0.7470728)]
COG0250	COG0772	Nwi_1345	Nwi_1345	Transcription antitermination protein NusG	Nwi_1050	Nwi_1050	Cell cycle protein precursor	[TP0236-TP0387 (0.7470728)]
COG0227	COG0740	Nwi_0406	Nwi_0406	Ribosomal protein L28 {UniProtKB/TrEMBL:Q3SVL8}	Nwi_1543	Nwi_1543	Peptidase S14, ClpP {UniProtKB/TrEMBL:Q3SSD7}	[TP0362-TP0507 (0.75048)]
COG0227	COG0740	Nwi_0406	Nwi_0406	Ribosomal protein L28 {UniProtKB/TrEMBL:Q3SVL8}	Nwi_1899	clpP	ATP-dependent Clp protease proteolytic subunit (EC 3.4.21.92) (Endopeptidase Clp)	[TP0362-TP0507 (0.75048)]
COG0457	COG0457	Nwi_2594	Nwi_2594	TPR repeat protein precursor	Nwi_2594	Nwi_2594	TPR repeat protein precursor	[TP0067-TP0095 (0.6515529)]
COG0457	COG0457	Nwi_0964	Nwi_0964	TPR repeat and WD-40 repeat protein	Nwi_0964	Nwi_0964	TPR repeat and WD-40 repeat protein	[TP0067-TP0095 (0.6515529)]
COG0457	COG0457	Nwi_2594	Nwi_2594	TPR repeat protein precursor	Nwi_0964	Nwi_0964	TPR repeat and WD-40 repeat protein	[TP0067-TP0095 (0.6515529)]
COG0457	COG0457	Nwi_0964	Nwi_0964	TPR repeat and WD-40 repeat protein	Nwi_2594	Nwi_2594	TPR repeat protein precursor	[TP0067-TP0095 (0.6515529)]
COG0457	COG0457	Nwi_0984	Nwi_0984	TPR repeat protein precursor	Nwi_0984	Nwi_0984	TPR repeat protein precursor	[TP0067-TP0095 (0.6515529)]
COG0457	COG0457	Nwi_0167	Nwi_0167	TPR repeat protein {UniProtKB/TrEMBL:Q3SWA6}	Nwi_0984	Nwi_0984	TPR repeat protein precursor	[TP0067-TP0095 (0.6515529)]
COG0457	COG0457	Nwi_0984	Nwi_0984	TPR repeat protein precursor	Nwi_0167	Nwi_0167	TPR repeat protein {UniProtKB/TrEMBL:Q3SWA6}	[TP0067-TP0095 (0.6515529)]
COG0457	COG0457	Nwi_0984	Nwi_0984	TPR repeat protein precursor	Nwi_2594	Nwi_2594	TPR repeat protein precursor	[TP0067-TP0095 (0.6515529)]
COG0457	COG0457	Nwi_2594	Nwi_2594	TPR repeat protein precursor	Nwi_0984	Nwi_0984	TPR repeat protein precursor	[TP0067-TP0095 (0.6515529)]
COG0457	COG0457	Nwi_0984	Nwi_0984	TPR repeat protein precursor	Nwi_0964	Nwi_0964	TPR repeat and WD-40 repeat protein	[TP0067-TP0095 (0.6515529)]
COG0457	COG0457	Nwi_0964	Nwi_0964	TPR repeat and WD-40 repeat protein	Nwi_0984	Nwi_0984	TPR repeat protein precursor	[TP0067-TP0095 (0.6515529)]
COG0457	COG0457	Nwi_0167	Nwi_0167	TPR repeat protein {UniProtKB/TrEMBL:Q3SWA6}	Nwi_0167	Nwi_0167	TPR repeat protein {UniProtKB/TrEMBL:Q3SWA6}	[TP0067-TP0095 (0.6515529)]
COG0457	COG0457	Nwi_0167	Nwi_0167	TPR repeat protein {UniProtKB/TrEMBL:Q3SWA6}	Nwi_0964	Nwi_0964	TPR repeat and WD-40 repeat protein	[TP0067-TP0095 (0.6515529)]
COG0457	COG0457	Nwi_0964	Nwi_0964	TPR repeat and WD-40 repeat protein	Nwi_0167	Nwi_0167	TPR repeat protein {UniProtKB/TrEMBL:Q3SWA6}	[TP0067-TP0095 (0.6515529)]
COG0457	COG0457	Nwi_0167	Nwi_0167	TPR repeat protein {UniProtKB/TrEMBL:Q3SWA6}	Nwi_2594	Nwi_2594	TPR repeat protein precursor	[TP0067-TP0095 (0.6515529)]
COG0457	COG0457	Nwi_2594	Nwi_2594	TPR repeat protein precursor	Nwi_0167	Nwi_0167	TPR repeat protein {UniProtKB/TrEMBL:Q3SWA6}	[TP0067-TP0095 (0.6515529)]
COG0103	COG0211	Nwi_1422	Nwi_1422	Ribosomal protein S9 {UniProtKB/TrEMBL:Q3SSQ8}	Nwi_0440	Nwi_0440	Ribosomal protein L27 {UniProtKB/TrEMBL:Q3SVI4}	[TP1024-TP0743 (0.87139803)]
COG0457	COG0803	Nwi_0167	Nwi_0167	TPR repeat protein {UniProtKB/TrEMBL:Q3SWA6}	Nwi_0916	Nwi_0916	Periplasmic solute binding protein precursor	[TP0469-TP0034 (0.86910707)]
COG0457	COG0803	Nwi_0964	Nwi_0964	TPR repeat and WD-40 repeat protein	Nwi_0916	Nwi_0916	Periplasmic solute binding protein precursor	[TP0469-TP0034 (0.86910707)]
COG0457	COG0803	Nwi_2594	Nwi_2594	TPR repeat protein precursor	Nwi_0916	Nwi_0916	Periplasmic solute binding protein precursor	[TP0469-TP0034 (0.86910707)]
COG0457	COG0803	Nwi_0984	Nwi_0984	TPR repeat protein precursor	Nwi_0916	Nwi_0916	Periplasmic solute binding protein precursor	[TP0469-TP0034 (0.86910707)]
COG0621	COG2812	Nwi_2775	Nwi_2775	2-methylthioadenine synthetase	Nwi_0369	Nwi_0369	DNA polymerase III gamma/tau subunits	[TP0754-TP1005 (0.5550382)]
COG0621	COG2812	Nwi_0014	Nwi_0014	TRNA-i(6)A37 modification enzyme MiaB	Nwi_0369	Nwi_0369	DNA polymerase III gamma/tau subunits	[TP0754-TP1005 (0.5550382)]
COG0739	COG1344	Nwi_1772	Nwi_1772	Peptidase M23B {UniProtKB/TrEMBL:Q3SRQ8}	Nwi_1104	Nwi_1104	Hypothetical protein {UniProtKB/TrEMBL:Q3STM5}	[TP0702-TP0870 (0.64395046)]
COG0739	COG1344	Nwi_1671	Nwi_1671	Peptidase M23B {UniProtKB/TrEMBL:Q3SS09}	Nwi_1104	Nwi_1104	Hypothetical protein {UniProtKB/TrEMBL:Q3STM5}	[TP0702-TP0870 (0.64395046)]
COG0739	COG1344	Nwi_0567	Nwi_0567	Peptidase M23B {UniProtKB/TrEMBL:Q3SV57}	Nwi_1104	Nwi_1104	Hypothetical protein {UniProtKB/TrEMBL:Q3STM5}	[TP0702-TP0870 (0.64395046)]
COG0442	COG4591	Nwi_1865	Nwi_1865	Prolyl-tRNA synthetase {UniProtKB/TrEMBL:Q3SRG6}	Nwi_1864	Nwi_1864	Lipoprotein releasing system, transmembrane	[TP0160-TP0582 (0.74148)]
COG1291	COG2239	Nwi_1236	Nwi_1236	MotA/TolQ/ExbB proton channel	Nwi_2728	Nwi_2728	Divalent cation transporter	[TP0725-TP0917 (0.53720385)]
COG0584	COG1493	Nwi_1426	Nwi_1426	Glycerophosphoryl diester phosphodiesterase	Nwi_0346	Nwi_0346	Hypothetical protein {UniProtKB/TrEMBL:Q3SVS8}	[TP0257-TP0591 (0.75711113)]
COG1536	COG4786	Nwi_0598	Nwi_0598	Flagellar motor switch protein FliG	Nwi_1122	Nwi_1122	Flagellar basal body rod protein	[TP0026-TP0961 (0.8107165)]
COG1536	COG4786	Nwi_0598	Nwi_0598	Flagellar motor switch protein FliG	Nwi_1121	Nwi_1121	Hypothetical protein {UniProtKB/TrEMBL:Q3STK8}	[TP0026-TP0961 (0.8107165)]
COG0223	COG0664	Nwi_3065	Nwi_3065	Methionyl-tRNA formyltransferase	Nwi_0675	Nwi_0675	Cyclic nucleotide-binding protein	[TP0756-TP0995 (0.69102824)]
COG0223	COG0664	Nwi_3065	Nwi_3065	Methionyl-tRNA formyltransferase	Nwi_0555	Nwi_0555	Transcriptional regulatory protein	[TP0756-TP0995 (0.69102824)]
COG0223	COG0664	Nwi_3065	Nwi_3065	Methionyl-tRNA formyltransferase	Nwi_3032	Nwi_3032	Transcriptional regulatory protein, Crp family	[TP0756-TP0995 (0.69102824)]
COG0223	COG0664	Nwi_3065	Nwi_3065	Methionyl-tRNA formyltransferase	Nwi_2061	Nwi_2061	Transcriptional regulatory protein, Crp family	[TP0756-TP0995 (0.69102824)]
COG0223	COG0664	Nwi_3065	Nwi_3065	Methionyl-tRNA formyltransferase	Nwi_1356	Nwi_1356	Hypothetical protein {UniProtKB/TrEMBL:Q3SSX4}	[TP0756-TP0995 (0.69102824)]
COG0223	COG0664	Nwi_3065	Nwi_3065	Methionyl-tRNA formyltransferase	Nwi_1036	Nwi_1036	Transcriptional regulatory protein, Crp family	[TP0756-TP0995 (0.69102824)]
COG0223	COG0664	Nwi_3065	Nwi_3065	Methionyl-tRNA formyltransferase	Nwi_0086	Nwi_0086	Cyclic nucleotide-binding protein	[TP0756-TP0995 (0.69102824)]
COG0223	COG0664	Nwi_3065	Nwi_3065	Methionyl-tRNA formyltransferase	Nwi_2417	Nwi_2417	Cyclic nucleotide-binding protein	[TP0756-TP0995 (0.69102824)]
COG0465	COG4591	Nwi_2710	Nwi_2710	Peptidase M41, FtsH precursor	Nwi_1864	Nwi_1864	Lipoprotein releasing system, transmembrane	[TP0765-TP0582 (0.6598422)]
COG0773	COG0817	Nwi_1052	murC	UDP-N-acetylmuramate--L-alanine ligase (EC 6.3.2.8) (UDP-N- acetylmuramoyl-L-alanine synthetase)	Nwi_2726	ruvC	Crossover junction endodeoxyribonuclease ruvC (EC 3.1.22.4) (Holliday junction nuclease ruvC) (Holliday junction resolvase ruvC)	[TP0341-TP0517 (0.7285616)]
COG0272	COG0773	Nwi_1062	Nwi_1062	NAD-dependent DNA ligase	Nwi_1052	murC	UDP-N-acetylmuramate--L-alanine ligase (EC 6.3.2.8) (UDP-N- acetylmuramoyl-L-alanine synthetase)	[TP0634-TP0341 (0.8201813)]
COG0036	COG0249	Nwi_2218	Nwi_2218	Ribulose-phosphate 3-epimerase	Nwi_0490	mutS	MutS 1 protein {UniProtKB/TrEMBL:Q3SVD4}	[TP0945-TP0328 (0.6742458)]
COG0124	COG0465	Nwi_2533	Nwi_2533	TRNA synthetase, class II	Nwi_2710	Nwi_2710	Peptidase M41, FtsH precursor	[TP0641-TP0330 (0.76316583)]
COG1396	COG2206	Nwi_0019	Nwi_0019	Transcriptional regulator, XRE family	Nwi_3139	Nwi_3139	Metal-dependent phosphohydrolase	[TP0461-TP0877 (0.81002605)]
COG1396	COG2206	Nwi_2926	Nwi_2926	Transcriptional regulator, XRE family	Nwi_3139	Nwi_3139	Metal-dependent phosphohydrolase	[TP0461-TP0877 (0.81002605)]
COG1396	COG2206	Nwi_0662	Nwi_0662	Transcriptional regulator, XRE family	Nwi_3139	Nwi_3139	Metal-dependent phosphohydrolase	[TP0461-TP0877 (0.81002605)]
COG1396	COG2206	Nwi_0830	Nwi_0830	Transcriptional regulator, XRE family	Nwi_3139	Nwi_3139	Metal-dependent phosphohydrolase	[TP0461-TP0877 (0.81002605)]
COG0257	COG0719	Nwi_0983	Nwi_0983	Ribosomal protein L36 {UniProtKB/TrEMBL:Q3STZ6}	Nwi_1662	Nwi_1662	FeS assembly protein SufD	[TP0209-TP0612 (0.6772987)]
COG0257	COG0719	Nwi_0983	Nwi_0983	Ribosomal protein L36 {UniProtKB/TrEMBL:Q3STZ6}	Nwi_1664	Nwi_1664	FeS assembly protein SufB	[TP0209-TP0612 (0.6772987)]
COG0564	COG1843	Nwi_2431	Nwi_2431	Pseudouridine synthase, RluD	Nwi_0601	Nwi_0601	Flagellar hook capping protein	[TP0339-TP0728 (0.7885255)]
COG0564	COG1843	Nwi_0315	Nwi_0315	Pseudouridine synthase {UniProtKB/TrEMBL:Q3SVV9}	Nwi_0601	Nwi_0601	Flagellar hook capping protein	[TP0339-TP0728 (0.7885255)]
COG0564	COG1843	Nwi_1394	Nwi_1394	Pseudouridine synthase, RluD	Nwi_0601	Nwi_0601	Flagellar hook capping protein	[TP0339-TP0728 (0.7885255)]
COG0173	COG0493	Nwi_1588	aspS	Aspartyl-tRNA synthetase (EC 6.1.1.12) (Aspartate--tRNA ligase) (AspRS)	Nwi_2954	Nwi_2954	Glutamate synthase, NADH/NADPH, small subunit 1	[TP0985-TP0735 (0.50901)]
COG0860	COG2080	Nwi_1719	Nwi_1719	Cell wall hydrolase/autolysin precursor	Nwi_2205	Nwi_2205	Aerobic-type carbon monoxide dehydrogenase small	[TP0247-TP0080 (0.7296782)]
COG0504	COG0728	Nwi_1833	Nwi_1833	CTP synthase {UniProtKB/TrEMBL:Q3SRJ8}	Nwi_0217	Nwi_0217	Virulence factor MVIN-like	[TP0305-TP0516 (0.84299135)]
COG0504	COG0728	Nwi_1833	Nwi_1833	CTP synthase {UniProtKB/TrEMBL:Q3SRJ8}	Nwi_1078	Nwi_1078	Virulence factor MVIN-like	[TP0305-TP0516 (0.84299135)]
COG0237	COG3683	Nwi_0104	coaE	Dephospho-CoA kinase (EC 2.7.1.24) (Dephosphocoenzyme A kinase)	Nwi_2906	Nwi_2906	Hypothetical protein {UniProtKB/TrEMBL:Q3SNI5}	[TP0296-TP0557 (0.7885255)]
COG0275	COG0820	Nwi_1043	mraW	S-adenosyl-methyltransferase mraW (EC 2.1.1.-)	Nwi_2806	Nwi_2806	Hypothetical protein {UniProtKB/TrEMBL:Q3SNT2}	[TP0384-TP0068 (0.79878455)]
COG0681	COG1384	Nwi_1919	Nwi_1919	Peptidase S26A, signal peptidase I	Nwi_0151	Nwi_0151	Lysyl-tRNA synthetase class 1c	[TP0185-TP0644 (0.7885255)]
COG0242	COG0360	Nwi_3064	Nwi_3064	Formylmethionine deformylase	Nwi_1691	rpsF	Ribosomal protein S6 {UniProtKB/TrEMBL:Q3SRY9}	[TP0757-TP0063 (0.54983324)]
COG0267	COG0357	Nwi_1433	Nwi_1433	Ribosomal protein L33 {UniProtKB/TrEMBL:Q3SSP7}	Nwi_0096	Nwi_0096	Glucose inhibited division protein	[TP0234-TP0946 (0.6249908)]
COG0234	COG0772	Nwi_2191	Nwi_2191	Chaperonin Cpn10 {UniProtKB/TrEMBL:Q3SQJ6}	Nwi_1050	Nwi_1050	Cell cycle protein precursor	[TP1013-TP0387 (0.81326103)]
COG0234	COG0772	Nwi_2573	Nwi_2573	Chaperonin Cpn10 {UniProtKB/TrEMBL:Q3SPG5}	Nwi_1050	Nwi_1050	Cell cycle protein precursor	[TP1013-TP0387 (0.81326103)]
COG0234	COG0772	Nwi_2114	Nwi_2114	Chaperonin Cpn10 {UniProtKB/TrEMBL:Q3SQS2}	Nwi_1050	Nwi_1050	Cell cycle protein precursor	[TP1013-TP0387 (0.81326103)]
COG0445	COG0457	Nwi_0097	Nwi_0097	Glucose-inhibited division protein A subfamily	Nwi_0964	Nwi_0964	TPR repeat and WD-40 repeat protein	[TP0044-TP0954 (0.8549597)]
COG0445	COG0457	Nwi_0097	Nwi_0097	Glucose-inhibited division protein A subfamily	Nwi_0984	Nwi_0984	TPR repeat protein precursor	[TP0044-TP0954 (0.8549597)]
COG0445	COG0457	Nwi_0097	Nwi_0097	Glucose-inhibited division protein A subfamily	Nwi_2594	Nwi_2594	TPR repeat protein precursor	[TP0044-TP0954 (0.8549597)]
COG0445	COG0457	Nwi_0097	Nwi_0097	Glucose-inhibited division protein A subfamily	Nwi_0167	Nwi_0167	TPR repeat protein {UniProtKB/TrEMBL:Q3SWA6}	[TP0044-TP0954 (0.8549597)]
COG0305	COG1595	Nwi_2013	Nwi_2013	DnaB helicase {UniProtKB/TrEMBL:Q3SR19}	Nwi_0894	Nwi_0894	Sigma 24, ECF subfamily	[TP0058-TP0092 (0.74082893)]
COG0305	COG1595	Nwi_2013	Nwi_2013	DnaB helicase {UniProtKB/TrEMBL:Q3SR19}	Nwi_2248	Nwi_2248	Fec I like protein {UniProtKB/TrEMBL:Q3SQD9}	[TP0058-TP0092 (0.74082893)]
COG0305	COG1595	Nwi_2013	Nwi_2013	DnaB helicase {UniProtKB/TrEMBL:Q3SR19}	Nwi_2051	Nwi_2051	Fec I like protein {UniProtKB/TrEMBL:Q3SQY2}	[TP0058-TP0092 (0.74082893)]
COG0305	COG1595	Nwi_2013	Nwi_2013	DnaB helicase {UniProtKB/TrEMBL:Q3SR19}	Nwi_0656	Nwi_0656	Sigma-70 region 2 {UniProtKB/TrEMBL:Q3SUW9}	[TP0058-TP0092 (0.74082893)]
COG0305	COG1595	Nwi_2013	Nwi_2013	DnaB helicase {UniProtKB/TrEMBL:Q3SR19}	Nwi_3045	Nwi_3045	Fec I like protein {UniProtKB/TrEMBL:Q3SN46}	[TP0058-TP0092 (0.74082893)]
COG0305	COG1595	Nwi_2013	Nwi_2013	DnaB helicase {UniProtKB/TrEMBL:Q3SR19}	Nwi_3056	Nwi_3056	Fec I like protein precursor	[TP0058-TP0092 (0.74082893)]
COG0305	COG1595	Nwi_2013	Nwi_2013	DnaB helicase {UniProtKB/TrEMBL:Q3SR19}	Nwi_3079	Nwi_3079	Fec I like protein {UniProtKB/TrEMBL:Q3SN14}	[TP0058-TP0092 (0.74082893)]
COG0305	COG1595	Nwi_2013	Nwi_2013	DnaB helicase {UniProtKB/TrEMBL:Q3SR19}	Nwi_1734	Nwi_1734	FecI like protein {UniProtKB/TrEMBL:Q3SRU6}	[TP0058-TP0092 (0.74082893)]
COG0305	COG1595	Nwi_2013	Nwi_2013	DnaB helicase {UniProtKB/TrEMBL:Q3SR19}	Nwi_1340	Nwi_1340	Fec I like protein {UniProtKB/TrEMBL:Q3SSZ0}	[TP0058-TP0092 (0.74082893)]
COG0305	COG1595	Nwi_2013	Nwi_2013	DnaB helicase {UniProtKB/TrEMBL:Q3SR19}	Nwi_2303	Nwi_2303	Fec I like protein {UniProtKB/TrEMBL:Q3SQ84}	[TP0058-TP0092 (0.74082893)]
COG0305	COG1595	Nwi_2013	Nwi_2013	DnaB helicase {UniProtKB/TrEMBL:Q3SR19}	Nwi_2883	Nwi_2883	Fec I like protein {UniProtKB/TrEMBL:Q3SNK8}	[TP0058-TP0092 (0.74082893)]
COG0305	COG1595	Nwi_2013	Nwi_2013	DnaB helicase {UniProtKB/TrEMBL:Q3SR19}	Nwi_2773	Nwi_2773	Fec I like protein {UniProtKB/TrEMBL:Q3SNW5}	[TP0058-TP0092 (0.74082893)]
COG0305	COG1595	Nwi_2013	Nwi_2013	DnaB helicase {UniProtKB/TrEMBL:Q3SR19}	Nwi_2138	Nwi_2138	Fec I like protein {UniProtKB/TrEMBL:Q3SQP9}	[TP0058-TP0092 (0.74082893)]
COG0228	COG0250	Nwi_2780	rpsP	Ribosomal protein S16 {UniProtKB/TrEMBL:Q3SNV8}	Nwi_1549	Nwi_1549	Transcription antitermination protein nusG	[TP0905-TP0236 (0.7099409)]
COG0228	COG0250	Nwi_2780	rpsP	Ribosomal protein S16 {UniProtKB/TrEMBL:Q3SNV8}	Nwi_1345	Nwi_1345	Transcription antitermination protein NusG	[TP0905-TP0236 (0.7099409)]
COG1595	COG1868	Nwi_3056	Nwi_3056	Fec I like protein precursor	Nwi_1124	Nwi_1124	Flagellar motor switch protein FliM	[TP0092-TP0721 (0.802411)]
COG1595	COG1868	Nwi_2051	Nwi_2051	Fec I like protein {UniProtKB/TrEMBL:Q3SQY2}	Nwi_1124	Nwi_1124	Flagellar motor switch protein FliM	[TP0092-TP0721 (0.802411)]
COG1595	COG1868	Nwi_0894	Nwi_0894	Sigma 24, ECF subfamily	Nwi_1124	Nwi_1124	Flagellar motor switch protein FliM	[TP0092-TP0721 (0.802411)]
COG1595	COG1868	Nwi_3045	Nwi_3045	Fec I like protein {UniProtKB/TrEMBL:Q3SN46}	Nwi_1124	Nwi_1124	Flagellar motor switch protein FliM	[TP0092-TP0721 (0.802411)]
COG1595	COG1868	Nwi_2248	Nwi_2248	Fec I like protein {UniProtKB/TrEMBL:Q3SQD9}	Nwi_1124	Nwi_1124	Flagellar motor switch protein FliM	[TP0092-TP0721 (0.802411)]
COG1595	COG1868	Nwi_3079	Nwi_3079	Fec I like protein {UniProtKB/TrEMBL:Q3SN14}	Nwi_1124	Nwi_1124	Flagellar motor switch protein FliM	[TP0092-TP0721 (0.802411)]
COG1595	COG1868	Nwi_2773	Nwi_2773	Fec I like protein {UniProtKB/TrEMBL:Q3SNW5}	Nwi_1124	Nwi_1124	Flagellar motor switch protein FliM	[TP0092-TP0721 (0.802411)]
COG1595	COG1868	Nwi_1340	Nwi_1340	Fec I like protein {UniProtKB/TrEMBL:Q3SSZ0}	Nwi_1124	Nwi_1124	Flagellar motor switch protein FliM	[TP0092-TP0721 (0.802411)]
COG1595	COG1868	Nwi_2138	Nwi_2138	Fec I like protein {UniProtKB/TrEMBL:Q3SQP9}	Nwi_1124	Nwi_1124	Flagellar motor switch protein FliM	[TP0092-TP0721 (0.802411)]
COG1595	COG1868	Nwi_2883	Nwi_2883	Fec I like protein {UniProtKB/TrEMBL:Q3SNK8}	Nwi_1124	Nwi_1124	Flagellar motor switch protein FliM	[TP0092-TP0721 (0.802411)]
COG1595	COG1868	Nwi_1734	Nwi_1734	FecI like protein {UniProtKB/TrEMBL:Q3SRU6}	Nwi_1124	Nwi_1124	Flagellar motor switch protein FliM	[TP0092-TP0721 (0.802411)]
COG1595	COG1868	Nwi_0656	Nwi_0656	Sigma-70 region 2 {UniProtKB/TrEMBL:Q3SUW9}	Nwi_1124	Nwi_1124	Flagellar motor switch protein FliM	[TP0092-TP0721 (0.802411)]
COG1595	COG1868	Nwi_2303	Nwi_2303	Fec I like protein {UniProtKB/TrEMBL:Q3SQ84}	Nwi_1124	Nwi_1124	Flagellar motor switch protein FliM	[TP0092-TP0721 (0.802411)]
COG0465	COG0532	Nwi_2710	Nwi_2710	Peptidase M41, FtsH precursor	Nwi_0024	infB	Initiation factor 2 {UniProtKB/TrEMBL:Q3SWP9}	[TP0330-TP0891 (0.8751731)]
COG0234	COG0445	Nwi_2573	Nwi_2573	Chaperonin Cpn10 {UniProtKB/TrEMBL:Q3SPG5}	Nwi_0097	Nwi_0097	Glucose-inhibited division protein A subfamily	[TP1013-TP0044 (0.813164)]
COG0234	COG0445	Nwi_2114	Nwi_2114	Chaperonin Cpn10 {UniProtKB/TrEMBL:Q3SQS2}	Nwi_0097	Nwi_0097	Glucose-inhibited division protein A subfamily	[TP1013-TP0044 (0.813164)]
COG0234	COG0445	Nwi_2191	Nwi_2191	Chaperonin Cpn10 {UniProtKB/TrEMBL:Q3SQJ6}	Nwi_0097	Nwi_0097	Glucose-inhibited division protein A subfamily	[TP1013-TP0044 (0.813164)]
COG0326	COG0353	Nwi_2812	htpG	Chaperone protein htpG (Heat shock protein htpG) (High temperature protein G)	Nwi_0367	Nwi_0367	RecR protein {UniProtKB/TrEMBL:Q3SVQ7}	[TP0984-TP1004 (0.5573069)]
COG0265	COG1381	Nwi_1195	Nwi_1195	Peptidase S1C, Do precursor	Nwi_1915	Nwi_1915	Recombination protein O, RecO	[TP0773-TP0636 (0.870009)]
COG0265	COG1381	Nwi_2934	Nwi_2934	Trypsin-like serine proteases precursor	Nwi_1915	Nwi_1915	Recombination protein O, RecO	[TP0773-TP0636 (0.870009)]
COG0265	COG1381	Nwi_1391	Nwi_1391	Peptidase S1C, Do precursor	Nwi_1915	Nwi_1915	Recombination protein O, RecO	[TP0773-TP0636 (0.870009)]
COG0265	COG1381	Nwi_2346	Nwi_2346	Peptidase S1C, Do precursor	Nwi_1915	Nwi_1915	Recombination protein O, RecO	[TP0773-TP0636 (0.870009)]
COG0265	COG1381	Nwi_0744	Nwi_0744	Trypsin-like serine proteases	Nwi_1915	Nwi_1915	Recombination protein O, RecO	[TP0773-TP0636 (0.870009)]
COG0457	COG0860	Nwi_2594	Nwi_2594	TPR repeat protein precursor	Nwi_1719	Nwi_1719	Cell wall hydrolase/autolysin precursor	[TP0820-TP0247 (0.74644035), TP0067-TP0247 (0.79531366)]
COG0457	COG0860	Nwi_0964	Nwi_0964	TPR repeat and WD-40 repeat protein	Nwi_1719	Nwi_1719	Cell wall hydrolase/autolysin precursor	[TP0820-TP0247 (0.74644035), TP0067-TP0247 (0.79531366)]
COG0457	COG0860	Nwi_0167	Nwi_0167	TPR repeat protein {UniProtKB/TrEMBL:Q3SWA6}	Nwi_1719	Nwi_1719	Cell wall hydrolase/autolysin precursor	[TP0820-TP0247 (0.74644035), TP0067-TP0247 (0.79531366)]
COG0457	COG0860	Nwi_0984	Nwi_0984	TPR repeat protein precursor	Nwi_1719	Nwi_1719	Cell wall hydrolase/autolysin precursor	[TP0820-TP0247 (0.74644035), TP0067-TP0247 (0.79531366)]
COG2201	COG4786	Nwi_0523	cheB	Chemotaxis response regulator protein-glutamate methylesterase (EC 3.1.1.61)	Nwi_1122	Nwi_1122	Flagellar basal body rod protein	[TP0631-TP0961 (0.5728655)]
COG2201	COG4786	Nwi_0523	cheB	Chemotaxis response regulator protein-glutamate methylesterase (EC 3.1.1.61)	Nwi_1121	Nwi_1121	Hypothetical protein {UniProtKB/TrEMBL:Q3STK8}	[TP0631-TP0961 (0.5728655)]
COG0652	COG1749	Nwi_1797	Nwi_1797	Peptidyl-prolyl cis-trans isomerase, cyclophilin	Nwi_1099	Nwi_1099	Flagellar basal body rod protein, FlaE	[TP0947-TP0727 (0.6414869)]
COG0652	COG1749	Nwi_1798	Nwi_1798	Peptidyl-prolyl cis-trans isomerase, cyclophilin	Nwi_1099	Nwi_1099	Flagellar basal body rod protein, FlaE	[TP0947-TP0727 (0.6414869)]
COG1186	COG1925	Nwi_1715	Nwi_1715	Peptide chain release factor 2	Nwi_0344	Nwi_0344	Phosphoryl transfer system, HPr	[TP0576-TP0589 (0.79878455)]
COG1186	COG1925	Nwi_2547	Nwi_2547	Class I peptide chain release factor	Nwi_0344	Nwi_0344	Phosphoryl transfer system, HPr	[TP0576-TP0589 (0.79878455)]
COG1749	COG2885	Nwi_1099	Nwi_1099	Flagellar basal body rod protein, FlaE	Nwi_3028	Nwi_3028	OmpA/MotB precursor {UniProtKB/TrEMBL:Q3SN63}	[TP0727-TP0292 (0.89187646)]
COG1749	COG2885	Nwi_1099	Nwi_1099	Flagellar basal body rod protein, FlaE	Nwi_2714	Nwi_2714	OmpA/MotB precursor {UniProtKB/TrEMBL:Q3SP24}	[TP0727-TP0292 (0.89187646)]
COG1177	COG1558	Nwi_1008	Nwi_1008	Binding-protein-dependent transport systems inner	Nwi_1133	Nwi_1133	Flagellar basal-body rod protein FlgC	[TP0654-TP0397 (0.7022186)]
COG0319	COG0333	Nwi_0016	Nwi_0016	Hypothetical protein {UniProtKB/TrEMBL:Q3SWQ7}	Nwi_0497	rpmF	Ribosomal protein S32 {UniProtKB/TrEMBL:Q3SVC7}	[TP0650-TP0807 (0.80809164)]
COG0195	COG1643	Nwi_0022	Nwi_0022	Transcription termination factor NusA	Nwi_0359	Nwi_0359	ATP-dependent helicase HrpB	[TP0892-TP0526 (0.71912634)]
COG0216	COG0457	Nwi_0377	Nwi_0377	Peptide chain release factor 1	Nwi_0984	Nwi_0984	TPR repeat protein precursor	[TP0051-TP0067 (0.7097377)]
COG0216	COG0457	Nwi_0377	Nwi_0377	Peptide chain release factor 1	Nwi_0964	Nwi_0964	TPR repeat and WD-40 repeat protein	[TP0051-TP0067 (0.7097377)]
COG0216	COG0457	Nwi_0377	Nwi_0377	Peptide chain release factor 1	Nwi_0167	Nwi_0167	TPR repeat protein {UniProtKB/TrEMBL:Q3SWA6}	[TP0051-TP0067 (0.7097377)]
COG0216	COG0457	Nwi_0377	Nwi_0377	Peptide chain release factor 1	Nwi_2594	Nwi_2594	TPR repeat protein precursor	[TP0051-TP0067 (0.7097377)]
COG1360	COG4786	Nwi_1237	Nwi_1237	OmpA/MotB {UniProtKB/TrEMBL:Q3ST92}	Nwi_1122	Nwi_1122	Flagellar basal body rod protein	[TP0724-TP0961 (0.729456)]
COG1360	COG4786	Nwi_2744	Nwi_2744	OmpA/MotB {UniProtKB/TrEMBL:Q3SNZ4}	Nwi_1122	Nwi_1122	Flagellar basal body rod protein	[TP0724-TP0961 (0.729456)]
COG1360	COG4786	Nwi_2744	Nwi_2744	OmpA/MotB {UniProtKB/TrEMBL:Q3SNZ4}	Nwi_1121	Nwi_1121	Hypothetical protein {UniProtKB/TrEMBL:Q3STK8}	[TP0724-TP0961 (0.729456)]
COG1360	COG4786	Nwi_1237	Nwi_1237	OmpA/MotB {UniProtKB/TrEMBL:Q3ST92}	Nwi_1121	Nwi_1121	Hypothetical protein {UniProtKB/TrEMBL:Q3STK8}	[TP0724-TP0961 (0.729456)]
COG2215	COG2239	Nwi_2905	Nwi_2905	High-affinity nickel-transporter	Nwi_2728	Nwi_2728	Divalent cation transporter	[TP0558-TP0917 (0.5059451)]
COG1352	COG2206	Nwi_0524	Nwi_0524	MCP methyltransferase, CheR-type	Nwi_3139	Nwi_3139	Metal-dependent phosphohydrolase	[TP0630-TP0877 (0.67253613)]
COG1385	COG2204	Nwi_2564	Nwi_2564	Hypothetical protein {UniProtKB/TrEMBL:Q3SPH4}	Nwi_0595	Nwi_0595	Helix-turn-helix, Fis-type	[TP0032-TP0519 (0.67332727)]
COG1385	COG2204	Nwi_2564	Nwi_2564	Hypothetical protein {UniProtKB/TrEMBL:Q3SPH4}	Nwi_1447	Nwi_1447	Nitrogen assimilation regulatory protein ntrX	[TP0032-TP0519 (0.67332727)]
COG1385	COG2204	Nwi_2564	Nwi_2564	Hypothetical protein {UniProtKB/TrEMBL:Q3SPH4}	Nwi_0992	Nwi_0992	Helix-turn-helix, Fis-type	[TP0032-TP0519 (0.67332727)]
COG1385	COG2204	Nwi_2564	Nwi_2564	Hypothetical protein {UniProtKB/TrEMBL:Q3SPH4}	Nwi_1445	Nwi_1445	Helix-turn-helix, Fis-type , Nitrogen regulation	[TP0032-TP0519 (0.67332727)]
COG1385	COG2204	Nwi_2564	Nwi_2564	Hypothetical protein {UniProtKB/TrEMBL:Q3SPH4}	Nwi_2470	Nwi_2470	Helix-turn-helix, Fis-type	[TP0032-TP0519 (0.67332727)]
COG0542	COG2204	Nwi_0589	Nwi_0589	AAA ATPase {UniProtKB/TrEMBL:Q3SV35}	Nwi_0992	Nwi_0992	Helix-turn-helix, Fis-type	[TP0071-TP0519 (0.6908589)]
COG0542	COG2204	Nwi_1695	Nwi_1695	AAA ATPase {UniProtKB/TrEMBL:Q3SRY5}	Nwi_0992	Nwi_0992	Helix-turn-helix, Fis-type	[TP0071-TP0519 (0.6908589)]
COG0542	COG2204	Nwi_1695	Nwi_1695	AAA ATPase {UniProtKB/TrEMBL:Q3SRY5}	Nwi_2470	Nwi_2470	Helix-turn-helix, Fis-type	[TP0071-TP0519 (0.6908589)]
COG0542	COG2204	Nwi_0589	Nwi_0589	AAA ATPase {UniProtKB/TrEMBL:Q3SV35}	Nwi_0595	Nwi_0595	Helix-turn-helix, Fis-type	[TP0071-TP0519 (0.6908589)]
COG0542	COG2204	Nwi_1695	Nwi_1695	AAA ATPase {UniProtKB/TrEMBL:Q3SRY5}	Nwi_0595	Nwi_0595	Helix-turn-helix, Fis-type	[TP0071-TP0519 (0.6908589)]
COG0542	COG2204	Nwi_1695	Nwi_1695	AAA ATPase {UniProtKB/TrEMBL:Q3SRY5}	Nwi_1445	Nwi_1445	Helix-turn-helix, Fis-type , Nitrogen regulation	[TP0071-TP0519 (0.6908589)]
COG0542	COG2204	Nwi_1695	Nwi_1695	AAA ATPase {UniProtKB/TrEMBL:Q3SRY5}	Nwi_1447	Nwi_1447	Nitrogen assimilation regulatory protein ntrX	[TP0071-TP0519 (0.6908589)]
COG0542	COG2204	Nwi_0589	Nwi_0589	AAA ATPase {UniProtKB/TrEMBL:Q3SV35}	Nwi_1445	Nwi_1445	Helix-turn-helix, Fis-type , Nitrogen regulation	[TP0071-TP0519 (0.6908589)]
COG0542	COG2204	Nwi_0589	Nwi_0589	AAA ATPase {UniProtKB/TrEMBL:Q3SV35}	Nwi_1447	Nwi_1447	Nitrogen assimilation regulatory protein ntrX	[TP0071-TP0519 (0.6908589)]
COG0542	COG2204	Nwi_0589	Nwi_0589	AAA ATPase {UniProtKB/TrEMBL:Q3SV35}	Nwi_2470	Nwi_2470	Helix-turn-helix, Fis-type	[TP0071-TP0519 (0.6908589)]
COG0290	COG0457	Nwi_0069	Nwi_0069	Initiation factor 3 {UniProtKB/TrEMBL:Q3SWK4}	Nwi_0964	Nwi_0964	TPR repeat and WD-40 repeat protein	[TP0850-TP0095 (0.6947713)]
COG0290	COG0457	Nwi_0069	Nwi_0069	Initiation factor 3 {UniProtKB/TrEMBL:Q3SWK4}	Nwi_0167	Nwi_0167	TPR repeat protein {UniProtKB/TrEMBL:Q3SWA6}	[TP0850-TP0095 (0.6947713)]
COG0290	COG0457	Nwi_0069	Nwi_0069	Initiation factor 3 {UniProtKB/TrEMBL:Q3SWK4}	Nwi_2594	Nwi_2594	TPR repeat protein precursor	[TP0850-TP0095 (0.6947713)]
COG0290	COG0457	Nwi_0069	Nwi_0069	Initiation factor 3 {UniProtKB/TrEMBL:Q3SWK4}	Nwi_0984	Nwi_0984	TPR repeat protein precursor	[TP0850-TP0095 (0.6947713)]
COG0782	COG0860	Nwi_2450	Nwi_2450	Transcription elongation factor GreA	Nwi_1719	Nwi_1719	Cell wall hydrolase/autolysin precursor	[TP0019-TP0247 (0.7668169)]
COG0782	COG0860	Nwi_0922	Nwi_0922	Transcription elongation factor GreA/GreB region	Nwi_1719	Nwi_1719	Cell wall hydrolase/autolysin precursor	[TP0019-TP0247 (0.7668169)]
COG0103	COG1432	Nwi_1422	Nwi_1422	Ribosomal protein S9 {UniProtKB/TrEMBL:Q3SSQ8}	Nwi_1924	Nwi_1924	Hypothetical protein {UniProtKB/TrEMBL:Q3SRA7}	[TP1024-TP0894 (0.64955014)]
COG0103	COG1432	Nwi_1422	Nwi_1422	Ribosomal protein S9 {UniProtKB/TrEMBL:Q3SSQ8}	Nwi_0169	Nwi_0169	Hypothetical protein {UniProtKB/TrEMBL:Q3SWA4}	[TP1024-TP0894 (0.64955014)]
COG0322	COG0353	Nwi_2526	Nwi_2526	Excinuclease ABC, C subunit	Nwi_0367	Nwi_0367	RecR protein {UniProtKB/TrEMBL:Q3SVQ7}	[TP0472-TP1004 (0.53674763)]
COG0771	COG1595	Nwi_1049	Nwi_1049	UDP-N-acetylmuramoylalanine-D-glutamate ligase	Nwi_2248	Nwi_2248	Fec I like protein {UniProtKB/TrEMBL:Q3SQD9}	[TP0903-TP0092 (0.6651206)]
COG0771	COG1595	Nwi_1049	Nwi_1049	UDP-N-acetylmuramoylalanine-D-glutamate ligase	Nwi_3056	Nwi_3056	Fec I like protein precursor	[TP0903-TP0092 (0.6651206)]
COG0771	COG1595	Nwi_1049	Nwi_1049	UDP-N-acetylmuramoylalanine-D-glutamate ligase	Nwi_1734	Nwi_1734	FecI like protein {UniProtKB/TrEMBL:Q3SRU6}	[TP0903-TP0092 (0.6651206)]
COG0771	COG1595	Nwi_1049	Nwi_1049	UDP-N-acetylmuramoylalanine-D-glutamate ligase	Nwi_0894	Nwi_0894	Sigma 24, ECF subfamily	[TP0903-TP0092 (0.6651206)]
COG0771	COG1595	Nwi_1049	Nwi_1049	UDP-N-acetylmuramoylalanine-D-glutamate ligase	Nwi_3079	Nwi_3079	Fec I like protein {UniProtKB/TrEMBL:Q3SN14}	[TP0903-TP0092 (0.6651206)]
COG0771	COG1595	Nwi_1049	Nwi_1049	UDP-N-acetylmuramoylalanine-D-glutamate ligase	Nwi_3045	Nwi_3045	Fec I like protein {UniProtKB/TrEMBL:Q3SN46}	[TP0903-TP0092 (0.6651206)]
COG0771	COG1595	Nwi_1049	Nwi_1049	UDP-N-acetylmuramoylalanine-D-glutamate ligase	Nwi_2051	Nwi_2051	Fec I like protein {UniProtKB/TrEMBL:Q3SQY2}	[TP0903-TP0092 (0.6651206)]
COG0771	COG1595	Nwi_1049	Nwi_1049	UDP-N-acetylmuramoylalanine-D-glutamate ligase	Nwi_2773	Nwi_2773	Fec I like protein {UniProtKB/TrEMBL:Q3SNW5}	[TP0903-TP0092 (0.6651206)]
COG0771	COG1595	Nwi_1049	Nwi_1049	UDP-N-acetylmuramoylalanine-D-glutamate ligase	Nwi_0656	Nwi_0656	Sigma-70 region 2 {UniProtKB/TrEMBL:Q3SUW9}	[TP0903-TP0092 (0.6651206)]
COG0771	COG1595	Nwi_1049	Nwi_1049	UDP-N-acetylmuramoylalanine-D-glutamate ligase	Nwi_1340	Nwi_1340	Fec I like protein {UniProtKB/TrEMBL:Q3SSZ0}	[TP0903-TP0092 (0.6651206)]
COG0771	COG1595	Nwi_1049	Nwi_1049	UDP-N-acetylmuramoylalanine-D-glutamate ligase	Nwi_2883	Nwi_2883	Fec I like protein {UniProtKB/TrEMBL:Q3SNK8}	[TP0903-TP0092 (0.6651206)]
COG0771	COG1595	Nwi_1049	Nwi_1049	UDP-N-acetylmuramoylalanine-D-glutamate ligase	Nwi_2138	Nwi_2138	Fec I like protein {UniProtKB/TrEMBL:Q3SQP9}	[TP0903-TP0092 (0.6651206)]
COG0771	COG1595	Nwi_1049	Nwi_1049	UDP-N-acetylmuramoylalanine-D-glutamate ligase	Nwi_2303	Nwi_2303	Fec I like protein {UniProtKB/TrEMBL:Q3SQ84}	[TP0903-TP0092 (0.6651206)]
COG1677	COG1815	Nwi_1134	Nwi_1134	Flagellar hook-basal body complex protein FliE	Nwi_1132	Nwi_1132	Flagellar basal body rod protein	[TP0398-TP0396 (0.79194725)]
COG0188	COG0305	Nwi_1914	Nwi_1914	Gram negative topoisomerase IV, subunit A	Nwi_2013	Nwi_2013	DnaB helicase {UniProtKB/TrEMBL:Q3SR19}	[TP0005-TP0058 (0.73312306)]
COG0188	COG0305	Nwi_1801	Nwi_1801	DNA gyrase, subunit A {UniProtKB/TrEMBL:Q3SRM9}	Nwi_2013	Nwi_2013	DnaB helicase {UniProtKB/TrEMBL:Q3SR19}	[TP0005-TP0058 (0.73312306)]
COG0840	COG1344	Nwi_2996	Nwi_2996	Methyl-accepting chemotaxis protein precursor	Nwi_1104	Nwi_1104	Hypothetical protein {UniProtKB/TrEMBL:Q3STM5}	[TP0640-TP0870 (0.6975479)]
COG0840	COG1344	Nwi_0530	Nwi_0530	Methyl-accepting chemotaxis protein	Nwi_1104	Nwi_1104	Hypothetical protein {UniProtKB/TrEMBL:Q3STM5}	[TP0640-TP0870 (0.6975479)]
COG1825	COG2812	Nwi_2512	rplY	50S ribosomal protein L25 (General stress protein CTC)	Nwi_0369	Nwi_0369	DNA polymerase III gamma/tau subunits	[TP0372-TP1005 (0.6540257)]
COG0024	COG1121	Nwi_0336	Nwi_0336	Peptidase M24A, methionine aminopeptidase,	Nwi_0914	Nwi_0914	ABC transporter, ATPase subunit	[TP0842-TP0164 (0.77940726)]
COG0361	COG1214	Nwi_0312	Nwi_0312	Translation initiation factor IF-1	Nwi_0011	Nwi_0011	Peptidase M22, glycoprotease	[TP0097-TP0876 (0.56457245)]
COG1509	COG2812	Nwi_1641	Nwi_1641	Hypothetical protein {UniProtKB/TrEMBL:Q3SS39}	Nwi_0369	Nwi_0369	DNA polymerase III gamma/tau subunits	[TP0121-TP1005 (0.5082704)]
COG0255	COG1011	Nwi_1372	Nwi_1372	Ribosomal protein L29 {UniProtKB/TrEMBL:Q3SSV8}	Nwi_3070	Nwi_3070	Pyrimidine 5-nucleotidase	[TP0197-TP0158 (0.6077605)]
COG1108	COG2239	Nwi_0915	Nwi_0915	ABC-type Mn2+/Zn2+ transport systems permease	Nwi_2728	Nwi_2728	Divalent cation transporter	[TP0165-TP0917 (0.5215956)]
COG2204	COG2204	Nwi_2470	Nwi_2470	Helix-turn-helix, Fis-type	Nwi_0595	Nwi_0595	Helix-turn-helix, Fis-type	[TP0519-TP0519 (0.65939915)]
COG2204	COG2204	Nwi_0595	Nwi_0595	Helix-turn-helix, Fis-type	Nwi_2470	Nwi_2470	Helix-turn-helix, Fis-type	[TP0519-TP0519 (0.65939915)]
COG2204	COG2204	Nwi_1445	Nwi_1445	Helix-turn-helix, Fis-type , Nitrogen regulation	Nwi_0992	Nwi_0992	Helix-turn-helix, Fis-type	[TP0519-TP0519 (0.65939915)]
COG2204	COG2204	Nwi_0992	Nwi_0992	Helix-turn-helix, Fis-type	Nwi_1445	Nwi_1445	Helix-turn-helix, Fis-type , Nitrogen regulation	[TP0519-TP0519 (0.65939915)]
COG2204	COG2204	Nwi_0992	Nwi_0992	Helix-turn-helix, Fis-type	Nwi_2470	Nwi_2470	Helix-turn-helix, Fis-type	[TP0519-TP0519 (0.65939915)]
COG2204	COG2204	Nwi_2470	Nwi_2470	Helix-turn-helix, Fis-type	Nwi_0992	Nwi_0992	Helix-turn-helix, Fis-type	[TP0519-TP0519 (0.65939915)]
COG2204	COG2204	Nwi_1445	Nwi_1445	Helix-turn-helix, Fis-type , Nitrogen regulation	Nwi_1447	Nwi_1447	Nitrogen assimilation regulatory protein ntrX	[TP0519-TP0519 (0.65939915)]
COG2204	COG2204	Nwi_1447	Nwi_1447	Nitrogen assimilation regulatory protein ntrX	Nwi_1445	Nwi_1445	Helix-turn-helix, Fis-type , Nitrogen regulation	[TP0519-TP0519 (0.65939915)]
COG2204	COG2204	Nwi_1447	Nwi_1447	Nitrogen assimilation regulatory protein ntrX	Nwi_0595	Nwi_0595	Helix-turn-helix, Fis-type	[TP0519-TP0519 (0.65939915)]
COG2204	COG2204	Nwi_0595	Nwi_0595	Helix-turn-helix, Fis-type	Nwi_1447	Nwi_1447	Nitrogen assimilation regulatory protein ntrX	[TP0519-TP0519 (0.65939915)]
COG2204	COG2204	Nwi_0992	Nwi_0992	Helix-turn-helix, Fis-type	Nwi_1447	Nwi_1447	Nitrogen assimilation regulatory protein ntrX	[TP0519-TP0519 (0.65939915)]
COG2204	COG2204	Nwi_1447	Nwi_1447	Nitrogen assimilation regulatory protein ntrX	Nwi_0992	Nwi_0992	Helix-turn-helix, Fis-type	[TP0519-TP0519 (0.65939915)]
COG2204	COG2204	Nwi_0992	Nwi_0992	Helix-turn-helix, Fis-type	Nwi_0992	Nwi_0992	Helix-turn-helix, Fis-type	[TP0519-TP0519 (0.65939915)]
COG2204	COG2204	Nwi_0992	Nwi_0992	Helix-turn-helix, Fis-type	Nwi_0595	Nwi_0595	Helix-turn-helix, Fis-type	[TP0519-TP0519 (0.65939915)]
COG2204	COG2204	Nwi_0595	Nwi_0595	Helix-turn-helix, Fis-type	Nwi_0992	Nwi_0992	Helix-turn-helix, Fis-type	[TP0519-TP0519 (0.65939915)]
COG2204	COG2204	Nwi_1445	Nwi_1445	Helix-turn-helix, Fis-type , Nitrogen regulation	Nwi_2470	Nwi_2470	Helix-turn-helix, Fis-type	[TP0519-TP0519 (0.65939915)]
COG2204	COG2204	Nwi_2470	Nwi_2470	Helix-turn-helix, Fis-type	Nwi_1445	Nwi_1445	Helix-turn-helix, Fis-type , Nitrogen regulation	[TP0519-TP0519 (0.65939915)]
COG2204	COG2204	Nwi_1447	Nwi_1447	Nitrogen assimilation regulatory protein ntrX	Nwi_1447	Nwi_1447	Nitrogen assimilation regulatory protein ntrX	[TP0519-TP0519 (0.65939915)]
COG2204	COG2204	Nwi_1445	Nwi_1445	Helix-turn-helix, Fis-type , Nitrogen regulation	Nwi_0595	Nwi_0595	Helix-turn-helix, Fis-type	[TP0519-TP0519 (0.65939915)]
COG2204	COG2204	Nwi_0595	Nwi_0595	Helix-turn-helix, Fis-type	Nwi_1445	Nwi_1445	Helix-turn-helix, Fis-type , Nitrogen regulation	[TP0519-TP0519 (0.65939915)]
COG2204	COG2204	Nwi_0595	Nwi_0595	Helix-turn-helix, Fis-type	Nwi_0595	Nwi_0595	Helix-turn-helix, Fis-type	[TP0519-TP0519 (0.65939915)]
COG2204	COG2204	Nwi_2470	Nwi_2470	Helix-turn-helix, Fis-type	Nwi_1447	Nwi_1447	Nitrogen assimilation regulatory protein ntrX	[TP0519-TP0519 (0.65939915)]
COG2204	COG2204	Nwi_1447	Nwi_1447	Nitrogen assimilation regulatory protein ntrX	Nwi_2470	Nwi_2470	Helix-turn-helix, Fis-type	[TP0519-TP0519 (0.65939915)]
COG2204	COG2204	Nwi_2470	Nwi_2470	Helix-turn-helix, Fis-type	Nwi_2470	Nwi_2470	Helix-turn-helix, Fis-type	[TP0519-TP0519 (0.65939915)]
COG2204	COG2204	Nwi_1445	Nwi_1445	Helix-turn-helix, Fis-type , Nitrogen regulation	Nwi_1445	Nwi_1445	Helix-turn-helix, Fis-type , Nitrogen regulation	[TP0519-TP0519 (0.65939915)]
COG0546	COG0739	Nwi_1220	Nwi_1220	2-phosphoglycolate phosphatase	Nwi_1772	Nwi_1772	Peptidase M23B {UniProtKB/TrEMBL:Q3SRQ8}	[TP0554-TP0782 (0.73069036)]
COG0546	COG0739	Nwi_1220	Nwi_1220	2-phosphoglycolate phosphatase	Nwi_0567	Nwi_0567	Peptidase M23B {UniProtKB/TrEMBL:Q3SV57}	[TP0554-TP0782 (0.73069036)]
COG0546	COG0739	Nwi_1220	Nwi_1220	2-phosphoglycolate phosphatase	Nwi_1671	Nwi_1671	Peptidase M23B {UniProtKB/TrEMBL:Q3SS09}	[TP0554-TP0782 (0.73069036)]
COG0457	COG0558	Nwi_2594	Nwi_2594	TPR repeat protein precursor	Nwi_2525	Nwi_2525	CDP-diacylglycerol--glycerol-3-phosphate	[TP0067-TP0730 (0.86096925)]
COG0457	COG0558	Nwi_0984	Nwi_0984	TPR repeat protein precursor	Nwi_2525	Nwi_2525	CDP-diacylglycerol--glycerol-3-phosphate	[TP0067-TP0730 (0.86096925)]
COG0457	COG0558	Nwi_2594	Nwi_2594	TPR repeat protein precursor	Nwi_1596	Nwi_1596	CDP-alcohol phosphatidyltransferase	[TP0067-TP0730 (0.86096925)]
COG0457	COG0558	Nwi_0167	Nwi_0167	TPR repeat protein {UniProtKB/TrEMBL:Q3SWA6}	Nwi_2525	Nwi_2525	CDP-diacylglycerol--glycerol-3-phosphate	[TP0067-TP0730 (0.86096925)]
COG0457	COG0558	Nwi_0964	Nwi_0964	TPR repeat and WD-40 repeat protein	Nwi_2525	Nwi_2525	CDP-diacylglycerol--glycerol-3-phosphate	[TP0067-TP0730 (0.86096925)]
COG0457	COG0558	Nwi_0167	Nwi_0167	TPR repeat protein {UniProtKB/TrEMBL:Q3SWA6}	Nwi_1596	Nwi_1596	CDP-alcohol phosphatidyltransferase	[TP0067-TP0730 (0.86096925)]
COG0457	COG0558	Nwi_0984	Nwi_0984	TPR repeat protein precursor	Nwi_1596	Nwi_1596	CDP-alcohol phosphatidyltransferase	[TP0067-TP0730 (0.86096925)]
COG0457	COG0558	Nwi_0964	Nwi_0964	TPR repeat and WD-40 repeat protein	Nwi_1596	Nwi_1596	CDP-alcohol phosphatidyltransferase	[TP0067-TP0730 (0.86096925)]
COG0020	COG1508	Nwi_1855	Nwi_1855	Di-trans-poly-cis-decaprenylcistransferase	Nwi_0177	Nwi_0177	Sigma-54, DNA-binding {UniProtKB/TrEMBL:Q3SW96}	[TP0603-TP0111 (0.79878455)]
COG0420	COG0739	Nwi_0908	Nwi_0908	Exonuclease SbcD {UniProtKB/TrEMBL:Q3SU71}	Nwi_0567	Nwi_0567	Peptidase M23B {UniProtKB/TrEMBL:Q3SV57}	[TP0626-TP0782 (0.7781429)]
COG0420	COG0739	Nwi_0908	Nwi_0908	Exonuclease SbcD {UniProtKB/TrEMBL:Q3SU71}	Nwi_1671	Nwi_1671	Peptidase M23B {UniProtKB/TrEMBL:Q3SS09}	[TP0626-TP0782 (0.7781429)]
COG0420	COG0739	Nwi_0908	Nwi_0908	Exonuclease SbcD {UniProtKB/TrEMBL:Q3SU71}	Nwi_1772	Nwi_1772	Peptidase M23B {UniProtKB/TrEMBL:Q3SRQ8}	[TP0626-TP0782 (0.7781429)]
COG1385	COG2812	Nwi_2564	Nwi_2564	Hypothetical protein {UniProtKB/TrEMBL:Q3SPH4}	Nwi_0369	Nwi_0369	DNA polymerase III gamma/tau subunits	[TP0276-TP1005 (0.66627616)]
COG0217	COG0739	Nwi_2729	Nwi_2729	Hypothetical protein {UniProtKB/TrEMBL:Q3SP09}	Nwi_1671	Nwi_1671	Peptidase M23B {UniProtKB/TrEMBL:Q3SS09}	[TP0474-TP0864 (0.82349855)]
COG0217	COG0739	Nwi_2729	Nwi_2729	Hypothetical protein {UniProtKB/TrEMBL:Q3SP09}	Nwi_1772	Nwi_1772	Peptidase M23B {UniProtKB/TrEMBL:Q3SRQ8}	[TP0474-TP0864 (0.82349855)]
COG0217	COG0739	Nwi_2729	Nwi_2729	Hypothetical protein {UniProtKB/TrEMBL:Q3SP09}	Nwi_0567	Nwi_0567	Peptidase M23B {UniProtKB/TrEMBL:Q3SV57}	[TP0474-TP0864 (0.82349855)]
COG0242	COG0254	Nwi_3064	Nwi_3064	Formylmethionine deformylase	Nwi_2747	Nwi_2747	Ribosomal protein L31 {UniProtKB/TrEMBL:Q3SNZ1}	[TP0757-TP0255 (0.6434887)]
COG0442	COG1466	Nwi_1865	Nwi_1865	Prolyl-tRNA synthetase {UniProtKB/TrEMBL:Q3SRG6}	Nwi_0093	Nwi_0093	DNA polymerase III, delta subunit	[TP0160-TP0588 (0.66563916)]
COG0785	COG2239	Nwi_2214	Nwi_2214	Cytochrome c biogenesis protein, transmembrane	Nwi_2728	Nwi_2728	Divalent cation transporter	[TP0101-TP0917 (0.5215956)]
COG0705	COG2239	Nwi_1320	Nwi_1320	Rhomboid-like protein {UniProtKB/TrEMBL:Q3ST10}	Nwi_2728	Nwi_2728	Divalent cation transporter	[TP0982-TP0917 (0.5527395)]
COG0847	COG1558	Nwi_0105	Nwi_0105	DNA polymerase III, epsilon subunit	Nwi_1133	Nwi_1133	Flagellar basal-body rod protein FlgC	[TP0643-TP0397 (0.7022186)]
COG0305	COG0593	Nwi_2013	Nwi_2013	DnaB helicase {UniProtKB/TrEMBL:Q3SR19}	Nwi_0001	Nwi_0001	Chromosomal replication initiator protein, DnaA	[TP0058-TP0001 (0.9013428)]
COG0305	COG0593	Nwi_2013	Nwi_2013	DnaB helicase {UniProtKB/TrEMBL:Q3SR19}	Nwi_1595	Nwi_1595	Hypothetical protein {UniProtKB/TrEMBL:Q3SS85}	[TP0058-TP0001 (0.9013428)]
COG0772	COG2239	Nwi_1050	Nwi_1050	Cell cycle protein precursor	Nwi_2728	Nwi_2728	Divalent cation transporter	[TP0501-TP0917 (0.53388965), TP0387-TP0917 (0.61041105)]
COG1766	COG2239	Nwi_0599	Nwi_0599	Flagellar FliF M-ring protein	Nwi_2728	Nwi_2728	Divalent cation transporter	[TP0399-TP0917 (0.5059451)]
COG0178	COG1197	Nwi_1568	Nwi_1568	Excinuclease ABC, A subunit	Nwi_1513	Nwi_1513	Transcription-repair coupling factor	[TP0514-TP0344 (0.9414915)]
COG0264	COG0544	Nwi_1858	tsf	Elongation factor Ts {UniProtKB/TrEMBL:Q3SRH3}	Nwi_1900	Nwi_1900	Trigger factor {UniProtKB/TrEMBL:Q3SRD1}	[TP0605-TP0506 (0.9100214)]
COG1344	COG1352	Nwi_1104	Nwi_1104	Hypothetical protein {UniProtKB/TrEMBL:Q3STM5}	Nwi_0524	Nwi_0524	MCP methyltransferase, CheR-type	[TP0870-TP0630 (0.7476691)]
COG0495	COG1475	Nwi_0091	Nwi_0091	Leucyl-tRNA synthetase class Ia	Nwi_2933	Nwi_2933	ParB-like nuclease {UniProtKB/TrEMBL:Q3SNF8}	[TP0586-TP0271 (0.63095015)]
COG0495	COG1475	Nwi_0091	Nwi_0091	Leucyl-tRNA synthetase class Ia	Nwi_2859	Nwi_2859	ParB-like nuclease {UniProtKB/TrEMBL:Q3SNN2}	[TP0586-TP0271 (0.63095015)]
COG0495	COG1475	Nwi_0091	Nwi_0091	Leucyl-tRNA synthetase class Ia	Nwi_3089	Nwi_3089	Hypothetical protein {UniProtKB/TrEMBL:Q3SN05}	[TP0586-TP0271 (0.63095015)]
COG0495	COG1475	Nwi_0091	Nwi_0091	Leucyl-tRNA synthetase class Ia	Nwi_0094	Nwi_0094	ParB-like partition protein	[TP0586-TP0271 (0.63095015)]
COG0495	COG1475	Nwi_0091	Nwi_0091	Leucyl-tRNA synthetase class Ia	Nwi_0816	Nwi_0816	ParB-like nuclease {UniProtKB/TrEMBL:Q3SUG0}	[TP0586-TP0271 (0.63095015)]
COG0495	COG1475	Nwi_0091	Nwi_0091	Leucyl-tRNA synthetase class Ia	Nwi_2123	Nwi_2123	Hypothetical protein {UniProtKB/TrEMBL:Q3SQR3}	[TP0586-TP0271 (0.63095015)]
COG0272	COG2080	Nwi_1062	Nwi_1062	NAD-dependent DNA ligase	Nwi_2205	Nwi_2205	Aerobic-type carbon monoxide dehydrogenase small	[TP0634-TP0080 (0.5753685)]
COG1352	COG1536	Nwi_0524	Nwi_0524	MCP methyltransferase, CheR-type	Nwi_0598	Nwi_0598	Flagellar motor switch protein FliG	[TP0630-TP0026 (0.7604114)]
COG0099	COG0216	Nwi_1386	rpsM	Ribosomal protein S13 {UniProtKB/TrEMBL:Q3SSU4}	Nwi_0377	Nwi_0377	Peptide chain release factor 1	[TP0210-TP0051 (0.8775348)]
COG0442	COG0552	Nwi_1865	Nwi_1865	Prolyl-tRNA synthetase {UniProtKB/TrEMBL:Q3SRG6}	Nwi_0316	Nwi_0316	Cell division transporter substrate-binding	[TP0160-TP0578 (0.56216276)]
COG0242	COG0319	Nwi_3064	Nwi_3064	Formylmethionine deformylase	Nwi_0016	Nwi_0016	Hypothetical protein {UniProtKB/TrEMBL:Q3SWQ7}	[TP0757-TP0650 (0.630912)]
COG0178	COG0845	Nwi_1568	Nwi_1568	Excinuclease ABC, A subunit	Nwi_2912	Nwi_2912	Secretion protein HlyD precursor	[TP0514-TP0965 (0.87363523)]
COG0178	COG0845	Nwi_1568	Nwi_1568	Excinuclease ABC, A subunit	Nwi_1456	Nwi_1456	Secretion protein HlyD precursor	[TP0514-TP0965 (0.87363523)]
COG0178	COG0845	Nwi_1568	Nwi_1568	Excinuclease ABC, A subunit	Nwi_2742	Nwi_2742	Secretion protein HlyD precursor	[TP0514-TP0965 (0.87363523)]
COG0178	COG0845	Nwi_1568	Nwi_1568	Excinuclease ABC, A subunit	Nwi_2284	Nwi_2284	Secretion protein HlyD {UniProtKB/TrEMBL:Q3SQA3}	[TP0514-TP0965 (0.87363523)]
COG0178	COG0845	Nwi_1568	Nwi_1568	Excinuclease ABC, A subunit	Nwi_3039	Nwi_3039	Secretion protein HlyD precursor	[TP0514-TP0965 (0.87363523)]
COG0178	COG0845	Nwi_1568	Nwi_1568	Excinuclease ABC, A subunit	Nwi_1523	Nwi_1523	Secretion protein HlyD {UniProtKB/TrEMBL:Q3SSF7}	[TP0514-TP0965 (0.87363523)]
COG0178	COG0845	Nwi_1568	Nwi_1568	Excinuclease ABC, A subunit	Nwi_3130	Nwi_3130	Secretion protein HlyD precursor	[TP0514-TP0965 (0.87363523)]
COG0178	COG0845	Nwi_1568	Nwi_1568	Excinuclease ABC, A subunit	Nwi_2042	Nwi_2042	Secretion protein HlyD {UniProtKB/TrEMBL:Q3SQZ0}	[TP0514-TP0965 (0.87363523)]
COG0178	COG0845	Nwi_1568	Nwi_1568	Excinuclease ABC, A subunit	Nwi_0963	Nwi_0963	Type I secretion membrane fusion protein, HlyD	[TP0514-TP0965 (0.87363523)]
COG0178	COG0845	Nwi_1568	Nwi_1568	Excinuclease ABC, A subunit	Nwi_1266	Nwi_1266	Secretion protein HlyD {UniProtKB/TrEMBL:Q3ST64}	[TP0514-TP0965 (0.87363523)]
COG0178	COG0845	Nwi_1568	Nwi_1568	Excinuclease ABC, A subunit	Nwi_0536	Nwi_0536	Type I secretion membrane fusion protein, HlyD	[TP0514-TP0965 (0.87363523)]
COG0178	COG0845	Nwi_1568	Nwi_1568	Excinuclease ABC, A subunit	Nwi_3030	Nwi_3030	Secretion protein HlyD precursor	[TP0514-TP0965 (0.87363523)]
COG0457	COG0566	Nwi_0964	Nwi_0964	TPR repeat and WD-40 repeat protein	Nwi_2062	Nwi_2062	RNA methyltransferase TrmH, group 3	[TP0095-TP0054 (0.73981166)]
COG0457	COG0566	Nwi_2594	Nwi_2594	TPR repeat protein precursor	Nwi_2062	Nwi_2062	RNA methyltransferase TrmH, group 3	[TP0095-TP0054 (0.73981166)]
COG0457	COG0566	Nwi_0167	Nwi_0167	TPR repeat protein {UniProtKB/TrEMBL:Q3SWA6}	Nwi_2062	Nwi_2062	RNA methyltransferase TrmH, group 3	[TP0095-TP0054 (0.73981166)]
COG0457	COG0566	Nwi_0984	Nwi_0984	TPR repeat protein precursor	Nwi_2062	Nwi_2062	RNA methyltransferase TrmH, group 3	[TP0095-TP0054 (0.73981166)]
COG0465	COG0558	Nwi_2710	Nwi_2710	Peptidase M41, FtsH precursor	Nwi_1596	Nwi_1596	CDP-alcohol phosphatidyltransferase	[TP0765-TP0256 (0.8653493)]
COG0465	COG0558	Nwi_2710	Nwi_2710	Peptidase M41, FtsH precursor	Nwi_2525	Nwi_2525	CDP-diacylglycerol--glycerol-3-phosphate	[TP0765-TP0256 (0.8653493)]
COG0024	COG0462	Nwi_0336	Nwi_0336	Peptidase M24A, methionine aminopeptidase,	Nwi_2501	Nwi_2501	Ribose-phosphate pyrophosphokinase	[TP0842-TP0294 (0.8762697)]
COG0125	COG0361	Nwi_1464	Nwi_1464	Thymidylate kinase {UniProtKB/TrEMBL:Q3SSL6}	Nwi_0312	Nwi_0312	Translation initiation factor IF-1	[TP0354-TP0097 (0.8382038)]
COG1536	COG1766	Nwi_0598	Nwi_0598	Flagellar motor switch protein FliG	Nwi_0599	Nwi_0599	Flagellar FliF M-ring protein	[TP0400-TP0399 (0.9198608), TP0026-TP0399 (0.9539454)]
COG0319	COG0787	Nwi_0016	Nwi_0016	Hypothetical protein {UniProtKB/TrEMBL:Q3SWQ7}	Nwi_2014	Nwi_2014	Alanine racemase region	[TP0650-TP0681 (0.82058704)]
COG0215	COG1536	Nwi_1228	cysS	Cysteinyl-tRNA synthetase (EC 6.1.1.16) (Cysteine--tRNA ligase) (CysRS)	Nwi_0598	Nwi_0598	Flagellar motor switch protein FliG	[TP0091-TP0400 (0.6374247)]
COG0849	COG1595	Nwi_1057	Nwi_1057	Cell division protein FtsA	Nwi_3079	Nwi_3079	Fec I like protein {UniProtKB/TrEMBL:Q3SN14}	[TP0389-TP0092 (0.66770643)]
COG0849	COG1595	Nwi_1057	Nwi_1057	Cell division protein FtsA	Nwi_2303	Nwi_2303	Fec I like protein {UniProtKB/TrEMBL:Q3SQ84}	[TP0389-TP0092 (0.66770643)]
COG0849	COG1595	Nwi_1057	Nwi_1057	Cell division protein FtsA	Nwi_3056	Nwi_3056	Fec I like protein precursor	[TP0389-TP0092 (0.66770643)]
COG0849	COG1595	Nwi_1057	Nwi_1057	Cell division protein FtsA	Nwi_0894	Nwi_0894	Sigma 24, ECF subfamily	[TP0389-TP0092 (0.66770643)]
COG0849	COG1595	Nwi_1057	Nwi_1057	Cell division protein FtsA	Nwi_2773	Nwi_2773	Fec I like protein {UniProtKB/TrEMBL:Q3SNW5}	[TP0389-TP0092 (0.66770643)]
COG0849	COG1595	Nwi_1057	Nwi_1057	Cell division protein FtsA	Nwi_2248	Nwi_2248	Fec I like protein {UniProtKB/TrEMBL:Q3SQD9}	[TP0389-TP0092 (0.66770643)]
COG0849	COG1595	Nwi_1057	Nwi_1057	Cell division protein FtsA	Nwi_2883	Nwi_2883	Fec I like protein {UniProtKB/TrEMBL:Q3SNK8}	[TP0389-TP0092 (0.66770643)]
COG0849	COG1595	Nwi_1057	Nwi_1057	Cell division protein FtsA	Nwi_1734	Nwi_1734	FecI like protein {UniProtKB/TrEMBL:Q3SRU6}	[TP0389-TP0092 (0.66770643)]
COG0849	COG1595	Nwi_1057	Nwi_1057	Cell division protein FtsA	Nwi_2138	Nwi_2138	Fec I like protein {UniProtKB/TrEMBL:Q3SQP9}	[TP0389-TP0092 (0.66770643)]
COG0849	COG1595	Nwi_1057	Nwi_1057	Cell division protein FtsA	Nwi_1340	Nwi_1340	Fec I like protein {UniProtKB/TrEMBL:Q3SSZ0}	[TP0389-TP0092 (0.66770643)]
COG0849	COG1595	Nwi_1057	Nwi_1057	Cell division protein FtsA	Nwi_0656	Nwi_0656	Sigma-70 region 2 {UniProtKB/TrEMBL:Q3SUW9}	[TP0389-TP0092 (0.66770643)]
COG0849	COG1595	Nwi_1057	Nwi_1057	Cell division protein FtsA	Nwi_3045	Nwi_3045	Fec I like protein {UniProtKB/TrEMBL:Q3SN46}	[TP0389-TP0092 (0.66770643)]
COG0849	COG1595	Nwi_1057	Nwi_1057	Cell division protein FtsA	Nwi_2051	Nwi_2051	Fec I like protein {UniProtKB/TrEMBL:Q3SQY2}	[TP0389-TP0092 (0.66770643)]
COG0739	COG2204	Nwi_0567	Nwi_0567	Peptidase M23B {UniProtKB/TrEMBL:Q3SV57}	Nwi_0992	Nwi_0992	Helix-turn-helix, Fis-type	[TP0706-TP0519 (0.80130965)]
COG0739	COG2204	Nwi_1671	Nwi_1671	Peptidase M23B {UniProtKB/TrEMBL:Q3SS09}	Nwi_1445	Nwi_1445	Helix-turn-helix, Fis-type , Nitrogen regulation	[TP0706-TP0519 (0.80130965)]
COG0739	COG2204	Nwi_1772	Nwi_1772	Peptidase M23B {UniProtKB/TrEMBL:Q3SRQ8}	Nwi_0992	Nwi_0992	Helix-turn-helix, Fis-type	[TP0706-TP0519 (0.80130965)]
COG0739	COG2204	Nwi_1772	Nwi_1772	Peptidase M23B {UniProtKB/TrEMBL:Q3SRQ8}	Nwi_1447	Nwi_1447	Nitrogen assimilation regulatory protein ntrX	[TP0706-TP0519 (0.80130965)]
COG0739	COG2204	Nwi_1671	Nwi_1671	Peptidase M23B {UniProtKB/TrEMBL:Q3SS09}	Nwi_0595	Nwi_0595	Helix-turn-helix, Fis-type	[TP0706-TP0519 (0.80130965)]
COG0739	COG2204	Nwi_1671	Nwi_1671	Peptidase M23B {UniProtKB/TrEMBL:Q3SS09}	Nwi_0992	Nwi_0992	Helix-turn-helix, Fis-type	[TP0706-TP0519 (0.80130965)]
COG0739	COG2204	Nwi_0567	Nwi_0567	Peptidase M23B {UniProtKB/TrEMBL:Q3SV57}	Nwi_1447	Nwi_1447	Nitrogen assimilation regulatory protein ntrX	[TP0706-TP0519 (0.80130965)]
COG0739	COG2204	Nwi_0567	Nwi_0567	Peptidase M23B {UniProtKB/TrEMBL:Q3SV57}	Nwi_2470	Nwi_2470	Helix-turn-helix, Fis-type	[TP0706-TP0519 (0.80130965)]
COG0739	COG2204	Nwi_1671	Nwi_1671	Peptidase M23B {UniProtKB/TrEMBL:Q3SS09}	Nwi_1447	Nwi_1447	Nitrogen assimilation regulatory protein ntrX	[TP0706-TP0519 (0.80130965)]
COG0739	COG2204	Nwi_1772	Nwi_1772	Peptidase M23B {UniProtKB/TrEMBL:Q3SRQ8}	Nwi_0595	Nwi_0595	Helix-turn-helix, Fis-type	[TP0706-TP0519 (0.80130965)]
COG0739	COG2204	Nwi_0567	Nwi_0567	Peptidase M23B {UniProtKB/TrEMBL:Q3SV57}	Nwi_0595	Nwi_0595	Helix-turn-helix, Fis-type	[TP0706-TP0519 (0.80130965)]
COG0739	COG2204	Nwi_1772	Nwi_1772	Peptidase M23B {UniProtKB/TrEMBL:Q3SRQ8}	Nwi_2470	Nwi_2470	Helix-turn-helix, Fis-type	[TP0706-TP0519 (0.80130965)]
COG0739	COG2204	Nwi_1671	Nwi_1671	Peptidase M23B {UniProtKB/TrEMBL:Q3SS09}	Nwi_2470	Nwi_2470	Helix-turn-helix, Fis-type	[TP0706-TP0519 (0.80130965)]
COG0739	COG2204	Nwi_0567	Nwi_0567	Peptidase M23B {UniProtKB/TrEMBL:Q3SV57}	Nwi_1445	Nwi_1445	Helix-turn-helix, Fis-type , Nitrogen regulation	[TP0706-TP0519 (0.80130965)]
COG0739	COG2204	Nwi_1772	Nwi_1772	Peptidase M23B {UniProtKB/TrEMBL:Q3SRQ8}	Nwi_1445	Nwi_1445	Helix-turn-helix, Fis-type , Nitrogen regulation	[TP0706-TP0519 (0.80130965)]
COG0457	COG0495	Nwi_2594	Nwi_2594	TPR repeat protein precursor	Nwi_0091	Nwi_0091	Leucyl-tRNA synthetase class Ia	[TP0067-TP0586 (0.714839)]
COG0457	COG0495	Nwi_0964	Nwi_0964	TPR repeat and WD-40 repeat protein	Nwi_0091	Nwi_0091	Leucyl-tRNA synthetase class Ia	[TP0067-TP0586 (0.714839)]
COG0457	COG0495	Nwi_0984	Nwi_0984	TPR repeat protein precursor	Nwi_0091	Nwi_0091	Leucyl-tRNA synthetase class Ia	[TP0067-TP0586 (0.714839)]
COG0457	COG0495	Nwi_0167	Nwi_0167	TPR repeat protein {UniProtKB/TrEMBL:Q3SWA6}	Nwi_0091	Nwi_0091	Leucyl-tRNA synthetase class Ia	[TP0067-TP0586 (0.714839)]
COG0257	COG0472	Nwi_0983	Nwi_0983	Ribosomal protein L36 {UniProtKB/TrEMBL:Q3STZ6}	Nwi_2383	Nwi_2383	Glycosyl transferase, family 4 precursor	[TP0209-TP0345 (0.64932555)]
COG0257	COG0472	Nwi_0983	Nwi_0983	Ribosomal protein L36 {UniProtKB/TrEMBL:Q3STZ6}	Nwi_1048	mraY	Phospho-N-acetylmuramoyl-pentapeptide-transferase (EC 2.7.8.13) (UDP- MurNAc-pentapeptide phosphotransferase)	[TP0209-TP0345 (0.64932555)]
COG0358	COG0457	Nwi_2441	Nwi_2441	DNA primase {UniProtKB/TrEMBL:Q3SPU7}	Nwi_0984	Nwi_0984	TPR repeat protein precursor	[TP0492-TP0648 (0.5111708)]
COG0358	COG0457	Nwi_2441	Nwi_2441	DNA primase {UniProtKB/TrEMBL:Q3SPU7}	Nwi_2594	Nwi_2594	TPR repeat protein precursor	[TP0492-TP0648 (0.5111708)]
COG0358	COG0457	Nwi_2441	Nwi_2441	DNA primase {UniProtKB/TrEMBL:Q3SPU7}	Nwi_0167	Nwi_0167	TPR repeat protein {UniProtKB/TrEMBL:Q3SWA6}	[TP0492-TP0648 (0.5111708)]
COG0358	COG0457	Nwi_2441	Nwi_2441	DNA primase {UniProtKB/TrEMBL:Q3SPU7}	Nwi_0964	Nwi_0964	TPR repeat and WD-40 repeat protein	[TP0492-TP0648 (0.5111708)]
COG0687	COG1558	Nwi_1241	Nwi_1241	Extracellular solute-binding protein, family 1	Nwi_1133	Nwi_1133	Flagellar basal-body rod protein FlgC	[TP0655-TP0397 (0.60331625)]
COG0024	COG0125	Nwi_0336	Nwi_0336	Peptidase M24A, methionine aminopeptidase,	Nwi_1464	Nwi_1464	Thymidylate kinase {UniProtKB/TrEMBL:Q3SSL6}	[TP0842-TP0354 (0.8096375)]
COG0265	COG1430	Nwi_0744	Nwi_0744	Trypsin-like serine proteases	Nwi_1608	Nwi_1608	Hypothetical protein {UniProtKB/TrEMBL:Q3SS72}	[TP0773-TP0087 (0.5241626)]
COG0265	COG1430	Nwi_1391	Nwi_1391	Peptidase S1C, Do precursor	Nwi_1608	Nwi_1608	Hypothetical protein {UniProtKB/TrEMBL:Q3SS72}	[TP0773-TP0087 (0.5241626)]
COG0265	COG1430	Nwi_2934	Nwi_2934	Trypsin-like serine proteases precursor	Nwi_1608	Nwi_1608	Hypothetical protein {UniProtKB/TrEMBL:Q3SS72}	[TP0773-TP0087 (0.5241626)]
COG0265	COG1430	Nwi_1195	Nwi_1195	Peptidase S1C, Do precursor	Nwi_1608	Nwi_1608	Hypothetical protein {UniProtKB/TrEMBL:Q3SS72}	[TP0773-TP0087 (0.5241626)]
COG0265	COG1430	Nwi_2346	Nwi_2346	Peptidase S1C, Do precursor	Nwi_1608	Nwi_1608	Hypothetical protein {UniProtKB/TrEMBL:Q3SS72}	[TP0773-TP0087 (0.5241626)]
COG0257	COG0779	Nwi_0983	Nwi_0983	Ribosomal protein L36 {UniProtKB/TrEMBL:Q3STZ6}	Nwi_0021	Nwi_0021	Hypothetical protein {UniProtKB/TrEMBL:Q3SWQ2}	[TP0209-TP0893 (0.7461857)]
COG1291	COG1291	Nwi_1236	Nwi_1236	MotA/TolQ/ExbB proton channel	Nwi_1236	Nwi_1236	MotA/TolQ/ExbB proton channel	[TP0725-TP0725 (0.8044664)]
COG0275	COG1815	Nwi_1043	mraW	S-adenosyl-methyltransferase mraW (EC 2.1.1.-)	Nwi_1132	Nwi_1132	Flagellar basal body rod protein	[TP0384-TP0396 (0.81050646)]
COG1536	COG1536	Nwi_0598	Nwi_0598	Flagellar motor switch protein FliG	Nwi_0598	Nwi_0598	Flagellar motor switch protein FliG	[TP0026-TP0400 (0.5928469)]
COG0457	COG0845	Nwi_0167	Nwi_0167	TPR repeat protein {UniProtKB/TrEMBL:Q3SWA6}	Nwi_2042	Nwi_2042	Secretion protein HlyD {UniProtKB/TrEMBL:Q3SQZ0}	[TP0648-TP0965 (0.54118866)]
COG0457	COG0845	Nwi_0964	Nwi_0964	TPR repeat and WD-40 repeat protein	Nwi_3030	Nwi_3030	Secretion protein HlyD precursor	[TP0648-TP0965 (0.54118866)]
COG0457	COG0845	Nwi_2594	Nwi_2594	TPR repeat protein precursor	Nwi_1523	Nwi_1523	Secretion protein HlyD {UniProtKB/TrEMBL:Q3SSF7}	[TP0648-TP0965 (0.54118866)]
COG0457	COG0845	Nwi_2594	Nwi_2594	TPR repeat protein precursor	Nwi_2742	Nwi_2742	Secretion protein HlyD precursor	[TP0648-TP0965 (0.54118866)]
COG0457	COG0845	Nwi_0964	Nwi_0964	TPR repeat and WD-40 repeat protein	Nwi_1523	Nwi_1523	Secretion protein HlyD {UniProtKB/TrEMBL:Q3SSF7}	[TP0648-TP0965 (0.54118866)]
COG0457	COG0845	Nwi_0167	Nwi_0167	TPR repeat protein {UniProtKB/TrEMBL:Q3SWA6}	Nwi_3039	Nwi_3039	Secretion protein HlyD precursor	[TP0648-TP0965 (0.54118866)]
COG0457	COG0845	Nwi_0964	Nwi_0964	TPR repeat and WD-40 repeat protein	Nwi_2284	Nwi_2284	Secretion protein HlyD {UniProtKB/TrEMBL:Q3SQA3}	[TP0648-TP0965 (0.54118866)]
COG0457	COG0845	Nwi_2594	Nwi_2594	TPR repeat protein precursor	Nwi_2912	Nwi_2912	Secretion protein HlyD precursor	[TP0648-TP0965 (0.54118866)]
COG0457	COG0845	Nwi_2594	Nwi_2594	TPR repeat protein precursor	Nwi_3030	Nwi_3030	Secretion protein HlyD precursor	[TP0648-TP0965 (0.54118866)]
COG0457	COG0845	Nwi_0964	Nwi_0964	TPR repeat and WD-40 repeat protein	Nwi_0536	Nwi_0536	Type I secretion membrane fusion protein, HlyD	[TP0648-TP0965 (0.54118866)]
COG0457	COG0845	Nwi_0167	Nwi_0167	TPR repeat protein {UniProtKB/TrEMBL:Q3SWA6}	Nwi_1523	Nwi_1523	Secretion protein HlyD {UniProtKB/TrEMBL:Q3SSF7}	[TP0648-TP0965 (0.54118866)]
COG0457	COG0845	Nwi_2594	Nwi_2594	TPR repeat protein precursor	Nwi_1456	Nwi_1456	Secretion protein HlyD precursor	[TP0648-TP0965 (0.54118866)]
COG0457	COG0845	Nwi_0964	Nwi_0964	TPR repeat and WD-40 repeat protein	Nwi_2042	Nwi_2042	Secretion protein HlyD {UniProtKB/TrEMBL:Q3SQZ0}	[TP0648-TP0965 (0.54118866)]
COG0457	COG0845	Nwi_0984	Nwi_0984	TPR repeat protein precursor	Nwi_2912	Nwi_2912	Secretion protein HlyD precursor	[TP0648-TP0965 (0.54118866)]
COG0457	COG0845	Nwi_0167	Nwi_0167	TPR repeat protein {UniProtKB/TrEMBL:Q3SWA6}	Nwi_1456	Nwi_1456	Secretion protein HlyD precursor	[TP0648-TP0965 (0.54118866)]
COG0457	COG0845	Nwi_0984	Nwi_0984	TPR repeat protein precursor	Nwi_3130	Nwi_3130	Secretion protein HlyD precursor	[TP0648-TP0965 (0.54118866)]
COG0457	COG0845	Nwi_0167	Nwi_0167	TPR repeat protein {UniProtKB/TrEMBL:Q3SWA6}	Nwi_0536	Nwi_0536	Type I secretion membrane fusion protein, HlyD	[TP0648-TP0965 (0.54118866)]
COG0457	COG0845	Nwi_0167	Nwi_0167	TPR repeat protein {UniProtKB/TrEMBL:Q3SWA6}	Nwi_3030	Nwi_3030	Secretion protein HlyD precursor	[TP0648-TP0965 (0.54118866)]
COG0457	COG0845	Nwi_2594	Nwi_2594	TPR repeat protein precursor	Nwi_0536	Nwi_0536	Type I secretion membrane fusion protein, HlyD	[TP0648-TP0965 (0.54118866)]
COG0457	COG0845	Nwi_0964	Nwi_0964	TPR repeat and WD-40 repeat protein	Nwi_1456	Nwi_1456	Secretion protein HlyD precursor	[TP0648-TP0965 (0.54118866)]
COG0457	COG0845	Nwi_0167	Nwi_0167	TPR repeat protein {UniProtKB/TrEMBL:Q3SWA6}	Nwi_2284	Nwi_2284	Secretion protein HlyD {UniProtKB/TrEMBL:Q3SQA3}	[TP0648-TP0965 (0.54118866)]
COG0457	COG0845	Nwi_0964	Nwi_0964	TPR repeat and WD-40 repeat protein	Nwi_3039	Nwi_3039	Secretion protein HlyD precursor	[TP0648-TP0965 (0.54118866)]
COG0457	COG0845	Nwi_2594	Nwi_2594	TPR repeat protein precursor	Nwi_2284	Nwi_2284	Secretion protein HlyD {UniProtKB/TrEMBL:Q3SQA3}	[TP0648-TP0965 (0.54118866)]
COG0457	COG0845	Nwi_0964	Nwi_0964	TPR repeat and WD-40 repeat protein	Nwi_2912	Nwi_2912	Secretion protein HlyD precursor	[TP0648-TP0965 (0.54118866)]
COG0457	COG0845	Nwi_0984	Nwi_0984	TPR repeat protein precursor	Nwi_1523	Nwi_1523	Secretion protein HlyD {UniProtKB/TrEMBL:Q3SSF7}	[TP0648-TP0965 (0.54118866)]
COG0457	COG0845	Nwi_0167	Nwi_0167	TPR repeat protein {UniProtKB/TrEMBL:Q3SWA6}	Nwi_1266	Nwi_1266	Secretion protein HlyD {UniProtKB/TrEMBL:Q3ST64}	[TP0648-TP0965 (0.54118866)]
COG0457	COG0845	Nwi_0964	Nwi_0964	TPR repeat and WD-40 repeat protein	Nwi_3130	Nwi_3130	Secretion protein HlyD precursor	[TP0648-TP0965 (0.54118866)]
COG0457	COG0845	Nwi_0964	Nwi_0964	TPR repeat and WD-40 repeat protein	Nwi_0963	Nwi_0963	Type I secretion membrane fusion protein, HlyD	[TP0648-TP0965 (0.54118866)]
COG0457	COG0845	Nwi_0984	Nwi_0984	TPR repeat protein precursor	Nwi_1456	Nwi_1456	Secretion protein HlyD precursor	[TP0648-TP0965 (0.54118866)]
COG0457	COG0845	Nwi_0984	Nwi_0984	TPR repeat protein precursor	Nwi_1266	Nwi_1266	Secretion protein HlyD {UniProtKB/TrEMBL:Q3ST64}	[TP0648-TP0965 (0.54118866)]
COG0457	COG0845	Nwi_0964	Nwi_0964	TPR repeat and WD-40 repeat protein	Nwi_2742	Nwi_2742	Secretion protein HlyD precursor	[TP0648-TP0965 (0.54118866)]
COG0457	COG0845	Nwi_2594	Nwi_2594	TPR repeat protein precursor	Nwi_1266	Nwi_1266	Secretion protein HlyD {UniProtKB/TrEMBL:Q3ST64}	[TP0648-TP0965 (0.54118866)]
COG0457	COG0845	Nwi_0984	Nwi_0984	TPR repeat protein precursor	Nwi_2284	Nwi_2284	Secretion protein HlyD {UniProtKB/TrEMBL:Q3SQA3}	[TP0648-TP0965 (0.54118866)]
COG0457	COG0845	Nwi_2594	Nwi_2594	TPR repeat protein precursor	Nwi_0963	Nwi_0963	Type I secretion membrane fusion protein, HlyD	[TP0648-TP0965 (0.54118866)]
COG0457	COG0845	Nwi_2594	Nwi_2594	TPR repeat protein precursor	Nwi_3130	Nwi_3130	Secretion protein HlyD precursor	[TP0648-TP0965 (0.54118866)]
COG0457	COG0845	Nwi_2594	Nwi_2594	TPR repeat protein precursor	Nwi_2042	Nwi_2042	Secretion protein HlyD {UniProtKB/TrEMBL:Q3SQZ0}	[TP0648-TP0965 (0.54118866)]
COG0457	COG0845	Nwi_0167	Nwi_0167	TPR repeat protein {UniProtKB/TrEMBL:Q3SWA6}	Nwi_2742	Nwi_2742	Secretion protein HlyD precursor	[TP0648-TP0965 (0.54118866)]
COG0457	COG0845	Nwi_0984	Nwi_0984	TPR repeat protein precursor	Nwi_3039	Nwi_3039	Secretion protein HlyD precursor	[TP0648-TP0965 (0.54118866)]
COG0457	COG0845	Nwi_0167	Nwi_0167	TPR repeat protein {UniProtKB/TrEMBL:Q3SWA6}	Nwi_3130	Nwi_3130	Secretion protein HlyD precursor	[TP0648-TP0965 (0.54118866)]
COG0457	COG0845	Nwi_0984	Nwi_0984	TPR repeat protein precursor	Nwi_2042	Nwi_2042	Secretion protein HlyD {UniProtKB/TrEMBL:Q3SQZ0}	[TP0648-TP0965 (0.54118866)]
COG0457	COG0845	Nwi_0984	Nwi_0984	TPR repeat protein precursor	Nwi_3030	Nwi_3030	Secretion protein HlyD precursor	[TP0648-TP0965 (0.54118866)]
COG0457	COG0845	Nwi_2594	Nwi_2594	TPR repeat protein precursor	Nwi_3039	Nwi_3039	Secretion protein HlyD precursor	[TP0648-TP0965 (0.54118866)]
COG0457	COG0845	Nwi_0964	Nwi_0964	TPR repeat and WD-40 repeat protein	Nwi_1266	Nwi_1266	Secretion protein HlyD {UniProtKB/TrEMBL:Q3ST64}	[TP0648-TP0965 (0.54118866)]
COG0457	COG0845	Nwi_0984	Nwi_0984	TPR repeat protein precursor	Nwi_0963	Nwi_0963	Type I secretion membrane fusion protein, HlyD	[TP0648-TP0965 (0.54118866)]
COG0457	COG0845	Nwi_0984	Nwi_0984	TPR repeat protein precursor	Nwi_2742	Nwi_2742	Secretion protein HlyD precursor	[TP0648-TP0965 (0.54118866)]
COG0457	COG0845	Nwi_0167	Nwi_0167	TPR repeat protein {UniProtKB/TrEMBL:Q3SWA6}	Nwi_0963	Nwi_0963	Type I secretion membrane fusion protein, HlyD	[TP0648-TP0965 (0.54118866)]
COG0457	COG0845	Nwi_0984	Nwi_0984	TPR repeat protein precursor	Nwi_0536	Nwi_0536	Type I secretion membrane fusion protein, HlyD	[TP0648-TP0965 (0.54118866)]
COG0457	COG0845	Nwi_0167	Nwi_0167	TPR repeat protein {UniProtKB/TrEMBL:Q3SWA6}	Nwi_2912	Nwi_2912	Secretion protein HlyD precursor	[TP0648-TP0965 (0.54118866)]
COG0760	COG2239	Nwi_1680	Nwi_1680	Hypothetical protein precursor	Nwi_2728	Nwi_2728	Divalent cation transporter	[TP1016-TP0917 (0.81817394)]
COG0760	COG2239	Nwi_0389	Nwi_0389	PpiC-type peptidyl-prolyl cis-trans isomerase	Nwi_2728	Nwi_2728	Divalent cation transporter	[TP1016-TP0917 (0.81817394)]
COG0760	COG2239	Nwi_1836	Nwi_1836	PpiC-type peptidyl-prolyl cis-trans isomerase	Nwi_2728	Nwi_2728	Divalent cation transporter	[TP1016-TP0917 (0.81817394)]
COG1749	COG1843	Nwi_1099	Nwi_1099	Flagellar basal body rod protein, FlaE	Nwi_0601	Nwi_0601	Flagellar hook capping protein	[TP0727-TP0728 (0.8651164)]
COG0782	COG1057	Nwi_0922	Nwi_0922	Transcription elongation factor GreA/GreB region	Nwi_0445	Nwi_0445	Cytidylyltransferase {UniProtKB/TrEMBL:Q3SVH9}	[TP0019-TP0741 (0.75909394)]
COG0782	COG1057	Nwi_2450	Nwi_2450	Transcription elongation factor GreA	Nwi_0445	Nwi_0445	Cytidylyltransferase {UniProtKB/TrEMBL:Q3SVH9}	[TP0019-TP0741 (0.75909394)]
COG0687	COG3683	Nwi_1241	Nwi_1241	Extracellular solute-binding protein, family 1	Nwi_2906	Nwi_2906	Hypothetical protein {UniProtKB/TrEMBL:Q3SNI5}	[TP0655-TP0557 (0.79878455)]
COG1109	COG1157	Nwi_2973	glmM	Phosphoglucosamine mutase (EC 5.4.2.10)	Nwi_0526	Nwi_0526	ATPase FliI/YscN {UniProtKB/TrEMBL:Q3SV98}	[TP0413-TP0402 (0.78400123)]
COG1109	COG1157	Nwi_0361	Nwi_0361	Phosphoglucomutase/phosphomannomutase	Nwi_0526	Nwi_0526	ATPase FliI/YscN {UniProtKB/TrEMBL:Q3SV98}	[TP0413-TP0402 (0.78400123)]
COG0090	COG1643	Nwi_1367	rplB	Ribosomal protein L2 {UniProtKB/TrEMBL:Q3SSW3}	Nwi_0359	Nwi_0359	ATP-dependent helicase HrpB	[TP0192-TP0526 (0.71912634)]
COG1987	COG2239	Nwi_1135	Nwi_1135	Flagellar biosynthesis protein FliQ	Nwi_2728	Nwi_2728	Divalent cation transporter	[TP0717-TP0917 (0.53720385)]
COG0217	COG1235	Nwi_2729	Nwi_2729	Hypothetical protein {UniProtKB/TrEMBL:Q3SP09}	Nwi_1460	Nwi_1460	Hypothetical protein precursor	[TP0474-TP0489 (0.71912634)]
COG0217	COG1235	Nwi_2729	Nwi_2729	Hypothetical protein {UniProtKB/TrEMBL:Q3SP09}	Nwi_0692	Nwi_0692	Coenzyme PQQ biosynthesis protein B	[TP0474-TP0489 (0.71912634)]
COG0267	COG2215	Nwi_1433	Nwi_1433	Ribosomal protein L33 {UniProtKB/TrEMBL:Q3SSP7}	Nwi_2905	Nwi_2905	High-affinity nickel-transporter	[TP0234-TP0558 (0.7885255)]
COG0012	COG0188	Nwi_2510	Nwi_2510	Hypothetical protein {UniProtKB/TrEMBL:Q3SPM8}	Nwi_1801	Nwi_1801	DNA gyrase, subunit A {UniProtKB/TrEMBL:Q3SRM9}	[TP0124-TP0005 (0.7149395)]
COG0012	COG0188	Nwi_2510	Nwi_2510	Hypothetical protein {UniProtKB/TrEMBL:Q3SPM8}	Nwi_1914	Nwi_1914	Gram negative topoisomerase IV, subunit A	[TP0124-TP0005 (0.7149395)]
COG0324	COG1558	Nwi_2344	Nwi_2344	TRNA isopentenyltransferase	Nwi_1133	Nwi_1133	Flagellar basal-body rod protein FlgC	[TP0637-TP0397 (0.66148543)]
COG0457	COG1643	Nwi_2594	Nwi_2594	TPR repeat protein precursor	Nwi_0359	Nwi_0359	ATP-dependent helicase HrpB	[TP0067-TP0526 (0.80406195)]
COG0457	COG1643	Nwi_0984	Nwi_0984	TPR repeat protein precursor	Nwi_0359	Nwi_0359	ATP-dependent helicase HrpB	[TP0067-TP0526 (0.80406195)]
COG0457	COG1643	Nwi_0167	Nwi_0167	TPR repeat protein {UniProtKB/TrEMBL:Q3SWA6}	Nwi_0359	Nwi_0359	ATP-dependent helicase HrpB	[TP0067-TP0526 (0.80406195)]
COG0457	COG1643	Nwi_0964	Nwi_0964	TPR repeat and WD-40 repeat protein	Nwi_0359	Nwi_0359	ATP-dependent helicase HrpB	[TP0067-TP0526 (0.80406195)]
COG0840	COG1157	Nwi_0530	Nwi_0530	Methyl-accepting chemotaxis protein	Nwi_0526	Nwi_0526	ATPase FliI/YscN {UniProtKB/TrEMBL:Q3SV98}	[TP0640-TP0402 (0.9180537)]
COG0840	COG1157	Nwi_2996	Nwi_2996	Methyl-accepting chemotaxis protein precursor	Nwi_0526	Nwi_0526	ATPase FliI/YscN {UniProtKB/TrEMBL:Q3SV98}	[TP0640-TP0402 (0.9180537)]
COG0462	COG0492	Nwi_2501	Nwi_2501	Ribose-phosphate pyrophosphokinase	Nwi_1089	Nwi_1089	FAD-dependent pyridine nucleotide-disulphide	[TP0294-TP0814 (0.8323514)]
COG0462	COG0492	Nwi_2501	Nwi_2501	Ribose-phosphate pyrophosphokinase	Nwi_2453	Nwi_2453	Thioredoxin reductase {UniProtKB/TrEMBL:Q3SPT5}	[TP0294-TP0814 (0.8323514)]
COG0124	COG0254	Nwi_2533	Nwi_2533	TRNA synthetase, class II	Nwi_2747	Nwi_2747	Ribosomal protein L31 {UniProtKB/TrEMBL:Q3SNZ1}	[TP0641-TP0255 (0.65973145)]
COG0178	COG0272	Nwi_1568	Nwi_1568	Excinuclease ABC, A subunit	Nwi_1062	Nwi_1062	NAD-dependent DNA ligase	[TP0514-TP0634 (0.7537598)]
COG0257	COG2204	Nwi_0983	Nwi_0983	Ribosomal protein L36 {UniProtKB/TrEMBL:Q3STZ6}	Nwi_1447	Nwi_1447	Nitrogen assimilation regulatory protein ntrX	[TP0209-TP0519 (0.6010877)]
COG0257	COG2204	Nwi_0983	Nwi_0983	Ribosomal protein L36 {UniProtKB/TrEMBL:Q3STZ6}	Nwi_1445	Nwi_1445	Helix-turn-helix, Fis-type , Nitrogen regulation	[TP0209-TP0519 (0.6010877)]
COG0257	COG2204	Nwi_0983	Nwi_0983	Ribosomal protein L36 {UniProtKB/TrEMBL:Q3STZ6}	Nwi_2470	Nwi_2470	Helix-turn-helix, Fis-type	[TP0209-TP0519 (0.6010877)]
COG0257	COG2204	Nwi_0983	Nwi_0983	Ribosomal protein L36 {UniProtKB/TrEMBL:Q3STZ6}	Nwi_0992	Nwi_0992	Helix-turn-helix, Fis-type	[TP0209-TP0519 (0.6010877)]
COG0257	COG2204	Nwi_0983	Nwi_0983	Ribosomal protein L36 {UniProtKB/TrEMBL:Q3STZ6}	Nwi_0595	Nwi_0595	Helix-turn-helix, Fis-type	[TP0209-TP0519 (0.6010877)]
COG0495	COG1558	Nwi_0091	Nwi_0091	Leucyl-tRNA synthetase class Ia	Nwi_1133	Nwi_1133	Flagellar basal-body rod protein FlgC	[TP0586-TP0397 (0.60331625)]
COG1192	COG2214	Nwi_0532	Nwi_0532	Cobyrinic acid a,c-diamide synthase	Nwi_0624	Nwi_0624	Heat shock protein DnaJ	[TP0272-TP0843 (0.8210422)]
COG1192	COG2214	Nwi_2455	Nwi_2455	Cobyrinic acid a,c-diamide synthase	Nwi_0401	Nwi_0401	Heat shock protein DnaJ	[TP0272-TP0843 (0.8210422)]
COG1192	COG2214	Nwi_0833	Nwi_0833	Cobyrinic acid a,c-diamide synthase	Nwi_0401	Nwi_0401	Heat shock protein DnaJ	[TP0272-TP0843 (0.8210422)]
COG1192	COG2214	Nwi_0833	Nwi_0833	Cobyrinic acid a,c-diamide synthase	Nwi_0624	Nwi_0624	Heat shock protein DnaJ	[TP0272-TP0843 (0.8210422)]
COG1192	COG2214	Nwi_0532	Nwi_0532	Cobyrinic acid a,c-diamide synthase	Nwi_0401	Nwi_0401	Heat shock protein DnaJ	[TP0272-TP0843 (0.8210422)]
COG1192	COG2214	Nwi_1978	Nwi_1978	Cobyrinic acid a,c-diamide synthase	Nwi_0401	Nwi_0401	Heat shock protein DnaJ	[TP0272-TP0843 (0.8210422)]
COG1192	COG2214	Nwi_0095	Nwi_0095	Cobyrinic acid a,c-diamide synthase	Nwi_0401	Nwi_0401	Heat shock protein DnaJ	[TP0272-TP0843 (0.8210422)]
COG1192	COG2214	Nwi_0095	Nwi_0095	Cobyrinic acid a,c-diamide synthase	Nwi_0624	Nwi_0624	Heat shock protein DnaJ	[TP0272-TP0843 (0.8210422)]
COG1192	COG2214	Nwi_2455	Nwi_2455	Cobyrinic acid a,c-diamide synthase	Nwi_0624	Nwi_0624	Heat shock protein DnaJ	[TP0272-TP0843 (0.8210422)]
COG1192	COG2214	Nwi_1978	Nwi_1978	Cobyrinic acid a,c-diamide synthase	Nwi_0624	Nwi_0624	Heat shock protein DnaJ	[TP0272-TP0843 (0.8210422)]
COG0608	COG1159	Nwi_1645	Nwi_1645	RecJ exonuclease {UniProtKB/TrEMBL:Q3SS35}	Nwi_1917	Nwi_1917	GTP-binding protein Era	[TP0704-TP0541 (0.7586372)]
COG0242	COG0263	Nwi_3064	Nwi_3064	Formylmethionine deformylase	Nwi_0443	proB	Glutamate 5-kinase (EC 2.7.2.11) (Gamma-glutamyl kinase) (GK)	[TP0757-TP0351 (0.5771584)]
COG0566	COG1589	Nwi_2062	Nwi_2062	RNA methyltransferase TrmH, group 3	Nwi_1056	Nwi_1056	Cell division protein FtsQ	[TP0109-TP0388 (0.8512026)]
COG0739	COG4786	Nwi_1772	Nwi_1772	Peptidase M23B {UniProtKB/TrEMBL:Q3SRQ8}	Nwi_1122	Nwi_1122	Flagellar basal body rod protein	[TP0782-TP0961 (0.69582695)]
COG0739	COG4786	Nwi_0567	Nwi_0567	Peptidase M23B {UniProtKB/TrEMBL:Q3SV57}	Nwi_1122	Nwi_1122	Flagellar basal body rod protein	[TP0782-TP0961 (0.69582695)]
COG0739	COG4786	Nwi_1772	Nwi_1772	Peptidase M23B {UniProtKB/TrEMBL:Q3SRQ8}	Nwi_1121	Nwi_1121	Hypothetical protein {UniProtKB/TrEMBL:Q3STK8}	[TP0782-TP0961 (0.69582695)]
COG0739	COG4786	Nwi_1671	Nwi_1671	Peptidase M23B {UniProtKB/TrEMBL:Q3SS09}	Nwi_1121	Nwi_1121	Hypothetical protein {UniProtKB/TrEMBL:Q3STK8}	[TP0782-TP0961 (0.69582695)]
COG0739	COG4786	Nwi_0567	Nwi_0567	Peptidase M23B {UniProtKB/TrEMBL:Q3SV57}	Nwi_1121	Nwi_1121	Hypothetical protein {UniProtKB/TrEMBL:Q3STK8}	[TP0782-TP0961 (0.69582695)]
COG0739	COG4786	Nwi_1671	Nwi_1671	Peptidase M23B {UniProtKB/TrEMBL:Q3SS09}	Nwi_1122	Nwi_1122	Flagellar basal body rod protein	[TP0782-TP0961 (0.69582695)]
COG0124	COG0546	Nwi_2533	Nwi_2533	TRNA synthetase, class II	Nwi_1220	Nwi_1220	2-phosphoglycolate phosphatase	[TP0641-TP0554 (0.5196431)]
COG0257	COG0773	Nwi_0983	Nwi_0983	Ribosomal protein L36 {UniProtKB/TrEMBL:Q3STZ6}	Nwi_1052	murC	UDP-N-acetylmuramate--L-alanine ligase (EC 6.3.2.8) (UDP-N- acetylmuramoyl-L-alanine synthetase)	[TP0209-TP0341 (0.6926446)]
COG0457	COG2204	Nwi_0984	Nwi_0984	TPR repeat protein precursor	Nwi_2470	Nwi_2470	Helix-turn-helix, Fis-type	[TP0067-TP0519 (0.7741208)]
COG0457	COG2204	Nwi_0167	Nwi_0167	TPR repeat protein {UniProtKB/TrEMBL:Q3SWA6}	Nwi_0992	Nwi_0992	Helix-turn-helix, Fis-type	[TP0067-TP0519 (0.7741208)]
COG0457	COG2204	Nwi_0984	Nwi_0984	TPR repeat protein precursor	Nwi_0595	Nwi_0595	Helix-turn-helix, Fis-type	[TP0067-TP0519 (0.7741208)]
COG0457	COG2204	Nwi_2594	Nwi_2594	TPR repeat protein precursor	Nwi_0595	Nwi_0595	Helix-turn-helix, Fis-type	[TP0067-TP0519 (0.7741208)]
COG0457	COG2204	Nwi_0964	Nwi_0964	TPR repeat and WD-40 repeat protein	Nwi_0992	Nwi_0992	Helix-turn-helix, Fis-type	[TP0067-TP0519 (0.7741208)]
COG0457	COG2204	Nwi_2594	Nwi_2594	TPR repeat protein precursor	Nwi_1447	Nwi_1447	Nitrogen assimilation regulatory protein ntrX	[TP0067-TP0519 (0.7741208)]
COG0457	COG2204	Nwi_0984	Nwi_0984	TPR repeat protein precursor	Nwi_1447	Nwi_1447	Nitrogen assimilation regulatory protein ntrX	[TP0067-TP0519 (0.7741208)]
COG0457	COG2204	Nwi_2594	Nwi_2594	TPR repeat protein precursor	Nwi_0992	Nwi_0992	Helix-turn-helix, Fis-type	[TP0067-TP0519 (0.7741208)]
COG0457	COG2204	Nwi_0167	Nwi_0167	TPR repeat protein {UniProtKB/TrEMBL:Q3SWA6}	Nwi_0595	Nwi_0595	Helix-turn-helix, Fis-type	[TP0067-TP0519 (0.7741208)]
COG0457	COG2204	Nwi_0167	Nwi_0167	TPR repeat protein {UniProtKB/TrEMBL:Q3SWA6}	Nwi_1445	Nwi_1445	Helix-turn-helix, Fis-type , Nitrogen regulation	[TP0067-TP0519 (0.7741208)]
COG0457	COG2204	Nwi_0984	Nwi_0984	TPR repeat protein precursor	Nwi_0992	Nwi_0992	Helix-turn-helix, Fis-type	[TP0067-TP0519 (0.7741208)]
COG0457	COG2204	Nwi_0964	Nwi_0964	TPR repeat and WD-40 repeat protein	Nwi_0595	Nwi_0595	Helix-turn-helix, Fis-type	[TP0067-TP0519 (0.7741208)]
COG0457	COG2204	Nwi_0964	Nwi_0964	TPR repeat and WD-40 repeat protein	Nwi_1445	Nwi_1445	Helix-turn-helix, Fis-type , Nitrogen regulation	[TP0067-TP0519 (0.7741208)]
COG0457	COG2204	Nwi_2594	Nwi_2594	TPR repeat protein precursor	Nwi_1445	Nwi_1445	Helix-turn-helix, Fis-type , Nitrogen regulation	[TP0067-TP0519 (0.7741208)]
COG0457	COG2204	Nwi_0964	Nwi_0964	TPR repeat and WD-40 repeat protein	Nwi_2470	Nwi_2470	Helix-turn-helix, Fis-type	[TP0067-TP0519 (0.7741208)]
COG0457	COG2204	Nwi_2594	Nwi_2594	TPR repeat protein precursor	Nwi_2470	Nwi_2470	Helix-turn-helix, Fis-type	[TP0067-TP0519 (0.7741208)]
COG0457	COG2204	Nwi_0167	Nwi_0167	TPR repeat protein {UniProtKB/TrEMBL:Q3SWA6}	Nwi_1447	Nwi_1447	Nitrogen assimilation regulatory protein ntrX	[TP0067-TP0519 (0.7741208)]
COG0457	COG2204	Nwi_0984	Nwi_0984	TPR repeat protein precursor	Nwi_1445	Nwi_1445	Helix-turn-helix, Fis-type , Nitrogen regulation	[TP0067-TP0519 (0.7741208)]
COG0457	COG2204	Nwi_0964	Nwi_0964	TPR repeat and WD-40 repeat protein	Nwi_1447	Nwi_1447	Nitrogen assimilation regulatory protein ntrX	[TP0067-TP0519 (0.7741208)]
COG0457	COG2204	Nwi_0167	Nwi_0167	TPR repeat protein {UniProtKB/TrEMBL:Q3SWA6}	Nwi_2470	Nwi_2470	Helix-turn-helix, Fis-type	[TP0067-TP0519 (0.7741208)]
COG0257	COG0681	Nwi_0983	Nwi_0983	Ribosomal protein L36 {UniProtKB/TrEMBL:Q3STZ6}	Nwi_1919	Nwi_1919	Peptidase S26A, signal peptidase I	[TP0209-TP0926 (0.69083804)]
COG0526	COG1843	Nwi_0878	Nwi_0878	Hypothetical protein {UniProtKB/TrEMBL:Q3SU99}	Nwi_0601	Nwi_0601	Flagellar hook capping protein	[TP0100-TP0728 (0.58155864)]
COG0526	COG1843	Nwi_0716	Nwi_0716	Thioredoxin-like protein	Nwi_0601	Nwi_0601	Flagellar hook capping protein	[TP0100-TP0728 (0.58155864)]
COG0526	COG1843	Nwi_0061	Nwi_0061	Hypothetical protein {UniProtKB/TrEMBL:Q3SWL2}	Nwi_0601	Nwi_0601	Flagellar hook capping protein	[TP0100-TP0728 (0.58155864)]
COG0526	COG1843	Nwi_0051	Nwi_0051	Thioredoxin {UniProtKB/TrEMBL:Q3SWM2}	Nwi_0601	Nwi_0601	Flagellar hook capping protein	[TP0100-TP0728 (0.58155864)]
COG0526	COG1843	Nwi_0318	Nwi_0318	Periplasmic protein thiol-disulfide	Nwi_0601	Nwi_0601	Flagellar hook capping protein	[TP0100-TP0728 (0.58155864)]
COG0768	COG1344	Nwi_1045	Nwi_1045	Penicillin-binding protein, transpeptidase	Nwi_1104	Nwi_1104	Hypothetical protein {UniProtKB/TrEMBL:Q3STM5}	[TP0760-TP0870 (0.7190043)]
COG1121	COG2204	Nwi_0914	Nwi_0914	ABC transporter, ATPase subunit	Nwi_2470	Nwi_2470	Helix-turn-helix, Fis-type	[TP0035-TP0519 (0.5085169)]
COG1121	COG2204	Nwi_0914	Nwi_0914	ABC transporter, ATPase subunit	Nwi_0595	Nwi_0595	Helix-turn-helix, Fis-type	[TP0035-TP0519 (0.5085169)]
COG1121	COG2204	Nwi_0914	Nwi_0914	ABC transporter, ATPase subunit	Nwi_1445	Nwi_1445	Helix-turn-helix, Fis-type , Nitrogen regulation	[TP0035-TP0519 (0.5085169)]
COG1121	COG2204	Nwi_0914	Nwi_0914	ABC transporter, ATPase subunit	Nwi_1447	Nwi_1447	Nitrogen assimilation regulatory protein ntrX	[TP0035-TP0519 (0.5085169)]
COG1121	COG2204	Nwi_0914	Nwi_0914	ABC transporter, ATPase subunit	Nwi_0992	Nwi_0992	Helix-turn-helix, Fis-type	[TP0035-TP0519 (0.5085169)]
COG0528	COG4591	Nwi_1857	Nwi_1857	Uridylate kinase {UniProtKB/TrEMBL:Q3SRH4}	Nwi_1864	Nwi_1864	Lipoprotein releasing system, transmembrane	[TP0099-TP0580 (0.8561369)]
COG0228	COG0546	Nwi_2780	rpsP	Ribosomal protein S16 {UniProtKB/TrEMBL:Q3SNV8}	Nwi_1220	Nwi_1220	2-phosphoglycolate phosphatase	[TP0905-TP0554 (0.5352583)]
COG0051	COG2204	Nwi_1363	rpsJ	Ribosomal protein S10 {UniProtKB/TrEMBL:Q3SSW7}	Nwi_2470	Nwi_2470	Helix-turn-helix, Fis-type	[TP0188-TP0519 (0.6307204)]
COG0051	COG2204	Nwi_1363	rpsJ	Ribosomal protein S10 {UniProtKB/TrEMBL:Q3SSW7}	Nwi_0992	Nwi_0992	Helix-turn-helix, Fis-type	[TP0188-TP0519 (0.6307204)]
COG0051	COG2204	Nwi_1363	rpsJ	Ribosomal protein S10 {UniProtKB/TrEMBL:Q3SSW7}	Nwi_1447	Nwi_1447	Nitrogen assimilation regulatory protein ntrX	[TP0188-TP0519 (0.6307204)]
COG0051	COG2204	Nwi_1363	rpsJ	Ribosomal protein S10 {UniProtKB/TrEMBL:Q3SSW7}	Nwi_1445	Nwi_1445	Helix-turn-helix, Fis-type , Nitrogen regulation	[TP0188-TP0519 (0.6307204)]
COG0051	COG2204	Nwi_1363	rpsJ	Ribosomal protein S10 {UniProtKB/TrEMBL:Q3SSW7}	Nwi_0595	Nwi_0595	Helix-turn-helix, Fis-type	[TP0188-TP0519 (0.6307204)]
COG0249	COG0546	Nwi_0490	mutS	MutS 1 protein {UniProtKB/TrEMBL:Q3SVD4}	Nwi_1220	Nwi_1220	2-phosphoglycolate phosphatase	[TP0328-TP0554 (0.5196431)]
COG0234	COG0803	Nwi_2114	Nwi_2114	Chaperonin Cpn10 {UniProtKB/TrEMBL:Q3SQS2}	Nwi_0916	Nwi_0916	Periplasmic solute binding protein precursor	[TP1013-TP0163 (0.67160416)]
COG0234	COG0803	Nwi_2191	Nwi_2191	Chaperonin Cpn10 {UniProtKB/TrEMBL:Q3SQJ6}	Nwi_0916	Nwi_0916	Periplasmic solute binding protein precursor	[TP1013-TP0163 (0.67160416)]
COG0234	COG0803	Nwi_2573	Nwi_2573	Chaperonin Cpn10 {UniProtKB/TrEMBL:Q3SPG5}	Nwi_0916	Nwi_0916	Periplasmic solute binding protein precursor	[TP1013-TP0163 (0.67160416)]
COG0162	COG2834	Nwi_1668	tyrS	Tyrosyl-tRNA synthetase (EC 6.1.1.1) (Tyrosine--tRNA ligase) (TyrRS)	Nwi_0084	Nwi_0084	Outer membrane lipoprotein carrier protein LolA	[TP0834-TP0333 (0.5313641)]
COG0342	COG0546	Nwi_1769	Nwi_1769	SecD/SecF/SecDF export membrane protein precursor	Nwi_1220	Nwi_1220	2-phosphoglycolate phosphatase	[TP0410-TP0554 (0.6160348)]
COG0457	COG1536	Nwi_2594	Nwi_2594	TPR repeat protein precursor	Nwi_0598	Nwi_0598	Flagellar motor switch protein FliG	[TP0648-TP0400 (0.69805074)]
COG0457	COG1536	Nwi_0167	Nwi_0167	TPR repeat protein {UniProtKB/TrEMBL:Q3SWA6}	Nwi_0598	Nwi_0598	Flagellar motor switch protein FliG	[TP0648-TP0400 (0.69805074)]
COG0457	COG1536	Nwi_0984	Nwi_0984	TPR repeat protein precursor	Nwi_0598	Nwi_0598	Flagellar motor switch protein FliG	[TP0648-TP0400 (0.69805074)]
COG0457	COG1536	Nwi_0964	Nwi_0964	TPR repeat and WD-40 repeat protein	Nwi_0598	Nwi_0598	Flagellar motor switch protein FliG	[TP0648-TP0400 (0.69805074)]
COG0227	COG0492	Nwi_0406	Nwi_0406	Ribosomal protein L28 {UniProtKB/TrEMBL:Q3SVL8}	Nwi_2453	Nwi_2453	Thioredoxin reductase {UniProtKB/TrEMBL:Q3SPT5}	[TP0362-TP0814 (0.801083)]
COG0227	COG0492	Nwi_0406	Nwi_0406	Ribosomal protein L28 {UniProtKB/TrEMBL:Q3SVL8}	Nwi_1089	Nwi_1089	FAD-dependent pyridine nucleotide-disulphide	[TP0362-TP0814 (0.801083)]
COG0051	COG1192	Nwi_1363	rpsJ	Ribosomal protein S10 {UniProtKB/TrEMBL:Q3SSW7}	Nwi_0833	Nwi_0833	Cobyrinic acid a,c-diamide synthase	[TP0188-TP0272 (0.7732025)]
COG0051	COG1192	Nwi_1363	rpsJ	Ribosomal protein S10 {UniProtKB/TrEMBL:Q3SSW7}	Nwi_1978	Nwi_1978	Cobyrinic acid a,c-diamide synthase	[TP0188-TP0272 (0.7732025)]
COG0051	COG1192	Nwi_1363	rpsJ	Ribosomal protein S10 {UniProtKB/TrEMBL:Q3SSW7}	Nwi_2455	Nwi_2455	Cobyrinic acid a,c-diamide synthase	[TP0188-TP0272 (0.7732025)]
COG0051	COG1192	Nwi_1363	rpsJ	Ribosomal protein S10 {UniProtKB/TrEMBL:Q3SSW7}	Nwi_0532	Nwi_0532	Cobyrinic acid a,c-diamide synthase	[TP0188-TP0272 (0.7732025)]
COG0051	COG1192	Nwi_1363	rpsJ	Ribosomal protein S10 {UniProtKB/TrEMBL:Q3SSW7}	Nwi_0095	Nwi_0095	Cobyrinic acid a,c-diamide synthase	[TP0188-TP0272 (0.7732025)]
COG0098	COG0803	Nwi_1381	rpsE	Ribosomal protein S5 {UniProtKB/TrEMBL:Q3SSU9}	Nwi_0916	Nwi_0916	Periplasmic solute binding protein precursor	[TP0206-TP0163 (0.74372905)]
COG0249	COG0457	Nwi_0490	mutS	MutS 1 protein {UniProtKB/TrEMBL:Q3SVD4}	Nwi_0984	Nwi_0984	TPR repeat protein precursor	[TP0328-TP0095 (0.63719666)]
COG0249	COG0457	Nwi_0490	mutS	MutS 1 protein {UniProtKB/TrEMBL:Q3SVD4}	Nwi_0167	Nwi_0167	TPR repeat protein {UniProtKB/TrEMBL:Q3SWA6}	[TP0328-TP0095 (0.63719666)]
COG0249	COG0457	Nwi_0490	mutS	MutS 1 protein {UniProtKB/TrEMBL:Q3SVD4}	Nwi_0964	Nwi_0964	TPR repeat and WD-40 repeat protein	[TP0328-TP0095 (0.63719666)]
COG0249	COG0457	Nwi_0490	mutS	MutS 1 protein {UniProtKB/TrEMBL:Q3SVD4}	Nwi_2594	Nwi_2594	TPR repeat protein precursor	[TP0328-TP0095 (0.63719666)]
COG0442	COG0459	Nwi_1865	Nwi_1865	Prolyl-tRNA synthetase {UniProtKB/TrEMBL:Q3SRG6}	Nwi_2574	Nwi_2574	Chaperonin Cpn60/TCP-1 {UniProtKB/TrEMBL:Q3SPG4}	[TP0160-TP0030 (0.7719589)]
COG0442	COG0459	Nwi_1865	Nwi_1865	Prolyl-tRNA synthetase {UniProtKB/TrEMBL:Q3SRG6}	Nwi_2113	Nwi_2113	Chaperonin Cpn60/TCP-1 {UniProtKB/TrEMBL:Q3SQS3}	[TP0160-TP0030 (0.7719589)]
COG0442	COG0459	Nwi_1865	Nwi_1865	Prolyl-tRNA synthetase {UniProtKB/TrEMBL:Q3SRG6}	Nwi_2192	Nwi_2192	Chaperonin Cpn60/TCP-1 {UniProtKB/TrEMBL:Q3SQJ5}	[TP0160-TP0030 (0.7719589)]
COG0255	COG1354	Nwi_1372	Nwi_1372	Ribosomal protein L29 {UniProtKB/TrEMBL:Q3SSV8}	Nwi_1804	Nwi_1804	Chromosome segregation and condensation protein	[TP0197-TP0691 (0.70609456)]
COG0341	COG2239	Nwi_1768	Nwi_1768	SecD/SecF/SecDF export membrane protein precursor	Nwi_2728	Nwi_2728	Divalent cation transporter	[TP0411-TP0917 (0.6093018)]
COG0036	COG1573	Nwi_2218	Nwi_2218	Ribulose-phosphate 3-epimerase	Nwi_2259	Nwi_2259	Phage SPO1 DNA polymerase-related protein	[TP0945-TP0229 (0.685165)]
COG0036	COG1573	Nwi_2218	Nwi_2218	Ribulose-phosphate 3-epimerase	Nwi_1925	Nwi_1925	Uracil-DNA glycosylase superfamily	[TP0945-TP0229 (0.685165)]
COG0036	COG1573	Nwi_2218	Nwi_2218	Ribulose-phosphate 3-epimerase	Nwi_2261	Nwi_2261	Phage SPO1 DNA polymerase-related protein	[TP0945-TP0229 (0.685165)]
COG0036	COG1573	Nwi_2218	Nwi_2218	Ribulose-phosphate 3-epimerase	Nwi_2596	Nwi_2596	Phage SPO1 DNA polymerase-related protein	[TP0945-TP0229 (0.685165)]
COG0217	COG0481	Nwi_2729	Nwi_2729	Hypothetical protein {UniProtKB/TrEMBL:Q3SP09}	Nwi_0343	lepA	GTP-binding protein lepA	[TP0474-TP0510 (0.76600474)]
COG0178	COG0357	Nwi_1568	Nwi_1568	Excinuclease ABC, A subunit	Nwi_0096	Nwi_0096	Glucose inhibited division protein	[TP0514-TP0946 (0.8569251)]
COG1815	COG1843	Nwi_1132	Nwi_1132	Flagellar basal body rod protein	Nwi_0601	Nwi_0601	Flagellar hook capping protein	[TP0396-TP0728 (0.83050734)]
COG0472	COG2239	Nwi_1048	mraY	Phospho-N-acetylmuramoyl-pentapeptide-transferase (EC 2.7.8.13) (UDP- MurNAc-pentapeptide phosphotransferase)	Nwi_2728	Nwi_2728	Divalent cation transporter	[TP0345-TP0917 (0.5059451)]
COG0472	COG2239	Nwi_2383	Nwi_2383	Glycosyl transferase, family 4 precursor	Nwi_2728	Nwi_2728	Divalent cation transporter	[TP0345-TP0917 (0.5059451)]
COG0330	COG0772	Nwi_2348	Nwi_2348	HflC precursor {UniProtKB/TrEMBL:Q3SQ39}	Nwi_1050	Nwi_1050	Cell cycle protein precursor	[TP0113-TP0501 (0.70068353)]
COG0330	COG0772	Nwi_2349	Nwi_2349	HflK precursor {UniProtKB/TrEMBL:Q3SQ38}	Nwi_1050	Nwi_1050	Cell cycle protein precursor	[TP0113-TP0501 (0.70068353)]
COG0330	COG0772	Nwi_0929	Nwi_0929	Band 7 protein precursor	Nwi_1050	Nwi_1050	Cell cycle protein precursor	[TP0113-TP0501 (0.70068353)]
COG0442	COG1843	Nwi_1865	Nwi_1865	Prolyl-tRNA synthetase {UniProtKB/TrEMBL:Q3SRG6}	Nwi_0601	Nwi_0601	Flagellar hook capping protein	[TP0160-TP0728 (0.50152636)]
COG0840	COG1558	Nwi_0530	Nwi_0530	Methyl-accepting chemotaxis protein	Nwi_1133	Nwi_1133	Flagellar basal-body rod protein FlgC	[TP0640-TP0397 (0.8569927)]
COG0840	COG1558	Nwi_2996	Nwi_2996	Methyl-accepting chemotaxis protein precursor	Nwi_1133	Nwi_1133	Flagellar basal-body rod protein FlgC	[TP0640-TP0397 (0.8569927)]
COG0477	COG1432	Nwi_3027	Nwi_3027	Major facilitator superfamily MFS_1	Nwi_1924	Nwi_1924	Hypothetical protein {UniProtKB/TrEMBL:Q3SRA7}	[TP0840-TP0894 (0.55999315)]
COG0477	COG1432	Nwi_2148	Nwi_2148	Drug resistance transporter EmrB/QacA subfamily	Nwi_0169	Nwi_0169	Hypothetical protein {UniProtKB/TrEMBL:Q3SWA4}	[TP0840-TP0894 (0.55999315)]
COG0477	COG1432	Nwi_2242	Nwi_2242	Drug resistance transporter Bcr/CflA subfamily	Nwi_1924	Nwi_1924	Hypothetical protein {UniProtKB/TrEMBL:Q3SRA7}	[TP0840-TP0894 (0.55999315)]
COG0477	COG1432	Nwi_1830	Nwi_1830	Major facilitator superfamily MFS_1 precursor	Nwi_0169	Nwi_0169	Hypothetical protein {UniProtKB/TrEMBL:Q3SWA4}	[TP0840-TP0894 (0.55999315)]
COG0477	COG1432	Nwi_3027	Nwi_3027	Major facilitator superfamily MFS_1	Nwi_0169	Nwi_0169	Hypothetical protein {UniProtKB/TrEMBL:Q3SWA4}	[TP0840-TP0894 (0.55999315)]
COG0477	COG1432	Nwi_3053	Nwi_3053	Major facilitator superfamily MFS_1	Nwi_0169	Nwi_0169	Hypothetical protein {UniProtKB/TrEMBL:Q3SWA4}	[TP0840-TP0894 (0.55999315)]
COG0477	COG1432	Nwi_1152	Nwi_1152	Major facilitator superfamily MFS_1	Nwi_0169	Nwi_0169	Hypothetical protein {UniProtKB/TrEMBL:Q3SWA4}	[TP0840-TP0894 (0.55999315)]
COG0477	COG1432	Nwi_2148	Nwi_2148	Drug resistance transporter EmrB/QacA subfamily	Nwi_1924	Nwi_1924	Hypothetical protein {UniProtKB/TrEMBL:Q3SRA7}	[TP0840-TP0894 (0.55999315)]
COG0477	COG1432	Nwi_2972	Nwi_2972	Major facilitator superfamily MFS_1	Nwi_0169	Nwi_0169	Hypothetical protein {UniProtKB/TrEMBL:Q3SWA4}	[TP0840-TP0894 (0.55999315)]
COG0477	COG1432	Nwi_2972	Nwi_2972	Major facilitator superfamily MFS_1	Nwi_1924	Nwi_1924	Hypothetical protein {UniProtKB/TrEMBL:Q3SRA7}	[TP0840-TP0894 (0.55999315)]
COG0477	COG1432	Nwi_1152	Nwi_1152	Major facilitator superfamily MFS_1	Nwi_1924	Nwi_1924	Hypothetical protein {UniProtKB/TrEMBL:Q3SRA7}	[TP0840-TP0894 (0.55999315)]
COG0477	COG1432	Nwi_3063	Nwi_3063	Major facilitator superfamily MFS_1	Nwi_0169	Nwi_0169	Hypothetical protein {UniProtKB/TrEMBL:Q3SWA4}	[TP0840-TP0894 (0.55999315)]
COG0477	COG1432	Nwi_3063	Nwi_3063	Major facilitator superfamily MFS_1	Nwi_1924	Nwi_1924	Hypothetical protein {UniProtKB/TrEMBL:Q3SRA7}	[TP0840-TP0894 (0.55999315)]
COG0477	COG1432	Nwi_2242	Nwi_2242	Drug resistance transporter Bcr/CflA subfamily	Nwi_0169	Nwi_0169	Hypothetical protein {UniProtKB/TrEMBL:Q3SWA4}	[TP0840-TP0894 (0.55999315)]
COG0477	COG1432	Nwi_1830	Nwi_1830	Major facilitator superfamily MFS_1 precursor	Nwi_1924	Nwi_1924	Hypothetical protein {UniProtKB/TrEMBL:Q3SRA7}	[TP0840-TP0894 (0.55999315)]
COG0477	COG1432	Nwi_3053	Nwi_3053	Major facilitator superfamily MFS_1	Nwi_1924	Nwi_1924	Hypothetical protein {UniProtKB/TrEMBL:Q3SRA7}	[TP0840-TP0894 (0.55999315)]
COG1214	COG1509	Nwi_0011	Nwi_0011	Peptidase M22, glycoprotease	Nwi_1641	Nwi_1641	Hypothetical protein {UniProtKB/TrEMBL:Q3SS39}	[TP0876-TP0121 (0.53793955)]
COG0143	COG0217	Nwi_1462	Nwi_1462	Methionyl-tRNA synthetase, class Ia	Nwi_2729	Nwi_2729	Hypothetical protein {UniProtKB/TrEMBL:Q3SP09}	[TP0798-TP0474 (0.7790581)]
COG0357	COG0442	Nwi_0096	Nwi_0096	Glucose inhibited division protein	Nwi_1865	Nwi_1865	Prolyl-tRNA synthetase {UniProtKB/TrEMBL:Q3SRG6}	[TP0946-TP0160 (0.6515529)]
COG0566	COG2204	Nwi_2062	Nwi_2062	RNA methyltransferase TrmH, group 3	Nwi_1445	Nwi_1445	Helix-turn-helix, Fis-type , Nitrogen regulation	[TP0054-TP0519 (0.63495165)]
COG0566	COG2204	Nwi_2062	Nwi_2062	RNA methyltransferase TrmH, group 3	Nwi_2470	Nwi_2470	Helix-turn-helix, Fis-type	[TP0054-TP0519 (0.63495165)]
COG0566	COG2204	Nwi_2062	Nwi_2062	RNA methyltransferase TrmH, group 3	Nwi_0595	Nwi_0595	Helix-turn-helix, Fis-type	[TP0054-TP0519 (0.63495165)]
COG0566	COG2204	Nwi_2062	Nwi_2062	RNA methyltransferase TrmH, group 3	Nwi_0992	Nwi_0992	Helix-turn-helix, Fis-type	[TP0054-TP0519 (0.63495165)]
COG0566	COG2204	Nwi_2062	Nwi_2062	RNA methyltransferase TrmH, group 3	Nwi_1447	Nwi_1447	Nitrogen assimilation regulatory protein ntrX	[TP0054-TP0519 (0.63495165)]
COG0457	COG1256	Nwi_0964	Nwi_0964	TPR repeat and WD-40 repeat protein	Nwi_1100	Nwi_1100	Hypothetical protein precursor	[TP0067-TP0660 (0.6278126)]
COG0457	COG1256	Nwi_2594	Nwi_2594	TPR repeat protein precursor	Nwi_1100	Nwi_1100	Hypothetical protein precursor	[TP0067-TP0660 (0.6278126)]
COG0457	COG1256	Nwi_0167	Nwi_0167	TPR repeat protein {UniProtKB/TrEMBL:Q3SWA6}	Nwi_1100	Nwi_1100	Hypothetical protein precursor	[TP0067-TP0660 (0.6278126)]
COG0457	COG1256	Nwi_0984	Nwi_0984	TPR repeat protein precursor	Nwi_1100	Nwi_1100	Hypothetical protein precursor	[TP0067-TP0660 (0.6278126)]
COG0564	COG1200	Nwi_2431	Nwi_2431	Pseudouridine synthase, RluD	Nwi_1515	Nwi_1515	DEAD/DEAH box helicase {UniProtKB/TrEMBL:Q3SSG5}	[TP0339-TP0687 (0.85149276)]
COG0564	COG1200	Nwi_1394	Nwi_1394	Pseudouridine synthase, RluD	Nwi_1515	Nwi_1515	DEAD/DEAH box helicase {UniProtKB/TrEMBL:Q3SSG5}	[TP0339-TP0687 (0.85149276)]
COG0564	COG1200	Nwi_0315	Nwi_0315	Pseudouridine synthase {UniProtKB/TrEMBL:Q3SVV9}	Nwi_1515	Nwi_1515	DEAD/DEAH box helicase {UniProtKB/TrEMBL:Q3SSG5}	[TP0339-TP0687 (0.85149276)]
COG0457	COG2080	Nwi_0167	Nwi_0167	TPR repeat protein {UniProtKB/TrEMBL:Q3SWA6}	Nwi_2205	Nwi_2205	Aerobic-type carbon monoxide dehydrogenase small	[TP0820-TP0080 (0.6775143)]
COG0457	COG2080	Nwi_0964	Nwi_0964	TPR repeat and WD-40 repeat protein	Nwi_2205	Nwi_2205	Aerobic-type carbon monoxide dehydrogenase small	[TP0820-TP0080 (0.6775143)]
COG0457	COG2080	Nwi_0984	Nwi_0984	TPR repeat protein precursor	Nwi_2205	Nwi_2205	Aerobic-type carbon monoxide dehydrogenase small	[TP0820-TP0080 (0.6775143)]
COG0457	COG2080	Nwi_2594	Nwi_2594	TPR repeat protein precursor	Nwi_2205	Nwi_2205	Aerobic-type carbon monoxide dehydrogenase small	[TP0820-TP0080 (0.6775143)]
COG0457	COG2812	Nwi_0167	Nwi_0167	TPR repeat protein {UniProtKB/TrEMBL:Q3SWA6}	Nwi_0369	Nwi_0369	DNA polymerase III gamma/tau subunits	[TP0067-TP1005 (0.5652097)]
COG0457	COG2812	Nwi_0964	Nwi_0964	TPR repeat and WD-40 repeat protein	Nwi_0369	Nwi_0369	DNA polymerase III gamma/tau subunits	[TP0067-TP1005 (0.5652097)]
COG0457	COG2812	Nwi_0984	Nwi_0984	TPR repeat protein precursor	Nwi_0369	Nwi_0369	DNA polymerase III gamma/tau subunits	[TP0067-TP1005 (0.5652097)]
COG0457	COG2812	Nwi_2594	Nwi_2594	TPR repeat protein precursor	Nwi_0369	Nwi_0369	DNA polymerase III gamma/tau subunits	[TP0067-TP1005 (0.5652097)]
COG0457	COG1396	Nwi_0167	Nwi_0167	TPR repeat protein {UniProtKB/TrEMBL:Q3SWA6}	Nwi_0662	Nwi_0662	Transcriptional regulator, XRE family	[TP0648-TP0461 (0.6214171)]
COG0457	COG1396	Nwi_0964	Nwi_0964	TPR repeat and WD-40 repeat protein	Nwi_0019	Nwi_0019	Transcriptional regulator, XRE family	[TP0648-TP0461 (0.6214171)]
COG0457	COG1396	Nwi_0984	Nwi_0984	TPR repeat protein precursor	Nwi_2926	Nwi_2926	Transcriptional regulator, XRE family	[TP0648-TP0461 (0.6214171)]
COG0457	COG1396	Nwi_2594	Nwi_2594	TPR repeat protein precursor	Nwi_0662	Nwi_0662	Transcriptional regulator, XRE family	[TP0648-TP0461 (0.6214171)]
COG0457	COG1396	Nwi_0984	Nwi_0984	TPR repeat protein precursor	Nwi_0662	Nwi_0662	Transcriptional regulator, XRE family	[TP0648-TP0461 (0.6214171)]
COG0457	COG1396	Nwi_0984	Nwi_0984	TPR repeat protein precursor	Nwi_0830	Nwi_0830	Transcriptional regulator, XRE family	[TP0648-TP0461 (0.6214171)]
COG0457	COG1396	Nwi_2594	Nwi_2594	TPR repeat protein precursor	Nwi_0019	Nwi_0019	Transcriptional regulator, XRE family	[TP0648-TP0461 (0.6214171)]
COG0457	COG1396	Nwi_0984	Nwi_0984	TPR repeat protein precursor	Nwi_0019	Nwi_0019	Transcriptional regulator, XRE family	[TP0648-TP0461 (0.6214171)]
COG0457	COG1396	Nwi_0167	Nwi_0167	TPR repeat protein {UniProtKB/TrEMBL:Q3SWA6}	Nwi_2926	Nwi_2926	Transcriptional regulator, XRE family	[TP0648-TP0461 (0.6214171)]
COG0457	COG1396	Nwi_0167	Nwi_0167	TPR repeat protein {UniProtKB/TrEMBL:Q3SWA6}	Nwi_0019	Nwi_0019	Transcriptional regulator, XRE family	[TP0648-TP0461 (0.6214171)]
COG0457	COG1396	Nwi_0964	Nwi_0964	TPR repeat and WD-40 repeat protein	Nwi_2926	Nwi_2926	Transcriptional regulator, XRE family	[TP0648-TP0461 (0.6214171)]
COG0457	COG1396	Nwi_0167	Nwi_0167	TPR repeat protein {UniProtKB/TrEMBL:Q3SWA6}	Nwi_0830	Nwi_0830	Transcriptional regulator, XRE family	[TP0648-TP0461 (0.6214171)]
COG0457	COG1396	Nwi_2594	Nwi_2594	TPR repeat protein precursor	Nwi_2926	Nwi_2926	Transcriptional regulator, XRE family	[TP0648-TP0461 (0.6214171)]
COG0457	COG1396	Nwi_0964	Nwi_0964	TPR repeat and WD-40 repeat protein	Nwi_0662	Nwi_0662	Transcriptional regulator, XRE family	[TP0648-TP0461 (0.6214171)]
COG0457	COG1396	Nwi_2594	Nwi_2594	TPR repeat protein precursor	Nwi_0830	Nwi_0830	Transcriptional regulator, XRE family	[TP0648-TP0461 (0.6214171)]
COG0457	COG1396	Nwi_0964	Nwi_0964	TPR repeat and WD-40 repeat protein	Nwi_0830	Nwi_0830	Transcriptional regulator, XRE family	[TP0648-TP0461 (0.6214171)]
COG0237	COG1493	Nwi_0104	coaE	Dephospho-CoA kinase (EC 2.7.1.24) (Dephosphocoenzyme A kinase)	Nwi_0346	Nwi_0346	Hypothetical protein {UniProtKB/TrEMBL:Q3SVS8}	[TP0296-TP0591 (0.7885255)]
COG0322	COG1432	Nwi_2526	Nwi_2526	Excinuclease ABC, C subunit	Nwi_0169	Nwi_0169	Hypothetical protein {UniProtKB/TrEMBL:Q3SWA4}	[TP0472-TP0894 (0.7171434)]
COG0322	COG1432	Nwi_2526	Nwi_2526	Excinuclease ABC, C subunit	Nwi_1924	Nwi_1924	Hypothetical protein {UniProtKB/TrEMBL:Q3SRA7}	[TP0472-TP0894 (0.7171434)]
COG0124	COG0124	Nwi_2533	Nwi_2533	TRNA synthetase, class II	Nwi_2533	Nwi_2533	TRNA synthetase, class II	[TP0641-TP0641 (0.67365265)]
COG0768	COG0815	Nwi_1045	Nwi_1045	Penicillin-binding protein, transpeptidase	Nwi_0018	Nwi_0018	Apolipoprotein N-acyltransferase	[TP0500-TP0252 (0.87159187)]
COG0420	COG1256	Nwi_0908	Nwi_0908	Exonuclease SbcD {UniProtKB/TrEMBL:Q3SU71}	Nwi_1100	Nwi_1100	Hypothetical protein precursor	[TP0626-TP0660 (0.6120698)]
COG0442	COG1344	Nwi_1865	Nwi_1865	Prolyl-tRNA synthetase {UniProtKB/TrEMBL:Q3SRG6}	Nwi_1104	Nwi_1104	Hypothetical protein {UniProtKB/TrEMBL:Q3STM5}	[TP0160-TP0792 (0.6929264), TP0160-TP0659 (0.5927278)]
COG0211	COG1536	Nwi_0440	Nwi_0440	Ribosomal protein L27 {UniProtKB/TrEMBL:Q3SVI4}	Nwi_0598	Nwi_0598	Flagellar motor switch protein FliG	[TP0743-TP0400 (0.6311798)]
COG1558	COG4591	Nwi_1133	Nwi_1133	Flagellar basal-body rod protein FlgC	Nwi_1864	Nwi_1864	Lipoprotein releasing system, transmembrane	[TP0397-TP0582 (0.5810855)]
COG0486	COG0803	Nwi_0098	Nwi_0098	TRNA modification GTPase TrmE	Nwi_0916	Nwi_0916	Periplasmic solute binding protein precursor	[TP0550-TP0163 (0.74372905)]
COG1536	COG1595	Nwi_0598	Nwi_0598	Flagellar motor switch protein FliG	Nwi_1340	Nwi_1340	Fec I like protein {UniProtKB/TrEMBL:Q3SSZ0}	[TP0400-TP0092 (0.64304686)]
COG1536	COG1595	Nwi_0598	Nwi_0598	Flagellar motor switch protein FliG	Nwi_0894	Nwi_0894	Sigma 24, ECF subfamily	[TP0400-TP0092 (0.64304686)]
COG1536	COG1595	Nwi_0598	Nwi_0598	Flagellar motor switch protein FliG	Nwi_2248	Nwi_2248	Fec I like protein {UniProtKB/TrEMBL:Q3SQD9}	[TP0400-TP0092 (0.64304686)]
COG1536	COG1595	Nwi_0598	Nwi_0598	Flagellar motor switch protein FliG	Nwi_2138	Nwi_2138	Fec I like protein {UniProtKB/TrEMBL:Q3SQP9}	[TP0400-TP0092 (0.64304686)]
COG1536	COG1595	Nwi_0598	Nwi_0598	Flagellar motor switch protein FliG	Nwi_2773	Nwi_2773	Fec I like protein {UniProtKB/TrEMBL:Q3SNW5}	[TP0400-TP0092 (0.64304686)]
COG1536	COG1595	Nwi_0598	Nwi_0598	Flagellar motor switch protein FliG	Nwi_2303	Nwi_2303	Fec I like protein {UniProtKB/TrEMBL:Q3SQ84}	[TP0400-TP0092 (0.64304686)]
COG1536	COG1595	Nwi_0598	Nwi_0598	Flagellar motor switch protein FliG	Nwi_0656	Nwi_0656	Sigma-70 region 2 {UniProtKB/TrEMBL:Q3SUW9}	[TP0400-TP0092 (0.64304686)]
COG1536	COG1595	Nwi_0598	Nwi_0598	Flagellar motor switch protein FliG	Nwi_3045	Nwi_3045	Fec I like protein {UniProtKB/TrEMBL:Q3SN46}	[TP0400-TP0092 (0.64304686)]
COG1536	COG1595	Nwi_0598	Nwi_0598	Flagellar motor switch protein FliG	Nwi_1734	Nwi_1734	FecI like protein {UniProtKB/TrEMBL:Q3SRU6}	[TP0400-TP0092 (0.64304686)]
COG1536	COG1595	Nwi_0598	Nwi_0598	Flagellar motor switch protein FliG	Nwi_3079	Nwi_3079	Fec I like protein {UniProtKB/TrEMBL:Q3SN14}	[TP0400-TP0092 (0.64304686)]
COG1536	COG1595	Nwi_0598	Nwi_0598	Flagellar motor switch protein FliG	Nwi_3056	Nwi_3056	Fec I like protein precursor	[TP0400-TP0092 (0.64304686)]
COG1536	COG1595	Nwi_0598	Nwi_0598	Flagellar motor switch protein FliG	Nwi_2883	Nwi_2883	Fec I like protein {UniProtKB/TrEMBL:Q3SNK8}	[TP0400-TP0092 (0.64304686)]
COG1536	COG1595	Nwi_0598	Nwi_0598	Flagellar motor switch protein FliG	Nwi_2051	Nwi_2051	Fec I like protein {UniProtKB/TrEMBL:Q3SQY2}	[TP0400-TP0092 (0.64304686)]
COG0687	COG1057	Nwi_1241	Nwi_1241	Extracellular solute-binding protein, family 1	Nwi_0445	Nwi_0445	Cytidylyltransferase {UniProtKB/TrEMBL:Q3SVH9}	[TP0655-TP0741 (0.7061969)]
COG1558	COG4786	Nwi_1133	Nwi_1133	Flagellar basal-body rod protein FlgC	Nwi_1122	Nwi_1122	Flagellar basal body rod protein	[TP0397-TP0961 (0.74447966)]
COG1558	COG4786	Nwi_1133	Nwi_1133	Flagellar basal-body rod protein FlgC	Nwi_1121	Nwi_1121	Hypothetical protein {UniProtKB/TrEMBL:Q3STK8}	[TP0397-TP0961 (0.74447966)]
COG0012	COG0608	Nwi_2510	Nwi_2510	Hypothetical protein {UniProtKB/TrEMBL:Q3SPM8}	Nwi_1645	Nwi_1645	RecJ exonuclease {UniProtKB/TrEMBL:Q3SS35}	[TP0124-TP0704 (0.626838)]
COG2257	COG4786	Nwi_1400	Nwi_1400	Type III secretion proteins, related to flagellar	Nwi_1121	Nwi_1121	Hypothetical protein {UniProtKB/TrEMBL:Q3STK8}	[TP0911-TP0961 (0.5510204)]
COG2257	COG4786	Nwi_1400	Nwi_1400	Type III secretion proteins, related to flagellar	Nwi_1122	Nwi_1122	Flagellar basal body rod protein	[TP0911-TP0961 (0.5510204)]
COG0739	COG0773	Nwi_1772	Nwi_1772	Peptidase M23B {UniProtKB/TrEMBL:Q3SRQ8}	Nwi_1052	murC	UDP-N-acetylmuramate--L-alanine ligase (EC 6.3.2.8) (UDP-N- acetylmuramoyl-L-alanine synthetase)	[TP0782-TP0341 (0.8145237)]
COG0739	COG0773	Nwi_1671	Nwi_1671	Peptidase M23B {UniProtKB/TrEMBL:Q3SS09}	Nwi_1052	murC	UDP-N-acetylmuramate--L-alanine ligase (EC 6.3.2.8) (UDP-N- acetylmuramoyl-L-alanine synthetase)	[TP0782-TP0341 (0.8145237)]
COG0739	COG0773	Nwi_0567	Nwi_0567	Peptidase M23B {UniProtKB/TrEMBL:Q3SV57}	Nwi_1052	murC	UDP-N-acetylmuramate--L-alanine ligase (EC 6.3.2.8) (UDP-N- acetylmuramoyl-L-alanine synthetase)	[TP0782-TP0341 (0.8145237)]
COG0050	COG0457	Nwi_1362	Nwi_1362	Translation elongation factor Tu	Nwi_0964	Nwi_0964	TPR repeat and WD-40 repeat protein	[TP0187-TP0067 (0.7854602)]
COG0050	COG0457	Nwi_1362	Nwi_1362	Translation elongation factor Tu	Nwi_0167	Nwi_0167	TPR repeat protein {UniProtKB/TrEMBL:Q3SWA6}	[TP0187-TP0067 (0.7854602)]
COG0050	COG0457	Nwi_1362	Nwi_1362	Translation elongation factor Tu	Nwi_0984	Nwi_0984	TPR repeat protein precursor	[TP0187-TP0067 (0.7854602)]
COG0050	COG0457	Nwi_1362	Nwi_1362	Translation elongation factor Tu	Nwi_2594	Nwi_2594	TPR repeat protein precursor	[TP0187-TP0067 (0.7854602)]
COG0257	COG0564	Nwi_0983	Nwi_0983	Ribosomal protein L36 {UniProtKB/TrEMBL:Q3STZ6}	Nwi_2431	Nwi_2431	Pseudouridine synthase, RluD	[TP0209-TP0154 (0.634929)]
COG0257	COG0564	Nwi_0983	Nwi_0983	Ribosomal protein L36 {UniProtKB/TrEMBL:Q3STZ6}	Nwi_0315	Nwi_0315	Pseudouridine synthase {UniProtKB/TrEMBL:Q3SVV9}	[TP0209-TP0154 (0.634929)]
COG0257	COG0564	Nwi_0983	Nwi_0983	Ribosomal protein L36 {UniProtKB/TrEMBL:Q3STZ6}	Nwi_1394	Nwi_1394	Pseudouridine synthase, RluD	[TP0209-TP0154 (0.634929)]
COG0739	COG2239	Nwi_1772	Nwi_1772	Peptidase M23B {UniProtKB/TrEMBL:Q3SRQ8}	Nwi_2728	Nwi_2728	Divalent cation transporter	[TP0155-TP0917 (0.6343327)]
COG0739	COG2239	Nwi_0567	Nwi_0567	Peptidase M23B {UniProtKB/TrEMBL:Q3SV57}	Nwi_2728	Nwi_2728	Divalent cation transporter	[TP0155-TP0917 (0.6343327)]
COG0739	COG2239	Nwi_1671	Nwi_1671	Peptidase M23B {UniProtKB/TrEMBL:Q3SS09}	Nwi_2728	Nwi_2728	Divalent cation transporter	[TP0155-TP0917 (0.6343327)]
COG0210	COG0305	Nwi_2360	Nwi_2360	UvrD/REP helicase {UniProtKB/TrEMBL:Q3SQ27}	Nwi_2013	Nwi_2013	DnaB helicase {UniProtKB/TrEMBL:Q3SR19}	[TP0102-TP0058 (0.8842861)]
COG0621	COG0739	Nwi_0014	Nwi_0014	TRNA-i(6)A37 modification enzyme MiaB	Nwi_1671	Nwi_1671	Peptidase M23B {UniProtKB/TrEMBL:Q3SS09}	[TP0269-TP0702 (0.8475093)]
COG0621	COG0739	Nwi_0014	Nwi_0014	TRNA-i(6)A37 modification enzyme MiaB	Nwi_1772	Nwi_1772	Peptidase M23B {UniProtKB/TrEMBL:Q3SRQ8}	[TP0269-TP0702 (0.8475093)]
COG0621	COG0739	Nwi_2775	Nwi_2775	2-methylthioadenine synthetase	Nwi_0567	Nwi_0567	Peptidase M23B {UniProtKB/TrEMBL:Q3SV57}	[TP0269-TP0702 (0.8475093)]
COG0621	COG0739	Nwi_2775	Nwi_2775	2-methylthioadenine synthetase	Nwi_1772	Nwi_1772	Peptidase M23B {UniProtKB/TrEMBL:Q3SRQ8}	[TP0269-TP0702 (0.8475093)]
COG0621	COG0739	Nwi_0014	Nwi_0014	TRNA-i(6)A37 modification enzyme MiaB	Nwi_0567	Nwi_0567	Peptidase M23B {UniProtKB/TrEMBL:Q3SV57}	[TP0269-TP0702 (0.8475093)]
COG0621	COG0739	Nwi_2775	Nwi_2775	2-methylthioadenine synthetase	Nwi_1671	Nwi_1671	Peptidase M23B {UniProtKB/TrEMBL:Q3SS09}	[TP0269-TP0702 (0.8475093)]
COG0257	COG1057	Nwi_0983	Nwi_0983	Ribosomal protein L36 {UniProtKB/TrEMBL:Q3STZ6}	Nwi_0445	Nwi_0445	Cytidylyltransferase {UniProtKB/TrEMBL:Q3SVH9}	[TP0209-TP0741 (0.64932555)]
