# Supplementary material for: The Binary Protein Interactome of Treponema pallidum – The Syphilis Spirochete
Source: PLoS One. 2008 May 28;3(5):e2292. doi: 10.1371/journal.pone.0002292 (PMC2386257; doi:10.1371/journal.pone.0002292)
Supplement: Data S1 — Predicted protein-protein interactions based on our Treponema pallidum data; zip archive containing 372 files with one file per species. (6.09 MB ZIP) [file pone.0002292.s006.zip › bacteria/Nitrosococcus_oceani.tab]

323261 Nitrosococcus oceani
COG A	COG B	Locus Id A	Preferred Name(s) A	Annotation A	Locus Id B	Preferred Name(s) B	Annotation B	T. pallidum interaction
COG0186	COG1475	Noc_2315	rpsQ	Ribosomal protein S17 {UniProtKB/TrEMBL:Q3J8S3}	Noc_0686	Noc_0686	Chromosome partitioning protein	[TP0198-TP0271 (0.71912634)]
COG0186	COG1475	Noc_2315	rpsQ	Ribosomal protein S17 {UniProtKB/TrEMBL:Q3J8S3}	Noc_3082	Noc_3082	ParB-like partition protein	[TP0198-TP0271 (0.71912634)]
COG0608	COG0817	Noc_1189	Noc_1189	RecJ exonuclease {UniProtKB/TrEMBL:Q3JBV5}	Noc_0138	ruvC	Crossover junction endodeoxyribonuclease ruvC (EC 3.1.22.4) (Holliday junction nuclease ruvC) (Holliday junction resolvase ruvC)	[TP0704-TP0517 (0.81382185)]
COG0845	COG4591	Noc_1992	Noc_1992	Secretion protein HlyD {UniProtKB/TrEMBL:Q3J9P2}	Noc_2669	Noc_2669	Lipoprotein releasing system, transmembrane	[TP0965-TP0582 (0.8143851)]
COG0845	COG4591	Noc_1276	Noc_1276	Secretion protein HlyD {UniProtKB/TrEMBL:Q3JBM0}	Noc_2669	Noc_2669	Lipoprotein releasing system, transmembrane	[TP0965-TP0582 (0.8143851)]
COG0845	COG4591	Noc_1339	Noc_1339	Secretion protein HlyD precursor	Noc_2669	Noc_2669	Lipoprotein releasing system, transmembrane	[TP0965-TP0582 (0.8143851)]
COG0845	COG4591	Noc_1529	Noc_1529	Secretion protein HlyD precursor	Noc_2669	Noc_2669	Lipoprotein releasing system, transmembrane	[TP0965-TP0582 (0.8143851)]
COG0845	COG4591	Noc_0152	Noc_0152	Secretion protein HlyD precursor	Noc_2669	Noc_2669	Lipoprotein releasing system, transmembrane	[TP0965-TP0582 (0.8143851)]
COG0845	COG4591	Noc_1828	Noc_1828	Secretion protein HlyD {UniProtKB/TrEMBL:Q3JA50}	Noc_2669	Noc_2669	Lipoprotein releasing system, transmembrane	[TP0965-TP0582 (0.8143851)]
COG0845	COG4591	Noc_1536	Noc_1536	Secretion protein HlyD precursor	Noc_2669	Noc_2669	Lipoprotein releasing system, transmembrane	[TP0965-TP0582 (0.8143851)]
COG0845	COG4591	Noc_0200	Noc_0200	Secretion protein HlyD precursor	Noc_2669	Noc_2669	Lipoprotein releasing system, transmembrane	[TP0965-TP0582 (0.8143851)]
COG0845	COG4591	Noc_0293	Noc_0293	Secretion protein HlyD precursor	Noc_2669	Noc_2669	Lipoprotein releasing system, transmembrane	[TP0965-TP0582 (0.8143851)]
COG0845	COG4591	Noc_1419	Noc_1419	Secretion protein HlyD precursor	Noc_2669	Noc_2669	Lipoprotein releasing system, transmembrane	[TP0965-TP0582 (0.8143851)]
COG0845	COG4591	Noc_1817	Noc_1817	Type I secretion membrane fusion protein, HlyD	Noc_2669	Noc_2669	Lipoprotein releasing system, transmembrane	[TP0965-TP0582 (0.8143851)]
COG0845	COG4591	Noc_1778	Noc_1778	Secretion protein HlyD precursor	Noc_2669	Noc_2669	Lipoprotein releasing system, transmembrane	[TP0965-TP0582 (0.8143851)]
COG0845	COG4591	Noc_1129	Noc_1129	Secretion protein HlyD precursor	Noc_2669	Noc_2669	Lipoprotein releasing system, transmembrane	[TP0965-TP0582 (0.8143851)]
COG0845	COG4591	Noc_0329	Noc_0329	Possible putitive HlyD family secretion protein	Noc_2669	Noc_2669	Lipoprotein releasing system, transmembrane	[TP0965-TP0582 (0.8143851)]
COG0845	COG4591	Noc_2213	Noc_2213	Secretion protein HlyD precursor	Noc_2669	Noc_2669	Lipoprotein releasing system, transmembrane	[TP0965-TP0582 (0.8143851)]
COG0617	COG0860	Noc_0883	Noc_0883	Poly(A) polymerase, PcnB	Noc_0337	Noc_0337	N-acetylmuramoyl-L-alanine amidase precursor	[TP0270-TP0247 (0.76828843)]
COG0617	COG0860	Noc_0389	Noc_0389	Polynucleotide adenylyltransferase	Noc_0337	Noc_0337	N-acetylmuramoyl-L-alanine amidase precursor	[TP0270-TP0247 (0.76828843)]
COG0201	COG0550	Noc_2305	Noc_2305	SecY protein {UniProtKB/TrEMBL:Q3J8T3}	Noc_3010	Noc_3010	DNA topoisomerase {UniProtKB/TrEMBL:Q3J6U4}	[TP0208-TP0394 (0.8044664)]
COG0768	COG2812	Noc_2867	Noc_2867	Peptidoglycan glycosyltransferase	Noc_2593	Noc_2593	DNA-directed DNA polymerase	[TP0500-TP1005 (0.655462)]
COG0051	COG0693	Noc_2325	rpsJ	Ribosomal protein S10 {UniProtKB/TrEMBL:Q3J8R3}	Noc_0029	Noc_0029	DJ-1 {UniProtKB/TrEMBL:Q3JF25}	[TP0188-TP0445 (0.6307204)]
COG0180	COG0564	Noc_1038	Noc_1038	Tryptophanyl-tRNA synthetase, class Ib	Noc_2550	Noc_2550	Pseudouridine synthase, RluD	[TP0632-TP0339 (0.7885255)]
COG0180	COG0564	Noc_1038	Noc_1038	Tryptophanyl-tRNA synthetase, class Ib	Noc_2844	Noc_2844	Pseudouridine synthase, RluD	[TP0632-TP0339 (0.7885255)]
COG1580	COG2239	Noc_2166	Noc_2166	Flagellar basal body-associated protein FliL	Noc_2801	Noc_2801	Divalent cation transporter	[TP0378-TP0917 (0.53720385)]
COG1580	COG2239	Noc_2166	Noc_2166	Flagellar basal body-associated protein FliL	Noc_1785	Noc_1785	Divalent cation transporter	[TP0378-TP0917 (0.53720385)]
COG1580	COG2239	Noc_2166	Noc_2166	Flagellar basal body-associated protein FliL	Noc_1840	Noc_1840	Divalent cation transporter	[TP0378-TP0917 (0.53720385)]
COG0090	COG0223	Noc_2321	rplB	Ribosomal protein L2 {UniProtKB/TrEMBL:Q3J8R7}	Noc_3015	Noc_3015	Methionyl-tRNA formyltransferase	[TP0192-TP0756 (0.8610547)]
COG0632	COG2255	Noc_0139	ruvA	Holliday junction ATP-dependent DNA helicase ruvA (EC 3.6.1.-)	Noc_0140	ruvB	Holliday junction ATP-dependent DNA helicase ruvB (EC 3.6.1.-)	[TP0543-TP0162 (0.9659884)]
COG0462	COG0817	Noc_0514	Noc_0514	Ribose-phosphate pyrophosphokinase	Noc_0138	ruvC	Crossover junction endodeoxyribonuclease ruvC (EC 3.1.22.4) (Holliday junction nuclease ruvC) (Holliday junction resolvase ruvC)	[TP0294-TP0517 (0.54911256)]
COG0462	COG0817	Noc_0983	Noc_0983	Ribose-phosphate pyrophosphokinase precursor	Noc_0138	ruvC	Crossover junction endodeoxyribonuclease ruvC (EC 3.1.22.4) (Holliday junction nuclease ruvC) (Holliday junction resolvase ruvC)	[TP0294-TP0517 (0.54911256)]
COG0125	COG0586	Noc_1660	Noc_1660	Thymidylate kinase {UniProtKB/TrEMBL:Q3JAL4}	Noc_2056	Noc_2056	Hypothetical protein {UniProtKB/TrEMBL:Q3J9I0}	[TP0354-TP0779 (0.67954355)]
COG0257	COG0577	Noc_2304	Noc_2304	Ribosomal protein L36 {UniProtKB/TrEMBL:Q3J8T4}	Noc_2216	Noc_2216	Hypothetical protein precursor	[TP0209-TP0962 (0.5903608)]
COG0257	COG0577	Noc_2304	Noc_2304	Ribosomal protein L36 {UniProtKB/TrEMBL:Q3J8T4}	Noc_1272	Noc_1272	Hypothetical protein precursor	[TP0209-TP0962 (0.5903608)]
COG0457	COG1653	Noc_1987	Noc_1987	TPR repeat protein precursor	Noc_0282	Noc_0282	Extracellular solute-binding protein, family 1	[TP0067-TP0074 (0.6656524)]
COG0457	COG1653	Noc_0511	Noc_0511	TPR repeat protein precursor	Noc_0282	Noc_0282	Extracellular solute-binding protein, family 1	[TP0067-TP0074 (0.6656524)]
COG0457	COG1653	Noc_0166	Noc_0166	TPR repeat protein {UniProtKB/TrEMBL:Q3JEP7}	Noc_0282	Noc_0282	Extracellular solute-binding protein, family 1	[TP0067-TP0074 (0.6656524)]
COG0457	COG1653	Noc_0611	Noc_0611	TPR repeat protein {UniProtKB/TrEMBL:Q3JDG6}	Noc_0282	Noc_0282	Extracellular solute-binding protein, family 1	[TP0067-TP0074 (0.6656524)]
COG0457	COG1653	Noc_2765	Noc_2765	TPR repeat protein {UniProtKB/TrEMBL:Q3J7I4}	Noc_0282	Noc_0282	Extracellular solute-binding protein, family 1	[TP0067-TP0074 (0.6656524)]
COG1291	COG1684	Noc_0833	Noc_0833	MotA/TolQ/ExbB proton channel	Noc_2160	Noc_2160	Flagellar biosynthesis protein FliR precursor	[TP0725-TP0716 (0.9601814)]
COG0222	COG0802	Noc_2332	rplL	50S ribosomal protein L7/L12	Noc_0338	Noc_0338	Hypothetical protein {UniProtKB/TrEMBL:Q3JE82}	[TP0240-TP0875 (0.8481433)]
COG0495	COG1214	Noc_2665	Noc_2665	Leucyl-tRNA synthetase {UniProtKB/TrEMBL:Q3J7S8}	Noc_0917	Noc_0917	Peptidase M22, glycoprotease	[TP0586-TP0876 (0.5571989)]
COG0192	COG0592	Noc_2678	metK	S-adenosylmethionine synthetase (EC 2.5.1.6) (Methionine adenosyltransferase) (AdoMet synthetase) (MAT)	Noc_0002	Noc_0002	DNA-directed DNA polymerase	[TP0794-TP0002 (0.8412751)]
COG0360	COG0616	Noc_0220	rpsF	Ribosomal protein S6 {UniProtKB/TrEMBL:Q3JEJ6}	Noc_2845	Noc_2845	Peptidase S49, SppA {UniProtKB/TrEMBL:Q3J7A5}	[TP0063-TP0997 (0.6657489)]
COG0360	COG0616	Noc_0220	rpsF	Ribosomal protein S6 {UniProtKB/TrEMBL:Q3JEJ6}	Noc_0843	Noc_0843	Peptidase S49 {UniProtKB/TrEMBL:Q3JCU0}	[TP0063-TP0997 (0.6657489)]
COG0125	COG0457	Noc_1660	Noc_1660	Thymidylate kinase {UniProtKB/TrEMBL:Q3JAL4}	Noc_0166	Noc_0166	TPR repeat protein {UniProtKB/TrEMBL:Q3JEP7}	[TP0354-TP0648 (0.5206915)]
COG0125	COG0457	Noc_1660	Noc_1660	Thymidylate kinase {UniProtKB/TrEMBL:Q3JAL4}	Noc_2765	Noc_2765	TPR repeat protein {UniProtKB/TrEMBL:Q3J7I4}	[TP0354-TP0648 (0.5206915)]
COG0125	COG0457	Noc_1660	Noc_1660	Thymidylate kinase {UniProtKB/TrEMBL:Q3JAL4}	Noc_0511	Noc_0511	TPR repeat protein precursor	[TP0354-TP0648 (0.5206915)]
COG0125	COG0457	Noc_1660	Noc_1660	Thymidylate kinase {UniProtKB/TrEMBL:Q3JAL4}	Noc_0611	Noc_0611	TPR repeat protein {UniProtKB/TrEMBL:Q3JDG6}	[TP0354-TP0648 (0.5206915)]
COG0125	COG0457	Noc_1660	Noc_1660	Thymidylate kinase {UniProtKB/TrEMBL:Q3JAL4}	Noc_1987	Noc_1987	TPR repeat protein precursor	[TP0354-TP0648 (0.5206915)]
COG0265	COG0333	Noc_2462	Noc_2462	Peptidase S1C, Do precursor	Noc_1669	rpmF	Ribosomal protein S32 {UniProtKB/TrEMBL:Q3JAK5}	[TP0773-TP0807 (0.5060325)]
COG0265	COG0333	Noc_2139	Noc_2139	Peptidase S1C, Do precursor	Noc_1669	rpmF	Ribosomal protein S32 {UniProtKB/TrEMBL:Q3JAK5}	[TP0773-TP0807 (0.5060325)]
COG0265	COG0333	Noc_1396	Noc_1396	Peptidase S1 and S6, chymotrypsin/Hap precursor	Noc_1669	rpmF	Ribosomal protein S32 {UniProtKB/TrEMBL:Q3JAK5}	[TP0773-TP0807 (0.5060325)]
COG0265	COG0333	Noc_1936	Noc_1936	Peptidase S1 and S6, chymotrypsin/Hap precursor	Noc_1669	rpmF	Ribosomal protein S32 {UniProtKB/TrEMBL:Q3JAK5}	[TP0773-TP0807 (0.5060325)]
COG0249	COG1156	Noc_0919	mutS	MutS 1 protein {UniProtKB/TrEMBL:Q3JCL5}	Noc_2082	Noc_2082	Sodium-transporting two-sector ATPase	[TP0328-TP0427 (0.80866665)]
COG0802	COG0860	Noc_0338	Noc_0338	Hypothetical protein {UniProtKB/TrEMBL:Q3JE82}	Noc_0337	Noc_0337	N-acetylmuramoyl-L-alanine amidase precursor	[TP0875-TP0247 (0.90700364)]
COG0495	COG0761	Noc_2665	Noc_2665	Leucyl-tRNA synthetase {UniProtKB/TrEMBL:Q3J7S8}	Noc_1744	Noc_1744	4-hydroxy-3-methylbut-2-enyl diphosphate	[TP0586-TP0547 (0.63095015)]
COG1536	COG1677	Noc_2358	Noc_2358	Flagellar motor switch protein FliG	Noc_2360	Noc_2360	Flagellar hook-basal body complex protein FliE	[TP0026-TP0398 (0.81876683)]
COG0820	COG2812	Noc_0900	Noc_0900	Hypothetical protein {UniProtKB/TrEMBL:Q3JCN4}	Noc_2593	Noc_2593	DNA-directed DNA polymerase	[TP0068-TP1005 (0.60435057)]
COG0771	COG1815	Noc_2863	Noc_2863	UDP-N-acetylmuramoylalanine-D-glutamate ligase	Noc_2378	Noc_2378	Flagellar basal-body rod protein FlgB	[TP0903-TP0396 (0.6336193)]
COG0020	COG1390	Noc_0812	Noc_0812	Di-trans-poly-cis-decaprenylcistransferase	Noc_2084	Noc_2084	H+-transporting two-sector ATPase, E subunit	[TP0603-TP0424 (0.79878455)]
COG1684	COG2239	Noc_2160	Noc_2160	Flagellar biosynthesis protein FliR precursor	Noc_1785	Noc_1785	Divalent cation transporter	[TP0716-TP0917 (0.5059451)]
COG1684	COG2239	Noc_2160	Noc_2160	Flagellar biosynthesis protein FliR precursor	Noc_2801	Noc_2801	Divalent cation transporter	[TP0716-TP0917 (0.5059451)]
COG1684	COG2239	Noc_2160	Noc_2160	Flagellar biosynthesis protein FliR precursor	Noc_1840	Noc_1840	Divalent cation transporter	[TP0716-TP0917 (0.5059451)]
COG1509	COG1509	Noc_2627	Noc_2627	Hypothetical protein {UniProtKB/TrEMBL:Q3J7W6}	Noc_2627	Noc_2627	Hypothetical protein {UniProtKB/TrEMBL:Q3J7W6}	[TP0121-TP0121 (0.7367639)]
COG0577	COG0845	Noc_1272	Noc_1272	Hypothetical protein precursor	Noc_1778	Noc_1778	Secretion protein HlyD precursor	[TP0963-TP0965 (0.93032813)]
COG0577	COG0845	Noc_2216	Noc_2216	Hypothetical protein precursor	Noc_0200	Noc_0200	Secretion protein HlyD precursor	[TP0963-TP0965 (0.93032813)]
COG0577	COG0845	Noc_1272	Noc_1272	Hypothetical protein precursor	Noc_1817	Noc_1817	Type I secretion membrane fusion protein, HlyD	[TP0963-TP0965 (0.93032813)]
COG0577	COG0845	Noc_1272	Noc_1272	Hypothetical protein precursor	Noc_0200	Noc_0200	Secretion protein HlyD precursor	[TP0963-TP0965 (0.93032813)]
COG0577	COG0845	Noc_2216	Noc_2216	Hypothetical protein precursor	Noc_1536	Noc_1536	Secretion protein HlyD precursor	[TP0963-TP0965 (0.93032813)]
COG0577	COG0845	Noc_1272	Noc_1272	Hypothetical protein precursor	Noc_1828	Noc_1828	Secretion protein HlyD {UniProtKB/TrEMBL:Q3JA50}	[TP0963-TP0965 (0.93032813)]
COG0577	COG0845	Noc_1272	Noc_1272	Hypothetical protein precursor	Noc_1129	Noc_1129	Secretion protein HlyD precursor	[TP0963-TP0965 (0.93032813)]
COG0577	COG0845	Noc_2216	Noc_2216	Hypothetical protein precursor	Noc_2213	Noc_2213	Secretion protein HlyD precursor	[TP0963-TP0965 (0.93032813)]
COG0577	COG0845	Noc_2216	Noc_2216	Hypothetical protein precursor	Noc_1778	Noc_1778	Secretion protein HlyD precursor	[TP0963-TP0965 (0.93032813)]
COG0577	COG0845	Noc_2216	Noc_2216	Hypothetical protein precursor	Noc_1817	Noc_1817	Type I secretion membrane fusion protein, HlyD	[TP0963-TP0965 (0.93032813)]
COG0577	COG0845	Noc_1272	Noc_1272	Hypothetical protein precursor	Noc_1992	Noc_1992	Secretion protein HlyD {UniProtKB/TrEMBL:Q3J9P2}	[TP0963-TP0965 (0.93032813)]
COG0577	COG0845	Noc_1272	Noc_1272	Hypothetical protein precursor	Noc_1419	Noc_1419	Secretion protein HlyD precursor	[TP0963-TP0965 (0.93032813)]
COG0577	COG0845	Noc_2216	Noc_2216	Hypothetical protein precursor	Noc_1339	Noc_1339	Secretion protein HlyD precursor	[TP0963-TP0965 (0.93032813)]
COG0577	COG0845	Noc_2216	Noc_2216	Hypothetical protein precursor	Noc_1129	Noc_1129	Secretion protein HlyD precursor	[TP0963-TP0965 (0.93032813)]
COG0577	COG0845	Noc_1272	Noc_1272	Hypothetical protein precursor	Noc_1536	Noc_1536	Secretion protein HlyD precursor	[TP0963-TP0965 (0.93032813)]
COG0577	COG0845	Noc_2216	Noc_2216	Hypothetical protein precursor	Noc_1992	Noc_1992	Secretion protein HlyD {UniProtKB/TrEMBL:Q3J9P2}	[TP0963-TP0965 (0.93032813)]
COG0577	COG0845	Noc_2216	Noc_2216	Hypothetical protein precursor	Noc_1828	Noc_1828	Secretion protein HlyD {UniProtKB/TrEMBL:Q3JA50}	[TP0963-TP0965 (0.93032813)]
COG0577	COG0845	Noc_2216	Noc_2216	Hypothetical protein precursor	Noc_0329	Noc_0329	Possible putitive HlyD family secretion protein	[TP0963-TP0965 (0.93032813)]
COG0577	COG0845	Noc_1272	Noc_1272	Hypothetical protein precursor	Noc_1276	Noc_1276	Secretion protein HlyD {UniProtKB/TrEMBL:Q3JBM0}	[TP0963-TP0965 (0.93032813)]
COG0577	COG0845	Noc_2216	Noc_2216	Hypothetical protein precursor	Noc_0293	Noc_0293	Secretion protein HlyD precursor	[TP0963-TP0965 (0.93032813)]
COG0577	COG0845	Noc_2216	Noc_2216	Hypothetical protein precursor	Noc_1529	Noc_1529	Secretion protein HlyD precursor	[TP0963-TP0965 (0.93032813)]
COG0577	COG0845	Noc_2216	Noc_2216	Hypothetical protein precursor	Noc_0152	Noc_0152	Secretion protein HlyD precursor	[TP0963-TP0965 (0.93032813)]
COG0577	COG0845	Noc_2216	Noc_2216	Hypothetical protein precursor	Noc_1276	Noc_1276	Secretion protein HlyD {UniProtKB/TrEMBL:Q3JBM0}	[TP0963-TP0965 (0.93032813)]
COG0577	COG0845	Noc_1272	Noc_1272	Hypothetical protein precursor	Noc_1339	Noc_1339	Secretion protein HlyD precursor	[TP0963-TP0965 (0.93032813)]
COG0577	COG0845	Noc_1272	Noc_1272	Hypothetical protein precursor	Noc_0329	Noc_0329	Possible putitive HlyD family secretion protein	[TP0963-TP0965 (0.93032813)]
COG0577	COG0845	Noc_2216	Noc_2216	Hypothetical protein precursor	Noc_1419	Noc_1419	Secretion protein HlyD precursor	[TP0963-TP0965 (0.93032813)]
COG0577	COG0845	Noc_1272	Noc_1272	Hypothetical protein precursor	Noc_2213	Noc_2213	Secretion protein HlyD precursor	[TP0963-TP0965 (0.93032813)]
COG0577	COG0845	Noc_1272	Noc_1272	Hypothetical protein precursor	Noc_0152	Noc_0152	Secretion protein HlyD precursor	[TP0963-TP0965 (0.93032813)]
COG0577	COG0845	Noc_1272	Noc_1272	Hypothetical protein precursor	Noc_1529	Noc_1529	Secretion protein HlyD precursor	[TP0963-TP0965 (0.93032813)]
COG0577	COG0845	Noc_1272	Noc_1272	Hypothetical protein precursor	Noc_0293	Noc_0293	Secretion protein HlyD precursor	[TP0963-TP0965 (0.93032813)]
COG0234	COG1200	Noc_2922	Noc_2922	Chaperonin Cpn10 {UniProtKB/TrEMBL:Q3J728}	Noc_1216	Noc_1216	ATP-dependent DNA helicase RecG	[TP1013-TP0687 (0.84594196)]
COG0084	COG2201	Noc_0664	Noc_0664	TatD-related deoxyribonuclease	Noc_0125	Noc_0125	CheB methylesterase {UniProtKB/TrEMBL:Q3JET8}	[TP0994-TP0631 (0.71912634)]
COG0084	COG2201	Noc_1657	Noc_1657	TatD-related deoxyribonuclease	Noc_0125	Noc_0125	CheB methylesterase {UniProtKB/TrEMBL:Q3JET8}	[TP0994-TP0631 (0.71912634)]
COG1121	COG1345	Noc_2422	Noc_2422	ABC transporter, ATPase subunit	Noc_2365	Noc_2365	Flagellar hook-associated protein 2	[TP0035-TP0872 (0.6931363)]
COG0257	COG1253	Noc_2304	Noc_2304	Ribosomal protein L36 {UniProtKB/TrEMBL:Q3J8T4}	Noc_0118	Noc_0118	Hypothetical protein precursor	[TP0209-TP0027 (0.74441797)]
COG0257	COG1253	Noc_2304	Noc_2304	Ribosomal protein L36 {UniProtKB/TrEMBL:Q3J8T4}	Noc_0117	Noc_0117	Hypothetical protein {UniProtKB/TrEMBL:Q3JEU6}	[TP0209-TP0027 (0.74441797)]
COG0608	COG2206	Noc_1189	Noc_1189	RecJ exonuclease {UniProtKB/TrEMBL:Q3JBV5}	Noc_0350	Noc_0350	Metal-dependent phosphohydrolase, HD subdomain	[TP0704-TP0912 (0.7469796)]
COG0060	COG0681	Noc_2277	Noc_2277	Isoleucyl-tRNA synthetase, class Ia	Noc_2460	Noc_2460	Peptidase S26A, signal peptidase I	[TP0452-TP0185 (0.79878455)]
COG0558	COG2239	Noc_1725	Noc_1725	CDP-alcohol phosphatidyltransferase	Noc_2801	Noc_2801	Divalent cation transporter	[TP0256-TP0917 (0.6007029)]
COG0558	COG2239	Noc_1186	Noc_1186	CDP-alcohol phosphatidyltransferase	Noc_1785	Noc_1785	Divalent cation transporter	[TP0256-TP0917 (0.6007029)]
COG0558	COG2239	Noc_1186	Noc_1186	CDP-alcohol phosphatidyltransferase	Noc_1840	Noc_1840	Divalent cation transporter	[TP0256-TP0917 (0.6007029)]
COG0558	COG2239	Noc_2982	Noc_2982	CDP-alcohol phosphatidyltransferase	Noc_1785	Noc_1785	Divalent cation transporter	[TP0256-TP0917 (0.6007029)]
COG0558	COG2239	Noc_2982	Noc_2982	CDP-alcohol phosphatidyltransferase	Noc_1840	Noc_1840	Divalent cation transporter	[TP0256-TP0917 (0.6007029)]
COG0558	COG2239	Noc_1643	Noc_1643	CDP-diacylglycerol--glycerol-3-phosphate	Noc_1785	Noc_1785	Divalent cation transporter	[TP0256-TP0917 (0.6007029)]
COG0558	COG2239	Noc_1725	Noc_1725	CDP-alcohol phosphatidyltransferase	Noc_1840	Noc_1840	Divalent cation transporter	[TP0256-TP0917 (0.6007029)]
COG0558	COG2239	Noc_1725	Noc_1725	CDP-alcohol phosphatidyltransferase	Noc_1785	Noc_1785	Divalent cation transporter	[TP0256-TP0917 (0.6007029)]
COG0558	COG2239	Noc_1643	Noc_1643	CDP-diacylglycerol--glycerol-3-phosphate	Noc_2801	Noc_2801	Divalent cation transporter	[TP0256-TP0917 (0.6007029)]
COG0558	COG2239	Noc_2982	Noc_2982	CDP-alcohol phosphatidyltransferase	Noc_2801	Noc_2801	Divalent cation transporter	[TP0256-TP0917 (0.6007029)]
COG0558	COG2239	Noc_1186	Noc_1186	CDP-alcohol phosphatidyltransferase	Noc_2801	Noc_2801	Divalent cation transporter	[TP0256-TP0917 (0.6007029)]
COG0558	COG2239	Noc_1643	Noc_1643	CDP-diacylglycerol--glycerol-3-phosphate	Noc_1840	Noc_1840	Divalent cation transporter	[TP0256-TP0917 (0.6007029)]
COG1344	COG1815	Noc_2367	Noc_2367	Flagellin {UniProtKB/TrEMBL:Q3J8M1}	Noc_2378	Noc_2378	Flagellar basal-body rod protein FlgB	[TP0870-TP0396 (0.7209834)]
COG1344	COG1815	Noc_2368	Noc_2368	Flagellin-like {UniProtKB/TrEMBL:Q3J8M0}	Noc_2378	Noc_2378	Flagellar basal-body rod protein FlgB	[TP0870-TP0396 (0.7209834)]
COG0257	COG1749	Noc_2304	Noc_2304	Ribosomal protein L36 {UniProtKB/TrEMBL:Q3J8T4}	Noc_2375	Noc_2375	Hypothetical protein {UniProtKB/TrEMBL:Q3J8L3}	[TP0209-TP0727 (0.6772987)]
COG1352	COG1815	Noc_0127	Noc_0127	MCP methyltransferase, CheR-type	Noc_2378	Noc_2378	Flagellar basal-body rod protein FlgB	[TP0630-TP0396 (0.7590469)]
COG1352	COG1595	Noc_0127	Noc_0127	MCP methyltransferase, CheR-type	Noc_2466	Noc_2466	Sigma 24, FecI-like, ECF family	[TP0630-TP0092 (0.6191048)]
COG1352	COG1595	Noc_0127	Noc_0127	MCP methyltransferase, CheR-type	Noc_1474	Noc_1474	ECF sigma factor {UniProtKB/TrEMBL:Q3JB36}	[TP0630-TP0092 (0.6191048)]
COG1344	COG4786	Noc_2367	Noc_2367	Flagellin {UniProtKB/TrEMBL:Q3J8M1}	Noc_2373	Noc_2373	Hypothetical protein {UniProtKB/TrEMBL:Q3J8L5}	[TP0792-TP0961 (0.7009321), TP0659-TP0961 (0.6018447)]
COG1344	COG4786	Noc_2368	Noc_2368	Flagellin-like {UniProtKB/TrEMBL:Q3J8M0}	Noc_2373	Noc_2373	Hypothetical protein {UniProtKB/TrEMBL:Q3J8L5}	[TP0792-TP0961 (0.7009321), TP0659-TP0961 (0.6018447)]
COG0249	COG0357	Noc_0919	mutS	MutS 1 protein {UniProtKB/TrEMBL:Q3JCL5}	Noc_3084	Noc_3084	Glucose inhibited division protein	[TP0328-TP0946 (0.7367136)]
COG0658	COG1187	Noc_2672	Noc_2672	DNA internalization-related competence protein	Noc_1041	Noc_1041	Pseudouridine synthase, Rsu	[TP0336-TP0459 (0.6079956)]
COG0465	COG0465	Noc_1903	Noc_1903	Peptidase M41, FtsH {UniProtKB/TrEMBL:Q3J9X9}	Noc_2569	Noc_2569	Peptidase M41, FtsH {UniProtKB/TrEMBL:Q3J824}	[TP0330-TP0330 (0.73856413)]
COG0465	COG0465	Noc_2569	Noc_2569	Peptidase M41, FtsH {UniProtKB/TrEMBL:Q3J824}	Noc_1903	Noc_1903	Peptidase M41, FtsH {UniProtKB/TrEMBL:Q3J9X9}	[TP0330-TP0330 (0.73856413)]
COG0465	COG0465	Noc_2569	Noc_2569	Peptidase M41, FtsH {UniProtKB/TrEMBL:Q3J824}	Noc_2569	Noc_2569	Peptidase M41, FtsH {UniProtKB/TrEMBL:Q3J824}	[TP0330-TP0330 (0.73856413)]
COG0465	COG0465	Noc_1903	Noc_1903	Peptidase M41, FtsH {UniProtKB/TrEMBL:Q3J9X9}	Noc_1903	Noc_1903	Peptidase M41, FtsH {UniProtKB/TrEMBL:Q3J9X9}	[TP0330-TP0330 (0.73856413)]
COG0465	COG0465	Noc_0272	Noc_0272	Peptidase M41, FtsH {UniProtKB/TrEMBL:Q3JEE4}	Noc_0272	Noc_0272	Peptidase M41, FtsH {UniProtKB/TrEMBL:Q3JEE4}	[TP0330-TP0330 (0.73856413)]
COG0465	COG0465	Noc_0272	Noc_0272	Peptidase M41, FtsH {UniProtKB/TrEMBL:Q3JEE4}	Noc_2569	Noc_2569	Peptidase M41, FtsH {UniProtKB/TrEMBL:Q3J824}	[TP0330-TP0330 (0.73856413)]
COG0465	COG0465	Noc_2569	Noc_2569	Peptidase M41, FtsH {UniProtKB/TrEMBL:Q3J824}	Noc_0272	Noc_0272	Peptidase M41, FtsH {UniProtKB/TrEMBL:Q3JEE4}	[TP0330-TP0330 (0.73856413)]
COG0465	COG0465	Noc_1903	Noc_1903	Peptidase M41, FtsH {UniProtKB/TrEMBL:Q3J9X9}	Noc_0272	Noc_0272	Peptidase M41, FtsH {UniProtKB/TrEMBL:Q3JEE4}	[TP0330-TP0330 (0.73856413)]
COG0465	COG0465	Noc_0272	Noc_0272	Peptidase M41, FtsH {UniProtKB/TrEMBL:Q3JEE4}	Noc_1903	Noc_1903	Peptidase M41, FtsH {UniProtKB/TrEMBL:Q3J9X9}	[TP0330-TP0330 (0.73856413)]
COG0817	COG1558	Noc_0138	ruvC	Crossover junction endodeoxyribonuclease ruvC (EC 3.1.22.4) (Holliday junction nuclease ruvC) (Holliday junction resolvase ruvC)	Noc_2377	Noc_2377	Flagellar basal-body rod protein FlgC	[TP0517-TP0397 (0.53212774)]
COG0592	COG1344	Noc_0002	Noc_0002	DNA-directed DNA polymerase	Noc_2367	Noc_2367	Flagellin {UniProtKB/TrEMBL:Q3J8M1}	[TP0002-TP0659 (0.6618167)]
COG0592	COG1344	Noc_0002	Noc_0002	DNA-directed DNA polymerase	Noc_2368	Noc_2368	Flagellin-like {UniProtKB/TrEMBL:Q3J8M0}	[TP0002-TP0659 (0.6618167)]
COG0860	COG1192	Noc_0337	Noc_0337	N-acetylmuramoyl-L-alanine amidase precursor	Noc_3083	Noc_3083	Cobyrinic acid a,c-diamide synthase	[TP0247-TP0272 (0.7527567)]
COG0242	COG0272	Noc_3014	Noc_3014	Peptide deformylase {UniProtKB/TrEMBL:Q3J6U0}	Noc_1693	Noc_1693	DNA ligase {UniProtKB/TrEMBL:Q3JAI1}	[TP0757-TP0634 (0.68197167)]
COG0265	COG0817	Noc_1936	Noc_1936	Peptidase S1 and S6, chymotrypsin/Hap precursor	Noc_0138	ruvC	Crossover junction endodeoxyribonuclease ruvC (EC 3.1.22.4) (Holliday junction nuclease ruvC) (Holliday junction resolvase ruvC)	[TP0773-TP0517 (0.5118523)]
COG0265	COG0817	Noc_2139	Noc_2139	Peptidase S1C, Do precursor	Noc_0138	ruvC	Crossover junction endodeoxyribonuclease ruvC (EC 3.1.22.4) (Holliday junction nuclease ruvC) (Holliday junction resolvase ruvC)	[TP0773-TP0517 (0.5118523)]
COG0265	COG0817	Noc_2462	Noc_2462	Peptidase S1C, Do precursor	Noc_0138	ruvC	Crossover junction endodeoxyribonuclease ruvC (EC 3.1.22.4) (Holliday junction nuclease ruvC) (Holliday junction resolvase ruvC)	[TP0773-TP0517 (0.5118523)]
COG0265	COG0817	Noc_1396	Noc_1396	Peptidase S1 and S6, chymotrypsin/Hap precursor	Noc_0138	ruvC	Crossover junction endodeoxyribonuclease ruvC (EC 3.1.22.4) (Holliday junction nuclease ruvC) (Holliday junction resolvase ruvC)	[TP0773-TP0517 (0.5118523)]
COG0187	COG0358	Noc_0019	Noc_0019	DNA gyrase, B subunit {UniProtKB/TrEMBL:Q3JF35}	Noc_0044	Noc_0044	DNA primase {UniProtKB/TrEMBL:Q3JF10}	[TP1006-TP0492 (0.55112576)]
COG0187	COG0358	Noc_2283	Noc_2283	Gram negative topoisomerase IV, subunit B	Noc_0044	Noc_0044	DNA primase {UniProtKB/TrEMBL:Q3JF10}	[TP1006-TP0492 (0.55112576)]
COG1154	COG2812	Noc_1743	Noc_1743	Deoxyxylulose-5-phosphate synthase	Noc_2593	Noc_2593	DNA-directed DNA polymerase	[TP0824-TP1005 (0.68180764)]
COG0223	COG1551	Noc_3015	Noc_3015	Methionyl-tRNA formyltransferase	Noc_0928	Noc_0928	Carbon storage regulator	[TP0756-TP0657 (0.72355264)]
COG0237	COG0552	Noc_0309	coaE	Dephospho-CoA kinase (EC 2.7.1.24) (Dephosphocoenzyme A kinase)	Noc_1934	Noc_1934	Cell division transporter substrate-binding	[TP0296-TP0578 (0.7885255)]
COG0080	COG0265	Noc_2335	Noc_2335	Ribosomal protein L11 {UniProtKB/TrEMBL:Q3J8Q3}	Noc_1936	Noc_1936	Peptidase S1 and S6, chymotrypsin/Hap precursor	[TP0237-TP0773 (0.6164146)]
COG0080	COG0265	Noc_2335	Noc_2335	Ribosomal protein L11 {UniProtKB/TrEMBL:Q3J8Q3}	Noc_2139	Noc_2139	Peptidase S1C, Do precursor	[TP0237-TP0773 (0.6164146)]
COG0080	COG0265	Noc_2335	Noc_2335	Ribosomal protein L11 {UniProtKB/TrEMBL:Q3J8Q3}	Noc_2462	Noc_2462	Peptidase S1C, Do precursor	[TP0237-TP0773 (0.6164146)]
COG0080	COG0265	Noc_2335	Noc_2335	Ribosomal protein L11 {UniProtKB/TrEMBL:Q3J8Q3}	Noc_1396	Noc_1396	Peptidase S1 and S6, chymotrypsin/Hap precursor	[TP0237-TP0773 (0.6164146)]
COG2812	COG2812	Noc_2593	Noc_2593	DNA-directed DNA polymerase	Noc_2593	Noc_2593	DNA-directed DNA polymerase	[TP1005-TP1005 (0.52391654)]
COG0223	COG0234	Noc_3015	Noc_3015	Methionyl-tRNA formyltransferase	Noc_2922	Noc_2922	Chaperonin Cpn10 {UniProtKB/TrEMBL:Q3J728}	[TP0756-TP1013 (0.64276713)]
COG1394	COG1815	Noc_2081	Noc_2081	H+-transporting two-sector ATPase, D subunit	Noc_2378	Noc_2378	Flagellar basal-body rod protein FlgB	[TP0527-TP0396 (0.51549006)]
COG0036	COG1653	Noc_2492	Noc_2492	Ribulose-phosphate 3-epimerase	Noc_0282	Noc_0282	Extracellular solute-binding protein, family 1	[TP0945-TP0074 (0.654426)]
COG0357	COG0459	Noc_3084	Noc_3084	Glucose inhibited division protein	Noc_2921	Noc_2921	Chaperonin Cpn60/TCP-1 {UniProtKB/TrEMBL:Q3J729}	[TP0946-TP0030 (0.68326145)]
COG0664	COG1074	Noc_1061	Noc_1061	Transcriptional regulatory protein, Crp family	Noc_0988	Noc_0988	UvrD/REP helicase {UniProtKB/TrEMBL:Q3JCE9}	[TP0089-TP0898 (0.8304331)]
COG0664	COG1074	Noc_1631	Noc_1631	Cyclic nucleotide-binding protein	Noc_0988	Noc_0988	UvrD/REP helicase {UniProtKB/TrEMBL:Q3JCE9}	[TP0089-TP0898 (0.8304331)]
COG0664	COG1074	Noc_0954	Noc_0954	Transcriptional regulatory protein, Crp family	Noc_0988	Noc_0988	UvrD/REP helicase {UniProtKB/TrEMBL:Q3JCE9}	[TP0089-TP0898 (0.8304331)]
COG0223	COG0242	Noc_3015	Noc_3015	Methionyl-tRNA formyltransferase	Noc_3014	Noc_3014	Peptide deformylase {UniProtKB/TrEMBL:Q3J6U0}	[TP0756-TP0757 (0.8300303)]
COG0233	COG0359	Noc_0811	Noc_0811	Ribosome recycling factor	Noc_0222	rplI	Ribosomal protein L9 {UniProtKB/TrEMBL:Q3JEJ4}	[TP0604-TP0060 (0.5105792)]
COG0012	COG0457	Noc_0517	Noc_0517	GTP-binding protein, HSR1-related	Noc_1987	Noc_1987	TPR repeat protein precursor	[TP0124-TP0067 (0.81355333)]
COG0012	COG0457	Noc_0517	Noc_0517	GTP-binding protein, HSR1-related	Noc_0166	Noc_0166	TPR repeat protein {UniProtKB/TrEMBL:Q3JEP7}	[TP0124-TP0067 (0.81355333)]
COG0012	COG0457	Noc_0517	Noc_0517	GTP-binding protein, HSR1-related	Noc_0511	Noc_0511	TPR repeat protein precursor	[TP0124-TP0067 (0.81355333)]
COG0012	COG0457	Noc_0517	Noc_0517	GTP-binding protein, HSR1-related	Noc_0611	Noc_0611	TPR repeat protein {UniProtKB/TrEMBL:Q3JDG6}	[TP0124-TP0067 (0.81355333)]
COG0012	COG0457	Noc_0517	Noc_0517	GTP-binding protein, HSR1-related	Noc_2765	Noc_2765	TPR repeat protein {UniProtKB/TrEMBL:Q3J7I4}	[TP0124-TP0067 (0.81355333)]
COG0265	COG0492	Noc_1936	Noc_1936	Peptidase S1 and S6, chymotrypsin/Hap precursor	Noc_0345	Noc_0345	Thioredoxin reductase precursor	[TP0773-TP0814 (0.6926654)]
COG0265	COG0492	Noc_2139	Noc_2139	Peptidase S1C, Do precursor	Noc_0345	Noc_0345	Thioredoxin reductase precursor	[TP0773-TP0814 (0.6926654)]
COG0265	COG0492	Noc_1396	Noc_1396	Peptidase S1 and S6, chymotrypsin/Hap precursor	Noc_0345	Noc_0345	Thioredoxin reductase precursor	[TP0773-TP0814 (0.6926654)]
COG0265	COG0492	Noc_2462	Noc_2462	Peptidase S1C, Do precursor	Noc_0345	Noc_0345	Thioredoxin reductase precursor	[TP0773-TP0814 (0.6926654)]
COG1377	COG2239	Noc_2159	Noc_2159	Flagellar biosynthetic protein FlhB	Noc_2801	Noc_2801	Divalent cation transporter	[TP0715-TP0917 (0.53720385)]
COG1377	COG2239	Noc_2159	Noc_2159	Flagellar biosynthetic protein FlhB	Noc_1840	Noc_1840	Divalent cation transporter	[TP0715-TP0917 (0.53720385)]
COG1377	COG2239	Noc_2159	Noc_2159	Flagellar biosynthetic protein FlhB	Noc_1785	Noc_1785	Divalent cation transporter	[TP0715-TP0917 (0.53720385)]
COG0124	COG0608	Noc_0902	Noc_0902	Histidyl-tRNA synthetase, class IIa	Noc_1189	Noc_1189	RecJ exonuclease {UniProtKB/TrEMBL:Q3JBV5}	[TP0641-TP0704 (0.75894904)]
COG0465	COG0772	Noc_0272	Noc_0272	Peptidase M41, FtsH {UniProtKB/TrEMBL:Q3JEE4}	Noc_2862	Noc_2862	Cell cycle protein, FtsW precursor	[TP0330-TP0387 (0.8016956)]
COG0465	COG0772	Noc_1903	Noc_1903	Peptidase M41, FtsH {UniProtKB/TrEMBL:Q3J9X9}	Noc_2862	Noc_2862	Cell cycle protein, FtsW precursor	[TP0330-TP0387 (0.8016956)]
COG0465	COG0772	Noc_2569	Noc_2569	Peptidase M41, FtsH {UniProtKB/TrEMBL:Q3J824}	Noc_2862	Noc_2862	Cell cycle protein, FtsW precursor	[TP0330-TP0387 (0.8016956)]
COG0234	COG0792	Noc_2922	Noc_2922	Chaperonin Cpn10 {UniProtKB/TrEMBL:Q3J728}	Noc_0355	Noc_0355	Hypothetical protein {UniProtKB/TrEMBL:Q3JE65}	[TP1013-TP0913 (0.7815084)]
COG0192	COG0217	Noc_2678	metK	S-adenosylmethionine synthetase (EC 2.5.1.6) (Methionine adenosyltransferase) (AdoMet synthetase) (MAT)	Noc_0137	Noc_0137	Hypothetical protein {UniProtKB/TrEMBL:Q3JES6}	[TP0794-TP0474 (0.71912634)]
COG0201	COG2239	Noc_2305	Noc_2305	SecY protein {UniProtKB/TrEMBL:Q3J8T3}	Noc_1785	Noc_1785	Divalent cation transporter	[TP0208-TP0917 (0.5527395)]
COG0201	COG2239	Noc_2305	Noc_2305	SecY protein {UniProtKB/TrEMBL:Q3J8T3}	Noc_1840	Noc_1840	Divalent cation transporter	[TP0208-TP0917 (0.5527395)]
COG0201	COG2239	Noc_2305	Noc_2305	SecY protein {UniProtKB/TrEMBL:Q3J8T3}	Noc_2801	Noc_2801	Divalent cation transporter	[TP0208-TP0917 (0.5527395)]
COG0860	COG1214	Noc_0337	Noc_0337	N-acetylmuramoyl-L-alanine amidase precursor	Noc_0917	Noc_0917	Peptidase M22, glycoprotease	[TP0247-TP0876 (0.6334264)]
COG0477	COG0845	Noc_1547	Noc_1547	Major facilitator superfamily MFS_1 precursor	Noc_0329	Noc_0329	Possible putitive HlyD family secretion protein	[TP0840-TP0965 (0.8653204)]
COG0477	COG0845	Noc_1559	Noc_1559	Major facilitator superfamily MFS_1	Noc_1992	Noc_1992	Secretion protein HlyD {UniProtKB/TrEMBL:Q3J9P2}	[TP0840-TP0965 (0.8653204)]
COG0477	COG0845	Noc_1547	Noc_1547	Major facilitator superfamily MFS_1 precursor	Noc_1817	Noc_1817	Type I secretion membrane fusion protein, HlyD	[TP0840-TP0965 (0.8653204)]
COG0477	COG0845	Noc_1559	Noc_1559	Major facilitator superfamily MFS_1	Noc_1419	Noc_1419	Secretion protein HlyD precursor	[TP0840-TP0965 (0.8653204)]
COG0477	COG0845	Noc_1547	Noc_1547	Major facilitator superfamily MFS_1 precursor	Noc_1419	Noc_1419	Secretion protein HlyD precursor	[TP0840-TP0965 (0.8653204)]
COG0477	COG0845	Noc_2999	Noc_2999	Major facilitator superfamily MFS_1 precursor	Noc_1419	Noc_1419	Secretion protein HlyD precursor	[TP0840-TP0965 (0.8653204)]
COG0477	COG0845	Noc_3022	Noc_3022	Major facilitator superfamily MFS_1 precursor	Noc_1276	Noc_1276	Secretion protein HlyD {UniProtKB/TrEMBL:Q3JBM0}	[TP0840-TP0965 (0.8653204)]
COG0477	COG0845	Noc_1559	Noc_1559	Major facilitator superfamily MFS_1	Noc_1778	Noc_1778	Secretion protein HlyD precursor	[TP0840-TP0965 (0.8653204)]
COG0477	COG0845	Noc_3022	Noc_3022	Major facilitator superfamily MFS_1 precursor	Noc_1778	Noc_1778	Secretion protein HlyD precursor	[TP0840-TP0965 (0.8653204)]
COG0477	COG0845	Noc_2803	Noc_2803	Nucleoside/H+ symporter, Major facilitator	Noc_1129	Noc_1129	Secretion protein HlyD precursor	[TP0840-TP0965 (0.8653204)]
COG0477	COG0845	Noc_2999	Noc_2999	Major facilitator superfamily MFS_1 precursor	Noc_1828	Noc_1828	Secretion protein HlyD {UniProtKB/TrEMBL:Q3JA50}	[TP0840-TP0965 (0.8653204)]
COG0477	COG0845	Noc_3022	Noc_3022	Major facilitator superfamily MFS_1 precursor	Noc_1339	Noc_1339	Secretion protein HlyD precursor	[TP0840-TP0965 (0.8653204)]
COG0477	COG0845	Noc_2999	Noc_2999	Major facilitator superfamily MFS_1 precursor	Noc_1817	Noc_1817	Type I secretion membrane fusion protein, HlyD	[TP0840-TP0965 (0.8653204)]
COG0477	COG0845	Noc_1547	Noc_1547	Major facilitator superfamily MFS_1 precursor	Noc_1778	Noc_1778	Secretion protein HlyD precursor	[TP0840-TP0965 (0.8653204)]
COG0477	COG0845	Noc_1547	Noc_1547	Major facilitator superfamily MFS_1 precursor	Noc_1529	Noc_1529	Secretion protein HlyD precursor	[TP0840-TP0965 (0.8653204)]
COG0477	COG0845	Noc_2999	Noc_2999	Major facilitator superfamily MFS_1 precursor	Noc_1276	Noc_1276	Secretion protein HlyD {UniProtKB/TrEMBL:Q3JBM0}	[TP0840-TP0965 (0.8653204)]
COG0477	COG0845	Noc_3022	Noc_3022	Major facilitator superfamily MFS_1 precursor	Noc_2213	Noc_2213	Secretion protein HlyD precursor	[TP0840-TP0965 (0.8653204)]
COG0477	COG0845	Noc_1559	Noc_1559	Major facilitator superfamily MFS_1	Noc_1529	Noc_1529	Secretion protein HlyD precursor	[TP0840-TP0965 (0.8653204)]
COG0477	COG0845	Noc_1559	Noc_1559	Major facilitator superfamily MFS_1	Noc_2213	Noc_2213	Secretion protein HlyD precursor	[TP0840-TP0965 (0.8653204)]
COG0477	COG0845	Noc_1547	Noc_1547	Major facilitator superfamily MFS_1 precursor	Noc_1276	Noc_1276	Secretion protein HlyD {UniProtKB/TrEMBL:Q3JBM0}	[TP0840-TP0965 (0.8653204)]
COG0477	COG0845	Noc_1559	Noc_1559	Major facilitator superfamily MFS_1	Noc_0200	Noc_0200	Secretion protein HlyD precursor	[TP0840-TP0965 (0.8653204)]
COG0477	COG0845	Noc_2803	Noc_2803	Nucleoside/H+ symporter, Major facilitator	Noc_1992	Noc_1992	Secretion protein HlyD {UniProtKB/TrEMBL:Q3J9P2}	[TP0840-TP0965 (0.8653204)]
COG0477	COG0845	Noc_2803	Noc_2803	Nucleoside/H+ symporter, Major facilitator	Noc_1276	Noc_1276	Secretion protein HlyD {UniProtKB/TrEMBL:Q3JBM0}	[TP0840-TP0965 (0.8653204)]
COG0477	COG0845	Noc_1547	Noc_1547	Major facilitator superfamily MFS_1 precursor	Noc_1339	Noc_1339	Secretion protein HlyD precursor	[TP0840-TP0965 (0.8653204)]
COG0477	COG0845	Noc_3022	Noc_3022	Major facilitator superfamily MFS_1 precursor	Noc_1529	Noc_1529	Secretion protein HlyD precursor	[TP0840-TP0965 (0.8653204)]
COG0477	COG0845	Noc_1559	Noc_1559	Major facilitator superfamily MFS_1	Noc_1339	Noc_1339	Secretion protein HlyD precursor	[TP0840-TP0965 (0.8653204)]
COG0477	COG0845	Noc_2803	Noc_2803	Nucleoside/H+ symporter, Major facilitator	Noc_2213	Noc_2213	Secretion protein HlyD precursor	[TP0840-TP0965 (0.8653204)]
COG0477	COG0845	Noc_3022	Noc_3022	Major facilitator superfamily MFS_1 precursor	Noc_0329	Noc_0329	Possible putitive HlyD family secretion protein	[TP0840-TP0965 (0.8653204)]
COG0477	COG0845	Noc_1559	Noc_1559	Major facilitator superfamily MFS_1	Noc_0293	Noc_0293	Secretion protein HlyD precursor	[TP0840-TP0965 (0.8653204)]
COG0477	COG0845	Noc_2999	Noc_2999	Major facilitator superfamily MFS_1 precursor	Noc_1778	Noc_1778	Secretion protein HlyD precursor	[TP0840-TP0965 (0.8653204)]
COG0477	COG0845	Noc_2803	Noc_2803	Nucleoside/H+ symporter, Major facilitator	Noc_0200	Noc_0200	Secretion protein HlyD precursor	[TP0840-TP0965 (0.8653204)]
COG0477	COG0845	Noc_1547	Noc_1547	Major facilitator superfamily MFS_1 precursor	Noc_1129	Noc_1129	Secretion protein HlyD precursor	[TP0840-TP0965 (0.8653204)]
COG0477	COG0845	Noc_2803	Noc_2803	Nucleoside/H+ symporter, Major facilitator	Noc_1828	Noc_1828	Secretion protein HlyD {UniProtKB/TrEMBL:Q3JA50}	[TP0840-TP0965 (0.8653204)]
COG0477	COG0845	Noc_1559	Noc_1559	Major facilitator superfamily MFS_1	Noc_1276	Noc_1276	Secretion protein HlyD {UniProtKB/TrEMBL:Q3JBM0}	[TP0840-TP0965 (0.8653204)]
COG0477	COG0845	Noc_2803	Noc_2803	Nucleoside/H+ symporter, Major facilitator	Noc_1536	Noc_1536	Secretion protein HlyD precursor	[TP0840-TP0965 (0.8653204)]
COG0477	COG0845	Noc_1559	Noc_1559	Major facilitator superfamily MFS_1	Noc_1129	Noc_1129	Secretion protein HlyD precursor	[TP0840-TP0965 (0.8653204)]
COG0477	COG0845	Noc_3022	Noc_3022	Major facilitator superfamily MFS_1 precursor	Noc_1536	Noc_1536	Secretion protein HlyD precursor	[TP0840-TP0965 (0.8653204)]
COG0477	COG0845	Noc_1559	Noc_1559	Major facilitator superfamily MFS_1	Noc_0329	Noc_0329	Possible putitive HlyD family secretion protein	[TP0840-TP0965 (0.8653204)]
COG0477	COG0845	Noc_3022	Noc_3022	Major facilitator superfamily MFS_1 precursor	Noc_0152	Noc_0152	Secretion protein HlyD precursor	[TP0840-TP0965 (0.8653204)]
COG0477	COG0845	Noc_2803	Noc_2803	Nucleoside/H+ symporter, Major facilitator	Noc_0152	Noc_0152	Secretion protein HlyD precursor	[TP0840-TP0965 (0.8653204)]
COG0477	COG0845	Noc_1559	Noc_1559	Major facilitator superfamily MFS_1	Noc_1828	Noc_1828	Secretion protein HlyD {UniProtKB/TrEMBL:Q3JA50}	[TP0840-TP0965 (0.8653204)]
COG0477	COG0845	Noc_3022	Noc_3022	Major facilitator superfamily MFS_1 precursor	Noc_1129	Noc_1129	Secretion protein HlyD precursor	[TP0840-TP0965 (0.8653204)]
COG0477	COG0845	Noc_2999	Noc_2999	Major facilitator superfamily MFS_1 precursor	Noc_0152	Noc_0152	Secretion protein HlyD precursor	[TP0840-TP0965 (0.8653204)]
COG0477	COG0845	Noc_3022	Noc_3022	Major facilitator superfamily MFS_1 precursor	Noc_1419	Noc_1419	Secretion protein HlyD precursor	[TP0840-TP0965 (0.8653204)]
COG0477	COG0845	Noc_2803	Noc_2803	Nucleoside/H+ symporter, Major facilitator	Noc_1778	Noc_1778	Secretion protein HlyD precursor	[TP0840-TP0965 (0.8653204)]
COG0477	COG0845	Noc_3022	Noc_3022	Major facilitator superfamily MFS_1 precursor	Noc_1817	Noc_1817	Type I secretion membrane fusion protein, HlyD	[TP0840-TP0965 (0.8653204)]
COG0477	COG0845	Noc_2803	Noc_2803	Nucleoside/H+ symporter, Major facilitator	Noc_1817	Noc_1817	Type I secretion membrane fusion protein, HlyD	[TP0840-TP0965 (0.8653204)]
COG0477	COG0845	Noc_1559	Noc_1559	Major facilitator superfamily MFS_1	Noc_0152	Noc_0152	Secretion protein HlyD precursor	[TP0840-TP0965 (0.8653204)]
COG0477	COG0845	Noc_1547	Noc_1547	Major facilitator superfamily MFS_1 precursor	Noc_1536	Noc_1536	Secretion protein HlyD precursor	[TP0840-TP0965 (0.8653204)]
COG0477	COG0845	Noc_3022	Noc_3022	Major facilitator superfamily MFS_1 precursor	Noc_0293	Noc_0293	Secretion protein HlyD precursor	[TP0840-TP0965 (0.8653204)]
COG0477	COG0845	Noc_2999	Noc_2999	Major facilitator superfamily MFS_1 precursor	Noc_2213	Noc_2213	Secretion protein HlyD precursor	[TP0840-TP0965 (0.8653204)]
COG0477	COG0845	Noc_1547	Noc_1547	Major facilitator superfamily MFS_1 precursor	Noc_1828	Noc_1828	Secretion protein HlyD {UniProtKB/TrEMBL:Q3JA50}	[TP0840-TP0965 (0.8653204)]
COG0477	COG0845	Noc_3022	Noc_3022	Major facilitator superfamily MFS_1 precursor	Noc_0200	Noc_0200	Secretion protein HlyD precursor	[TP0840-TP0965 (0.8653204)]
COG0477	COG0845	Noc_1547	Noc_1547	Major facilitator superfamily MFS_1 precursor	Noc_0200	Noc_0200	Secretion protein HlyD precursor	[TP0840-TP0965 (0.8653204)]
COG0477	COG0845	Noc_2803	Noc_2803	Nucleoside/H+ symporter, Major facilitator	Noc_1419	Noc_1419	Secretion protein HlyD precursor	[TP0840-TP0965 (0.8653204)]
COG0477	COG0845	Noc_2803	Noc_2803	Nucleoside/H+ symporter, Major facilitator	Noc_0293	Noc_0293	Secretion protein HlyD precursor	[TP0840-TP0965 (0.8653204)]
COG0477	COG0845	Noc_2803	Noc_2803	Nucleoside/H+ symporter, Major facilitator	Noc_1529	Noc_1529	Secretion protein HlyD precursor	[TP0840-TP0965 (0.8653204)]
COG0477	COG0845	Noc_1547	Noc_1547	Major facilitator superfamily MFS_1 precursor	Noc_0152	Noc_0152	Secretion protein HlyD precursor	[TP0840-TP0965 (0.8653204)]
COG0477	COG0845	Noc_2803	Noc_2803	Nucleoside/H+ symporter, Major facilitator	Noc_1339	Noc_1339	Secretion protein HlyD precursor	[TP0840-TP0965 (0.8653204)]
COG0477	COG0845	Noc_1559	Noc_1559	Major facilitator superfamily MFS_1	Noc_1536	Noc_1536	Secretion protein HlyD precursor	[TP0840-TP0965 (0.8653204)]
COG0477	COG0845	Noc_1547	Noc_1547	Major facilitator superfamily MFS_1 precursor	Noc_2213	Noc_2213	Secretion protein HlyD precursor	[TP0840-TP0965 (0.8653204)]
COG0477	COG0845	Noc_2999	Noc_2999	Major facilitator superfamily MFS_1 precursor	Noc_1529	Noc_1529	Secretion protein HlyD precursor	[TP0840-TP0965 (0.8653204)]
COG0477	COG0845	Noc_1547	Noc_1547	Major facilitator superfamily MFS_1 precursor	Noc_0293	Noc_0293	Secretion protein HlyD precursor	[TP0840-TP0965 (0.8653204)]
COG0477	COG0845	Noc_2999	Noc_2999	Major facilitator superfamily MFS_1 precursor	Noc_1536	Noc_1536	Secretion protein HlyD precursor	[TP0840-TP0965 (0.8653204)]
COG0477	COG0845	Noc_2999	Noc_2999	Major facilitator superfamily MFS_1 precursor	Noc_1129	Noc_1129	Secretion protein HlyD precursor	[TP0840-TP0965 (0.8653204)]
COG0477	COG0845	Noc_3022	Noc_3022	Major facilitator superfamily MFS_1 precursor	Noc_1828	Noc_1828	Secretion protein HlyD {UniProtKB/TrEMBL:Q3JA50}	[TP0840-TP0965 (0.8653204)]
COG0477	COG0845	Noc_2803	Noc_2803	Nucleoside/H+ symporter, Major facilitator	Noc_0329	Noc_0329	Possible putitive HlyD family secretion protein	[TP0840-TP0965 (0.8653204)]
COG0477	COG0845	Noc_2999	Noc_2999	Major facilitator superfamily MFS_1 precursor	Noc_1992	Noc_1992	Secretion protein HlyD {UniProtKB/TrEMBL:Q3J9P2}	[TP0840-TP0965 (0.8653204)]
COG0477	COG0845	Noc_1547	Noc_1547	Major facilitator superfamily MFS_1 precursor	Noc_1992	Noc_1992	Secretion protein HlyD {UniProtKB/TrEMBL:Q3J9P2}	[TP0840-TP0965 (0.8653204)]
COG0477	COG0845	Noc_2999	Noc_2999	Major facilitator superfamily MFS_1 precursor	Noc_1339	Noc_1339	Secretion protein HlyD precursor	[TP0840-TP0965 (0.8653204)]
COG0477	COG0845	Noc_2999	Noc_2999	Major facilitator superfamily MFS_1 precursor	Noc_0329	Noc_0329	Possible putitive HlyD family secretion protein	[TP0840-TP0965 (0.8653204)]
COG0477	COG0845	Noc_1559	Noc_1559	Major facilitator superfamily MFS_1	Noc_1817	Noc_1817	Type I secretion membrane fusion protein, HlyD	[TP0840-TP0965 (0.8653204)]
COG0477	COG0845	Noc_2999	Noc_2999	Major facilitator superfamily MFS_1 precursor	Noc_0200	Noc_0200	Secretion protein HlyD precursor	[TP0840-TP0965 (0.8653204)]
COG0477	COG0845	Noc_3022	Noc_3022	Major facilitator superfamily MFS_1 precursor	Noc_1992	Noc_1992	Secretion protein HlyD {UniProtKB/TrEMBL:Q3J9P2}	[TP0840-TP0965 (0.8653204)]
COG0477	COG0845	Noc_2999	Noc_2999	Major facilitator superfamily MFS_1 precursor	Noc_0293	Noc_0293	Secretion protein HlyD precursor	[TP0840-TP0965 (0.8653204)]
COG0305	COG2812	Noc_0223	Noc_0223	DnaB helicase {UniProtKB/TrEMBL:Q3JEJ3}	Noc_2593	Noc_2593	DNA-directed DNA polymerase	[TP0058-TP1005 (0.7130585)]
COG0188	COG0526	Noc_2282	Noc_2282	Gram negative topoisomerase IV, subunit A	Noc_1223	Noc_1223	Hypothetical protein precursor	[TP0005-TP0100 (0.7885434)]
COG0188	COG0526	Noc_0171	Noc_0171	DNA gyrase, subunit A {UniProtKB/TrEMBL:Q3JEP2}	Noc_1054	Noc_1054	Thioredoxin {UniProtKB/TrEMBL:Q3JC84}	[TP0005-TP0100 (0.7885434)]
COG0188	COG0526	Noc_2282	Noc_2282	Gram negative topoisomerase IV, subunit A	Noc_0942	Noc_0942	Periplasmic protein thiol-disulfide	[TP0005-TP0100 (0.7885434)]
COG0188	COG0526	Noc_0171	Noc_0171	DNA gyrase, subunit A {UniProtKB/TrEMBL:Q3JEP2}	Noc_0551	Noc_0551	DSBA oxidoreductase precursor	[TP0005-TP0100 (0.7885434)]
COG0188	COG0526	Noc_2282	Noc_2282	Gram negative topoisomerase IV, subunit A	Noc_1054	Noc_1054	Thioredoxin {UniProtKB/TrEMBL:Q3JC84}	[TP0005-TP0100 (0.7885434)]
COG0188	COG0526	Noc_2282	Noc_2282	Gram negative topoisomerase IV, subunit A	Noc_0216	Noc_0216	Glutaredoxin 2 {UniProtKB/TrEMBL:Q3JEK0}	[TP0005-TP0100 (0.7885434)]
COG0188	COG0526	Noc_0171	Noc_0171	DNA gyrase, subunit A {UniProtKB/TrEMBL:Q3JEP2}	Noc_1223	Noc_1223	Hypothetical protein precursor	[TP0005-TP0100 (0.7885434)]
COG0188	COG0526	Noc_0171	Noc_0171	DNA gyrase, subunit A {UniProtKB/TrEMBL:Q3JEP2}	Noc_0942	Noc_0942	Periplasmic protein thiol-disulfide	[TP0005-TP0100 (0.7885434)]
COG0188	COG0526	Noc_0171	Noc_0171	DNA gyrase, subunit A {UniProtKB/TrEMBL:Q3JEP2}	Noc_0216	Noc_0216	Glutaredoxin 2 {UniProtKB/TrEMBL:Q3JEK0}	[TP0005-TP0100 (0.7885434)]
COG0188	COG0526	Noc_0171	Noc_0171	DNA gyrase, subunit A {UniProtKB/TrEMBL:Q3JEP2}	Noc_2583	Noc_2583	Thioredoxin {UniProtKB/TrEMBL:Q3J810}	[TP0005-TP0100 (0.7885434)]
COG0188	COG0526	Noc_0171	Noc_0171	DNA gyrase, subunit A {UniProtKB/TrEMBL:Q3JEP2}	Noc_0989	Noc_0989	Hypothetical protein {UniProtKB/TrEMBL:Q3JCE8}	[TP0005-TP0100 (0.7885434)]
COG0188	COG0526	Noc_2282	Noc_2282	Gram negative topoisomerase IV, subunit A	Noc_2583	Noc_2583	Thioredoxin {UniProtKB/TrEMBL:Q3J810}	[TP0005-TP0100 (0.7885434)]
COG0188	COG0526	Noc_2282	Noc_2282	Gram negative topoisomerase IV, subunit A	Noc_0551	Noc_0551	DSBA oxidoreductase precursor	[TP0005-TP0100 (0.7885434)]
COG0188	COG0526	Noc_2282	Noc_2282	Gram negative topoisomerase IV, subunit A	Noc_1376	Noc_1376	Hypothetical protein {UniProtKB/TrEMBL:Q3JBC6}	[TP0005-TP0100 (0.7885434)]
COG0188	COG0526	Noc_2282	Noc_2282	Gram negative topoisomerase IV, subunit A	Noc_0989	Noc_0989	Hypothetical protein {UniProtKB/TrEMBL:Q3JCE8}	[TP0005-TP0100 (0.7885434)]
COG0188	COG0526	Noc_0171	Noc_0171	DNA gyrase, subunit A {UniProtKB/TrEMBL:Q3JEP2}	Noc_1376	Noc_1376	Hypothetical protein {UniProtKB/TrEMBL:Q3JBC6}	[TP0005-TP0100 (0.7885434)]
COG0526	COG0771	Noc_0551	Noc_0551	DSBA oxidoreductase precursor	Noc_2863	Noc_2863	UDP-N-acetylmuramoylalanine-D-glutamate ligase	[TP0100-TP0903 (0.59509045)]
COG0526	COG0771	Noc_1054	Noc_1054	Thioredoxin {UniProtKB/TrEMBL:Q3JC84}	Noc_2863	Noc_2863	UDP-N-acetylmuramoylalanine-D-glutamate ligase	[TP0100-TP0903 (0.59509045)]
COG0526	COG0771	Noc_0942	Noc_0942	Periplasmic protein thiol-disulfide	Noc_2863	Noc_2863	UDP-N-acetylmuramoylalanine-D-glutamate ligase	[TP0100-TP0903 (0.59509045)]
COG0526	COG0771	Noc_1223	Noc_1223	Hypothetical protein precursor	Noc_2863	Noc_2863	UDP-N-acetylmuramoylalanine-D-glutamate ligase	[TP0100-TP0903 (0.59509045)]
COG0526	COG0771	Noc_0216	Noc_0216	Glutaredoxin 2 {UniProtKB/TrEMBL:Q3JEK0}	Noc_2863	Noc_2863	UDP-N-acetylmuramoylalanine-D-glutamate ligase	[TP0100-TP0903 (0.59509045)]
COG0526	COG0771	Noc_1376	Noc_1376	Hypothetical protein {UniProtKB/TrEMBL:Q3JBC6}	Noc_2863	Noc_2863	UDP-N-acetylmuramoylalanine-D-glutamate ligase	[TP0100-TP0903 (0.59509045)]
COG0526	COG0771	Noc_0989	Noc_0989	Hypothetical protein {UniProtKB/TrEMBL:Q3JCE8}	Noc_2863	Noc_2863	UDP-N-acetylmuramoylalanine-D-glutamate ligase	[TP0100-TP0903 (0.59509045)]
COG0526	COG0771	Noc_2583	Noc_2583	Thioredoxin {UniProtKB/TrEMBL:Q3J810}	Noc_2863	Noc_2863	UDP-N-acetylmuramoylalanine-D-glutamate ligase	[TP0100-TP0903 (0.59509045)]
COG0143	COG0845	Noc_0971	Noc_0971	Methionyl-tRNA synthetase, class Ia	Noc_1828	Noc_1828	Secretion protein HlyD {UniProtKB/TrEMBL:Q3JA50}	[TP0798-TP0965 (0.7246752)]
COG0143	COG0845	Noc_0971	Noc_0971	Methionyl-tRNA synthetase, class Ia	Noc_0293	Noc_0293	Secretion protein HlyD precursor	[TP0798-TP0965 (0.7246752)]
COG0143	COG0845	Noc_0971	Noc_0971	Methionyl-tRNA synthetase, class Ia	Noc_0200	Noc_0200	Secretion protein HlyD precursor	[TP0798-TP0965 (0.7246752)]
COG0143	COG0845	Noc_0971	Noc_0971	Methionyl-tRNA synthetase, class Ia	Noc_0329	Noc_0329	Possible putitive HlyD family secretion protein	[TP0798-TP0965 (0.7246752)]
COG0143	COG0845	Noc_0971	Noc_0971	Methionyl-tRNA synthetase, class Ia	Noc_2213	Noc_2213	Secretion protein HlyD precursor	[TP0798-TP0965 (0.7246752)]
COG0143	COG0845	Noc_0971	Noc_0971	Methionyl-tRNA synthetase, class Ia	Noc_1339	Noc_1339	Secretion protein HlyD precursor	[TP0798-TP0965 (0.7246752)]
COG0143	COG0845	Noc_0971	Noc_0971	Methionyl-tRNA synthetase, class Ia	Noc_1778	Noc_1778	Secretion protein HlyD precursor	[TP0798-TP0965 (0.7246752)]
COG0143	COG0845	Noc_0971	Noc_0971	Methionyl-tRNA synthetase, class Ia	Noc_1817	Noc_1817	Type I secretion membrane fusion protein, HlyD	[TP0798-TP0965 (0.7246752)]
COG0143	COG0845	Noc_0971	Noc_0971	Methionyl-tRNA synthetase, class Ia	Noc_1419	Noc_1419	Secretion protein HlyD precursor	[TP0798-TP0965 (0.7246752)]
COG0143	COG0845	Noc_0971	Noc_0971	Methionyl-tRNA synthetase, class Ia	Noc_1536	Noc_1536	Secretion protein HlyD precursor	[TP0798-TP0965 (0.7246752)]
COG0143	COG0845	Noc_0971	Noc_0971	Methionyl-tRNA synthetase, class Ia	Noc_1992	Noc_1992	Secretion protein HlyD {UniProtKB/TrEMBL:Q3J9P2}	[TP0798-TP0965 (0.7246752)]
COG0143	COG0845	Noc_0971	Noc_0971	Methionyl-tRNA synthetase, class Ia	Noc_0152	Noc_0152	Secretion protein HlyD precursor	[TP0798-TP0965 (0.7246752)]
COG0143	COG0845	Noc_0971	Noc_0971	Methionyl-tRNA synthetase, class Ia	Noc_1529	Noc_1529	Secretion protein HlyD precursor	[TP0798-TP0965 (0.7246752)]
COG0143	COG0845	Noc_0971	Noc_0971	Methionyl-tRNA synthetase, class Ia	Noc_1129	Noc_1129	Secretion protein HlyD precursor	[TP0798-TP0965 (0.7246752)]
COG0143	COG0845	Noc_0971	Noc_0971	Methionyl-tRNA synthetase, class Ia	Noc_1276	Noc_1276	Secretion protein HlyD {UniProtKB/TrEMBL:Q3JBM0}	[TP0798-TP0965 (0.7246752)]
COG0762	COG2239	Noc_3001	Noc_3001	Hypothetical protein {UniProtKB/TrEMBL:Q3J6V3}	Noc_2801	Noc_2801	Divalent cation transporter	[TP0668-TP0917 (0.5215956)]
COG0762	COG2239	Noc_3001	Noc_3001	Hypothetical protein {UniProtKB/TrEMBL:Q3J6V3}	Noc_1785	Noc_1785	Divalent cation transporter	[TP0668-TP0917 (0.5215956)]
COG0762	COG2239	Noc_3001	Noc_3001	Hypothetical protein {UniProtKB/TrEMBL:Q3J6V3}	Noc_1840	Noc_1840	Divalent cation transporter	[TP0668-TP0917 (0.5215956)]
COG1536	COG1868	Noc_2358	Noc_2358	Flagellar motor switch protein FliG	Noc_2165	Noc_2165	Flagellar motor switch protein FliM	[TP0026-TP0721 (0.9539454)]
COG1366	COG1536	Noc_1607	Noc_1607	Sulfate transporter/antisigma-factor antagonist	Noc_2358	Noc_2358	Flagellar motor switch protein FliG	[TP0233-TP0400 (0.68778783)]
COG1366	COG1536	Noc_2976	Noc_2976	Anti-sigma factor antagonist	Noc_2358	Noc_2358	Flagellar motor switch protein FliG	[TP0233-TP0400 (0.68778783)]
COG0504	COG1475	Noc_0850	Noc_0850	CTP synthase {UniProtKB/TrEMBL:Q3JCT3}	Noc_0686	Noc_0686	Chromosome partitioning protein	[TP0305-TP0271 (0.70252794)]
COG0504	COG1475	Noc_0850	Noc_0850	CTP synthase {UniProtKB/TrEMBL:Q3JCT3}	Noc_3082	Noc_3082	ParB-like partition protein	[TP0305-TP0271 (0.70252794)]
COG2206	COG4786	Noc_0350	Noc_0350	Metal-dependent phosphohydrolase, HD subdomain	Noc_2373	Noc_2373	Hypothetical protein {UniProtKB/TrEMBL:Q3J8L5}	[TP0877-TP0961 (0.57706213)]
COG0149	COG2239	Noc_2566	Noc_2566	Triosephosphate isomerase	Noc_1785	Noc_1785	Divalent cation transporter	[TP0537-TP0917 (0.5527395)]
COG0149	COG2239	Noc_2566	Noc_2566	Triosephosphate isomerase	Noc_1840	Noc_1840	Divalent cation transporter	[TP0537-TP0917 (0.5527395)]
COG0149	COG2239	Noc_2566	Noc_2566	Triosephosphate isomerase	Noc_2801	Noc_2801	Divalent cation transporter	[TP0537-TP0917 (0.5527395)]
COG0457	COG3391	Noc_1987	Noc_1987	TPR repeat protein precursor	Noc_1457	Noc_1457	40-residue YVTN beta-propeller repeat precursor	[TP0095-TP0421 (0.8119976)]
COG0457	COG3391	Noc_0166	Noc_0166	TPR repeat protein {UniProtKB/TrEMBL:Q3JEP7}	Noc_1457	Noc_1457	40-residue YVTN beta-propeller repeat precursor	[TP0095-TP0421 (0.8119976)]
COG0457	COG3391	Noc_0611	Noc_0611	TPR repeat protein {UniProtKB/TrEMBL:Q3JDG6}	Noc_1457	Noc_1457	40-residue YVTN beta-propeller repeat precursor	[TP0095-TP0421 (0.8119976)]
COG0457	COG3391	Noc_2765	Noc_2765	TPR repeat protein {UniProtKB/TrEMBL:Q3J7I4}	Noc_1457	Noc_1457	40-residue YVTN beta-propeller repeat precursor	[TP0095-TP0421 (0.8119976)]
COG0457	COG3391	Noc_0511	Noc_0511	TPR repeat protein precursor	Noc_1457	Noc_1457	40-residue YVTN beta-propeller repeat precursor	[TP0095-TP0421 (0.8119976)]
COG0250	COG0772	Noc_2484	Noc_2484	Transcriptional activator RfaH	Noc_2862	Noc_2862	Cell cycle protein, FtsW precursor	[TP0236-TP0387 (0.7470728)]
COG0250	COG0772	Noc_2336	Noc_2336	Transcription antitermination protein NusG	Noc_2862	Noc_2862	Cell cycle protein, FtsW precursor	[TP0236-TP0387 (0.7470728)]
COG0227	COG0740	Noc_2640	Noc_2640	Ribosomal protein L28 {UniProtKB/TrEMBL:Q3J7V3}	Noc_1676	clpP	ATP-dependent Clp protease proteolytic subunit (EC 3.4.21.92) (Endopeptidase Clp)	[TP0362-TP0507 (0.75048)]
COG0457	COG0457	Noc_2765	Noc_2765	TPR repeat protein {UniProtKB/TrEMBL:Q3J7I4}	Noc_0511	Noc_0511	TPR repeat protein precursor	[TP0067-TP0095 (0.6515529)]
COG0457	COG0457	Noc_0511	Noc_0511	TPR repeat protein precursor	Noc_2765	Noc_2765	TPR repeat protein {UniProtKB/TrEMBL:Q3J7I4}	[TP0067-TP0095 (0.6515529)]
COG0457	COG0457	Noc_1987	Noc_1987	TPR repeat protein precursor	Noc_1987	Noc_1987	TPR repeat protein precursor	[TP0067-TP0095 (0.6515529)]
COG0457	COG0457	Noc_0611	Noc_0611	TPR repeat protein {UniProtKB/TrEMBL:Q3JDG6}	Noc_0166	Noc_0166	TPR repeat protein {UniProtKB/TrEMBL:Q3JEP7}	[TP0067-TP0095 (0.6515529)]
COG0457	COG0457	Noc_0166	Noc_0166	TPR repeat protein {UniProtKB/TrEMBL:Q3JEP7}	Noc_0611	Noc_0611	TPR repeat protein {UniProtKB/TrEMBL:Q3JDG6}	[TP0067-TP0095 (0.6515529)]
COG0457	COG0457	Noc_1987	Noc_1987	TPR repeat protein precursor	Noc_0611	Noc_0611	TPR repeat protein {UniProtKB/TrEMBL:Q3JDG6}	[TP0067-TP0095 (0.6515529)]
COG0457	COG0457	Noc_0611	Noc_0611	TPR repeat protein {UniProtKB/TrEMBL:Q3JDG6}	Noc_1987	Noc_1987	TPR repeat protein precursor	[TP0067-TP0095 (0.6515529)]
COG0457	COG0457	Noc_0511	Noc_0511	TPR repeat protein precursor	Noc_0611	Noc_0611	TPR repeat protein {UniProtKB/TrEMBL:Q3JDG6}	[TP0067-TP0095 (0.6515529)]
COG0457	COG0457	Noc_0611	Noc_0611	TPR repeat protein {UniProtKB/TrEMBL:Q3JDG6}	Noc_0511	Noc_0511	TPR repeat protein precursor	[TP0067-TP0095 (0.6515529)]
COG0457	COG0457	Noc_0611	Noc_0611	TPR repeat protein {UniProtKB/TrEMBL:Q3JDG6}	Noc_0611	Noc_0611	TPR repeat protein {UniProtKB/TrEMBL:Q3JDG6}	[TP0067-TP0095 (0.6515529)]
COG0457	COG0457	Noc_0511	Noc_0511	TPR repeat protein precursor	Noc_0166	Noc_0166	TPR repeat protein {UniProtKB/TrEMBL:Q3JEP7}	[TP0067-TP0095 (0.6515529)]
COG0457	COG0457	Noc_0166	Noc_0166	TPR repeat protein {UniProtKB/TrEMBL:Q3JEP7}	Noc_0511	Noc_0511	TPR repeat protein precursor	[TP0067-TP0095 (0.6515529)]
COG0457	COG0457	Noc_1987	Noc_1987	TPR repeat protein precursor	Noc_0511	Noc_0511	TPR repeat protein precursor	[TP0067-TP0095 (0.6515529)]
COG0457	COG0457	Noc_0511	Noc_0511	TPR repeat protein precursor	Noc_1987	Noc_1987	TPR repeat protein precursor	[TP0067-TP0095 (0.6515529)]
COG0457	COG0457	Noc_2765	Noc_2765	TPR repeat protein {UniProtKB/TrEMBL:Q3J7I4}	Noc_0166	Noc_0166	TPR repeat protein {UniProtKB/TrEMBL:Q3JEP7}	[TP0067-TP0095 (0.6515529)]
COG0457	COG0457	Noc_0166	Noc_0166	TPR repeat protein {UniProtKB/TrEMBL:Q3JEP7}	Noc_2765	Noc_2765	TPR repeat protein {UniProtKB/TrEMBL:Q3J7I4}	[TP0067-TP0095 (0.6515529)]
COG0457	COG0457	Noc_1987	Noc_1987	TPR repeat protein precursor	Noc_2765	Noc_2765	TPR repeat protein {UniProtKB/TrEMBL:Q3J7I4}	[TP0067-TP0095 (0.6515529)]
COG0457	COG0457	Noc_2765	Noc_2765	TPR repeat protein {UniProtKB/TrEMBL:Q3J7I4}	Noc_1987	Noc_1987	TPR repeat protein precursor	[TP0067-TP0095 (0.6515529)]
COG0457	COG0457	Noc_0511	Noc_0511	TPR repeat protein precursor	Noc_0511	Noc_0511	TPR repeat protein precursor	[TP0067-TP0095 (0.6515529)]
COG0457	COG0457	Noc_0166	Noc_0166	TPR repeat protein {UniProtKB/TrEMBL:Q3JEP7}	Noc_0166	Noc_0166	TPR repeat protein {UniProtKB/TrEMBL:Q3JEP7}	[TP0067-TP0095 (0.6515529)]
COG0457	COG0457	Noc_2765	Noc_2765	TPR repeat protein {UniProtKB/TrEMBL:Q3J7I4}	Noc_2765	Noc_2765	TPR repeat protein {UniProtKB/TrEMBL:Q3J7I4}	[TP0067-TP0095 (0.6515529)]
COG0457	COG0457	Noc_1987	Noc_1987	TPR repeat protein precursor	Noc_0166	Noc_0166	TPR repeat protein {UniProtKB/TrEMBL:Q3JEP7}	[TP0067-TP0095 (0.6515529)]
COG0457	COG0457	Noc_0166	Noc_0166	TPR repeat protein {UniProtKB/TrEMBL:Q3JEP7}	Noc_1987	Noc_1987	TPR repeat protein precursor	[TP0067-TP0095 (0.6515529)]
COG0457	COG0457	Noc_2765	Noc_2765	TPR repeat protein {UniProtKB/TrEMBL:Q3J7I4}	Noc_0611	Noc_0611	TPR repeat protein {UniProtKB/TrEMBL:Q3JDG6}	[TP0067-TP0095 (0.6515529)]
COG0457	COG0457	Noc_0611	Noc_0611	TPR repeat protein {UniProtKB/TrEMBL:Q3JDG6}	Noc_2765	Noc_2765	TPR repeat protein {UniProtKB/TrEMBL:Q3J7I4}	[TP0067-TP0095 (0.6515529)]
COG0445	COG3839	Noc_3085	Noc_3085	Glucose-inhibited division protein A subfamily	Noc_0279	Noc_0279	ABC transporter, ATPase subunit	[TP0044-TP0804 (0.81002605)]
COG0103	COG0211	Noc_2837	Noc_2837	Ribosomal protein S9 {UniProtKB/TrEMBL:Q3J7B3}	Noc_3034	Noc_3034	Ribosomal protein L27 {UniProtKB/TrEMBL:Q3J6S1}	[TP1024-TP0743 (0.87139803)]
COG0457	COG0803	Noc_0166	Noc_0166	TPR repeat protein {UniProtKB/TrEMBL:Q3JEP7}	Noc_2423	Noc_2423	Periplasmic solute binding protein precursor	[TP0469-TP0034 (0.86910707)]
COG0457	COG0803	Noc_1987	Noc_1987	TPR repeat protein precursor	Noc_2423	Noc_2423	Periplasmic solute binding protein precursor	[TP0469-TP0034 (0.86910707)]
COG0457	COG0803	Noc_2765	Noc_2765	TPR repeat protein {UniProtKB/TrEMBL:Q3J7I4}	Noc_2423	Noc_2423	Periplasmic solute binding protein precursor	[TP0469-TP0034 (0.86910707)]
COG0457	COG0803	Noc_0611	Noc_0611	TPR repeat protein {UniProtKB/TrEMBL:Q3JDG6}	Noc_2423	Noc_2423	Periplasmic solute binding protein precursor	[TP0469-TP0034 (0.86910707)]
COG0457	COG0803	Noc_0511	Noc_0511	TPR repeat protein precursor	Noc_2423	Noc_2423	Periplasmic solute binding protein precursor	[TP0469-TP0034 (0.86910707)]
COG0621	COG2812	Noc_0237	Noc_0237	TRNA-i(6)A37 modification enzyme MiaB	Noc_2593	Noc_2593	DNA-directed DNA polymerase	[TP0754-TP1005 (0.5550382)]
COG0739	COG1344	Noc_2436	Noc_2436	Peptidase M23B {UniProtKB/TrEMBL:Q3J8F5}	Noc_2368	Noc_2368	Flagellin-like {UniProtKB/TrEMBL:Q3J8M0}	[TP0702-TP0870 (0.64395046)]
COG0739	COG1344	Noc_0910	Noc_0910	Peptidase M23B precursor	Noc_2367	Noc_2367	Flagellin {UniProtKB/TrEMBL:Q3J8M1}	[TP0702-TP0870 (0.64395046)]
COG0739	COG1344	Noc_0910	Noc_0910	Peptidase M23B precursor	Noc_2368	Noc_2368	Flagellin-like {UniProtKB/TrEMBL:Q3J8M0}	[TP0702-TP0870 (0.64395046)]
COG0739	COG1344	Noc_0792	Noc_0792	Peptidase M23B precursor	Noc_2367	Noc_2367	Flagellin {UniProtKB/TrEMBL:Q3J8M1}	[TP0702-TP0870 (0.64395046)]
COG0739	COG1344	Noc_2436	Noc_2436	Peptidase M23B {UniProtKB/TrEMBL:Q3J8F5}	Noc_2367	Noc_2367	Flagellin {UniProtKB/TrEMBL:Q3J8M1}	[TP0702-TP0870 (0.64395046)]
COG0739	COG1344	Noc_2852	Noc_2852	Peptidase M23B {UniProtKB/TrEMBL:Q3J798}	Noc_2368	Noc_2368	Flagellin-like {UniProtKB/TrEMBL:Q3J8M0}	[TP0702-TP0870 (0.64395046)]
COG0739	COG1344	Noc_0792	Noc_0792	Peptidase M23B precursor	Noc_2368	Noc_2368	Flagellin-like {UniProtKB/TrEMBL:Q3J8M0}	[TP0702-TP0870 (0.64395046)]
COG0739	COG1344	Noc_2852	Noc_2852	Peptidase M23B {UniProtKB/TrEMBL:Q3J798}	Noc_2367	Noc_2367	Flagellin {UniProtKB/TrEMBL:Q3J8M1}	[TP0702-TP0870 (0.64395046)]
COG0442	COG4591	Noc_0897	Noc_0897	Prolyl-tRNA synthetase precursor	Noc_2669	Noc_2669	Lipoprotein releasing system, transmembrane	[TP0160-TP0582 (0.74148)]
COG0693	COG0761	Noc_0029	Noc_0029	DJ-1 {UniProtKB/TrEMBL:Q3JF25}	Noc_1744	Noc_1744	4-hydroxy-3-methylbut-2-enyl diphosphate	[TP0445-TP0547 (0.53976095)]
COG1291	COG2239	Noc_0833	Noc_0833	MotA/TolQ/ExbB proton channel	Noc_1785	Noc_1785	Divalent cation transporter	[TP0725-TP0917 (0.53720385)]
COG1291	COG2239	Noc_0833	Noc_0833	MotA/TolQ/ExbB proton channel	Noc_1840	Noc_1840	Divalent cation transporter	[TP0725-TP0917 (0.53720385)]
COG1291	COG2239	Noc_0833	Noc_0833	MotA/TolQ/ExbB proton channel	Noc_2801	Noc_2801	Divalent cation transporter	[TP0725-TP0917 (0.53720385)]
COG0584	COG1493	Noc_1686	Noc_1686	Glycerophosphoryl diester phosphodiesterase	Noc_2796	Noc_2796	HPr kinase/phosphatase {UniProtKB/TrEMBL:Q3J7F3}	[TP0257-TP0591 (0.75711113)]
COG0584	COG1493	Noc_1114	Noc_1114	Glycerophosphoryl diester phosphodiesterase	Noc_2796	Noc_2796	HPr kinase/phosphatase {UniProtKB/TrEMBL:Q3J7F3}	[TP0257-TP0591 (0.75711113)]
COG1536	COG4786	Noc_2358	Noc_2358	Flagellar motor switch protein FliG	Noc_2373	Noc_2373	Hypothetical protein {UniProtKB/TrEMBL:Q3J8L5}	[TP0026-TP0961 (0.8107165)]
COG0223	COG0664	Noc_3015	Noc_3015	Methionyl-tRNA formyltransferase	Noc_1631	Noc_1631	Cyclic nucleotide-binding protein	[TP0756-TP0995 (0.69102824)]
COG0223	COG0664	Noc_3015	Noc_3015	Methionyl-tRNA formyltransferase	Noc_0954	Noc_0954	Transcriptional regulatory protein, Crp family	[TP0756-TP0995 (0.69102824)]
COG0223	COG0664	Noc_3015	Noc_3015	Methionyl-tRNA formyltransferase	Noc_1061	Noc_1061	Transcriptional regulatory protein, Crp family	[TP0756-TP0995 (0.69102824)]
COG0465	COG4591	Noc_0272	Noc_0272	Peptidase M41, FtsH {UniProtKB/TrEMBL:Q3JEE4}	Noc_2669	Noc_2669	Lipoprotein releasing system, transmembrane	[TP0765-TP0582 (0.6598422)]
COG0465	COG4591	Noc_2569	Noc_2569	Peptidase M41, FtsH {UniProtKB/TrEMBL:Q3J824}	Noc_2669	Noc_2669	Lipoprotein releasing system, transmembrane	[TP0765-TP0582 (0.6598422)]
COG0465	COG4591	Noc_1903	Noc_1903	Peptidase M41, FtsH {UniProtKB/TrEMBL:Q3J9X9}	Noc_2669	Noc_2669	Lipoprotein releasing system, transmembrane	[TP0765-TP0582 (0.6598422)]
COG0773	COG0817	Noc_2347	Noc_2347	UDP-N-acetylmuramate,	Noc_0138	ruvC	Crossover junction endodeoxyribonuclease ruvC (EC 3.1.22.4) (Holliday junction nuclease ruvC) (Holliday junction resolvase ruvC)	[TP0341-TP0517 (0.7285616)]
COG0773	COG0817	Noc_2860	murC	UDP-N-acetylmuramate--L-alanine ligase (EC 6.3.2.8) (UDP-N- acetylmuramoyl-L-alanine synthetase)	Noc_0138	ruvC	Crossover junction endodeoxyribonuclease ruvC (EC 3.1.22.4) (Holliday junction nuclease ruvC) (Holliday junction resolvase ruvC)	[TP0341-TP0517 (0.7285616)]
COG0272	COG0773	Noc_1693	Noc_1693	DNA ligase {UniProtKB/TrEMBL:Q3JAI1}	Noc_2860	murC	UDP-N-acetylmuramate--L-alanine ligase (EC 6.3.2.8) (UDP-N- acetylmuramoyl-L-alanine synthetase)	[TP0634-TP0341 (0.8201813)]
COG0272	COG0773	Noc_1693	Noc_1693	DNA ligase {UniProtKB/TrEMBL:Q3JAI1}	Noc_2347	Noc_2347	UDP-N-acetylmuramate,	[TP0634-TP0341 (0.8201813)]
COG1344	COG2882	Noc_2368	Noc_2368	Flagellin-like {UniProtKB/TrEMBL:Q3J8M0}	Noc_2355	Noc_2355	Flagellar FliJ and related proteins	[TP0868-TP0403 (0.93215036)]
COG1344	COG2882	Noc_2367	Noc_2367	Flagellin {UniProtKB/TrEMBL:Q3J8M1}	Noc_2355	Noc_2355	Flagellar FliJ and related proteins	[TP0868-TP0403 (0.93215036)]
COG1652	COG1684	Noc_3013	Noc_3013	Peptidoglycan-binding LysM precursor	Noc_2160	Noc_2160	Flagellar biosynthesis protein FliR precursor	[TP0042-TP0716 (0.75048)]
COG1652	COG1684	Noc_1870	Noc_1870	Peptidoglycan-binding LysM	Noc_2160	Noc_2160	Flagellar biosynthesis protein FliR precursor	[TP0042-TP0716 (0.75048)]
COG0036	COG0249	Noc_2492	Noc_2492	Ribulose-phosphate 3-epimerase	Noc_0919	mutS	MutS 1 protein {UniProtKB/TrEMBL:Q3JCL5}	[TP0945-TP0328 (0.6742458)]
COG0124	COG0465	Noc_0902	Noc_0902	Histidyl-tRNA synthetase, class IIa	Noc_0272	Noc_0272	Peptidase M41, FtsH {UniProtKB/TrEMBL:Q3JEE4}	[TP0641-TP0330 (0.76316583)]
COG0124	COG0465	Noc_0902	Noc_0902	Histidyl-tRNA synthetase, class IIa	Noc_1903	Noc_1903	Peptidase M41, FtsH {UniProtKB/TrEMBL:Q3J9X9}	[TP0641-TP0330 (0.76316583)]
COG0124	COG0465	Noc_0902	Noc_0902	Histidyl-tRNA synthetase, class IIa	Noc_2569	Noc_2569	Peptidase M41, FtsH {UniProtKB/TrEMBL:Q3J824}	[TP0641-TP0330 (0.76316583)]
COG0257	COG0719	Noc_2304	Noc_2304	Ribosomal protein L36 {UniProtKB/TrEMBL:Q3J8T4}	Noc_2490	Noc_2490	FeS assembly protein SufB	[TP0209-TP0612 (0.6772987)]
COG0257	COG0719	Noc_2304	Noc_2304	Ribosomal protein L36 {UniProtKB/TrEMBL:Q3J8T4}	Noc_2488	Noc_2488	FeS assembly protein SufD	[TP0209-TP0612 (0.6772987)]
COG0564	COG1843	Noc_2550	Noc_2550	Pseudouridine synthase, RluD	Noc_2376	Noc_2376	Flagellar hook capping protein	[TP0339-TP0728 (0.7885255)]
COG0564	COG1843	Noc_2844	Noc_2844	Pseudouridine synthase, RluD	Noc_2376	Noc_2376	Flagellar hook capping protein	[TP0339-TP0728 (0.7885255)]
COG0493	COG1488	Noc_1603	Noc_1603	Glutamate synthase, NADH/NADPH, small subunit 1	Noc_1009	Noc_1009	Nicotinate phosphoribosyltransferase related	[TP0735-TP0628 (0.6598422)]
COG0173	COG0493	Noc_0302	aspS	Aspartyl-tRNA synthetase (EC 6.1.1.12) (Aspartate--tRNA ligase) (AspRS)	Noc_1603	Noc_1603	Glutamate synthase, NADH/NADPH, small subunit 1	[TP0985-TP0735 (0.50901)]
COG0845	COG1394	Noc_1828	Noc_1828	Secretion protein HlyD {UniProtKB/TrEMBL:Q3JA50}	Noc_2081	Noc_2081	H+-transporting two-sector ATPase, D subunit	[TP0965-TP0527 (0.522211)]
COG0845	COG1394	Noc_1536	Noc_1536	Secretion protein HlyD precursor	Noc_2081	Noc_2081	H+-transporting two-sector ATPase, D subunit	[TP0965-TP0527 (0.522211)]
COG0845	COG1394	Noc_0293	Noc_0293	Secretion protein HlyD precursor	Noc_2081	Noc_2081	H+-transporting two-sector ATPase, D subunit	[TP0965-TP0527 (0.522211)]
COG0845	COG1394	Noc_1992	Noc_1992	Secretion protein HlyD {UniProtKB/TrEMBL:Q3J9P2}	Noc_2081	Noc_2081	H+-transporting two-sector ATPase, D subunit	[TP0965-TP0527 (0.522211)]
COG0845	COG1394	Noc_0152	Noc_0152	Secretion protein HlyD precursor	Noc_2081	Noc_2081	H+-transporting two-sector ATPase, D subunit	[TP0965-TP0527 (0.522211)]
COG0845	COG1394	Noc_0329	Noc_0329	Possible putitive HlyD family secretion protein	Noc_2081	Noc_2081	H+-transporting two-sector ATPase, D subunit	[TP0965-TP0527 (0.522211)]
COG0845	COG1394	Noc_1529	Noc_1529	Secretion protein HlyD precursor	Noc_2081	Noc_2081	H+-transporting two-sector ATPase, D subunit	[TP0965-TP0527 (0.522211)]
COG0845	COG1394	Noc_0200	Noc_0200	Secretion protein HlyD precursor	Noc_2081	Noc_2081	H+-transporting two-sector ATPase, D subunit	[TP0965-TP0527 (0.522211)]
COG0845	COG1394	Noc_1817	Noc_1817	Type I secretion membrane fusion protein, HlyD	Noc_2081	Noc_2081	H+-transporting two-sector ATPase, D subunit	[TP0965-TP0527 (0.522211)]
COG0845	COG1394	Noc_1778	Noc_1778	Secretion protein HlyD precursor	Noc_2081	Noc_2081	H+-transporting two-sector ATPase, D subunit	[TP0965-TP0527 (0.522211)]
COG0845	COG1394	Noc_1129	Noc_1129	Secretion protein HlyD precursor	Noc_2081	Noc_2081	H+-transporting two-sector ATPase, D subunit	[TP0965-TP0527 (0.522211)]
COG0845	COG1394	Noc_2213	Noc_2213	Secretion protein HlyD precursor	Noc_2081	Noc_2081	H+-transporting two-sector ATPase, D subunit	[TP0965-TP0527 (0.522211)]
COG0845	COG1394	Noc_1339	Noc_1339	Secretion protein HlyD precursor	Noc_2081	Noc_2081	H+-transporting two-sector ATPase, D subunit	[TP0965-TP0527 (0.522211)]
COG0845	COG1394	Noc_1276	Noc_1276	Secretion protein HlyD {UniProtKB/TrEMBL:Q3JBM0}	Noc_2081	Noc_2081	H+-transporting two-sector ATPase, D subunit	[TP0965-TP0527 (0.522211)]
COG0845	COG1394	Noc_1419	Noc_1419	Secretion protein HlyD precursor	Noc_2081	Noc_2081	H+-transporting two-sector ATPase, D subunit	[TP0965-TP0527 (0.522211)]
COG0504	COG0728	Noc_0850	Noc_0850	CTP synthase {UniProtKB/TrEMBL:Q3JCT3}	Noc_3038	Noc_3038	Virulence factor MVIN-like	[TP0305-TP0516 (0.84299135)]
COG0275	COG0820	Noc_2869	mraW	S-adenosyl-methyltransferase mraW (EC 2.1.1.-)	Noc_0900	Noc_0900	Hypothetical protein {UniProtKB/TrEMBL:Q3JCN4}	[TP0384-TP0068 (0.79878455)]
COG0681	COG1384	Noc_2460	Noc_2460	Peptidase S26A, signal peptidase I	Noc_1618	Noc_1618	Lysine--tRNA ligase {UniProtKB/TrEMBL:Q3JAQ3}	[TP0185-TP0644 (0.7885255)]
COG0445	COG1366	Noc_3085	Noc_3085	Glucose-inhibited division protein A subfamily	Noc_2976	Noc_2976	Anti-sigma factor antagonist	[TP0044-TP0233 (0.74185747)]
COG0445	COG1366	Noc_3085	Noc_3085	Glucose-inhibited division protein A subfamily	Noc_1607	Noc_1607	Sulfate transporter/antisigma-factor antagonist	[TP0044-TP0233 (0.74185747)]
COG0242	COG0360	Noc_3014	Noc_3014	Peptide deformylase {UniProtKB/TrEMBL:Q3J6U0}	Noc_0220	rpsF	Ribosomal protein S6 {UniProtKB/TrEMBL:Q3JEJ6}	[TP0757-TP0063 (0.54983324)]
COG0693	COG1653	Noc_0029	Noc_0029	DJ-1 {UniProtKB/TrEMBL:Q3JF25}	Noc_0282	Noc_0282	Extracellular solute-binding protein, family 1	[TP0445-TP0074 (0.5751514)]
COG0267	COG0357	Noc_2641	Noc_2641	Ribosomal protein L33 {UniProtKB/TrEMBL:Q3J7V2}	Noc_3084	Noc_3084	Glucose inhibited division protein	[TP0234-TP0946 (0.6249908)]
COG0234	COG0772	Noc_2922	Noc_2922	Chaperonin Cpn10 {UniProtKB/TrEMBL:Q3J728}	Noc_2862	Noc_2862	Cell cycle protein, FtsW precursor	[TP1013-TP0387 (0.81326103)]
COG0445	COG0457	Noc_3085	Noc_3085	Glucose-inhibited division protein A subfamily	Noc_0166	Noc_0166	TPR repeat protein {UniProtKB/TrEMBL:Q3JEP7}	[TP0044-TP0954 (0.8549597)]
COG0445	COG0457	Noc_3085	Noc_3085	Glucose-inhibited division protein A subfamily	Noc_2765	Noc_2765	TPR repeat protein {UniProtKB/TrEMBL:Q3J7I4}	[TP0044-TP0954 (0.8549597)]
COG0445	COG0457	Noc_3085	Noc_3085	Glucose-inhibited division protein A subfamily	Noc_0611	Noc_0611	TPR repeat protein {UniProtKB/TrEMBL:Q3JDG6}	[TP0044-TP0954 (0.8549597)]
COG0445	COG0457	Noc_3085	Noc_3085	Glucose-inhibited division protein A subfamily	Noc_1987	Noc_1987	TPR repeat protein precursor	[TP0044-TP0954 (0.8549597)]
COG0445	COG0457	Noc_3085	Noc_3085	Glucose-inhibited division protein A subfamily	Noc_0511	Noc_0511	TPR repeat protein precursor	[TP0044-TP0954 (0.8549597)]
COG0305	COG1595	Noc_0223	Noc_0223	DnaB helicase {UniProtKB/TrEMBL:Q3JEJ3}	Noc_1474	Noc_1474	ECF sigma factor {UniProtKB/TrEMBL:Q3JB36}	[TP0058-TP0092 (0.74082893)]
COG0305	COG1595	Noc_0223	Noc_0223	DnaB helicase {UniProtKB/TrEMBL:Q3JEJ3}	Noc_2466	Noc_2466	Sigma 24, FecI-like, ECF family	[TP0058-TP0092 (0.74082893)]
COG0290	COG1516	Noc_1141	Noc_1141	Initiation factor 3 {UniProtKB/TrEMBL:Q3JC01}	Noc_2364	Noc_2364	Flagellar protein FliS {UniProtKB/TrEMBL:Q3J8M4}	[TP0850-TP0943 (0.6225916)]
COG0228	COG0250	Noc_2260	rpsP	Ribosomal protein S16 {UniProtKB/TrEMBL:Q3J8X8}	Noc_2484	Noc_2484	Transcriptional activator RfaH	[TP0905-TP0236 (0.7099409)]
COG0228	COG0250	Noc_2260	rpsP	Ribosomal protein S16 {UniProtKB/TrEMBL:Q3J8X8}	Noc_2336	Noc_2336	Transcription antitermination protein NusG	[TP0905-TP0236 (0.7099409)]
COG1595	COG1868	Noc_1474	Noc_1474	ECF sigma factor {UniProtKB/TrEMBL:Q3JB36}	Noc_2165	Noc_2165	Flagellar motor switch protein FliM	[TP0092-TP0721 (0.802411)]
COG1595	COG1868	Noc_2466	Noc_2466	Sigma 24, FecI-like, ECF family	Noc_2165	Noc_2165	Flagellar motor switch protein FliM	[TP0092-TP0721 (0.802411)]
COG0465	COG0532	Noc_0272	Noc_0272	Peptidase M41, FtsH {UniProtKB/TrEMBL:Q3JEE4}	Noc_2120	infB	Initiation factor 2 {UniProtKB/TrEMBL:Q3J9B6}	[TP0330-TP0891 (0.8751731)]
COG0465	COG0532	Noc_2569	Noc_2569	Peptidase M41, FtsH {UniProtKB/TrEMBL:Q3J824}	Noc_2120	infB	Initiation factor 2 {UniProtKB/TrEMBL:Q3J9B6}	[TP0330-TP0891 (0.8751731)]
COG0465	COG0532	Noc_1903	Noc_1903	Peptidase M41, FtsH {UniProtKB/TrEMBL:Q3J9X9}	Noc_2120	infB	Initiation factor 2 {UniProtKB/TrEMBL:Q3J9B6}	[TP0330-TP0891 (0.8751731)]
COG1452	COG1488	Noc_1724	Noc_1724	Organic solvent tolerance protein precursor	Noc_1009	Noc_1009	Nicotinate phosphoribosyltransferase related	[TP0515-TP0628 (0.6658587)]
COG0234	COG0445	Noc_2922	Noc_2922	Chaperonin Cpn10 {UniProtKB/TrEMBL:Q3J728}	Noc_3085	Noc_3085	Glucose-inhibited division protein A subfamily	[TP1013-TP0044 (0.813164)]
COG0326	COG0353	Noc_1718	htpG	Chaperone protein htpG (Heat shock protein htpG) (High temperature protein G)	Noc_2595	Noc_2595	RecR protein {UniProtKB/TrEMBL:Q3J7Z8}	[TP0984-TP1004 (0.5573069)]
COG0265	COG1381	Noc_1936	Noc_1936	Peptidase S1 and S6, chymotrypsin/Hap precursor	Noc_0794	recO	DNA repair protein recO (Recombination protein O)	[TP0773-TP0636 (0.870009)]
COG0265	COG1381	Noc_1396	Noc_1396	Peptidase S1 and S6, chymotrypsin/Hap precursor	Noc_0794	recO	DNA repair protein recO (Recombination protein O)	[TP0773-TP0636 (0.870009)]
COG0265	COG1381	Noc_2139	Noc_2139	Peptidase S1C, Do precursor	Noc_0794	recO	DNA repair protein recO (Recombination protein O)	[TP0773-TP0636 (0.870009)]
COG0265	COG1381	Noc_2462	Noc_2462	Peptidase S1C, Do precursor	Noc_0794	recO	DNA repair protein recO (Recombination protein O)	[TP0773-TP0636 (0.870009)]
COG0457	COG0860	Noc_0611	Noc_0611	TPR repeat protein {UniProtKB/TrEMBL:Q3JDG6}	Noc_0337	Noc_0337	N-acetylmuramoyl-L-alanine amidase precursor	[TP0820-TP0247 (0.74644035), TP0067-TP0247 (0.79531366)]
COG0457	COG0860	Noc_0511	Noc_0511	TPR repeat protein precursor	Noc_0337	Noc_0337	N-acetylmuramoyl-L-alanine amidase precursor	[TP0820-TP0247 (0.74644035), TP0067-TP0247 (0.79531366)]
COG0457	COG0860	Noc_0166	Noc_0166	TPR repeat protein {UniProtKB/TrEMBL:Q3JEP7}	Noc_0337	Noc_0337	N-acetylmuramoyl-L-alanine amidase precursor	[TP0820-TP0247 (0.74644035), TP0067-TP0247 (0.79531366)]
COG0457	COG0860	Noc_1987	Noc_1987	TPR repeat protein precursor	Noc_0337	Noc_0337	N-acetylmuramoyl-L-alanine amidase precursor	[TP0820-TP0247 (0.74644035), TP0067-TP0247 (0.79531366)]
COG0457	COG0860	Noc_2765	Noc_2765	TPR repeat protein {UniProtKB/TrEMBL:Q3J7I4}	Noc_0337	Noc_0337	N-acetylmuramoyl-L-alanine amidase precursor	[TP0820-TP0247 (0.74644035), TP0067-TP0247 (0.79531366)]
COG2201	COG4786	Noc_0125	Noc_0125	CheB methylesterase {UniProtKB/TrEMBL:Q3JET8}	Noc_2373	Noc_2373	Hypothetical protein {UniProtKB/TrEMBL:Q3J8L5}	[TP0631-TP0961 (0.5728655)]
COG1653	COG2204	Noc_0282	Noc_0282	Extracellular solute-binding protein, family 1	Noc_1997	Noc_1997	Two component transcriptional regulator, sigma-54	[TP0074-TP0519 (0.57840663)]
COG1653	COG2204	Noc_0282	Noc_0282	Extracellular solute-binding protein, family 1	Noc_2362	Noc_2362	Sigma-54 specific, transcriptional regulator, Fis	[TP0074-TP0519 (0.57840663)]
COG1653	COG2204	Noc_0282	Noc_0282	Extracellular solute-binding protein, family 1	Noc_0785	Noc_0785	Two component transpcriptional regulator, fis	[TP0074-TP0519 (0.57840663)]
COG1653	COG2204	Noc_0282	Noc_0282	Extracellular solute-binding protein, family 1	Noc_1911	Noc_1911	Two component sigma-54 specific, transcriptional	[TP0074-TP0519 (0.57840663)]
COG1653	COG2204	Noc_0282	Noc_0282	Extracellular solute-binding protein, family 1	Noc_0273	Noc_0273	Sigma-54 specific transcriptional regulator, Fis	[TP0074-TP0519 (0.57840663)]
COG1653	COG2204	Noc_0282	Noc_0282	Extracellular solute-binding protein, family 1	Noc_2361	Noc_2361	Two component Sigma-54 specific, transcriptional	[TP0074-TP0519 (0.57840663)]
COG1653	COG2204	Noc_0282	Noc_0282	Extracellular solute-binding protein, family 1	Noc_1623	Noc_1623	Two component, Sigma-54 specific, transcriptional	[TP0074-TP0519 (0.57840663)]
COG1653	COG2204	Noc_0282	Noc_0282	Extracellular solute-binding protein, family 1	Noc_3019	Noc_3019	Two component, Sigma-54 specific, transcriptional	[TP0074-TP0519 (0.57840663)]
COG1653	COG2204	Noc_0282	Noc_0282	Extracellular solute-binding protein, family 1	Noc_0723	Noc_0723	Two component, Sigma-54 specific, transcriptional	[TP0074-TP0519 (0.57840663)]
COG1653	COG2204	Noc_0282	Noc_0282	Extracellular solute-binding protein, family 1	Noc_0537	Noc_0537	Sigma-54 specific transcriptional regulator,	[TP0074-TP0519 (0.57840663)]
COG0652	COG1749	Noc_2251	Noc_2251	Peptidylprolyl isomerase precursor	Noc_2375	Noc_2375	Hypothetical protein {UniProtKB/TrEMBL:Q3J8L3}	[TP0947-TP0727 (0.6414869)]
COG1186	COG1925	Noc_0793	Noc_0793	Peptide chain release factor 2	Noc_2799	Noc_2799	Phosphoryl transfer system, HPr	[TP0576-TP0589 (0.79878455)]
COG1186	COG1925	Noc_0430	Noc_0430	Class I peptide chain release factor	Noc_2799	Noc_2799	Phosphoryl transfer system, HPr	[TP0576-TP0589 (0.79878455)]
COG1749	COG2885	Noc_2375	Noc_2375	Hypothetical protein {UniProtKB/TrEMBL:Q3J8L3}	Noc_0823	Noc_0823	OmpA/MotB precursor {UniProtKB/TrEMBL:Q3JCW0}	[TP0727-TP0292 (0.89187646)]
COG1749	COG2885	Noc_2375	Noc_2375	Hypothetical protein {UniProtKB/TrEMBL:Q3J8L3}	Noc_0146	Noc_0146	OmpA/MotB precursor {UniProtKB/TrEMBL:Q3JER7}	[TP0727-TP0292 (0.89187646)]
COG0319	COG0333	Noc_0239	Noc_0239	Hypothetical protein {UniProtKB/TrEMBL:Q3JEH7}	Noc_1669	rpmF	Ribosomal protein S32 {UniProtKB/TrEMBL:Q3JAK5}	[TP0650-TP0807 (0.80809164)]
COG0195	COG1643	Noc_2121	Noc_2121	Transcription termination factor NusA	Noc_1301	Noc_1301	ATP-dependent helicase HrpA	[TP0892-TP0526 (0.71912634)]
COG0216	COG0457	Noc_0509	Noc_0509	Peptide chain release factor 1	Noc_2765	Noc_2765	TPR repeat protein {UniProtKB/TrEMBL:Q3J7I4}	[TP0051-TP0067 (0.7097377)]
COG0216	COG0457	Noc_0509	Noc_0509	Peptide chain release factor 1	Noc_0611	Noc_0611	TPR repeat protein {UniProtKB/TrEMBL:Q3JDG6}	[TP0051-TP0067 (0.7097377)]
COG0216	COG0457	Noc_0509	Noc_0509	Peptide chain release factor 1	Noc_1987	Noc_1987	TPR repeat protein precursor	[TP0051-TP0067 (0.7097377)]
COG0216	COG0457	Noc_0509	Noc_0509	Peptide chain release factor 1	Noc_0511	Noc_0511	TPR repeat protein precursor	[TP0051-TP0067 (0.7097377)]
COG0216	COG0457	Noc_0509	Noc_0509	Peptide chain release factor 1	Noc_0166	Noc_0166	TPR repeat protein {UniProtKB/TrEMBL:Q3JEP7}	[TP0051-TP0067 (0.7097377)]
COG1360	COG4786	Noc_0834	Noc_0834	OmpA/MotB {UniProtKB/TrEMBL:Q3JCU9}	Noc_2373	Noc_2373	Hypothetical protein {UniProtKB/TrEMBL:Q3J8L5}	[TP0724-TP0961 (0.729456)]
COG1352	COG2206	Noc_0127	Noc_0127	MCP methyltransferase, CheR-type	Noc_0350	Noc_0350	Metal-dependent phosphohydrolase, HD subdomain	[TP0630-TP0877 (0.67253613)]
COG1385	COG2204	Noc_0123	Noc_0123	Hypothetical protein {UniProtKB/TrEMBL:Q3JEU0}	Noc_1623	Noc_1623	Two component, Sigma-54 specific, transcriptional	[TP0032-TP0519 (0.67332727)]
COG1385	COG2204	Noc_0123	Noc_0123	Hypothetical protein {UniProtKB/TrEMBL:Q3JEU0}	Noc_3019	Noc_3019	Two component, Sigma-54 specific, transcriptional	[TP0032-TP0519 (0.67332727)]
COG1385	COG2204	Noc_0123	Noc_0123	Hypothetical protein {UniProtKB/TrEMBL:Q3JEU0}	Noc_2361	Noc_2361	Two component Sigma-54 specific, transcriptional	[TP0032-TP0519 (0.67332727)]
COG1385	COG2204	Noc_0123	Noc_0123	Hypothetical protein {UniProtKB/TrEMBL:Q3JEU0}	Noc_0785	Noc_0785	Two component transpcriptional regulator, fis	[TP0032-TP0519 (0.67332727)]
COG1385	COG2204	Noc_0123	Noc_0123	Hypothetical protein {UniProtKB/TrEMBL:Q3JEU0}	Noc_1997	Noc_1997	Two component transcriptional regulator, sigma-54	[TP0032-TP0519 (0.67332727)]
COG1385	COG2204	Noc_0123	Noc_0123	Hypothetical protein {UniProtKB/TrEMBL:Q3JEU0}	Noc_2362	Noc_2362	Sigma-54 specific, transcriptional regulator, Fis	[TP0032-TP0519 (0.67332727)]
COG1385	COG2204	Noc_0123	Noc_0123	Hypothetical protein {UniProtKB/TrEMBL:Q3JEU0}	Noc_0273	Noc_0273	Sigma-54 specific transcriptional regulator, Fis	[TP0032-TP0519 (0.67332727)]
COG1385	COG2204	Noc_0123	Noc_0123	Hypothetical protein {UniProtKB/TrEMBL:Q3JEU0}	Noc_0537	Noc_0537	Sigma-54 specific transcriptional regulator,	[TP0032-TP0519 (0.67332727)]
COG1385	COG2204	Noc_0123	Noc_0123	Hypothetical protein {UniProtKB/TrEMBL:Q3JEU0}	Noc_1911	Noc_1911	Two component sigma-54 specific, transcriptional	[TP0032-TP0519 (0.67332727)]
COG1385	COG2204	Noc_0123	Noc_0123	Hypothetical protein {UniProtKB/TrEMBL:Q3JEU0}	Noc_0723	Noc_0723	Two component, Sigma-54 specific, transcriptional	[TP0032-TP0519 (0.67332727)]
COG0542	COG2204	Noc_2381	Noc_2381	ATP-dependent Clp protease	Noc_0273	Noc_0273	Sigma-54 specific transcriptional regulator, Fis	[TP0071-TP0519 (0.6908589)]
COG0542	COG2204	Noc_2381	Noc_2381	ATP-dependent Clp protease	Noc_3019	Noc_3019	Two component, Sigma-54 specific, transcriptional	[TP0071-TP0519 (0.6908589)]
COG0542	COG2204	Noc_2425	Noc_2425	ATP-dependent Clp protease	Noc_0723	Noc_0723	Two component, Sigma-54 specific, transcriptional	[TP0071-TP0519 (0.6908589)]
COG0542	COG2204	Noc_2425	Noc_2425	ATP-dependent Clp protease	Noc_2361	Noc_2361	Two component Sigma-54 specific, transcriptional	[TP0071-TP0519 (0.6908589)]
COG0542	COG2204	Noc_2381	Noc_2381	ATP-dependent Clp protease	Noc_0723	Noc_0723	Two component, Sigma-54 specific, transcriptional	[TP0071-TP0519 (0.6908589)]
COG0542	COG2204	Noc_2425	Noc_2425	ATP-dependent Clp protease	Noc_1997	Noc_1997	Two component transcriptional regulator, sigma-54	[TP0071-TP0519 (0.6908589)]
COG0542	COG2204	Noc_2425	Noc_2425	ATP-dependent Clp protease	Noc_0537	Noc_0537	Sigma-54 specific transcriptional regulator,	[TP0071-TP0519 (0.6908589)]
COG0542	COG2204	Noc_2381	Noc_2381	ATP-dependent Clp protease	Noc_1623	Noc_1623	Two component, Sigma-54 specific, transcriptional	[TP0071-TP0519 (0.6908589)]
COG0542	COG2204	Noc_2381	Noc_2381	ATP-dependent Clp protease	Noc_2361	Noc_2361	Two component Sigma-54 specific, transcriptional	[TP0071-TP0519 (0.6908589)]
COG0542	COG2204	Noc_2425	Noc_2425	ATP-dependent Clp protease	Noc_2362	Noc_2362	Sigma-54 specific, transcriptional regulator, Fis	[TP0071-TP0519 (0.6908589)]
COG0542	COG2204	Noc_2425	Noc_2425	ATP-dependent Clp protease	Noc_1623	Noc_1623	Two component, Sigma-54 specific, transcriptional	[TP0071-TP0519 (0.6908589)]
COG0542	COG2204	Noc_2425	Noc_2425	ATP-dependent Clp protease	Noc_3019	Noc_3019	Two component, Sigma-54 specific, transcriptional	[TP0071-TP0519 (0.6908589)]
COG0542	COG2204	Noc_2381	Noc_2381	ATP-dependent Clp protease	Noc_2362	Noc_2362	Sigma-54 specific, transcriptional regulator, Fis	[TP0071-TP0519 (0.6908589)]
COG0542	COG2204	Noc_2381	Noc_2381	ATP-dependent Clp protease	Noc_1911	Noc_1911	Two component sigma-54 specific, transcriptional	[TP0071-TP0519 (0.6908589)]
COG0542	COG2204	Noc_2381	Noc_2381	ATP-dependent Clp protease	Noc_0537	Noc_0537	Sigma-54 specific transcriptional regulator,	[TP0071-TP0519 (0.6908589)]
COG0542	COG2204	Noc_2381	Noc_2381	ATP-dependent Clp protease	Noc_0785	Noc_0785	Two component transpcriptional regulator, fis	[TP0071-TP0519 (0.6908589)]
COG0542	COG2204	Noc_2425	Noc_2425	ATP-dependent Clp protease	Noc_0785	Noc_0785	Two component transpcriptional regulator, fis	[TP0071-TP0519 (0.6908589)]
COG0542	COG2204	Noc_2425	Noc_2425	ATP-dependent Clp protease	Noc_0273	Noc_0273	Sigma-54 specific transcriptional regulator, Fis	[TP0071-TP0519 (0.6908589)]
COG0542	COG2204	Noc_2425	Noc_2425	ATP-dependent Clp protease	Noc_1911	Noc_1911	Two component sigma-54 specific, transcriptional	[TP0071-TP0519 (0.6908589)]
COG0542	COG2204	Noc_2381	Noc_2381	ATP-dependent Clp protease	Noc_1997	Noc_1997	Two component transcriptional regulator, sigma-54	[TP0071-TP0519 (0.6908589)]
COG0608	COG1366	Noc_1189	Noc_1189	RecJ exonuclease {UniProtKB/TrEMBL:Q3JBV5}	Noc_1607	Noc_1607	Sulfate transporter/antisigma-factor antagonist	[TP0704-TP0540 (0.7098393)]
COG0608	COG1366	Noc_1189	Noc_1189	RecJ exonuclease {UniProtKB/TrEMBL:Q3JBV5}	Noc_2976	Noc_2976	Anti-sigma factor antagonist	[TP0704-TP0540 (0.7098393)]
COG0705	COG1187	Noc_0916	Noc_0916	Rhomboid-like protein {UniProtKB/TrEMBL:Q3JCL8}	Noc_1041	Noc_1041	Pseudouridine synthase, Rsu	[TP0982-TP0459 (0.6079956)]
COG0705	COG1187	Noc_1066	Noc_1066	Rhomboid-like protein {UniProtKB/TrEMBL:Q3JC72}	Noc_1041	Noc_1041	Pseudouridine synthase, Rsu	[TP0982-TP0459 (0.6079956)]
COG0569	COG1256	Noc_3020	Noc_3020	Potassium uptake protein, TrkA precursor	Noc_2369	Noc_2369	Hypothetical protein precursor	[TP0024-TP0660 (0.58621275)]
COG0569	COG1256	Noc_1640	Noc_1640	K+ transport systems NAD-binding component,	Noc_2369	Noc_2369	Hypothetical protein precursor	[TP0024-TP0660 (0.58621275)]
COG0290	COG0457	Noc_1141	Noc_1141	Initiation factor 3 {UniProtKB/TrEMBL:Q3JC01}	Noc_2765	Noc_2765	TPR repeat protein {UniProtKB/TrEMBL:Q3J7I4}	[TP0850-TP0095 (0.6947713)]
COG0290	COG0457	Noc_1141	Noc_1141	Initiation factor 3 {UniProtKB/TrEMBL:Q3JC01}	Noc_0611	Noc_0611	TPR repeat protein {UniProtKB/TrEMBL:Q3JDG6}	[TP0850-TP0095 (0.6947713)]
COG0290	COG0457	Noc_1141	Noc_1141	Initiation factor 3 {UniProtKB/TrEMBL:Q3JC01}	Noc_0511	Noc_0511	TPR repeat protein precursor	[TP0850-TP0095 (0.6947713)]
COG0290	COG0457	Noc_1141	Noc_1141	Initiation factor 3 {UniProtKB/TrEMBL:Q3JC01}	Noc_1987	Noc_1987	TPR repeat protein precursor	[TP0850-TP0095 (0.6947713)]
COG0290	COG0457	Noc_1141	Noc_1141	Initiation factor 3 {UniProtKB/TrEMBL:Q3JC01}	Noc_0166	Noc_0166	TPR repeat protein {UniProtKB/TrEMBL:Q3JEP7}	[TP0850-TP0095 (0.6947713)]
COG0782	COG0860	Noc_2571	Noc_2571	Transcription elongation factor GreA	Noc_0337	Noc_0337	N-acetylmuramoyl-L-alanine amidase precursor	[TP0019-TP0247 (0.7668169)]
COG0782	COG0860	Noc_1918	Noc_1918	Transcription elongation factor	Noc_0337	Noc_0337	N-acetylmuramoyl-L-alanine amidase precursor	[TP0019-TP0247 (0.7668169)]
COG0255	COG1516	Noc_2316	Noc_2316	Ribosomal protein L29 {UniProtKB/TrEMBL:Q3J8S2}	Noc_2364	Noc_2364	Flagellar protein FliS {UniProtKB/TrEMBL:Q3J8M4}	[TP0197-TP0943 (0.5311184)]
COG0220	COG0455	Noc_1026	trmB	tRNA (guanine-N(7)-)-methyltransferase (EC 2.1.1.33) (tRNA(m7G46)- methyltransferase)	Noc_2156	Noc_2156	Cobyrinic acid a,c-diamide synthase	[TP0464-TP0712 (0.7885255)]
COG0322	COG0353	Noc_1644	uvrC	UvrABC system protein C (Protein uvrC) (Excinuclease ABC subunit C)	Noc_2595	Noc_2595	RecR protein {UniProtKB/TrEMBL:Q3J7Z8}	[TP0472-TP1004 (0.53674763)]
COG0771	COG1595	Noc_2863	Noc_2863	UDP-N-acetylmuramoylalanine-D-glutamate ligase	Noc_2466	Noc_2466	Sigma 24, FecI-like, ECF family	[TP0903-TP0092 (0.6651206)]
COG0771	COG1595	Noc_2863	Noc_2863	UDP-N-acetylmuramoylalanine-D-glutamate ligase	Noc_1474	Noc_1474	ECF sigma factor {UniProtKB/TrEMBL:Q3JB36}	[TP0903-TP0092 (0.6651206)]
COG1677	COG1815	Noc_2360	Noc_2360	Flagellar hook-basal body complex protein FliE	Noc_2378	Noc_2378	Flagellar basal-body rod protein FlgB	[TP0398-TP0396 (0.79194725)]
COG0188	COG0305	Noc_0171	Noc_0171	DNA gyrase, subunit A {UniProtKB/TrEMBL:Q3JEP2}	Noc_0223	Noc_0223	DnaB helicase {UniProtKB/TrEMBL:Q3JEJ3}	[TP0005-TP0058 (0.73312306)]
COG0188	COG0305	Noc_2282	Noc_2282	Gram negative topoisomerase IV, subunit A	Noc_0223	Noc_0223	DnaB helicase {UniProtKB/TrEMBL:Q3JEJ3}	[TP0005-TP0058 (0.73312306)]
COG0840	COG1344	Noc_0128	Noc_0128	Chemotaxis sensory transducer	Noc_2367	Noc_2367	Flagellin {UniProtKB/TrEMBL:Q3J8M1}	[TP0640-TP0870 (0.6975479)]
COG0840	COG1344	Noc_0128	Noc_0128	Chemotaxis sensory transducer	Noc_2368	Noc_2368	Flagellin-like {UniProtKB/TrEMBL:Q3J8M0}	[TP0640-TP0870 (0.6975479)]
COG1825	COG2812	Noc_0515	rplY	50S ribosomal protein L25 (General stress protein CTC)	Noc_2593	Noc_2593	DNA-directed DNA polymerase	[TP0372-TP1005 (0.6540257)]
COG0024	COG1121	Noc_0807	Noc_0807	Peptidase M24A, methionine aminopeptidase,	Noc_2422	Noc_2422	ABC transporter, ATPase subunit	[TP0842-TP0164 (0.77940726)]
COG0361	COG1214	Noc_2598	Noc_2598	Translation initiation factor IF-1	Noc_0917	Noc_0917	Peptidase M22, glycoprotease	[TP0097-TP0876 (0.56457245)]
COG1643	COG2137	Noc_1301	Noc_1301	ATP-dependent helicase HrpA	Noc_0925	Noc_0925	Regulatory protein RecX	[TP0526-TP1023 (0.64955014)]
COG1509	COG2812	Noc_2627	Noc_2627	Hypothetical protein {UniProtKB/TrEMBL:Q3J7W6}	Noc_2593	Noc_2593	DNA-directed DNA polymerase	[TP0121-TP1005 (0.5082704)]
COG0255	COG1011	Noc_2316	Noc_2316	Ribosomal protein L29 {UniProtKB/TrEMBL:Q3J8S2}	Noc_2075	Noc_2075	HAD-superfamily hydrolase subfamily IA, variant 3	[TP0197-TP0158 (0.6077605)]
COG1108	COG2239	Noc_2421	Noc_2421	ABC Mn2+/Zn2+ transporter,inner membrane subunit	Noc_2801	Noc_2801	Divalent cation transporter	[TP0165-TP0917 (0.5215956)]
COG1108	COG2239	Noc_2421	Noc_2421	ABC Mn2+/Zn2+ transporter,inner membrane subunit	Noc_1785	Noc_1785	Divalent cation transporter	[TP0165-TP0917 (0.5215956)]
COG1108	COG2239	Noc_2421	Noc_2421	ABC Mn2+/Zn2+ transporter,inner membrane subunit	Noc_1840	Noc_1840	Divalent cation transporter	[TP0165-TP0917 (0.5215956)]
COG2204	COG2204	Noc_0785	Noc_0785	Two component transpcriptional regulator, fis	Noc_1997	Noc_1997	Two component transcriptional regulator, sigma-54	[TP0519-TP0519 (0.65939915)]
COG2204	COG2204	Noc_1997	Noc_1997	Two component transcriptional regulator, sigma-54	Noc_0785	Noc_0785	Two component transpcriptional regulator, fis	[TP0519-TP0519 (0.65939915)]
COG2204	COG2204	Noc_1623	Noc_1623	Two component, Sigma-54 specific, transcriptional	Noc_1623	Noc_1623	Two component, Sigma-54 specific, transcriptional	[TP0519-TP0519 (0.65939915)]
COG2204	COG2204	Noc_0273	Noc_0273	Sigma-54 specific transcriptional regulator, Fis	Noc_2362	Noc_2362	Sigma-54 specific, transcriptional regulator, Fis	[TP0519-TP0519 (0.65939915)]
COG2204	COG2204	Noc_1623	Noc_1623	Two component, Sigma-54 specific, transcriptional	Noc_0273	Noc_0273	Sigma-54 specific transcriptional regulator, Fis	[TP0519-TP0519 (0.65939915)]
COG2204	COG2204	Noc_0273	Noc_0273	Sigma-54 specific transcriptional regulator, Fis	Noc_1623	Noc_1623	Two component, Sigma-54 specific, transcriptional	[TP0519-TP0519 (0.65939915)]
COG2204	COG2204	Noc_2362	Noc_2362	Sigma-54 specific, transcriptional regulator, Fis	Noc_0273	Noc_0273	Sigma-54 specific transcriptional regulator, Fis	[TP0519-TP0519 (0.65939915)]
COG2204	COG2204	Noc_1623	Noc_1623	Two component, Sigma-54 specific, transcriptional	Noc_1911	Noc_1911	Two component sigma-54 specific, transcriptional	[TP0519-TP0519 (0.65939915)]
COG2204	COG2204	Noc_1911	Noc_1911	Two component sigma-54 specific, transcriptional	Noc_1623	Noc_1623	Two component, Sigma-54 specific, transcriptional	[TP0519-TP0519 (0.65939915)]
COG2204	COG2204	Noc_2362	Noc_2362	Sigma-54 specific, transcriptional regulator, Fis	Noc_2362	Noc_2362	Sigma-54 specific, transcriptional regulator, Fis	[TP0519-TP0519 (0.65939915)]
COG2204	COG2204	Noc_1623	Noc_1623	Two component, Sigma-54 specific, transcriptional	Noc_0723	Noc_0723	Two component, Sigma-54 specific, transcriptional	[TP0519-TP0519 (0.65939915)]
COG2204	COG2204	Noc_0723	Noc_0723	Two component, Sigma-54 specific, transcriptional	Noc_1623	Noc_1623	Two component, Sigma-54 specific, transcriptional	[TP0519-TP0519 (0.65939915)]
COG2204	COG2204	Noc_1997	Noc_1997	Two component transcriptional regulator, sigma-54	Noc_2362	Noc_2362	Sigma-54 specific, transcriptional regulator, Fis	[TP0519-TP0519 (0.65939915)]
COG2204	COG2204	Noc_2362	Noc_2362	Sigma-54 specific, transcriptional regulator, Fis	Noc_1997	Noc_1997	Two component transcriptional regulator, sigma-54	[TP0519-TP0519 (0.65939915)]
COG2204	COG2204	Noc_1623	Noc_1623	Two component, Sigma-54 specific, transcriptional	Noc_2362	Noc_2362	Sigma-54 specific, transcriptional regulator, Fis	[TP0519-TP0519 (0.65939915)]
COG2204	COG2204	Noc_2362	Noc_2362	Sigma-54 specific, transcriptional regulator, Fis	Noc_1623	Noc_1623	Two component, Sigma-54 specific, transcriptional	[TP0519-TP0519 (0.65939915)]
COG2204	COG2204	Noc_1911	Noc_1911	Two component sigma-54 specific, transcriptional	Noc_3019	Noc_3019	Two component, Sigma-54 specific, transcriptional	[TP0519-TP0519 (0.65939915)]
COG2204	COG2204	Noc_3019	Noc_3019	Two component, Sigma-54 specific, transcriptional	Noc_1911	Noc_1911	Two component sigma-54 specific, transcriptional	[TP0519-TP0519 (0.65939915)]
COG2204	COG2204	Noc_2361	Noc_2361	Two component Sigma-54 specific, transcriptional	Noc_1623	Noc_1623	Two component, Sigma-54 specific, transcriptional	[TP0519-TP0519 (0.65939915)]
COG2204	COG2204	Noc_1623	Noc_1623	Two component, Sigma-54 specific, transcriptional	Noc_2361	Noc_2361	Two component Sigma-54 specific, transcriptional	[TP0519-TP0519 (0.65939915)]
COG2204	COG2204	Noc_3019	Noc_3019	Two component, Sigma-54 specific, transcriptional	Noc_1997	Noc_1997	Two component transcriptional regulator, sigma-54	[TP0519-TP0519 (0.65939915)]
COG2204	COG2204	Noc_1997	Noc_1997	Two component transcriptional regulator, sigma-54	Noc_3019	Noc_3019	Two component, Sigma-54 specific, transcriptional	[TP0519-TP0519 (0.65939915)]
COG2204	COG2204	Noc_1911	Noc_1911	Two component sigma-54 specific, transcriptional	Noc_2362	Noc_2362	Sigma-54 specific, transcriptional regulator, Fis	[TP0519-TP0519 (0.65939915)]
COG2204	COG2204	Noc_2362	Noc_2362	Sigma-54 specific, transcriptional regulator, Fis	Noc_1911	Noc_1911	Two component sigma-54 specific, transcriptional	[TP0519-TP0519 (0.65939915)]
COG2204	COG2204	Noc_2362	Noc_2362	Sigma-54 specific, transcriptional regulator, Fis	Noc_0723	Noc_0723	Two component, Sigma-54 specific, transcriptional	[TP0519-TP0519 (0.65939915)]
COG2204	COG2204	Noc_0723	Noc_0723	Two component, Sigma-54 specific, transcriptional	Noc_2362	Noc_2362	Sigma-54 specific, transcriptional regulator, Fis	[TP0519-TP0519 (0.65939915)]
COG2204	COG2204	Noc_0537	Noc_0537	Sigma-54 specific transcriptional regulator,	Noc_3019	Noc_3019	Two component, Sigma-54 specific, transcriptional	[TP0519-TP0519 (0.65939915)]
COG2204	COG2204	Noc_3019	Noc_3019	Two component, Sigma-54 specific, transcriptional	Noc_0537	Noc_0537	Sigma-54 specific transcriptional regulator,	[TP0519-TP0519 (0.65939915)]
COG2204	COG2204	Noc_2361	Noc_2361	Two component Sigma-54 specific, transcriptional	Noc_1911	Noc_1911	Two component sigma-54 specific, transcriptional	[TP0519-TP0519 (0.65939915)]
COG2204	COG2204	Noc_1911	Noc_1911	Two component sigma-54 specific, transcriptional	Noc_2361	Noc_2361	Two component Sigma-54 specific, transcriptional	[TP0519-TP0519 (0.65939915)]
COG2204	COG2204	Noc_1911	Noc_1911	Two component sigma-54 specific, transcriptional	Noc_1911	Noc_1911	Two component sigma-54 specific, transcriptional	[TP0519-TP0519 (0.65939915)]
COG2204	COG2204	Noc_0537	Noc_0537	Sigma-54 specific transcriptional regulator,	Noc_1911	Noc_1911	Two component sigma-54 specific, transcriptional	[TP0519-TP0519 (0.65939915)]
COG2204	COG2204	Noc_1911	Noc_1911	Two component sigma-54 specific, transcriptional	Noc_0537	Noc_0537	Sigma-54 specific transcriptional regulator,	[TP0519-TP0519 (0.65939915)]
COG2204	COG2204	Noc_2361	Noc_2361	Two component Sigma-54 specific, transcriptional	Noc_0273	Noc_0273	Sigma-54 specific transcriptional regulator, Fis	[TP0519-TP0519 (0.65939915)]
COG2204	COG2204	Noc_0273	Noc_0273	Sigma-54 specific transcriptional regulator, Fis	Noc_2361	Noc_2361	Two component Sigma-54 specific, transcriptional	[TP0519-TP0519 (0.65939915)]
COG2204	COG2204	Noc_0273	Noc_0273	Sigma-54 specific transcriptional regulator, Fis	Noc_1997	Noc_1997	Two component transcriptional regulator, sigma-54	[TP0519-TP0519 (0.65939915)]
COG2204	COG2204	Noc_1997	Noc_1997	Two component transcriptional regulator, sigma-54	Noc_0273	Noc_0273	Sigma-54 specific transcriptional regulator, Fis	[TP0519-TP0519 (0.65939915)]
COG2204	COG2204	Noc_0537	Noc_0537	Sigma-54 specific transcriptional regulator,	Noc_0723	Noc_0723	Two component, Sigma-54 specific, transcriptional	[TP0519-TP0519 (0.65939915)]
COG2204	COG2204	Noc_3019	Noc_3019	Two component, Sigma-54 specific, transcriptional	Noc_3019	Noc_3019	Two component, Sigma-54 specific, transcriptional	[TP0519-TP0519 (0.65939915)]
COG2204	COG2204	Noc_0723	Noc_0723	Two component, Sigma-54 specific, transcriptional	Noc_0537	Noc_0537	Sigma-54 specific transcriptional regulator,	[TP0519-TP0519 (0.65939915)]
COG2204	COG2204	Noc_2361	Noc_2361	Two component Sigma-54 specific, transcriptional	Noc_3019	Noc_3019	Two component, Sigma-54 specific, transcriptional	[TP0519-TP0519 (0.65939915)]
COG2204	COG2204	Noc_3019	Noc_3019	Two component, Sigma-54 specific, transcriptional	Noc_2361	Noc_2361	Two component Sigma-54 specific, transcriptional	[TP0519-TP0519 (0.65939915)]
COG2204	COG2204	Noc_2361	Noc_2361	Two component Sigma-54 specific, transcriptional	Noc_1997	Noc_1997	Two component transcriptional regulator, sigma-54	[TP0519-TP0519 (0.65939915)]
COG2204	COG2204	Noc_1997	Noc_1997	Two component transcriptional regulator, sigma-54	Noc_2361	Noc_2361	Two component Sigma-54 specific, transcriptional	[TP0519-TP0519 (0.65939915)]
COG2204	COG2204	Noc_1997	Noc_1997	Two component transcriptional regulator, sigma-54	Noc_1997	Noc_1997	Two component transcriptional regulator, sigma-54	[TP0519-TP0519 (0.65939915)]
COG2204	COG2204	Noc_3019	Noc_3019	Two component, Sigma-54 specific, transcriptional	Noc_2362	Noc_2362	Sigma-54 specific, transcriptional regulator, Fis	[TP0519-TP0519 (0.65939915)]
COG2204	COG2204	Noc_2362	Noc_2362	Sigma-54 specific, transcriptional regulator, Fis	Noc_3019	Noc_3019	Two component, Sigma-54 specific, transcriptional	[TP0519-TP0519 (0.65939915)]
COG2204	COG2204	Noc_0273	Noc_0273	Sigma-54 specific transcriptional regulator, Fis	Noc_0273	Noc_0273	Sigma-54 specific transcriptional regulator, Fis	[TP0519-TP0519 (0.65939915)]
COG2204	COG2204	Noc_0537	Noc_0537	Sigma-54 specific transcriptional regulator,	Noc_0537	Noc_0537	Sigma-54 specific transcriptional regulator,	[TP0519-TP0519 (0.65939915)]
COG2204	COG2204	Noc_0537	Noc_0537	Sigma-54 specific transcriptional regulator,	Noc_1623	Noc_1623	Two component, Sigma-54 specific, transcriptional	[TP0519-TP0519 (0.65939915)]
COG2204	COG2204	Noc_1623	Noc_1623	Two component, Sigma-54 specific, transcriptional	Noc_0537	Noc_0537	Sigma-54 specific transcriptional regulator,	[TP0519-TP0519 (0.65939915)]
COG2204	COG2204	Noc_2361	Noc_2361	Two component Sigma-54 specific, transcriptional	Noc_0537	Noc_0537	Sigma-54 specific transcriptional regulator,	[TP0519-TP0519 (0.65939915)]
COG2204	COG2204	Noc_0537	Noc_0537	Sigma-54 specific transcriptional regulator,	Noc_2361	Noc_2361	Two component Sigma-54 specific, transcriptional	[TP0519-TP0519 (0.65939915)]
COG2204	COG2204	Noc_0537	Noc_0537	Sigma-54 specific transcriptional regulator,	Noc_2362	Noc_2362	Sigma-54 specific, transcriptional regulator, Fis	[TP0519-TP0519 (0.65939915)]
COG2204	COG2204	Noc_2362	Noc_2362	Sigma-54 specific, transcriptional regulator, Fis	Noc_0537	Noc_0537	Sigma-54 specific transcriptional regulator,	[TP0519-TP0519 (0.65939915)]
COG2204	COG2204	Noc_0785	Noc_0785	Two component transpcriptional regulator, fis	Noc_1623	Noc_1623	Two component, Sigma-54 specific, transcriptional	[TP0519-TP0519 (0.65939915)]
COG2204	COG2204	Noc_1623	Noc_1623	Two component, Sigma-54 specific, transcriptional	Noc_0785	Noc_0785	Two component transpcriptional regulator, fis	[TP0519-TP0519 (0.65939915)]
COG2204	COG2204	Noc_0273	Noc_0273	Sigma-54 specific transcriptional regulator, Fis	Noc_0723	Noc_0723	Two component, Sigma-54 specific, transcriptional	[TP0519-TP0519 (0.65939915)]
COG2204	COG2204	Noc_0723	Noc_0723	Two component, Sigma-54 specific, transcriptional	Noc_0273	Noc_0273	Sigma-54 specific transcriptional regulator, Fis	[TP0519-TP0519 (0.65939915)]
COG2204	COG2204	Noc_2361	Noc_2361	Two component Sigma-54 specific, transcriptional	Noc_0723	Noc_0723	Two component, Sigma-54 specific, transcriptional	[TP0519-TP0519 (0.65939915)]
COG2204	COG2204	Noc_0723	Noc_0723	Two component, Sigma-54 specific, transcriptional	Noc_2361	Noc_2361	Two component Sigma-54 specific, transcriptional	[TP0519-TP0519 (0.65939915)]
COG2204	COG2204	Noc_1623	Noc_1623	Two component, Sigma-54 specific, transcriptional	Noc_1997	Noc_1997	Two component transcriptional regulator, sigma-54	[TP0519-TP0519 (0.65939915)]
COG2204	COG2204	Noc_1997	Noc_1997	Two component transcriptional regulator, sigma-54	Noc_1623	Noc_1623	Two component, Sigma-54 specific, transcriptional	[TP0519-TP0519 (0.65939915)]
COG2204	COG2204	Noc_0785	Noc_0785	Two component transpcriptional regulator, fis	Noc_0785	Noc_0785	Two component transpcriptional regulator, fis	[TP0519-TP0519 (0.65939915)]
COG2204	COG2204	Noc_0785	Noc_0785	Two component transpcriptional regulator, fis	Noc_0723	Noc_0723	Two component, Sigma-54 specific, transcriptional	[TP0519-TP0519 (0.65939915)]
COG2204	COG2204	Noc_0723	Noc_0723	Two component, Sigma-54 specific, transcriptional	Noc_0785	Noc_0785	Two component transpcriptional regulator, fis	[TP0519-TP0519 (0.65939915)]
COG2204	COG2204	Noc_0537	Noc_0537	Sigma-54 specific transcriptional regulator,	Noc_0273	Noc_0273	Sigma-54 specific transcriptional regulator, Fis	[TP0519-TP0519 (0.65939915)]
COG2204	COG2204	Noc_0273	Noc_0273	Sigma-54 specific transcriptional regulator, Fis	Noc_0537	Noc_0537	Sigma-54 specific transcriptional regulator,	[TP0519-TP0519 (0.65939915)]
COG2204	COG2204	Noc_0785	Noc_0785	Two component transpcriptional regulator, fis	Noc_3019	Noc_3019	Two component, Sigma-54 specific, transcriptional	[TP0519-TP0519 (0.65939915)]
COG2204	COG2204	Noc_3019	Noc_3019	Two component, Sigma-54 specific, transcriptional	Noc_0785	Noc_0785	Two component transpcriptional regulator, fis	[TP0519-TP0519 (0.65939915)]
COG2204	COG2204	Noc_0785	Noc_0785	Two component transpcriptional regulator, fis	Noc_2362	Noc_2362	Sigma-54 specific, transcriptional regulator, Fis	[TP0519-TP0519 (0.65939915)]
COG2204	COG2204	Noc_2362	Noc_2362	Sigma-54 specific, transcriptional regulator, Fis	Noc_0785	Noc_0785	Two component transpcriptional regulator, fis	[TP0519-TP0519 (0.65939915)]
COG2204	COG2204	Noc_1911	Noc_1911	Two component sigma-54 specific, transcriptional	Noc_1997	Noc_1997	Two component transcriptional regulator, sigma-54	[TP0519-TP0519 (0.65939915)]
COG2204	COG2204	Noc_1997	Noc_1997	Two component transcriptional regulator, sigma-54	Noc_1911	Noc_1911	Two component sigma-54 specific, transcriptional	[TP0519-TP0519 (0.65939915)]
COG2204	COG2204	Noc_1623	Noc_1623	Two component, Sigma-54 specific, transcriptional	Noc_3019	Noc_3019	Two component, Sigma-54 specific, transcriptional	[TP0519-TP0519 (0.65939915)]
COG2204	COG2204	Noc_3019	Noc_3019	Two component, Sigma-54 specific, transcriptional	Noc_1623	Noc_1623	Two component, Sigma-54 specific, transcriptional	[TP0519-TP0519 (0.65939915)]
COG2204	COG2204	Noc_0723	Noc_0723	Two component, Sigma-54 specific, transcriptional	Noc_0723	Noc_0723	Two component, Sigma-54 specific, transcriptional	[TP0519-TP0519 (0.65939915)]
COG2204	COG2204	Noc_1911	Noc_1911	Two component sigma-54 specific, transcriptional	Noc_0723	Noc_0723	Two component, Sigma-54 specific, transcriptional	[TP0519-TP0519 (0.65939915)]
COG2204	COG2204	Noc_0723	Noc_0723	Two component, Sigma-54 specific, transcriptional	Noc_1911	Noc_1911	Two component sigma-54 specific, transcriptional	[TP0519-TP0519 (0.65939915)]
COG2204	COG2204	Noc_2361	Noc_2361	Two component Sigma-54 specific, transcriptional	Noc_2362	Noc_2362	Sigma-54 specific, transcriptional regulator, Fis	[TP0519-TP0519 (0.65939915)]
COG2204	COG2204	Noc_2361	Noc_2361	Two component Sigma-54 specific, transcriptional	Noc_0785	Noc_0785	Two component transpcriptional regulator, fis	[TP0519-TP0519 (0.65939915)]
COG2204	COG2204	Noc_0785	Noc_0785	Two component transpcriptional regulator, fis	Noc_2361	Noc_2361	Two component Sigma-54 specific, transcriptional	[TP0519-TP0519 (0.65939915)]
COG2204	COG2204	Noc_2362	Noc_2362	Sigma-54 specific, transcriptional regulator, Fis	Noc_2361	Noc_2361	Two component Sigma-54 specific, transcriptional	[TP0519-TP0519 (0.65939915)]
COG2204	COG2204	Noc_2361	Noc_2361	Two component Sigma-54 specific, transcriptional	Noc_2361	Noc_2361	Two component Sigma-54 specific, transcriptional	[TP0519-TP0519 (0.65939915)]
COG2204	COG2204	Noc_0537	Noc_0537	Sigma-54 specific transcriptional regulator,	Noc_1997	Noc_1997	Two component transcriptional regulator, sigma-54	[TP0519-TP0519 (0.65939915)]
COG2204	COG2204	Noc_1997	Noc_1997	Two component transcriptional regulator, sigma-54	Noc_0537	Noc_0537	Sigma-54 specific transcriptional regulator,	[TP0519-TP0519 (0.65939915)]
COG2204	COG2204	Noc_0785	Noc_0785	Two component transpcriptional regulator, fis	Noc_0537	Noc_0537	Sigma-54 specific transcriptional regulator,	[TP0519-TP0519 (0.65939915)]
COG2204	COG2204	Noc_0537	Noc_0537	Sigma-54 specific transcriptional regulator,	Noc_0785	Noc_0785	Two component transpcriptional regulator, fis	[TP0519-TP0519 (0.65939915)]
COG2204	COG2204	Noc_0785	Noc_0785	Two component transpcriptional regulator, fis	Noc_1911	Noc_1911	Two component sigma-54 specific, transcriptional	[TP0519-TP0519 (0.65939915)]
COG2204	COG2204	Noc_1911	Noc_1911	Two component sigma-54 specific, transcriptional	Noc_0785	Noc_0785	Two component transpcriptional regulator, fis	[TP0519-TP0519 (0.65939915)]
COG2204	COG2204	Noc_0273	Noc_0273	Sigma-54 specific transcriptional regulator, Fis	Noc_3019	Noc_3019	Two component, Sigma-54 specific, transcriptional	[TP0519-TP0519 (0.65939915)]
COG2204	COG2204	Noc_3019	Noc_3019	Two component, Sigma-54 specific, transcriptional	Noc_0273	Noc_0273	Sigma-54 specific transcriptional regulator, Fis	[TP0519-TP0519 (0.65939915)]
COG2204	COG2204	Noc_3019	Noc_3019	Two component, Sigma-54 specific, transcriptional	Noc_0723	Noc_0723	Two component, Sigma-54 specific, transcriptional	[TP0519-TP0519 (0.65939915)]
COG2204	COG2204	Noc_0723	Noc_0723	Two component, Sigma-54 specific, transcriptional	Noc_3019	Noc_3019	Two component, Sigma-54 specific, transcriptional	[TP0519-TP0519 (0.65939915)]
COG2204	COG2204	Noc_0785	Noc_0785	Two component transpcriptional regulator, fis	Noc_0273	Noc_0273	Sigma-54 specific transcriptional regulator, Fis	[TP0519-TP0519 (0.65939915)]
COG2204	COG2204	Noc_0273	Noc_0273	Sigma-54 specific transcriptional regulator, Fis	Noc_0785	Noc_0785	Two component transpcriptional regulator, fis	[TP0519-TP0519 (0.65939915)]
COG2204	COG2204	Noc_0273	Noc_0273	Sigma-54 specific transcriptional regulator, Fis	Noc_1911	Noc_1911	Two component sigma-54 specific, transcriptional	[TP0519-TP0519 (0.65939915)]
COG2204	COG2204	Noc_1911	Noc_1911	Two component sigma-54 specific, transcriptional	Noc_0273	Noc_0273	Sigma-54 specific transcriptional regulator, Fis	[TP0519-TP0519 (0.65939915)]
COG2204	COG2204	Noc_1997	Noc_1997	Two component transcriptional regulator, sigma-54	Noc_0723	Noc_0723	Two component, Sigma-54 specific, transcriptional	[TP0519-TP0519 (0.65939915)]
COG2204	COG2204	Noc_0723	Noc_0723	Two component, Sigma-54 specific, transcriptional	Noc_1997	Noc_1997	Two component transcriptional regulator, sigma-54	[TP0519-TP0519 (0.65939915)]
COG0546	COG0739	Noc_2493	Noc_2493	Phosphoglycolate phosphatase (EC 3.1.3.18) (PGPase) (PGP)	Noc_0910	Noc_0910	Peptidase M23B precursor	[TP0554-TP0782 (0.73069036)]
COG0546	COG0739	Noc_0178	Noc_0178	HAD-superfamily hydrolase subfamily IA	Noc_2852	Noc_2852	Peptidase M23B {UniProtKB/TrEMBL:Q3J798}	[TP0554-TP0782 (0.73069036)]
COG0546	COG0739	Noc_2493	Noc_2493	Phosphoglycolate phosphatase (EC 3.1.3.18) (PGPase) (PGP)	Noc_2852	Noc_2852	Peptidase M23B {UniProtKB/TrEMBL:Q3J798}	[TP0554-TP0782 (0.73069036)]
COG0546	COG0739	Noc_0178	Noc_0178	HAD-superfamily hydrolase subfamily IA	Noc_2436	Noc_2436	Peptidase M23B {UniProtKB/TrEMBL:Q3J8F5}	[TP0554-TP0782 (0.73069036)]
COG0546	COG0739	Noc_2493	Noc_2493	Phosphoglycolate phosphatase (EC 3.1.3.18) (PGPase) (PGP)	Noc_2436	Noc_2436	Peptidase M23B {UniProtKB/TrEMBL:Q3J8F5}	[TP0554-TP0782 (0.73069036)]
COG0546	COG0739	Noc_2493	Noc_2493	Phosphoglycolate phosphatase (EC 3.1.3.18) (PGPase) (PGP)	Noc_0792	Noc_0792	Peptidase M23B precursor	[TP0554-TP0782 (0.73069036)]
COG0546	COG0739	Noc_0178	Noc_0178	HAD-superfamily hydrolase subfamily IA	Noc_0792	Noc_0792	Peptidase M23B precursor	[TP0554-TP0782 (0.73069036)]
COG0546	COG0739	Noc_0178	Noc_0178	HAD-superfamily hydrolase subfamily IA	Noc_0910	Noc_0910	Peptidase M23B precursor	[TP0554-TP0782 (0.73069036)]
COG0242	COG1187	Noc_3014	Noc_3014	Peptide deformylase {UniProtKB/TrEMBL:Q3J6U0}	Noc_1041	Noc_1041	Pseudouridine synthase, Rsu	[TP0757-TP0459 (0.5284328)]
COG2239	COG4658	Noc_1785	Noc_1785	Divalent cation transporter	Noc_1172	Noc_1172	Electron transport complex, RnfABCDGE type, D	[TP0917-TP0151 (0.5215956)]
COG2239	COG4658	Noc_1840	Noc_1840	Divalent cation transporter	Noc_1172	Noc_1172	Electron transport complex, RnfABCDGE type, D	[TP0917-TP0151 (0.5215956)]
COG2239	COG4658	Noc_2801	Noc_2801	Divalent cation transporter	Noc_1172	Noc_1172	Electron transport complex, RnfABCDGE type, D	[TP0917-TP0151 (0.5215956)]
COG0457	COG0558	Noc_1987	Noc_1987	TPR repeat protein precursor	Noc_1643	Noc_1643	CDP-diacylglycerol--glycerol-3-phosphate	[TP0067-TP0730 (0.86096925)]
COG0457	COG0558	Noc_0166	Noc_0166	TPR repeat protein {UniProtKB/TrEMBL:Q3JEP7}	Noc_2982	Noc_2982	CDP-alcohol phosphatidyltransferase	[TP0067-TP0730 (0.86096925)]
COG0457	COG0558	Noc_2765	Noc_2765	TPR repeat protein {UniProtKB/TrEMBL:Q3J7I4}	Noc_2982	Noc_2982	CDP-alcohol phosphatidyltransferase	[TP0067-TP0730 (0.86096925)]
COG0457	COG0558	Noc_2765	Noc_2765	TPR repeat protein {UniProtKB/TrEMBL:Q3J7I4}	Noc_1725	Noc_1725	CDP-alcohol phosphatidyltransferase	[TP0067-TP0730 (0.86096925)]
COG0457	COG0558	Noc_0611	Noc_0611	TPR repeat protein {UniProtKB/TrEMBL:Q3JDG6}	Noc_1725	Noc_1725	CDP-alcohol phosphatidyltransferase	[TP0067-TP0730 (0.86096925)]
COG0457	COG0558	Noc_2765	Noc_2765	TPR repeat protein {UniProtKB/TrEMBL:Q3J7I4}	Noc_1643	Noc_1643	CDP-diacylglycerol--glycerol-3-phosphate	[TP0067-TP0730 (0.86096925)]
COG0457	COG0558	Noc_0611	Noc_0611	TPR repeat protein {UniProtKB/TrEMBL:Q3JDG6}	Noc_2982	Noc_2982	CDP-alcohol phosphatidyltransferase	[TP0067-TP0730 (0.86096925)]
COG0457	COG0558	Noc_1987	Noc_1987	TPR repeat protein precursor	Noc_1725	Noc_1725	CDP-alcohol phosphatidyltransferase	[TP0067-TP0730 (0.86096925)]
COG0457	COG0558	Noc_0166	Noc_0166	TPR repeat protein {UniProtKB/TrEMBL:Q3JEP7}	Noc_1643	Noc_1643	CDP-diacylglycerol--glycerol-3-phosphate	[TP0067-TP0730 (0.86096925)]
COG0457	COG0558	Noc_1987	Noc_1987	TPR repeat protein precursor	Noc_1186	Noc_1186	CDP-alcohol phosphatidyltransferase	[TP0067-TP0730 (0.86096925)]
COG0457	COG0558	Noc_0611	Noc_0611	TPR repeat protein {UniProtKB/TrEMBL:Q3JDG6}	Noc_1186	Noc_1186	CDP-alcohol phosphatidyltransferase	[TP0067-TP0730 (0.86096925)]
COG0457	COG0558	Noc_0166	Noc_0166	TPR repeat protein {UniProtKB/TrEMBL:Q3JEP7}	Noc_1725	Noc_1725	CDP-alcohol phosphatidyltransferase	[TP0067-TP0730 (0.86096925)]
COG0457	COG0558	Noc_0511	Noc_0511	TPR repeat protein precursor	Noc_1725	Noc_1725	CDP-alcohol phosphatidyltransferase	[TP0067-TP0730 (0.86096925)]
COG0457	COG0558	Noc_0511	Noc_0511	TPR repeat protein precursor	Noc_1643	Noc_1643	CDP-diacylglycerol--glycerol-3-phosphate	[TP0067-TP0730 (0.86096925)]
COG0457	COG0558	Noc_0611	Noc_0611	TPR repeat protein {UniProtKB/TrEMBL:Q3JDG6}	Noc_1643	Noc_1643	CDP-diacylglycerol--glycerol-3-phosphate	[TP0067-TP0730 (0.86096925)]
COG0457	COG0558	Noc_0511	Noc_0511	TPR repeat protein precursor	Noc_1186	Noc_1186	CDP-alcohol phosphatidyltransferase	[TP0067-TP0730 (0.86096925)]
COG0457	COG0558	Noc_2765	Noc_2765	TPR repeat protein {UniProtKB/TrEMBL:Q3J7I4}	Noc_1186	Noc_1186	CDP-alcohol phosphatidyltransferase	[TP0067-TP0730 (0.86096925)]
COG0457	COG0558	Noc_0166	Noc_0166	TPR repeat protein {UniProtKB/TrEMBL:Q3JEP7}	Noc_1186	Noc_1186	CDP-alcohol phosphatidyltransferase	[TP0067-TP0730 (0.86096925)]
COG0457	COG0558	Noc_0511	Noc_0511	TPR repeat protein precursor	Noc_2982	Noc_2982	CDP-alcohol phosphatidyltransferase	[TP0067-TP0730 (0.86096925)]
COG0457	COG0558	Noc_1987	Noc_1987	TPR repeat protein precursor	Noc_2982	Noc_2982	CDP-alcohol phosphatidyltransferase	[TP0067-TP0730 (0.86096925)]
COG0020	COG1508	Noc_0812	Noc_0812	Di-trans-poly-cis-decaprenylcistransferase	Noc_2793	Noc_2793	Sigma-54, RpoN {UniProtKB/TrEMBL:Q3J7F6}	[TP0603-TP0111 (0.79878455)]
COG0420	COG0739	Noc_0703	Noc_0703	Exonuclease SbcD {UniProtKB/TrEMBL:Q3JD79}	Noc_2852	Noc_2852	Peptidase M23B {UniProtKB/TrEMBL:Q3J798}	[TP0626-TP0782 (0.7781429)]
COG0420	COG0739	Noc_0703	Noc_0703	Exonuclease SbcD {UniProtKB/TrEMBL:Q3JD79}	Noc_0792	Noc_0792	Peptidase M23B precursor	[TP0626-TP0782 (0.7781429)]
COG0420	COG0739	Noc_0703	Noc_0703	Exonuclease SbcD {UniProtKB/TrEMBL:Q3JD79}	Noc_0910	Noc_0910	Peptidase M23B precursor	[TP0626-TP0782 (0.7781429)]
COG0420	COG0739	Noc_0703	Noc_0703	Exonuclease SbcD {UniProtKB/TrEMBL:Q3JD79}	Noc_2436	Noc_2436	Peptidase M23B {UniProtKB/TrEMBL:Q3J8F5}	[TP0626-TP0782 (0.7781429)]
COG1385	COG2812	Noc_0123	Noc_0123	Hypothetical protein {UniProtKB/TrEMBL:Q3JEU0}	Noc_2593	Noc_2593	DNA-directed DNA polymerase	[TP0276-TP1005 (0.66627616)]
COG0217	COG0739	Noc_0137	Noc_0137	Hypothetical protein {UniProtKB/TrEMBL:Q3JES6}	Noc_2852	Noc_2852	Peptidase M23B {UniProtKB/TrEMBL:Q3J798}	[TP0474-TP0864 (0.82349855)]
COG0217	COG0739	Noc_0137	Noc_0137	Hypothetical protein {UniProtKB/TrEMBL:Q3JES6}	Noc_0910	Noc_0910	Peptidase M23B precursor	[TP0474-TP0864 (0.82349855)]
COG0217	COG0739	Noc_0137	Noc_0137	Hypothetical protein {UniProtKB/TrEMBL:Q3JES6}	Noc_2436	Noc_2436	Peptidase M23B {UniProtKB/TrEMBL:Q3J8F5}	[TP0474-TP0864 (0.82349855)]
COG0217	COG0739	Noc_0137	Noc_0137	Hypothetical protein {UniProtKB/TrEMBL:Q3JES6}	Noc_0792	Noc_0792	Peptidase M23B precursor	[TP0474-TP0864 (0.82349855)]
COG0242	COG0254	Noc_3014	Noc_3014	Peptide deformylase {UniProtKB/TrEMBL:Q3J6U0}	Noc_0243	Noc_0243	Ribosomal protein L31 {UniProtKB/TrEMBL:Q3JEH3}	[TP0757-TP0255 (0.6434887)]
COG0442	COG1466	Noc_0897	Noc_0897	Prolyl-tRNA synthetase precursor	Noc_2663	Noc_2663	DNA polymerase III, delta subunit	[TP0160-TP0588 (0.66563916)]
COG0705	COG2239	Noc_0916	Noc_0916	Rhomboid-like protein {UniProtKB/TrEMBL:Q3JCL8}	Noc_1840	Noc_1840	Divalent cation transporter	[TP0982-TP0917 (0.5527395)]
COG0705	COG2239	Noc_1066	Noc_1066	Rhomboid-like protein {UniProtKB/TrEMBL:Q3JC72}	Noc_2801	Noc_2801	Divalent cation transporter	[TP0982-TP0917 (0.5527395)]
COG0705	COG2239	Noc_0916	Noc_0916	Rhomboid-like protein {UniProtKB/TrEMBL:Q3JCL8}	Noc_2801	Noc_2801	Divalent cation transporter	[TP0982-TP0917 (0.5527395)]
COG0705	COG2239	Noc_1066	Noc_1066	Rhomboid-like protein {UniProtKB/TrEMBL:Q3JC72}	Noc_1785	Noc_1785	Divalent cation transporter	[TP0982-TP0917 (0.5527395)]
COG0705	COG2239	Noc_0916	Noc_0916	Rhomboid-like protein {UniProtKB/TrEMBL:Q3JCL8}	Noc_1785	Noc_1785	Divalent cation transporter	[TP0982-TP0917 (0.5527395)]
COG0705	COG2239	Noc_1066	Noc_1066	Rhomboid-like protein {UniProtKB/TrEMBL:Q3JC72}	Noc_1840	Noc_1840	Divalent cation transporter	[TP0982-TP0917 (0.5527395)]
COG0847	COG1558	Noc_0636	Noc_0636	Exonuclease {UniProtKB/TrEMBL:Q3JDE1}	Noc_2377	Noc_2377	Flagellar basal-body rod protein FlgC	[TP0643-TP0397 (0.7022186)]
COG0847	COG1558	Noc_2814	Noc_2814	DNA polymerase III, epsilon subunit	Noc_2377	Noc_2377	Flagellar basal-body rod protein FlgC	[TP0643-TP0397 (0.7022186)]
COG0305	COG0593	Noc_0223	Noc_0223	DnaB helicase {UniProtKB/TrEMBL:Q3JEJ3}	Noc_0001	Noc_0001	Chromosomal replication initiator protein, DnaA	[TP0058-TP0001 (0.9013428)]
COG0305	COG0593	Noc_0223	Noc_0223	DnaB helicase {UniProtKB/TrEMBL:Q3JEJ3}	Noc_1187	Noc_1187	Chromosomal replication initiator protein DnaA	[TP0058-TP0001 (0.9013428)]
COG0772	COG2239	Noc_2862	Noc_2862	Cell cycle protein, FtsW precursor	Noc_1785	Noc_1785	Divalent cation transporter	[TP0501-TP0917 (0.53388965), TP0387-TP0917 (0.61041105)]
COG0772	COG2239	Noc_2862	Noc_2862	Cell cycle protein, FtsW precursor	Noc_2801	Noc_2801	Divalent cation transporter	[TP0501-TP0917 (0.53388965), TP0387-TP0917 (0.61041105)]
COG0772	COG2239	Noc_2862	Noc_2862	Cell cycle protein, FtsW precursor	Noc_1840	Noc_1840	Divalent cation transporter	[TP0501-TP0917 (0.53388965), TP0387-TP0917 (0.61041105)]
COG1766	COG2239	Noc_2359	Noc_2359	Flagellar FliF M-ring protein	Noc_2801	Noc_2801	Divalent cation transporter	[TP0399-TP0917 (0.5059451)]
COG1766	COG2239	Noc_2359	Noc_2359	Flagellar FliF M-ring protein	Noc_1785	Noc_1785	Divalent cation transporter	[TP0399-TP0917 (0.5059451)]
COG1766	COG2239	Noc_2359	Noc_2359	Flagellar FliF M-ring protein	Noc_1840	Noc_1840	Divalent cation transporter	[TP0399-TP0917 (0.5059451)]
COG0178	COG1197	Noc_0078	Noc_0078	Excinuclease ABC, A subunit	Noc_1642	Noc_1642	Transcription-repair coupling factor	[TP0514-TP0344 (0.9414915)]
COG0178	COG1197	Noc_3021	Noc_3021	Excinuclease ABC, A subunit	Noc_1642	Noc_1642	Transcription-repair coupling factor	[TP0514-TP0344 (0.9414915)]
COG0264	COG0544	Noc_0809	tsf	Elongation factor Ts {UniProtKB/TrEMBL:Q3JCX4}	Noc_1677	Noc_1677	Trigger factor {UniProtKB/TrEMBL:Q3JAJ7}	[TP0605-TP0506 (0.9100214)]
COG1344	COG1352	Noc_2368	Noc_2368	Flagellin-like {UniProtKB/TrEMBL:Q3J8M0}	Noc_0127	Noc_0127	MCP methyltransferase, CheR-type	[TP0870-TP0630 (0.7476691)]
COG1344	COG1352	Noc_2367	Noc_2367	Flagellin {UniProtKB/TrEMBL:Q3J8M1}	Noc_0127	Noc_0127	MCP methyltransferase, CheR-type	[TP0870-TP0630 (0.7476691)]
COG0495	COG1475	Noc_2665	Noc_2665	Leucyl-tRNA synthetase {UniProtKB/TrEMBL:Q3J7S8}	Noc_0686	Noc_0686	Chromosome partitioning protein	[TP0586-TP0271 (0.63095015)]
COG0495	COG1475	Noc_2665	Noc_2665	Leucyl-tRNA synthetase {UniProtKB/TrEMBL:Q3J7S8}	Noc_3082	Noc_3082	ParB-like partition protein	[TP0586-TP0271 (0.63095015)]
COG1352	COG1536	Noc_0127	Noc_0127	MCP methyltransferase, CheR-type	Noc_2358	Noc_2358	Flagellar motor switch protein FliG	[TP0630-TP0026 (0.7604114)]
COG1344	COG1516	Noc_2368	Noc_2368	Flagellin-like {UniProtKB/TrEMBL:Q3J8M0}	Noc_2364	Noc_2364	Flagellar protein FliS {UniProtKB/TrEMBL:Q3J8M4}	[TP0870-TP0943 (0.723277)]
COG1344	COG1516	Noc_2367	Noc_2367	Flagellin {UniProtKB/TrEMBL:Q3J8M1}	Noc_2364	Noc_2364	Flagellar protein FliS {UniProtKB/TrEMBL:Q3J8M4}	[TP0870-TP0943 (0.723277)]
COG0099	COG0216	Noc_2303	rpsM	Ribosomal protein S13 {UniProtKB/TrEMBL:Q3J8T5}	Noc_0509	Noc_0509	Peptide chain release factor 1	[TP0210-TP0051 (0.8775348)]
COG1269	COG2239	Noc_2087	Noc_2087	V-type ATPase, 116 kDa subunit	Noc_2801	Noc_2801	Divalent cation transporter	[TP0533-TP0917 (0.53720385)]
COG1269	COG2239	Noc_2087	Noc_2087	V-type ATPase, 116 kDa subunit	Noc_1785	Noc_1785	Divalent cation transporter	[TP0533-TP0917 (0.53720385)]
COG1269	COG2239	Noc_2087	Noc_2087	V-type ATPase, 116 kDa subunit	Noc_1840	Noc_1840	Divalent cation transporter	[TP0533-TP0917 (0.53720385)]
COG0442	COG0552	Noc_0897	Noc_0897	Prolyl-tRNA synthetase precursor	Noc_1934	Noc_1934	Cell division transporter substrate-binding	[TP0160-TP0578 (0.56216276)]
COG0242	COG0319	Noc_3014	Noc_3014	Peptide deformylase {UniProtKB/TrEMBL:Q3J6U0}	Noc_0239	Noc_0239	Hypothetical protein {UniProtKB/TrEMBL:Q3JEH7}	[TP0757-TP0650 (0.630912)]
COG0178	COG0845	Noc_3021	Noc_3021	Excinuclease ABC, A subunit	Noc_1992	Noc_1992	Secretion protein HlyD {UniProtKB/TrEMBL:Q3J9P2}	[TP0514-TP0965 (0.87363523)]
COG0178	COG0845	Noc_3021	Noc_3021	Excinuclease ABC, A subunit	Noc_0329	Noc_0329	Possible putitive HlyD family secretion protein	[TP0514-TP0965 (0.87363523)]
COG0178	COG0845	Noc_3021	Noc_3021	Excinuclease ABC, A subunit	Noc_1828	Noc_1828	Secretion protein HlyD {UniProtKB/TrEMBL:Q3JA50}	[TP0514-TP0965 (0.87363523)]
COG0178	COG0845	Noc_3021	Noc_3021	Excinuclease ABC, A subunit	Noc_1419	Noc_1419	Secretion protein HlyD precursor	[TP0514-TP0965 (0.87363523)]
COG0178	COG0845	Noc_3021	Noc_3021	Excinuclease ABC, A subunit	Noc_1817	Noc_1817	Type I secretion membrane fusion protein, HlyD	[TP0514-TP0965 (0.87363523)]
COG0178	COG0845	Noc_0078	Noc_0078	Excinuclease ABC, A subunit	Noc_1778	Noc_1778	Secretion protein HlyD precursor	[TP0514-TP0965 (0.87363523)]
COG0178	COG0845	Noc_0078	Noc_0078	Excinuclease ABC, A subunit	Noc_1817	Noc_1817	Type I secretion membrane fusion protein, HlyD	[TP0514-TP0965 (0.87363523)]
COG0178	COG0845	Noc_3021	Noc_3021	Excinuclease ABC, A subunit	Noc_2213	Noc_2213	Secretion protein HlyD precursor	[TP0514-TP0965 (0.87363523)]
COG0178	COG0845	Noc_3021	Noc_3021	Excinuclease ABC, A subunit	Noc_1276	Noc_1276	Secretion protein HlyD {UniProtKB/TrEMBL:Q3JBM0}	[TP0514-TP0965 (0.87363523)]
COG0178	COG0845	Noc_0078	Noc_0078	Excinuclease ABC, A subunit	Noc_1992	Noc_1992	Secretion protein HlyD {UniProtKB/TrEMBL:Q3J9P2}	[TP0514-TP0965 (0.87363523)]
COG0178	COG0845	Noc_0078	Noc_0078	Excinuclease ABC, A subunit	Noc_1419	Noc_1419	Secretion protein HlyD precursor	[TP0514-TP0965 (0.87363523)]
COG0178	COG0845	Noc_0078	Noc_0078	Excinuclease ABC, A subunit	Noc_1529	Noc_1529	Secretion protein HlyD precursor	[TP0514-TP0965 (0.87363523)]
COG0178	COG0845	Noc_0078	Noc_0078	Excinuclease ABC, A subunit	Noc_1276	Noc_1276	Secretion protein HlyD {UniProtKB/TrEMBL:Q3JBM0}	[TP0514-TP0965 (0.87363523)]
COG0178	COG0845	Noc_0078	Noc_0078	Excinuclease ABC, A subunit	Noc_0293	Noc_0293	Secretion protein HlyD precursor	[TP0514-TP0965 (0.87363523)]
COG0178	COG0845	Noc_3021	Noc_3021	Excinuclease ABC, A subunit	Noc_1778	Noc_1778	Secretion protein HlyD precursor	[TP0514-TP0965 (0.87363523)]
COG0178	COG0845	Noc_0078	Noc_0078	Excinuclease ABC, A subunit	Noc_1828	Noc_1828	Secretion protein HlyD {UniProtKB/TrEMBL:Q3JA50}	[TP0514-TP0965 (0.87363523)]
COG0178	COG0845	Noc_3021	Noc_3021	Excinuclease ABC, A subunit	Noc_0200	Noc_0200	Secretion protein HlyD precursor	[TP0514-TP0965 (0.87363523)]
COG0178	COG0845	Noc_0078	Noc_0078	Excinuclease ABC, A subunit	Noc_1339	Noc_1339	Secretion protein HlyD precursor	[TP0514-TP0965 (0.87363523)]
COG0178	COG0845	Noc_0078	Noc_0078	Excinuclease ABC, A subunit	Noc_0200	Noc_0200	Secretion protein HlyD precursor	[TP0514-TP0965 (0.87363523)]
COG0178	COG0845	Noc_0078	Noc_0078	Excinuclease ABC, A subunit	Noc_0329	Noc_0329	Possible putitive HlyD family secretion protein	[TP0514-TP0965 (0.87363523)]
COG0178	COG0845	Noc_0078	Noc_0078	Excinuclease ABC, A subunit	Noc_2213	Noc_2213	Secretion protein HlyD precursor	[TP0514-TP0965 (0.87363523)]
COG0178	COG0845	Noc_0078	Noc_0078	Excinuclease ABC, A subunit	Noc_0152	Noc_0152	Secretion protein HlyD precursor	[TP0514-TP0965 (0.87363523)]
COG0178	COG0845	Noc_3021	Noc_3021	Excinuclease ABC, A subunit	Noc_1129	Noc_1129	Secretion protein HlyD precursor	[TP0514-TP0965 (0.87363523)]
COG0178	COG0845	Noc_0078	Noc_0078	Excinuclease ABC, A subunit	Noc_1129	Noc_1129	Secretion protein HlyD precursor	[TP0514-TP0965 (0.87363523)]
COG0178	COG0845	Noc_3021	Noc_3021	Excinuclease ABC, A subunit	Noc_1529	Noc_1529	Secretion protein HlyD precursor	[TP0514-TP0965 (0.87363523)]
COG0178	COG0845	Noc_0078	Noc_0078	Excinuclease ABC, A subunit	Noc_1536	Noc_1536	Secretion protein HlyD precursor	[TP0514-TP0965 (0.87363523)]
COG0178	COG0845	Noc_3021	Noc_3021	Excinuclease ABC, A subunit	Noc_1536	Noc_1536	Secretion protein HlyD precursor	[TP0514-TP0965 (0.87363523)]
COG0178	COG0845	Noc_3021	Noc_3021	Excinuclease ABC, A subunit	Noc_1339	Noc_1339	Secretion protein HlyD precursor	[TP0514-TP0965 (0.87363523)]
COG0178	COG0845	Noc_3021	Noc_3021	Excinuclease ABC, A subunit	Noc_0293	Noc_0293	Secretion protein HlyD precursor	[TP0514-TP0965 (0.87363523)]
COG0178	COG0845	Noc_3021	Noc_3021	Excinuclease ABC, A subunit	Noc_0152	Noc_0152	Secretion protein HlyD precursor	[TP0514-TP0965 (0.87363523)]
COG0457	COG0566	Noc_0166	Noc_0166	TPR repeat protein {UniProtKB/TrEMBL:Q3JEP7}	Noc_0219	Noc_0219	RNA methyltransferase TrmH, group 3	[TP0095-TP0054 (0.73981166)]
COG0457	COG0566	Noc_0611	Noc_0611	TPR repeat protein {UniProtKB/TrEMBL:Q3JDG6}	Noc_0219	Noc_0219	RNA methyltransferase TrmH, group 3	[TP0095-TP0054 (0.73981166)]
COG0457	COG0566	Noc_0511	Noc_0511	TPR repeat protein precursor	Noc_0219	Noc_0219	RNA methyltransferase TrmH, group 3	[TP0095-TP0054 (0.73981166)]
COG0457	COG0566	Noc_1987	Noc_1987	TPR repeat protein precursor	Noc_0219	Noc_0219	RNA methyltransferase TrmH, group 3	[TP0095-TP0054 (0.73981166)]
COG0457	COG0566	Noc_2765	Noc_2765	TPR repeat protein {UniProtKB/TrEMBL:Q3J7I4}	Noc_0219	Noc_0219	RNA methyltransferase TrmH, group 3	[TP0095-TP0054 (0.73981166)]
COG0465	COG0558	Noc_1903	Noc_1903	Peptidase M41, FtsH {UniProtKB/TrEMBL:Q3J9X9}	Noc_1725	Noc_1725	CDP-alcohol phosphatidyltransferase	[TP0765-TP0256 (0.8653493)]
COG0465	COG0558	Noc_1903	Noc_1903	Peptidase M41, FtsH {UniProtKB/TrEMBL:Q3J9X9}	Noc_1643	Noc_1643	CDP-diacylglycerol--glycerol-3-phosphate	[TP0765-TP0256 (0.8653493)]
COG0465	COG0558	Noc_0272	Noc_0272	Peptidase M41, FtsH {UniProtKB/TrEMBL:Q3JEE4}	Noc_1186	Noc_1186	CDP-alcohol phosphatidyltransferase	[TP0765-TP0256 (0.8653493)]
COG0465	COG0558	Noc_0272	Noc_0272	Peptidase M41, FtsH {UniProtKB/TrEMBL:Q3JEE4}	Noc_2982	Noc_2982	CDP-alcohol phosphatidyltransferase	[TP0765-TP0256 (0.8653493)]
COG0465	COG0558	Noc_2569	Noc_2569	Peptidase M41, FtsH {UniProtKB/TrEMBL:Q3J824}	Noc_1186	Noc_1186	CDP-alcohol phosphatidyltransferase	[TP0765-TP0256 (0.8653493)]
COG0465	COG0558	Noc_1903	Noc_1903	Peptidase M41, FtsH {UniProtKB/TrEMBL:Q3J9X9}	Noc_2982	Noc_2982	CDP-alcohol phosphatidyltransferase	[TP0765-TP0256 (0.8653493)]
COG0465	COG0558	Noc_0272	Noc_0272	Peptidase M41, FtsH {UniProtKB/TrEMBL:Q3JEE4}	Noc_1643	Noc_1643	CDP-diacylglycerol--glycerol-3-phosphate	[TP0765-TP0256 (0.8653493)]
COG0465	COG0558	Noc_2569	Noc_2569	Peptidase M41, FtsH {UniProtKB/TrEMBL:Q3J824}	Noc_1725	Noc_1725	CDP-alcohol phosphatidyltransferase	[TP0765-TP0256 (0.8653493)]
COG0465	COG0558	Noc_0272	Noc_0272	Peptidase M41, FtsH {UniProtKB/TrEMBL:Q3JEE4}	Noc_1725	Noc_1725	CDP-alcohol phosphatidyltransferase	[TP0765-TP0256 (0.8653493)]
COG0465	COG0558	Noc_2569	Noc_2569	Peptidase M41, FtsH {UniProtKB/TrEMBL:Q3J824}	Noc_1643	Noc_1643	CDP-diacylglycerol--glycerol-3-phosphate	[TP0765-TP0256 (0.8653493)]
COG0465	COG0558	Noc_1903	Noc_1903	Peptidase M41, FtsH {UniProtKB/TrEMBL:Q3J9X9}	Noc_1186	Noc_1186	CDP-alcohol phosphatidyltransferase	[TP0765-TP0256 (0.8653493)]
COG0465	COG0558	Noc_2569	Noc_2569	Peptidase M41, FtsH {UniProtKB/TrEMBL:Q3J824}	Noc_2982	Noc_2982	CDP-alcohol phosphatidyltransferase	[TP0765-TP0256 (0.8653493)]
COG0024	COG0462	Noc_0807	Noc_0807	Peptidase M24A, methionine aminopeptidase,	Noc_0514	Noc_0514	Ribose-phosphate pyrophosphokinase	[TP0842-TP0294 (0.8762697)]
COG0024	COG0462	Noc_0807	Noc_0807	Peptidase M24A, methionine aminopeptidase,	Noc_0983	Noc_0983	Ribose-phosphate pyrophosphokinase precursor	[TP0842-TP0294 (0.8762697)]
COG0125	COG0361	Noc_1660	Noc_1660	Thymidylate kinase {UniProtKB/TrEMBL:Q3JAL4}	Noc_2598	Noc_2598	Translation initiation factor IF-1	[TP0354-TP0097 (0.8382038)]
COG1536	COG1766	Noc_2358	Noc_2358	Flagellar motor switch protein FliG	Noc_2359	Noc_2359	Flagellar FliF M-ring protein	[TP0400-TP0399 (0.9198608), TP0026-TP0399 (0.9539454)]
COG0319	COG0787	Noc_0239	Noc_0239	Hypothetical protein {UniProtKB/TrEMBL:Q3JEH7}	Noc_0224	Noc_0224	Alanine racemase region	[TP0650-TP0681 (0.82058704)]
COG0215	COG1536	Noc_2249	cysS	Cysteinyl-tRNA synthetase (EC 6.1.1.16) (Cysteine--tRNA ligase) (CysRS)	Noc_2358	Noc_2358	Flagellar motor switch protein FliG	[TP0091-TP0400 (0.6374247)]
COG0849	COG1595	Noc_2856	Noc_2856	Cell division protein FtsA	Noc_2466	Noc_2466	Sigma 24, FecI-like, ECF family	[TP0389-TP0092 (0.66770643)]
COG0849	COG1595	Noc_2856	Noc_2856	Cell division protein FtsA	Noc_1474	Noc_1474	ECF sigma factor {UniProtKB/TrEMBL:Q3JB36}	[TP0389-TP0092 (0.66770643)]
COG0739	COG2204	Noc_0792	Noc_0792	Peptidase M23B precursor	Noc_3019	Noc_3019	Two component, Sigma-54 specific, transcriptional	[TP0706-TP0519 (0.80130965)]
COG0739	COG2204	Noc_0792	Noc_0792	Peptidase M23B precursor	Noc_2361	Noc_2361	Two component Sigma-54 specific, transcriptional	[TP0706-TP0519 (0.80130965)]
COG0739	COG2204	Noc_2436	Noc_2436	Peptidase M23B {UniProtKB/TrEMBL:Q3J8F5}	Noc_0537	Noc_0537	Sigma-54 specific transcriptional regulator,	[TP0706-TP0519 (0.80130965)]
COG0739	COG2204	Noc_2436	Noc_2436	Peptidase M23B {UniProtKB/TrEMBL:Q3J8F5}	Noc_2362	Noc_2362	Sigma-54 specific, transcriptional regulator, Fis	[TP0706-TP0519 (0.80130965)]
COG0739	COG2204	Noc_0910	Noc_0910	Peptidase M23B precursor	Noc_1997	Noc_1997	Two component transcriptional regulator, sigma-54	[TP0706-TP0519 (0.80130965)]
COG0739	COG2204	Noc_0792	Noc_0792	Peptidase M23B precursor	Noc_0785	Noc_0785	Two component transpcriptional regulator, fis	[TP0706-TP0519 (0.80130965)]
COG0739	COG2204	Noc_2436	Noc_2436	Peptidase M23B {UniProtKB/TrEMBL:Q3J8F5}	Noc_0273	Noc_0273	Sigma-54 specific transcriptional regulator, Fis	[TP0706-TP0519 (0.80130965)]
COG0739	COG2204	Noc_0792	Noc_0792	Peptidase M23B precursor	Noc_2362	Noc_2362	Sigma-54 specific, transcriptional regulator, Fis	[TP0706-TP0519 (0.80130965)]
COG0739	COG2204	Noc_2436	Noc_2436	Peptidase M23B {UniProtKB/TrEMBL:Q3J8F5}	Noc_1997	Noc_1997	Two component transcriptional regulator, sigma-54	[TP0706-TP0519 (0.80130965)]
COG0739	COG2204	Noc_0910	Noc_0910	Peptidase M23B precursor	Noc_2362	Noc_2362	Sigma-54 specific, transcriptional regulator, Fis	[TP0706-TP0519 (0.80130965)]
COG0739	COG2204	Noc_0910	Noc_0910	Peptidase M23B precursor	Noc_0273	Noc_0273	Sigma-54 specific transcriptional regulator, Fis	[TP0706-TP0519 (0.80130965)]
COG0739	COG2204	Noc_2852	Noc_2852	Peptidase M23B {UniProtKB/TrEMBL:Q3J798}	Noc_1911	Noc_1911	Two component sigma-54 specific, transcriptional	[TP0706-TP0519 (0.80130965)]
COG0739	COG2204	Noc_2436	Noc_2436	Peptidase M23B {UniProtKB/TrEMBL:Q3J8F5}	Noc_0723	Noc_0723	Two component, Sigma-54 specific, transcriptional	[TP0706-TP0519 (0.80130965)]
COG0739	COG2204	Noc_2852	Noc_2852	Peptidase M23B {UniProtKB/TrEMBL:Q3J798}	Noc_0537	Noc_0537	Sigma-54 specific transcriptional regulator,	[TP0706-TP0519 (0.80130965)]
COG0739	COG2204	Noc_0910	Noc_0910	Peptidase M23B precursor	Noc_0785	Noc_0785	Two component transpcriptional regulator, fis	[TP0706-TP0519 (0.80130965)]
COG0739	COG2204	Noc_2436	Noc_2436	Peptidase M23B {UniProtKB/TrEMBL:Q3J8F5}	Noc_0785	Noc_0785	Two component transpcriptional regulator, fis	[TP0706-TP0519 (0.80130965)]
COG0739	COG2204	Noc_2436	Noc_2436	Peptidase M23B {UniProtKB/TrEMBL:Q3J8F5}	Noc_1623	Noc_1623	Two component, Sigma-54 specific, transcriptional	[TP0706-TP0519 (0.80130965)]
COG0739	COG2204	Noc_2852	Noc_2852	Peptidase M23B {UniProtKB/TrEMBL:Q3J798}	Noc_0723	Noc_0723	Two component, Sigma-54 specific, transcriptional	[TP0706-TP0519 (0.80130965)]
COG0739	COG2204	Noc_0792	Noc_0792	Peptidase M23B precursor	Noc_0273	Noc_0273	Sigma-54 specific transcriptional regulator, Fis	[TP0706-TP0519 (0.80130965)]
COG0739	COG2204	Noc_2852	Noc_2852	Peptidase M23B {UniProtKB/TrEMBL:Q3J798}	Noc_0273	Noc_0273	Sigma-54 specific transcriptional regulator, Fis	[TP0706-TP0519 (0.80130965)]
COG0739	COG2204	Noc_2436	Noc_2436	Peptidase M23B {UniProtKB/TrEMBL:Q3J8F5}	Noc_2361	Noc_2361	Two component Sigma-54 specific, transcriptional	[TP0706-TP0519 (0.80130965)]
COG0739	COG2204	Noc_0792	Noc_0792	Peptidase M23B precursor	Noc_0723	Noc_0723	Two component, Sigma-54 specific, transcriptional	[TP0706-TP0519 (0.80130965)]
COG0739	COG2204	Noc_0792	Noc_0792	Peptidase M23B precursor	Noc_1911	Noc_1911	Two component sigma-54 specific, transcriptional	[TP0706-TP0519 (0.80130965)]
COG0739	COG2204	Noc_2436	Noc_2436	Peptidase M23B {UniProtKB/TrEMBL:Q3J8F5}	Noc_1911	Noc_1911	Two component sigma-54 specific, transcriptional	[TP0706-TP0519 (0.80130965)]
COG0739	COG2204	Noc_2852	Noc_2852	Peptidase M23B {UniProtKB/TrEMBL:Q3J798}	Noc_2362	Noc_2362	Sigma-54 specific, transcriptional regulator, Fis	[TP0706-TP0519 (0.80130965)]
COG0739	COG2204	Noc_2852	Noc_2852	Peptidase M23B {UniProtKB/TrEMBL:Q3J798}	Noc_1623	Noc_1623	Two component, Sigma-54 specific, transcriptional	[TP0706-TP0519 (0.80130965)]
COG0739	COG2204	Noc_0792	Noc_0792	Peptidase M23B precursor	Noc_1997	Noc_1997	Two component transcriptional regulator, sigma-54	[TP0706-TP0519 (0.80130965)]
COG0739	COG2204	Noc_2852	Noc_2852	Peptidase M23B {UniProtKB/TrEMBL:Q3J798}	Noc_1997	Noc_1997	Two component transcriptional regulator, sigma-54	[TP0706-TP0519 (0.80130965)]
COG0739	COG2204	Noc_0910	Noc_0910	Peptidase M23B precursor	Noc_1623	Noc_1623	Two component, Sigma-54 specific, transcriptional	[TP0706-TP0519 (0.80130965)]
COG0739	COG2204	Noc_2852	Noc_2852	Peptidase M23B {UniProtKB/TrEMBL:Q3J798}	Noc_2361	Noc_2361	Two component Sigma-54 specific, transcriptional	[TP0706-TP0519 (0.80130965)]
COG0739	COG2204	Noc_0910	Noc_0910	Peptidase M23B precursor	Noc_0723	Noc_0723	Two component, Sigma-54 specific, transcriptional	[TP0706-TP0519 (0.80130965)]
COG0739	COG2204	Noc_0910	Noc_0910	Peptidase M23B precursor	Noc_0537	Noc_0537	Sigma-54 specific transcriptional regulator,	[TP0706-TP0519 (0.80130965)]
COG0739	COG2204	Noc_0910	Noc_0910	Peptidase M23B precursor	Noc_1911	Noc_1911	Two component sigma-54 specific, transcriptional	[TP0706-TP0519 (0.80130965)]
COG0739	COG2204	Noc_2852	Noc_2852	Peptidase M23B {UniProtKB/TrEMBL:Q3J798}	Noc_0785	Noc_0785	Two component transpcriptional regulator, fis	[TP0706-TP0519 (0.80130965)]
COG0739	COG2204	Noc_2436	Noc_2436	Peptidase M23B {UniProtKB/TrEMBL:Q3J8F5}	Noc_3019	Noc_3019	Two component, Sigma-54 specific, transcriptional	[TP0706-TP0519 (0.80130965)]
COG0739	COG2204	Noc_0910	Noc_0910	Peptidase M23B precursor	Noc_3019	Noc_3019	Two component, Sigma-54 specific, transcriptional	[TP0706-TP0519 (0.80130965)]
COG0739	COG2204	Noc_2852	Noc_2852	Peptidase M23B {UniProtKB/TrEMBL:Q3J798}	Noc_3019	Noc_3019	Two component, Sigma-54 specific, transcriptional	[TP0706-TP0519 (0.80130965)]
COG0739	COG2204	Noc_0792	Noc_0792	Peptidase M23B precursor	Noc_0537	Noc_0537	Sigma-54 specific transcriptional regulator,	[TP0706-TP0519 (0.80130965)]
COG0739	COG2204	Noc_0792	Noc_0792	Peptidase M23B precursor	Noc_1623	Noc_1623	Two component, Sigma-54 specific, transcriptional	[TP0706-TP0519 (0.80130965)]
COG0739	COG2204	Noc_0910	Noc_0910	Peptidase M23B precursor	Noc_2361	Noc_2361	Two component Sigma-54 specific, transcriptional	[TP0706-TP0519 (0.80130965)]
COG0036	COG2001	Noc_2492	Noc_2492	Ribulose-phosphate 3-epimerase	Noc_2870	mraZ	Hypothetical protein {UniProtKB/TrEMBL:Q3J780}	[TP0945-TP0383 (0.685165)]
COG1108	COG1277	Noc_2421	Noc_2421	ABC Mn2+/Zn2+ transporter,inner membrane subunit	Noc_2645	Noc_2645	ABC transporter, permease protein, putative	[TP0165-TP0880 (0.79878455)]
COG0457	COG0495	Noc_0611	Noc_0611	TPR repeat protein {UniProtKB/TrEMBL:Q3JDG6}	Noc_2665	Noc_2665	Leucyl-tRNA synthetase {UniProtKB/TrEMBL:Q3J7S8}	[TP0067-TP0586 (0.714839)]
COG0457	COG0495	Noc_1987	Noc_1987	TPR repeat protein precursor	Noc_2665	Noc_2665	Leucyl-tRNA synthetase {UniProtKB/TrEMBL:Q3J7S8}	[TP0067-TP0586 (0.714839)]
COG0457	COG0495	Noc_0511	Noc_0511	TPR repeat protein precursor	Noc_2665	Noc_2665	Leucyl-tRNA synthetase {UniProtKB/TrEMBL:Q3J7S8}	[TP0067-TP0586 (0.714839)]
COG0457	COG0495	Noc_2765	Noc_2765	TPR repeat protein {UniProtKB/TrEMBL:Q3J7I4}	Noc_2665	Noc_2665	Leucyl-tRNA synthetase {UniProtKB/TrEMBL:Q3J7S8}	[TP0067-TP0586 (0.714839)]
COG0457	COG0495	Noc_0166	Noc_0166	TPR repeat protein {UniProtKB/TrEMBL:Q3JEP7}	Noc_2665	Noc_2665	Leucyl-tRNA synthetase {UniProtKB/TrEMBL:Q3J7S8}	[TP0067-TP0586 (0.714839)]
COG0257	COG0472	Noc_2304	Noc_2304	Ribosomal protein L36 {UniProtKB/TrEMBL:Q3J8T4}	Noc_2476	Noc_2476	Glycosyl transferase, family 4	[TP0209-TP0345 (0.64932555)]
COG0257	COG0472	Noc_2304	Noc_2304	Ribosomal protein L36 {UniProtKB/TrEMBL:Q3J8T4}	Noc_2864	mraY	Phospho-N-acetylmuramoyl-pentapeptide-transferase (EC 2.7.8.13) (UDP- MurNAc-pentapeptide phosphotransferase)	[TP0209-TP0345 (0.64932555)]
COG0358	COG0457	Noc_0044	Noc_0044	DNA primase {UniProtKB/TrEMBL:Q3JF10}	Noc_0611	Noc_0611	TPR repeat protein {UniProtKB/TrEMBL:Q3JDG6}	[TP0492-TP0648 (0.5111708)]
COG0358	COG0457	Noc_0044	Noc_0044	DNA primase {UniProtKB/TrEMBL:Q3JF10}	Noc_0166	Noc_0166	TPR repeat protein {UniProtKB/TrEMBL:Q3JEP7}	[TP0492-TP0648 (0.5111708)]
COG0358	COG0457	Noc_0044	Noc_0044	DNA primase {UniProtKB/TrEMBL:Q3JF10}	Noc_0511	Noc_0511	TPR repeat protein precursor	[TP0492-TP0648 (0.5111708)]
COG0358	COG0457	Noc_0044	Noc_0044	DNA primase {UniProtKB/TrEMBL:Q3JF10}	Noc_2765	Noc_2765	TPR repeat protein {UniProtKB/TrEMBL:Q3J7I4}	[TP0492-TP0648 (0.5111708)]
COG0358	COG0457	Noc_0044	Noc_0044	DNA primase {UniProtKB/TrEMBL:Q3JF10}	Noc_1987	Noc_1987	TPR repeat protein precursor	[TP0492-TP0648 (0.5111708)]
COG0766	COG1419	Noc_2780	murA	UDP-N-acetylglucosamine 1-carboxyvinyltransferase (EC 2.5.1.7) (Enoylpyruvate transferase) (UDP-N-acetylglucosamine enolpyruvyl transferase) (EPT)	Noc_2157	Noc_2157	GTP-binding signal recognition particle SRP54	[TP0029-TP0713 (0.80866665)]
COG1317	COG1536	Noc_2357	Noc_2357	Flagellar assembly protein FliH	Noc_2358	Noc_2358	Flagellar motor switch protein FliG	[TP0401-TP0026 (0.96139234)]
COG1214	COG1516	Noc_0917	Noc_0917	Peptidase M22, glycoprotease	Noc_2364	Noc_2364	Flagellar protein FliS {UniProtKB/TrEMBL:Q3J8M4}	[TP0876-TP0943 (0.57131183)]
COG0608	COG1234	Noc_1189	Noc_1189	RecJ exonuclease {UniProtKB/TrEMBL:Q3JBV5}	Noc_1556	Noc_1556	Hypothetical protein {UniProtKB/TrEMBL:Q3JAV7}	[TP0704-TP0819 (0.5844061)]
COG0024	COG0125	Noc_0807	Noc_0807	Peptidase M24A, methionine aminopeptidase,	Noc_1660	Noc_1660	Thymidylate kinase {UniProtKB/TrEMBL:Q3JAL4}	[TP0842-TP0354 (0.8096375)]
COG0257	COG0779	Noc_2304	Noc_2304	Ribosomal protein L36 {UniProtKB/TrEMBL:Q3J8T4}	Noc_2122	Noc_2122	Hypothetical protein {UniProtKB/TrEMBL:Q3J9B4}	[TP0209-TP0893 (0.7461857)]
COG1291	COG1291	Noc_0833	Noc_0833	MotA/TolQ/ExbB proton channel	Noc_0833	Noc_0833	MotA/TolQ/ExbB proton channel	[TP0725-TP0725 (0.8044664)]
COG0275	COG1815	Noc_2869	mraW	S-adenosyl-methyltransferase mraW (EC 2.1.1.-)	Noc_2378	Noc_2378	Flagellar basal-body rod protein FlgB	[TP0384-TP0396 (0.81050646)]
COG1536	COG1536	Noc_2358	Noc_2358	Flagellar motor switch protein FliG	Noc_2358	Noc_2358	Flagellar motor switch protein FliG	[TP0026-TP0400 (0.5928469)]
COG0457	COG0845	Noc_0166	Noc_0166	TPR repeat protein {UniProtKB/TrEMBL:Q3JEP7}	Noc_1992	Noc_1992	Secretion protein HlyD {UniProtKB/TrEMBL:Q3J9P2}	[TP0648-TP0965 (0.54118866)]
COG0457	COG0845	Noc_0611	Noc_0611	TPR repeat protein {UniProtKB/TrEMBL:Q3JDG6}	Noc_1817	Noc_1817	Type I secretion membrane fusion protein, HlyD	[TP0648-TP0965 (0.54118866)]
COG0457	COG0845	Noc_0166	Noc_0166	TPR repeat protein {UniProtKB/TrEMBL:Q3JEP7}	Noc_0293	Noc_0293	Secretion protein HlyD precursor	[TP0648-TP0965 (0.54118866)]
COG0457	COG0845	Noc_1987	Noc_1987	TPR repeat protein precursor	Noc_1276	Noc_1276	Secretion protein HlyD {UniProtKB/TrEMBL:Q3JBM0}	[TP0648-TP0965 (0.54118866)]
COG0457	COG0845	Noc_0166	Noc_0166	TPR repeat protein {UniProtKB/TrEMBL:Q3JEP7}	Noc_1828	Noc_1828	Secretion protein HlyD {UniProtKB/TrEMBL:Q3JA50}	[TP0648-TP0965 (0.54118866)]
COG0457	COG0845	Noc_0611	Noc_0611	TPR repeat protein {UniProtKB/TrEMBL:Q3JDG6}	Noc_2213	Noc_2213	Secretion protein HlyD precursor	[TP0648-TP0965 (0.54118866)]
COG0457	COG0845	Noc_1987	Noc_1987	TPR repeat protein precursor	Noc_1992	Noc_1992	Secretion protein HlyD {UniProtKB/TrEMBL:Q3J9P2}	[TP0648-TP0965 (0.54118866)]
COG0457	COG0845	Noc_0611	Noc_0611	TPR repeat protein {UniProtKB/TrEMBL:Q3JDG6}	Noc_0329	Noc_0329	Possible putitive HlyD family secretion protein	[TP0648-TP0965 (0.54118866)]
COG0457	COG0845	Noc_0511	Noc_0511	TPR repeat protein precursor	Noc_1778	Noc_1778	Secretion protein HlyD precursor	[TP0648-TP0965 (0.54118866)]
COG0457	COG0845	Noc_2765	Noc_2765	TPR repeat protein {UniProtKB/TrEMBL:Q3J7I4}	Noc_1419	Noc_1419	Secretion protein HlyD precursor	[TP0648-TP0965 (0.54118866)]
COG0457	COG0845	Noc_2765	Noc_2765	TPR repeat protein {UniProtKB/TrEMBL:Q3J7I4}	Noc_1276	Noc_1276	Secretion protein HlyD {UniProtKB/TrEMBL:Q3JBM0}	[TP0648-TP0965 (0.54118866)]
COG0457	COG0845	Noc_1987	Noc_1987	TPR repeat protein precursor	Noc_1419	Noc_1419	Secretion protein HlyD precursor	[TP0648-TP0965 (0.54118866)]
COG0457	COG0845	Noc_0166	Noc_0166	TPR repeat protein {UniProtKB/TrEMBL:Q3JEP7}	Noc_1529	Noc_1529	Secretion protein HlyD precursor	[TP0648-TP0965 (0.54118866)]
COG0457	COG0845	Noc_0511	Noc_0511	TPR repeat protein precursor	Noc_1536	Noc_1536	Secretion protein HlyD precursor	[TP0648-TP0965 (0.54118866)]
COG0457	COG0845	Noc_0611	Noc_0611	TPR repeat protein {UniProtKB/TrEMBL:Q3JDG6}	Noc_1339	Noc_1339	Secretion protein HlyD precursor	[TP0648-TP0965 (0.54118866)]
COG0457	COG0845	Noc_0511	Noc_0511	TPR repeat protein precursor	Noc_1276	Noc_1276	Secretion protein HlyD {UniProtKB/TrEMBL:Q3JBM0}	[TP0648-TP0965 (0.54118866)]
COG0457	COG0845	Noc_0511	Noc_0511	TPR repeat protein precursor	Noc_2213	Noc_2213	Secretion protein HlyD precursor	[TP0648-TP0965 (0.54118866)]
COG0457	COG0845	Noc_1987	Noc_1987	TPR repeat protein precursor	Noc_1536	Noc_1536	Secretion protein HlyD precursor	[TP0648-TP0965 (0.54118866)]
COG0457	COG0845	Noc_0166	Noc_0166	TPR repeat protein {UniProtKB/TrEMBL:Q3JEP7}	Noc_1129	Noc_1129	Secretion protein HlyD precursor	[TP0648-TP0965 (0.54118866)]
COG0457	COG0845	Noc_0611	Noc_0611	TPR repeat protein {UniProtKB/TrEMBL:Q3JDG6}	Noc_1992	Noc_1992	Secretion protein HlyD {UniProtKB/TrEMBL:Q3J9P2}	[TP0648-TP0965 (0.54118866)]
COG0457	COG0845	Noc_0511	Noc_0511	TPR repeat protein precursor	Noc_0329	Noc_0329	Possible putitive HlyD family secretion protein	[TP0648-TP0965 (0.54118866)]
COG0457	COG0845	Noc_0611	Noc_0611	TPR repeat protein {UniProtKB/TrEMBL:Q3JDG6}	Noc_0152	Noc_0152	Secretion protein HlyD precursor	[TP0648-TP0965 (0.54118866)]
COG0457	COG0845	Noc_1987	Noc_1987	TPR repeat protein precursor	Noc_1817	Noc_1817	Type I secretion membrane fusion protein, HlyD	[TP0648-TP0965 (0.54118866)]
COG0457	COG0845	Noc_0166	Noc_0166	TPR repeat protein {UniProtKB/TrEMBL:Q3JEP7}	Noc_1536	Noc_1536	Secretion protein HlyD precursor	[TP0648-TP0965 (0.54118866)]
COG0457	COG0845	Noc_0611	Noc_0611	TPR repeat protein {UniProtKB/TrEMBL:Q3JDG6}	Noc_1778	Noc_1778	Secretion protein HlyD precursor	[TP0648-TP0965 (0.54118866)]
COG0457	COG0845	Noc_1987	Noc_1987	TPR repeat protein precursor	Noc_1129	Noc_1129	Secretion protein HlyD precursor	[TP0648-TP0965 (0.54118866)]
COG0457	COG0845	Noc_0611	Noc_0611	TPR repeat protein {UniProtKB/TrEMBL:Q3JDG6}	Noc_0293	Noc_0293	Secretion protein HlyD precursor	[TP0648-TP0965 (0.54118866)]
COG0457	COG0845	Noc_2765	Noc_2765	TPR repeat protein {UniProtKB/TrEMBL:Q3J7I4}	Noc_2213	Noc_2213	Secretion protein HlyD precursor	[TP0648-TP0965 (0.54118866)]
COG0457	COG0845	Noc_0511	Noc_0511	TPR repeat protein precursor	Noc_1419	Noc_1419	Secretion protein HlyD precursor	[TP0648-TP0965 (0.54118866)]
COG0457	COG0845	Noc_1987	Noc_1987	TPR repeat protein precursor	Noc_0293	Noc_0293	Secretion protein HlyD precursor	[TP0648-TP0965 (0.54118866)]
COG0457	COG0845	Noc_2765	Noc_2765	TPR repeat protein {UniProtKB/TrEMBL:Q3J7I4}	Noc_1129	Noc_1129	Secretion protein HlyD precursor	[TP0648-TP0965 (0.54118866)]
COG0457	COG0845	Noc_2765	Noc_2765	TPR repeat protein {UniProtKB/TrEMBL:Q3J7I4}	Noc_0152	Noc_0152	Secretion protein HlyD precursor	[TP0648-TP0965 (0.54118866)]
COG0457	COG0845	Noc_1987	Noc_1987	TPR repeat protein precursor	Noc_1828	Noc_1828	Secretion protein HlyD {UniProtKB/TrEMBL:Q3JA50}	[TP0648-TP0965 (0.54118866)]
COG0457	COG0845	Noc_0166	Noc_0166	TPR repeat protein {UniProtKB/TrEMBL:Q3JEP7}	Noc_1339	Noc_1339	Secretion protein HlyD precursor	[TP0648-TP0965 (0.54118866)]
COG0457	COG0845	Noc_1987	Noc_1987	TPR repeat protein precursor	Noc_1339	Noc_1339	Secretion protein HlyD precursor	[TP0648-TP0965 (0.54118866)]
COG0457	COG0845	Noc_1987	Noc_1987	TPR repeat protein precursor	Noc_0152	Noc_0152	Secretion protein HlyD precursor	[TP0648-TP0965 (0.54118866)]
COG0457	COG0845	Noc_0166	Noc_0166	TPR repeat protein {UniProtKB/TrEMBL:Q3JEP7}	Noc_0152	Noc_0152	Secretion protein HlyD precursor	[TP0648-TP0965 (0.54118866)]
COG0457	COG0845	Noc_0611	Noc_0611	TPR repeat protein {UniProtKB/TrEMBL:Q3JDG6}	Noc_1419	Noc_1419	Secretion protein HlyD precursor	[TP0648-TP0965 (0.54118866)]
COG0457	COG0845	Noc_0611	Noc_0611	TPR repeat protein {UniProtKB/TrEMBL:Q3JDG6}	Noc_1529	Noc_1529	Secretion protein HlyD precursor	[TP0648-TP0965 (0.54118866)]
COG0457	COG0845	Noc_0511	Noc_0511	TPR repeat protein precursor	Noc_0200	Noc_0200	Secretion protein HlyD precursor	[TP0648-TP0965 (0.54118866)]
COG0457	COG0845	Noc_0166	Noc_0166	TPR repeat protein {UniProtKB/TrEMBL:Q3JEP7}	Noc_0200	Noc_0200	Secretion protein HlyD precursor	[TP0648-TP0965 (0.54118866)]
COG0457	COG0845	Noc_2765	Noc_2765	TPR repeat protein {UniProtKB/TrEMBL:Q3J7I4}	Noc_1339	Noc_1339	Secretion protein HlyD precursor	[TP0648-TP0965 (0.54118866)]
COG0457	COG0845	Noc_2765	Noc_2765	TPR repeat protein {UniProtKB/TrEMBL:Q3J7I4}	Noc_0200	Noc_0200	Secretion protein HlyD precursor	[TP0648-TP0965 (0.54118866)]
COG0457	COG0845	Noc_1987	Noc_1987	TPR repeat protein precursor	Noc_1529	Noc_1529	Secretion protein HlyD precursor	[TP0648-TP0965 (0.54118866)]
COG0457	COG0845	Noc_0511	Noc_0511	TPR repeat protein precursor	Noc_0152	Noc_0152	Secretion protein HlyD precursor	[TP0648-TP0965 (0.54118866)]
COG0457	COG0845	Noc_2765	Noc_2765	TPR repeat protein {UniProtKB/TrEMBL:Q3J7I4}	Noc_1536	Noc_1536	Secretion protein HlyD precursor	[TP0648-TP0965 (0.54118866)]
COG0457	COG0845	Noc_0511	Noc_0511	TPR repeat protein precursor	Noc_1817	Noc_1817	Type I secretion membrane fusion protein, HlyD	[TP0648-TP0965 (0.54118866)]
COG0457	COG0845	Noc_0166	Noc_0166	TPR repeat protein {UniProtKB/TrEMBL:Q3JEP7}	Noc_1778	Noc_1778	Secretion protein HlyD precursor	[TP0648-TP0965 (0.54118866)]
COG0457	COG0845	Noc_0511	Noc_0511	TPR repeat protein precursor	Noc_1992	Noc_1992	Secretion protein HlyD {UniProtKB/TrEMBL:Q3J9P2}	[TP0648-TP0965 (0.54118866)]
COG0457	COG0845	Noc_1987	Noc_1987	TPR repeat protein precursor	Noc_2213	Noc_2213	Secretion protein HlyD precursor	[TP0648-TP0965 (0.54118866)]
COG0457	COG0845	Noc_0166	Noc_0166	TPR repeat protein {UniProtKB/TrEMBL:Q3JEP7}	Noc_1276	Noc_1276	Secretion protein HlyD {UniProtKB/TrEMBL:Q3JBM0}	[TP0648-TP0965 (0.54118866)]
COG0457	COG0845	Noc_0611	Noc_0611	TPR repeat protein {UniProtKB/TrEMBL:Q3JDG6}	Noc_0200	Noc_0200	Secretion protein HlyD precursor	[TP0648-TP0965 (0.54118866)]
COG0457	COG0845	Noc_0611	Noc_0611	TPR repeat protein {UniProtKB/TrEMBL:Q3JDG6}	Noc_1828	Noc_1828	Secretion protein HlyD {UniProtKB/TrEMBL:Q3JA50}	[TP0648-TP0965 (0.54118866)]
COG0457	COG0845	Noc_0511	Noc_0511	TPR repeat protein precursor	Noc_1129	Noc_1129	Secretion protein HlyD precursor	[TP0648-TP0965 (0.54118866)]
COG0457	COG0845	Noc_2765	Noc_2765	TPR repeat protein {UniProtKB/TrEMBL:Q3J7I4}	Noc_0329	Noc_0329	Possible putitive HlyD family secretion protein	[TP0648-TP0965 (0.54118866)]
COG0457	COG0845	Noc_2765	Noc_2765	TPR repeat protein {UniProtKB/TrEMBL:Q3J7I4}	Noc_1828	Noc_1828	Secretion protein HlyD {UniProtKB/TrEMBL:Q3JA50}	[TP0648-TP0965 (0.54118866)]
COG0457	COG0845	Noc_0511	Noc_0511	TPR repeat protein precursor	Noc_1828	Noc_1828	Secretion protein HlyD {UniProtKB/TrEMBL:Q3JA50}	[TP0648-TP0965 (0.54118866)]
COG0457	COG0845	Noc_0511	Noc_0511	TPR repeat protein precursor	Noc_0293	Noc_0293	Secretion protein HlyD precursor	[TP0648-TP0965 (0.54118866)]
COG0457	COG0845	Noc_1987	Noc_1987	TPR repeat protein precursor	Noc_0329	Noc_0329	Possible putitive HlyD family secretion protein	[TP0648-TP0965 (0.54118866)]
COG0457	COG0845	Noc_1987	Noc_1987	TPR repeat protein precursor	Noc_0200	Noc_0200	Secretion protein HlyD precursor	[TP0648-TP0965 (0.54118866)]
COG0457	COG0845	Noc_2765	Noc_2765	TPR repeat protein {UniProtKB/TrEMBL:Q3J7I4}	Noc_1529	Noc_1529	Secretion protein HlyD precursor	[TP0648-TP0965 (0.54118866)]
COG0457	COG0845	Noc_0611	Noc_0611	TPR repeat protein {UniProtKB/TrEMBL:Q3JDG6}	Noc_1536	Noc_1536	Secretion protein HlyD precursor	[TP0648-TP0965 (0.54118866)]
COG0457	COG0845	Noc_0166	Noc_0166	TPR repeat protein {UniProtKB/TrEMBL:Q3JEP7}	Noc_1419	Noc_1419	Secretion protein HlyD precursor	[TP0648-TP0965 (0.54118866)]
COG0457	COG0845	Noc_0166	Noc_0166	TPR repeat protein {UniProtKB/TrEMBL:Q3JEP7}	Noc_2213	Noc_2213	Secretion protein HlyD precursor	[TP0648-TP0965 (0.54118866)]
COG0457	COG0845	Noc_0166	Noc_0166	TPR repeat protein {UniProtKB/TrEMBL:Q3JEP7}	Noc_0329	Noc_0329	Possible putitive HlyD family secretion protein	[TP0648-TP0965 (0.54118866)]
COG0457	COG0845	Noc_1987	Noc_1987	TPR repeat protein precursor	Noc_1778	Noc_1778	Secretion protein HlyD precursor	[TP0648-TP0965 (0.54118866)]
COG0457	COG0845	Noc_0611	Noc_0611	TPR repeat protein {UniProtKB/TrEMBL:Q3JDG6}	Noc_1129	Noc_1129	Secretion protein HlyD precursor	[TP0648-TP0965 (0.54118866)]
COG0457	COG0845	Noc_0611	Noc_0611	TPR repeat protein {UniProtKB/TrEMBL:Q3JDG6}	Noc_1276	Noc_1276	Secretion protein HlyD {UniProtKB/TrEMBL:Q3JBM0}	[TP0648-TP0965 (0.54118866)]
COG0457	COG0845	Noc_2765	Noc_2765	TPR repeat protein {UniProtKB/TrEMBL:Q3J7I4}	Noc_1817	Noc_1817	Type I secretion membrane fusion protein, HlyD	[TP0648-TP0965 (0.54118866)]
COG0457	COG0845	Noc_0511	Noc_0511	TPR repeat protein precursor	Noc_1339	Noc_1339	Secretion protein HlyD precursor	[TP0648-TP0965 (0.54118866)]
COG0457	COG0845	Noc_0511	Noc_0511	TPR repeat protein precursor	Noc_1529	Noc_1529	Secretion protein HlyD precursor	[TP0648-TP0965 (0.54118866)]
COG0457	COG0845	Noc_0166	Noc_0166	TPR repeat protein {UniProtKB/TrEMBL:Q3JEP7}	Noc_1817	Noc_1817	Type I secretion membrane fusion protein, HlyD	[TP0648-TP0965 (0.54118866)]
COG0457	COG0845	Noc_2765	Noc_2765	TPR repeat protein {UniProtKB/TrEMBL:Q3J7I4}	Noc_1992	Noc_1992	Secretion protein HlyD {UniProtKB/TrEMBL:Q3J9P2}	[TP0648-TP0965 (0.54118866)]
COG0457	COG0845	Noc_2765	Noc_2765	TPR repeat protein {UniProtKB/TrEMBL:Q3J7I4}	Noc_0293	Noc_0293	Secretion protein HlyD precursor	[TP0648-TP0965 (0.54118866)]
COG0457	COG0845	Noc_2765	Noc_2765	TPR repeat protein {UniProtKB/TrEMBL:Q3J7I4}	Noc_1778	Noc_1778	Secretion protein HlyD precursor	[TP0648-TP0965 (0.54118866)]
COG0760	COG2239	Noc_1771	Noc_1771	PpiC-type peptidyl-prolyl cis-trans isomerase	Noc_1785	Noc_1785	Divalent cation transporter	[TP1016-TP0917 (0.81817394)]
COG0760	COG2239	Noc_0767	Noc_0767	PpiC-type peptidyl-prolyl cis-trans isomerase	Noc_2801	Noc_2801	Divalent cation transporter	[TP1016-TP0917 (0.81817394)]
COG0760	COG2239	Noc_1723	Noc_1723	PpiC-type peptidyl-prolyl cis-trans isomerase	Noc_2801	Noc_2801	Divalent cation transporter	[TP1016-TP0917 (0.81817394)]
COG0760	COG2239	Noc_0767	Noc_0767	PpiC-type peptidyl-prolyl cis-trans isomerase	Noc_1785	Noc_1785	Divalent cation transporter	[TP1016-TP0917 (0.81817394)]
COG0760	COG2239	Noc_1771	Noc_1771	PpiC-type peptidyl-prolyl cis-trans isomerase	Noc_2801	Noc_2801	Divalent cation transporter	[TP1016-TP0917 (0.81817394)]
COG0760	COG2239	Noc_1723	Noc_1723	PpiC-type peptidyl-prolyl cis-trans isomerase	Noc_1840	Noc_1840	Divalent cation transporter	[TP1016-TP0917 (0.81817394)]
COG0760	COG2239	Noc_0767	Noc_0767	PpiC-type peptidyl-prolyl cis-trans isomerase	Noc_1840	Noc_1840	Divalent cation transporter	[TP1016-TP0917 (0.81817394)]
COG0760	COG2239	Noc_1771	Noc_1771	PpiC-type peptidyl-prolyl cis-trans isomerase	Noc_1840	Noc_1840	Divalent cation transporter	[TP1016-TP0917 (0.81817394)]
COG0760	COG2239	Noc_1723	Noc_1723	PpiC-type peptidyl-prolyl cis-trans isomerase	Noc_1785	Noc_1785	Divalent cation transporter	[TP1016-TP0917 (0.81817394)]
COG1749	COG1843	Noc_2375	Noc_2375	Hypothetical protein {UniProtKB/TrEMBL:Q3J8L3}	Noc_2376	Noc_2376	Flagellar hook capping protein	[TP0727-TP0728 (0.8651164)]
COG0048	COG1156	Noc_2329	rpsL	Ribosomal protein S12 {UniProtKB/TrEMBL:Q3J8Q9}	Noc_2082	Noc_2082	Sodium-transporting two-sector ATPase	[TP0243-TP0427 (0.80866665)]
COG0782	COG1057	Noc_2571	Noc_2571	Transcription elongation factor GreA	Noc_2661	Noc_2661	Nicotinate-nucleotide adenylyltransferase	[TP0019-TP0741 (0.75909394)]
COG0782	COG1057	Noc_1918	Noc_1918	Transcription elongation factor	Noc_2661	Noc_2661	Nicotinate-nucleotide adenylyltransferase	[TP0019-TP0741 (0.75909394)]
COG1516	COG1516	Noc_2364	Noc_2364	Flagellar protein FliS {UniProtKB/TrEMBL:Q3J8M4}	Noc_2364	Noc_2364	Flagellar protein FliS {UniProtKB/TrEMBL:Q3J8M4}	[TP0943-TP0943 (0.5311184)]
COG0817	COG1516	Noc_0138	ruvC	Crossover junction endodeoxyribonuclease ruvC (EC 3.1.22.4) (Holliday junction nuclease ruvC) (Holliday junction resolvase ruvC)	Noc_2364	Noc_2364	Flagellar protein FliS {UniProtKB/TrEMBL:Q3J8M4}	[TP0517-TP0943 (0.5294325)]
COG1109	COG1157	Noc_2567	glmM	Phosphoglucosamine mutase (EC 5.4.2.10)	Noc_2356	Noc_2356	Flagellar biosynthesis/type III secretory pathway	[TP0413-TP0402 (0.78400123)]
COG1109	COG1157	Noc_2994	Noc_2994	Phosphomannomutase {UniProtKB/TrEMBL:Q3J6W0}	Noc_2356	Noc_2356	Flagellar biosynthesis/type III secretory pathway	[TP0413-TP0402 (0.78400123)]
COG0090	COG1643	Noc_2321	rplB	Ribosomal protein L2 {UniProtKB/TrEMBL:Q3J8R7}	Noc_1301	Noc_1301	ATP-dependent helicase HrpA	[TP0192-TP0526 (0.71912634)]
COG1987	COG2239	Noc_2161	Noc_2161	Flagellar biosynthesis protein FliQ precursor	Noc_2801	Noc_2801	Divalent cation transporter	[TP0717-TP0917 (0.53720385)]
COG1987	COG2239	Noc_2161	Noc_2161	Flagellar biosynthesis protein FliQ precursor	Noc_1785	Noc_1785	Divalent cation transporter	[TP0717-TP0917 (0.53720385)]
COG1987	COG2239	Noc_2161	Noc_2161	Flagellar biosynthesis protein FliQ precursor	Noc_1840	Noc_1840	Divalent cation transporter	[TP0717-TP0917 (0.53720385)]
COG0217	COG1235	Noc_0137	Noc_0137	Hypothetical protein {UniProtKB/TrEMBL:Q3JES6}	Noc_2620	Noc_2620	Coenzyme PQQ biosynthesis protein B	[TP0474-TP0489 (0.71912634)]
COG1026	COG2269	Noc_2076	Noc_2076	Peptidase M16-like {UniProtKB/TrEMBL:Q3J9G0}	Noc_2625	Noc_2625	Lysyl-tRNA synthetase-related protein	[TP0025-TP1040 (0.8044664)]
COG0012	COG0188	Noc_0517	Noc_0517	GTP-binding protein, HSR1-related	Noc_2282	Noc_2282	Gram negative topoisomerase IV, subunit A	[TP0124-TP0005 (0.7149395)]
COG0012	COG0188	Noc_0517	Noc_0517	GTP-binding protein, HSR1-related	Noc_0171	Noc_0171	DNA gyrase, subunit A {UniProtKB/TrEMBL:Q3JEP2}	[TP0124-TP0005 (0.7149395)]
COG0324	COG1558	Noc_2591	Noc_2591	TRNA isopentenyltransferase	Noc_2377	Noc_2377	Flagellar basal-body rod protein FlgC	[TP0637-TP0397 (0.66148543)]
COG0457	COG1643	Noc_2765	Noc_2765	TPR repeat protein {UniProtKB/TrEMBL:Q3J7I4}	Noc_1301	Noc_1301	ATP-dependent helicase HrpA	[TP0067-TP0526 (0.80406195)]
COG0457	COG1643	Noc_0611	Noc_0611	TPR repeat protein {UniProtKB/TrEMBL:Q3JDG6}	Noc_1301	Noc_1301	ATP-dependent helicase HrpA	[TP0067-TP0526 (0.80406195)]
COG0457	COG1643	Noc_0511	Noc_0511	TPR repeat protein precursor	Noc_1301	Noc_1301	ATP-dependent helicase HrpA	[TP0067-TP0526 (0.80406195)]
COG0457	COG1643	Noc_0166	Noc_0166	TPR repeat protein {UniProtKB/TrEMBL:Q3JEP7}	Noc_1301	Noc_1301	ATP-dependent helicase HrpA	[TP0067-TP0526 (0.80406195)]
COG0457	COG1643	Noc_1987	Noc_1987	TPR repeat protein precursor	Noc_1301	Noc_1301	ATP-dependent helicase HrpA	[TP0067-TP0526 (0.80406195)]
COG0840	COG1157	Noc_0128	Noc_0128	Chemotaxis sensory transducer	Noc_2356	Noc_2356	Flagellar biosynthesis/type III secretory pathway	[TP0640-TP0402 (0.9180537)]
COG0462	COG0492	Noc_0514	Noc_0514	Ribose-phosphate pyrophosphokinase	Noc_0345	Noc_0345	Thioredoxin reductase precursor	[TP0294-TP0814 (0.8323514)]
COG0462	COG0492	Noc_0983	Noc_0983	Ribose-phosphate pyrophosphokinase precursor	Noc_0345	Noc_0345	Thioredoxin reductase precursor	[TP0294-TP0814 (0.8323514)]
COG0124	COG0254	Noc_0902	Noc_0902	Histidyl-tRNA synthetase, class IIa	Noc_0243	Noc_0243	Ribosomal protein L31 {UniProtKB/TrEMBL:Q3JEH3}	[TP0641-TP0255 (0.65973145)]
COG0178	COG0272	Noc_3021	Noc_3021	Excinuclease ABC, A subunit	Noc_1693	Noc_1693	DNA ligase {UniProtKB/TrEMBL:Q3JAI1}	[TP0514-TP0634 (0.7537598)]
COG0178	COG0272	Noc_0078	Noc_0078	Excinuclease ABC, A subunit	Noc_1693	Noc_1693	DNA ligase {UniProtKB/TrEMBL:Q3JAI1}	[TP0514-TP0634 (0.7537598)]
COG0257	COG2204	Noc_2304	Noc_2304	Ribosomal protein L36 {UniProtKB/TrEMBL:Q3J8T4}	Noc_0785	Noc_0785	Two component transpcriptional regulator, fis	[TP0209-TP0519 (0.6010877)]
COG0257	COG2204	Noc_2304	Noc_2304	Ribosomal protein L36 {UniProtKB/TrEMBL:Q3J8T4}	Noc_0723	Noc_0723	Two component, Sigma-54 specific, transcriptional	[TP0209-TP0519 (0.6010877)]
COG0257	COG2204	Noc_2304	Noc_2304	Ribosomal protein L36 {UniProtKB/TrEMBL:Q3J8T4}	Noc_0537	Noc_0537	Sigma-54 specific transcriptional regulator,	[TP0209-TP0519 (0.6010877)]
COG0257	COG2204	Noc_2304	Noc_2304	Ribosomal protein L36 {UniProtKB/TrEMBL:Q3J8T4}	Noc_1623	Noc_1623	Two component, Sigma-54 specific, transcriptional	[TP0209-TP0519 (0.6010877)]
COG0257	COG2204	Noc_2304	Noc_2304	Ribosomal protein L36 {UniProtKB/TrEMBL:Q3J8T4}	Noc_3019	Noc_3019	Two component, Sigma-54 specific, transcriptional	[TP0209-TP0519 (0.6010877)]
COG0257	COG2204	Noc_2304	Noc_2304	Ribosomal protein L36 {UniProtKB/TrEMBL:Q3J8T4}	Noc_2361	Noc_2361	Two component Sigma-54 specific, transcriptional	[TP0209-TP0519 (0.6010877)]
COG0257	COG2204	Noc_2304	Noc_2304	Ribosomal protein L36 {UniProtKB/TrEMBL:Q3J8T4}	Noc_1997	Noc_1997	Two component transcriptional regulator, sigma-54	[TP0209-TP0519 (0.6010877)]
COG0257	COG2204	Noc_2304	Noc_2304	Ribosomal protein L36 {UniProtKB/TrEMBL:Q3J8T4}	Noc_0273	Noc_0273	Sigma-54 specific transcriptional regulator, Fis	[TP0209-TP0519 (0.6010877)]
COG0257	COG2204	Noc_2304	Noc_2304	Ribosomal protein L36 {UniProtKB/TrEMBL:Q3J8T4}	Noc_1911	Noc_1911	Two component sigma-54 specific, transcriptional	[TP0209-TP0519 (0.6010877)]
COG0257	COG2204	Noc_2304	Noc_2304	Ribosomal protein L36 {UniProtKB/TrEMBL:Q3J8T4}	Noc_2362	Noc_2362	Sigma-54 specific, transcriptional regulator, Fis	[TP0209-TP0519 (0.6010877)]
COG0495	COG1558	Noc_2665	Noc_2665	Leucyl-tRNA synthetase {UniProtKB/TrEMBL:Q3J7S8}	Noc_2377	Noc_2377	Flagellar basal-body rod protein FlgC	[TP0586-TP0397 (0.60331625)]
COG1192	COG2214	Noc_3083	Noc_3083	Cobyrinic acid a,c-diamide synthase	Noc_1382	Noc_1382	Heat shock protein DnaJ-like	[TP0272-TP0843 (0.8210422)]
COG1192	COG2214	Noc_3083	Noc_3083	Cobyrinic acid a,c-diamide synthase	Noc_2148	Noc_2148	Heat shock protein DnaJ-like	[TP0272-TP0843 (0.8210422)]
COG0608	COG1159	Noc_1189	Noc_1189	RecJ exonuclease {UniProtKB/TrEMBL:Q3JBV5}	Noc_2457	Noc_2457	GTP-binding protein Era	[TP0704-TP0541 (0.7586372)]
COG0242	COG0263	Noc_3014	Noc_3014	Peptide deformylase {UniProtKB/TrEMBL:Q3J6U0}	Noc_3036	proB	Glutamate 5-kinase (EC 2.7.2.11) (Gamma-glutamyl kinase) (GK)	[TP0757-TP0351 (0.5771584)]
COG1115	COG2239	Noc_2711	Noc_2711	Sodium/alanine symporter	Noc_1840	Noc_1840	Divalent cation transporter	[TP0414-TP0917 (0.53720385)]
COG1115	COG2239	Noc_2711	Noc_2711	Sodium/alanine symporter	Noc_1785	Noc_1785	Divalent cation transporter	[TP0414-TP0917 (0.53720385)]
COG1115	COG2239	Noc_2711	Noc_2711	Sodium/alanine symporter	Noc_2801	Noc_2801	Divalent cation transporter	[TP0414-TP0917 (0.53720385)]
COG0566	COG1589	Noc_0219	Noc_0219	RNA methyltransferase TrmH, group 3	Noc_2857	Noc_2857	Cell division protein FtsQ	[TP0109-TP0388 (0.8512026)]
COG0739	COG4786	Noc_0910	Noc_0910	Peptidase M23B precursor	Noc_2373	Noc_2373	Hypothetical protein {UniProtKB/TrEMBL:Q3J8L5}	[TP0782-TP0961 (0.69582695)]
COG0739	COG4786	Noc_0792	Noc_0792	Peptidase M23B precursor	Noc_2373	Noc_2373	Hypothetical protein {UniProtKB/TrEMBL:Q3J8L5}	[TP0782-TP0961 (0.69582695)]
COG0739	COG4786	Noc_2436	Noc_2436	Peptidase M23B {UniProtKB/TrEMBL:Q3J8F5}	Noc_2373	Noc_2373	Hypothetical protein {UniProtKB/TrEMBL:Q3J8L5}	[TP0782-TP0961 (0.69582695)]
COG0739	COG4786	Noc_2852	Noc_2852	Peptidase M23B {UniProtKB/TrEMBL:Q3J798}	Noc_2373	Noc_2373	Hypothetical protein {UniProtKB/TrEMBL:Q3J8L5}	[TP0782-TP0961 (0.69582695)]
COG0124	COG0546	Noc_0902	Noc_0902	Histidyl-tRNA synthetase, class IIa	Noc_2493	Noc_2493	Phosphoglycolate phosphatase (EC 3.1.3.18) (PGPase) (PGP)	[TP0641-TP0554 (0.5196431)]
COG0124	COG0546	Noc_0902	Noc_0902	Histidyl-tRNA synthetase, class IIa	Noc_0178	Noc_0178	HAD-superfamily hydrolase subfamily IA	[TP0641-TP0554 (0.5196431)]
COG0495	COG2882	Noc_2665	Noc_2665	Leucyl-tRNA synthetase {UniProtKB/TrEMBL:Q3J7S8}	Noc_2355	Noc_2355	Flagellar FliJ and related proteins	[TP0586-TP0403 (0.64541596)]
COG0457	COG1234	Noc_0166	Noc_0166	TPR repeat protein {UniProtKB/TrEMBL:Q3JEP7}	Noc_1556	Noc_1556	Hypothetical protein {UniProtKB/TrEMBL:Q3JAV7}	[TP0095-TP0819 (0.5178716)]
COG0457	COG1234	Noc_1987	Noc_1987	TPR repeat protein precursor	Noc_1556	Noc_1556	Hypothetical protein {UniProtKB/TrEMBL:Q3JAV7}	[TP0095-TP0819 (0.5178716)]
COG0457	COG1234	Noc_2765	Noc_2765	TPR repeat protein {UniProtKB/TrEMBL:Q3J7I4}	Noc_1556	Noc_1556	Hypothetical protein {UniProtKB/TrEMBL:Q3JAV7}	[TP0095-TP0819 (0.5178716)]
COG0457	COG1234	Noc_0611	Noc_0611	TPR repeat protein {UniProtKB/TrEMBL:Q3JDG6}	Noc_1556	Noc_1556	Hypothetical protein {UniProtKB/TrEMBL:Q3JAV7}	[TP0095-TP0819 (0.5178716)]
COG0457	COG1234	Noc_0511	Noc_0511	TPR repeat protein precursor	Noc_1556	Noc_1556	Hypothetical protein {UniProtKB/TrEMBL:Q3JAV7}	[TP0095-TP0819 (0.5178716)]
COG0217	COG1269	Noc_0137	Noc_0137	Hypothetical protein {UniProtKB/TrEMBL:Q3JES6}	Noc_2087	Noc_2087	V-type ATPase, 116 kDa subunit	[TP0474-TP0533 (0.71912634)]
COG0257	COG0773	Noc_2304	Noc_2304	Ribosomal protein L36 {UniProtKB/TrEMBL:Q3J8T4}	Noc_2347	Noc_2347	UDP-N-acetylmuramate,	[TP0209-TP0341 (0.6926446)]
COG0257	COG0773	Noc_2304	Noc_2304	Ribosomal protein L36 {UniProtKB/TrEMBL:Q3J8T4}	Noc_2860	murC	UDP-N-acetylmuramate--L-alanine ligase (EC 6.3.2.8) (UDP-N- acetylmuramoyl-L-alanine synthetase)	[TP0209-TP0341 (0.6926446)]
COG0457	COG2204	Noc_2765	Noc_2765	TPR repeat protein {UniProtKB/TrEMBL:Q3J7I4}	Noc_0273	Noc_0273	Sigma-54 specific transcriptional regulator, Fis	[TP0067-TP0519 (0.7741208)]
COG0457	COG2204	Noc_0511	Noc_0511	TPR repeat protein precursor	Noc_3019	Noc_3019	Two component, Sigma-54 specific, transcriptional	[TP0067-TP0519 (0.7741208)]
COG0457	COG2204	Noc_0166	Noc_0166	TPR repeat protein {UniProtKB/TrEMBL:Q3JEP7}	Noc_1911	Noc_1911	Two component sigma-54 specific, transcriptional	[TP0067-TP0519 (0.7741208)]
COG0457	COG2204	Noc_2765	Noc_2765	TPR repeat protein {UniProtKB/TrEMBL:Q3J7I4}	Noc_3019	Noc_3019	Two component, Sigma-54 specific, transcriptional	[TP0067-TP0519 (0.7741208)]
COG0457	COG2204	Noc_0611	Noc_0611	TPR repeat protein {UniProtKB/TrEMBL:Q3JDG6}	Noc_0785	Noc_0785	Two component transpcriptional regulator, fis	[TP0067-TP0519 (0.7741208)]
COG0457	COG2204	Noc_1987	Noc_1987	TPR repeat protein precursor	Noc_1623	Noc_1623	Two component, Sigma-54 specific, transcriptional	[TP0067-TP0519 (0.7741208)]
COG0457	COG2204	Noc_1987	Noc_1987	TPR repeat protein precursor	Noc_0723	Noc_0723	Two component, Sigma-54 specific, transcriptional	[TP0067-TP0519 (0.7741208)]
COG0457	COG2204	Noc_0511	Noc_0511	TPR repeat protein precursor	Noc_2362	Noc_2362	Sigma-54 specific, transcriptional regulator, Fis	[TP0067-TP0519 (0.7741208)]
COG0457	COG2204	Noc_0166	Noc_0166	TPR repeat protein {UniProtKB/TrEMBL:Q3JEP7}	Noc_3019	Noc_3019	Two component, Sigma-54 specific, transcriptional	[TP0067-TP0519 (0.7741208)]
COG0457	COG2204	Noc_2765	Noc_2765	TPR repeat protein {UniProtKB/TrEMBL:Q3J7I4}	Noc_2361	Noc_2361	Two component Sigma-54 specific, transcriptional	[TP0067-TP0519 (0.7741208)]
COG0457	COG2204	Noc_0166	Noc_0166	TPR repeat protein {UniProtKB/TrEMBL:Q3JEP7}	Noc_0785	Noc_0785	Two component transpcriptional regulator, fis	[TP0067-TP0519 (0.7741208)]
COG0457	COG2204	Noc_0166	Noc_0166	TPR repeat protein {UniProtKB/TrEMBL:Q3JEP7}	Noc_0273	Noc_0273	Sigma-54 specific transcriptional regulator, Fis	[TP0067-TP0519 (0.7741208)]
COG0457	COG2204	Noc_0611	Noc_0611	TPR repeat protein {UniProtKB/TrEMBL:Q3JDG6}	Noc_0273	Noc_0273	Sigma-54 specific transcriptional regulator, Fis	[TP0067-TP0519 (0.7741208)]
COG0457	COG2204	Noc_2765	Noc_2765	TPR repeat protein {UniProtKB/TrEMBL:Q3J7I4}	Noc_2362	Noc_2362	Sigma-54 specific, transcriptional regulator, Fis	[TP0067-TP0519 (0.7741208)]
COG0457	COG2204	Noc_0511	Noc_0511	TPR repeat protein precursor	Noc_2361	Noc_2361	Two component Sigma-54 specific, transcriptional	[TP0067-TP0519 (0.7741208)]
COG0457	COG2204	Noc_1987	Noc_1987	TPR repeat protein precursor	Noc_0273	Noc_0273	Sigma-54 specific transcriptional regulator, Fis	[TP0067-TP0519 (0.7741208)]
COG0457	COG2204	Noc_1987	Noc_1987	TPR repeat protein precursor	Noc_1911	Noc_1911	Two component sigma-54 specific, transcriptional	[TP0067-TP0519 (0.7741208)]
COG0457	COG2204	Noc_0611	Noc_0611	TPR repeat protein {UniProtKB/TrEMBL:Q3JDG6}	Noc_1997	Noc_1997	Two component transcriptional regulator, sigma-54	[TP0067-TP0519 (0.7741208)]
COG0457	COG2204	Noc_1987	Noc_1987	TPR repeat protein precursor	Noc_3019	Noc_3019	Two component, Sigma-54 specific, transcriptional	[TP0067-TP0519 (0.7741208)]
COG0457	COG2204	Noc_1987	Noc_1987	TPR repeat protein precursor	Noc_0785	Noc_0785	Two component transpcriptional regulator, fis	[TP0067-TP0519 (0.7741208)]
COG0457	COG2204	Noc_0511	Noc_0511	TPR repeat protein precursor	Noc_1623	Noc_1623	Two component, Sigma-54 specific, transcriptional	[TP0067-TP0519 (0.7741208)]
COG0457	COG2204	Noc_1987	Noc_1987	TPR repeat protein precursor	Noc_2361	Noc_2361	Two component Sigma-54 specific, transcriptional	[TP0067-TP0519 (0.7741208)]
COG0457	COG2204	Noc_2765	Noc_2765	TPR repeat protein {UniProtKB/TrEMBL:Q3J7I4}	Noc_1911	Noc_1911	Two component sigma-54 specific, transcriptional	[TP0067-TP0519 (0.7741208)]
COG0457	COG2204	Noc_0611	Noc_0611	TPR repeat protein {UniProtKB/TrEMBL:Q3JDG6}	Noc_2361	Noc_2361	Two component Sigma-54 specific, transcriptional	[TP0067-TP0519 (0.7741208)]
COG0457	COG2204	Noc_0166	Noc_0166	TPR repeat protein {UniProtKB/TrEMBL:Q3JEP7}	Noc_2362	Noc_2362	Sigma-54 specific, transcriptional regulator, Fis	[TP0067-TP0519 (0.7741208)]
COG0457	COG2204	Noc_1987	Noc_1987	TPR repeat protein precursor	Noc_2362	Noc_2362	Sigma-54 specific, transcriptional regulator, Fis	[TP0067-TP0519 (0.7741208)]
COG0457	COG2204	Noc_1987	Noc_1987	TPR repeat protein precursor	Noc_0537	Noc_0537	Sigma-54 specific transcriptional regulator,	[TP0067-TP0519 (0.7741208)]
COG0457	COG2204	Noc_1987	Noc_1987	TPR repeat protein precursor	Noc_1997	Noc_1997	Two component transcriptional regulator, sigma-54	[TP0067-TP0519 (0.7741208)]
COG0457	COG2204	Noc_0511	Noc_0511	TPR repeat protein precursor	Noc_0723	Noc_0723	Two component, Sigma-54 specific, transcriptional	[TP0067-TP0519 (0.7741208)]
COG0457	COG2204	Noc_0611	Noc_0611	TPR repeat protein {UniProtKB/TrEMBL:Q3JDG6}	Noc_1911	Noc_1911	Two component sigma-54 specific, transcriptional	[TP0067-TP0519 (0.7741208)]
COG0457	COG2204	Noc_0511	Noc_0511	TPR repeat protein precursor	Noc_1911	Noc_1911	Two component sigma-54 specific, transcriptional	[TP0067-TP0519 (0.7741208)]
COG0457	COG2204	Noc_2765	Noc_2765	TPR repeat protein {UniProtKB/TrEMBL:Q3J7I4}	Noc_0537	Noc_0537	Sigma-54 specific transcriptional regulator,	[TP0067-TP0519 (0.7741208)]
COG0457	COG2204	Noc_0611	Noc_0611	TPR repeat protein {UniProtKB/TrEMBL:Q3JDG6}	Noc_2362	Noc_2362	Sigma-54 specific, transcriptional regulator, Fis	[TP0067-TP0519 (0.7741208)]
COG0457	COG2204	Noc_0511	Noc_0511	TPR repeat protein precursor	Noc_0785	Noc_0785	Two component transpcriptional regulator, fis	[TP0067-TP0519 (0.7741208)]
COG0457	COG2204	Noc_0166	Noc_0166	TPR repeat protein {UniProtKB/TrEMBL:Q3JEP7}	Noc_0723	Noc_0723	Two component, Sigma-54 specific, transcriptional	[TP0067-TP0519 (0.7741208)]
COG0457	COG2204	Noc_2765	Noc_2765	TPR repeat protein {UniProtKB/TrEMBL:Q3J7I4}	Noc_0723	Noc_0723	Two component, Sigma-54 specific, transcriptional	[TP0067-TP0519 (0.7741208)]
COG0457	COG2204	Noc_0511	Noc_0511	TPR repeat protein precursor	Noc_0537	Noc_0537	Sigma-54 specific transcriptional regulator,	[TP0067-TP0519 (0.7741208)]
COG0457	COG2204	Noc_2765	Noc_2765	TPR repeat protein {UniProtKB/TrEMBL:Q3J7I4}	Noc_0785	Noc_0785	Two component transpcriptional regulator, fis	[TP0067-TP0519 (0.7741208)]
COG0457	COG2204	Noc_0611	Noc_0611	TPR repeat protein {UniProtKB/TrEMBL:Q3JDG6}	Noc_3019	Noc_3019	Two component, Sigma-54 specific, transcriptional	[TP0067-TP0519 (0.7741208)]
COG0457	COG2204	Noc_2765	Noc_2765	TPR repeat protein {UniProtKB/TrEMBL:Q3J7I4}	Noc_1623	Noc_1623	Two component, Sigma-54 specific, transcriptional	[TP0067-TP0519 (0.7741208)]
COG0457	COG2204	Noc_0166	Noc_0166	TPR repeat protein {UniProtKB/TrEMBL:Q3JEP7}	Noc_2361	Noc_2361	Two component Sigma-54 specific, transcriptional	[TP0067-TP0519 (0.7741208)]
COG0457	COG2204	Noc_0166	Noc_0166	TPR repeat protein {UniProtKB/TrEMBL:Q3JEP7}	Noc_0537	Noc_0537	Sigma-54 specific transcriptional regulator,	[TP0067-TP0519 (0.7741208)]
COG0457	COG2204	Noc_0511	Noc_0511	TPR repeat protein precursor	Noc_1997	Noc_1997	Two component transcriptional regulator, sigma-54	[TP0067-TP0519 (0.7741208)]
COG0457	COG2204	Noc_0166	Noc_0166	TPR repeat protein {UniProtKB/TrEMBL:Q3JEP7}	Noc_1623	Noc_1623	Two component, Sigma-54 specific, transcriptional	[TP0067-TP0519 (0.7741208)]
COG0457	COG2204	Noc_0511	Noc_0511	TPR repeat protein precursor	Noc_0273	Noc_0273	Sigma-54 specific transcriptional regulator, Fis	[TP0067-TP0519 (0.7741208)]
COG0457	COG2204	Noc_0166	Noc_0166	TPR repeat protein {UniProtKB/TrEMBL:Q3JEP7}	Noc_1997	Noc_1997	Two component transcriptional regulator, sigma-54	[TP0067-TP0519 (0.7741208)]
COG0457	COG2204	Noc_0611	Noc_0611	TPR repeat protein {UniProtKB/TrEMBL:Q3JDG6}	Noc_0537	Noc_0537	Sigma-54 specific transcriptional regulator,	[TP0067-TP0519 (0.7741208)]
COG0457	COG2204	Noc_0611	Noc_0611	TPR repeat protein {UniProtKB/TrEMBL:Q3JDG6}	Noc_1623	Noc_1623	Two component, Sigma-54 specific, transcriptional	[TP0067-TP0519 (0.7741208)]
COG0457	COG2204	Noc_0611	Noc_0611	TPR repeat protein {UniProtKB/TrEMBL:Q3JDG6}	Noc_0723	Noc_0723	Two component, Sigma-54 specific, transcriptional	[TP0067-TP0519 (0.7741208)]
COG0457	COG2204	Noc_2765	Noc_2765	TPR repeat protein {UniProtKB/TrEMBL:Q3J7I4}	Noc_1997	Noc_1997	Two component transcriptional regulator, sigma-54	[TP0067-TP0519 (0.7741208)]
COG2208	COG2239	Noc_0964	Noc_0964	Stage II sporulation E {UniProtKB/TrEMBL:Q3JCH2}	Noc_1840	Noc_1840	Divalent cation transporter	[TP0218-TP0917 (0.6618409)]
COG2208	COG2239	Noc_0964	Noc_0964	Stage II sporulation E {UniProtKB/TrEMBL:Q3JCH2}	Noc_1785	Noc_1785	Divalent cation transporter	[TP0218-TP0917 (0.6618409)]
COG2208	COG2239	Noc_0964	Noc_0964	Stage II sporulation E {UniProtKB/TrEMBL:Q3JCH2}	Noc_2801	Noc_2801	Divalent cation transporter	[TP0218-TP0917 (0.6618409)]
COG2208	COG2239	Noc_0206	Noc_0206	Protein phosphatase 2C-like, stage II sporulation	Noc_2801	Noc_2801	Divalent cation transporter	[TP0218-TP0917 (0.6618409)]
COG2208	COG2239	Noc_0206	Noc_0206	Protein phosphatase 2C-like, stage II sporulation	Noc_1785	Noc_1785	Divalent cation transporter	[TP0218-TP0917 (0.6618409)]
COG2208	COG2239	Noc_0206	Noc_0206	Protein phosphatase 2C-like, stage II sporulation	Noc_1840	Noc_1840	Divalent cation transporter	[TP0218-TP0917 (0.6618409)]
COG0257	COG0681	Noc_2304	Noc_2304	Ribosomal protein L36 {UniProtKB/TrEMBL:Q3J8T4}	Noc_2460	Noc_2460	Peptidase S26A, signal peptidase I	[TP0209-TP0926 (0.69083804)]
COG0526	COG1843	Noc_0216	Noc_0216	Glutaredoxin 2 {UniProtKB/TrEMBL:Q3JEK0}	Noc_2376	Noc_2376	Flagellar hook capping protein	[TP0100-TP0728 (0.58155864)]
COG0526	COG1843	Noc_0551	Noc_0551	DSBA oxidoreductase precursor	Noc_2376	Noc_2376	Flagellar hook capping protein	[TP0100-TP0728 (0.58155864)]
COG0526	COG1843	Noc_1054	Noc_1054	Thioredoxin {UniProtKB/TrEMBL:Q3JC84}	Noc_2376	Noc_2376	Flagellar hook capping protein	[TP0100-TP0728 (0.58155864)]
COG0526	COG1843	Noc_1223	Noc_1223	Hypothetical protein precursor	Noc_2376	Noc_2376	Flagellar hook capping protein	[TP0100-TP0728 (0.58155864)]
COG0526	COG1843	Noc_0942	Noc_0942	Periplasmic protein thiol-disulfide	Noc_2376	Noc_2376	Flagellar hook capping protein	[TP0100-TP0728 (0.58155864)]
COG0526	COG1843	Noc_1376	Noc_1376	Hypothetical protein {UniProtKB/TrEMBL:Q3JBC6}	Noc_2376	Noc_2376	Flagellar hook capping protein	[TP0100-TP0728 (0.58155864)]
COG0526	COG1843	Noc_2583	Noc_2583	Thioredoxin {UniProtKB/TrEMBL:Q3J810}	Noc_2376	Noc_2376	Flagellar hook capping protein	[TP0100-TP0728 (0.58155864)]
COG0526	COG1843	Noc_0989	Noc_0989	Hypothetical protein {UniProtKB/TrEMBL:Q3JCE8}	Noc_2376	Noc_2376	Flagellar hook capping protein	[TP0100-TP0728 (0.58155864)]
COG0768	COG1344	Noc_2867	Noc_2867	Peptidoglycan glycosyltransferase	Noc_2367	Noc_2367	Flagellin {UniProtKB/TrEMBL:Q3J8M1}	[TP0760-TP0870 (0.7190043)]
COG0768	COG1344	Noc_2867	Noc_2867	Peptidoglycan glycosyltransferase	Noc_2368	Noc_2368	Flagellin-like {UniProtKB/TrEMBL:Q3J8M0}	[TP0760-TP0870 (0.7190043)]
COG1121	COG2204	Noc_2422	Noc_2422	ABC transporter, ATPase subunit	Noc_0537	Noc_0537	Sigma-54 specific transcriptional regulator,	[TP0035-TP0519 (0.5085169)]
COG1121	COG2204	Noc_2422	Noc_2422	ABC transporter, ATPase subunit	Noc_3019	Noc_3019	Two component, Sigma-54 specific, transcriptional	[TP0035-TP0519 (0.5085169)]
COG1121	COG2204	Noc_2422	Noc_2422	ABC transporter, ATPase subunit	Noc_2361	Noc_2361	Two component Sigma-54 specific, transcriptional	[TP0035-TP0519 (0.5085169)]
COG1121	COG2204	Noc_2422	Noc_2422	ABC transporter, ATPase subunit	Noc_0273	Noc_0273	Sigma-54 specific transcriptional regulator, Fis	[TP0035-TP0519 (0.5085169)]
COG1121	COG2204	Noc_2422	Noc_2422	ABC transporter, ATPase subunit	Noc_1997	Noc_1997	Two component transcriptional regulator, sigma-54	[TP0035-TP0519 (0.5085169)]
COG1121	COG2204	Noc_2422	Noc_2422	ABC transporter, ATPase subunit	Noc_0723	Noc_0723	Two component, Sigma-54 specific, transcriptional	[TP0035-TP0519 (0.5085169)]
COG1121	COG2204	Noc_2422	Noc_2422	ABC transporter, ATPase subunit	Noc_1911	Noc_1911	Two component sigma-54 specific, transcriptional	[TP0035-TP0519 (0.5085169)]
COG1121	COG2204	Noc_2422	Noc_2422	ABC transporter, ATPase subunit	Noc_0785	Noc_0785	Two component transpcriptional regulator, fis	[TP0035-TP0519 (0.5085169)]
COG1121	COG2204	Noc_2422	Noc_2422	ABC transporter, ATPase subunit	Noc_2362	Noc_2362	Sigma-54 specific, transcriptional regulator, Fis	[TP0035-TP0519 (0.5085169)]
COG1121	COG2204	Noc_2422	Noc_2422	ABC transporter, ATPase subunit	Noc_1623	Noc_1623	Two component, Sigma-54 specific, transcriptional	[TP0035-TP0519 (0.5085169)]
COG0528	COG4591	Noc_0810	Noc_0810	Uridylate kinase {UniProtKB/TrEMBL:Q3JCX3}	Noc_2669	Noc_2669	Lipoprotein releasing system, transmembrane	[TP0099-TP0580 (0.8561369)]
COG0228	COG0546	Noc_2260	rpsP	Ribosomal protein S16 {UniProtKB/TrEMBL:Q3J8X8}	Noc_0178	Noc_0178	HAD-superfamily hydrolase subfamily IA	[TP0905-TP0554 (0.5352583)]
COG0228	COG0546	Noc_2260	rpsP	Ribosomal protein S16 {UniProtKB/TrEMBL:Q3J8X8}	Noc_2493	Noc_2493	Phosphoglycolate phosphatase (EC 3.1.3.18) (PGPase) (PGP)	[TP0905-TP0554 (0.5352583)]
COG0503	COG1488	Noc_0169	Noc_0169	Adenine phosphoribosyl transferase	Noc_1009	Noc_1009	Nicotinate phosphoribosyltransferase related	[TP1039-TP0628 (0.6658587)]
COG0770	COG2001	Noc_2865	Noc_2865	UDP-N-acetylmuramoylalanyl-D-glutamyl-2,	Noc_2870	mraZ	Hypothetical protein {UniProtKB/TrEMBL:Q3J780}	[TP0386-TP0383 (0.8315325)]
COG0051	COG2204	Noc_2325	rpsJ	Ribosomal protein S10 {UniProtKB/TrEMBL:Q3J8R3}	Noc_1911	Noc_1911	Two component sigma-54 specific, transcriptional	[TP0188-TP0519 (0.6307204)]
COG0051	COG2204	Noc_2325	rpsJ	Ribosomal protein S10 {UniProtKB/TrEMBL:Q3J8R3}	Noc_2362	Noc_2362	Sigma-54 specific, transcriptional regulator, Fis	[TP0188-TP0519 (0.6307204)]
COG0051	COG2204	Noc_2325	rpsJ	Ribosomal protein S10 {UniProtKB/TrEMBL:Q3J8R3}	Noc_1997	Noc_1997	Two component transcriptional regulator, sigma-54	[TP0188-TP0519 (0.6307204)]
COG0051	COG2204	Noc_2325	rpsJ	Ribosomal protein S10 {UniProtKB/TrEMBL:Q3J8R3}	Noc_0723	Noc_0723	Two component, Sigma-54 specific, transcriptional	[TP0188-TP0519 (0.6307204)]
COG0051	COG2204	Noc_2325	rpsJ	Ribosomal protein S10 {UniProtKB/TrEMBL:Q3J8R3}	Noc_0785	Noc_0785	Two component transpcriptional regulator, fis	[TP0188-TP0519 (0.6307204)]
COG0051	COG2204	Noc_2325	rpsJ	Ribosomal protein S10 {UniProtKB/TrEMBL:Q3J8R3}	Noc_0273	Noc_0273	Sigma-54 specific transcriptional regulator, Fis	[TP0188-TP0519 (0.6307204)]
COG0051	COG2204	Noc_2325	rpsJ	Ribosomal protein S10 {UniProtKB/TrEMBL:Q3J8R3}	Noc_3019	Noc_3019	Two component, Sigma-54 specific, transcriptional	[TP0188-TP0519 (0.6307204)]
COG0051	COG2204	Noc_2325	rpsJ	Ribosomal protein S10 {UniProtKB/TrEMBL:Q3J8R3}	Noc_2361	Noc_2361	Two component Sigma-54 specific, transcriptional	[TP0188-TP0519 (0.6307204)]
COG0051	COG2204	Noc_2325	rpsJ	Ribosomal protein S10 {UniProtKB/TrEMBL:Q3J8R3}	Noc_0537	Noc_0537	Sigma-54 specific transcriptional regulator,	[TP0188-TP0519 (0.6307204)]
COG0051	COG2204	Noc_2325	rpsJ	Ribosomal protein S10 {UniProtKB/TrEMBL:Q3J8R3}	Noc_1623	Noc_1623	Two component, Sigma-54 specific, transcriptional	[TP0188-TP0519 (0.6307204)]
COG0249	COG0546	Noc_0919	mutS	MutS 1 protein {UniProtKB/TrEMBL:Q3JCL5}	Noc_2493	Noc_2493	Phosphoglycolate phosphatase (EC 3.1.3.18) (PGPase) (PGP)	[TP0328-TP0554 (0.5196431)]
COG0249	COG0546	Noc_0919	mutS	MutS 1 protein {UniProtKB/TrEMBL:Q3JCL5}	Noc_0178	Noc_0178	HAD-superfamily hydrolase subfamily IA	[TP0328-TP0554 (0.5196431)]
COG0234	COG0803	Noc_2922	Noc_2922	Chaperonin Cpn10 {UniProtKB/TrEMBL:Q3J728}	Noc_2423	Noc_2423	Periplasmic solute binding protein precursor	[TP1013-TP0163 (0.67160416)]
COG0162	COG2834	Noc_0911	tyrS	Tyrosyl-tRNA synthetase (EC 6.1.1.1) (Tyrosine--tRNA ligase) (TyrRS)	Noc_0348	Noc_0348	Outer membrane lipoprotein carrier protein LolA	[TP0834-TP0333 (0.5313641)]
COG0342	COG0546	Noc_2350	Noc_2350	SecD export membrane protein precursor	Noc_2493	Noc_2493	Phosphoglycolate phosphatase (EC 3.1.3.18) (PGPase) (PGP)	[TP0410-TP0554 (0.6160348)]
COG0342	COG0546	Noc_2350	Noc_2350	SecD export membrane protein precursor	Noc_0178	Noc_0178	HAD-superfamily hydrolase subfamily IA	[TP0410-TP0554 (0.6160348)]
COG0457	COG1536	Noc_0511	Noc_0511	TPR repeat protein precursor	Noc_2358	Noc_2358	Flagellar motor switch protein FliG	[TP0648-TP0400 (0.69805074)]
COG0457	COG1536	Noc_2765	Noc_2765	TPR repeat protein {UniProtKB/TrEMBL:Q3J7I4}	Noc_2358	Noc_2358	Flagellar motor switch protein FliG	[TP0648-TP0400 (0.69805074)]
COG0457	COG1536	Noc_1987	Noc_1987	TPR repeat protein precursor	Noc_2358	Noc_2358	Flagellar motor switch protein FliG	[TP0648-TP0400 (0.69805074)]
COG0457	COG1536	Noc_0611	Noc_0611	TPR repeat protein {UniProtKB/TrEMBL:Q3JDG6}	Noc_2358	Noc_2358	Flagellar motor switch protein FliG	[TP0648-TP0400 (0.69805074)]
COG0457	COG1536	Noc_0166	Noc_0166	TPR repeat protein {UniProtKB/TrEMBL:Q3JEP7}	Noc_2358	Noc_2358	Flagellar motor switch protein FliG	[TP0648-TP0400 (0.69805074)]
COG0227	COG0492	Noc_2640	Noc_2640	Ribosomal protein L28 {UniProtKB/TrEMBL:Q3J7V3}	Noc_0345	Noc_0345	Thioredoxin reductase precursor	[TP0362-TP0814 (0.801083)]
COG0051	COG1192	Noc_2325	rpsJ	Ribosomal protein S10 {UniProtKB/TrEMBL:Q3J8R3}	Noc_3083	Noc_3083	Cobyrinic acid a,c-diamide synthase	[TP0188-TP0272 (0.7732025)]
COG0098	COG0803	Noc_2307	rpsE	Ribosomal protein S5 {UniProtKB/TrEMBL:Q3J8T1}	Noc_2423	Noc_2423	Periplasmic solute binding protein precursor	[TP0206-TP0163 (0.74372905)]
COG0249	COG0457	Noc_0919	mutS	MutS 1 protein {UniProtKB/TrEMBL:Q3JCL5}	Noc_0511	Noc_0511	TPR repeat protein precursor	[TP0328-TP0095 (0.63719666)]
COG0249	COG0457	Noc_0919	mutS	MutS 1 protein {UniProtKB/TrEMBL:Q3JCL5}	Noc_2765	Noc_2765	TPR repeat protein {UniProtKB/TrEMBL:Q3J7I4}	[TP0328-TP0095 (0.63719666)]
COG0249	COG0457	Noc_0919	mutS	MutS 1 protein {UniProtKB/TrEMBL:Q3JCL5}	Noc_0166	Noc_0166	TPR repeat protein {UniProtKB/TrEMBL:Q3JEP7}	[TP0328-TP0095 (0.63719666)]
COG0249	COG0457	Noc_0919	mutS	MutS 1 protein {UniProtKB/TrEMBL:Q3JCL5}	Noc_1987	Noc_1987	TPR repeat protein precursor	[TP0328-TP0095 (0.63719666)]
COG0249	COG0457	Noc_0919	mutS	MutS 1 protein {UniProtKB/TrEMBL:Q3JCL5}	Noc_0611	Noc_0611	TPR repeat protein {UniProtKB/TrEMBL:Q3JDG6}	[TP0328-TP0095 (0.63719666)]
COG0442	COG0459	Noc_0897	Noc_0897	Prolyl-tRNA synthetase precursor	Noc_2921	Noc_2921	Chaperonin Cpn60/TCP-1 {UniProtKB/TrEMBL:Q3J729}	[TP0160-TP0030 (0.7719589)]
COG0255	COG1354	Noc_2316	Noc_2316	Ribosomal protein L29 {UniProtKB/TrEMBL:Q3J8S2}	Noc_1039	Noc_1039	Chromosome segregation and condensation protein	[TP0197-TP0691 (0.70609456)]
COG0341	COG2239	Noc_2349	Noc_2349	SecF protein precursor {UniProtKB/TrEMBL:Q3J8N9}	Noc_1785	Noc_1785	Divalent cation transporter	[TP0411-TP0917 (0.6093018)]
COG0341	COG2239	Noc_2349	Noc_2349	SecF protein precursor {UniProtKB/TrEMBL:Q3J8N9}	Noc_2801	Noc_2801	Divalent cation transporter	[TP0411-TP0917 (0.6093018)]
COG0341	COG2239	Noc_2349	Noc_2349	SecF protein precursor {UniProtKB/TrEMBL:Q3J8N9}	Noc_1840	Noc_1840	Divalent cation transporter	[TP0411-TP0917 (0.6093018)]
COG0036	COG1573	Noc_2492	Noc_2492	Ribulose-phosphate 3-epimerase	Noc_1085	Noc_1085	Phage SPO1 DNA polymerase-related protein	[TP0945-TP0229 (0.685165)]
COG0036	COG1573	Noc_2492	Noc_2492	Ribulose-phosphate 3-epimerase	Noc_2515	Noc_2515	Phage SPO1 DNA polymerase-related protein	[TP0945-TP0229 (0.685165)]
COG0217	COG0481	Noc_0137	Noc_0137	Hypothetical protein {UniProtKB/TrEMBL:Q3JES6}	Noc_2461	lepA	Small GTP-binding protein, LepA	[TP0474-TP0510 (0.76600474)]
COG0178	COG0357	Noc_0078	Noc_0078	Excinuclease ABC, A subunit	Noc_3084	Noc_3084	Glucose inhibited division protein	[TP0514-TP0946 (0.8569251)]
COG0178	COG0357	Noc_3021	Noc_3021	Excinuclease ABC, A subunit	Noc_3084	Noc_3084	Glucose inhibited division protein	[TP0514-TP0946 (0.8569251)]
COG1815	COG1843	Noc_2378	Noc_2378	Flagellar basal-body rod protein FlgB	Noc_2376	Noc_2376	Flagellar hook capping protein	[TP0396-TP0728 (0.83050734)]
COG0592	COG1580	Noc_0002	Noc_0002	DNA-directed DNA polymerase	Noc_2166	Noc_2166	Flagellar basal body-associated protein FliL	[TP0002-TP0378 (0.79585755)]
COG0472	COG2239	Noc_2476	Noc_2476	Glycosyl transferase, family 4	Noc_1785	Noc_1785	Divalent cation transporter	[TP0345-TP0917 (0.5059451)]
COG0472	COG2239	Noc_2864	mraY	Phospho-N-acetylmuramoyl-pentapeptide-transferase (EC 2.7.8.13) (UDP- MurNAc-pentapeptide phosphotransferase)	Noc_1785	Noc_1785	Divalent cation transporter	[TP0345-TP0917 (0.5059451)]
COG0472	COG2239	Noc_2864	mraY	Phospho-N-acetylmuramoyl-pentapeptide-transferase (EC 2.7.8.13) (UDP- MurNAc-pentapeptide phosphotransferase)	Noc_2801	Noc_2801	Divalent cation transporter	[TP0345-TP0917 (0.5059451)]
COG0472	COG2239	Noc_2476	Noc_2476	Glycosyl transferase, family 4	Noc_1840	Noc_1840	Divalent cation transporter	[TP0345-TP0917 (0.5059451)]
COG0472	COG2239	Noc_2476	Noc_2476	Glycosyl transferase, family 4	Noc_2801	Noc_2801	Divalent cation transporter	[TP0345-TP0917 (0.5059451)]
COG0472	COG2239	Noc_2864	mraY	Phospho-N-acetylmuramoyl-pentapeptide-transferase (EC 2.7.8.13) (UDP- MurNAc-pentapeptide phosphotransferase)	Noc_1840	Noc_1840	Divalent cation transporter	[TP0345-TP0917 (0.5059451)]
COG0330	COG0772	Noc_2587	Noc_2587	HflC-like protein precursor	Noc_2862	Noc_2862	Cell cycle protein, FtsW precursor	[TP0113-TP0501 (0.70068353)]
COG0330	COG0772	Noc_2588	Noc_2588	HflK-like protein precursor	Noc_2862	Noc_2862	Cell cycle protein, FtsW precursor	[TP0113-TP0501 (0.70068353)]
COG0330	COG0772	Noc_1635	Noc_1635	Band 7 protein {UniProtKB/TrEMBL:Q3JAN9}	Noc_2862	Noc_2862	Cell cycle protein, FtsW precursor	[TP0113-TP0501 (0.70068353)]
COG0442	COG1843	Noc_0897	Noc_0897	Prolyl-tRNA synthetase precursor	Noc_2376	Noc_2376	Flagellar hook capping protein	[TP0160-TP0728 (0.50152636)]
COG0840	COG1558	Noc_0128	Noc_0128	Chemotaxis sensory transducer	Noc_2377	Noc_2377	Flagellar basal-body rod protein FlgC	[TP0640-TP0397 (0.8569927)]
COG0267	COG2137	Noc_2641	Noc_2641	Ribosomal protein L33 {UniProtKB/TrEMBL:Q3J7V2}	Noc_0925	Noc_0925	Regulatory protein RecX	[TP0234-TP1023 (0.5769722)]
COG1109	COG1488	Noc_2994	Noc_2994	Phosphomannomutase {UniProtKB/TrEMBL:Q3J6W0}	Noc_1009	Noc_1009	Nicotinate phosphoribosyltransferase related	[TP0413-TP0628 (0.6598422)]
COG1109	COG1488	Noc_2567	glmM	Phosphoglucosamine mutase (EC 5.4.2.10)	Noc_1009	Noc_1009	Nicotinate phosphoribosyltransferase related	[TP0413-TP0628 (0.6598422)]
COG1214	COG1509	Noc_0917	Noc_0917	Peptidase M22, glycoprotease	Noc_2627	Noc_2627	Hypothetical protein {UniProtKB/TrEMBL:Q3J7W6}	[TP0876-TP0121 (0.53793955)]
COG0143	COG0217	Noc_0971	Noc_0971	Methionyl-tRNA synthetase, class Ia	Noc_0137	Noc_0137	Hypothetical protein {UniProtKB/TrEMBL:Q3JES6}	[TP0798-TP0474 (0.7790581)]
COG0357	COG0442	Noc_3084	Noc_3084	Glucose inhibited division protein	Noc_0897	Noc_0897	Prolyl-tRNA synthetase precursor	[TP0946-TP0160 (0.6515529)]
COG0566	COG2204	Noc_0219	Noc_0219	RNA methyltransferase TrmH, group 3	Noc_0723	Noc_0723	Two component, Sigma-54 specific, transcriptional	[TP0054-TP0519 (0.63495165)]
COG0566	COG2204	Noc_0219	Noc_0219	RNA methyltransferase TrmH, group 3	Noc_3019	Noc_3019	Two component, Sigma-54 specific, transcriptional	[TP0054-TP0519 (0.63495165)]
COG0566	COG2204	Noc_0219	Noc_0219	RNA methyltransferase TrmH, group 3	Noc_0273	Noc_0273	Sigma-54 specific transcriptional regulator, Fis	[TP0054-TP0519 (0.63495165)]
COG0566	COG2204	Noc_0219	Noc_0219	RNA methyltransferase TrmH, group 3	Noc_0785	Noc_0785	Two component transpcriptional regulator, fis	[TP0054-TP0519 (0.63495165)]
COG0566	COG2204	Noc_0219	Noc_0219	RNA methyltransferase TrmH, group 3	Noc_2361	Noc_2361	Two component Sigma-54 specific, transcriptional	[TP0054-TP0519 (0.63495165)]
COG0566	COG2204	Noc_0219	Noc_0219	RNA methyltransferase TrmH, group 3	Noc_1997	Noc_1997	Two component transcriptional regulator, sigma-54	[TP0054-TP0519 (0.63495165)]
COG0566	COG2204	Noc_0219	Noc_0219	RNA methyltransferase TrmH, group 3	Noc_2362	Noc_2362	Sigma-54 specific, transcriptional regulator, Fis	[TP0054-TP0519 (0.63495165)]
COG0566	COG2204	Noc_0219	Noc_0219	RNA methyltransferase TrmH, group 3	Noc_1911	Noc_1911	Two component sigma-54 specific, transcriptional	[TP0054-TP0519 (0.63495165)]
COG0566	COG2204	Noc_0219	Noc_0219	RNA methyltransferase TrmH, group 3	Noc_0537	Noc_0537	Sigma-54 specific transcriptional regulator,	[TP0054-TP0519 (0.63495165)]
COG0566	COG2204	Noc_0219	Noc_0219	RNA methyltransferase TrmH, group 3	Noc_1623	Noc_1623	Two component, Sigma-54 specific, transcriptional	[TP0054-TP0519 (0.63495165)]
COG0290	COG0724	Noc_1141	Noc_1141	Initiation factor 3 {UniProtKB/TrEMBL:Q3JC01}	Noc_2769	Noc_2769	RNA-binding protein, RNP-1	[TP0850-TP0356 (0.81817394)]
COG0290	COG0724	Noc_1141	Noc_1141	Initiation factor 3 {UniProtKB/TrEMBL:Q3JC01}	Noc_2610	Noc_2610	RNA-binding protein, RNP-1	[TP0850-TP0356 (0.81817394)]
COG0457	COG1256	Noc_0611	Noc_0611	TPR repeat protein {UniProtKB/TrEMBL:Q3JDG6}	Noc_2369	Noc_2369	Hypothetical protein precursor	[TP0067-TP0660 (0.6278126)]
COG0457	COG1256	Noc_2765	Noc_2765	TPR repeat protein {UniProtKB/TrEMBL:Q3J7I4}	Noc_2369	Noc_2369	Hypothetical protein precursor	[TP0067-TP0660 (0.6278126)]
COG0457	COG1256	Noc_0511	Noc_0511	TPR repeat protein precursor	Noc_2369	Noc_2369	Hypothetical protein precursor	[TP0067-TP0660 (0.6278126)]
COG0457	COG1256	Noc_1987	Noc_1987	TPR repeat protein precursor	Noc_2369	Noc_2369	Hypothetical protein precursor	[TP0067-TP0660 (0.6278126)]
COG0457	COG1256	Noc_0166	Noc_0166	TPR repeat protein {UniProtKB/TrEMBL:Q3JEP7}	Noc_2369	Noc_2369	Hypothetical protein precursor	[TP0067-TP0660 (0.6278126)]
COG0564	COG1200	Noc_2844	Noc_2844	Pseudouridine synthase, RluD	Noc_1216	Noc_1216	ATP-dependent DNA helicase RecG	[TP0339-TP0687 (0.85149276)]
COG0564	COG1200	Noc_2550	Noc_2550	Pseudouridine synthase, RluD	Noc_1216	Noc_1216	ATP-dependent DNA helicase RecG	[TP0339-TP0687 (0.85149276)]
COG0772	COG1115	Noc_2862	Noc_2862	Cell cycle protein, FtsW precursor	Noc_2711	Noc_2711	Sodium/alanine symporter	[TP0501-TP0998 (0.70629925)]
COG0457	COG2812	Noc_1987	Noc_1987	TPR repeat protein precursor	Noc_2593	Noc_2593	DNA-directed DNA polymerase	[TP0067-TP1005 (0.5652097)]
COG0457	COG2812	Noc_2765	Noc_2765	TPR repeat protein {UniProtKB/TrEMBL:Q3J7I4}	Noc_2593	Noc_2593	DNA-directed DNA polymerase	[TP0067-TP1005 (0.5652097)]
COG0457	COG2812	Noc_0511	Noc_0511	TPR repeat protein precursor	Noc_2593	Noc_2593	DNA-directed DNA polymerase	[TP0067-TP1005 (0.5652097)]
COG0457	COG2812	Noc_0166	Noc_0166	TPR repeat protein {UniProtKB/TrEMBL:Q3JEP7}	Noc_2593	Noc_2593	DNA-directed DNA polymerase	[TP0067-TP1005 (0.5652097)]
COG0457	COG2812	Noc_0611	Noc_0611	TPR repeat protein {UniProtKB/TrEMBL:Q3JDG6}	Noc_2593	Noc_2593	DNA-directed DNA polymerase	[TP0067-TP1005 (0.5652097)]
COG0036	COG1516	Noc_2492	Noc_2492	Ribulose-phosphate 3-epimerase	Noc_2364	Noc_2364	Flagellar protein FliS {UniProtKB/TrEMBL:Q3J8M4}	[TP0945-TP0943 (0.573118)]
COG0237	COG1493	Noc_0309	coaE	Dephospho-CoA kinase (EC 2.7.1.24) (Dephosphocoenzyme A kinase)	Noc_2796	Noc_2796	HPr kinase/phosphatase {UniProtKB/TrEMBL:Q3J7F3}	[TP0296-TP0591 (0.7885255)]
COG0124	COG0124	Noc_0902	Noc_0902	Histidyl-tRNA synthetase, class IIa	Noc_0902	Noc_0902	Histidyl-tRNA synthetase, class IIa	[TP0641-TP0641 (0.67365265)]
COG0768	COG0815	Noc_2867	Noc_2867	Peptidoglycan glycosyltransferase	Noc_0241	Noc_0241	Apolipoprotein N-acyltransferase	[TP0500-TP0252 (0.87159187)]
COG0420	COG1256	Noc_0703	Noc_0703	Exonuclease SbcD {UniProtKB/TrEMBL:Q3JD79}	Noc_2369	Noc_2369	Hypothetical protein precursor	[TP0626-TP0660 (0.6120698)]
COG0442	COG1344	Noc_0897	Noc_0897	Prolyl-tRNA synthetase precursor	Noc_2367	Noc_2367	Flagellin {UniProtKB/TrEMBL:Q3J8M1}	[TP0160-TP0792 (0.6929264), TP0160-TP0659 (0.5927278)]
COG0442	COG1344	Noc_0897	Noc_0897	Prolyl-tRNA synthetase precursor	Noc_2368	Noc_2368	Flagellin-like {UniProtKB/TrEMBL:Q3J8M0}	[TP0160-TP0792 (0.6929264), TP0160-TP0659 (0.5927278)]
COG0211	COG1536	Noc_3034	Noc_3034	Ribosomal protein L27 {UniProtKB/TrEMBL:Q3J6S1}	Noc_2358	Noc_2358	Flagellar motor switch protein FliG	[TP0743-TP0400 (0.6311798)]
COG1558	COG4591	Noc_2377	Noc_2377	Flagellar basal-body rod protein FlgC	Noc_2669	Noc_2669	Lipoprotein releasing system, transmembrane	[TP0397-TP0582 (0.5810855)]
COG0486	COG0803	Noc_3086	Noc_3086	TRNA modification GTPase TrmE	Noc_2423	Noc_2423	Periplasmic solute binding protein precursor	[TP0550-TP0163 (0.74372905)]
COG1536	COG1595	Noc_2358	Noc_2358	Flagellar motor switch protein FliG	Noc_2466	Noc_2466	Sigma 24, FecI-like, ECF family	[TP0400-TP0092 (0.64304686)]
COG1536	COG1595	Noc_2358	Noc_2358	Flagellar motor switch protein FliG	Noc_1474	Noc_1474	ECF sigma factor {UniProtKB/TrEMBL:Q3JB36}	[TP0400-TP0092 (0.64304686)]
COG1558	COG4786	Noc_2377	Noc_2377	Flagellar basal-body rod protein FlgC	Noc_2373	Noc_2373	Hypothetical protein {UniProtKB/TrEMBL:Q3J8L5}	[TP0397-TP0961 (0.74447966)]
COG0012	COG0608	Noc_0517	Noc_0517	GTP-binding protein, HSR1-related	Noc_1189	Noc_1189	RecJ exonuclease {UniProtKB/TrEMBL:Q3JBV5}	[TP0124-TP0704 (0.626838)]
COG1214	COG1773	Noc_0917	Noc_0917	Peptidase M22, glycoprotease	Noc_0605	Noc_0605	Rubredoxin-type Fe(Cys)4 protein	[TP0876-TP0991 (0.57776016)]
COG0739	COG0773	Noc_2436	Noc_2436	Peptidase M23B {UniProtKB/TrEMBL:Q3J8F5}	Noc_2347	Noc_2347	UDP-N-acetylmuramate,	[TP0782-TP0341 (0.8145237)]
COG0739	COG0773	Noc_0910	Noc_0910	Peptidase M23B precursor	Noc_2860	murC	UDP-N-acetylmuramate--L-alanine ligase (EC 6.3.2.8) (UDP-N- acetylmuramoyl-L-alanine synthetase)	[TP0782-TP0341 (0.8145237)]
COG0739	COG0773	Noc_2852	Noc_2852	Peptidase M23B {UniProtKB/TrEMBL:Q3J798}	Noc_2860	murC	UDP-N-acetylmuramate--L-alanine ligase (EC 6.3.2.8) (UDP-N- acetylmuramoyl-L-alanine synthetase)	[TP0782-TP0341 (0.8145237)]
COG0739	COG0773	Noc_2852	Noc_2852	Peptidase M23B {UniProtKB/TrEMBL:Q3J798}	Noc_2347	Noc_2347	UDP-N-acetylmuramate,	[TP0782-TP0341 (0.8145237)]
COG0739	COG0773	Noc_0792	Noc_0792	Peptidase M23B precursor	Noc_2860	murC	UDP-N-acetylmuramate--L-alanine ligase (EC 6.3.2.8) (UDP-N- acetylmuramoyl-L-alanine synthetase)	[TP0782-TP0341 (0.8145237)]
COG0739	COG0773	Noc_2436	Noc_2436	Peptidase M23B {UniProtKB/TrEMBL:Q3J8F5}	Noc_2860	murC	UDP-N-acetylmuramate--L-alanine ligase (EC 6.3.2.8) (UDP-N- acetylmuramoyl-L-alanine synthetase)	[TP0782-TP0341 (0.8145237)]
COG0739	COG0773	Noc_0792	Noc_0792	Peptidase M23B precursor	Noc_2347	Noc_2347	UDP-N-acetylmuramate,	[TP0782-TP0341 (0.8145237)]
COG0739	COG0773	Noc_0910	Noc_0910	Peptidase M23B precursor	Noc_2347	Noc_2347	UDP-N-acetylmuramate,	[TP0782-TP0341 (0.8145237)]
COG0050	COG0457	Noc_2338	Noc_2338	Translation elongation factor Tu	Noc_2765	Noc_2765	TPR repeat protein {UniProtKB/TrEMBL:Q3J7I4}	[TP0187-TP0067 (0.7854602)]
COG0050	COG0457	Noc_2338	Noc_2338	Translation elongation factor Tu	Noc_0511	Noc_0511	TPR repeat protein precursor	[TP0187-TP0067 (0.7854602)]
COG0050	COG0457	Noc_2326	Noc_2326	Translation elongation factor Tu	Noc_0611	Noc_0611	TPR repeat protein {UniProtKB/TrEMBL:Q3JDG6}	[TP0187-TP0067 (0.7854602)]
COG0050	COG0457	Noc_2326	Noc_2326	Translation elongation factor Tu	Noc_0166	Noc_0166	TPR repeat protein {UniProtKB/TrEMBL:Q3JEP7}	[TP0187-TP0067 (0.7854602)]
COG0050	COG0457	Noc_2326	Noc_2326	Translation elongation factor Tu	Noc_1987	Noc_1987	TPR repeat protein precursor	[TP0187-TP0067 (0.7854602)]
COG0050	COG0457	Noc_2338	Noc_2338	Translation elongation factor Tu	Noc_0611	Noc_0611	TPR repeat protein {UniProtKB/TrEMBL:Q3JDG6}	[TP0187-TP0067 (0.7854602)]
COG0050	COG0457	Noc_2326	Noc_2326	Translation elongation factor Tu	Noc_2765	Noc_2765	TPR repeat protein {UniProtKB/TrEMBL:Q3J7I4}	[TP0187-TP0067 (0.7854602)]
COG0050	COG0457	Noc_2338	Noc_2338	Translation elongation factor Tu	Noc_0166	Noc_0166	TPR repeat protein {UniProtKB/TrEMBL:Q3JEP7}	[TP0187-TP0067 (0.7854602)]
COG0050	COG0457	Noc_2326	Noc_2326	Translation elongation factor Tu	Noc_0511	Noc_0511	TPR repeat protein precursor	[TP0187-TP0067 (0.7854602)]
COG0050	COG0457	Noc_2338	Noc_2338	Translation elongation factor Tu	Noc_1987	Noc_1987	TPR repeat protein precursor	[TP0187-TP0067 (0.7854602)]
COG0257	COG0564	Noc_2304	Noc_2304	Ribosomal protein L36 {UniProtKB/TrEMBL:Q3J8T4}	Noc_2844	Noc_2844	Pseudouridine synthase, RluD	[TP0209-TP0154 (0.634929)]
COG0257	COG0564	Noc_2304	Noc_2304	Ribosomal protein L36 {UniProtKB/TrEMBL:Q3J8T4}	Noc_2550	Noc_2550	Pseudouridine synthase, RluD	[TP0209-TP0154 (0.634929)]
COG0621	COG2208	Noc_0237	Noc_0237	TRNA-i(6)A37 modification enzyme MiaB	Noc_0206	Noc_0206	Protein phosphatase 2C-like, stage II sporulation	[TP0269-TP0218 (0.77940726)]
COG0621	COG2208	Noc_0237	Noc_0237	TRNA-i(6)A37 modification enzyme MiaB	Noc_0964	Noc_0964	Stage II sporulation E {UniProtKB/TrEMBL:Q3JCH2}	[TP0269-TP0218 (0.77940726)]
COG0739	COG2239	Noc_2436	Noc_2436	Peptidase M23B {UniProtKB/TrEMBL:Q3J8F5}	Noc_1840	Noc_1840	Divalent cation transporter	[TP0155-TP0917 (0.6343327)]
COG0739	COG2239	Noc_2436	Noc_2436	Peptidase M23B {UniProtKB/TrEMBL:Q3J8F5}	Noc_1785	Noc_1785	Divalent cation transporter	[TP0155-TP0917 (0.6343327)]
COG0739	COG2239	Noc_0910	Noc_0910	Peptidase M23B precursor	Noc_1840	Noc_1840	Divalent cation transporter	[TP0155-TP0917 (0.6343327)]
COG0739	COG2239	Noc_0910	Noc_0910	Peptidase M23B precursor	Noc_1785	Noc_1785	Divalent cation transporter	[TP0155-TP0917 (0.6343327)]
COG0739	COG2239	Noc_2436	Noc_2436	Peptidase M23B {UniProtKB/TrEMBL:Q3J8F5}	Noc_2801	Noc_2801	Divalent cation transporter	[TP0155-TP0917 (0.6343327)]
COG0739	COG2239	Noc_2852	Noc_2852	Peptidase M23B {UniProtKB/TrEMBL:Q3J798}	Noc_2801	Noc_2801	Divalent cation transporter	[TP0155-TP0917 (0.6343327)]
COG0739	COG2239	Noc_0792	Noc_0792	Peptidase M23B precursor	Noc_1785	Noc_1785	Divalent cation transporter	[TP0155-TP0917 (0.6343327)]
COG0739	COG2239	Noc_0792	Noc_0792	Peptidase M23B precursor	Noc_1840	Noc_1840	Divalent cation transporter	[TP0155-TP0917 (0.6343327)]
COG0739	COG2239	Noc_2852	Noc_2852	Peptidase M23B {UniProtKB/TrEMBL:Q3J798}	Noc_1840	Noc_1840	Divalent cation transporter	[TP0155-TP0917 (0.6343327)]
COG0739	COG2239	Noc_0910	Noc_0910	Peptidase M23B precursor	Noc_2801	Noc_2801	Divalent cation transporter	[TP0155-TP0917 (0.6343327)]
COG0739	COG2239	Noc_2852	Noc_2852	Peptidase M23B {UniProtKB/TrEMBL:Q3J798}	Noc_1785	Noc_1785	Divalent cation transporter	[TP0155-TP0917 (0.6343327)]
COG0739	COG2239	Noc_0792	Noc_0792	Peptidase M23B precursor	Noc_2801	Noc_2801	Divalent cation transporter	[TP0155-TP0917 (0.6343327)]
COG0255	COG1394	Noc_2316	Noc_2316	Ribosomal protein L29 {UniProtKB/TrEMBL:Q3J8S2}	Noc_2081	Noc_2081	H+-transporting two-sector ATPase, D subunit	[TP0197-TP0527 (0.51549006)]
COG0457	COG1187	Noc_2765	Noc_2765	TPR repeat protein {UniProtKB/TrEMBL:Q3J7I4}	Noc_1041	Noc_1041	Pseudouridine synthase, Rsu	[TP0067-TP0459 (0.6360361)]
COG0457	COG1187	Noc_0611	Noc_0611	TPR repeat protein {UniProtKB/TrEMBL:Q3JDG6}	Noc_1041	Noc_1041	Pseudouridine synthase, Rsu	[TP0067-TP0459 (0.6360361)]
COG0457	COG1187	Noc_0166	Noc_0166	TPR repeat protein {UniProtKB/TrEMBL:Q3JEP7}	Noc_1041	Noc_1041	Pseudouridine synthase, Rsu	[TP0067-TP0459 (0.6360361)]
COG0457	COG1187	Noc_1987	Noc_1987	TPR repeat protein precursor	Noc_1041	Noc_1041	Pseudouridine synthase, Rsu	[TP0067-TP0459 (0.6360361)]
COG0457	COG1187	Noc_0511	Noc_0511	TPR repeat protein precursor	Noc_1041	Noc_1041	Pseudouridine synthase, Rsu	[TP0067-TP0459 (0.6360361)]
COG0210	COG0305	Noc_2002	Noc_2002	UvrD/REP helicase {UniProtKB/TrEMBL:Q3J9N2}	Noc_0223	Noc_0223	DnaB helicase {UniProtKB/TrEMBL:Q3JEJ3}	[TP0102-TP0058 (0.8842861)]
COG0210	COG0305	Noc_0599	Noc_0599	UvrD/REP helicase {UniProtKB/TrEMBL:Q3JDH8}	Noc_0223	Noc_0223	DnaB helicase {UniProtKB/TrEMBL:Q3JEJ3}	[TP0102-TP0058 (0.8842861)]
COG0210	COG0305	Noc_0076	Noc_0076	DNA helicase II {UniProtKB/TrEMBL:Q3JEY3}	Noc_0223	Noc_0223	DnaB helicase {UniProtKB/TrEMBL:Q3JEJ3}	[TP0102-TP0058 (0.8842861)]
COG0621	COG0739	Noc_0237	Noc_0237	TRNA-i(6)A37 modification enzyme MiaB	Noc_0910	Noc_0910	Peptidase M23B precursor	[TP0269-TP0702 (0.8475093)]
COG0621	COG0739	Noc_0237	Noc_0237	TRNA-i(6)A37 modification enzyme MiaB	Noc_2852	Noc_2852	Peptidase M23B {UniProtKB/TrEMBL:Q3J798}	[TP0269-TP0702 (0.8475093)]
COG0621	COG0739	Noc_0237	Noc_0237	TRNA-i(6)A37 modification enzyme MiaB	Noc_2436	Noc_2436	Peptidase M23B {UniProtKB/TrEMBL:Q3J8F5}	[TP0269-TP0702 (0.8475093)]
COG0621	COG0739	Noc_0237	Noc_0237	TRNA-i(6)A37 modification enzyme MiaB	Noc_0792	Noc_0792	Peptidase M23B precursor	[TP0269-TP0702 (0.8475093)]
COG1256	COG1516	Noc_2369	Noc_2369	Hypothetical protein precursor	Noc_2364	Noc_2364	Flagellar protein FliS {UniProtKB/TrEMBL:Q3J8M4}	[TP0660-TP0943 (0.90609026)]
COG0257	COG1057	Noc_2304	Noc_2304	Ribosomal protein L36 {UniProtKB/TrEMBL:Q3J8T4}	Noc_2661	Noc_2661	Nicotinate-nucleotide adenylyltransferase	[TP0209-TP0741 (0.64932555)]
COG0840	COG1070	Noc_0128	Noc_0128	Chemotaxis sensory transducer	Noc_1697	Noc_1697	Carbohydrate kinase, FGGY	[TP0640-TP0295 (0.8429581)]
