# Supplementary material for: The Binary Protein Interactome of Treponema pallidum – The Syphilis Spirochete
Source: PLoS One. 2008 May 28;3(5):e2292. doi: 10.1371/journal.pone.0002292 (PMC2386257; doi:10.1371/journal.pone.0002292)
Supplement: Data S1 — Predicted protein-protein interactions based on our Treponema pallidum data; zip archive containing 372 files with one file per species. (6.09 MB ZIP) [file pone.0002292.s006.zip › bacteria/Nitrosomonas_europaea.tab]

228410 Nitrosomonas europaea
COG A	COG B	Locus Id A	Preferred Name(s) A	Annotation A	Locus Id B	Preferred Name(s) B	Annotation B	T. pallidum interaction
COG0186	COG1475	NE0410	rpsQ	30S ribosomal protein S17	NE2473	NE2473	ParB-like nuclease domain:ParB-like partition	[TP0198-TP0271 (0.71912634)]
COG0608	COG0817	NE0010	NE0010	RecJ: single-stranded-DNA-specific exonuclease	NE0211	ruvC	Crossover junction endodeoxyribonuclease ruvC (EC 3.1.22.4) (Holliday junction nuclease ruvC) (Holliday junction resolvase ruvC)	[TP0704-TP0517 (0.81382185)]
COG0845	COG4591	NE1639	NE1639	HlyD family secretion protein	NE2242	NE2242	DUF214 {UniProtKB/TrEMBL:Q82SR5}	[TP0965-TP0582 (0.8143851)]
COG0845	COG4591	NE1116	NE1116	Type I antifreeze protein:HlyD family secretion	NE2242	NE2242	DUF214 {UniProtKB/TrEMBL:Q82SR5}	[TP0965-TP0582 (0.8143851)]
COG0845	COG4591	NE0169	NE0169	HlyD family secretion protein	NE1057	NE1057	DUF214 {UniProtKB/TrEMBL:Q82VL8}	[TP0965-TP0582 (0.8143851)]
COG0845	COG4591	NE0539	NE0539	Possible putitive HlyD family secretion protein	NE2240	NE2240	DUF214 {UniProtKB/TrEMBL:Q82SR7}	[TP0965-TP0582 (0.8143851)]
COG0845	COG4591	NE0169	NE0169	HlyD family secretion protein	NE2242	NE2242	DUF214 {UniProtKB/TrEMBL:Q82SR5}	[TP0965-TP0582 (0.8143851)]
COG0845	COG4591	NE0539	NE0539	Possible putitive HlyD family secretion protein	NE1057	NE1057	DUF214 {UniProtKB/TrEMBL:Q82VL8}	[TP0965-TP0582 (0.8143851)]
COG0845	COG4591	NE0158	NE0158	Putative hemolysin-type secretion transmembrane	NE2242	NE2242	DUF214 {UniProtKB/TrEMBL:Q82SR5}	[TP0965-TP0582 (0.8143851)]
COG0845	COG4591	NE1116	NE1116	Type I antifreeze protein:HlyD family secretion	NE1057	NE1057	DUF214 {UniProtKB/TrEMBL:Q82VL8}	[TP0965-TP0582 (0.8143851)]
COG0845	COG4591	NE1898	NE1898	Hypothetical protein {UniProtKB/TrEMBL:Q82TI9}	NE1057	NE1057	DUF214 {UniProtKB/TrEMBL:Q82VL8}	[TP0965-TP0582 (0.8143851)]
COG0845	COG4591	NE2037	NE2037	Putative cation-efflux system signal peptide	NE2240	NE2240	DUF214 {UniProtKB/TrEMBL:Q82SR7}	[TP0965-TP0582 (0.8143851)]
COG0845	COG4591	NE0374	NE0374	Putative cation efflux protein	NE1057	NE1057	DUF214 {UniProtKB/TrEMBL:Q82VL8}	[TP0965-TP0582 (0.8143851)]
COG0845	COG4591	NE1113	NE1113	HlyD family secretion protein	NE2242	NE2242	DUF214 {UniProtKB/TrEMBL:Q82SR5}	[TP0965-TP0582 (0.8143851)]
COG0845	COG4591	NE0828	NE0828	HlyD family secretion protein	NE1057	NE1057	DUF214 {UniProtKB/TrEMBL:Q82VL8}	[TP0965-TP0582 (0.8143851)]
COG0845	COG4591	NE0374	NE0374	Putative cation efflux protein	NE2240	NE2240	DUF214 {UniProtKB/TrEMBL:Q82SR7}	[TP0965-TP0582 (0.8143851)]
COG0845	COG4591	NE1082	NE1082	Hypothetical protein {UniProtKB/TrEMBL:Q82VK0}	NE2242	NE2242	DUF214 {UniProtKB/TrEMBL:Q82SR5}	[TP0965-TP0582 (0.8143851)]
COG0845	COG4591	NE1639	NE1639	HlyD family secretion protein	NE1057	NE1057	DUF214 {UniProtKB/TrEMBL:Q82VL8}	[TP0965-TP0582 (0.8143851)]
COG0845	COG4591	NE1898	NE1898	Hypothetical protein {UniProtKB/TrEMBL:Q82TI9}	NE2242	NE2242	DUF214 {UniProtKB/TrEMBL:Q82SR5}	[TP0965-TP0582 (0.8143851)]
COG0845	COG4591	NE0828	NE0828	HlyD family secretion protein	NE2242	NE2242	DUF214 {UniProtKB/TrEMBL:Q82SR5}	[TP0965-TP0582 (0.8143851)]
COG0845	COG4591	NE0156	NE0156	HlyD family secretion protein	NE1057	NE1057	DUF214 {UniProtKB/TrEMBL:Q82VL8}	[TP0965-TP0582 (0.8143851)]
COG0845	COG4591	NE0346	NE0346	Possible cation transporter transmembrane protein	NE2242	NE2242	DUF214 {UniProtKB/TrEMBL:Q82SR5}	[TP0965-TP0582 (0.8143851)]
COG0845	COG4591	NE1113	NE1113	HlyD family secretion protein	NE2240	NE2240	DUF214 {UniProtKB/TrEMBL:Q82SR7}	[TP0965-TP0582 (0.8143851)]
COG0845	COG4591	NE0169	NE0169	HlyD family secretion protein	NE2240	NE2240	DUF214 {UniProtKB/TrEMBL:Q82SR7}	[TP0965-TP0582 (0.8143851)]
COG0845	COG4591	NE2037	NE2037	Putative cation-efflux system signal peptide	NE1057	NE1057	DUF214 {UniProtKB/TrEMBL:Q82VL8}	[TP0965-TP0582 (0.8143851)]
COG0845	COG4591	NE0346	NE0346	Possible cation transporter transmembrane protein	NE2240	NE2240	DUF214 {UniProtKB/TrEMBL:Q82SR7}	[TP0965-TP0582 (0.8143851)]
COG0845	COG4591	NE1116	NE1116	Type I antifreeze protein:HlyD family secretion	NE2240	NE2240	DUF214 {UniProtKB/TrEMBL:Q82SR7}	[TP0965-TP0582 (0.8143851)]
COG0845	COG4591	NE0156	NE0156	HlyD family secretion protein	NE2240	NE2240	DUF214 {UniProtKB/TrEMBL:Q82SR7}	[TP0965-TP0582 (0.8143851)]
COG0845	COG4591	NE1082	NE1082	Hypothetical protein {UniProtKB/TrEMBL:Q82VK0}	NE2240	NE2240	DUF214 {UniProtKB/TrEMBL:Q82SR7}	[TP0965-TP0582 (0.8143851)]
COG0845	COG4591	NE0828	NE0828	HlyD family secretion protein	NE2240	NE2240	DUF214 {UniProtKB/TrEMBL:Q82SR7}	[TP0965-TP0582 (0.8143851)]
COG0845	COG4591	NE0374	NE0374	Putative cation efflux protein	NE2242	NE2242	DUF214 {UniProtKB/TrEMBL:Q82SR5}	[TP0965-TP0582 (0.8143851)]
COG0845	COG4591	NE0156	NE0156	HlyD family secretion protein	NE2242	NE2242	DUF214 {UniProtKB/TrEMBL:Q82SR5}	[TP0965-TP0582 (0.8143851)]
COG0845	COG4591	NE0158	NE0158	Putative hemolysin-type secretion transmembrane	NE2240	NE2240	DUF214 {UniProtKB/TrEMBL:Q82SR7}	[TP0965-TP0582 (0.8143851)]
COG0845	COG4591	NE1113	NE1113	HlyD family secretion protein	NE1057	NE1057	DUF214 {UniProtKB/TrEMBL:Q82VL8}	[TP0965-TP0582 (0.8143851)]
COG0845	COG4591	NE1082	NE1082	Hypothetical protein {UniProtKB/TrEMBL:Q82VK0}	NE1057	NE1057	DUF214 {UniProtKB/TrEMBL:Q82VL8}	[TP0965-TP0582 (0.8143851)]
COG0845	COG4591	NE1639	NE1639	HlyD family secretion protein	NE2240	NE2240	DUF214 {UniProtKB/TrEMBL:Q82SR7}	[TP0965-TP0582 (0.8143851)]
COG0845	COG4591	NE0158	NE0158	Putative hemolysin-type secretion transmembrane	NE1057	NE1057	DUF214 {UniProtKB/TrEMBL:Q82VL8}	[TP0965-TP0582 (0.8143851)]
COG0845	COG4591	NE0346	NE0346	Possible cation transporter transmembrane protein	NE1057	NE1057	DUF214 {UniProtKB/TrEMBL:Q82VL8}	[TP0965-TP0582 (0.8143851)]
COG0845	COG4591	NE0539	NE0539	Possible putitive HlyD family secretion protein	NE2242	NE2242	DUF214 {UniProtKB/TrEMBL:Q82SR5}	[TP0965-TP0582 (0.8143851)]
COG0845	COG4591	NE1208	NE1208	HlyD family secretion protein	NE2240	NE2240	DUF214 {UniProtKB/TrEMBL:Q82SR7}	[TP0965-TP0582 (0.8143851)]
COG0845	COG4591	NE1208	NE1208	HlyD family secretion protein	NE2242	NE2242	DUF214 {UniProtKB/TrEMBL:Q82SR5}	[TP0965-TP0582 (0.8143851)]
COG0845	COG4591	NE1898	NE1898	Hypothetical protein {UniProtKB/TrEMBL:Q82TI9}	NE2240	NE2240	DUF214 {UniProtKB/TrEMBL:Q82SR7}	[TP0965-TP0582 (0.8143851)]
COG0845	COG4591	NE2037	NE2037	Putative cation-efflux system signal peptide	NE2242	NE2242	DUF214 {UniProtKB/TrEMBL:Q82SR5}	[TP0965-TP0582 (0.8143851)]
COG0845	COG4591	NE1208	NE1208	HlyD family secretion protein	NE1057	NE1057	DUF214 {UniProtKB/TrEMBL:Q82VL8}	[TP0965-TP0582 (0.8143851)]
COG0617	COG0860	NE1614	cca	Multifunctional CCA protein [Includes: CCA-adding enzyme (EC 2.7.7.25) (EC 2.7.7.21) (tRNA nucleotidyltransferase) (tRNA adenylyl-/cytidylyl- transferase) (tRNA CCA-pyrophosphorylase) (tRNA-NT); 2'-nucleotidase (EC 3.1.3.-); 2',3'-cyclic phosphodiesterase (EC 3.1.4.-); Phosphatase (EC 3.1.3.-)]	NE0656	NE0656	Cell wall hydrolase/autolysin	[TP0270-TP0247 (0.76828843)]
COG0617	COG0860	NE0069	NE0069	Poly A polymerase family	NE0656	NE0656	Cell wall hydrolase/autolysin	[TP0270-TP0247 (0.76828843)]
COG0201	COG0550	NE0421	NE0421	Preprotein translocase secY subunit	NE1966	NE1966	TopB; DNA topoisomerase III protein	[TP0208-TP0394 (0.8044664)]
COG0768	COG2812	NE0985	NE0985	Penicillin binding protein transpeptidase domain	NE0433	NE0433	DnaX; DNA polymerase III (Subunits tau and gamma)	[TP0500-TP1005 (0.655462)]
COG0768	COG2812	NE2067	NE2067	Penicillin binding protein transpeptidase domain	NE0433	NE0433	DnaX; DNA polymerase III (Subunits tau and gamma)	[TP0500-TP1005 (0.655462)]
COG0051	COG0693	NE0400	rpsJ	30S ribosomal protein S10	NE2259	NE2259	ThiJ/PfpI family {UniProtKB/TrEMBL:Q82SP8}	[TP0188-TP0445 (0.6307204)]
COG0180	COG0564	NE1727	NE1727	T-RNA synthetase, class Ib:Tryptophanyl-tRNA	NE0505	rluD	Ribosomal large subunit pseudouridine synthase D (EC 5.4.99.-) (rRNA- uridine isomerase D) (rRNA pseudouridylate synthase D)	[TP0632-TP0339 (0.7885255)]
COG0180	COG0564	NE1727	NE1727	T-RNA synthetase, class Ib:Tryptophanyl-tRNA	NE1456	NE1456	Pseudouridine synthase {UniProtKB/TrEMBL:Q82UM6}	[TP0632-TP0339 (0.7885255)]
COG1580	COG2239	NE0465	NE0465	Putative flagellar fliL transmembrane protein	NE1633	NE1633	CBS domain:Divalent cation transporter	[TP0378-TP0917 (0.53720385)]
COG0090	COG0223	NE0404	rplB	50S ribosomal protein L2	NE2171	NE2171	Formyl transferase N-terminus	[TP0192-TP0756 (0.8610547)]
COG0090	COG0223	NE0404	rplB	50S ribosomal protein L2	NE1971	fmt	Methionyl-tRNA formyltransferase (EC 2.1.2.9)	[TP0192-TP0756 (0.8610547)]
COG0632	COG2255	NE0212	ruvA	Holliday junction ATP-dependent DNA helicase ruvA (EC 3.6.1.-)	NE0213	ruvB	Holliday junction ATP-dependent DNA helicase ruvB (EC 3.6.1.-)	[TP0543-TP0162 (0.9659884)]
COG0462	COG0817	NE1826	prs	Ribose-phosphate pyrophosphokinase (EC 2.7.6.1) (RPPK) (Phosphoribosyl pyrophosphate synthetase) (P-Rib-PP synthetase) (PRPP synthetase)	NE0211	ruvC	Crossover junction endodeoxyribonuclease ruvC (EC 3.1.22.4) (Holliday junction nuclease ruvC) (Holliday junction resolvase ruvC)	[TP0294-TP0517 (0.54911256)]
COG0125	COG0586	NE2181	tmk	Thymidylate kinase {UniProtKB/Swiss-Prot:Q82SW5}	NE1758	NE1758	DedA family {UniProtKB/TrEMBL:Q82TW1}	[TP0354-TP0779 (0.67954355)]
COG1291	COG1684	NE0046	NE0046	Probable chemotaxis (Motility protein A)	NE0459	NE0459	Flagellar biosynthetic protein fliR	[TP0725-TP0716 (0.9601814)]
COG0222	COG0802	NE2047	rplL	Ribosomal protein L7/L12 C-terminal domain	NE0657	NE0657	Uncharacterised P-loop hydrolase UPF0079	[TP0240-TP0875 (0.8481433)]
COG0495	COG1214	NE1139	leuS	Leucyl-tRNA synthetase (EC 6.1.1.4) (Leucine--tRNA ligase) (LeuRS)	NE1400	NE1400	Glycoprotease, (M22) metallo-protease family	[TP0586-TP0876 (0.5571989)]
COG0192	COG0592	NE0659	metK	S-adenosylmethionine synthetase (EC 2.5.1.6) (Methionine adenosyltransferase) (AdoMet synthetase) (MAT)	NE0002	NE0002	DNA polymerase III, beta chain	[TP0794-TP0002 (0.8412751)]
COG0360	COG0616	NE0198	rpsF	30S ribosomal protein S6	NE1024	NE1024	Peptidase family U7 {UniProtKB/TrEMBL:Q82VP2}	[TP0063-TP0997 (0.6657489)]
COG0125	COG0457	NE2181	tmk	Thymidylate kinase {UniProtKB/Swiss-Prot:Q82SW5}	NE1444	NE1444	TPR repeat {UniProtKB/TrEMBL:Q82UN8}	[TP0354-TP0648 (0.5206915)]
COG0125	COG0457	NE2181	tmk	Thymidylate kinase {UniProtKB/Swiss-Prot:Q82SW5}	NE1600	NE1600	TPR repeat {UniProtKB/TrEMBL:Q82U96}	[TP0354-TP0648 (0.5206915)]
COG0265	COG0333	NE0379	NE0379	Serine proteases, trypsin family	NE1644	rpmF	50S ribosomal protein L32	[TP0773-TP0807 (0.5060325)]
COG0265	COG0333	NE1508	NE1508	Htra-like serine protease signal peptide protein	NE1644	rpmF	50S ribosomal protein L32	[TP0773-TP0807 (0.5060325)]
COG0265	COG0333	NE2329	NE2329	MucD; serine protease MucD	NE1644	rpmF	50S ribosomal protein L32	[TP0773-TP0807 (0.5060325)]
COG0802	COG0860	NE0657	NE0657	Uncharacterised P-loop hydrolase UPF0079	NE0656	NE0656	Cell wall hydrolase/autolysin	[TP0875-TP0247 (0.90700364)]
COG0495	COG0761	NE1139	leuS	Leucyl-tRNA synthetase (EC 6.1.1.4) (Leucine--tRNA ligase) (LeuRS)	NE0649	lytB	4-hydroxy-3-methylbut-2-enyl diphosphate reductase (EC 1.17.1.2)	[TP0586-TP0547 (0.63095015)]
COG1536	COG1677	NE2084	NE2084	Flagellar motor switch protein FliG	NE2080	fliE	Flagellar hook-basal body complex protein fliE	[TP0026-TP0398 (0.81876683)]
COG0820	COG2812	NE0145	NE0145	Hypothetical protein {UniProtKB/TrEMBL:Q82XV4}	NE0433	NE0433	DnaX; DNA polymerase III (Subunits tau and gamma)	[TP0068-TP1005 (0.60435057)]
COG0771	COG1815	NE0989	murD	UDP-N-acetylmuramoylalanine--D-glutamate ligase (EC 6.3.2.9) (UDP-N- acetylmuramoyl-L-alanyl-D-glutamate synthetase) (D-glutamic acid- adding enzyme)	NE0302	NE0302	Flagella basal body rod protein	[TP0903-TP0396 (0.6336193)]
COG1684	COG2239	NE0459	NE0459	Flagellar biosynthetic protein fliR	NE1633	NE1633	CBS domain:Divalent cation transporter	[TP0716-TP0917 (0.5059451)]
COG1512	COG1766	NE0915	NE0915	Hypothetical protein {UniProtKB/TrEMBL:Q82VY4}	NE2083	NE2083	FliF; flagellar M-ring transmembrane protein	[TP0561-TP0399 (0.53951585)]
COG1509	COG1509	NE1247	NE1247	DUF160 {UniProtKB/TrEMBL:Q82V54}	NE1247	NE1247	DUF160 {UniProtKB/TrEMBL:Q82V54}	[TP0121-TP0121 (0.7367639)]
COG0577	COG0845	NE1405	NE1405	DUF214 {UniProtKB/TrEMBL:Q82US4}	NE0539	NE0539	Possible putitive HlyD family secretion protein	[TP0963-TP0965 (0.93032813)]
COG0577	COG0845	NE0825	NE0825	DUF214 {UniProtKB/TrEMBL:Q82W70}	NE0374	NE0374	Putative cation efflux protein	[TP0963-TP0965 (0.93032813)]
COG0577	COG0845	NE0826	NE0826	DUF214 {UniProtKB/TrEMBL:Q82W69}	NE0346	NE0346	Possible cation transporter transmembrane protein	[TP0963-TP0965 (0.93032813)]
COG0577	COG0845	NE0825	NE0825	DUF214 {UniProtKB/TrEMBL:Q82W70}	NE1898	NE1898	Hypothetical protein {UniProtKB/TrEMBL:Q82TI9}	[TP0963-TP0965 (0.93032813)]
COG0577	COG0845	NE0826	NE0826	DUF214 {UniProtKB/TrEMBL:Q82W69}	NE1639	NE1639	HlyD family secretion protein	[TP0963-TP0965 (0.93032813)]
COG0577	COG0845	NE0826	NE0826	DUF214 {UniProtKB/TrEMBL:Q82W69}	NE0374	NE0374	Putative cation efflux protein	[TP0963-TP0965 (0.93032813)]
COG0577	COG0845	NE1900	NE1900	DUF214 {UniProtKB/TrEMBL:Q82TI7}	NE0169	NE0169	HlyD family secretion protein	[TP0963-TP0965 (0.93032813)]
COG0577	COG0845	NE0826	NE0826	DUF214 {UniProtKB/TrEMBL:Q82W69}	NE1113	NE1113	HlyD family secretion protein	[TP0963-TP0965 (0.93032813)]
COG0577	COG0845	NE1900	NE1900	DUF214 {UniProtKB/TrEMBL:Q82TI7}	NE1639	NE1639	HlyD family secretion protein	[TP0963-TP0965 (0.93032813)]
COG0577	COG0845	NE1900	NE1900	DUF214 {UniProtKB/TrEMBL:Q82TI7}	NE1082	NE1082	Hypothetical protein {UniProtKB/TrEMBL:Q82VK0}	[TP0963-TP0965 (0.93032813)]
COG0577	COG0845	NE1900	NE1900	DUF214 {UniProtKB/TrEMBL:Q82TI7}	NE1113	NE1113	HlyD family secretion protein	[TP0963-TP0965 (0.93032813)]
COG0577	COG0845	NE1081	NE1081	Probable ATP-binding/permease fusion ABC	NE0158	NE0158	Putative hemolysin-type secretion transmembrane	[TP0963-TP0965 (0.93032813)]
COG0577	COG0845	NE1900	NE1900	DUF214 {UniProtKB/TrEMBL:Q82TI7}	NE0156	NE0156	HlyD family secretion protein	[TP0963-TP0965 (0.93032813)]
COG0577	COG0845	NE1900	NE1900	DUF214 {UniProtKB/TrEMBL:Q82TI7}	NE0828	NE0828	HlyD family secretion protein	[TP0963-TP0965 (0.93032813)]
COG0577	COG0845	NE1405	NE1405	DUF214 {UniProtKB/TrEMBL:Q82US4}	NE0158	NE0158	Putative hemolysin-type secretion transmembrane	[TP0963-TP0965 (0.93032813)]
COG0577	COG0845	NE0826	NE0826	DUF214 {UniProtKB/TrEMBL:Q82W69}	NE1082	NE1082	Hypothetical protein {UniProtKB/TrEMBL:Q82VK0}	[TP0963-TP0965 (0.93032813)]
COG0577	COG0845	NE0826	NE0826	DUF214 {UniProtKB/TrEMBL:Q82W69}	NE0539	NE0539	Possible putitive HlyD family secretion protein	[TP0963-TP0965 (0.93032813)]
COG0577	COG0845	NE1081	NE1081	Probable ATP-binding/permease fusion ABC	NE1082	NE1082	Hypothetical protein {UniProtKB/TrEMBL:Q82VK0}	[TP0963-TP0965 (0.93032813)]
COG0577	COG0845	NE0825	NE0825	DUF214 {UniProtKB/TrEMBL:Q82W70}	NE1208	NE1208	HlyD family secretion protein	[TP0963-TP0965 (0.93032813)]
COG0577	COG0845	NE1405	NE1405	DUF214 {UniProtKB/TrEMBL:Q82US4}	NE0169	NE0169	HlyD family secretion protein	[TP0963-TP0965 (0.93032813)]
COG0577	COG0845	NE1900	NE1900	DUF214 {UniProtKB/TrEMBL:Q82TI7}	NE1116	NE1116	Type I antifreeze protein:HlyD family secretion	[TP0963-TP0965 (0.93032813)]
COG0577	COG0845	NE1081	NE1081	Probable ATP-binding/permease fusion ABC	NE0169	NE0169	HlyD family secretion protein	[TP0963-TP0965 (0.93032813)]
COG0577	COG0845	NE1405	NE1405	DUF214 {UniProtKB/TrEMBL:Q82US4}	NE1113	NE1113	HlyD family secretion protein	[TP0963-TP0965 (0.93032813)]
COG0577	COG0845	NE1405	NE1405	DUF214 {UniProtKB/TrEMBL:Q82US4}	NE0346	NE0346	Possible cation transporter transmembrane protein	[TP0963-TP0965 (0.93032813)]
COG0577	COG0845	NE1405	NE1405	DUF214 {UniProtKB/TrEMBL:Q82US4}	NE1898	NE1898	Hypothetical protein {UniProtKB/TrEMBL:Q82TI9}	[TP0963-TP0965 (0.93032813)]
COG0577	COG0845	NE0825	NE0825	DUF214 {UniProtKB/TrEMBL:Q82W70}	NE0158	NE0158	Putative hemolysin-type secretion transmembrane	[TP0963-TP0965 (0.93032813)]
COG0577	COG0845	NE1081	NE1081	Probable ATP-binding/permease fusion ABC	NE1639	NE1639	HlyD family secretion protein	[TP0963-TP0965 (0.93032813)]
COG0577	COG0845	NE1900	NE1900	DUF214 {UniProtKB/TrEMBL:Q82TI7}	NE1898	NE1898	Hypothetical protein {UniProtKB/TrEMBL:Q82TI9}	[TP0963-TP0965 (0.93032813)]
COG0577	COG0845	NE1081	NE1081	Probable ATP-binding/permease fusion ABC	NE1113	NE1113	HlyD family secretion protein	[TP0963-TP0965 (0.93032813)]
COG0577	COG0845	NE0826	NE0826	DUF214 {UniProtKB/TrEMBL:Q82W69}	NE1116	NE1116	Type I antifreeze protein:HlyD family secretion	[TP0963-TP0965 (0.93032813)]
COG0577	COG0845	NE1081	NE1081	Probable ATP-binding/permease fusion ABC	NE0539	NE0539	Possible putitive HlyD family secretion protein	[TP0963-TP0965 (0.93032813)]
COG0577	COG0845	NE1081	NE1081	Probable ATP-binding/permease fusion ABC	NE1898	NE1898	Hypothetical protein {UniProtKB/TrEMBL:Q82TI9}	[TP0963-TP0965 (0.93032813)]
COG0577	COG0845	NE0826	NE0826	DUF214 {UniProtKB/TrEMBL:Q82W69}	NE0156	NE0156	HlyD family secretion protein	[TP0963-TP0965 (0.93032813)]
COG0577	COG0845	NE1405	NE1405	DUF214 {UniProtKB/TrEMBL:Q82US4}	NE0828	NE0828	HlyD family secretion protein	[TP0963-TP0965 (0.93032813)]
COG0577	COG0845	NE0826	NE0826	DUF214 {UniProtKB/TrEMBL:Q82W69}	NE1208	NE1208	HlyD family secretion protein	[TP0963-TP0965 (0.93032813)]
COG0577	COG0845	NE0826	NE0826	DUF214 {UniProtKB/TrEMBL:Q82W69}	NE2037	NE2037	Putative cation-efflux system signal peptide	[TP0963-TP0965 (0.93032813)]
COG0577	COG0845	NE1081	NE1081	Probable ATP-binding/permease fusion ABC	NE0828	NE0828	HlyD family secretion protein	[TP0963-TP0965 (0.93032813)]
COG0577	COG0845	NE1405	NE1405	DUF214 {UniProtKB/TrEMBL:Q82US4}	NE1639	NE1639	HlyD family secretion protein	[TP0963-TP0965 (0.93032813)]
COG0577	COG0845	NE1405	NE1405	DUF214 {UniProtKB/TrEMBL:Q82US4}	NE1208	NE1208	HlyD family secretion protein	[TP0963-TP0965 (0.93032813)]
COG0577	COG0845	NE0825	NE0825	DUF214 {UniProtKB/TrEMBL:Q82W70}	NE1639	NE1639	HlyD family secretion protein	[TP0963-TP0965 (0.93032813)]
COG0577	COG0845	NE1900	NE1900	DUF214 {UniProtKB/TrEMBL:Q82TI7}	NE0158	NE0158	Putative hemolysin-type secretion transmembrane	[TP0963-TP0965 (0.93032813)]
COG0577	COG0845	NE1405	NE1405	DUF214 {UniProtKB/TrEMBL:Q82US4}	NE0156	NE0156	HlyD family secretion protein	[TP0963-TP0965 (0.93032813)]
COG0577	COG0845	NE0825	NE0825	DUF214 {UniProtKB/TrEMBL:Q82W70}	NE0169	NE0169	HlyD family secretion protein	[TP0963-TP0965 (0.93032813)]
COG0577	COG0845	NE1081	NE1081	Probable ATP-binding/permease fusion ABC	NE0156	NE0156	HlyD family secretion protein	[TP0963-TP0965 (0.93032813)]
COG0577	COG0845	NE0825	NE0825	DUF214 {UniProtKB/TrEMBL:Q82W70}	NE0346	NE0346	Possible cation transporter transmembrane protein	[TP0963-TP0965 (0.93032813)]
COG0577	COG0845	NE0826	NE0826	DUF214 {UniProtKB/TrEMBL:Q82W69}	NE0158	NE0158	Putative hemolysin-type secretion transmembrane	[TP0963-TP0965 (0.93032813)]
COG0577	COG0845	NE0825	NE0825	DUF214 {UniProtKB/TrEMBL:Q82W70}	NE2037	NE2037	Putative cation-efflux system signal peptide	[TP0963-TP0965 (0.93032813)]
COG0577	COG0845	NE1405	NE1405	DUF214 {UniProtKB/TrEMBL:Q82US4}	NE2037	NE2037	Putative cation-efflux system signal peptide	[TP0963-TP0965 (0.93032813)]
COG0577	COG0845	NE0825	NE0825	DUF214 {UniProtKB/TrEMBL:Q82W70}	NE1113	NE1113	HlyD family secretion protein	[TP0963-TP0965 (0.93032813)]
COG0577	COG0845	NE0825	NE0825	DUF214 {UniProtKB/TrEMBL:Q82W70}	NE0828	NE0828	HlyD family secretion protein	[TP0963-TP0965 (0.93032813)]
COG0577	COG0845	NE1081	NE1081	Probable ATP-binding/permease fusion ABC	NE2037	NE2037	Putative cation-efflux system signal peptide	[TP0963-TP0965 (0.93032813)]
COG0577	COG0845	NE1081	NE1081	Probable ATP-binding/permease fusion ABC	NE0374	NE0374	Putative cation efflux protein	[TP0963-TP0965 (0.93032813)]
COG0577	COG0845	NE1405	NE1405	DUF214 {UniProtKB/TrEMBL:Q82US4}	NE1116	NE1116	Type I antifreeze protein:HlyD family secretion	[TP0963-TP0965 (0.93032813)]
COG0577	COG0845	NE0825	NE0825	DUF214 {UniProtKB/TrEMBL:Q82W70}	NE0539	NE0539	Possible putitive HlyD family secretion protein	[TP0963-TP0965 (0.93032813)]
COG0577	COG0845	NE0825	NE0825	DUF214 {UniProtKB/TrEMBL:Q82W70}	NE0156	NE0156	HlyD family secretion protein	[TP0963-TP0965 (0.93032813)]
COG0577	COG0845	NE1900	NE1900	DUF214 {UniProtKB/TrEMBL:Q82TI7}	NE2037	NE2037	Putative cation-efflux system signal peptide	[TP0963-TP0965 (0.93032813)]
COG0577	COG0845	NE1405	NE1405	DUF214 {UniProtKB/TrEMBL:Q82US4}	NE0374	NE0374	Putative cation efflux protein	[TP0963-TP0965 (0.93032813)]
COG0577	COG0845	NE0826	NE0826	DUF214 {UniProtKB/TrEMBL:Q82W69}	NE1898	NE1898	Hypothetical protein {UniProtKB/TrEMBL:Q82TI9}	[TP0963-TP0965 (0.93032813)]
COG0577	COG0845	NE0826	NE0826	DUF214 {UniProtKB/TrEMBL:Q82W69}	NE0828	NE0828	HlyD family secretion protein	[TP0963-TP0965 (0.93032813)]
COG0577	COG0845	NE1081	NE1081	Probable ATP-binding/permease fusion ABC	NE1208	NE1208	HlyD family secretion protein	[TP0963-TP0965 (0.93032813)]
COG0577	COG0845	NE0825	NE0825	DUF214 {UniProtKB/TrEMBL:Q82W70}	NE1116	NE1116	Type I antifreeze protein:HlyD family secretion	[TP0963-TP0965 (0.93032813)]
COG0577	COG0845	NE1900	NE1900	DUF214 {UniProtKB/TrEMBL:Q82TI7}	NE1208	NE1208	HlyD family secretion protein	[TP0963-TP0965 (0.93032813)]
COG0577	COG0845	NE1405	NE1405	DUF214 {UniProtKB/TrEMBL:Q82US4}	NE1082	NE1082	Hypothetical protein {UniProtKB/TrEMBL:Q82VK0}	[TP0963-TP0965 (0.93032813)]
COG0577	COG0845	NE1081	NE1081	Probable ATP-binding/permease fusion ABC	NE1116	NE1116	Type I antifreeze protein:HlyD family secretion	[TP0963-TP0965 (0.93032813)]
COG0577	COG0845	NE1900	NE1900	DUF214 {UniProtKB/TrEMBL:Q82TI7}	NE0374	NE0374	Putative cation efflux protein	[TP0963-TP0965 (0.93032813)]
COG0577	COG0845	NE0825	NE0825	DUF214 {UniProtKB/TrEMBL:Q82W70}	NE1082	NE1082	Hypothetical protein {UniProtKB/TrEMBL:Q82VK0}	[TP0963-TP0965 (0.93032813)]
COG0577	COG0845	NE1081	NE1081	Probable ATP-binding/permease fusion ABC	NE0346	NE0346	Possible cation transporter transmembrane protein	[TP0963-TP0965 (0.93032813)]
COG0577	COG0845	NE1900	NE1900	DUF214 {UniProtKB/TrEMBL:Q82TI7}	NE0539	NE0539	Possible putitive HlyD family secretion protein	[TP0963-TP0965 (0.93032813)]
COG0577	COG0845	NE1900	NE1900	DUF214 {UniProtKB/TrEMBL:Q82TI7}	NE0346	NE0346	Possible cation transporter transmembrane protein	[TP0963-TP0965 (0.93032813)]
COG0577	COG0845	NE0826	NE0826	DUF214 {UniProtKB/TrEMBL:Q82W69}	NE0169	NE0169	HlyD family secretion protein	[TP0963-TP0965 (0.93032813)]
COG0333	COG1077	NE1644	rpmF	50S ribosomal protein L32	NE2070	NE2070	Heat shock protein hsp70:Cell shape determining	[TP0807-TP0497 (0.61855906)]
COG0234	COG1200	NE0027	groS	10 kDa chaperonin (Protein Cpn10) (groES protein)	NE1850	NE1850	RecG-like helicases {UniProtKB/TrEMBL:Q82TN4}	[TP1013-TP0687 (0.84594196)]
COG0084	COG2201	NE1516	NE1516	Uncharacterized protein family UPF0006	NE1859	cheB	Chemotaxis response regulator protein-glutamate methylesterase (EC 3.1.1.61)	[TP0994-TP0631 (0.71912634)]
COG0060	COG0681	NE1149	ileS	Isoleucyl-tRNA synthetase (EC 6.1.1.5) (Isoleucine--tRNA ligase) (IleRS)	NE2326	NE2326	Signal peptidase I {UniProtKB/TrEMBL:Q820H9}	[TP0452-TP0185 (0.79878455)]
COG0558	COG2239	NE2127	NE2127	PgsA:	NE1633	NE1633	CBS domain:Divalent cation transporter	[TP0256-TP0917 (0.6007029)]
COG1344	COG1815	NE0312	NE0312	Flagellin, N-terminus {UniProtKB/TrEMBL:Q82XG2}	NE0302	NE0302	Flagella basal body rod protein	[TP0870-TP0396 (0.7209834)]
COG1344	COG1815	NE1593	NE1593	Hag; flagellin {UniProtKB/TrEMBL:Q82UA3}	NE0302	NE0302	Flagella basal body rod protein	[TP0870-TP0396 (0.7209834)]
COG1352	COG1815	NE1861	NE1861	CheR-type MCP methyl-transferase:Generic	NE0302	NE0302	Flagella basal body rod protein	[TP0630-TP0396 (0.7590469)]
COG1352	COG1595	NE1861	NE1861	CheR-type MCP methyl-transferase:Generic	NE0554	NE0554	Sigma factor, ECF subfamily	[TP0630-TP0092 (0.6191048)]
COG1352	COG1595	NE1861	NE1861	CheR-type MCP methyl-transferase:Generic	NE0547	NE0547	Sigma factor, ECF subfamily	[TP0630-TP0092 (0.6191048)]
COG1352	COG1595	NE1861	NE1861	CheR-type MCP methyl-transferase:Generic	NE1192	NE1192	Sigma factor, ECF subfamily	[TP0630-TP0092 (0.6191048)]
COG1352	COG1595	NE1861	NE1861	CheR-type MCP methyl-transferase:Generic	NE1617	NE1617	Sigma factor, ECF subfamily	[TP0630-TP0092 (0.6191048)]
COG1352	COG1595	NE1861	NE1861	CheR-type MCP methyl-transferase:Generic	NE0818	NE0818	Putative sigma-70 factor, ECF subfamily	[TP0630-TP0092 (0.6191048)]
COG1352	COG1595	NE1861	NE1861	CheR-type MCP methyl-transferase:Generic	NE1099	NE1099	Sigma factor, ECF subfamily	[TP0630-TP0092 (0.6191048)]
COG1352	COG1595	NE1861	NE1861	CheR-type MCP methyl-transferase:Generic	NE2331	NE2331	RNA polymerase sigma factor	[TP0630-TP0092 (0.6191048)]
COG1352	COG1595	NE1861	NE1861	CheR-type MCP methyl-transferase:Generic	NE1086	NE1086	Probable sigma-70 factor, ECF subfamily	[TP0630-TP0092 (0.6191048)]
COG1352	COG1595	NE1861	NE1861	CheR-type MCP methyl-transferase:Generic	NE1217	NE1217	Putative sigma-70 factor, ECF subfamily	[TP0630-TP0092 (0.6191048)]
COG1352	COG1595	NE1861	NE1861	CheR-type MCP methyl-transferase:Generic	NE2138	NE2138	Sigma factor, ECF subfamily	[TP0630-TP0092 (0.6191048)]
COG1352	COG1595	NE1861	NE1861	CheR-type MCP methyl-transferase:Generic	NE2486	NE2486	Sigma factor, ECF subfamily	[TP0630-TP0092 (0.6191048)]
COG1352	COG1595	NE1861	NE1861	CheR-type MCP methyl-transferase:Generic	NE2435	NE2435	Probable fecI Specialized sigma subunits of RNA	[TP0630-TP0092 (0.6191048)]
COG1352	COG1595	NE1861	NE1861	CheR-type MCP methyl-transferase:Generic	NE1992	NE1992	Sigma factor, ECF subfamily	[TP0630-TP0092 (0.6191048)]
COG1352	COG1595	NE1861	NE1861	CheR-type MCP methyl-transferase:Generic	NE1079	NE1079	Sigma factor, ECF subfamily	[TP0630-TP0092 (0.6191048)]
COG1352	COG1595	NE1861	NE1861	CheR-type MCP methyl-transferase:Generic	NE1041	NE1041	Possible sigma-70 factor, ECF subfamily	[TP0630-TP0092 (0.6191048)]
COG1352	COG1595	NE1861	NE1861	CheR-type MCP methyl-transferase:Generic	NE0533	NE0533	Putative sigma-70 factor, ECF subfamily	[TP0630-TP0092 (0.6191048)]
COG1352	COG1595	NE1861	NE1861	CheR-type MCP methyl-transferase:Generic	NE0917	NE0917	Probable RNA polymerase sigma factor	[TP0630-TP0092 (0.6191048)]
COG1352	COG1595	NE1861	NE1861	CheR-type MCP methyl-transferase:Generic	NE1096	NE1096	Sigma factor, ECF subfamily	[TP0630-TP0092 (0.6191048)]
COG1352	COG1595	NE1861	NE1861	CheR-type MCP methyl-transferase:Generic	NE0128	NE0128	Probable sigma-70 factor, ECF subfamily	[TP0630-TP0092 (0.6191048)]
COG1352	COG1595	NE1861	NE1861	CheR-type MCP methyl-transferase:Generic	NE1101	NE1101	Sigma factor, ECF subfamily	[TP0630-TP0092 (0.6191048)]
COG1352	COG1595	NE1861	NE1861	CheR-type MCP methyl-transferase:Generic	NE0541	NE0541	Sigma factor, ECF subfamily	[TP0630-TP0092 (0.6191048)]
COG1352	COG1595	NE1861	NE1861	CheR-type MCP methyl-transferase:Generic	NE1071	NE1071	Probable sigma-70 factor, ECF subfamily	[TP0630-TP0092 (0.6191048)]
COG1352	COG1595	NE1861	NE1861	CheR-type MCP methyl-transferase:Generic	NE0980	NE0980	Putative sigma-70 factor, ECF subfamily	[TP0630-TP0092 (0.6191048)]
COG1352	COG1595	NE1861	NE1861	CheR-type MCP methyl-transferase:Generic	NE0557	NE0557	Possible sigma-70 factor, ECF subfamily	[TP0630-TP0092 (0.6191048)]
COG1344	COG4786	NE1593	NE1593	Hag; flagellin {UniProtKB/TrEMBL:Q82UA3}	NE0307	NE0307	Flagella basal body rod protein	[TP0792-TP0961 (0.7009321), TP0659-TP0961 (0.6018447)]
COG1344	COG4786	NE0312	NE0312	Flagellin, N-terminus {UniProtKB/TrEMBL:Q82XG2}	NE0307	NE0307	Flagella basal body rod protein	[TP0792-TP0961 (0.7009321), TP0659-TP0961 (0.6018447)]
COG0593	COG1077	NE0001	dnaA	Chromosomal replication initiator protein dnaA	NE2070	NE2070	Heat shock protein hsp70:Cell shape determining	[TP0001-TP0497 (0.678435)]
COG0593	COG1077	NE0098	NE0098	Hypothetical protein {UniProtKB/TrEMBL:Q82XZ2}	NE2070	NE2070	Heat shock protein hsp70:Cell shape determining	[TP0001-TP0497 (0.678435)]
COG0249	COG0357	NE1705	mutS	DNA mismatch repair protein mutS	NE2475	gidB	Methyltransferase gidB (EC 2.1.-.-) (Glucose-inhibited division protein B)	[TP0328-TP0946 (0.7367136)]
COG0465	COG0465	NE0906	NE0906	FtsH; cell division protein	NE0906	NE0906	FtsH; cell division protein	[TP0330-TP0330 (0.73856413)]
COG0465	COG0465	NE0528	NE0528	HflB; ATP-dependent zinc metallopeptidase (Cell	NE0906	NE0906	FtsH; cell division protein	[TP0330-TP0330 (0.73856413)]
COG0465	COG0465	NE0906	NE0906	FtsH; cell division protein	NE0528	NE0528	HflB; ATP-dependent zinc metallopeptidase (Cell	[TP0330-TP0330 (0.73856413)]
COG0465	COG0465	NE0528	NE0528	HflB; ATP-dependent zinc metallopeptidase (Cell	NE0528	NE0528	HflB; ATP-dependent zinc metallopeptidase (Cell	[TP0330-TP0330 (0.73856413)]
COG1558	COG1792	NE0303	NE0303	Flagella basal body rod protein	NE2069	NE2069	Putative rod shape-determining MreC transmembrane	[TP0397-TP0498 (0.58822864)]
COG0817	COG1558	NE0211	ruvC	Crossover junction endodeoxyribonuclease ruvC (EC 3.1.22.4) (Holliday junction nuclease ruvC) (Holliday junction resolvase ruvC)	NE0303	NE0303	Flagella basal body rod protein	[TP0517-TP0397 (0.53212774)]
COG1512	COG2891	NE0915	NE0915	Hypothetical protein {UniProtKB/TrEMBL:Q82VY4}	NE2068	NE2068	Possible rod shape-determining MreD transmembrane	[TP0561-TP0499 (0.5857341)]
COG0592	COG1344	NE0002	NE0002	DNA polymerase III, beta chain	NE1593	NE1593	Hag; flagellin {UniProtKB/TrEMBL:Q82UA3}	[TP0002-TP0659 (0.6618167)]
COG0592	COG1344	NE0002	NE0002	DNA polymerase III, beta chain	NE0312	NE0312	Flagellin, N-terminus {UniProtKB/TrEMBL:Q82XG2}	[TP0002-TP0659 (0.6618167)]
COG0860	COG1192	NE0656	NE0656	Cell wall hydrolase/autolysin	NE1495	NE1495	ParA family ATPase {UniProtKB/TrEMBL:Q82UJ0}	[TP0247-TP0272 (0.7527567)]
COG0860	COG1192	NE0656	NE0656	Cell wall hydrolase/autolysin	NE2474	NE2474	ParA family ATPase {UniProtKB/TrEMBL:Q82S80}	[TP0247-TP0272 (0.7527567)]
COG0242	COG0272	NE1970	def2	Peptide deformylase 2 (EC 3.5.1.88) (PDF 2) (Polypeptide deformylase 2)	NE1753	NE1753	NAD-dependent DNA ligase	[TP0757-TP0634 (0.68197167)]
COG0242	COG0272	NE1755	def1	Peptide deformylase 1 (EC 3.5.1.88) (PDF 1) (Polypeptide deformylase 1)	NE1753	NE1753	NAD-dependent DNA ligase	[TP0757-TP0634 (0.68197167)]
COG0265	COG0817	NE2329	NE2329	MucD; serine protease MucD	NE0211	ruvC	Crossover junction endodeoxyribonuclease ruvC (EC 3.1.22.4) (Holliday junction nuclease ruvC) (Holliday junction resolvase ruvC)	[TP0773-TP0517 (0.5118523)]
COG0265	COG0817	NE0379	NE0379	Serine proteases, trypsin family	NE0211	ruvC	Crossover junction endodeoxyribonuclease ruvC (EC 3.1.22.4) (Holliday junction nuclease ruvC) (Holliday junction resolvase ruvC)	[TP0773-TP0517 (0.5118523)]
COG0265	COG0817	NE1508	NE1508	Htra-like serine protease signal peptide protein	NE0211	ruvC	Crossover junction endodeoxyribonuclease ruvC (EC 3.1.22.4) (Holliday junction nuclease ruvC) (Holliday junction resolvase ruvC)	[TP0773-TP0517 (0.5118523)]
COG0187	COG0358	NE0003	NE0003	DNA gyrase, subunit B:DNA topoisomerase II gyrB	NE0228	NE0228	CHC2 zinc finger {UniProtKB/TrEMBL:Q82XM9}	[TP1006-TP0492 (0.55112576)]
COG1154	COG2812	NE1161	dxs	1-deoxy-D-xylulose-5-phosphate synthase (EC 2.2.1.7) (1-deoxyxylulose- 5-phosphate synthase) (DXP synthase) (DXPS)	NE0433	NE0433	DnaX; DNA polymerase III (Subunits tau and gamma)	[TP0824-TP1005 (0.68180764)]
COG0237	COG0552	NE0598	coaE	Dephospho-CoA kinase (EC 2.7.1.24) (Dephosphocoenzyme A kinase)	NE1415	NE1415	Signal recognition particle GTPase, FtsY protein	[TP0296-TP0578 (0.7885255)]
COG0080	COG0265	NE2050	rplK	50S ribosomal protein L11	NE2329	NE2329	MucD; serine protease MucD	[TP0237-TP0773 (0.6164146)]
COG0080	COG0265	NE2050	rplK	50S ribosomal protein L11	NE0379	NE0379	Serine proteases, trypsin family	[TP0237-TP0773 (0.6164146)]
COG0080	COG0265	NE2050	rplK	50S ribosomal protein L11	NE1508	NE1508	Htra-like serine protease signal peptide protein	[TP0237-TP0773 (0.6164146)]
COG2812	COG2812	NE0433	NE0433	DnaX; DNA polymerase III (Subunits tau and gamma)	NE0433	NE0433	DnaX; DNA polymerase III (Subunits tau and gamma)	[TP1005-TP1005 (0.52391654)]
COG0223	COG0234	NE2171	NE2171	Formyl transferase N-terminus	NE0027	groS	10 kDa chaperonin (Protein Cpn10) (groES protein)	[TP0756-TP1013 (0.64276713)]
COG0223	COG0234	NE1971	fmt	Methionyl-tRNA formyltransferase (EC 2.1.2.9)	NE0027	groS	10 kDa chaperonin (Protein Cpn10) (groES protein)	[TP0756-TP1013 (0.64276713)]
COG0357	COG0459	NE2475	gidB	Methyltransferase gidB (EC 2.1.-.-) (Glucose-inhibited division protein B)	NE0028	groL	60 kDa chaperonin (Protein Cpn60) (groEL protein)	[TP0946-TP0030 (0.68326145)]
COG0664	COG1074	NE1296	NE1296	Cyclic nucleotide-binding domain:cAMP-dependent	NE2166	NE2166	UvrD/REP helicase {UniProtKB/TrEMBL:Q82SY0}	[TP0089-TP0898 (0.8304331)]
COG0664	COG1074	NE1719	NE1719	Putative anaerobic transcriptional regulatory	NE2166	NE2166	UvrD/REP helicase {UniProtKB/TrEMBL:Q82SY0}	[TP0089-TP0898 (0.8304331)]
COG0223	COG0242	NE1971	fmt	Methionyl-tRNA formyltransferase (EC 2.1.2.9)	NE1970	def2	Peptide deformylase 2 (EC 3.5.1.88) (PDF 2) (Polypeptide deformylase 2)	[TP0756-TP0757 (0.8300303)]
COG0223	COG0242	NE2171	NE2171	Formyl transferase N-terminus	NE1970	def2	Peptide deformylase 2 (EC 3.5.1.88) (PDF 2) (Polypeptide deformylase 2)	[TP0756-TP0757 (0.8300303)]
COG0223	COG0242	NE1971	fmt	Methionyl-tRNA formyltransferase (EC 2.1.2.9)	NE1755	def1	Peptide deformylase 1 (EC 3.5.1.88) (PDF 1) (Polypeptide deformylase 1)	[TP0756-TP0757 (0.8300303)]
COG0223	COG0242	NE2171	NE2171	Formyl transferase N-terminus	NE1755	def1	Peptide deformylase 1 (EC 3.5.1.88) (PDF 1) (Polypeptide deformylase 1)	[TP0756-TP0757 (0.8300303)]
COG0233	COG0359	NE1715	rrf	Ribosome recycling factor (Ribosome-releasing factor) (RRF)	NE0195	rplI	Ribosomal protein L9 {UniProtKB/TrEMBL:Q82XQ9}	[TP0604-TP0060 (0.5105792)]
COG0012	COG0457	NE1823	NE1823	Hypothetical protein {UniProtKB/TrEMBL:Q82TQ7}	NE1600	NE1600	TPR repeat {UniProtKB/TrEMBL:Q82U96}	[TP0124-TP0067 (0.81355333)]
COG0012	COG0457	NE1823	NE1823	Hypothetical protein {UniProtKB/TrEMBL:Q82TQ7}	NE1444	NE1444	TPR repeat {UniProtKB/TrEMBL:Q82UN8}	[TP0124-TP0067 (0.81355333)]
COG0265	COG0492	NE2329	NE2329	MucD; serine protease MucD	NE1929	NE1929	FAD-dependent pyridine nucleotide-disulphide	[TP0773-TP0814 (0.6926654)]
COG0265	COG0492	NE0379	NE0379	Serine proteases, trypsin family	NE1929	NE1929	FAD-dependent pyridine nucleotide-disulphide	[TP0773-TP0814 (0.6926654)]
COG0265	COG0492	NE1508	NE1508	Htra-like serine protease signal peptide protein	NE1929	NE1929	FAD-dependent pyridine nucleotide-disulphide	[TP0773-TP0814 (0.6926654)]
COG1377	COG2239	NE2487	NE2487	FlhB HrpN YscU SpaS Family	NE1633	NE1633	CBS domain:Divalent cation transporter	[TP0715-TP0917 (0.53720385)]
COG0124	COG0608	NE0150	hisS	Histidyl-tRNA synthetase (EC 6.1.1.21) (Histidine--tRNA ligase) (HisRS)	NE0010	NE0010	RecJ: single-stranded-DNA-specific exonuclease	[TP0641-TP0704 (0.75894904)]
COG0465	COG0772	NE0528	NE0528	HflB; ATP-dependent zinc metallopeptidase (Cell	NE0990	NE0990	Cell cycle proteins {UniProtKB/TrEMBL:Q82VS4}	[TP0330-TP0387 (0.8016956)]
COG0465	COG0772	NE0528	NE0528	HflB; ATP-dependent zinc metallopeptidase (Cell	NE2066	NE2066	Cell cycle proteins {UniProtKB/TrEMBL:Q82T61}	[TP0330-TP0387 (0.8016956)]
COG0465	COG0772	NE0906	NE0906	FtsH; cell division protein	NE0990	NE0990	Cell cycle proteins {UniProtKB/TrEMBL:Q82VS4}	[TP0330-TP0387 (0.8016956)]
COG0465	COG0772	NE0906	NE0906	FtsH; cell division protein	NE2066	NE2066	Cell cycle proteins {UniProtKB/TrEMBL:Q82T61}	[TP0330-TP0387 (0.8016956)]
COG0234	COG0792	NE0027	groS	10 kDa chaperonin (Protein Cpn10) (groES protein)	NE0719	NE0719	UPF0102 protein NE0719	[TP1013-TP0913 (0.7815084)]
COG0234	COG0792	NE0027	groS	10 kDa chaperonin (Protein Cpn10) (groES protein)	NE0711	NE0711	UPF0102 protein NE0711	[TP1013-TP0913 (0.7815084)]
COG1512	COG1987	NE0915	NE0915	Hypothetical protein {UniProtKB/TrEMBL:Q82VY4}	NE0460	NE0460	Bacterial export proteins, family 3	[TP0561-TP0717 (0.66457963)]
COG0457	COG1426	NE1444	NE1444	TPR repeat {UniProtKB/TrEMBL:Q82UN8}	NE0147	NE0147	Hypothetical protein {UniProtKB/TrEMBL:Q82XV2}	[TP0268-TP0334 (0.739808)]
COG0457	COG1426	NE1600	NE1600	TPR repeat {UniProtKB/TrEMBL:Q82U96}	NE0147	NE0147	Hypothetical protein {UniProtKB/TrEMBL:Q82XV2}	[TP0268-TP0334 (0.739808)]
COG0192	COG0217	NE0659	metK	S-adenosylmethionine synthetase (EC 2.5.1.6) (Methionine adenosyltransferase) (AdoMet synthetase) (MAT)	NE0210	NE0210	Hypothetical UPF0082 protein NE0210	[TP0794-TP0474 (0.71912634)]
COG0201	COG2239	NE0421	NE0421	Preprotein translocase secY subunit	NE1633	NE1633	CBS domain:Divalent cation transporter	[TP0208-TP0917 (0.5527395)]
COG0860	COG1214	NE0656	NE0656	Cell wall hydrolase/autolysin	NE1400	NE1400	Glycoprotease, (M22) metallo-protease family	[TP0247-TP0876 (0.6334264)]
COG0477	COG0845	NE0600	NE0600	Probable transmembrane protein	NE2037	NE2037	Putative cation-efflux system signal peptide	[TP0840-TP0965 (0.8653204)]
COG0477	COG0845	NE2492	NE2492	General substrate transporters	NE0539	NE0539	Possible putitive HlyD family secretion protein	[TP0840-TP0965 (0.8653204)]
COG0477	COG0845	NE2492	NE2492	General substrate transporters	NE0828	NE0828	HlyD family secretion protein	[TP0840-TP0965 (0.8653204)]
COG0477	COG0845	NE0600	NE0600	Probable transmembrane protein	NE1208	NE1208	HlyD family secretion protein	[TP0840-TP0965 (0.8653204)]
COG0477	COG0845	NE2347	NE2347	General substrate transporters	NE2037	NE2037	Putative cation-efflux system signal peptide	[TP0840-TP0965 (0.8653204)]
COG0477	COG0845	NE2454	NE2454	MFS family transporter {UniProtKB/TrEMBL:Q82S97}	NE1208	NE1208	HlyD family secretion protein	[TP0840-TP0965 (0.8653204)]
COG0477	COG0845	NE1507	NE1507	Hypothetical protein {UniProtKB/TrEMBL:Q82UH8}	NE1898	NE1898	Hypothetical protein {UniProtKB/TrEMBL:Q82TI9}	[TP0840-TP0965 (0.8653204)]
COG0477	COG0845	NE0600	NE0600	Probable transmembrane protein	NE1082	NE1082	Hypothetical protein {UniProtKB/TrEMBL:Q82VK0}	[TP0840-TP0965 (0.8653204)]
COG0477	COG0845	NE2454	NE2454	MFS family transporter {UniProtKB/TrEMBL:Q82S97}	NE0169	NE0169	HlyD family secretion protein	[TP0840-TP0965 (0.8653204)]
COG0477	COG0845	NE2492	NE2492	General substrate transporters	NE0158	NE0158	Putative hemolysin-type secretion transmembrane	[TP0840-TP0965 (0.8653204)]
COG0477	COG0845	NE0600	NE0600	Probable transmembrane protein	NE1639	NE1639	HlyD family secretion protein	[TP0840-TP0965 (0.8653204)]
COG0477	COG0845	NE1507	NE1507	Hypothetical protein {UniProtKB/TrEMBL:Q82UH8}	NE1116	NE1116	Type I antifreeze protein:HlyD family secretion	[TP0840-TP0965 (0.8653204)]
COG0477	COG0845	NE0600	NE0600	Probable transmembrane protein	NE0158	NE0158	Putative hemolysin-type secretion transmembrane	[TP0840-TP0965 (0.8653204)]
COG0477	COG0845	NE2454	NE2454	MFS family transporter {UniProtKB/TrEMBL:Q82S97}	NE0158	NE0158	Putative hemolysin-type secretion transmembrane	[TP0840-TP0965 (0.8653204)]
COG0477	COG0845	NE2191	NE2191	Putative transport transmembrane protein	NE0374	NE0374	Putative cation efflux protein	[TP0840-TP0965 (0.8653204)]
COG0477	COG0845	NE0100	NE0100	General substrate transporters	NE0158	NE0158	Putative hemolysin-type secretion transmembrane	[TP0840-TP0965 (0.8653204)]
COG0477	COG0845	NE2492	NE2492	General substrate transporters	NE1898	NE1898	Hypothetical protein {UniProtKB/TrEMBL:Q82TI9}	[TP0840-TP0965 (0.8653204)]
COG0477	COG0845	NE2454	NE2454	MFS family transporter {UniProtKB/TrEMBL:Q82S97}	NE1898	NE1898	Hypothetical protein {UniProtKB/TrEMBL:Q82TI9}	[TP0840-TP0965 (0.8653204)]
COG0477	COG0845	NE2347	NE2347	General substrate transporters	NE0539	NE0539	Possible putitive HlyD family secretion protein	[TP0840-TP0965 (0.8653204)]
COG0477	COG0845	NE2191	NE2191	Putative transport transmembrane protein	NE0539	NE0539	Possible putitive HlyD family secretion protein	[TP0840-TP0965 (0.8653204)]
COG0477	COG0845	NE0100	NE0100	General substrate transporters	NE0169	NE0169	HlyD family secretion protein	[TP0840-TP0965 (0.8653204)]
COG0477	COG0845	NE0100	NE0100	General substrate transporters	NE0828	NE0828	HlyD family secretion protein	[TP0840-TP0965 (0.8653204)]
COG0477	COG0845	NE2454	NE2454	MFS family transporter {UniProtKB/TrEMBL:Q82S97}	NE1116	NE1116	Type I antifreeze protein:HlyD family secretion	[TP0840-TP0965 (0.8653204)]
COG0477	COG0845	NE2347	NE2347	General substrate transporters	NE0346	NE0346	Possible cation transporter transmembrane protein	[TP0840-TP0965 (0.8653204)]
COG0477	COG0845	NE0100	NE0100	General substrate transporters	NE1898	NE1898	Hypothetical protein {UniProtKB/TrEMBL:Q82TI9}	[TP0840-TP0965 (0.8653204)]
COG0477	COG0845	NE2454	NE2454	MFS family transporter {UniProtKB/TrEMBL:Q82S97}	NE1113	NE1113	HlyD family secretion protein	[TP0840-TP0965 (0.8653204)]
COG0477	COG0845	NE2347	NE2347	General substrate transporters	NE0169	NE0169	HlyD family secretion protein	[TP0840-TP0965 (0.8653204)]
COG0477	COG0845	NE1507	NE1507	Hypothetical protein {UniProtKB/TrEMBL:Q82UH8}	NE2037	NE2037	Putative cation-efflux system signal peptide	[TP0840-TP0965 (0.8653204)]
COG0477	COG0845	NE2347	NE2347	General substrate transporters	NE1208	NE1208	HlyD family secretion protein	[TP0840-TP0965 (0.8653204)]
COG0477	COG0845	NE2191	NE2191	Putative transport transmembrane protein	NE1082	NE1082	Hypothetical protein {UniProtKB/TrEMBL:Q82VK0}	[TP0840-TP0965 (0.8653204)]
COG0477	COG0845	NE2191	NE2191	Putative transport transmembrane protein	NE1639	NE1639	HlyD family secretion protein	[TP0840-TP0965 (0.8653204)]
COG0477	COG0845	NE2191	NE2191	Putative transport transmembrane protein	NE0158	NE0158	Putative hemolysin-type secretion transmembrane	[TP0840-TP0965 (0.8653204)]
COG0477	COG0845	NE2347	NE2347	General substrate transporters	NE0158	NE0158	Putative hemolysin-type secretion transmembrane	[TP0840-TP0965 (0.8653204)]
COG0477	COG0845	NE1507	NE1507	Hypothetical protein {UniProtKB/TrEMBL:Q82UH8}	NE1208	NE1208	HlyD family secretion protein	[TP0840-TP0965 (0.8653204)]
COG0477	COG0845	NE2454	NE2454	MFS family transporter {UniProtKB/TrEMBL:Q82S97}	NE1639	NE1639	HlyD family secretion protein	[TP0840-TP0965 (0.8653204)]
COG0477	COG0845	NE1507	NE1507	Hypothetical protein {UniProtKB/TrEMBL:Q82UH8}	NE0346	NE0346	Possible cation transporter transmembrane protein	[TP0840-TP0965 (0.8653204)]
COG0477	COG0845	NE0600	NE0600	Probable transmembrane protein	NE0828	NE0828	HlyD family secretion protein	[TP0840-TP0965 (0.8653204)]
COG0477	COG0845	NE2492	NE2492	General substrate transporters	NE1208	NE1208	HlyD family secretion protein	[TP0840-TP0965 (0.8653204)]
COG0477	COG0845	NE2191	NE2191	Putative transport transmembrane protein	NE0169	NE0169	HlyD family secretion protein	[TP0840-TP0965 (0.8653204)]
COG0477	COG0845	NE0100	NE0100	General substrate transporters	NE0374	NE0374	Putative cation efflux protein	[TP0840-TP0965 (0.8653204)]
COG0477	COG0845	NE2347	NE2347	General substrate transporters	NE0374	NE0374	Putative cation efflux protein	[TP0840-TP0965 (0.8653204)]
COG0477	COG0845	NE2454	NE2454	MFS family transporter {UniProtKB/TrEMBL:Q82S97}	NE0156	NE0156	HlyD family secretion protein	[TP0840-TP0965 (0.8653204)]
COG0477	COG0845	NE2454	NE2454	MFS family transporter {UniProtKB/TrEMBL:Q82S97}	NE0374	NE0374	Putative cation efflux protein	[TP0840-TP0965 (0.8653204)]
COG0477	COG0845	NE0600	NE0600	Probable transmembrane protein	NE1898	NE1898	Hypothetical protein {UniProtKB/TrEMBL:Q82TI9}	[TP0840-TP0965 (0.8653204)]
COG0477	COG0845	NE0600	NE0600	Probable transmembrane protein	NE0346	NE0346	Possible cation transporter transmembrane protein	[TP0840-TP0965 (0.8653204)]
COG0477	COG0845	NE2454	NE2454	MFS family transporter {UniProtKB/TrEMBL:Q82S97}	NE0539	NE0539	Possible putitive HlyD family secretion protein	[TP0840-TP0965 (0.8653204)]
COG0477	COG0845	NE2347	NE2347	General substrate transporters	NE1113	NE1113	HlyD family secretion protein	[TP0840-TP0965 (0.8653204)]
COG0477	COG0845	NE2454	NE2454	MFS family transporter {UniProtKB/TrEMBL:Q82S97}	NE2037	NE2037	Putative cation-efflux system signal peptide	[TP0840-TP0965 (0.8653204)]
COG0477	COG0845	NE2347	NE2347	General substrate transporters	NE1898	NE1898	Hypothetical protein {UniProtKB/TrEMBL:Q82TI9}	[TP0840-TP0965 (0.8653204)]
COG0477	COG0845	NE0600	NE0600	Probable transmembrane protein	NE0374	NE0374	Putative cation efflux protein	[TP0840-TP0965 (0.8653204)]
COG0477	COG0845	NE0600	NE0600	Probable transmembrane protein	NE0169	NE0169	HlyD family secretion protein	[TP0840-TP0965 (0.8653204)]
COG0477	COG0845	NE2347	NE2347	General substrate transporters	NE0156	NE0156	HlyD family secretion protein	[TP0840-TP0965 (0.8653204)]
COG0477	COG0845	NE2347	NE2347	General substrate transporters	NE0828	NE0828	HlyD family secretion protein	[TP0840-TP0965 (0.8653204)]
COG0477	COG0845	NE0100	NE0100	General substrate transporters	NE1116	NE1116	Type I antifreeze protein:HlyD family secretion	[TP0840-TP0965 (0.8653204)]
COG0477	COG0845	NE0100	NE0100	General substrate transporters	NE0539	NE0539	Possible putitive HlyD family secretion protein	[TP0840-TP0965 (0.8653204)]
COG0477	COG0845	NE0100	NE0100	General substrate transporters	NE1082	NE1082	Hypothetical protein {UniProtKB/TrEMBL:Q82VK0}	[TP0840-TP0965 (0.8653204)]
COG0477	COG0845	NE2492	NE2492	General substrate transporters	NE0169	NE0169	HlyD family secretion protein	[TP0840-TP0965 (0.8653204)]
COG0477	COG0845	NE2191	NE2191	Putative transport transmembrane protein	NE0346	NE0346	Possible cation transporter transmembrane protein	[TP0840-TP0965 (0.8653204)]
COG0477	COG0845	NE2454	NE2454	MFS family transporter {UniProtKB/TrEMBL:Q82S97}	NE0346	NE0346	Possible cation transporter transmembrane protein	[TP0840-TP0965 (0.8653204)]
COG0477	COG0845	NE1507	NE1507	Hypothetical protein {UniProtKB/TrEMBL:Q82UH8}	NE0158	NE0158	Putative hemolysin-type secretion transmembrane	[TP0840-TP0965 (0.8653204)]
COG0477	COG0845	NE2347	NE2347	General substrate transporters	NE1116	NE1116	Type I antifreeze protein:HlyD family secretion	[TP0840-TP0965 (0.8653204)]
COG0477	COG0845	NE0600	NE0600	Probable transmembrane protein	NE0156	NE0156	HlyD family secretion protein	[TP0840-TP0965 (0.8653204)]
COG0477	COG0845	NE2191	NE2191	Putative transport transmembrane protein	NE0828	NE0828	HlyD family secretion protein	[TP0840-TP0965 (0.8653204)]
COG0477	COG0845	NE2492	NE2492	General substrate transporters	NE1639	NE1639	HlyD family secretion protein	[TP0840-TP0965 (0.8653204)]
COG0477	COG0845	NE2492	NE2492	General substrate transporters	NE0346	NE0346	Possible cation transporter transmembrane protein	[TP0840-TP0965 (0.8653204)]
COG0477	COG0845	NE1507	NE1507	Hypothetical protein {UniProtKB/TrEMBL:Q82UH8}	NE1639	NE1639	HlyD family secretion protein	[TP0840-TP0965 (0.8653204)]
COG0477	COG0845	NE2492	NE2492	General substrate transporters	NE2037	NE2037	Putative cation-efflux system signal peptide	[TP0840-TP0965 (0.8653204)]
COG0477	COG0845	NE0600	NE0600	Probable transmembrane protein	NE1113	NE1113	HlyD family secretion protein	[TP0840-TP0965 (0.8653204)]
COG0477	COG0845	NE0100	NE0100	General substrate transporters	NE0346	NE0346	Possible cation transporter transmembrane protein	[TP0840-TP0965 (0.8653204)]
COG0477	COG0845	NE0100	NE0100	General substrate transporters	NE1639	NE1639	HlyD family secretion protein	[TP0840-TP0965 (0.8653204)]
COG0477	COG0845	NE2347	NE2347	General substrate transporters	NE1639	NE1639	HlyD family secretion protein	[TP0840-TP0965 (0.8653204)]
COG0477	COG0845	NE2191	NE2191	Putative transport transmembrane protein	NE2037	NE2037	Putative cation-efflux system signal peptide	[TP0840-TP0965 (0.8653204)]
COG0477	COG0845	NE0100	NE0100	General substrate transporters	NE0156	NE0156	HlyD family secretion protein	[TP0840-TP0965 (0.8653204)]
COG0477	COG0845	NE2492	NE2492	General substrate transporters	NE1113	NE1113	HlyD family secretion protein	[TP0840-TP0965 (0.8653204)]
COG0477	COG0845	NE0100	NE0100	General substrate transporters	NE1113	NE1113	HlyD family secretion protein	[TP0840-TP0965 (0.8653204)]
COG0477	COG0845	NE1507	NE1507	Hypothetical protein {UniProtKB/TrEMBL:Q82UH8}	NE0156	NE0156	HlyD family secretion protein	[TP0840-TP0965 (0.8653204)]
COG0477	COG0845	NE2492	NE2492	General substrate transporters	NE0374	NE0374	Putative cation efflux protein	[TP0840-TP0965 (0.8653204)]
COG0477	COG0845	NE1507	NE1507	Hypothetical protein {UniProtKB/TrEMBL:Q82UH8}	NE1082	NE1082	Hypothetical protein {UniProtKB/TrEMBL:Q82VK0}	[TP0840-TP0965 (0.8653204)]
COG0477	COG0845	NE0100	NE0100	General substrate transporters	NE1208	NE1208	HlyD family secretion protein	[TP0840-TP0965 (0.8653204)]
COG0477	COG0845	NE2191	NE2191	Putative transport transmembrane protein	NE0156	NE0156	HlyD family secretion protein	[TP0840-TP0965 (0.8653204)]
COG0477	COG0845	NE2347	NE2347	General substrate transporters	NE1082	NE1082	Hypothetical protein {UniProtKB/TrEMBL:Q82VK0}	[TP0840-TP0965 (0.8653204)]
COG0477	COG0845	NE0600	NE0600	Probable transmembrane protein	NE0539	NE0539	Possible putitive HlyD family secretion protein	[TP0840-TP0965 (0.8653204)]
COG0477	COG0845	NE2492	NE2492	General substrate transporters	NE0156	NE0156	HlyD family secretion protein	[TP0840-TP0965 (0.8653204)]
COG0477	COG0845	NE1507	NE1507	Hypothetical protein {UniProtKB/TrEMBL:Q82UH8}	NE1113	NE1113	HlyD family secretion protein	[TP0840-TP0965 (0.8653204)]
COG0477	COG0845	NE2191	NE2191	Putative transport transmembrane protein	NE1113	NE1113	HlyD family secretion protein	[TP0840-TP0965 (0.8653204)]
COG0477	COG0845	NE1507	NE1507	Hypothetical protein {UniProtKB/TrEMBL:Q82UH8}	NE0374	NE0374	Putative cation efflux protein	[TP0840-TP0965 (0.8653204)]
COG0477	COG0845	NE1507	NE1507	Hypothetical protein {UniProtKB/TrEMBL:Q82UH8}	NE0828	NE0828	HlyD family secretion protein	[TP0840-TP0965 (0.8653204)]
COG0477	COG0845	NE2492	NE2492	General substrate transporters	NE1082	NE1082	Hypothetical protein {UniProtKB/TrEMBL:Q82VK0}	[TP0840-TP0965 (0.8653204)]
COG0477	COG0845	NE1507	NE1507	Hypothetical protein {UniProtKB/TrEMBL:Q82UH8}	NE0539	NE0539	Possible putitive HlyD family secretion protein	[TP0840-TP0965 (0.8653204)]
COG0477	COG0845	NE1507	NE1507	Hypothetical protein {UniProtKB/TrEMBL:Q82UH8}	NE0169	NE0169	HlyD family secretion protein	[TP0840-TP0965 (0.8653204)]
COG0477	COG0845	NE2191	NE2191	Putative transport transmembrane protein	NE1208	NE1208	HlyD family secretion protein	[TP0840-TP0965 (0.8653204)]
COG0477	COG0845	NE2454	NE2454	MFS family transporter {UniProtKB/TrEMBL:Q82S97}	NE0828	NE0828	HlyD family secretion protein	[TP0840-TP0965 (0.8653204)]
COG0477	COG0845	NE2191	NE2191	Putative transport transmembrane protein	NE1898	NE1898	Hypothetical protein {UniProtKB/TrEMBL:Q82TI9}	[TP0840-TP0965 (0.8653204)]
COG0477	COG0845	NE0600	NE0600	Probable transmembrane protein	NE1116	NE1116	Type I antifreeze protein:HlyD family secretion	[TP0840-TP0965 (0.8653204)]
COG0477	COG0845	NE0100	NE0100	General substrate transporters	NE2037	NE2037	Putative cation-efflux system signal peptide	[TP0840-TP0965 (0.8653204)]
COG0477	COG0845	NE2191	NE2191	Putative transport transmembrane protein	NE1116	NE1116	Type I antifreeze protein:HlyD family secretion	[TP0840-TP0965 (0.8653204)]
COG0477	COG0845	NE2492	NE2492	General substrate transporters	NE1116	NE1116	Type I antifreeze protein:HlyD family secretion	[TP0840-TP0965 (0.8653204)]
COG0477	COG0845	NE2454	NE2454	MFS family transporter {UniProtKB/TrEMBL:Q82S97}	NE1082	NE1082	Hypothetical protein {UniProtKB/TrEMBL:Q82VK0}	[TP0840-TP0965 (0.8653204)]
COG0305	COG2812	NE0194	NE0194	DnaB; replicative DNA helicase protein	NE0433	NE0433	DnaX; DNA polymerase III (Subunits tau and gamma)	[TP0058-TP1005 (0.7130585)]
COG0188	COG0526	NE0332	NE0332	DNA gyrase/topoisomerase IV, subunit A	NE0769	NE0769	Periplasmic protein thiol:disulfide	[TP0005-TP0100 (0.7885434)]
COG0188	COG0526	NE0332	NE0332	DNA gyrase/topoisomerase IV, subunit A	NE0780	NE0780	Hypothetical protein {UniProtKB/TrEMBL:Q82WB4}	[TP0005-TP0100 (0.7885434)]
COG0188	COG0526	NE0332	NE0332	DNA gyrase/topoisomerase IV, subunit A	NE1034	NE1034	Thioredoxin {UniProtKB/TrEMBL:Q82VN2}	[TP0005-TP0100 (0.7885434)]
COG0188	COG0526	NE0332	NE0332	DNA gyrase/topoisomerase IV, subunit A	NE1319	NE1319	Thioredoxin {UniProtKB/TrEMBL:Q82UZ6}	[TP0005-TP0100 (0.7885434)]
COG0188	COG0526	NE0332	NE0332	DNA gyrase/topoisomerase IV, subunit A	NE2390	NE2390	Thioredoxin {UniProtKB/TrEMBL:Q82SF0}	[TP0005-TP0100 (0.7885434)]
COG0188	COG0526	NE0332	NE0332	DNA gyrase/topoisomerase IV, subunit A	NE0366	NE0366	Thioredoxin:DSBA oxidoreductase	[TP0005-TP0100 (0.7885434)]
COG0188	COG0526	NE0332	NE0332	DNA gyrase/topoisomerase IV, subunit A	NE0084	NE0084	Thioredoxin {UniProtKB/TrEMBL:Q82Y06}	[TP0005-TP0100 (0.7885434)]
COG0188	COG0526	NE0332	NE0332	DNA gyrase/topoisomerase IV, subunit A	NE2328	NE2328	Putative thioredoxin {UniProtKB/TrEMBL:Q82SJ4}	[TP0005-TP0100 (0.7885434)]
COG0188	COG0526	NE0332	NE0332	DNA gyrase/topoisomerase IV, subunit A	NE0137	NE0137	Hypothetical protein {UniProtKB/TrEMBL:Q82XW1}	[TP0005-TP0100 (0.7885434)]
COG0526	COG0771	NE1034	NE1034	Thioredoxin {UniProtKB/TrEMBL:Q82VN2}	NE0989	murD	UDP-N-acetylmuramoylalanine--D-glutamate ligase (EC 6.3.2.9) (UDP-N- acetylmuramoyl-L-alanyl-D-glutamate synthetase) (D-glutamic acid- adding enzyme)	[TP0100-TP0903 (0.59509045)]
COG0526	COG0771	NE0780	NE0780	Hypothetical protein {UniProtKB/TrEMBL:Q82WB4}	NE0989	murD	UDP-N-acetylmuramoylalanine--D-glutamate ligase (EC 6.3.2.9) (UDP-N- acetylmuramoyl-L-alanyl-D-glutamate synthetase) (D-glutamic acid- adding enzyme)	[TP0100-TP0903 (0.59509045)]
COG0526	COG0771	NE0366	NE0366	Thioredoxin:DSBA oxidoreductase	NE0989	murD	UDP-N-acetylmuramoylalanine--D-glutamate ligase (EC 6.3.2.9) (UDP-N- acetylmuramoyl-L-alanyl-D-glutamate synthetase) (D-glutamic acid- adding enzyme)	[TP0100-TP0903 (0.59509045)]
COG0526	COG0771	NE1319	NE1319	Thioredoxin {UniProtKB/TrEMBL:Q82UZ6}	NE0989	murD	UDP-N-acetylmuramoylalanine--D-glutamate ligase (EC 6.3.2.9) (UDP-N- acetylmuramoyl-L-alanyl-D-glutamate synthetase) (D-glutamic acid- adding enzyme)	[TP0100-TP0903 (0.59509045)]
COG0526	COG0771	NE0084	NE0084	Thioredoxin {UniProtKB/TrEMBL:Q82Y06}	NE0989	murD	UDP-N-acetylmuramoylalanine--D-glutamate ligase (EC 6.3.2.9) (UDP-N- acetylmuramoyl-L-alanyl-D-glutamate synthetase) (D-glutamic acid- adding enzyme)	[TP0100-TP0903 (0.59509045)]
COG0526	COG0771	NE0769	NE0769	Periplasmic protein thiol:disulfide	NE0989	murD	UDP-N-acetylmuramoylalanine--D-glutamate ligase (EC 6.3.2.9) (UDP-N- acetylmuramoyl-L-alanyl-D-glutamate synthetase) (D-glutamic acid- adding enzyme)	[TP0100-TP0903 (0.59509045)]
COG0526	COG0771	NE0137	NE0137	Hypothetical protein {UniProtKB/TrEMBL:Q82XW1}	NE0989	murD	UDP-N-acetylmuramoylalanine--D-glutamate ligase (EC 6.3.2.9) (UDP-N- acetylmuramoyl-L-alanyl-D-glutamate synthetase) (D-glutamic acid- adding enzyme)	[TP0100-TP0903 (0.59509045)]
COG0526	COG0771	NE2328	NE2328	Putative thioredoxin {UniProtKB/TrEMBL:Q82SJ4}	NE0989	murD	UDP-N-acetylmuramoylalanine--D-glutamate ligase (EC 6.3.2.9) (UDP-N- acetylmuramoyl-L-alanyl-D-glutamate synthetase) (D-glutamic acid- adding enzyme)	[TP0100-TP0903 (0.59509045)]
COG0526	COG0771	NE2390	NE2390	Thioredoxin {UniProtKB/TrEMBL:Q82SF0}	NE0989	murD	UDP-N-acetylmuramoylalanine--D-glutamate ligase (EC 6.3.2.9) (UDP-N- acetylmuramoyl-L-alanyl-D-glutamate synthetase) (D-glutamic acid- adding enzyme)	[TP0100-TP0903 (0.59509045)]
COG0143	COG0845	NE0625	metG	Methionyl-tRNA synthetase (EC 6.1.1.10) (Methionine--tRNA ligase) (MetRS)	NE0346	NE0346	Possible cation transporter transmembrane protein	[TP0798-TP0965 (0.7246752)]
COG0143	COG0845	NE0625	metG	Methionyl-tRNA synthetase (EC 6.1.1.10) (Methionine--tRNA ligase) (MetRS)	NE0828	NE0828	HlyD family secretion protein	[TP0798-TP0965 (0.7246752)]
COG0143	COG0845	NE0625	metG	Methionyl-tRNA synthetase (EC 6.1.1.10) (Methionine--tRNA ligase) (MetRS)	NE0158	NE0158	Putative hemolysin-type secretion transmembrane	[TP0798-TP0965 (0.7246752)]
COG0143	COG0845	NE0625	metG	Methionyl-tRNA synthetase (EC 6.1.1.10) (Methionine--tRNA ligase) (MetRS)	NE0539	NE0539	Possible putitive HlyD family secretion protein	[TP0798-TP0965 (0.7246752)]
COG0143	COG0845	NE0625	metG	Methionyl-tRNA synthetase (EC 6.1.1.10) (Methionine--tRNA ligase) (MetRS)	NE0156	NE0156	HlyD family secretion protein	[TP0798-TP0965 (0.7246752)]
COG0143	COG0845	NE0625	metG	Methionyl-tRNA synthetase (EC 6.1.1.10) (Methionine--tRNA ligase) (MetRS)	NE1639	NE1639	HlyD family secretion protein	[TP0798-TP0965 (0.7246752)]
COG0143	COG0845	NE0625	metG	Methionyl-tRNA synthetase (EC 6.1.1.10) (Methionine--tRNA ligase) (MetRS)	NE0169	NE0169	HlyD family secretion protein	[TP0798-TP0965 (0.7246752)]
COG0143	COG0845	NE0625	metG	Methionyl-tRNA synthetase (EC 6.1.1.10) (Methionine--tRNA ligase) (MetRS)	NE1082	NE1082	Hypothetical protein {UniProtKB/TrEMBL:Q82VK0}	[TP0798-TP0965 (0.7246752)]
COG0143	COG0845	NE0625	metG	Methionyl-tRNA synthetase (EC 6.1.1.10) (Methionine--tRNA ligase) (MetRS)	NE1898	NE1898	Hypothetical protein {UniProtKB/TrEMBL:Q82TI9}	[TP0798-TP0965 (0.7246752)]
COG0143	COG0845	NE0625	metG	Methionyl-tRNA synthetase (EC 6.1.1.10) (Methionine--tRNA ligase) (MetRS)	NE1208	NE1208	HlyD family secretion protein	[TP0798-TP0965 (0.7246752)]
COG0143	COG0845	NE0625	metG	Methionyl-tRNA synthetase (EC 6.1.1.10) (Methionine--tRNA ligase) (MetRS)	NE2037	NE2037	Putative cation-efflux system signal peptide	[TP0798-TP0965 (0.7246752)]
COG0143	COG0845	NE0625	metG	Methionyl-tRNA synthetase (EC 6.1.1.10) (Methionine--tRNA ligase) (MetRS)	NE0374	NE0374	Putative cation efflux protein	[TP0798-TP0965 (0.7246752)]
COG0143	COG0845	NE0625	metG	Methionyl-tRNA synthetase (EC 6.1.1.10) (Methionine--tRNA ligase) (MetRS)	NE1113	NE1113	HlyD family secretion protein	[TP0798-TP0965 (0.7246752)]
COG0143	COG0845	NE0625	metG	Methionyl-tRNA synthetase (EC 6.1.1.10) (Methionine--tRNA ligase) (MetRS)	NE1116	NE1116	Type I antifreeze protein:HlyD family secretion	[TP0798-TP0965 (0.7246752)]
COG0762	COG2239	NE0394	NE0394	YGGT family {UniProtKB/TrEMBL:Q82X94}	NE1633	NE1633	CBS domain:Divalent cation transporter	[TP0668-TP0917 (0.5215956)]
COG1536	COG1868	NE2084	NE2084	Flagellar motor switch protein FliG	NE0464	NE0464	Flagellar motor switch protein FliM	[TP0026-TP0721 (0.9539454)]
COG0504	COG1475	NE1045	pyrG	CTP synthase (EC 6.3.4.2) (UTP--ammonia ligase) (CTP synthetase)	NE2473	NE2473	ParB-like nuclease domain:ParB-like partition	[TP0305-TP0271 (0.70252794)]
COG0149	COG2239	NE1779	tpiA	Triosephosphate isomerase (EC 5.3.1.1) (TIM) (Triose-phosphate isomerase)	NE1633	NE1633	CBS domain:Divalent cation transporter	[TP0537-TP0917 (0.5527395)]
COG0250	COG0772	NE0468	NE0468	Putative transcriptional activator	NE0990	NE0990	Cell cycle proteins {UniProtKB/TrEMBL:Q82VS4}	[TP0236-TP0387 (0.7470728)]
COG0250	COG0772	NE2051	NE2051	Transcription antitermination protein nusG	NE0990	NE0990	Cell cycle proteins {UniProtKB/TrEMBL:Q82VS4}	[TP0236-TP0387 (0.7470728)]
COG0250	COG0772	NE0468	NE0468	Putative transcriptional activator	NE2066	NE2066	Cell cycle proteins {UniProtKB/TrEMBL:Q82T61}	[TP0236-TP0387 (0.7470728)]
COG0250	COG0772	NE2051	NE2051	Transcription antitermination protein nusG	NE2066	NE2066	Cell cycle proteins {UniProtKB/TrEMBL:Q82T61}	[TP0236-TP0387 (0.7470728)]
COG0227	COG0740	NE1465	rpmB	50S ribosomal protein L28	NE0031	clpP	ATP-dependent Clp protease proteolytic subunit (EC 3.4.21.92) (Endopeptidase Clp)	[TP0362-TP0507 (0.75048)]
COG0457	COG0457	NE1600	NE1600	TPR repeat {UniProtKB/TrEMBL:Q82U96}	NE1600	NE1600	TPR repeat {UniProtKB/TrEMBL:Q82U96}	[TP0067-TP0095 (0.6515529)]
COG0457	COG0457	NE1600	NE1600	TPR repeat {UniProtKB/TrEMBL:Q82U96}	NE1444	NE1444	TPR repeat {UniProtKB/TrEMBL:Q82UN8}	[TP0067-TP0095 (0.6515529)]
COG0457	COG0457	NE1444	NE1444	TPR repeat {UniProtKB/TrEMBL:Q82UN8}	NE1600	NE1600	TPR repeat {UniProtKB/TrEMBL:Q82U96}	[TP0067-TP0095 (0.6515529)]
COG0457	COG0457	NE1444	NE1444	TPR repeat {UniProtKB/TrEMBL:Q82UN8}	NE1444	NE1444	TPR repeat {UniProtKB/TrEMBL:Q82UN8}	[TP0067-TP0095 (0.6515529)]
COG0103	COG0211	NE1483	rpsI	30S ribosomal protein S9	NE1292	rpmA	50S ribosomal protein L27	[TP1024-TP0743 (0.87139803)]
COG0472	COG1512	NE2281	NE2281	Glycosyl transferase, family 4	NE0915	NE0915	Hypothetical protein {UniProtKB/TrEMBL:Q82VY4}	[TP0345-TP0561 (0.53951585)]
COG0472	COG1512	NE0988	mraY	Phospho-N-acetylmuramoyl-pentapeptide-transferase (EC 2.7.8.13) (UDP- MurNAc-pentapeptide phosphotransferase)	NE0915	NE0915	Hypothetical protein {UniProtKB/TrEMBL:Q82VY4}	[TP0345-TP0561 (0.53951585)]
COG0621	COG2812	NE0911	NE0911	Uncharacterized protein family UPF0004	NE0433	NE0433	DnaX; DNA polymerase III (Subunits tau and gamma)	[TP0754-TP1005 (0.5550382)]
COG0621	COG2812	NE2335	NE2335	Fe-S oxidoreductases family 1	NE0433	NE0433	DnaX; DNA polymerase III (Subunits tau and gamma)	[TP0754-TP1005 (0.5550382)]
COG0739	COG1344	NE0948	NE0948	LysM motif:Peptidase family M23/M37	NE0312	NE0312	Flagellin, N-terminus {UniProtKB/TrEMBL:Q82XG2}	[TP0702-TP0870 (0.64395046)]
COG0739	COG1344	NE0948	NE0948	LysM motif:Peptidase family M23/M37	NE1593	NE1593	Hag; flagellin {UniProtKB/TrEMBL:Q82UA3}	[TP0702-TP0870 (0.64395046)]
COG0739	COG1344	NE1430	NE1430	Peptidase family M23/M37	NE1593	NE1593	Hag; flagellin {UniProtKB/TrEMBL:Q82UA3}	[TP0702-TP0870 (0.64395046)]
COG0739	COG1344	NE1430	NE1430	Peptidase family M23/M37	NE0312	NE0312	Flagellin, N-terminus {UniProtKB/TrEMBL:Q82XG2}	[TP0702-TP0870 (0.64395046)]
COG0442	COG4591	NE1317	NE1317	Prolyl-tRNA synthetase {UniProtKB/TrEMBL:Q82UZ8}	NE2240	NE2240	DUF214 {UniProtKB/TrEMBL:Q82SR7}	[TP0160-TP0582 (0.74148)]
COG0442	COG4591	NE1317	NE1317	Prolyl-tRNA synthetase {UniProtKB/TrEMBL:Q82UZ8}	NE1057	NE1057	DUF214 {UniProtKB/TrEMBL:Q82VL8}	[TP0160-TP0582 (0.74148)]
COG0442	COG4591	NE1317	NE1317	Prolyl-tRNA synthetase {UniProtKB/TrEMBL:Q82UZ8}	NE2242	NE2242	DUF214 {UniProtKB/TrEMBL:Q82SR5}	[TP0160-TP0582 (0.74148)]
COG0693	COG0761	NE2259	NE2259	ThiJ/PfpI family {UniProtKB/TrEMBL:Q82SP8}	NE0649	lytB	4-hydroxy-3-methylbut-2-enyl diphosphate reductase (EC 1.17.1.2)	[TP0445-TP0547 (0.53976095)]
COG1291	COG2239	NE0046	NE0046	Probable chemotaxis (Motility protein A)	NE1633	NE1633	CBS domain:Divalent cation transporter	[TP0725-TP0917 (0.53720385)]
COG0584	COG1493	NE0371	NE0371	Glycerophosphoryl diester phosphodiesterase	NE0059	hprK	HPr kinase/phosphorylase (EC 2.7.11.-) (EC 2.7.4.-) (HPrK/P) (HPr(Ser) kinase/phosphorylase)	[TP0257-TP0591 (0.75711113)]
COG1536	COG4786	NE2084	NE2084	Flagellar motor switch protein FliG	NE0307	NE0307	Flagella basal body rod protein	[TP0026-TP0961 (0.8107165)]
COG0223	COG0664	NE1971	fmt	Methionyl-tRNA formyltransferase (EC 2.1.2.9)	NE1296	NE1296	Cyclic nucleotide-binding domain:cAMP-dependent	[TP0756-TP0995 (0.69102824)]
COG0223	COG0664	NE2171	NE2171	Formyl transferase N-terminus	NE1296	NE1296	Cyclic nucleotide-binding domain:cAMP-dependent	[TP0756-TP0995 (0.69102824)]
COG0223	COG0664	NE1971	fmt	Methionyl-tRNA formyltransferase (EC 2.1.2.9)	NE1719	NE1719	Putative anaerobic transcriptional regulatory	[TP0756-TP0995 (0.69102824)]
COG0223	COG0664	NE2171	NE2171	Formyl transferase N-terminus	NE1719	NE1719	Putative anaerobic transcriptional regulatory	[TP0756-TP0995 (0.69102824)]
COG0465	COG4591	NE0528	NE0528	HflB; ATP-dependent zinc metallopeptidase (Cell	NE2240	NE2240	DUF214 {UniProtKB/TrEMBL:Q82SR7}	[TP0765-TP0582 (0.6598422)]
COG0465	COG4591	NE0906	NE0906	FtsH; cell division protein	NE1057	NE1057	DUF214 {UniProtKB/TrEMBL:Q82VL8}	[TP0765-TP0582 (0.6598422)]
COG0465	COG4591	NE0906	NE0906	FtsH; cell division protein	NE2242	NE2242	DUF214 {UniProtKB/TrEMBL:Q82SR5}	[TP0765-TP0582 (0.6598422)]
COG0465	COG4591	NE0906	NE0906	FtsH; cell division protein	NE2240	NE2240	DUF214 {UniProtKB/TrEMBL:Q82SR7}	[TP0765-TP0582 (0.6598422)]
COG0465	COG4591	NE0528	NE0528	HflB; ATP-dependent zinc metallopeptidase (Cell	NE1057	NE1057	DUF214 {UniProtKB/TrEMBL:Q82VL8}	[TP0765-TP0582 (0.6598422)]
COG0465	COG4591	NE0528	NE0528	HflB; ATP-dependent zinc metallopeptidase (Cell	NE2242	NE2242	DUF214 {UniProtKB/TrEMBL:Q82SR5}	[TP0765-TP0582 (0.6598422)]
COG0773	COG0817	NE2217	NE2217	Mpl;	NE0211	ruvC	Crossover junction endodeoxyribonuclease ruvC (EC 3.1.22.4) (Holliday junction nuclease ruvC) (Holliday junction resolvase ruvC)	[TP0341-TP0517 (0.7285616)]
COG0773	COG0817	NE0992	murC	UDP-N-acetylmuramate--L-alanine ligase (EC 6.3.2.8) (UDP-N- acetylmuramoyl-L-alanine synthetase)	NE0211	ruvC	Crossover junction endodeoxyribonuclease ruvC (EC 3.1.22.4) (Holliday junction nuclease ruvC) (Holliday junction resolvase ruvC)	[TP0341-TP0517 (0.7285616)]
COG0272	COG0773	NE1753	NE1753	NAD-dependent DNA ligase	NE0992	murC	UDP-N-acetylmuramate--L-alanine ligase (EC 6.3.2.8) (UDP-N- acetylmuramoyl-L-alanine synthetase)	[TP0634-TP0341 (0.8201813)]
COG0272	COG0773	NE1753	NE1753	NAD-dependent DNA ligase	NE2217	NE2217	Mpl;	[TP0634-TP0341 (0.8201813)]
COG1344	COG2882	NE1593	NE1593	Hag; flagellin {UniProtKB/TrEMBL:Q82UA3}	NE2087	NE2087	Flagellar FliJ protein {UniProtKB/TrEMBL:Q82T42}	[TP0868-TP0403 (0.93215036)]
COG1344	COG2882	NE0312	NE0312	Flagellin, N-terminus {UniProtKB/TrEMBL:Q82XG2}	NE2087	NE2087	Flagellar FliJ protein {UniProtKB/TrEMBL:Q82T42}	[TP0868-TP0403 (0.93215036)]
COG1652	COG1684	NE1969	NE1969	LysM motif {UniProtKB/TrEMBL:Q82TC9}	NE0459	NE0459	Flagellar biosynthetic protein fliR	[TP0042-TP0716 (0.75048)]
COG0036	COG0249	NE2148	NE2148	Ribulose-phosphate 3-epimerase	NE1705	mutS	DNA mismatch repair protein mutS	[TP0945-TP0328 (0.6742458)]
COG0124	COG0465	NE0150	hisS	Histidyl-tRNA synthetase (EC 6.1.1.21) (Histidine--tRNA ligase) (HisRS)	NE0528	NE0528	HflB; ATP-dependent zinc metallopeptidase (Cell	[TP0641-TP0330 (0.76316583)]
COG0124	COG0465	NE0150	hisS	Histidyl-tRNA synthetase (EC 6.1.1.21) (Histidine--tRNA ligase) (HisRS)	NE0906	NE0906	FtsH; cell division protein	[TP0641-TP0330 (0.76316583)]
COG0564	COG1843	NE1456	NE1456	Pseudouridine synthase {UniProtKB/TrEMBL:Q82UM6}	NE0304	NE0304	Putative basal-body rod modification protein FlgD	[TP0339-TP0728 (0.7885255)]
COG0564	COG1843	NE0505	rluD	Ribosomal large subunit pseudouridine synthase D (EC 5.4.99.-) (rRNA- uridine isomerase D) (rRNA pseudouridylate synthase D)	NE0304	NE0304	Putative basal-body rod modification protein FlgD	[TP0339-TP0728 (0.7885255)]
COG0772	COG1512	NE0990	NE0990	Cell cycle proteins {UniProtKB/TrEMBL:Q82VS4}	NE0915	NE0915	Hypothetical protein {UniProtKB/TrEMBL:Q82VY4}	[TP0387-TP0561 (0.5082704)]
COG0772	COG1512	NE2066	NE2066	Cell cycle proteins {UniProtKB/TrEMBL:Q82T61}	NE0915	NE0915	Hypothetical protein {UniProtKB/TrEMBL:Q82VY4}	[TP0387-TP0561 (0.5082704)]
COG0504	COG0728	NE1045	pyrG	CTP synthase (EC 6.3.4.2) (UTP--ammonia ligase) (CTP synthetase)	NE2405	NE2405	Virulence factor MVIN-like	[TP0305-TP0516 (0.84299135)]
COG0275	COG0820	NE0983	mraW	S-adenosyl-methyltransferase mraW (EC 2.1.1.-)	NE0145	NE0145	Hypothetical protein {UniProtKB/TrEMBL:Q82XV4}	[TP0384-TP0068 (0.79878455)]
COG0242	COG0360	NE1970	def2	Peptide deformylase 2 (EC 3.5.1.88) (PDF 2) (Polypeptide deformylase 2)	NE0198	rpsF	30S ribosomal protein S6	[TP0757-TP0063 (0.54983324)]
COG0242	COG0360	NE1755	def1	Peptide deformylase 1 (EC 3.5.1.88) (PDF 1) (Polypeptide deformylase 1)	NE0198	rpsF	30S ribosomal protein S6	[TP0757-TP0063 (0.54983324)]
COG0267	COG0357	NE1466	NE1466	50S ribosomal protein L33	NE2475	gidB	Methyltransferase gidB (EC 2.1.-.-) (Glucose-inhibited division protein B)	[TP0234-TP0946 (0.6249908)]
COG0234	COG0772	NE0027	groS	10 kDa chaperonin (Protein Cpn10) (groES protein)	NE0990	NE0990	Cell cycle proteins {UniProtKB/TrEMBL:Q82VS4}	[TP1013-TP0387 (0.81326103)]
COG0234	COG0772	NE0027	groS	10 kDa chaperonin (Protein Cpn10) (groES protein)	NE2066	NE2066	Cell cycle proteins {UniProtKB/TrEMBL:Q82T61}	[TP1013-TP0387 (0.81326103)]
COG0445	COG0457	NE2476	gidA	tRNA uridine 5-carboxymethylaminomethyl modification enzyme gidA (Glucose-inhibited division protein A)	NE1600	NE1600	TPR repeat {UniProtKB/TrEMBL:Q82U96}	[TP0044-TP0954 (0.8549597)]
COG0445	COG0457	NE2476	gidA	tRNA uridine 5-carboxymethylaminomethyl modification enzyme gidA (Glucose-inhibited division protein A)	NE1444	NE1444	TPR repeat {UniProtKB/TrEMBL:Q82UN8}	[TP0044-TP0954 (0.8549597)]
COG0305	COG1595	NE0194	NE0194	DnaB; replicative DNA helicase protein	NE1079	NE1079	Sigma factor, ECF subfamily	[TP0058-TP0092 (0.74082893)]
COG0305	COG1595	NE0194	NE0194	DnaB; replicative DNA helicase protein	NE1071	NE1071	Probable sigma-70 factor, ECF subfamily	[TP0058-TP0092 (0.74082893)]
COG0305	COG1595	NE0194	NE0194	DnaB; replicative DNA helicase protein	NE1096	NE1096	Sigma factor, ECF subfamily	[TP0058-TP0092 (0.74082893)]
COG0305	COG1595	NE0194	NE0194	DnaB; replicative DNA helicase protein	NE1992	NE1992	Sigma factor, ECF subfamily	[TP0058-TP0092 (0.74082893)]
COG0305	COG1595	NE0194	NE0194	DnaB; replicative DNA helicase protein	NE2138	NE2138	Sigma factor, ECF subfamily	[TP0058-TP0092 (0.74082893)]
COG0305	COG1595	NE0194	NE0194	DnaB; replicative DNA helicase protein	NE1041	NE1041	Possible sigma-70 factor, ECF subfamily	[TP0058-TP0092 (0.74082893)]
COG0305	COG1595	NE0194	NE0194	DnaB; replicative DNA helicase protein	NE0917	NE0917	Probable RNA polymerase sigma factor	[TP0058-TP0092 (0.74082893)]
COG0305	COG1595	NE0194	NE0194	DnaB; replicative DNA helicase protein	NE2331	NE2331	RNA polymerase sigma factor	[TP0058-TP0092 (0.74082893)]
COG0305	COG1595	NE0194	NE0194	DnaB; replicative DNA helicase protein	NE1099	NE1099	Sigma factor, ECF subfamily	[TP0058-TP0092 (0.74082893)]
COG0305	COG1595	NE0194	NE0194	DnaB; replicative DNA helicase protein	NE1217	NE1217	Putative sigma-70 factor, ECF subfamily	[TP0058-TP0092 (0.74082893)]
COG0305	COG1595	NE0194	NE0194	DnaB; replicative DNA helicase protein	NE2435	NE2435	Probable fecI Specialized sigma subunits of RNA	[TP0058-TP0092 (0.74082893)]
COG0305	COG1595	NE0194	NE0194	DnaB; replicative DNA helicase protein	NE1086	NE1086	Probable sigma-70 factor, ECF subfamily	[TP0058-TP0092 (0.74082893)]
COG0305	COG1595	NE0194	NE0194	DnaB; replicative DNA helicase protein	NE0557	NE0557	Possible sigma-70 factor, ECF subfamily	[TP0058-TP0092 (0.74082893)]
COG0305	COG1595	NE0194	NE0194	DnaB; replicative DNA helicase protein	NE0980	NE0980	Putative sigma-70 factor, ECF subfamily	[TP0058-TP0092 (0.74082893)]
COG0305	COG1595	NE0194	NE0194	DnaB; replicative DNA helicase protein	NE1617	NE1617	Sigma factor, ECF subfamily	[TP0058-TP0092 (0.74082893)]
COG0305	COG1595	NE0194	NE0194	DnaB; replicative DNA helicase protein	NE0541	NE0541	Sigma factor, ECF subfamily	[TP0058-TP0092 (0.74082893)]
COG0305	COG1595	NE0194	NE0194	DnaB; replicative DNA helicase protein	NE0128	NE0128	Probable sigma-70 factor, ECF subfamily	[TP0058-TP0092 (0.74082893)]
COG0305	COG1595	NE0194	NE0194	DnaB; replicative DNA helicase protein	NE0554	NE0554	Sigma factor, ECF subfamily	[TP0058-TP0092 (0.74082893)]
COG0305	COG1595	NE0194	NE0194	DnaB; replicative DNA helicase protein	NE0547	NE0547	Sigma factor, ECF subfamily	[TP0058-TP0092 (0.74082893)]
COG0305	COG1595	NE0194	NE0194	DnaB; replicative DNA helicase protein	NE1192	NE1192	Sigma factor, ECF subfamily	[TP0058-TP0092 (0.74082893)]
COG0305	COG1595	NE0194	NE0194	DnaB; replicative DNA helicase protein	NE1101	NE1101	Sigma factor, ECF subfamily	[TP0058-TP0092 (0.74082893)]
COG0305	COG1595	NE0194	NE0194	DnaB; replicative DNA helicase protein	NE2486	NE2486	Sigma factor, ECF subfamily	[TP0058-TP0092 (0.74082893)]
COG0305	COG1595	NE0194	NE0194	DnaB; replicative DNA helicase protein	NE0818	NE0818	Putative sigma-70 factor, ECF subfamily	[TP0058-TP0092 (0.74082893)]
COG0305	COG1595	NE0194	NE0194	DnaB; replicative DNA helicase protein	NE0533	NE0533	Putative sigma-70 factor, ECF subfamily	[TP0058-TP0092 (0.74082893)]
COG0290	COG1516	NE0957	NE0957	Initiation factor 3 {UniProtKB/TrEMBL:Q82VV2}	NE1596	NE1596	Flagellar protein FliS {UniProtKB/TrEMBL:Q82UA0}	[TP0850-TP0943 (0.6225916)]
COG0228	COG0250	NE1671	rpsP	30S ribosomal protein S16	NE0468	NE0468	Putative transcriptional activator	[TP0905-TP0236 (0.7099409)]
COG0228	COG0250	NE1671	rpsP	30S ribosomal protein S16	NE2051	NE2051	Transcription antitermination protein nusG	[TP0905-TP0236 (0.7099409)]
COG1595	COG1868	NE1101	NE1101	Sigma factor, ECF subfamily	NE0464	NE0464	Flagellar motor switch protein FliM	[TP0092-TP0721 (0.802411)]
COG1595	COG1868	NE0980	NE0980	Putative sigma-70 factor, ECF subfamily	NE0464	NE0464	Flagellar motor switch protein FliM	[TP0092-TP0721 (0.802411)]
COG1595	COG1868	NE1192	NE1192	Sigma factor, ECF subfamily	NE0464	NE0464	Flagellar motor switch protein FliM	[TP0092-TP0721 (0.802411)]
COG1595	COG1868	NE2486	NE2486	Sigma factor, ECF subfamily	NE0464	NE0464	Flagellar motor switch protein FliM	[TP0092-TP0721 (0.802411)]
COG1595	COG1868	NE1099	NE1099	Sigma factor, ECF subfamily	NE0464	NE0464	Flagellar motor switch protein FliM	[TP0092-TP0721 (0.802411)]
COG1595	COG1868	NE0554	NE0554	Sigma factor, ECF subfamily	NE0464	NE0464	Flagellar motor switch protein FliM	[TP0092-TP0721 (0.802411)]
COG1595	COG1868	NE2331	NE2331	RNA polymerase sigma factor	NE0464	NE0464	Flagellar motor switch protein FliM	[TP0092-TP0721 (0.802411)]
COG1595	COG1868	NE1086	NE1086	Probable sigma-70 factor, ECF subfamily	NE0464	NE0464	Flagellar motor switch protein FliM	[TP0092-TP0721 (0.802411)]
COG1595	COG1868	NE0128	NE0128	Probable sigma-70 factor, ECF subfamily	NE0464	NE0464	Flagellar motor switch protein FliM	[TP0092-TP0721 (0.802411)]
COG1595	COG1868	NE0533	NE0533	Putative sigma-70 factor, ECF subfamily	NE0464	NE0464	Flagellar motor switch protein FliM	[TP0092-TP0721 (0.802411)]
COG1595	COG1868	NE2435	NE2435	Probable fecI Specialized sigma subunits of RNA	NE0464	NE0464	Flagellar motor switch protein FliM	[TP0092-TP0721 (0.802411)]
COG1595	COG1868	NE0818	NE0818	Putative sigma-70 factor, ECF subfamily	NE0464	NE0464	Flagellar motor switch protein FliM	[TP0092-TP0721 (0.802411)]
COG1595	COG1868	NE0917	NE0917	Probable RNA polymerase sigma factor	NE0464	NE0464	Flagellar motor switch protein FliM	[TP0092-TP0721 (0.802411)]
COG1595	COG1868	NE1079	NE1079	Sigma factor, ECF subfamily	NE0464	NE0464	Flagellar motor switch protein FliM	[TP0092-TP0721 (0.802411)]
COG1595	COG1868	NE1096	NE1096	Sigma factor, ECF subfamily	NE0464	NE0464	Flagellar motor switch protein FliM	[TP0092-TP0721 (0.802411)]
COG1595	COG1868	NE1217	NE1217	Putative sigma-70 factor, ECF subfamily	NE0464	NE0464	Flagellar motor switch protein FliM	[TP0092-TP0721 (0.802411)]
COG1595	COG1868	NE1071	NE1071	Probable sigma-70 factor, ECF subfamily	NE0464	NE0464	Flagellar motor switch protein FliM	[TP0092-TP0721 (0.802411)]
COG1595	COG1868	NE1617	NE1617	Sigma factor, ECF subfamily	NE0464	NE0464	Flagellar motor switch protein FliM	[TP0092-TP0721 (0.802411)]
COG1595	COG1868	NE2138	NE2138	Sigma factor, ECF subfamily	NE0464	NE0464	Flagellar motor switch protein FliM	[TP0092-TP0721 (0.802411)]
COG1595	COG1868	NE1041	NE1041	Possible sigma-70 factor, ECF subfamily	NE0464	NE0464	Flagellar motor switch protein FliM	[TP0092-TP0721 (0.802411)]
COG1595	COG1868	NE0547	NE0547	Sigma factor, ECF subfamily	NE0464	NE0464	Flagellar motor switch protein FliM	[TP0092-TP0721 (0.802411)]
COG1595	COG1868	NE0541	NE0541	Sigma factor, ECF subfamily	NE0464	NE0464	Flagellar motor switch protein FliM	[TP0092-TP0721 (0.802411)]
COG1595	COG1868	NE0557	NE0557	Possible sigma-70 factor, ECF subfamily	NE0464	NE0464	Flagellar motor switch protein FliM	[TP0092-TP0721 (0.802411)]
COG1595	COG1868	NE1992	NE1992	Sigma factor, ECF subfamily	NE0464	NE0464	Flagellar motor switch protein FliM	[TP0092-TP0721 (0.802411)]
COG0173	COG1512	NE2252	aspS	Aspartyl-tRNA synthetase (EC 6.1.1.12) (Aspartate--tRNA ligase) (AspRS)	NE0915	NE0915	Hypothetical protein {UniProtKB/TrEMBL:Q82VY4}	[TP0985-TP0561 (0.83540547)]
COG0465	COG0532	NE0528	NE0528	HflB; ATP-dependent zinc metallopeptidase (Cell	NE0761	infB	Translation initiation factor IF-2	[TP0330-TP0891 (0.8751731)]
COG0465	COG0532	NE0906	NE0906	FtsH; cell division protein	NE0761	infB	Translation initiation factor IF-2	[TP0330-TP0891 (0.8751731)]
COG0234	COG0445	NE0027	groS	10 kDa chaperonin (Protein Cpn10) (groES protein)	NE2476	gidA	tRNA uridine 5-carboxymethylaminomethyl modification enzyme gidA (Glucose-inhibited division protein A)	[TP1013-TP0044 (0.813164)]
COG0457	COG0860	NE1600	NE1600	TPR repeat {UniProtKB/TrEMBL:Q82U96}	NE0656	NE0656	Cell wall hydrolase/autolysin	[TP0820-TP0247 (0.74644035), TP0067-TP0247 (0.79531366)]
COG0457	COG0860	NE1444	NE1444	TPR repeat {UniProtKB/TrEMBL:Q82UN8}	NE0656	NE0656	Cell wall hydrolase/autolysin	[TP0820-TP0247 (0.74644035), TP0067-TP0247 (0.79531366)]
COG2201	COG4786	NE1859	cheB	Chemotaxis response regulator protein-glutamate methylesterase (EC 3.1.1.61)	NE0307	NE0307	Flagella basal body rod protein	[TP0631-TP0961 (0.5728655)]
COG0652	COG1749	NE0041	NE0041	Cyclophilin-type peptidyl-prolyl cis-trans	NE0305	NE0305	Flagella basal body rod protein	[TP0947-TP0727 (0.6414869)]
COG0652	COG1749	NE0042	NE0042	Cyclophilin-type peptidyl-prolyl cis-trans	NE0305	NE0305	Flagella basal body rod protein	[TP0947-TP0727 (0.6414869)]
COG1186	COG1925	NE1229	NE1229	Peptide chain release factor 2	NE2184	NE2184	Phosphocarrier HPr protein	[TP0576-TP0589 (0.79878455)]
COG1749	COG2885	NE0305	NE0305	Flagella basal body rod protein	NE0219	NE0219	Bacterial outer membrane protein	[TP0727-TP0292 (0.89187646)]
COG1749	COG2885	NE0305	NE0305	Flagella basal body rod protein	NE1025	NE1025	Bacterial outer membrane protein	[TP0727-TP0292 (0.89187646)]
COG1749	COG2885	NE0305	NE0305	Flagella basal body rod protein	NE2548	NE2548	Bacterial outer membrane protein	[TP0727-TP0292 (0.89187646)]
COG1177	COG1558	NE1872	NE1872	PotC; putative spermidine/putrescine transport	NE0303	NE0303	Flagella basal body rod protein	[TP0654-TP0397 (0.7022186)]
COG0319	COG0333	NE2333	NE2333	UPF0054 protein NE2333	NE1644	rpmF	50S ribosomal protein L32	[TP0650-TP0807 (0.80809164)]
COG0195	COG1643	NE0760	NE0760	S1 RNA binding domain:KH domain:Type 1 KH domain	NE0833	NE0833	HrpA-like helicases {UniProtKB/TrEMBL:Q82W62}	[TP0892-TP0526 (0.71912634)]
COG0216	COG0457	NE1913	prfA	Peptide chain release factor 1 (RF-1)	NE1600	NE1600	TPR repeat {UniProtKB/TrEMBL:Q82U96}	[TP0051-TP0067 (0.7097377)]
COG0216	COG0457	NE1913	prfA	Peptide chain release factor 1 (RF-1)	NE1444	NE1444	TPR repeat {UniProtKB/TrEMBL:Q82UN8}	[TP0051-TP0067 (0.7097377)]
COG1360	COG4786	NE0045	NE0045	Bacterial outer membrane protein	NE0307	NE0307	Flagella basal body rod protein	[TP0724-TP0961 (0.729456)]
COG0687	COG0693	NE1873	NE1873	Bacterial extracellular solute-binding protein,	NE2259	NE2259	ThiJ/PfpI family {UniProtKB/TrEMBL:Q82SP8}	[TP0655-TP0445 (0.5706956)]
COG1385	COG2204	NE0779	NE0779	Hypothetical protein {UniProtKB/TrEMBL:Q82WB5}	NE1124	NE1124	AtoC; response regulatory protein	[TP0032-TP0519 (0.67332727)]
COG1385	COG2204	NE0779	NE0779	Hypothetical protein {UniProtKB/TrEMBL:Q82WB5}	NE1975	NE1975	NtrX; nitrogen assimilation regulatory protein	[TP0032-TP0519 (0.67332727)]
COG1385	COG2204	NE0779	NE0779	Hypothetical protein {UniProtKB/TrEMBL:Q82WB5}	NE2081	NE2081	Sigma-54 dependent response regulator	[TP0032-TP0519 (0.67332727)]
COG1385	COG2204	NE0779	NE0779	Hypothetical protein {UniProtKB/TrEMBL:Q82WB5}	NE0017	NE0017	Putative transcriptional regulator of	[TP0032-TP0519 (0.67332727)]
COG0542	COG2204	NE1733	NE1733	ClpA, ATP dependent protease, chaperonin	NE2081	NE2081	Sigma-54 dependent response regulator	[TP0071-TP0519 (0.6908589)]
COG0542	COG2204	NE2402	clpB	Chaperone clpB {UniProtKB/Swiss-Prot:Q82SD8}	NE2081	NE2081	Sigma-54 dependent response regulator	[TP0071-TP0519 (0.6908589)]
COG0542	COG2204	NE1733	NE1733	ClpA, ATP dependent protease, chaperonin	NE1975	NE1975	NtrX; nitrogen assimilation regulatory protein	[TP0071-TP0519 (0.6908589)]
COG0542	COG2204	NE1733	NE1733	ClpA, ATP dependent protease, chaperonin	NE1124	NE1124	AtoC; response regulatory protein	[TP0071-TP0519 (0.6908589)]
COG0542	COG2204	NE1733	NE1733	ClpA, ATP dependent protease, chaperonin	NE0017	NE0017	Putative transcriptional regulator of	[TP0071-TP0519 (0.6908589)]
COG0542	COG2204	NE2402	clpB	Chaperone clpB {UniProtKB/Swiss-Prot:Q82SD8}	NE0017	NE0017	Putative transcriptional regulator of	[TP0071-TP0519 (0.6908589)]
COG0542	COG2204	NE2402	clpB	Chaperone clpB {UniProtKB/Swiss-Prot:Q82SD8}	NE1975	NE1975	NtrX; nitrogen assimilation regulatory protein	[TP0071-TP0519 (0.6908589)]
COG0542	COG2204	NE2402	clpB	Chaperone clpB {UniProtKB/Swiss-Prot:Q82SD8}	NE1124	NE1124	AtoC; response regulatory protein	[TP0071-TP0519 (0.6908589)]
COG0569	COG1256	NE1834	NE1834	Potassium uptake system NAD-binding component	NE0311	NE0311	Flagella basal body rod protein	[TP0024-TP0660 (0.58621275)]
COG0290	COG0457	NE0957	NE0957	Initiation factor 3 {UniProtKB/TrEMBL:Q82VV2}	NE1444	NE1444	TPR repeat {UniProtKB/TrEMBL:Q82UN8}	[TP0850-TP0095 (0.6947713)]
COG0290	COG0457	NE0957	NE0957	Initiation factor 3 {UniProtKB/TrEMBL:Q82VV2}	NE1600	NE1600	TPR repeat {UniProtKB/TrEMBL:Q82U96}	[TP0850-TP0095 (0.6947713)]
COG0782	COG0860	NE1660	NE1660	Prokaryotic transcription elongation factor	NE0656	NE0656	Cell wall hydrolase/autolysin	[TP0019-TP0247 (0.7668169)]
COG0782	COG0860	NE2130	NE2130	Prokaryotic transcription elongation factor	NE0656	NE0656	Cell wall hydrolase/autolysin	[TP0019-TP0247 (0.7668169)]
COG0782	COG0860	NE1848	NE1848	Prokaryotic transcription elongation factor	NE0656	NE0656	Cell wall hydrolase/autolysin	[TP0019-TP0247 (0.7668169)]
COG0255	COG1516	NE0409	rpmC	50S ribosomal protein L29	NE1596	NE1596	Flagellar protein FliS {UniProtKB/TrEMBL:Q82UA0}	[TP0197-TP0943 (0.5311184)]
COG0103	COG1432	NE1483	rpsI	30S ribosomal protein S9	NE0665	NE0665	Hypothetical protein {UniProtKB/TrEMBL:Q82WK8}	[TP1024-TP0894 (0.64955014)]
COG0220	COG0455	NE0283	NE0283	tRNA (guanine-N(7)-)-methyltransferase (EC 2.1.1.33) (tRNA(m7G46)- methyltransferase)	NE2490	NE2490	Putative MinD-related protein	[TP0464-TP0712 (0.7885255)]
COG0771	COG1595	NE0989	murD	UDP-N-acetylmuramoylalanine--D-glutamate ligase (EC 6.3.2.9) (UDP-N- acetylmuramoyl-L-alanyl-D-glutamate synthetase) (D-glutamic acid- adding enzyme)	NE0980	NE0980	Putative sigma-70 factor, ECF subfamily	[TP0903-TP0092 (0.6651206)]
COG0771	COG1595	NE0989	murD	UDP-N-acetylmuramoylalanine--D-glutamate ligase (EC 6.3.2.9) (UDP-N- acetylmuramoyl-L-alanyl-D-glutamate synthetase) (D-glutamic acid- adding enzyme)	NE0557	NE0557	Possible sigma-70 factor, ECF subfamily	[TP0903-TP0092 (0.6651206)]
COG0771	COG1595	NE0989	murD	UDP-N-acetylmuramoylalanine--D-glutamate ligase (EC 6.3.2.9) (UDP-N- acetylmuramoyl-L-alanyl-D-glutamate synthetase) (D-glutamic acid- adding enzyme)	NE2435	NE2435	Probable fecI Specialized sigma subunits of RNA	[TP0903-TP0092 (0.6651206)]
COG0771	COG1595	NE0989	murD	UDP-N-acetylmuramoylalanine--D-glutamate ligase (EC 6.3.2.9) (UDP-N- acetylmuramoyl-L-alanyl-D-glutamate synthetase) (D-glutamic acid- adding enzyme)	NE1217	NE1217	Putative sigma-70 factor, ECF subfamily	[TP0903-TP0092 (0.6651206)]
COG0771	COG1595	NE0989	murD	UDP-N-acetylmuramoylalanine--D-glutamate ligase (EC 6.3.2.9) (UDP-N- acetylmuramoyl-L-alanyl-D-glutamate synthetase) (D-glutamic acid- adding enzyme)	NE0554	NE0554	Sigma factor, ECF subfamily	[TP0903-TP0092 (0.6651206)]
COG0771	COG1595	NE0989	murD	UDP-N-acetylmuramoylalanine--D-glutamate ligase (EC 6.3.2.9) (UDP-N- acetylmuramoyl-L-alanyl-D-glutamate synthetase) (D-glutamic acid- adding enzyme)	NE0533	NE0533	Putative sigma-70 factor, ECF subfamily	[TP0903-TP0092 (0.6651206)]
COG0771	COG1595	NE0989	murD	UDP-N-acetylmuramoylalanine--D-glutamate ligase (EC 6.3.2.9) (UDP-N- acetylmuramoyl-L-alanyl-D-glutamate synthetase) (D-glutamic acid- adding enzyme)	NE0818	NE0818	Putative sigma-70 factor, ECF subfamily	[TP0903-TP0092 (0.6651206)]
COG0771	COG1595	NE0989	murD	UDP-N-acetylmuramoylalanine--D-glutamate ligase (EC 6.3.2.9) (UDP-N- acetylmuramoyl-L-alanyl-D-glutamate synthetase) (D-glutamic acid- adding enzyme)	NE1099	NE1099	Sigma factor, ECF subfamily	[TP0903-TP0092 (0.6651206)]
COG0771	COG1595	NE0989	murD	UDP-N-acetylmuramoylalanine--D-glutamate ligase (EC 6.3.2.9) (UDP-N- acetylmuramoyl-L-alanyl-D-glutamate synthetase) (D-glutamic acid- adding enzyme)	NE1096	NE1096	Sigma factor, ECF subfamily	[TP0903-TP0092 (0.6651206)]
COG0771	COG1595	NE0989	murD	UDP-N-acetylmuramoylalanine--D-glutamate ligase (EC 6.3.2.9) (UDP-N- acetylmuramoyl-L-alanyl-D-glutamate synthetase) (D-glutamic acid- adding enzyme)	NE1086	NE1086	Probable sigma-70 factor, ECF subfamily	[TP0903-TP0092 (0.6651206)]
COG0771	COG1595	NE0989	murD	UDP-N-acetylmuramoylalanine--D-glutamate ligase (EC 6.3.2.9) (UDP-N- acetylmuramoyl-L-alanyl-D-glutamate synthetase) (D-glutamic acid- adding enzyme)	NE1041	NE1041	Possible sigma-70 factor, ECF subfamily	[TP0903-TP0092 (0.6651206)]
COG0771	COG1595	NE0989	murD	UDP-N-acetylmuramoylalanine--D-glutamate ligase (EC 6.3.2.9) (UDP-N- acetylmuramoyl-L-alanyl-D-glutamate synthetase) (D-glutamic acid- adding enzyme)	NE0128	NE0128	Probable sigma-70 factor, ECF subfamily	[TP0903-TP0092 (0.6651206)]
COG0771	COG1595	NE0989	murD	UDP-N-acetylmuramoylalanine--D-glutamate ligase (EC 6.3.2.9) (UDP-N- acetylmuramoyl-L-alanyl-D-glutamate synthetase) (D-glutamic acid- adding enzyme)	NE1079	NE1079	Sigma factor, ECF subfamily	[TP0903-TP0092 (0.6651206)]
COG0771	COG1595	NE0989	murD	UDP-N-acetylmuramoylalanine--D-glutamate ligase (EC 6.3.2.9) (UDP-N- acetylmuramoyl-L-alanyl-D-glutamate synthetase) (D-glutamic acid- adding enzyme)	NE1071	NE1071	Probable sigma-70 factor, ECF subfamily	[TP0903-TP0092 (0.6651206)]
COG0771	COG1595	NE0989	murD	UDP-N-acetylmuramoylalanine--D-glutamate ligase (EC 6.3.2.9) (UDP-N- acetylmuramoyl-L-alanyl-D-glutamate synthetase) (D-glutamic acid- adding enzyme)	NE0541	NE0541	Sigma factor, ECF subfamily	[TP0903-TP0092 (0.6651206)]
COG0771	COG1595	NE0989	murD	UDP-N-acetylmuramoylalanine--D-glutamate ligase (EC 6.3.2.9) (UDP-N- acetylmuramoyl-L-alanyl-D-glutamate synthetase) (D-glutamic acid- adding enzyme)	NE2486	NE2486	Sigma factor, ECF subfamily	[TP0903-TP0092 (0.6651206)]
COG0771	COG1595	NE0989	murD	UDP-N-acetylmuramoylalanine--D-glutamate ligase (EC 6.3.2.9) (UDP-N- acetylmuramoyl-L-alanyl-D-glutamate synthetase) (D-glutamic acid- adding enzyme)	NE1992	NE1992	Sigma factor, ECF subfamily	[TP0903-TP0092 (0.6651206)]
COG0771	COG1595	NE0989	murD	UDP-N-acetylmuramoylalanine--D-glutamate ligase (EC 6.3.2.9) (UDP-N- acetylmuramoyl-L-alanyl-D-glutamate synthetase) (D-glutamic acid- adding enzyme)	NE1617	NE1617	Sigma factor, ECF subfamily	[TP0903-TP0092 (0.6651206)]
COG0771	COG1595	NE0989	murD	UDP-N-acetylmuramoylalanine--D-glutamate ligase (EC 6.3.2.9) (UDP-N- acetylmuramoyl-L-alanyl-D-glutamate synthetase) (D-glutamic acid- adding enzyme)	NE0917	NE0917	Probable RNA polymerase sigma factor	[TP0903-TP0092 (0.6651206)]
COG0771	COG1595	NE0989	murD	UDP-N-acetylmuramoylalanine--D-glutamate ligase (EC 6.3.2.9) (UDP-N- acetylmuramoyl-L-alanyl-D-glutamate synthetase) (D-glutamic acid- adding enzyme)	NE2331	NE2331	RNA polymerase sigma factor	[TP0903-TP0092 (0.6651206)]
COG0771	COG1595	NE0989	murD	UDP-N-acetylmuramoylalanine--D-glutamate ligase (EC 6.3.2.9) (UDP-N- acetylmuramoyl-L-alanyl-D-glutamate synthetase) (D-glutamic acid- adding enzyme)	NE1192	NE1192	Sigma factor, ECF subfamily	[TP0903-TP0092 (0.6651206)]
COG0771	COG1595	NE0989	murD	UDP-N-acetylmuramoylalanine--D-glutamate ligase (EC 6.3.2.9) (UDP-N- acetylmuramoyl-L-alanyl-D-glutamate synthetase) (D-glutamic acid- adding enzyme)	NE2138	NE2138	Sigma factor, ECF subfamily	[TP0903-TP0092 (0.6651206)]
COG0771	COG1595	NE0989	murD	UDP-N-acetylmuramoylalanine--D-glutamate ligase (EC 6.3.2.9) (UDP-N- acetylmuramoyl-L-alanyl-D-glutamate synthetase) (D-glutamic acid- adding enzyme)	NE0547	NE0547	Sigma factor, ECF subfamily	[TP0903-TP0092 (0.6651206)]
COG0771	COG1595	NE0989	murD	UDP-N-acetylmuramoylalanine--D-glutamate ligase (EC 6.3.2.9) (UDP-N- acetylmuramoyl-L-alanyl-D-glutamate synthetase) (D-glutamic acid- adding enzyme)	NE1101	NE1101	Sigma factor, ECF subfamily	[TP0903-TP0092 (0.6651206)]
COG1677	COG1815	NE2080	fliE	Flagellar hook-basal body complex protein fliE	NE0302	NE0302	Flagella basal body rod protein	[TP0398-TP0396 (0.79194725)]
COG0188	COG0305	NE0332	NE0332	DNA gyrase/topoisomerase IV, subunit A	NE0194	NE0194	DnaB; replicative DNA helicase protein	[TP0005-TP0058 (0.73312306)]
COG0840	COG1344	NE1863	NE1863	Probable chemotaxis transducer	NE1593	NE1593	Hag; flagellin {UniProtKB/TrEMBL:Q82UA3}	[TP0640-TP0870 (0.6975479)]
COG0840	COG1344	NE1864	NE1864	HAMP domain:Bacterial chemotaxis sensory	NE0312	NE0312	Flagellin, N-terminus {UniProtKB/TrEMBL:Q82XG2}	[TP0640-TP0870 (0.6975479)]
COG0840	COG1344	NE1251	NE1251	Bacterial chemotaxis sensory transducer	NE0312	NE0312	Flagellin, N-terminus {UniProtKB/TrEMBL:Q82XG2}	[TP0640-TP0870 (0.6975479)]
COG0840	COG1344	NE1251	NE1251	Bacterial chemotaxis sensory transducer	NE1593	NE1593	Hag; flagellin {UniProtKB/TrEMBL:Q82UA3}	[TP0640-TP0870 (0.6975479)]
COG0840	COG1344	NE1864	NE1864	HAMP domain:Bacterial chemotaxis sensory	NE1593	NE1593	Hag; flagellin {UniProtKB/TrEMBL:Q82UA3}	[TP0640-TP0870 (0.6975479)]
COG0840	COG1344	NE1863	NE1863	Probable chemotaxis transducer	NE0312	NE0312	Flagellin, N-terminus {UniProtKB/TrEMBL:Q82XG2}	[TP0640-TP0870 (0.6975479)]
COG1825	COG2812	NE1825	ctc	50S ribosomal protein L25 (General stress protein CTC)	NE0433	NE0433	DnaX; DNA polymerase III (Subunits tau and gamma)	[TP0372-TP1005 (0.6540257)]
COG0361	COG1214	NE0422	infA	Translation initiation factor IF-1	NE1400	NE1400	Glycoprotease, (M22) metallo-protease family	[TP0097-TP0876 (0.56457245)]
COG1643	COG2137	NE0833	NE0833	HrpA-like helicases {UniProtKB/TrEMBL:Q82W62}	NE1931	NE1931	RecX regulatory protein	[TP0526-TP1023 (0.64955014)]
COG1509	COG2812	NE1247	NE1247	DUF160 {UniProtKB/TrEMBL:Q82V54}	NE0433	NE0433	DnaX; DNA polymerase III (Subunits tau and gamma)	[TP0121-TP1005 (0.5082704)]
COG2204	COG2204	NE2081	NE2081	Sigma-54 dependent response regulator	NE1124	NE1124	AtoC; response regulatory protein	[TP0519-TP0519 (0.65939915)]
COG2204	COG2204	NE1124	NE1124	AtoC; response regulatory protein	NE2081	NE2081	Sigma-54 dependent response regulator	[TP0519-TP0519 (0.65939915)]
COG2204	COG2204	NE1124	NE1124	AtoC; response regulatory protein	NE1124	NE1124	AtoC; response regulatory protein	[TP0519-TP0519 (0.65939915)]
COG2204	COG2204	NE1975	NE1975	NtrX; nitrogen assimilation regulatory protein	NE0017	NE0017	Putative transcriptional regulator of	[TP0519-TP0519 (0.65939915)]
COG2204	COG2204	NE1124	NE1124	AtoC; response regulatory protein	NE0017	NE0017	Putative transcriptional regulator of	[TP0519-TP0519 (0.65939915)]
COG2204	COG2204	NE0017	NE0017	Putative transcriptional regulator of	NE1124	NE1124	AtoC; response regulatory protein	[TP0519-TP0519 (0.65939915)]
COG2204	COG2204	NE0017	NE0017	Putative transcriptional regulator of	NE1975	NE1975	NtrX; nitrogen assimilation regulatory protein	[TP0519-TP0519 (0.65939915)]
COG2204	COG2204	NE2081	NE2081	Sigma-54 dependent response regulator	NE1975	NE1975	NtrX; nitrogen assimilation regulatory protein	[TP0519-TP0519 (0.65939915)]
COG2204	COG2204	NE1975	NE1975	NtrX; nitrogen assimilation regulatory protein	NE2081	NE2081	Sigma-54 dependent response regulator	[TP0519-TP0519 (0.65939915)]
COG2204	COG2204	NE2081	NE2081	Sigma-54 dependent response regulator	NE2081	NE2081	Sigma-54 dependent response regulator	[TP0519-TP0519 (0.65939915)]
COG2204	COG2204	NE1975	NE1975	NtrX; nitrogen assimilation regulatory protein	NE1975	NE1975	NtrX; nitrogen assimilation regulatory protein	[TP0519-TP0519 (0.65939915)]
COG2204	COG2204	NE0017	NE0017	Putative transcriptional regulator of	NE0017	NE0017	Putative transcriptional regulator of	[TP0519-TP0519 (0.65939915)]
COG2204	COG2204	NE1975	NE1975	NtrX; nitrogen assimilation regulatory protein	NE1124	NE1124	AtoC; response regulatory protein	[TP0519-TP0519 (0.65939915)]
COG2204	COG2204	NE1124	NE1124	AtoC; response regulatory protein	NE1975	NE1975	NtrX; nitrogen assimilation regulatory protein	[TP0519-TP0519 (0.65939915)]
COG2204	COG2204	NE2081	NE2081	Sigma-54 dependent response regulator	NE0017	NE0017	Putative transcriptional regulator of	[TP0519-TP0519 (0.65939915)]
COG2204	COG2204	NE0017	NE0017	Putative transcriptional regulator of	NE2081	NE2081	Sigma-54 dependent response regulator	[TP0519-TP0519 (0.65939915)]
COG0546	COG0739	NE2546	NE2546	Haloacid dehalogenase/epoxide hydrolase family	NE0948	NE0948	LysM motif:Peptidase family M23/M37	[TP0554-TP0782 (0.73069036)]
COG0546	COG0739	NE2149	NE2149	Phosphoglycolate phosphatase	NE1430	NE1430	Peptidase family M23/M37	[TP0554-TP0782 (0.73069036)]
COG0546	COG0739	NE1690	NE1690	Haloacid dehalogenase/epoxide hydrolase family	NE0948	NE0948	LysM motif:Peptidase family M23/M37	[TP0554-TP0782 (0.73069036)]
COG0546	COG0739	NE2546	NE2546	Haloacid dehalogenase/epoxide hydrolase family	NE1430	NE1430	Peptidase family M23/M37	[TP0554-TP0782 (0.73069036)]
COG0546	COG0739	NE1690	NE1690	Haloacid dehalogenase/epoxide hydrolase family	NE1430	NE1430	Peptidase family M23/M37	[TP0554-TP0782 (0.73069036)]
COG0546	COG0739	NE2149	NE2149	Phosphoglycolate phosphatase	NE0948	NE0948	LysM motif:Peptidase family M23/M37	[TP0554-TP0782 (0.73069036)]
COG0242	COG1187	NE1970	def2	Peptide deformylase 2 (EC 3.5.1.88) (PDF 2) (Polypeptide deformylase 2)	NE0435	NE0435	Possible pseudouridylate synthase family 1	[TP0757-TP0459 (0.5284328)]
COG0242	COG1187	NE1970	def2	Peptide deformylase 2 (EC 3.5.1.88) (PDF 2) (Polypeptide deformylase 2)	NE0005	NE0005	Possible 16S pseudouridylate synthase	[TP0757-TP0459 (0.5284328)]
COG0242	COG1187	NE1755	def1	Peptide deformylase 1 (EC 3.5.1.88) (PDF 1) (Polypeptide deformylase 1)	NE0005	NE0005	Possible 16S pseudouridylate synthase	[TP0757-TP0459 (0.5284328)]
COG0242	COG1187	NE1755	def1	Peptide deformylase 1 (EC 3.5.1.88) (PDF 1) (Polypeptide deformylase 1)	NE0435	NE0435	Possible pseudouridylate synthase family 1	[TP0757-TP0459 (0.5284328)]
COG0457	COG0558	NE1600	NE1600	TPR repeat {UniProtKB/TrEMBL:Q82U96}	NE2127	NE2127	PgsA:	[TP0067-TP0730 (0.86096925)]
COG0457	COG0558	NE1444	NE1444	TPR repeat {UniProtKB/TrEMBL:Q82UN8}	NE2127	NE2127	PgsA:	[TP0067-TP0730 (0.86096925)]
COG0020	COG1508	NE1714	uppS	Undecaprenyl pyrophosphate synthetase (EC 2.5.1.31) (UPP synthetase) (Di-trans,poly-cis-decaprenylcistransferase) (Undecaprenyl diphosphate synthase) (UDS)	NE0062	NE0062	Sigma-54 factor family {UniProtKB/TrEMBL:Q82Y27}	[TP0603-TP0111 (0.79878455)]
COG0420	COG0739	NE1390	NE1390	Serine/threonine specific protein	NE0948	NE0948	LysM motif:Peptidase family M23/M37	[TP0626-TP0782 (0.7781429)]
COG0420	COG0739	NE1390	NE1390	Serine/threonine specific protein	NE1430	NE1430	Peptidase family M23/M37	[TP0626-TP0782 (0.7781429)]
COG1385	COG2812	NE0779	NE0779	Hypothetical protein {UniProtKB/TrEMBL:Q82WB5}	NE0433	NE0433	DnaX; DNA polymerase III (Subunits tau and gamma)	[TP0276-TP1005 (0.66627616)]
COG0341	COG1512	NE1144	NE1144	SecF; protein-export membrane protein	NE0915	NE0915	Hypothetical protein {UniProtKB/TrEMBL:Q82VY4}	[TP0411-TP0561 (0.5704539)]
COG1512	COG2239	NE0915	NE0915	Hypothetical protein {UniProtKB/TrEMBL:Q82VY4}	NE1633	NE1633	CBS domain:Divalent cation transporter	[TP0561-TP0917 (0.596176)]
COG0217	COG0739	NE0210	NE0210	Hypothetical UPF0082 protein NE0210	NE1430	NE1430	Peptidase family M23/M37	[TP0474-TP0864 (0.82349855)]
COG0217	COG0739	NE0210	NE0210	Hypothetical UPF0082 protein NE0210	NE0948	NE0948	LysM motif:Peptidase family M23/M37	[TP0474-TP0864 (0.82349855)]
COG0242	COG0254	NE1970	def2	Peptide deformylase 2 (EC 3.5.1.88) (PDF 2) (Polypeptide deformylase 2)	NE1036	rpmE	50S ribosomal protein L31	[TP0757-TP0255 (0.6434887)]
COG0242	COG0254	NE1755	def1	Peptide deformylase 1 (EC 3.5.1.88) (PDF 1) (Polypeptide deformylase 1)	NE1036	rpmE	50S ribosomal protein L31	[TP0757-TP0255 (0.6434887)]
COG0795	COG1512	NE0801	NE0801	Hypothetical protein {UniProtKB/TrEMBL:Q82W93}	NE0915	NE0915	Hypothetical protein {UniProtKB/TrEMBL:Q82VY4}	[TP0884-TP0561 (0.6412245)]
COG0795	COG1512	NE0802	NE0802	Putative membrane protein	NE0915	NE0915	Hypothetical protein {UniProtKB/TrEMBL:Q82VY4}	[TP0884-TP0561 (0.6412245)]
COG0762	COG1512	NE0394	NE0394	YGGT family {UniProtKB/TrEMBL:Q82X94}	NE0915	NE0915	Hypothetical protein {UniProtKB/TrEMBL:Q82VY4}	[TP0668-TP0561 (0.5550382)]
COG0442	COG1466	NE1317	NE1317	Prolyl-tRNA synthetase {UniProtKB/TrEMBL:Q82UZ8}	NE1137	NE1137	Putative DNA polymerase III (Delta subunit)	[TP0160-TP0588 (0.66563916)]
COG1176	COG1512	NE1871	NE1871	PotB; putative spermidine/putrescine transport	NE0915	NE0915	Hypothetical protein {UniProtKB/TrEMBL:Q82VY4}	[TP0653-TP0561 (0.5550382)]
COG0847	COG1558	NE0141	NE0141	Probable DNA polymerase III (Epsilon chain)	NE0303	NE0303	Flagella basal body rod protein	[TP0643-TP0397 (0.7022186)]
COG0305	COG0593	NE0194	NE0194	DnaB; replicative DNA helicase protein	NE0001	dnaA	Chromosomal replication initiator protein dnaA	[TP0058-TP0001 (0.9013428)]
COG0305	COG0593	NE0194	NE0194	DnaB; replicative DNA helicase protein	NE0098	NE0098	Hypothetical protein {UniProtKB/TrEMBL:Q82XZ2}	[TP0058-TP0001 (0.9013428)]
COG0772	COG2239	NE2066	NE2066	Cell cycle proteins {UniProtKB/TrEMBL:Q82T61}	NE1633	NE1633	CBS domain:Divalent cation transporter	[TP0501-TP0917 (0.53388965), TP0387-TP0917 (0.61041105)]
COG0772	COG2239	NE0990	NE0990	Cell cycle proteins {UniProtKB/TrEMBL:Q82VS4}	NE1633	NE1633	CBS domain:Divalent cation transporter	[TP0501-TP0917 (0.53388965), TP0387-TP0917 (0.61041105)]
COG1766	COG2239	NE2083	NE2083	FliF; flagellar M-ring transmembrane protein	NE1633	NE1633	CBS domain:Divalent cation transporter	[TP0399-TP0917 (0.5059451)]
COG0178	COG1197	NE2455	NE2455	ABC transporter:Excinuclease ABC A subunit	NE0008	NE0008	Mfd: transcription-repair coupling factor	[TP0514-TP0344 (0.9414915)]
COG0264	COG0544	NE1717	tsf	Elongation factor Ts (EF-Ts)	NE0030	tig	Trigger factor {UniProtKB/Swiss-Prot:Q82Y58}	[TP0605-TP0506 (0.9100214)]
COG1344	COG1352	NE1593	NE1593	Hag; flagellin {UniProtKB/TrEMBL:Q82UA3}	NE1861	NE1861	CheR-type MCP methyl-transferase:Generic	[TP0870-TP0630 (0.7476691)]
COG1344	COG1352	NE0312	NE0312	Flagellin, N-terminus {UniProtKB/TrEMBL:Q82XG2}	NE1861	NE1861	CheR-type MCP methyl-transferase:Generic	[TP0870-TP0630 (0.7476691)]
COG0495	COG1475	NE1139	leuS	Leucyl-tRNA synthetase (EC 6.1.1.4) (Leucine--tRNA ligase) (LeuRS)	NE2473	NE2473	ParB-like nuclease domain:ParB-like partition	[TP0586-TP0271 (0.63095015)]
COG1512	COG1512	NE0915	NE0915	Hypothetical protein {UniProtKB/TrEMBL:Q82VY4}	NE0915	NE0915	Hypothetical protein {UniProtKB/TrEMBL:Q82VY4}	[TP0561-TP0561 (0.53951585)]
COG0750	COG1512	NE1711	NE1711	Membrane-associated Zn-dependent proteases 1	NE0915	NE0915	Hypothetical protein {UniProtKB/TrEMBL:Q82VY4}	[TP0600-TP0561 (0.5857341)]
COG1352	COG1536	NE1861	NE1861	CheR-type MCP methyl-transferase:Generic	NE2084	NE2084	Flagellar motor switch protein FliG	[TP0630-TP0026 (0.7604114)]
COG1344	COG1516	NE0312	NE0312	Flagellin, N-terminus {UniProtKB/TrEMBL:Q82XG2}	NE1596	NE1596	Flagellar protein FliS {UniProtKB/TrEMBL:Q82UA0}	[TP0870-TP0943 (0.723277)]
COG1344	COG1516	NE1593	NE1593	Hag; flagellin {UniProtKB/TrEMBL:Q82UA3}	NE1596	NE1596	Flagellar protein FliS {UniProtKB/TrEMBL:Q82UA0}	[TP0870-TP0943 (0.723277)]
COG0099	COG0216	NE0423	rpsM	30S ribosomal protein S13	NE1913	prfA	Peptide chain release factor 1 (RF-1)	[TP0210-TP0051 (0.8775348)]
COG0442	COG0552	NE1317	NE1317	Prolyl-tRNA synthetase {UniProtKB/TrEMBL:Q82UZ8}	NE1415	NE1415	Signal recognition particle GTPase, FtsY protein	[TP0160-TP0578 (0.56216276)]
COG0242	COG0319	NE1755	def1	Peptide deformylase 1 (EC 3.5.1.88) (PDF 1) (Polypeptide deformylase 1)	NE2333	NE2333	UPF0054 protein NE2333	[TP0757-TP0650 (0.630912)]
COG0242	COG0319	NE1970	def2	Peptide deformylase 2 (EC 3.5.1.88) (PDF 2) (Polypeptide deformylase 2)	NE2333	NE2333	UPF0054 protein NE2333	[TP0757-TP0650 (0.630912)]
COG0178	COG0845	NE2455	NE2455	ABC transporter:Excinuclease ABC A subunit	NE1113	NE1113	HlyD family secretion protein	[TP0514-TP0965 (0.87363523)]
COG0178	COG0845	NE2455	NE2455	ABC transporter:Excinuclease ABC A subunit	NE1898	NE1898	Hypothetical protein {UniProtKB/TrEMBL:Q82TI9}	[TP0514-TP0965 (0.87363523)]
COG0178	COG0845	NE2455	NE2455	ABC transporter:Excinuclease ABC A subunit	NE1116	NE1116	Type I antifreeze protein:HlyD family secretion	[TP0514-TP0965 (0.87363523)]
COG0178	COG0845	NE2455	NE2455	ABC transporter:Excinuclease ABC A subunit	NE0156	NE0156	HlyD family secretion protein	[TP0514-TP0965 (0.87363523)]
COG0178	COG0845	NE2455	NE2455	ABC transporter:Excinuclease ABC A subunit	NE1639	NE1639	HlyD family secretion protein	[TP0514-TP0965 (0.87363523)]
COG0178	COG0845	NE2455	NE2455	ABC transporter:Excinuclease ABC A subunit	NE1208	NE1208	HlyD family secretion protein	[TP0514-TP0965 (0.87363523)]
COG0178	COG0845	NE2455	NE2455	ABC transporter:Excinuclease ABC A subunit	NE0346	NE0346	Possible cation transporter transmembrane protein	[TP0514-TP0965 (0.87363523)]
COG0178	COG0845	NE2455	NE2455	ABC transporter:Excinuclease ABC A subunit	NE0158	NE0158	Putative hemolysin-type secretion transmembrane	[TP0514-TP0965 (0.87363523)]
COG0178	COG0845	NE2455	NE2455	ABC transporter:Excinuclease ABC A subunit	NE0539	NE0539	Possible putitive HlyD family secretion protein	[TP0514-TP0965 (0.87363523)]
COG0178	COG0845	NE2455	NE2455	ABC transporter:Excinuclease ABC A subunit	NE1082	NE1082	Hypothetical protein {UniProtKB/TrEMBL:Q82VK0}	[TP0514-TP0965 (0.87363523)]
COG0178	COG0845	NE2455	NE2455	ABC transporter:Excinuclease ABC A subunit	NE0828	NE0828	HlyD family secretion protein	[TP0514-TP0965 (0.87363523)]
COG0178	COG0845	NE2455	NE2455	ABC transporter:Excinuclease ABC A subunit	NE0374	NE0374	Putative cation efflux protein	[TP0514-TP0965 (0.87363523)]
COG0178	COG0845	NE2455	NE2455	ABC transporter:Excinuclease ABC A subunit	NE0169	NE0169	HlyD family secretion protein	[TP0514-TP0965 (0.87363523)]
COG0178	COG0845	NE2455	NE2455	ABC transporter:Excinuclease ABC A subunit	NE2037	NE2037	Putative cation-efflux system signal peptide	[TP0514-TP0965 (0.87363523)]
COG0457	COG0566	NE1600	NE1600	TPR repeat {UniProtKB/TrEMBL:Q82U96}	NE0775	NE0775	TRNA/rRNA methyltransferase	[TP0095-TP0054 (0.73981166)]
COG0457	COG0566	NE1444	NE1444	TPR repeat {UniProtKB/TrEMBL:Q82UN8}	NE0351	rlmB	23S rRNA (guanosine-2'-O-)-methyltransferase rlmB (EC 2.1.1.-) (23S rRNA Gm2251 2'-O-methyltransferase)	[TP0095-TP0054 (0.73981166)]
COG0457	COG0566	NE1600	NE1600	TPR repeat {UniProtKB/TrEMBL:Q82U96}	NE0351	rlmB	23S rRNA (guanosine-2'-O-)-methyltransferase rlmB (EC 2.1.1.-) (23S rRNA Gm2251 2'-O-methyltransferase)	[TP0095-TP0054 (0.73981166)]
COG0457	COG0566	NE1444	NE1444	TPR repeat {UniProtKB/TrEMBL:Q82UN8}	NE0775	NE0775	TRNA/rRNA methyltransferase	[TP0095-TP0054 (0.73981166)]
COG0465	COG0558	NE0906	NE0906	FtsH; cell division protein	NE2127	NE2127	PgsA:	[TP0765-TP0256 (0.8653493)]
COG0465	COG0558	NE0528	NE0528	HflB; ATP-dependent zinc metallopeptidase (Cell	NE2127	NE2127	PgsA:	[TP0765-TP0256 (0.8653493)]
COG0024	COG0462	NE0275	NE0275	Methionine aminopeptidase	NE1826	prs	Ribose-phosphate pyrophosphokinase (EC 2.7.6.1) (RPPK) (Phosphoribosyl pyrophosphate synthetase) (P-Rib-PP synthetase) (PRPP synthetase)	[TP0842-TP0294 (0.8762697)]
COG0125	COG0361	NE2181	tmk	Thymidylate kinase {UniProtKB/Swiss-Prot:Q82SW5}	NE0422	infA	Translation initiation factor IF-1	[TP0354-TP0097 (0.8382038)]
COG1536	COG1766	NE2084	NE2084	Flagellar motor switch protein FliG	NE2083	NE2083	FliF; flagellar M-ring transmembrane protein	[TP0400-TP0399 (0.9198608), TP0026-TP0399 (0.9539454)]
COG0319	COG0787	NE2333	NE2333	UPF0054 protein NE2333	NE1417	NE1417	Alanine racemase {UniProtKB/TrEMBL:Q82UR4}	[TP0650-TP0681 (0.82058704)]
COG0215	COG1536	NE0043	cysS	Cysteinyl-tRNA synthetase (EC 6.1.1.16) (Cysteine--tRNA ligase) (CysRS)	NE2084	NE2084	Flagellar motor switch protein FliG	[TP0091-TP0400 (0.6374247)]
COG0849	COG1595	NE0996	NE0996	Cell division protein FtsA	NE0541	NE0541	Sigma factor, ECF subfamily	[TP0389-TP0092 (0.66770643)]
COG0849	COG1595	NE0996	NE0996	Cell division protein FtsA	NE0533	NE0533	Putative sigma-70 factor, ECF subfamily	[TP0389-TP0092 (0.66770643)]
COG0849	COG1595	NE0996	NE0996	Cell division protein FtsA	NE1101	NE1101	Sigma factor, ECF subfamily	[TP0389-TP0092 (0.66770643)]
COG0849	COG1595	NE0996	NE0996	Cell division protein FtsA	NE0547	NE0547	Sigma factor, ECF subfamily	[TP0389-TP0092 (0.66770643)]
COG0849	COG1595	NE0996	NE0996	Cell division protein FtsA	NE1041	NE1041	Possible sigma-70 factor, ECF subfamily	[TP0389-TP0092 (0.66770643)]
COG0849	COG1595	NE0996	NE0996	Cell division protein FtsA	NE1617	NE1617	Sigma factor, ECF subfamily	[TP0389-TP0092 (0.66770643)]
COG0849	COG1595	NE0996	NE0996	Cell division protein FtsA	NE1079	NE1079	Sigma factor, ECF subfamily	[TP0389-TP0092 (0.66770643)]
COG0849	COG1595	NE0996	NE0996	Cell division protein FtsA	NE1096	NE1096	Sigma factor, ECF subfamily	[TP0389-TP0092 (0.66770643)]
COG0849	COG1595	NE0996	NE0996	Cell division protein FtsA	NE1071	NE1071	Probable sigma-70 factor, ECF subfamily	[TP0389-TP0092 (0.66770643)]
COG0849	COG1595	NE0996	NE0996	Cell division protein FtsA	NE1192	NE1192	Sigma factor, ECF subfamily	[TP0389-TP0092 (0.66770643)]
COG0849	COG1595	NE0996	NE0996	Cell division protein FtsA	NE0917	NE0917	Probable RNA polymerase sigma factor	[TP0389-TP0092 (0.66770643)]
COG0849	COG1595	NE0996	NE0996	Cell division protein FtsA	NE1992	NE1992	Sigma factor, ECF subfamily	[TP0389-TP0092 (0.66770643)]
COG0849	COG1595	NE0996	NE0996	Cell division protein FtsA	NE0557	NE0557	Possible sigma-70 factor, ECF subfamily	[TP0389-TP0092 (0.66770643)]
COG0849	COG1595	NE0996	NE0996	Cell division protein FtsA	NE1099	NE1099	Sigma factor, ECF subfamily	[TP0389-TP0092 (0.66770643)]
COG0849	COG1595	NE0996	NE0996	Cell division protein FtsA	NE1086	NE1086	Probable sigma-70 factor, ECF subfamily	[TP0389-TP0092 (0.66770643)]
COG0849	COG1595	NE0996	NE0996	Cell division protein FtsA	NE2331	NE2331	RNA polymerase sigma factor	[TP0389-TP0092 (0.66770643)]
COG0849	COG1595	NE0996	NE0996	Cell division protein FtsA	NE2486	NE2486	Sigma factor, ECF subfamily	[TP0389-TP0092 (0.66770643)]
COG0849	COG1595	NE0996	NE0996	Cell division protein FtsA	NE2138	NE2138	Sigma factor, ECF subfamily	[TP0389-TP0092 (0.66770643)]
COG0849	COG1595	NE0996	NE0996	Cell division protein FtsA	NE0980	NE0980	Putative sigma-70 factor, ECF subfamily	[TP0389-TP0092 (0.66770643)]
COG0849	COG1595	NE0996	NE0996	Cell division protein FtsA	NE0128	NE0128	Probable sigma-70 factor, ECF subfamily	[TP0389-TP0092 (0.66770643)]
COG0849	COG1595	NE0996	NE0996	Cell division protein FtsA	NE1217	NE1217	Putative sigma-70 factor, ECF subfamily	[TP0389-TP0092 (0.66770643)]
COG0849	COG1595	NE0996	NE0996	Cell division protein FtsA	NE2435	NE2435	Probable fecI Specialized sigma subunits of RNA	[TP0389-TP0092 (0.66770643)]
COG0849	COG1595	NE0996	NE0996	Cell division protein FtsA	NE0554	NE0554	Sigma factor, ECF subfamily	[TP0389-TP0092 (0.66770643)]
COG0849	COG1595	NE0996	NE0996	Cell division protein FtsA	NE0818	NE0818	Putative sigma-70 factor, ECF subfamily	[TP0389-TP0092 (0.66770643)]
COG0739	COG2204	NE0948	NE0948	LysM motif:Peptidase family M23/M37	NE1124	NE1124	AtoC; response regulatory protein	[TP0706-TP0519 (0.80130965)]
COG0739	COG2204	NE1430	NE1430	Peptidase family M23/M37	NE1975	NE1975	NtrX; nitrogen assimilation regulatory protein	[TP0706-TP0519 (0.80130965)]
COG0739	COG2204	NE0948	NE0948	LysM motif:Peptidase family M23/M37	NE0017	NE0017	Putative transcriptional regulator of	[TP0706-TP0519 (0.80130965)]
COG0739	COG2204	NE1430	NE1430	Peptidase family M23/M37	NE2081	NE2081	Sigma-54 dependent response regulator	[TP0706-TP0519 (0.80130965)]
COG0739	COG2204	NE1430	NE1430	Peptidase family M23/M37	NE0017	NE0017	Putative transcriptional regulator of	[TP0706-TP0519 (0.80130965)]
COG0739	COG2204	NE1430	NE1430	Peptidase family M23/M37	NE1124	NE1124	AtoC; response regulatory protein	[TP0706-TP0519 (0.80130965)]
COG0739	COG2204	NE0948	NE0948	LysM motif:Peptidase family M23/M37	NE1975	NE1975	NtrX; nitrogen assimilation regulatory protein	[TP0706-TP0519 (0.80130965)]
COG0739	COG2204	NE0948	NE0948	LysM motif:Peptidase family M23/M37	NE2081	NE2081	Sigma-54 dependent response regulator	[TP0706-TP0519 (0.80130965)]
COG0036	COG2001	NE2148	NE2148	Ribulose-phosphate 3-epimerase	NE0982	mraZ	Protein mraZ {UniProtKB/Swiss-Prot:Q82VT2}	[TP0945-TP0383 (0.685165)]
COG0457	COG0495	NE1600	NE1600	TPR repeat {UniProtKB/TrEMBL:Q82U96}	NE1139	leuS	Leucyl-tRNA synthetase (EC 6.1.1.4) (Leucine--tRNA ligase) (LeuRS)	[TP0067-TP0586 (0.714839)]
COG0457	COG0495	NE1444	NE1444	TPR repeat {UniProtKB/TrEMBL:Q82UN8}	NE1139	leuS	Leucyl-tRNA synthetase (EC 6.1.1.4) (Leucine--tRNA ligase) (LeuRS)	[TP0067-TP0586 (0.714839)]
COG0358	COG0457	NE0228	NE0228	CHC2 zinc finger {UniProtKB/TrEMBL:Q82XM9}	NE1444	NE1444	TPR repeat {UniProtKB/TrEMBL:Q82UN8}	[TP0492-TP0648 (0.5111708)]
COG0358	COG0457	NE0228	NE0228	CHC2 zinc finger {UniProtKB/TrEMBL:Q82XM9}	NE1600	NE1600	TPR repeat {UniProtKB/TrEMBL:Q82U96}	[TP0492-TP0648 (0.5111708)]
COG0687	COG1558	NE1873	NE1873	Bacterial extracellular solute-binding protein,	NE0303	NE0303	Flagella basal body rod protein	[TP0655-TP0397 (0.60331625)]
COG0766	COG1419	NE1852	murA	UDP-N-acetylglucosamine 1-carboxyvinyltransferase (EC 2.5.1.7) (Enoylpyruvate transferase) (UDP-N-acetylglucosamine enolpyruvyl transferase) (EPT)	NE2489	NE2489	Possible flhF; flagellar biosynthetic protein	[TP0029-TP0713 (0.80866665)]
COG0795	COG1792	NE0802	NE0802	Putative membrane protein	NE2069	NE2069	Putative rod shape-determining MreC transmembrane	[TP0884-TP0498 (0.8374102)]
COG0795	COG1792	NE0801	NE0801	Hypothetical protein {UniProtKB/TrEMBL:Q82W93}	NE2069	NE2069	Putative rod shape-determining MreC transmembrane	[TP0884-TP0498 (0.8374102)]
COG1317	COG1536	NE2085	NE2085	Flagellar assembly protein FliH	NE2084	NE2084	Flagellar motor switch protein FliG	[TP0401-TP0026 (0.96139234)]
COG1214	COG1516	NE1400	NE1400	Glycoprotease, (M22) metallo-protease family	NE1596	NE1596	Flagellar protein FliS {UniProtKB/TrEMBL:Q82UA0}	[TP0876-TP0943 (0.57131183)]
COG0569	COG1430	NE1834	NE1834	Potassium uptake system NAD-binding component	NE1461	NE1461	DUF192 {UniProtKB/TrEMBL:Q82UM2}	[TP0024-TP0087 (0.61624503)]
COG0024	COG0125	NE0275	NE0275	Methionine aminopeptidase	NE2181	tmk	Thymidylate kinase {UniProtKB/Swiss-Prot:Q82SW5}	[TP0842-TP0354 (0.8096375)]
COG1077	COG1426	NE2070	NE2070	Heat shock protein hsp70:Cell shape determining	NE0147	NE0147	Hypothetical protein {UniProtKB/TrEMBL:Q82XV2}	[TP0497-TP0334 (0.739115)]
COG0265	COG1430	NE0379	NE0379	Serine proteases, trypsin family	NE1461	NE1461	DUF192 {UniProtKB/TrEMBL:Q82UM2}	[TP0773-TP0087 (0.5241626)]
COG0265	COG1430	NE1508	NE1508	Htra-like serine protease signal peptide protein	NE1461	NE1461	DUF192 {UniProtKB/TrEMBL:Q82UM2}	[TP0773-TP0087 (0.5241626)]
COG0265	COG1430	NE2329	NE2329	MucD; serine protease MucD	NE1461	NE1461	DUF192 {UniProtKB/TrEMBL:Q82UM2}	[TP0773-TP0087 (0.5241626)]
COG1291	COG1291	NE0046	NE0046	Probable chemotaxis (Motility protein A)	NE0046	NE0046	Probable chemotaxis (Motility protein A)	[TP0725-TP0725 (0.8044664)]
COG0275	COG1815	NE0983	mraW	S-adenosyl-methyltransferase mraW (EC 2.1.1.-)	NE0302	NE0302	Flagella basal body rod protein	[TP0384-TP0396 (0.81050646)]
COG1536	COG1536	NE2084	NE2084	Flagellar motor switch protein FliG	NE2084	NE2084	Flagellar motor switch protein FliG	[TP0026-TP0400 (0.5928469)]
COG0457	COG0845	NE1600	NE1600	TPR repeat {UniProtKB/TrEMBL:Q82U96}	NE1116	NE1116	Type I antifreeze protein:HlyD family secretion	[TP0648-TP0965 (0.54118866)]
COG0457	COG0845	NE1600	NE1600	TPR repeat {UniProtKB/TrEMBL:Q82U96}	NE0158	NE0158	Putative hemolysin-type secretion transmembrane	[TP0648-TP0965 (0.54118866)]
COG0457	COG0845	NE1444	NE1444	TPR repeat {UniProtKB/TrEMBL:Q82UN8}	NE1116	NE1116	Type I antifreeze protein:HlyD family secretion	[TP0648-TP0965 (0.54118866)]
COG0457	COG0845	NE1444	NE1444	TPR repeat {UniProtKB/TrEMBL:Q82UN8}	NE0156	NE0156	HlyD family secretion protein	[TP0648-TP0965 (0.54118866)]
COG0457	COG0845	NE1444	NE1444	TPR repeat {UniProtKB/TrEMBL:Q82UN8}	NE1082	NE1082	Hypothetical protein {UniProtKB/TrEMBL:Q82VK0}	[TP0648-TP0965 (0.54118866)]
COG0457	COG0845	NE1600	NE1600	TPR repeat {UniProtKB/TrEMBL:Q82U96}	NE1208	NE1208	HlyD family secretion protein	[TP0648-TP0965 (0.54118866)]
COG0457	COG0845	NE1600	NE1600	TPR repeat {UniProtKB/TrEMBL:Q82U96}	NE1082	NE1082	Hypothetical protein {UniProtKB/TrEMBL:Q82VK0}	[TP0648-TP0965 (0.54118866)]
COG0457	COG0845	NE1600	NE1600	TPR repeat {UniProtKB/TrEMBL:Q82U96}	NE2037	NE2037	Putative cation-efflux system signal peptide	[TP0648-TP0965 (0.54118866)]
COG0457	COG0845	NE1600	NE1600	TPR repeat {UniProtKB/TrEMBL:Q82U96}	NE1898	NE1898	Hypothetical protein {UniProtKB/TrEMBL:Q82TI9}	[TP0648-TP0965 (0.54118866)]
COG0457	COG0845	NE1444	NE1444	TPR repeat {UniProtKB/TrEMBL:Q82UN8}	NE1639	NE1639	HlyD family secretion protein	[TP0648-TP0965 (0.54118866)]
COG0457	COG0845	NE1444	NE1444	TPR repeat {UniProtKB/TrEMBL:Q82UN8}	NE1898	NE1898	Hypothetical protein {UniProtKB/TrEMBL:Q82TI9}	[TP0648-TP0965 (0.54118866)]
COG0457	COG0845	NE1444	NE1444	TPR repeat {UniProtKB/TrEMBL:Q82UN8}	NE0169	NE0169	HlyD family secretion protein	[TP0648-TP0965 (0.54118866)]
COG0457	COG0845	NE1600	NE1600	TPR repeat {UniProtKB/TrEMBL:Q82U96}	NE0156	NE0156	HlyD family secretion protein	[TP0648-TP0965 (0.54118866)]
COG0457	COG0845	NE1600	NE1600	TPR repeat {UniProtKB/TrEMBL:Q82U96}	NE0828	NE0828	HlyD family secretion protein	[TP0648-TP0965 (0.54118866)]
COG0457	COG0845	NE1444	NE1444	TPR repeat {UniProtKB/TrEMBL:Q82UN8}	NE0374	NE0374	Putative cation efflux protein	[TP0648-TP0965 (0.54118866)]
COG0457	COG0845	NE1444	NE1444	TPR repeat {UniProtKB/TrEMBL:Q82UN8}	NE1208	NE1208	HlyD family secretion protein	[TP0648-TP0965 (0.54118866)]
COG0457	COG0845	NE1444	NE1444	TPR repeat {UniProtKB/TrEMBL:Q82UN8}	NE2037	NE2037	Putative cation-efflux system signal peptide	[TP0648-TP0965 (0.54118866)]
COG0457	COG0845	NE1444	NE1444	TPR repeat {UniProtKB/TrEMBL:Q82UN8}	NE1113	NE1113	HlyD family secretion protein	[TP0648-TP0965 (0.54118866)]
COG0457	COG0845	NE1600	NE1600	TPR repeat {UniProtKB/TrEMBL:Q82U96}	NE1639	NE1639	HlyD family secretion protein	[TP0648-TP0965 (0.54118866)]
COG0457	COG0845	NE1444	NE1444	TPR repeat {UniProtKB/TrEMBL:Q82UN8}	NE0539	NE0539	Possible putitive HlyD family secretion protein	[TP0648-TP0965 (0.54118866)]
COG0457	COG0845	NE1600	NE1600	TPR repeat {UniProtKB/TrEMBL:Q82U96}	NE0346	NE0346	Possible cation transporter transmembrane protein	[TP0648-TP0965 (0.54118866)]
COG0457	COG0845	NE1444	NE1444	TPR repeat {UniProtKB/TrEMBL:Q82UN8}	NE0346	NE0346	Possible cation transporter transmembrane protein	[TP0648-TP0965 (0.54118866)]
COG0457	COG0845	NE1600	NE1600	TPR repeat {UniProtKB/TrEMBL:Q82U96}	NE0169	NE0169	HlyD family secretion protein	[TP0648-TP0965 (0.54118866)]
COG0457	COG0845	NE1600	NE1600	TPR repeat {UniProtKB/TrEMBL:Q82U96}	NE1113	NE1113	HlyD family secretion protein	[TP0648-TP0965 (0.54118866)]
COG0457	COG0845	NE1444	NE1444	TPR repeat {UniProtKB/TrEMBL:Q82UN8}	NE0828	NE0828	HlyD family secretion protein	[TP0648-TP0965 (0.54118866)]
COG0457	COG0845	NE1444	NE1444	TPR repeat {UniProtKB/TrEMBL:Q82UN8}	NE0158	NE0158	Putative hemolysin-type secretion transmembrane	[TP0648-TP0965 (0.54118866)]
COG0457	COG0845	NE1600	NE1600	TPR repeat {UniProtKB/TrEMBL:Q82U96}	NE0374	NE0374	Putative cation efflux protein	[TP0648-TP0965 (0.54118866)]
COG0457	COG0845	NE1600	NE1600	TPR repeat {UniProtKB/TrEMBL:Q82U96}	NE0539	NE0539	Possible putitive HlyD family secretion protein	[TP0648-TP0965 (0.54118866)]
COG0419	COG1512	NE0458	NE0458	Hypothetical protein Plec1	NE0915	NE0915	Hypothetical protein {UniProtKB/TrEMBL:Q82VY4}	[TP0627-TP0561 (0.5704539)]
COG0419	COG1512	NE1392	NE1392	ATP/GTP-binding site motif A (P-loop):ABC	NE0915	NE0915	Hypothetical protein {UniProtKB/TrEMBL:Q82VY4}	[TP0627-TP0561 (0.5704539)]
COG0760	COG2239	NE2206	NE2206	PpiC-type peptidyl-prolyl cis-trans isomerase	NE1633	NE1633	CBS domain:Divalent cation transporter	[TP1016-TP0917 (0.81817394)]
COG0760	COG2239	NE0882	NE0882	PpiC-type peptidyl-prolyl cis-trans isomerase	NE1633	NE1633	CBS domain:Divalent cation transporter	[TP1016-TP0917 (0.81817394)]
COG0760	COG2239	NE1418	NE1418	PpiC-type peptidyl-prolyl cis-trans isomerase	NE1633	NE1633	CBS domain:Divalent cation transporter	[TP1016-TP0917 (0.81817394)]
COG1749	COG1843	NE0305	NE0305	Flagella basal body rod protein	NE0304	NE0304	Putative basal-body rod modification protein FlgD	[TP0727-TP0728 (0.8651164)]
COG0782	COG1057	NE1660	NE1660	Prokaryotic transcription elongation factor	NE0359	NE0359	Cytidylyltransferase {UniProtKB/TrEMBL:Q82XC5}	[TP0019-TP0741 (0.75909394)]
COG0782	COG1057	NE1848	NE1848	Prokaryotic transcription elongation factor	NE0359	NE0359	Cytidylyltransferase {UniProtKB/TrEMBL:Q82XC5}	[TP0019-TP0741 (0.75909394)]
COG0782	COG1057	NE2130	NE2130	Prokaryotic transcription elongation factor	NE0359	NE0359	Cytidylyltransferase {UniProtKB/TrEMBL:Q82XC5}	[TP0019-TP0741 (0.75909394)]
COG1516	COG1516	NE1596	NE1596	Flagellar protein FliS {UniProtKB/TrEMBL:Q82UA0}	NE1596	NE1596	Flagellar protein FliS {UniProtKB/TrEMBL:Q82UA0}	[TP0943-TP0943 (0.5311184)]
COG0817	COG1516	NE0211	ruvC	Crossover junction endodeoxyribonuclease ruvC (EC 3.1.22.4) (Holliday junction nuclease ruvC) (Holliday junction resolvase ruvC)	NE1596	NE1596	Flagellar protein FliS {UniProtKB/TrEMBL:Q82UA0}	[TP0517-TP0943 (0.5294325)]
COG1109	COG1157	NE1895	NE1895	Phosphoglucomutase and phosphomannomutase family	NE2086	NE2086	Flagellar ATP synthase {UniProtKB/TrEMBL:Q82T43}	[TP0413-TP0402 (0.78400123)]
COG1109	COG1157	NE0530	glmM	Phosphoglucosamine mutase (EC 5.4.2.10)	NE2086	NE2086	Flagellar ATP synthase {UniProtKB/TrEMBL:Q82T43}	[TP0413-TP0402 (0.78400123)]
COG0090	COG1643	NE0404	rplB	50S ribosomal protein L2	NE0833	NE0833	HrpA-like helicases {UniProtKB/TrEMBL:Q82W62}	[TP0192-TP0526 (0.71912634)]
COG1987	COG2239	NE0460	NE0460	Bacterial export proteins, family 3	NE1633	NE1633	CBS domain:Divalent cation transporter	[TP0717-TP0917 (0.53720385)]
COG0012	COG0188	NE1823	NE1823	Hypothetical protein {UniProtKB/TrEMBL:Q82TQ7}	NE0332	NE0332	DNA gyrase/topoisomerase IV, subunit A	[TP0124-TP0005 (0.7149395)]
COG0324	COG1558	NE1976	miaA	tRNA delta(2)-isopentenylpyrophosphate transferase (EC 2.5.1.8) (IPP transferase) (Isopentenyl-diphosphate:tRNA isopentenyltransferase) (IPTase) (IPPT)	NE0303	NE0303	Flagella basal body rod protein	[TP0637-TP0397 (0.66148543)]
COG0457	COG1643	NE1600	NE1600	TPR repeat {UniProtKB/TrEMBL:Q82U96}	NE0833	NE0833	HrpA-like helicases {UniProtKB/TrEMBL:Q82W62}	[TP0067-TP0526 (0.80406195)]
COG0457	COG1643	NE1444	NE1444	TPR repeat {UniProtKB/TrEMBL:Q82UN8}	NE0833	NE0833	HrpA-like helicases {UniProtKB/TrEMBL:Q82W62}	[TP0067-TP0526 (0.80406195)]
COG0840	COG1157	NE1251	NE1251	Bacterial chemotaxis sensory transducer	NE2086	NE2086	Flagellar ATP synthase {UniProtKB/TrEMBL:Q82T43}	[TP0640-TP0402 (0.9180537)]
COG0840	COG1157	NE1863	NE1863	Probable chemotaxis transducer	NE2086	NE2086	Flagellar ATP synthase {UniProtKB/TrEMBL:Q82T43}	[TP0640-TP0402 (0.9180537)]
COG0840	COG1157	NE1864	NE1864	HAMP domain:Bacterial chemotaxis sensory	NE2086	NE2086	Flagellar ATP synthase {UniProtKB/TrEMBL:Q82T43}	[TP0640-TP0402 (0.9180537)]
COG0462	COG0492	NE1826	prs	Ribose-phosphate pyrophosphokinase (EC 2.7.6.1) (RPPK) (Phosphoribosyl pyrophosphate synthetase) (P-Rib-PP synthetase) (PRPP synthetase)	NE1929	NE1929	FAD-dependent pyridine nucleotide-disulphide	[TP0294-TP0814 (0.8323514)]
COG0124	COG0254	NE0150	hisS	Histidyl-tRNA synthetase (EC 6.1.1.21) (Histidine--tRNA ligase) (HisRS)	NE1036	rpmE	50S ribosomal protein L31	[TP0641-TP0255 (0.65973145)]
COG0178	COG0272	NE2455	NE2455	ABC transporter:Excinuclease ABC A subunit	NE1753	NE1753	NAD-dependent DNA ligase	[TP0514-TP0634 (0.7537598)]
COG1512	COG1684	NE0915	NE0915	Hypothetical protein {UniProtKB/TrEMBL:Q82VY4}	NE0459	NE0459	Flagellar biosynthetic protein fliR	[TP0561-TP0716 (0.6360963)]
COG0495	COG1558	NE1139	leuS	Leucyl-tRNA synthetase (EC 6.1.1.4) (Leucine--tRNA ligase) (LeuRS)	NE0303	NE0303	Flagella basal body rod protein	[TP0586-TP0397 (0.60331625)]
COG1192	COG2214	NE1495	NE1495	ParA family ATPase {UniProtKB/TrEMBL:Q82UJ0}	NE1155	NE1155	DnaJ N-terminal domain:DnaJ C terminal domain	[TP0272-TP0843 (0.8210422)]
COG1192	COG2214	NE2474	NE2474	ParA family ATPase {UniProtKB/TrEMBL:Q82S80}	NE1155	NE1155	DnaJ N-terminal domain:DnaJ C terminal domain	[TP0272-TP0843 (0.8210422)]
COG0608	COG1159	NE0010	NE0010	RecJ: single-stranded-DNA-specific exonuclease	NE2323	NE2323	Type 2 KH domain {UniProtKB/TrEMBL:Q82SJ6}	[TP0704-TP0541 (0.7586372)]
COG0242	COG0263	NE1755	def1	Peptide deformylase 1 (EC 3.5.1.88) (PDF 1) (Polypeptide deformylase 1)	NE1290	proB	Glutamate 5-kinase (EC 2.7.2.11) (Gamma-glutamyl kinase) (GK)	[TP0757-TP0351 (0.5771584)]
COG0242	COG0263	NE1970	def2	Peptide deformylase 2 (EC 3.5.1.88) (PDF 2) (Polypeptide deformylase 2)	NE1290	proB	Glutamate 5-kinase (EC 2.7.2.11) (Gamma-glutamyl kinase) (GK)	[TP0757-TP0351 (0.5771584)]
COG0566	COG1589	NE0351	rlmB	23S rRNA (guanosine-2'-O-)-methyltransferase rlmB (EC 2.1.1.-) (23S rRNA Gm2251 2'-O-methyltransferase)	NE0995	NE0995	Putative cell division transmembrane protein	[TP0109-TP0388 (0.8512026)]
COG0566	COG1589	NE0775	NE0775	TRNA/rRNA methyltransferase	NE0995	NE0995	Putative cell division transmembrane protein	[TP0109-TP0388 (0.8512026)]
COG0739	COG4786	NE0948	NE0948	LysM motif:Peptidase family M23/M37	NE0307	NE0307	Flagella basal body rod protein	[TP0782-TP0961 (0.69582695)]
COG0739	COG4786	NE1430	NE1430	Peptidase family M23/M37	NE0307	NE0307	Flagella basal body rod protein	[TP0782-TP0961 (0.69582695)]
COG0124	COG0546	NE0150	hisS	Histidyl-tRNA synthetase (EC 6.1.1.21) (Histidine--tRNA ligase) (HisRS)	NE2546	NE2546	Haloacid dehalogenase/epoxide hydrolase family	[TP0641-TP0554 (0.5196431)]
COG0124	COG0546	NE0150	hisS	Histidyl-tRNA synthetase (EC 6.1.1.21) (Histidine--tRNA ligase) (HisRS)	NE1690	NE1690	Haloacid dehalogenase/epoxide hydrolase family	[TP0641-TP0554 (0.5196431)]
COG0124	COG0546	NE0150	hisS	Histidyl-tRNA synthetase (EC 6.1.1.21) (Histidine--tRNA ligase) (HisRS)	NE2149	NE2149	Phosphoglycolate phosphatase	[TP0641-TP0554 (0.5196431)]
COG0495	COG2882	NE1139	leuS	Leucyl-tRNA synthetase (EC 6.1.1.4) (Leucine--tRNA ligase) (LeuRS)	NE2087	NE2087	Flagellar FliJ protein {UniProtKB/TrEMBL:Q82T42}	[TP0586-TP0403 (0.64541596)]
COG0457	COG2204	NE1444	NE1444	TPR repeat {UniProtKB/TrEMBL:Q82UN8}	NE2081	NE2081	Sigma-54 dependent response regulator	[TP0067-TP0519 (0.7741208)]
COG0457	COG2204	NE1600	NE1600	TPR repeat {UniProtKB/TrEMBL:Q82U96}	NE1975	NE1975	NtrX; nitrogen assimilation regulatory protein	[TP0067-TP0519 (0.7741208)]
COG0457	COG2204	NE1600	NE1600	TPR repeat {UniProtKB/TrEMBL:Q82U96}	NE0017	NE0017	Putative transcriptional regulator of	[TP0067-TP0519 (0.7741208)]
COG0457	COG2204	NE1600	NE1600	TPR repeat {UniProtKB/TrEMBL:Q82U96}	NE1124	NE1124	AtoC; response regulatory protein	[TP0067-TP0519 (0.7741208)]
COG0457	COG2204	NE1444	NE1444	TPR repeat {UniProtKB/TrEMBL:Q82UN8}	NE1975	NE1975	NtrX; nitrogen assimilation regulatory protein	[TP0067-TP0519 (0.7741208)]
COG0457	COG2204	NE1444	NE1444	TPR repeat {UniProtKB/TrEMBL:Q82UN8}	NE0017	NE0017	Putative transcriptional regulator of	[TP0067-TP0519 (0.7741208)]
COG0457	COG2204	NE1444	NE1444	TPR repeat {UniProtKB/TrEMBL:Q82UN8}	NE1124	NE1124	AtoC; response regulatory protein	[TP0067-TP0519 (0.7741208)]
COG0457	COG2204	NE1600	NE1600	TPR repeat {UniProtKB/TrEMBL:Q82U96}	NE2081	NE2081	Sigma-54 dependent response regulator	[TP0067-TP0519 (0.7741208)]
COG0526	COG1843	NE0366	NE0366	Thioredoxin:DSBA oxidoreductase	NE0304	NE0304	Putative basal-body rod modification protein FlgD	[TP0100-TP0728 (0.58155864)]
COG0526	COG1843	NE1034	NE1034	Thioredoxin {UniProtKB/TrEMBL:Q82VN2}	NE0304	NE0304	Putative basal-body rod modification protein FlgD	[TP0100-TP0728 (0.58155864)]
COG0526	COG1843	NE2328	NE2328	Putative thioredoxin {UniProtKB/TrEMBL:Q82SJ4}	NE0304	NE0304	Putative basal-body rod modification protein FlgD	[TP0100-TP0728 (0.58155864)]
COG0526	COG1843	NE1319	NE1319	Thioredoxin {UniProtKB/TrEMBL:Q82UZ6}	NE0304	NE0304	Putative basal-body rod modification protein FlgD	[TP0100-TP0728 (0.58155864)]
COG0526	COG1843	NE2390	NE2390	Thioredoxin {UniProtKB/TrEMBL:Q82SF0}	NE0304	NE0304	Putative basal-body rod modification protein FlgD	[TP0100-TP0728 (0.58155864)]
COG0526	COG1843	NE0084	NE0084	Thioredoxin {UniProtKB/TrEMBL:Q82Y06}	NE0304	NE0304	Putative basal-body rod modification protein FlgD	[TP0100-TP0728 (0.58155864)]
COG0526	COG1843	NE0769	NE0769	Periplasmic protein thiol:disulfide	NE0304	NE0304	Putative basal-body rod modification protein FlgD	[TP0100-TP0728 (0.58155864)]
COG0526	COG1843	NE0137	NE0137	Hypothetical protein {UniProtKB/TrEMBL:Q82XW1}	NE0304	NE0304	Putative basal-body rod modification protein FlgD	[TP0100-TP0728 (0.58155864)]
COG0526	COG1843	NE0780	NE0780	Hypothetical protein {UniProtKB/TrEMBL:Q82WB4}	NE0304	NE0304	Putative basal-body rod modification protein FlgD	[TP0100-TP0728 (0.58155864)]
COG0768	COG1344	NE2067	NE2067	Penicillin binding protein transpeptidase domain	NE0312	NE0312	Flagellin, N-terminus {UniProtKB/TrEMBL:Q82XG2}	[TP0760-TP0870 (0.7190043)]
COG0768	COG1344	NE2067	NE2067	Penicillin binding protein transpeptidase domain	NE1593	NE1593	Hag; flagellin {UniProtKB/TrEMBL:Q82UA3}	[TP0760-TP0870 (0.7190043)]
COG0768	COG1344	NE0985	NE0985	Penicillin binding protein transpeptidase domain	NE0312	NE0312	Flagellin, N-terminus {UniProtKB/TrEMBL:Q82XG2}	[TP0760-TP0870 (0.7190043)]
COG0768	COG1344	NE0985	NE0985	Penicillin binding protein transpeptidase domain	NE1593	NE1593	Hag; flagellin {UniProtKB/TrEMBL:Q82UA3}	[TP0760-TP0870 (0.7190043)]
COG0528	COG4591	NE1716	NE1716	Aspartokinase superfamily	NE2242	NE2242	DUF214 {UniProtKB/TrEMBL:Q82SR5}	[TP0099-TP0580 (0.8561369)]
COG0528	COG4591	NE1716	NE1716	Aspartokinase superfamily	NE1057	NE1057	DUF214 {UniProtKB/TrEMBL:Q82VL8}	[TP0099-TP0580 (0.8561369)]
COG0528	COG4591	NE1716	NE1716	Aspartokinase superfamily	NE2240	NE2240	DUF214 {UniProtKB/TrEMBL:Q82SR7}	[TP0099-TP0580 (0.8561369)]
COG0228	COG0546	NE1671	rpsP	30S ribosomal protein S16	NE1690	NE1690	Haloacid dehalogenase/epoxide hydrolase family	[TP0905-TP0554 (0.5352583)]
COG0228	COG0546	NE1671	rpsP	30S ribosomal protein S16	NE2546	NE2546	Haloacid dehalogenase/epoxide hydrolase family	[TP0905-TP0554 (0.5352583)]
COG0228	COG0546	NE1671	rpsP	30S ribosomal protein S16	NE2149	NE2149	Phosphoglycolate phosphatase	[TP0905-TP0554 (0.5352583)]
COG0770	COG2001	NE0987	NE0987	MurF; UDP-N-acetylmuramoylalanyl-D-glutamyl-2,	NE0982	mraZ	Protein mraZ {UniProtKB/Swiss-Prot:Q82VT2}	[TP0386-TP0383 (0.8315325)]
COG0051	COG2204	NE0400	rpsJ	30S ribosomal protein S10	NE0017	NE0017	Putative transcriptional regulator of	[TP0188-TP0519 (0.6307204)]
COG0051	COG2204	NE0400	rpsJ	30S ribosomal protein S10	NE1124	NE1124	AtoC; response regulatory protein	[TP0188-TP0519 (0.6307204)]
COG0051	COG2204	NE0400	rpsJ	30S ribosomal protein S10	NE2081	NE2081	Sigma-54 dependent response regulator	[TP0188-TP0519 (0.6307204)]
COG0051	COG2204	NE0400	rpsJ	30S ribosomal protein S10	NE1975	NE1975	NtrX; nitrogen assimilation regulatory protein	[TP0188-TP0519 (0.6307204)]
COG0249	COG0546	NE1705	mutS	DNA mismatch repair protein mutS	NE2546	NE2546	Haloacid dehalogenase/epoxide hydrolase family	[TP0328-TP0554 (0.5196431)]
COG0249	COG0546	NE1705	mutS	DNA mismatch repair protein mutS	NE1690	NE1690	Haloacid dehalogenase/epoxide hydrolase family	[TP0328-TP0554 (0.5196431)]
COG0249	COG0546	NE1705	mutS	DNA mismatch repair protein mutS	NE2149	NE2149	Phosphoglycolate phosphatase	[TP0328-TP0554 (0.5196431)]
COG0162	COG2834	NE1431	tyrS	Tyrosyl-tRNA synthetase (EC 6.1.1.1) (Tyrosine--tRNA ligase) (TyrRS)	NE1052	lolA	Outer-membrane lipoprotein carrier protein precursor	[TP0834-TP0333 (0.5313641)]
COG0342	COG0546	NE1143	NE1143	SecD/SecF/SecDF export membrane proteins	NE1690	NE1690	Haloacid dehalogenase/epoxide hydrolase family	[TP0410-TP0554 (0.6160348)]
COG0342	COG0546	NE1143	NE1143	SecD/SecF/SecDF export membrane proteins	NE2149	NE2149	Phosphoglycolate phosphatase	[TP0410-TP0554 (0.6160348)]
COG0342	COG0546	NE1143	NE1143	SecD/SecF/SecDF export membrane proteins	NE2546	NE2546	Haloacid dehalogenase/epoxide hydrolase family	[TP0410-TP0554 (0.6160348)]
COG0457	COG1536	NE1600	NE1600	TPR repeat {UniProtKB/TrEMBL:Q82U96}	NE2084	NE2084	Flagellar motor switch protein FliG	[TP0648-TP0400 (0.69805074)]
COG0457	COG1536	NE1444	NE1444	TPR repeat {UniProtKB/TrEMBL:Q82UN8}	NE2084	NE2084	Flagellar motor switch protein FliG	[TP0648-TP0400 (0.69805074)]
COG0227	COG0492	NE1465	rpmB	50S ribosomal protein L28	NE1929	NE1929	FAD-dependent pyridine nucleotide-disulphide	[TP0362-TP0814 (0.801083)]
COG1512	COG1580	NE0915	NE0915	Hypothetical protein {UniProtKB/TrEMBL:Q82VY4}	NE0465	NE0465	Putative flagellar fliL transmembrane protein	[TP0561-TP0722 (0.64005584)]
COG0051	COG1192	NE0400	rpsJ	30S ribosomal protein S10	NE1495	NE1495	ParA family ATPase {UniProtKB/TrEMBL:Q82UJ0}	[TP0188-TP0272 (0.7732025)]
COG0051	COG1192	NE0400	rpsJ	30S ribosomal protein S10	NE2474	NE2474	ParA family ATPase {UniProtKB/TrEMBL:Q82S80}	[TP0188-TP0272 (0.7732025)]
COG0249	COG0457	NE1705	mutS	DNA mismatch repair protein mutS	NE1444	NE1444	TPR repeat {UniProtKB/TrEMBL:Q82UN8}	[TP0328-TP0095 (0.63719666)]
COG0249	COG0457	NE1705	mutS	DNA mismatch repair protein mutS	NE1600	NE1600	TPR repeat {UniProtKB/TrEMBL:Q82U96}	[TP0328-TP0095 (0.63719666)]
COG0442	COG0459	NE1317	NE1317	Prolyl-tRNA synthetase {UniProtKB/TrEMBL:Q82UZ8}	NE0028	groL	60 kDa chaperonin (Protein Cpn60) (groEL protein)	[TP0160-TP0030 (0.7719589)]
COG0255	COG1354	NE0409	rpmC	50S ribosomal protein L29	NE1728	NE1728	DUF173 {UniProtKB/TrEMBL:Q82TY7}	[TP0197-TP0691 (0.70609456)]
COG0341	COG2239	NE1144	NE1144	SecF; protein-export membrane protein	NE1633	NE1633	CBS domain:Divalent cation transporter	[TP0411-TP0917 (0.6093018)]
COG0036	COG1573	NE2148	NE2148	Ribulose-phosphate 3-epimerase	NE1122	NE1122	Hypothetical protein {UniProtKB/TrEMBL:Q82VG6}	[TP0945-TP0229 (0.685165)]
COG0036	COG1573	NE2148	NE2148	Ribulose-phosphate 3-epimerase	NE0931	NE0931	Hypothetical protein {UniProtKB/TrEMBL:Q82VW9}	[TP0945-TP0229 (0.685165)]
COG0036	COG1573	NE2148	NE2148	Ribulose-phosphate 3-epimerase	NE1398	NE1398	Putative DNA polymerase-related protein,	[TP0945-TP0229 (0.685165)]
COG0217	COG0481	NE0210	NE0210	Hypothetical UPF0082 protein NE0210	NE2327	lepA	GTP-binding protein lepA	[TP0474-TP0510 (0.76600474)]
COG0178	COG0357	NE2455	NE2455	ABC transporter:Excinuclease ABC A subunit	NE2475	gidB	Methyltransferase gidB (EC 2.1.-.-) (Glucose-inhibited division protein B)	[TP0514-TP0946 (0.8569251)]
COG1815	COG1843	NE0302	NE0302	Flagella basal body rod protein	NE0304	NE0304	Putative basal-body rod modification protein FlgD	[TP0396-TP0728 (0.83050734)]
COG0592	COG1580	NE0002	NE0002	DNA polymerase III, beta chain	NE0465	NE0465	Putative flagellar fliL transmembrane protein	[TP0002-TP0378 (0.79585755)]
COG0472	COG2239	NE2281	NE2281	Glycosyl transferase, family 4	NE1633	NE1633	CBS domain:Divalent cation transporter	[TP0345-TP0917 (0.5059451)]
COG0472	COG2239	NE0988	mraY	Phospho-N-acetylmuramoyl-pentapeptide-transferase (EC 2.7.8.13) (UDP- MurNAc-pentapeptide phosphotransferase)	NE1633	NE1633	CBS domain:Divalent cation transporter	[TP0345-TP0917 (0.5059451)]
COG0330	COG0772	NE1284	NE1284	Band 7 protein {UniProtKB/TrEMBL:Q82V26}	NE2066	NE2066	Cell cycle proteins {UniProtKB/TrEMBL:Q82T61}	[TP0113-TP0501 (0.70068353)]
COG0330	COG0772	NE2467	NE2467	Band 7 protein {UniProtKB/TrEMBL:Q82S86}	NE0990	NE0990	Cell cycle proteins {UniProtKB/TrEMBL:Q82VS4}	[TP0113-TP0501 (0.70068353)]
COG0330	COG0772	NE1284	NE1284	Band 7 protein {UniProtKB/TrEMBL:Q82V26}	NE0990	NE0990	Cell cycle proteins {UniProtKB/TrEMBL:Q82VS4}	[TP0113-TP0501 (0.70068353)]
COG0330	COG0772	NE1285	NE1285	Band 7 protein {UniProtKB/TrEMBL:Q82V25}	NE2066	NE2066	Cell cycle proteins {UniProtKB/TrEMBL:Q82T61}	[TP0113-TP0501 (0.70068353)]
COG0330	COG0772	NE2467	NE2467	Band 7 protein {UniProtKB/TrEMBL:Q82S86}	NE2066	NE2066	Cell cycle proteins {UniProtKB/TrEMBL:Q82T61}	[TP0113-TP0501 (0.70068353)]
COG0330	COG0772	NE1285	NE1285	Band 7 protein {UniProtKB/TrEMBL:Q82V25}	NE0990	NE0990	Cell cycle proteins {UniProtKB/TrEMBL:Q82VS4}	[TP0113-TP0501 (0.70068353)]
COG0442	COG1843	NE1317	NE1317	Prolyl-tRNA synthetase {UniProtKB/TrEMBL:Q82UZ8}	NE0304	NE0304	Putative basal-body rod modification protein FlgD	[TP0160-TP0728 (0.50152636)]
COG0840	COG1558	NE1863	NE1863	Probable chemotaxis transducer	NE0303	NE0303	Flagella basal body rod protein	[TP0640-TP0397 (0.8569927)]
COG0840	COG1558	NE1864	NE1864	HAMP domain:Bacterial chemotaxis sensory	NE0303	NE0303	Flagella basal body rod protein	[TP0640-TP0397 (0.8569927)]
COG0840	COG1558	NE1251	NE1251	Bacterial chemotaxis sensory transducer	NE0303	NE0303	Flagella basal body rod protein	[TP0640-TP0397 (0.8569927)]
COG0267	COG2137	NE1466	NE1466	50S ribosomal protein L33	NE1931	NE1931	RecX regulatory protein	[TP0234-TP1023 (0.5769722)]
COG0477	COG1432	NE2347	NE2347	General substrate transporters	NE0665	NE0665	Hypothetical protein {UniProtKB/TrEMBL:Q82WK8}	[TP0840-TP0894 (0.55999315)]
COG0477	COG1432	NE0600	NE0600	Probable transmembrane protein	NE0665	NE0665	Hypothetical protein {UniProtKB/TrEMBL:Q82WK8}	[TP0840-TP0894 (0.55999315)]
COG0477	COG1432	NE2454	NE2454	MFS family transporter {UniProtKB/TrEMBL:Q82S97}	NE0665	NE0665	Hypothetical protein {UniProtKB/TrEMBL:Q82WK8}	[TP0840-TP0894 (0.55999315)]
COG0477	COG1432	NE2191	NE2191	Putative transport transmembrane protein	NE0665	NE0665	Hypothetical protein {UniProtKB/TrEMBL:Q82WK8}	[TP0840-TP0894 (0.55999315)]
COG0477	COG1432	NE2492	NE2492	General substrate transporters	NE0665	NE0665	Hypothetical protein {UniProtKB/TrEMBL:Q82WK8}	[TP0840-TP0894 (0.55999315)]
COG0477	COG1432	NE0100	NE0100	General substrate transporters	NE0665	NE0665	Hypothetical protein {UniProtKB/TrEMBL:Q82WK8}	[TP0840-TP0894 (0.55999315)]
COG0477	COG1432	NE1507	NE1507	Hypothetical protein {UniProtKB/TrEMBL:Q82UH8}	NE0665	NE0665	Hypothetical protein {UniProtKB/TrEMBL:Q82WK8}	[TP0840-TP0894 (0.55999315)]
COG1214	COG1509	NE1400	NE1400	Glycoprotease, (M22) metallo-protease family	NE1247	NE1247	DUF160 {UniProtKB/TrEMBL:Q82V54}	[TP0876-TP0121 (0.53793955)]
COG0465	COG2891	NE0528	NE0528	HflB; ATP-dependent zinc metallopeptidase (Cell	NE2068	NE2068	Possible rod shape-determining MreD transmembrane	[TP0330-TP0499 (0.74372905)]
COG0465	COG2891	NE0906	NE0906	FtsH; cell division protein	NE2068	NE2068	Possible rod shape-determining MreD transmembrane	[TP0330-TP0499 (0.74372905)]
COG0143	COG0217	NE0625	metG	Methionyl-tRNA synthetase (EC 6.1.1.10) (Methionine--tRNA ligase) (MetRS)	NE0210	NE0210	Hypothetical UPF0082 protein NE0210	[TP0798-TP0474 (0.7790581)]
COG0357	COG0442	NE2475	gidB	Methyltransferase gidB (EC 2.1.-.-) (Glucose-inhibited division protein B)	NE1317	NE1317	Prolyl-tRNA synthetase {UniProtKB/TrEMBL:Q82UZ8}	[TP0946-TP0160 (0.6515529)]
COG0566	COG2204	NE0351	rlmB	23S rRNA (guanosine-2'-O-)-methyltransferase rlmB (EC 2.1.1.-) (23S rRNA Gm2251 2'-O-methyltransferase)	NE2081	NE2081	Sigma-54 dependent response regulator	[TP0054-TP0519 (0.63495165)]
COG0566	COG2204	NE0775	NE0775	TRNA/rRNA methyltransferase	NE1975	NE1975	NtrX; nitrogen assimilation regulatory protein	[TP0054-TP0519 (0.63495165)]
COG0566	COG2204	NE0775	NE0775	TRNA/rRNA methyltransferase	NE2081	NE2081	Sigma-54 dependent response regulator	[TP0054-TP0519 (0.63495165)]
COG0566	COG2204	NE0775	NE0775	TRNA/rRNA methyltransferase	NE1124	NE1124	AtoC; response regulatory protein	[TP0054-TP0519 (0.63495165)]
COG0566	COG2204	NE0351	rlmB	23S rRNA (guanosine-2'-O-)-methyltransferase rlmB (EC 2.1.1.-) (23S rRNA Gm2251 2'-O-methyltransferase)	NE1975	NE1975	NtrX; nitrogen assimilation regulatory protein	[TP0054-TP0519 (0.63495165)]
COG0566	COG2204	NE0351	rlmB	23S rRNA (guanosine-2'-O-)-methyltransferase rlmB (EC 2.1.1.-) (23S rRNA Gm2251 2'-O-methyltransferase)	NE1124	NE1124	AtoC; response regulatory protein	[TP0054-TP0519 (0.63495165)]
COG0566	COG2204	NE0351	rlmB	23S rRNA (guanosine-2'-O-)-methyltransferase rlmB (EC 2.1.1.-) (23S rRNA Gm2251 2'-O-methyltransferase)	NE0017	NE0017	Putative transcriptional regulator of	[TP0054-TP0519 (0.63495165)]
COG0566	COG2204	NE0775	NE0775	TRNA/rRNA methyltransferase	NE0017	NE0017	Putative transcriptional regulator of	[TP0054-TP0519 (0.63495165)]
COG0457	COG1256	NE1600	NE1600	TPR repeat {UniProtKB/TrEMBL:Q82U96}	NE0311	NE0311	Flagella basal body rod protein	[TP0067-TP0660 (0.6278126)]
COG0457	COG1256	NE1444	NE1444	TPR repeat {UniProtKB/TrEMBL:Q82UN8}	NE0311	NE0311	Flagella basal body rod protein	[TP0067-TP0660 (0.6278126)]
COG0564	COG1200	NE1456	NE1456	Pseudouridine synthase {UniProtKB/TrEMBL:Q82UM6}	NE1850	NE1850	RecG-like helicases {UniProtKB/TrEMBL:Q82TN4}	[TP0339-TP0687 (0.85149276)]
COG0564	COG1200	NE0505	rluD	Ribosomal large subunit pseudouridine synthase D (EC 5.4.99.-) (rRNA- uridine isomerase D) (rRNA pseudouridylate synthase D)	NE1850	NE1850	RecG-like helicases {UniProtKB/TrEMBL:Q82TN4}	[TP0339-TP0687 (0.85149276)]
COG0636	COG1512	NE0201	NE0201	ATP synthase subunit C {UniProtKB/TrEMBL:Q82XQ3}	NE0915	NE0915	Hypothetical protein {UniProtKB/TrEMBL:Q82VY4}	[TP0430-TP0561 (0.5857341)]
COG0457	COG2812	NE1444	NE1444	TPR repeat {UniProtKB/TrEMBL:Q82UN8}	NE0433	NE0433	DnaX; DNA polymerase III (Subunits tau and gamma)	[TP0067-TP1005 (0.5652097)]
COG0457	COG2812	NE1600	NE1600	TPR repeat {UniProtKB/TrEMBL:Q82U96}	NE0433	NE0433	DnaX; DNA polymerase III (Subunits tau and gamma)	[TP0067-TP1005 (0.5652097)]
COG0036	COG1516	NE2148	NE2148	Ribulose-phosphate 3-epimerase	NE1596	NE1596	Flagellar protein FliS {UniProtKB/TrEMBL:Q82UA0}	[TP0945-TP0943 (0.573118)]
COG0237	COG1493	NE0598	coaE	Dephospho-CoA kinase (EC 2.7.1.24) (Dephosphocoenzyme A kinase)	NE0059	hprK	HPr kinase/phosphorylase (EC 2.7.11.-) (EC 2.7.4.-) (HPrK/P) (HPr(Ser) kinase/phosphorylase)	[TP0296-TP0591 (0.7885255)]
COG0322	COG1432	NE0933	uvrC	UvrABC system protein C (Protein uvrC) (Excinuclease ABC subunit C)	NE0665	NE0665	Hypothetical protein {UniProtKB/TrEMBL:Q82WK8}	[TP0472-TP0894 (0.7171434)]
COG0124	COG0124	NE0150	hisS	Histidyl-tRNA synthetase (EC 6.1.1.21) (Histidine--tRNA ligase) (HisRS)	NE0150	hisS	Histidyl-tRNA synthetase (EC 6.1.1.21) (Histidine--tRNA ligase) (HisRS)	[TP0641-TP0641 (0.67365265)]
COG1377	COG1512	NE2487	NE2487	FlhB HrpN YscU SpaS Family	NE0915	NE0915	Hypothetical protein {UniProtKB/TrEMBL:Q82VY4}	[TP0715-TP0561 (0.6628788)]
COG0768	COG0815	NE2067	NE2067	Penicillin binding protein transpeptidase domain	NE1188	lnt	Apolipoprotein N-acyltransferase (EC 2.3.1.-) (ALP N-acyltransferase)	[TP0500-TP0252 (0.87159187)]
COG0768	COG0815	NE0985	NE0985	Penicillin binding protein transpeptidase domain	NE1188	lnt	Apolipoprotein N-acyltransferase (EC 2.3.1.-) (ALP N-acyltransferase)	[TP0500-TP0252 (0.87159187)]
COG0420	COG1256	NE1390	NE1390	Serine/threonine specific protein	NE0311	NE0311	Flagella basal body rod protein	[TP0626-TP0660 (0.6120698)]
COG0442	COG1344	NE1317	NE1317	Prolyl-tRNA synthetase {UniProtKB/TrEMBL:Q82UZ8}	NE1593	NE1593	Hag; flagellin {UniProtKB/TrEMBL:Q82UA3}	[TP0160-TP0792 (0.6929264), TP0160-TP0659 (0.5927278)]
COG0442	COG1344	NE1317	NE1317	Prolyl-tRNA synthetase {UniProtKB/TrEMBL:Q82UZ8}	NE0312	NE0312	Flagellin, N-terminus {UniProtKB/TrEMBL:Q82XG2}	[TP0160-TP0792 (0.6929264), TP0160-TP0659 (0.5927278)]
COG0211	COG1536	NE1292	rpmA	50S ribosomal protein L27	NE2084	NE2084	Flagellar motor switch protein FliG	[TP0743-TP0400 (0.6311798)]
COG1558	COG4591	NE0303	NE0303	Flagella basal body rod protein	NE2242	NE2242	DUF214 {UniProtKB/TrEMBL:Q82SR5}	[TP0397-TP0582 (0.5810855)]
COG1558	COG4591	NE0303	NE0303	Flagella basal body rod protein	NE2240	NE2240	DUF214 {UniProtKB/TrEMBL:Q82SR7}	[TP0397-TP0582 (0.5810855)]
COG1558	COG4591	NE0303	NE0303	Flagella basal body rod protein	NE1057	NE1057	DUF214 {UniProtKB/TrEMBL:Q82VL8}	[TP0397-TP0582 (0.5810855)]
COG1536	COG1595	NE2084	NE2084	Flagellar motor switch protein FliG	NE1041	NE1041	Possible sigma-70 factor, ECF subfamily	[TP0400-TP0092 (0.64304686)]
COG1536	COG1595	NE2084	NE2084	Flagellar motor switch protein FliG	NE1992	NE1992	Sigma factor, ECF subfamily	[TP0400-TP0092 (0.64304686)]
COG1536	COG1595	NE2084	NE2084	Flagellar motor switch protein FliG	NE2435	NE2435	Probable fecI Specialized sigma subunits of RNA	[TP0400-TP0092 (0.64304686)]
COG1536	COG1595	NE2084	NE2084	Flagellar motor switch protein FliG	NE0541	NE0541	Sigma factor, ECF subfamily	[TP0400-TP0092 (0.64304686)]
COG1536	COG1595	NE2084	NE2084	Flagellar motor switch protein FliG	NE0980	NE0980	Putative sigma-70 factor, ECF subfamily	[TP0400-TP0092 (0.64304686)]
COG1536	COG1595	NE2084	NE2084	Flagellar motor switch protein FliG	NE1192	NE1192	Sigma factor, ECF subfamily	[TP0400-TP0092 (0.64304686)]
COG1536	COG1595	NE2084	NE2084	Flagellar motor switch protein FliG	NE1086	NE1086	Probable sigma-70 factor, ECF subfamily	[TP0400-TP0092 (0.64304686)]
COG1536	COG1595	NE2084	NE2084	Flagellar motor switch protein FliG	NE0557	NE0557	Possible sigma-70 factor, ECF subfamily	[TP0400-TP0092 (0.64304686)]
COG1536	COG1595	NE2084	NE2084	Flagellar motor switch protein FliG	NE1099	NE1099	Sigma factor, ECF subfamily	[TP0400-TP0092 (0.64304686)]
COG1536	COG1595	NE2084	NE2084	Flagellar motor switch protein FliG	NE1079	NE1079	Sigma factor, ECF subfamily	[TP0400-TP0092 (0.64304686)]
COG1536	COG1595	NE2084	NE2084	Flagellar motor switch protein FliG	NE0917	NE0917	Probable RNA polymerase sigma factor	[TP0400-TP0092 (0.64304686)]
COG1536	COG1595	NE2084	NE2084	Flagellar motor switch protein FliG	NE1617	NE1617	Sigma factor, ECF subfamily	[TP0400-TP0092 (0.64304686)]
COG1536	COG1595	NE2084	NE2084	Flagellar motor switch protein FliG	NE1101	NE1101	Sigma factor, ECF subfamily	[TP0400-TP0092 (0.64304686)]
COG1536	COG1595	NE2084	NE2084	Flagellar motor switch protein FliG	NE0128	NE0128	Probable sigma-70 factor, ECF subfamily	[TP0400-TP0092 (0.64304686)]
COG1536	COG1595	NE2084	NE2084	Flagellar motor switch protein FliG	NE0547	NE0547	Sigma factor, ECF subfamily	[TP0400-TP0092 (0.64304686)]
COG1536	COG1595	NE2084	NE2084	Flagellar motor switch protein FliG	NE2331	NE2331	RNA polymerase sigma factor	[TP0400-TP0092 (0.64304686)]
COG1536	COG1595	NE2084	NE2084	Flagellar motor switch protein FliG	NE0818	NE0818	Putative sigma-70 factor, ECF subfamily	[TP0400-TP0092 (0.64304686)]
COG1536	COG1595	NE2084	NE2084	Flagellar motor switch protein FliG	NE2486	NE2486	Sigma factor, ECF subfamily	[TP0400-TP0092 (0.64304686)]
COG1536	COG1595	NE2084	NE2084	Flagellar motor switch protein FliG	NE1096	NE1096	Sigma factor, ECF subfamily	[TP0400-TP0092 (0.64304686)]
COG1536	COG1595	NE2084	NE2084	Flagellar motor switch protein FliG	NE0554	NE0554	Sigma factor, ECF subfamily	[TP0400-TP0092 (0.64304686)]
COG1536	COG1595	NE2084	NE2084	Flagellar motor switch protein FliG	NE1071	NE1071	Probable sigma-70 factor, ECF subfamily	[TP0400-TP0092 (0.64304686)]
COG1536	COG1595	NE2084	NE2084	Flagellar motor switch protein FliG	NE1217	NE1217	Putative sigma-70 factor, ECF subfamily	[TP0400-TP0092 (0.64304686)]
COG1536	COG1595	NE2084	NE2084	Flagellar motor switch protein FliG	NE2138	NE2138	Sigma factor, ECF subfamily	[TP0400-TP0092 (0.64304686)]
COG1536	COG1595	NE2084	NE2084	Flagellar motor switch protein FliG	NE0533	NE0533	Putative sigma-70 factor, ECF subfamily	[TP0400-TP0092 (0.64304686)]
COG0687	COG1057	NE1873	NE1873	Bacterial extracellular solute-binding protein,	NE0359	NE0359	Cytidylyltransferase {UniProtKB/TrEMBL:Q82XC5}	[TP0655-TP0741 (0.7061969)]
COG1558	COG4786	NE0303	NE0303	Flagella basal body rod protein	NE0307	NE0307	Flagella basal body rod protein	[TP0397-TP0961 (0.74447966)]
COG0012	COG0608	NE1823	NE1823	Hypothetical protein {UniProtKB/TrEMBL:Q82TQ7}	NE0010	NE0010	RecJ: single-stranded-DNA-specific exonuclease	[TP0124-TP0704 (0.626838)]
COG1214	COG1773	NE1400	NE1400	Glycoprotease, (M22) metallo-protease family	NE1426	NE1426	Rubredoxin:Rubredoxin-type Fe(Cys)4 protein	[TP0876-TP0991 (0.57776016)]
COG2257	COG4786	NE2078	NE2078	Possible similar to flagellar biosynthetic	NE0307	NE0307	Flagella basal body rod protein	[TP0911-TP0961 (0.5510204)]
COG1301	COG1512	NE2141	NE2141	Sodium:dicarboxylate symporter family	NE0915	NE0915	Hypothetical protein {UniProtKB/TrEMBL:Q82VY4}	[TP0555-TP0561 (0.5857341)]
COG0739	COG0773	NE0948	NE0948	LysM motif:Peptidase family M23/M37	NE0992	murC	UDP-N-acetylmuramate--L-alanine ligase (EC 6.3.2.8) (UDP-N- acetylmuramoyl-L-alanine synthetase)	[TP0782-TP0341 (0.8145237)]
COG0739	COG0773	NE1430	NE1430	Peptidase family M23/M37	NE2217	NE2217	Mpl;	[TP0782-TP0341 (0.8145237)]
COG0739	COG0773	NE0948	NE0948	LysM motif:Peptidase family M23/M37	NE2217	NE2217	Mpl;	[TP0782-TP0341 (0.8145237)]
COG0739	COG0773	NE1430	NE1430	Peptidase family M23/M37	NE0992	murC	UDP-N-acetylmuramate--L-alanine ligase (EC 6.3.2.8) (UDP-N- acetylmuramoyl-L-alanine synthetase)	[TP0782-TP0341 (0.8145237)]
COG0050	COG0457	NE2052	NE2052	GTPases-translation elongation factors and	NE1600	NE1600	TPR repeat {UniProtKB/TrEMBL:Q82U96}	[TP0187-TP0067 (0.7854602)]
COG0050	COG0457	NE2052	NE2052	GTPases-translation elongation factors and	NE1444	NE1444	TPR repeat {UniProtKB/TrEMBL:Q82UN8}	[TP0187-TP0067 (0.7854602)]
COG0050	COG0457	NE0399	NE0399	GTPases-translation elongation factors and	NE1444	NE1444	TPR repeat {UniProtKB/TrEMBL:Q82UN8}	[TP0187-TP0067 (0.7854602)]
COG0050	COG0457	NE0399	NE0399	GTPases-translation elongation factors and	NE1600	NE1600	TPR repeat {UniProtKB/TrEMBL:Q82U96}	[TP0187-TP0067 (0.7854602)]
COG0739	COG2239	NE1430	NE1430	Peptidase family M23/M37	NE1633	NE1633	CBS domain:Divalent cation transporter	[TP0155-TP0917 (0.6343327)]
COG0739	COG2239	NE0948	NE0948	LysM motif:Peptidase family M23/M37	NE1633	NE1633	CBS domain:Divalent cation transporter	[TP0155-TP0917 (0.6343327)]
COG0457	COG1187	NE1600	NE1600	TPR repeat {UniProtKB/TrEMBL:Q82U96}	NE0005	NE0005	Possible 16S pseudouridylate synthase	[TP0067-TP0459 (0.6360361)]
COG0457	COG1187	NE1600	NE1600	TPR repeat {UniProtKB/TrEMBL:Q82U96}	NE0435	NE0435	Possible pseudouridylate synthase family 1	[TP0067-TP0459 (0.6360361)]
COG0457	COG1187	NE1444	NE1444	TPR repeat {UniProtKB/TrEMBL:Q82UN8}	NE0005	NE0005	Possible 16S pseudouridylate synthase	[TP0067-TP0459 (0.6360361)]
COG0457	COG1187	NE1444	NE1444	TPR repeat {UniProtKB/TrEMBL:Q82UN8}	NE0435	NE0435	Possible pseudouridylate synthase family 1	[TP0067-TP0459 (0.6360361)]
COG0210	COG0305	NE1473	NE1473	UvrD/REP helicase {UniProtKB/TrEMBL:Q82UL1}	NE0194	NE0194	DnaB; replicative DNA helicase protein	[TP0102-TP0058 (0.8842861)]
COG0621	COG0739	NE0911	NE0911	Uncharacterized protein family UPF0004	NE0948	NE0948	LysM motif:Peptidase family M23/M37	[TP0269-TP0702 (0.8475093)]
COG0621	COG0739	NE2335	NE2335	Fe-S oxidoreductases family 1	NE0948	NE0948	LysM motif:Peptidase family M23/M37	[TP0269-TP0702 (0.8475093)]
COG0621	COG0739	NE0911	NE0911	Uncharacterized protein family UPF0004	NE1430	NE1430	Peptidase family M23/M37	[TP0269-TP0702 (0.8475093)]
COG0621	COG0739	NE2335	NE2335	Fe-S oxidoreductases family 1	NE1430	NE1430	Peptidase family M23/M37	[TP0269-TP0702 (0.8475093)]
COG1256	COG1516	NE0311	NE0311	Flagella basal body rod protein	NE1596	NE1596	Flagellar protein FliS {UniProtKB/TrEMBL:Q82UA0}	[TP0660-TP0943 (0.90609026)]
COG1426	COG1652	NE0147	NE0147	Hypothetical protein {UniProtKB/TrEMBL:Q82XV2}	NE1969	NE1969	LysM motif {UniProtKB/TrEMBL:Q82TC9}	[TP0334-TP0042 (0.73505175)]
