# Supplementary material for: The Binary Protein Interactome of Treponema pallidum – The Syphilis Spirochete
Source: PLoS One. 2008 May 28;3(5):e2292. doi: 10.1371/journal.pone.0002292 (PMC2386257; doi:10.1371/journal.pone.0002292)
Supplement: Data S1 — Predicted protein-protein interactions based on our Treponema pallidum data; zip archive containing 372 files with one file per species. (6.09 MB ZIP) [file pone.0002292.s006.zip › bacteria/Nitrosospira_multiformis.tab]

323848 Nitrosospira multiformis
COG A	COG B	Locus Id A	Preferred Name(s) A	Annotation A	Locus Id B	Preferred Name(s) B	Annotation B	T. pallidum interaction
COG0186	COG1475	Nmul_A0776	rpsQ	30S ribosomal protein S17	Nmul_A2767	Nmul_A2767	parB-like partition proteins	[TP0198-TP0271 (0.71912634)]
COG0186	COG1475	Nmul_A0776	rpsQ	30S ribosomal protein S17	Nmul_A2465	Nmul_A2465	ParB-like nuclease	[TP0198-TP0271 (0.71912634)]
COG0608	COG0817	Nmul_A0640	Nmul_A0640	single-stranded-DNA-specific exonuclease RecJ	Nmul_A2721	Nmul_A2721	crossover junction endodeoxyribonuclease RuvC	[TP0704-TP0517 (0.81382185)]
COG0845	COG4591	Nmul_A0042	Nmul_A0042	Secretion protein HlyD	Nmul_A2509	Nmul_A2509	Lipoprotein releasing system, transmembrane	[TP0965-TP0582 (0.8143851)]
COG0845	COG4591	Nmul_A0950	Nmul_A0950	Secretion protein HlyD	Nmul_A0370	Nmul_A0370	Protein of unknown function DUF214	[TP0965-TP0582 (0.8143851)]
COG0845	COG4591	Nmul_A2107	Nmul_A2107	Secretion protein HlyD	Nmul_A0369	Nmul_A0369	Protein of unknown function DUF214	[TP0965-TP0582 (0.8143851)]
COG0845	COG4591	Nmul_A1640	Nmul_A1640	Secretion protein HlyD	Nmul_A2509	Nmul_A2509	Lipoprotein releasing system, transmembrane	[TP0965-TP0582 (0.8143851)]
COG0845	COG4591	Nmul_A1112	Nmul_A1112	Secretion protein HlyD	Nmul_A0369	Nmul_A0369	Protein of unknown function DUF214	[TP0965-TP0582 (0.8143851)]
COG0845	COG4591	Nmul_A0923	Nmul_A0923	Secretion protein HlyD	Nmul_A0369	Nmul_A0369	Protein of unknown function DUF214	[TP0965-TP0582 (0.8143851)]
COG0845	COG4591	Nmul_A0849	Nmul_A0849	Secretion protein HlyD	Nmul_A0370	Nmul_A0370	Protein of unknown function DUF214	[TP0965-TP0582 (0.8143851)]
COG0845	COG4591	Nmul_A0950	Nmul_A0950	Secretion protein HlyD	Nmul_A0369	Nmul_A0369	Protein of unknown function DUF214	[TP0965-TP0582 (0.8143851)]
COG0845	COG4591	Nmul_A1728	Nmul_A1728	Secretion protein HlyD	Nmul_A2509	Nmul_A2509	Lipoprotein releasing system, transmembrane	[TP0965-TP0582 (0.8143851)]
COG0845	COG4591	Nmul_A1281	Nmul_A1281	Type I secretion membrane fusion protein, HlyD	Nmul_A2509	Nmul_A2509	Lipoprotein releasing system, transmembrane	[TP0965-TP0582 (0.8143851)]
COG0845	COG4591	Nmul_A1281	Nmul_A1281	Type I secretion membrane fusion protein, HlyD	Nmul_A0369	Nmul_A0369	Protein of unknown function DUF214	[TP0965-TP0582 (0.8143851)]
COG0845	COG4591	Nmul_A0689	Nmul_A0689	Secretion protein HlyD	Nmul_A0369	Nmul_A0369	Protein of unknown function DUF214	[TP0965-TP0582 (0.8143851)]
COG0845	COG4591	Nmul_A1112	Nmul_A1112	Secretion protein HlyD	Nmul_A0370	Nmul_A0370	Protein of unknown function DUF214	[TP0965-TP0582 (0.8143851)]
COG0845	COG4591	Nmul_A0950	Nmul_A0950	Secretion protein HlyD	Nmul_A2509	Nmul_A2509	Lipoprotein releasing system, transmembrane	[TP0965-TP0582 (0.8143851)]
COG0845	COG4591	Nmul_A0849	Nmul_A0849	Secretion protein HlyD	Nmul_A2509	Nmul_A2509	Lipoprotein releasing system, transmembrane	[TP0965-TP0582 (0.8143851)]
COG0845	COG4591	Nmul_A1841	Nmul_A1841	Secretion protein HlyD	Nmul_A2509	Nmul_A2509	Lipoprotein releasing system, transmembrane	[TP0965-TP0582 (0.8143851)]
COG0845	COG4591	Nmul_A0689	Nmul_A0689	Secretion protein HlyD	Nmul_A0370	Nmul_A0370	Protein of unknown function DUF214	[TP0965-TP0582 (0.8143851)]
COG0845	COG4591	Nmul_A1971	Nmul_A1971	Secretion protein HlyD	Nmul_A2509	Nmul_A2509	Lipoprotein releasing system, transmembrane	[TP0965-TP0582 (0.8143851)]
COG0845	COG4591	Nmul_A1407	Nmul_A1407	Secretion protein HlyD	Nmul_A2509	Nmul_A2509	Lipoprotein releasing system, transmembrane	[TP0965-TP0582 (0.8143851)]
COG0845	COG4591	Nmul_A0923	Nmul_A0923	Secretion protein HlyD	Nmul_A2509	Nmul_A2509	Lipoprotein releasing system, transmembrane	[TP0965-TP0582 (0.8143851)]
COG0845	COG4591	Nmul_A2107	Nmul_A2107	Secretion protein HlyD	Nmul_A0370	Nmul_A0370	Protein of unknown function DUF214	[TP0965-TP0582 (0.8143851)]
COG0845	COG4591	Nmul_A0042	Nmul_A0042	Secretion protein HlyD	Nmul_A0369	Nmul_A0369	Protein of unknown function DUF214	[TP0965-TP0582 (0.8143851)]
COG0845	COG4591	Nmul_A1422	Nmul_A1422	Secretion protein HlyD	Nmul_A0370	Nmul_A0370	Protein of unknown function DUF214	[TP0965-TP0582 (0.8143851)]
COG0845	COG4591	Nmul_A0923	Nmul_A0923	Secretion protein HlyD	Nmul_A0370	Nmul_A0370	Protein of unknown function DUF214	[TP0965-TP0582 (0.8143851)]
COG0845	COG4591	Nmul_A1640	Nmul_A1640	Secretion protein HlyD	Nmul_A0369	Nmul_A0369	Protein of unknown function DUF214	[TP0965-TP0582 (0.8143851)]
COG0845	COG4591	Nmul_A1407	Nmul_A1407	Secretion protein HlyD	Nmul_A0370	Nmul_A0370	Protein of unknown function DUF214	[TP0965-TP0582 (0.8143851)]
COG0845	COG4591	Nmul_A1422	Nmul_A1422	Secretion protein HlyD	Nmul_A2509	Nmul_A2509	Lipoprotein releasing system, transmembrane	[TP0965-TP0582 (0.8143851)]
COG0845	COG4591	Nmul_A1841	Nmul_A1841	Secretion protein HlyD	Nmul_A0370	Nmul_A0370	Protein of unknown function DUF214	[TP0965-TP0582 (0.8143851)]
COG0845	COG4591	Nmul_A1728	Nmul_A1728	Secretion protein HlyD	Nmul_A0369	Nmul_A0369	Protein of unknown function DUF214	[TP0965-TP0582 (0.8143851)]
COG0845	COG4591	Nmul_A0692	Nmul_A0692	Secretion protein HlyD	Nmul_A0370	Nmul_A0370	Protein of unknown function DUF214	[TP0965-TP0582 (0.8143851)]
COG0845	COG4591	Nmul_A0692	Nmul_A0692	Secretion protein HlyD	Nmul_A0369	Nmul_A0369	Protein of unknown function DUF214	[TP0965-TP0582 (0.8143851)]
COG0845	COG4591	Nmul_A1728	Nmul_A1728	Secretion protein HlyD	Nmul_A0370	Nmul_A0370	Protein of unknown function DUF214	[TP0965-TP0582 (0.8143851)]
COG0845	COG4591	Nmul_A0849	Nmul_A0849	Secretion protein HlyD	Nmul_A0369	Nmul_A0369	Protein of unknown function DUF214	[TP0965-TP0582 (0.8143851)]
COG0845	COG4591	Nmul_A1971	Nmul_A1971	Secretion protein HlyD	Nmul_A0369	Nmul_A0369	Protein of unknown function DUF214	[TP0965-TP0582 (0.8143851)]
COG0845	COG4591	Nmul_A0692	Nmul_A0692	Secretion protein HlyD	Nmul_A2509	Nmul_A2509	Lipoprotein releasing system, transmembrane	[TP0965-TP0582 (0.8143851)]
COG0845	COG4591	Nmul_A2107	Nmul_A2107	Secretion protein HlyD	Nmul_A2509	Nmul_A2509	Lipoprotein releasing system, transmembrane	[TP0965-TP0582 (0.8143851)]
COG0845	COG4591	Nmul_A1422	Nmul_A1422	Secretion protein HlyD	Nmul_A0369	Nmul_A0369	Protein of unknown function DUF214	[TP0965-TP0582 (0.8143851)]
COG0845	COG4591	Nmul_A0689	Nmul_A0689	Secretion protein HlyD	Nmul_A2509	Nmul_A2509	Lipoprotein releasing system, transmembrane	[TP0965-TP0582 (0.8143851)]
COG0845	COG4591	Nmul_A1971	Nmul_A1971	Secretion protein HlyD	Nmul_A0370	Nmul_A0370	Protein of unknown function DUF214	[TP0965-TP0582 (0.8143851)]
COG0845	COG4591	Nmul_A0042	Nmul_A0042	Secretion protein HlyD	Nmul_A0370	Nmul_A0370	Protein of unknown function DUF214	[TP0965-TP0582 (0.8143851)]
COG0845	COG4591	Nmul_A1640	Nmul_A1640	Secretion protein HlyD	Nmul_A0370	Nmul_A0370	Protein of unknown function DUF214	[TP0965-TP0582 (0.8143851)]
COG0845	COG4591	Nmul_A1407	Nmul_A1407	Secretion protein HlyD	Nmul_A0369	Nmul_A0369	Protein of unknown function DUF214	[TP0965-TP0582 (0.8143851)]
COG0845	COG4591	Nmul_A1281	Nmul_A1281	Type I secretion membrane fusion protein, HlyD	Nmul_A0370	Nmul_A0370	Protein of unknown function DUF214	[TP0965-TP0582 (0.8143851)]
COG0845	COG4591	Nmul_A1112	Nmul_A1112	Secretion protein HlyD	Nmul_A2509	Nmul_A2509	Lipoprotein releasing system, transmembrane	[TP0965-TP0582 (0.8143851)]
COG0845	COG4591	Nmul_A1841	Nmul_A1841	Secretion protein HlyD	Nmul_A0369	Nmul_A0369	Protein of unknown function DUF214	[TP0965-TP0582 (0.8143851)]
COG0617	COG0860	Nmul_A2451	Nmul_A2451	metal dependent phosphohydrolase	Nmul_A2532	Nmul_A2532	N-acetylmuramoyl-L-alanine amidase	[TP0270-TP0247 (0.76828843)]
COG0617	COG0860	Nmul_A0882	Nmul_A0882	poly(A) polymerase	Nmul_A2532	Nmul_A2532	N-acetylmuramoyl-L-alanine amidase	[TP0270-TP0247 (0.76828843)]
COG0201	COG0550	Nmul_A0787	Nmul_A0787	SecY protein	Nmul_A0396	Nmul_A0396	DNA topoisomerase III	[TP0208-TP0394 (0.8044664)]
COG0768	COG2812	Nmul_A2500	Nmul_A2500	Peptidoglycan glycosyltransferase	Nmul_A1858	Nmul_A1858	DNA-directed DNA polymerase	[TP0500-TP1005 (0.655462)]
COG0768	COG2812	Nmul_A0317	Nmul_A0317	Peptidoglycan glycosyltransferase	Nmul_A1858	Nmul_A1858	DNA-directed DNA polymerase	[TP0500-TP1005 (0.655462)]
COG0051	COG0693	Nmul_A0766	rpsJ	30S ribosomal protein S10	Nmul_A1188	Nmul_A1188	Transcriptional regulator containing an amidase	[TP0188-TP0445 (0.6307204)]
COG0051	COG0693	Nmul_A0766	rpsJ	30S ribosomal protein S10	Nmul_A1134	Nmul_A1134	ThiJ/PfpI	[TP0188-TP0445 (0.6307204)]
COG0051	COG0693	Nmul_A0766	rpsJ	30S ribosomal protein S10	Nmul_A1370	Nmul_A1370	ThiJ/PfpI	[TP0188-TP0445 (0.6307204)]
COG0180	COG0564	Nmul_A2317	Nmul_A2317	tryptophanyl-tRNA synthetase	Nmul_A1065	Nmul_A1065	Pseudouridine synthase, RluD	[TP0632-TP0339 (0.7885255)]
COG0180	COG0564	Nmul_A2317	Nmul_A2317	tryptophanyl-tRNA synthetase	Nmul_A1976	Nmul_A1976	Pseudouridine synthase, RluD	[TP0632-TP0339 (0.7885255)]
COG1580	COG2239	Nmul_A1351	Nmul_A1351	Flagellar basal body-associated protein FliL	Nmul_A0540	Nmul_A0540	magnesium transporter	[TP0378-TP0917 (0.53720385)]
COG0090	COG0223	Nmul_A0770	rplB	50S ribosomal protein L2	Nmul_A0393	Nmul_A0393	methionyl-tRNA formyltransferase	[TP0192-TP0756 (0.8610547)]
COG0632	COG2255	Nmul_A2720	Nmul_A2720	Holliday junction DNA helicase RuvA	Nmul_A2719	ruvB	Holliday junction ATP-dependent DNA helicase ruvB (EC 3.6.1.-)	[TP0543-TP0162 (0.9659884)]
COG0462	COG0817	Nmul_A0589	Nmul_A0589	ribose-phosphate pyrophosphokinase	Nmul_A2721	Nmul_A2721	crossover junction endodeoxyribonuclease RuvC	[TP0294-TP0517 (0.54911256)]
COG0125	COG0586	Nmul_A1387	Nmul_A1387	Thymidylate kinase	Nmul_A2425	Nmul_A2425	DedA	[TP0354-TP0779 (0.67954355)]
COG1291	COG1684	Nmul_A1314	Nmul_A1314	MotA/TolQ/ExbB proton channel	Nmul_A1357	Nmul_A1357	flagellar biosynthetic protein FliR	[TP0725-TP0716 (0.9601814)]
COG1291	COG1684	Nmul_A1307	Nmul_A1307	probable chemotaxis (motility protein A)	Nmul_A1357	Nmul_A1357	flagellar biosynthetic protein FliR	[TP0725-TP0716 (0.9601814)]
COG0222	COG0802	Nmul_A0758	rplL	50S ribosomal protein L7/L12	Nmul_A2531	Nmul_A2531	hypothetical protein	[TP0240-TP0875 (0.8481433)]
COG0495	COG1214	Nmul_A0511	Nmul_A0511	leucyl-tRNA synthetase	Nmul_A2123	Nmul_A2123	Peptidase M22, glycoprotease	[TP0586-TP0876 (0.5571989)]
COG0192	COG0592	Nmul_A0036	Nmul_A0036	Methionine adenosyltransferase	Nmul_A0002	Nmul_A0002	DNA polymerase III, beta subunit	[TP0794-TP0002 (0.8412751)]
COG0192	COG0592	Nmul_A2541	metK	S-adenosylmethionine synthetase (EC 2.5.1.6) (Methionine adenosyltransferase) (AdoMet synthetase) (MAT)	Nmul_A0002	Nmul_A0002	DNA polymerase III, beta subunit	[TP0794-TP0002 (0.8412751)]
COG0360	COG0616	Nmul_A1951	rpsF	30S ribosomal protein S6	Nmul_A1066	Nmul_A1066	Peptidase S49	[TP0063-TP0997 (0.6657489)]
COG0360	COG0616	Nmul_A1951	rpsF	30S ribosomal protein S6	Nmul_A0057	Nmul_A0057	Peptidase S49	[TP0063-TP0997 (0.6657489)]
COG0125	COG0457	Nmul_A1387	Nmul_A1387	Thymidylate kinase	Nmul_A2707	Nmul_A2707	Kinesin light chain	[TP0354-TP0648 (0.5206915)]
COG0125	COG0457	Nmul_A1387	Nmul_A1387	Thymidylate kinase	Nmul_A0586	Nmul_A0586	hypothetical protein	[TP0354-TP0648 (0.5206915)]
COG0125	COG0457	Nmul_A1387	Nmul_A1387	Thymidylate kinase	Nmul_A2441	Nmul_A2441	hypothetical protein	[TP0354-TP0648 (0.5206915)]
COG0125	COG0457	Nmul_A1387	Nmul_A1387	Thymidylate kinase	Nmul_A0376	Nmul_A0376	Tetratricopeptide TPR_4	[TP0354-TP0648 (0.5206915)]
COG0125	COG0457	Nmul_A1387	Nmul_A1387	Thymidylate kinase	Nmul_A1583	Nmul_A1583	Tetratricopeptide TPR_4	[TP0354-TP0648 (0.5206915)]
COG0125	COG0457	Nmul_A1387	Nmul_A1387	Thymidylate kinase	Nmul_A1735	Nmul_A1735	Tetratricopeptide TPR_4	[TP0354-TP0648 (0.5206915)]
COG0860	COG1396	Nmul_A2532	Nmul_A2532	N-acetylmuramoyl-L-alanine amidase	Nmul_A2210	Nmul_A2210	transcriptional regulator, XRE family	[TP0247-TP0461 (0.8100859)]
COG0860	COG1396	Nmul_A2532	Nmul_A2532	N-acetylmuramoyl-L-alanine amidase	Nmul_A2211	Nmul_A2211	hypothetical protein	[TP0247-TP0461 (0.8100859)]
COG0265	COG0333	Nmul_A0510	Nmul_A0510	Peptidase S1C, Do	Nmul_A1070	Nmul_A1070	ribosomal protein L32	[TP0773-TP0807 (0.5060325)]
COG0265	COG0333	Nmul_A1749	Nmul_A1749	Peptidase S1C, Do	Nmul_A1070	Nmul_A1070	ribosomal protein L32	[TP0773-TP0807 (0.5060325)]
COG0265	COG0333	Nmul_A2676	Nmul_A2676	Peptidase S1 and S6, chymotrypsin/Hap	Nmul_A1070	Nmul_A1070	ribosomal protein L32	[TP0773-TP0807 (0.5060325)]
COG0265	COG0333	Nmul_A0807	Nmul_A0807	Peptidase S1 and S6, chymotrypsin/Hap	Nmul_A1070	Nmul_A1070	ribosomal protein L32	[TP0773-TP0807 (0.5060325)]
COG0265	COG0333	Nmul_A0017	Nmul_A0017	tetratricopeptide TPR_3	Nmul_A1070	Nmul_A1070	ribosomal protein L32	[TP0773-TP0807 (0.5060325)]
COG0802	COG0860	Nmul_A2531	Nmul_A2531	hypothetical protein	Nmul_A2532	Nmul_A2532	N-acetylmuramoyl-L-alanine amidase	[TP0875-TP0247 (0.90700364)]
COG0495	COG0761	Nmul_A0511	Nmul_A0511	leucyl-tRNA synthetase	Nmul_A0089	Nmul_A0089	hydroxymethylbutenyl pyrophosphate reductase	[TP0586-TP0547 (0.63095015)]
COG1536	COG1677	Nmul_A1346	Nmul_A1346	flagellar motor switch protein FliG	Nmul_A1344	Nmul_A1344	flagellar hook-basal body complex protein	[TP0026-TP0398 (0.81876683)]
COG0820	COG2812	Nmul_A2379	Nmul_A2379	hypothetical protein	Nmul_A1858	Nmul_A1858	DNA-directed DNA polymerase	[TP0068-TP1005 (0.60435057)]
COG0771	COG1815	Nmul_A2496	Nmul_A2496	UDP-N-acetylmuramoylalanine--D-glutamate ligase	Nmul_A1321	Nmul_A1321	flagellar basal-body rod protein FlgB	[TP0903-TP0396 (0.6336193)]
COG1684	COG2239	Nmul_A1357	Nmul_A1357	flagellar biosynthetic protein FliR	Nmul_A0540	Nmul_A0540	magnesium transporter	[TP0716-TP0917 (0.5059451)]
COG0272	COG1396	Nmul_A0647	Nmul_A0647	DNA ligase, NAD-dependent	Nmul_A2210	Nmul_A2210	transcriptional regulator, XRE family	[TP0634-TP0461 (0.7134334)]
COG0272	COG1396	Nmul_A0647	Nmul_A0647	DNA ligase, NAD-dependent	Nmul_A2211	Nmul_A2211	hypothetical protein	[TP0634-TP0461 (0.7134334)]
COG0577	COG0845	Nmul_A0954	Nmul_A0954	Protein of unknown function DUF214	Nmul_A0923	Nmul_A0923	Secretion protein HlyD	[TP0963-TP0965 (0.93032813)]
COG0577	COG0845	Nmul_A0953	Nmul_A0953	Protein of unknown function DUF214	Nmul_A1112	Nmul_A1112	Secretion protein HlyD	[TP0963-TP0965 (0.93032813)]
COG0577	COG0845	Nmul_A1505	Nmul_A1505	Protein of unknown function DUF214	Nmul_A1640	Nmul_A1640	Secretion protein HlyD	[TP0963-TP0965 (0.93032813)]
COG0577	COG0845	Nmul_A0954	Nmul_A0954	Protein of unknown function DUF214	Nmul_A0849	Nmul_A0849	Secretion protein HlyD	[TP0963-TP0965 (0.93032813)]
COG0577	COG0845	Nmul_A0954	Nmul_A0954	Protein of unknown function DUF214	Nmul_A0042	Nmul_A0042	Secretion protein HlyD	[TP0963-TP0965 (0.93032813)]
COG0577	COG0845	Nmul_A0954	Nmul_A0954	Protein of unknown function DUF214	Nmul_A1728	Nmul_A1728	Secretion protein HlyD	[TP0963-TP0965 (0.93032813)]
COG0577	COG0845	Nmul_A0894	Nmul_A0894	Protein of unknown function DUF214	Nmul_A0849	Nmul_A0849	Secretion protein HlyD	[TP0963-TP0965 (0.93032813)]
COG0577	COG0845	Nmul_A0894	Nmul_A0894	Protein of unknown function DUF214	Nmul_A0950	Nmul_A0950	Secretion protein HlyD	[TP0963-TP0965 (0.93032813)]
COG0577	COG0845	Nmul_A1505	Nmul_A1505	Protein of unknown function DUF214	Nmul_A0923	Nmul_A0923	Secretion protein HlyD	[TP0963-TP0965 (0.93032813)]
COG0577	COG0845	Nmul_A1505	Nmul_A1505	Protein of unknown function DUF214	Nmul_A1407	Nmul_A1407	Secretion protein HlyD	[TP0963-TP0965 (0.93032813)]
COG0577	COG0845	Nmul_A0894	Nmul_A0894	Protein of unknown function DUF214	Nmul_A2107	Nmul_A2107	Secretion protein HlyD	[TP0963-TP0965 (0.93032813)]
COG0577	COG0845	Nmul_A0894	Nmul_A0894	Protein of unknown function DUF214	Nmul_A1112	Nmul_A1112	Secretion protein HlyD	[TP0963-TP0965 (0.93032813)]
COG0577	COG0845	Nmul_A0894	Nmul_A0894	Protein of unknown function DUF214	Nmul_A1281	Nmul_A1281	Type I secretion membrane fusion protein, HlyD	[TP0963-TP0965 (0.93032813)]
COG0577	COG0845	Nmul_A0954	Nmul_A0954	Protein of unknown function DUF214	Nmul_A1841	Nmul_A1841	Secretion protein HlyD	[TP0963-TP0965 (0.93032813)]
COG0577	COG0845	Nmul_A0953	Nmul_A0953	Protein of unknown function DUF214	Nmul_A0950	Nmul_A0950	Secretion protein HlyD	[TP0963-TP0965 (0.93032813)]
COG0577	COG0845	Nmul_A0954	Nmul_A0954	Protein of unknown function DUF214	Nmul_A1971	Nmul_A1971	Secretion protein HlyD	[TP0963-TP0965 (0.93032813)]
COG0577	COG0845	Nmul_A0953	Nmul_A0953	Protein of unknown function DUF214	Nmul_A1422	Nmul_A1422	Secretion protein HlyD	[TP0963-TP0965 (0.93032813)]
COG0577	COG0845	Nmul_A0894	Nmul_A0894	Protein of unknown function DUF214	Nmul_A0923	Nmul_A0923	Secretion protein HlyD	[TP0963-TP0965 (0.93032813)]
COG0577	COG0845	Nmul_A0953	Nmul_A0953	Protein of unknown function DUF214	Nmul_A0923	Nmul_A0923	Secretion protein HlyD	[TP0963-TP0965 (0.93032813)]
COG0577	COG0845	Nmul_A0954	Nmul_A0954	Protein of unknown function DUF214	Nmul_A1112	Nmul_A1112	Secretion protein HlyD	[TP0963-TP0965 (0.93032813)]
COG0577	COG0845	Nmul_A0953	Nmul_A0953	Protein of unknown function DUF214	Nmul_A1640	Nmul_A1640	Secretion protein HlyD	[TP0963-TP0965 (0.93032813)]
COG0577	COG0845	Nmul_A1505	Nmul_A1505	Protein of unknown function DUF214	Nmul_A1281	Nmul_A1281	Type I secretion membrane fusion protein, HlyD	[TP0963-TP0965 (0.93032813)]
COG0577	COG0845	Nmul_A0954	Nmul_A0954	Protein of unknown function DUF214	Nmul_A1281	Nmul_A1281	Type I secretion membrane fusion protein, HlyD	[TP0963-TP0965 (0.93032813)]
COG0577	COG0845	Nmul_A0953	Nmul_A0953	Protein of unknown function DUF214	Nmul_A1728	Nmul_A1728	Secretion protein HlyD	[TP0963-TP0965 (0.93032813)]
COG0577	COG0845	Nmul_A1505	Nmul_A1505	Protein of unknown function DUF214	Nmul_A1112	Nmul_A1112	Secretion protein HlyD	[TP0963-TP0965 (0.93032813)]
COG0577	COG0845	Nmul_A1505	Nmul_A1505	Protein of unknown function DUF214	Nmul_A0950	Nmul_A0950	Secretion protein HlyD	[TP0963-TP0965 (0.93032813)]
COG0577	COG0845	Nmul_A1505	Nmul_A1505	Protein of unknown function DUF214	Nmul_A0849	Nmul_A0849	Secretion protein HlyD	[TP0963-TP0965 (0.93032813)]
COG0577	COG0845	Nmul_A0953	Nmul_A0953	Protein of unknown function DUF214	Nmul_A0689	Nmul_A0689	Secretion protein HlyD	[TP0963-TP0965 (0.93032813)]
COG0577	COG0845	Nmul_A1505	Nmul_A1505	Protein of unknown function DUF214	Nmul_A1422	Nmul_A1422	Secretion protein HlyD	[TP0963-TP0965 (0.93032813)]
COG0577	COG0845	Nmul_A0954	Nmul_A0954	Protein of unknown function DUF214	Nmul_A1422	Nmul_A1422	Secretion protein HlyD	[TP0963-TP0965 (0.93032813)]
COG0577	COG0845	Nmul_A1505	Nmul_A1505	Protein of unknown function DUF214	Nmul_A0692	Nmul_A0692	Secretion protein HlyD	[TP0963-TP0965 (0.93032813)]
COG0577	COG0845	Nmul_A0894	Nmul_A0894	Protein of unknown function DUF214	Nmul_A1422	Nmul_A1422	Secretion protein HlyD	[TP0963-TP0965 (0.93032813)]
COG0577	COG0845	Nmul_A0954	Nmul_A0954	Protein of unknown function DUF214	Nmul_A1407	Nmul_A1407	Secretion protein HlyD	[TP0963-TP0965 (0.93032813)]
COG0577	COG0845	Nmul_A0954	Nmul_A0954	Protein of unknown function DUF214	Nmul_A0950	Nmul_A0950	Secretion protein HlyD	[TP0963-TP0965 (0.93032813)]
COG0577	COG0845	Nmul_A1505	Nmul_A1505	Protein of unknown function DUF214	Nmul_A1971	Nmul_A1971	Secretion protein HlyD	[TP0963-TP0965 (0.93032813)]
COG0577	COG0845	Nmul_A0953	Nmul_A0953	Protein of unknown function DUF214	Nmul_A0042	Nmul_A0042	Secretion protein HlyD	[TP0963-TP0965 (0.93032813)]
COG0577	COG0845	Nmul_A0894	Nmul_A0894	Protein of unknown function DUF214	Nmul_A0689	Nmul_A0689	Secretion protein HlyD	[TP0963-TP0965 (0.93032813)]
COG0577	COG0845	Nmul_A0894	Nmul_A0894	Protein of unknown function DUF214	Nmul_A1728	Nmul_A1728	Secretion protein HlyD	[TP0963-TP0965 (0.93032813)]
COG0577	COG0845	Nmul_A0953	Nmul_A0953	Protein of unknown function DUF214	Nmul_A1281	Nmul_A1281	Type I secretion membrane fusion protein, HlyD	[TP0963-TP0965 (0.93032813)]
COG0577	COG0845	Nmul_A0894	Nmul_A0894	Protein of unknown function DUF214	Nmul_A1640	Nmul_A1640	Secretion protein HlyD	[TP0963-TP0965 (0.93032813)]
COG0577	COG0845	Nmul_A0894	Nmul_A0894	Protein of unknown function DUF214	Nmul_A1841	Nmul_A1841	Secretion protein HlyD	[TP0963-TP0965 (0.93032813)]
COG0577	COG0845	Nmul_A1505	Nmul_A1505	Protein of unknown function DUF214	Nmul_A1728	Nmul_A1728	Secretion protein HlyD	[TP0963-TP0965 (0.93032813)]
COG0577	COG0845	Nmul_A1505	Nmul_A1505	Protein of unknown function DUF214	Nmul_A0042	Nmul_A0042	Secretion protein HlyD	[TP0963-TP0965 (0.93032813)]
COG0577	COG0845	Nmul_A0953	Nmul_A0953	Protein of unknown function DUF214	Nmul_A1841	Nmul_A1841	Secretion protein HlyD	[TP0963-TP0965 (0.93032813)]
COG0577	COG0845	Nmul_A0953	Nmul_A0953	Protein of unknown function DUF214	Nmul_A1407	Nmul_A1407	Secretion protein HlyD	[TP0963-TP0965 (0.93032813)]
COG0577	COG0845	Nmul_A0894	Nmul_A0894	Protein of unknown function DUF214	Nmul_A0042	Nmul_A0042	Secretion protein HlyD	[TP0963-TP0965 (0.93032813)]
COG0577	COG0845	Nmul_A0953	Nmul_A0953	Protein of unknown function DUF214	Nmul_A1971	Nmul_A1971	Secretion protein HlyD	[TP0963-TP0965 (0.93032813)]
COG0577	COG0845	Nmul_A0953	Nmul_A0953	Protein of unknown function DUF214	Nmul_A2107	Nmul_A2107	Secretion protein HlyD	[TP0963-TP0965 (0.93032813)]
COG0577	COG0845	Nmul_A1505	Nmul_A1505	Protein of unknown function DUF214	Nmul_A1841	Nmul_A1841	Secretion protein HlyD	[TP0963-TP0965 (0.93032813)]
COG0577	COG0845	Nmul_A1505	Nmul_A1505	Protein of unknown function DUF214	Nmul_A2107	Nmul_A2107	Secretion protein HlyD	[TP0963-TP0965 (0.93032813)]
COG0577	COG0845	Nmul_A0894	Nmul_A0894	Protein of unknown function DUF214	Nmul_A1407	Nmul_A1407	Secretion protein HlyD	[TP0963-TP0965 (0.93032813)]
COG0577	COG0845	Nmul_A0954	Nmul_A0954	Protein of unknown function DUF214	Nmul_A1640	Nmul_A1640	Secretion protein HlyD	[TP0963-TP0965 (0.93032813)]
COG0577	COG0845	Nmul_A0953	Nmul_A0953	Protein of unknown function DUF214	Nmul_A0692	Nmul_A0692	Secretion protein HlyD	[TP0963-TP0965 (0.93032813)]
COG0577	COG0845	Nmul_A0954	Nmul_A0954	Protein of unknown function DUF214	Nmul_A0692	Nmul_A0692	Secretion protein HlyD	[TP0963-TP0965 (0.93032813)]
COG0577	COG0845	Nmul_A0953	Nmul_A0953	Protein of unknown function DUF214	Nmul_A0849	Nmul_A0849	Secretion protein HlyD	[TP0963-TP0965 (0.93032813)]
COG0577	COG0845	Nmul_A0894	Nmul_A0894	Protein of unknown function DUF214	Nmul_A1971	Nmul_A1971	Secretion protein HlyD	[TP0963-TP0965 (0.93032813)]
COG0577	COG0845	Nmul_A1505	Nmul_A1505	Protein of unknown function DUF214	Nmul_A0689	Nmul_A0689	Secretion protein HlyD	[TP0963-TP0965 (0.93032813)]
COG0577	COG0845	Nmul_A0954	Nmul_A0954	Protein of unknown function DUF214	Nmul_A0689	Nmul_A0689	Secretion protein HlyD	[TP0963-TP0965 (0.93032813)]
COG0577	COG0845	Nmul_A0954	Nmul_A0954	Protein of unknown function DUF214	Nmul_A2107	Nmul_A2107	Secretion protein HlyD	[TP0963-TP0965 (0.93032813)]
COG0577	COG0845	Nmul_A0894	Nmul_A0894	Protein of unknown function DUF214	Nmul_A0692	Nmul_A0692	Secretion protein HlyD	[TP0963-TP0965 (0.93032813)]
COG0333	COG1077	Nmul_A1070	Nmul_A1070	ribosomal protein L32	Nmul_A0320	Nmul_A0320	cell shape determining protein, MreB/Mrl family	[TP0807-TP0497 (0.61855906)]
COG0234	COG1200	Nmul_A2345	Nmul_A2345	Chaperonin Cpn10	Nmul_A0884	Nmul_A0884	ATP-dependent DNA helicase RecG	[TP1013-TP0687 (0.84594196)]
COG0084	COG2201	Nmul_A1381	Nmul_A1381	TatD-related deoxyribonuclease	Nmul_A0334	Nmul_A0334	response regulator receiver (CheY-like)	[TP0994-TP0631 (0.71912634)]
COG1121	COG1345	Nmul_A1231	Nmul_A1231	ABC transporter related	Nmul_A1339	Nmul_A1339	flagellar hook-associated 2-like	[TP0035-TP0872 (0.6931363)]
COG0608	COG2206	Nmul_A0640	Nmul_A0640	single-stranded-DNA-specific exonuclease RecJ	Nmul_A1663	Nmul_A1663	metal dependent phosphohydrolase	[TP0704-TP0912 (0.7469796)]
COG0060	COG0681	Nmul_A2654	Nmul_A2654	isoleucyl-tRNA synthetase	Nmul_A1752	Nmul_A1752	Peptidase S26A, signal peptidase I	[TP0452-TP0185 (0.79878455)]
COG0558	COG2239	Nmul_A0404	Nmul_A0404	CDP-alcohol phosphatidyltransferase	Nmul_A0540	Nmul_A0540	magnesium transporter	[TP0256-TP0917 (0.6007029)]
COG0558	COG2239	Nmul_A1272	Nmul_A1272	CDP-diacylglycerol--glycerol-3-phosphate	Nmul_A0540	Nmul_A0540	magnesium transporter	[TP0256-TP0917 (0.6007029)]
COG1344	COG1815	Nmul_A1331	Nmul_A1331	Flagellin-like	Nmul_A1321	Nmul_A1321	flagellar basal-body rod protein FlgB	[TP0870-TP0396 (0.7209834)]
COG1344	COG1815	Nmul_A1337	Nmul_A1337	Flagellin-like	Nmul_A1321	Nmul_A1321	flagellar basal-body rod protein FlgB	[TP0870-TP0396 (0.7209834)]
COG1352	COG1815	Nmul_A0330	Nmul_A0330	MCP methyltransferase, CheR-type	Nmul_A1321	Nmul_A1321	flagellar basal-body rod protein FlgB	[TP0630-TP0396 (0.7590469)]
COG1352	COG1595	Nmul_A0330	Nmul_A0330	MCP methyltransferase, CheR-type	Nmul_A1051	Nmul_A1051	sigma-24 (FecI-like)	[TP0630-TP0092 (0.6191048)]
COG1352	COG1595	Nmul_A0330	Nmul_A0330	MCP methyltransferase, CheR-type	Nmul_A1746	Nmul_A1746	sigma-24 (FecI-like)	[TP0630-TP0092 (0.6191048)]
COG1352	COG1595	Nmul_A0330	Nmul_A0330	MCP methyltransferase, CheR-type	Nmul_A1839	Nmul_A1839	sigma-24 (FecI-like)	[TP0630-TP0092 (0.6191048)]
COG1344	COG4786	Nmul_A1331	Nmul_A1331	Flagellin-like	Nmul_A1326	Nmul_A1326	hypothetical protein	[TP0792-TP0961 (0.7009321), TP0659-TP0961 (0.6018447)]
COG1344	COG4786	Nmul_A1337	Nmul_A1337	Flagellin-like	Nmul_A1326	Nmul_A1326	hypothetical protein	[TP0792-TP0961 (0.7009321), TP0659-TP0961 (0.6018447)]
COG0593	COG1077	Nmul_A2616	Nmul_A2616	hypothetical protein	Nmul_A0320	Nmul_A0320	cell shape determining protein, MreB/Mrl family	[TP0001-TP0497 (0.678435)]
COG0593	COG1077	Nmul_A0001	Nmul_A0001	chromosomal replication initiator protein DnaA	Nmul_A0320	Nmul_A0320	cell shape determining protein, MreB/Mrl family	[TP0001-TP0497 (0.678435)]
COG0249	COG0357	Nmul_A2282	Nmul_A2282	DNA mismatch repair protein MutS-like	Nmul_A2769	Nmul_A2769	methyltransferase GidB	[TP0328-TP0946 (0.7367136)]
COG0249	COG0357	Nmul_A0670	Nmul_A0670	DNA mismatch repair protein MutS	Nmul_A2769	Nmul_A2769	methyltransferase GidB	[TP0328-TP0946 (0.7367136)]
COG0658	COG1187	Nmul_A2506	Nmul_A2506	DNA internalization-related competence protein	Nmul_A1855	Nmul_A1855	Pseudouridine synthase, Rsu	[TP0336-TP0459 (0.6079956)]
COG0658	COG1187	Nmul_A2506	Nmul_A2506	DNA internalization-related competence protein	Nmul_A0263	Nmul_A0263	Pseudouridine synthase, Rsu	[TP0336-TP0459 (0.6079956)]
COG0465	COG0465	Nmul_A1798	Nmul_A1798	ATP-dependent metalloprotease FtsH	Nmul_A1798	Nmul_A1798	ATP-dependent metalloprotease FtsH	[TP0330-TP0330 (0.73856413)]
COG0465	COG0465	Nmul_A0483	Nmul_A0483	ATP-dependent metalloprotease FtsH	Nmul_A0483	Nmul_A0483	ATP-dependent metalloprotease FtsH	[TP0330-TP0330 (0.73856413)]
COG0465	COG0465	Nmul_A0483	Nmul_A0483	ATP-dependent metalloprotease FtsH	Nmul_A1798	Nmul_A1798	ATP-dependent metalloprotease FtsH	[TP0330-TP0330 (0.73856413)]
COG0465	COG0465	Nmul_A1798	Nmul_A1798	ATP-dependent metalloprotease FtsH	Nmul_A0483	Nmul_A0483	ATP-dependent metalloprotease FtsH	[TP0330-TP0330 (0.73856413)]
COG1558	COG1792	Nmul_A1322	Nmul_A1322	flagellar basal-body rod protein FlgC	Nmul_A0319	Nmul_A0319	rod shape-determining protein MreC	[TP0397-TP0498 (0.58822864)]
COG0817	COG1558	Nmul_A2721	Nmul_A2721	crossover junction endodeoxyribonuclease RuvC	Nmul_A1322	Nmul_A1322	flagellar basal-body rod protein FlgC	[TP0517-TP0397 (0.53212774)]
COG0592	COG1344	Nmul_A0002	Nmul_A0002	DNA polymerase III, beta subunit	Nmul_A1331	Nmul_A1331	Flagellin-like	[TP0002-TP0659 (0.6618167)]
COG0592	COG1344	Nmul_A0002	Nmul_A0002	DNA polymerase III, beta subunit	Nmul_A1337	Nmul_A1337	Flagellin-like	[TP0002-TP0659 (0.6618167)]
COG0860	COG1192	Nmul_A2532	Nmul_A2532	N-acetylmuramoyl-L-alanine amidase	Nmul_A2768	Nmul_A2768	Cobyrinic acid a,c-diamide synthase	[TP0247-TP0272 (0.7527567)]
COG0242	COG0272	Nmul_A0651	Nmul_A0651	Peptide deformylase	Nmul_A0647	Nmul_A0647	DNA ligase, NAD-dependent	[TP0757-TP0634 (0.68197167)]
COG0242	COG0272	Nmul_A0394	Nmul_A0394	Peptide deformylase	Nmul_A0647	Nmul_A0647	DNA ligase, NAD-dependent	[TP0757-TP0634 (0.68197167)]
COG0265	COG0817	Nmul_A0510	Nmul_A0510	Peptidase S1C, Do	Nmul_A2721	Nmul_A2721	crossover junction endodeoxyribonuclease RuvC	[TP0773-TP0517 (0.5118523)]
COG0265	COG0817	Nmul_A1749	Nmul_A1749	Peptidase S1C, Do	Nmul_A2721	Nmul_A2721	crossover junction endodeoxyribonuclease RuvC	[TP0773-TP0517 (0.5118523)]
COG0265	COG0817	Nmul_A0017	Nmul_A0017	tetratricopeptide TPR_3	Nmul_A2721	Nmul_A2721	crossover junction endodeoxyribonuclease RuvC	[TP0773-TP0517 (0.5118523)]
COG0265	COG0817	Nmul_A0807	Nmul_A0807	Peptidase S1 and S6, chymotrypsin/Hap	Nmul_A2721	Nmul_A2721	crossover junction endodeoxyribonuclease RuvC	[TP0773-TP0517 (0.5118523)]
COG0265	COG0817	Nmul_A2676	Nmul_A2676	Peptidase S1 and S6, chymotrypsin/Hap	Nmul_A2721	Nmul_A2721	crossover junction endodeoxyribonuclease RuvC	[TP0773-TP0517 (0.5118523)]
COG0187	COG0358	Nmul_A0003	Nmul_A0003	DNA gyrase, B subunit	Nmul_A2058	Nmul_A2058	DNA primase	[TP1006-TP0492 (0.55112576)]
COG1154	COG2812	Nmul_A0236	Nmul_A0236	deoxyxylulose-5-phosphate synthase	Nmul_A1858	Nmul_A1858	DNA-directed DNA polymerase	[TP0824-TP1005 (0.68180764)]
COG0237	COG0552	Nmul_A2130	coaE	Dephospho-CoA kinase (EC 2.7.1.24) (Dephosphocoenzyme A kinase)	Nmul_A2738	Nmul_A2738	signal recognition particle-docking protein	[TP0296-TP0578 (0.7885255)]
COG0080	COG0265	Nmul_A0755	Nmul_A0755	ribosomal protein L11	Nmul_A0510	Nmul_A0510	Peptidase S1C, Do	[TP0237-TP0773 (0.6164146)]
COG0080	COG0265	Nmul_A0755	Nmul_A0755	ribosomal protein L11	Nmul_A1749	Nmul_A1749	Peptidase S1C, Do	[TP0237-TP0773 (0.6164146)]
COG0080	COG0265	Nmul_A0755	Nmul_A0755	ribosomal protein L11	Nmul_A0807	Nmul_A0807	Peptidase S1 and S6, chymotrypsin/Hap	[TP0237-TP0773 (0.6164146)]
COG0080	COG0265	Nmul_A0755	Nmul_A0755	ribosomal protein L11	Nmul_A2676	Nmul_A2676	Peptidase S1 and S6, chymotrypsin/Hap	[TP0237-TP0773 (0.6164146)]
COG0080	COG0265	Nmul_A0755	Nmul_A0755	ribosomal protein L11	Nmul_A0017	Nmul_A0017	tetratricopeptide TPR_3	[TP0237-TP0773 (0.6164146)]
COG2812	COG2812	Nmul_A1858	Nmul_A1858	DNA-directed DNA polymerase	Nmul_A1858	Nmul_A1858	DNA-directed DNA polymerase	[TP1005-TP1005 (0.52391654)]
COG0223	COG0234	Nmul_A0393	Nmul_A0393	methionyl-tRNA formyltransferase	Nmul_A2345	Nmul_A2345	Chaperonin Cpn10	[TP0756-TP1013 (0.64276713)]
COG0357	COG0459	Nmul_A2769	Nmul_A2769	methyltransferase GidB	Nmul_A2344	Nmul_A2344	Chaperonin Cpn60/TCP-1	[TP0946-TP0030 (0.68326145)]
COG0664	COG1074	Nmul_A1773	Nmul_A1773	transcriptional regulator, Crp/Fnr family	Nmul_A0723	Nmul_A0723	UvrD/REP helicase	[TP0089-TP0898 (0.8304331)]
COG0664	COG1074	Nmul_A0876	Nmul_A0876	transcriptional regulator-related protein	Nmul_A0723	Nmul_A0723	UvrD/REP helicase	[TP0089-TP0898 (0.8304331)]
COG0664	COG1074	Nmul_A0678	Nmul_A0678	transcriptional regulator-related protein	Nmul_A0723	Nmul_A0723	UvrD/REP helicase	[TP0089-TP0898 (0.8304331)]
COG0664	COG1074	Nmul_A0831	Nmul_A0831	cyclic nucleotide-binding domain (cNMP-BD)	Nmul_A0723	Nmul_A0723	UvrD/REP helicase	[TP0089-TP0898 (0.8304331)]
COG0664	COG1074	Nmul_A1184	Nmul_A1184	putative transcriptional regulator, Crp/Fnr	Nmul_A0723	Nmul_A0723	UvrD/REP helicase	[TP0089-TP0898 (0.8304331)]
COG0664	COG1074	Nmul_A1182	Nmul_A1182	transcriptional regulator, Crp/Fnr family	Nmul_A0723	Nmul_A0723	UvrD/REP helicase	[TP0089-TP0898 (0.8304331)]
COG0664	COG1074	Nmul_A2036	Nmul_A2036	transcriptional regulator, Crp/Fnr family	Nmul_A0723	Nmul_A0723	UvrD/REP helicase	[TP0089-TP0898 (0.8304331)]
COG0664	COG1074	Nmul_A2386	Nmul_A2386	transcriptional regulator, Crp/Fnr family	Nmul_A0723	Nmul_A0723	UvrD/REP helicase	[TP0089-TP0898 (0.8304331)]
COG0223	COG0242	Nmul_A0393	Nmul_A0393	methionyl-tRNA formyltransferase	Nmul_A0651	Nmul_A0651	Peptide deformylase	[TP0756-TP0757 (0.8300303)]
COG0223	COG0242	Nmul_A0393	Nmul_A0393	methionyl-tRNA formyltransferase	Nmul_A0394	Nmul_A0394	Peptide deformylase	[TP0756-TP0757 (0.8300303)]
COG0233	COG0359	Nmul_A0660	Nmul_A0660	ribosome recycling factor	Nmul_A1948	rplI	50S ribosomal protein L9	[TP0604-TP0060 (0.5105792)]
COG0012	COG0457	Nmul_A0592	Nmul_A0592	GTP-binding protein, HSR1-related	Nmul_A0586	Nmul_A0586	hypothetical protein	[TP0124-TP0067 (0.81355333)]
COG0012	COG0457	Nmul_A0592	Nmul_A0592	GTP-binding protein, HSR1-related	Nmul_A2707	Nmul_A2707	Kinesin light chain	[TP0124-TP0067 (0.81355333)]
COG0012	COG0457	Nmul_A0592	Nmul_A0592	GTP-binding protein, HSR1-related	Nmul_A2441	Nmul_A2441	hypothetical protein	[TP0124-TP0067 (0.81355333)]
COG0012	COG0457	Nmul_A0592	Nmul_A0592	GTP-binding protein, HSR1-related	Nmul_A1583	Nmul_A1583	Tetratricopeptide TPR_4	[TP0124-TP0067 (0.81355333)]
COG0012	COG0457	Nmul_A0592	Nmul_A0592	GTP-binding protein, HSR1-related	Nmul_A1735	Nmul_A1735	Tetratricopeptide TPR_4	[TP0124-TP0067 (0.81355333)]
COG0012	COG0457	Nmul_A0592	Nmul_A0592	GTP-binding protein, HSR1-related	Nmul_A0376	Nmul_A0376	Tetratricopeptide TPR_4	[TP0124-TP0067 (0.81355333)]
COG0265	COG0492	Nmul_A0510	Nmul_A0510	Peptidase S1C, Do	Nmul_A0023	Nmul_A0023	thioredoxin reductase	[TP0773-TP0814 (0.6926654)]
COG0265	COG0492	Nmul_A1749	Nmul_A1749	Peptidase S1C, Do	Nmul_A0023	Nmul_A0023	thioredoxin reductase	[TP0773-TP0814 (0.6926654)]
COG0265	COG0492	Nmul_A0017	Nmul_A0017	tetratricopeptide TPR_3	Nmul_A1516	Nmul_A1516	FAD-dependent pyridine nucleotide-disulphide	[TP0773-TP0814 (0.6926654)]
COG0265	COG0492	Nmul_A0807	Nmul_A0807	Peptidase S1 and S6, chymotrypsin/Hap	Nmul_A0023	Nmul_A0023	thioredoxin reductase	[TP0773-TP0814 (0.6926654)]
COG0265	COG0492	Nmul_A1749	Nmul_A1749	Peptidase S1C, Do	Nmul_A1516	Nmul_A1516	FAD-dependent pyridine nucleotide-disulphide	[TP0773-TP0814 (0.6926654)]
COG0265	COG0492	Nmul_A0017	Nmul_A0017	tetratricopeptide TPR_3	Nmul_A0023	Nmul_A0023	thioredoxin reductase	[TP0773-TP0814 (0.6926654)]
COG0265	COG0492	Nmul_A2676	Nmul_A2676	Peptidase S1 and S6, chymotrypsin/Hap	Nmul_A0023	Nmul_A0023	thioredoxin reductase	[TP0773-TP0814 (0.6926654)]
COG0265	COG0492	Nmul_A0807	Nmul_A0807	Peptidase S1 and S6, chymotrypsin/Hap	Nmul_A1516	Nmul_A1516	FAD-dependent pyridine nucleotide-disulphide	[TP0773-TP0814 (0.6926654)]
COG0265	COG0492	Nmul_A0510	Nmul_A0510	Peptidase S1C, Do	Nmul_A1516	Nmul_A1516	FAD-dependent pyridine nucleotide-disulphide	[TP0773-TP0814 (0.6926654)]
COG0265	COG0492	Nmul_A2676	Nmul_A2676	Peptidase S1 and S6, chymotrypsin/Hap	Nmul_A1516	Nmul_A1516	FAD-dependent pyridine nucleotide-disulphide	[TP0773-TP0814 (0.6926654)]
COG1377	COG2239	Nmul_A1309	Nmul_A1309	flagellar biosynthetic protein FlhB	Nmul_A0540	Nmul_A0540	magnesium transporter	[TP0715-TP0917 (0.53720385)]
COG0124	COG0608	Nmul_A2376	Nmul_A2376	histidyl-tRNA synthetase	Nmul_A0640	Nmul_A0640	single-stranded-DNA-specific exonuclease RecJ	[TP0641-TP0704 (0.75894904)]
COG0153	COG0242	Nmul_A1938	Nmul_A1938	galactokinase	Nmul_A0394	Nmul_A0394	Peptide deformylase	[TP0418-TP0757 (0.51512045)]
COG0153	COG0242	Nmul_A1938	Nmul_A1938	galactokinase	Nmul_A0651	Nmul_A0651	Peptide deformylase	[TP0418-TP0757 (0.51512045)]
COG0465	COG0772	Nmul_A0483	Nmul_A0483	ATP-dependent metalloprotease FtsH	Nmul_A0316	Nmul_A0316	Rod shape-determining protein RodA	[TP0330-TP0387 (0.8016956)]
COG0465	COG0772	Nmul_A1798	Nmul_A1798	ATP-dependent metalloprotease FtsH	Nmul_A2495	Nmul_A2495	Cell cycle protein	[TP0330-TP0387 (0.8016956)]
COG0465	COG0772	Nmul_A1798	Nmul_A1798	ATP-dependent metalloprotease FtsH	Nmul_A0316	Nmul_A0316	Rod shape-determining protein RodA	[TP0330-TP0387 (0.8016956)]
COG0465	COG0772	Nmul_A0483	Nmul_A0483	ATP-dependent metalloprotease FtsH	Nmul_A2495	Nmul_A2495	Cell cycle protein	[TP0330-TP0387 (0.8016956)]
COG0234	COG0792	Nmul_A2345	Nmul_A2345	Chaperonin Cpn10	Nmul_A0195	Nmul_A0195	hypothetical protein	[TP1013-TP0913 (0.7815084)]
COG0457	COG1426	Nmul_A1583	Nmul_A1583	Tetratricopeptide TPR_4	Nmul_A2378	Nmul_A2378	hypothetical protein	[TP0268-TP0334 (0.739808)]
COG0457	COG1426	Nmul_A0376	Nmul_A0376	Tetratricopeptide TPR_4	Nmul_A2378	Nmul_A2378	hypothetical protein	[TP0268-TP0334 (0.739808)]
COG0457	COG1426	Nmul_A2707	Nmul_A2707	Kinesin light chain	Nmul_A2378	Nmul_A2378	hypothetical protein	[TP0268-TP0334 (0.739808)]
COG0457	COG1426	Nmul_A0586	Nmul_A0586	hypothetical protein	Nmul_A2378	Nmul_A2378	hypothetical protein	[TP0268-TP0334 (0.739808)]
COG0457	COG1426	Nmul_A1735	Nmul_A1735	Tetratricopeptide TPR_4	Nmul_A2378	Nmul_A2378	hypothetical protein	[TP0268-TP0334 (0.739808)]
COG0457	COG1426	Nmul_A2441	Nmul_A2441	hypothetical protein	Nmul_A2378	Nmul_A2378	hypothetical protein	[TP0268-TP0334 (0.739808)]
COG0192	COG0217	Nmul_A0036	Nmul_A0036	Methionine adenosyltransferase	Nmul_A2722	Nmul_A2722	Protein of unknown function DUF28	[TP0794-TP0474 (0.71912634)]
COG0192	COG0217	Nmul_A2541	metK	S-adenosylmethionine synthetase (EC 2.5.1.6) (Methionine adenosyltransferase) (AdoMet synthetase) (MAT)	Nmul_A2722	Nmul_A2722	Protein of unknown function DUF28	[TP0794-TP0474 (0.71912634)]
COG0201	COG2239	Nmul_A0787	Nmul_A0787	SecY protein	Nmul_A0540	Nmul_A0540	magnesium transporter	[TP0208-TP0917 (0.5527395)]
COG0860	COG1214	Nmul_A2532	Nmul_A2532	N-acetylmuramoyl-L-alanine amidase	Nmul_A2123	Nmul_A2123	Peptidase M22, glycoprotease	[TP0247-TP0876 (0.6334264)]
COG0477	COG0845	Nmul_A0956	Nmul_A0956	hypothetical protein	Nmul_A0692	Nmul_A0692	Secretion protein HlyD	[TP0840-TP0965 (0.8653204)]
COG0477	COG0845	Nmul_A1807	Nmul_A1807	hypothetical protein	Nmul_A1422	Nmul_A1422	Secretion protein HlyD	[TP0840-TP0965 (0.8653204)]
COG0477	COG0845	Nmul_A0026	Nmul_A0026	Major facilitator superfamily MFS_1	Nmul_A1640	Nmul_A1640	Secretion protein HlyD	[TP0840-TP0965 (0.8653204)]
COG0477	COG0845	Nmul_A2228	Nmul_A2228	major facilitator superfamily MFS_1	Nmul_A1422	Nmul_A1422	Secretion protein HlyD	[TP0840-TP0965 (0.8653204)]
COG0477	COG0845	Nmul_A1807	Nmul_A1807	hypothetical protein	Nmul_A1841	Nmul_A1841	Secretion protein HlyD	[TP0840-TP0965 (0.8653204)]
COG0477	COG0845	Nmul_A2116	Nmul_A2116	Major facilitator superfamily MFS_1	Nmul_A0849	Nmul_A0849	Secretion protein HlyD	[TP0840-TP0965 (0.8653204)]
COG0477	COG0845	Nmul_A0956	Nmul_A0956	hypothetical protein	Nmul_A2107	Nmul_A2107	Secretion protein HlyD	[TP0840-TP0965 (0.8653204)]
COG0477	COG0845	Nmul_A0223	Nmul_A0223	Major facilitator superfamily MFS_1	Nmul_A0042	Nmul_A0042	Secretion protein HlyD	[TP0840-TP0965 (0.8653204)]
COG0477	COG0845	Nmul_A0966	Nmul_A0966	Major facilitator superfamily MFS_1	Nmul_A1728	Nmul_A1728	Secretion protein HlyD	[TP0840-TP0965 (0.8653204)]
COG0477	COG0845	Nmul_A0966	Nmul_A0966	Major facilitator superfamily MFS_1	Nmul_A1112	Nmul_A1112	Secretion protein HlyD	[TP0840-TP0965 (0.8653204)]
COG0477	COG0845	Nmul_A0956	Nmul_A0956	hypothetical protein	Nmul_A1640	Nmul_A1640	Secretion protein HlyD	[TP0840-TP0965 (0.8653204)]
COG0477	COG0845	Nmul_A0026	Nmul_A0026	Major facilitator superfamily MFS_1	Nmul_A2107	Nmul_A2107	Secretion protein HlyD	[TP0840-TP0965 (0.8653204)]
COG0477	COG0845	Nmul_A0966	Nmul_A0966	Major facilitator superfamily MFS_1	Nmul_A2107	Nmul_A2107	Secretion protein HlyD	[TP0840-TP0965 (0.8653204)]
COG0477	COG0845	Nmul_A0223	Nmul_A0223	Major facilitator superfamily MFS_1	Nmul_A1407	Nmul_A1407	Secretion protein HlyD	[TP0840-TP0965 (0.8653204)]
COG0477	COG0845	Nmul_A0956	Nmul_A0956	hypothetical protein	Nmul_A1728	Nmul_A1728	Secretion protein HlyD	[TP0840-TP0965 (0.8653204)]
COG0477	COG0845	Nmul_A2116	Nmul_A2116	Major facilitator superfamily MFS_1	Nmul_A0692	Nmul_A0692	Secretion protein HlyD	[TP0840-TP0965 (0.8653204)]
COG0477	COG0845	Nmul_A0966	Nmul_A0966	Major facilitator superfamily MFS_1	Nmul_A0692	Nmul_A0692	Secretion protein HlyD	[TP0840-TP0965 (0.8653204)]
COG0477	COG0845	Nmul_A1807	Nmul_A1807	hypothetical protein	Nmul_A0689	Nmul_A0689	Secretion protein HlyD	[TP0840-TP0965 (0.8653204)]
COG0477	COG0845	Nmul_A0223	Nmul_A0223	Major facilitator superfamily MFS_1	Nmul_A0950	Nmul_A0950	Secretion protein HlyD	[TP0840-TP0965 (0.8653204)]
COG0477	COG0845	Nmul_A2116	Nmul_A2116	Major facilitator superfamily MFS_1	Nmul_A0689	Nmul_A0689	Secretion protein HlyD	[TP0840-TP0965 (0.8653204)]
COG0477	COG0845	Nmul_A0966	Nmul_A0966	Major facilitator superfamily MFS_1	Nmul_A1841	Nmul_A1841	Secretion protein HlyD	[TP0840-TP0965 (0.8653204)]
COG0477	COG0845	Nmul_A2116	Nmul_A2116	Major facilitator superfamily MFS_1	Nmul_A1971	Nmul_A1971	Secretion protein HlyD	[TP0840-TP0965 (0.8653204)]
COG0477	COG0845	Nmul_A0966	Nmul_A0966	Major facilitator superfamily MFS_1	Nmul_A0849	Nmul_A0849	Secretion protein HlyD	[TP0840-TP0965 (0.8653204)]
COG0477	COG0845	Nmul_A2228	Nmul_A2228	major facilitator superfamily MFS_1	Nmul_A0042	Nmul_A0042	Secretion protein HlyD	[TP0840-TP0965 (0.8653204)]
COG0477	COG0845	Nmul_A2116	Nmul_A2116	Major facilitator superfamily MFS_1	Nmul_A0923	Nmul_A0923	Secretion protein HlyD	[TP0840-TP0965 (0.8653204)]
COG0477	COG0845	Nmul_A1807	Nmul_A1807	hypothetical protein	Nmul_A1971	Nmul_A1971	Secretion protein HlyD	[TP0840-TP0965 (0.8653204)]
COG0477	COG0845	Nmul_A2228	Nmul_A2228	major facilitator superfamily MFS_1	Nmul_A2107	Nmul_A2107	Secretion protein HlyD	[TP0840-TP0965 (0.8653204)]
COG0477	COG0845	Nmul_A1922	Nmul_A1922	major facilitator superfamily MFS_1	Nmul_A1640	Nmul_A1640	Secretion protein HlyD	[TP0840-TP0965 (0.8653204)]
COG0477	COG0845	Nmul_A1807	Nmul_A1807	hypothetical protein	Nmul_A1407	Nmul_A1407	Secretion protein HlyD	[TP0840-TP0965 (0.8653204)]
COG0477	COG0845	Nmul_A2228	Nmul_A2228	major facilitator superfamily MFS_1	Nmul_A0923	Nmul_A0923	Secretion protein HlyD	[TP0840-TP0965 (0.8653204)]
COG0477	COG0845	Nmul_A2116	Nmul_A2116	Major facilitator superfamily MFS_1	Nmul_A1640	Nmul_A1640	Secretion protein HlyD	[TP0840-TP0965 (0.8653204)]
COG0477	COG0845	Nmul_A0956	Nmul_A0956	hypothetical protein	Nmul_A1281	Nmul_A1281	Type I secretion membrane fusion protein, HlyD	[TP0840-TP0965 (0.8653204)]
COG0477	COG0845	Nmul_A1922	Nmul_A1922	major facilitator superfamily MFS_1	Nmul_A0923	Nmul_A0923	Secretion protein HlyD	[TP0840-TP0965 (0.8653204)]
COG0477	COG0845	Nmul_A2116	Nmul_A2116	Major facilitator superfamily MFS_1	Nmul_A1841	Nmul_A1841	Secretion protein HlyD	[TP0840-TP0965 (0.8653204)]
COG0477	COG0845	Nmul_A0223	Nmul_A0223	Major facilitator superfamily MFS_1	Nmul_A0692	Nmul_A0692	Secretion protein HlyD	[TP0840-TP0965 (0.8653204)]
COG0477	COG0845	Nmul_A0223	Nmul_A0223	Major facilitator superfamily MFS_1	Nmul_A0689	Nmul_A0689	Secretion protein HlyD	[TP0840-TP0965 (0.8653204)]
COG0477	COG0845	Nmul_A1922	Nmul_A1922	major facilitator superfamily MFS_1	Nmul_A0950	Nmul_A0950	Secretion protein HlyD	[TP0840-TP0965 (0.8653204)]
COG0477	COG0845	Nmul_A0026	Nmul_A0026	Major facilitator superfamily MFS_1	Nmul_A1112	Nmul_A1112	Secretion protein HlyD	[TP0840-TP0965 (0.8653204)]
COG0477	COG0845	Nmul_A1922	Nmul_A1922	major facilitator superfamily MFS_1	Nmul_A1281	Nmul_A1281	Type I secretion membrane fusion protein, HlyD	[TP0840-TP0965 (0.8653204)]
COG0477	COG0845	Nmul_A2228	Nmul_A2228	major facilitator superfamily MFS_1	Nmul_A1407	Nmul_A1407	Secretion protein HlyD	[TP0840-TP0965 (0.8653204)]
COG0477	COG0845	Nmul_A1807	Nmul_A1807	hypothetical protein	Nmul_A0692	Nmul_A0692	Secretion protein HlyD	[TP0840-TP0965 (0.8653204)]
COG0477	COG0845	Nmul_A0223	Nmul_A0223	Major facilitator superfamily MFS_1	Nmul_A0849	Nmul_A0849	Secretion protein HlyD	[TP0840-TP0965 (0.8653204)]
COG0477	COG0845	Nmul_A0956	Nmul_A0956	hypothetical protein	Nmul_A1971	Nmul_A1971	Secretion protein HlyD	[TP0840-TP0965 (0.8653204)]
COG0477	COG0845	Nmul_A2116	Nmul_A2116	Major facilitator superfamily MFS_1	Nmul_A2107	Nmul_A2107	Secretion protein HlyD	[TP0840-TP0965 (0.8653204)]
COG0477	COG0845	Nmul_A2116	Nmul_A2116	Major facilitator superfamily MFS_1	Nmul_A1407	Nmul_A1407	Secretion protein HlyD	[TP0840-TP0965 (0.8653204)]
COG0477	COG0845	Nmul_A1807	Nmul_A1807	hypothetical protein	Nmul_A1728	Nmul_A1728	Secretion protein HlyD	[TP0840-TP0965 (0.8653204)]
COG0477	COG0845	Nmul_A0956	Nmul_A0956	hypothetical protein	Nmul_A1841	Nmul_A1841	Secretion protein HlyD	[TP0840-TP0965 (0.8653204)]
COG0477	COG0845	Nmul_A0026	Nmul_A0026	Major facilitator superfamily MFS_1	Nmul_A0950	Nmul_A0950	Secretion protein HlyD	[TP0840-TP0965 (0.8653204)]
COG0477	COG0845	Nmul_A1922	Nmul_A1922	major facilitator superfamily MFS_1	Nmul_A1112	Nmul_A1112	Secretion protein HlyD	[TP0840-TP0965 (0.8653204)]
COG0477	COG0845	Nmul_A0026	Nmul_A0026	Major facilitator superfamily MFS_1	Nmul_A1407	Nmul_A1407	Secretion protein HlyD	[TP0840-TP0965 (0.8653204)]
COG0477	COG0845	Nmul_A0026	Nmul_A0026	Major facilitator superfamily MFS_1	Nmul_A0042	Nmul_A0042	Secretion protein HlyD	[TP0840-TP0965 (0.8653204)]
COG0477	COG0845	Nmul_A0026	Nmul_A0026	Major facilitator superfamily MFS_1	Nmul_A1971	Nmul_A1971	Secretion protein HlyD	[TP0840-TP0965 (0.8653204)]
COG0477	COG0845	Nmul_A1922	Nmul_A1922	major facilitator superfamily MFS_1	Nmul_A0692	Nmul_A0692	Secretion protein HlyD	[TP0840-TP0965 (0.8653204)]
COG0477	COG0845	Nmul_A0966	Nmul_A0966	Major facilitator superfamily MFS_1	Nmul_A1281	Nmul_A1281	Type I secretion membrane fusion protein, HlyD	[TP0840-TP0965 (0.8653204)]
COG0477	COG0845	Nmul_A1807	Nmul_A1807	hypothetical protein	Nmul_A1281	Nmul_A1281	Type I secretion membrane fusion protein, HlyD	[TP0840-TP0965 (0.8653204)]
COG0477	COG0845	Nmul_A2228	Nmul_A2228	major facilitator superfamily MFS_1	Nmul_A1640	Nmul_A1640	Secretion protein HlyD	[TP0840-TP0965 (0.8653204)]
COG0477	COG0845	Nmul_A0966	Nmul_A0966	Major facilitator superfamily MFS_1	Nmul_A1971	Nmul_A1971	Secretion protein HlyD	[TP0840-TP0965 (0.8653204)]
COG0477	COG0845	Nmul_A2116	Nmul_A2116	Major facilitator superfamily MFS_1	Nmul_A1281	Nmul_A1281	Type I secretion membrane fusion protein, HlyD	[TP0840-TP0965 (0.8653204)]
COG0477	COG0845	Nmul_A0966	Nmul_A0966	Major facilitator superfamily MFS_1	Nmul_A0689	Nmul_A0689	Secretion protein HlyD	[TP0840-TP0965 (0.8653204)]
COG0477	COG0845	Nmul_A0966	Nmul_A0966	Major facilitator superfamily MFS_1	Nmul_A0923	Nmul_A0923	Secretion protein HlyD	[TP0840-TP0965 (0.8653204)]
COG0477	COG0845	Nmul_A0223	Nmul_A0223	Major facilitator superfamily MFS_1	Nmul_A2107	Nmul_A2107	Secretion protein HlyD	[TP0840-TP0965 (0.8653204)]
COG0477	COG0845	Nmul_A1807	Nmul_A1807	hypothetical protein	Nmul_A0042	Nmul_A0042	Secretion protein HlyD	[TP0840-TP0965 (0.8653204)]
COG0477	COG0845	Nmul_A0026	Nmul_A0026	Major facilitator superfamily MFS_1	Nmul_A0923	Nmul_A0923	Secretion protein HlyD	[TP0840-TP0965 (0.8653204)]
COG0477	COG0845	Nmul_A1922	Nmul_A1922	major facilitator superfamily MFS_1	Nmul_A1841	Nmul_A1841	Secretion protein HlyD	[TP0840-TP0965 (0.8653204)]
COG0477	COG0845	Nmul_A2116	Nmul_A2116	Major facilitator superfamily MFS_1	Nmul_A1112	Nmul_A1112	Secretion protein HlyD	[TP0840-TP0965 (0.8653204)]
COG0477	COG0845	Nmul_A1922	Nmul_A1922	major facilitator superfamily MFS_1	Nmul_A1971	Nmul_A1971	Secretion protein HlyD	[TP0840-TP0965 (0.8653204)]
COG0477	COG0845	Nmul_A2228	Nmul_A2228	major facilitator superfamily MFS_1	Nmul_A1728	Nmul_A1728	Secretion protein HlyD	[TP0840-TP0965 (0.8653204)]
COG0477	COG0845	Nmul_A0956	Nmul_A0956	hypothetical protein	Nmul_A0849	Nmul_A0849	Secretion protein HlyD	[TP0840-TP0965 (0.8653204)]
COG0477	COG0845	Nmul_A1922	Nmul_A1922	major facilitator superfamily MFS_1	Nmul_A1422	Nmul_A1422	Secretion protein HlyD	[TP0840-TP0965 (0.8653204)]
COG0477	COG0845	Nmul_A2116	Nmul_A2116	Major facilitator superfamily MFS_1	Nmul_A0950	Nmul_A0950	Secretion protein HlyD	[TP0840-TP0965 (0.8653204)]
COG0477	COG0845	Nmul_A1922	Nmul_A1922	major facilitator superfamily MFS_1	Nmul_A1728	Nmul_A1728	Secretion protein HlyD	[TP0840-TP0965 (0.8653204)]
COG0477	COG0845	Nmul_A2116	Nmul_A2116	Major facilitator superfamily MFS_1	Nmul_A1422	Nmul_A1422	Secretion protein HlyD	[TP0840-TP0965 (0.8653204)]
COG0477	COG0845	Nmul_A2116	Nmul_A2116	Major facilitator superfamily MFS_1	Nmul_A1728	Nmul_A1728	Secretion protein HlyD	[TP0840-TP0965 (0.8653204)]
COG0477	COG0845	Nmul_A0966	Nmul_A0966	Major facilitator superfamily MFS_1	Nmul_A0950	Nmul_A0950	Secretion protein HlyD	[TP0840-TP0965 (0.8653204)]
COG0477	COG0845	Nmul_A0223	Nmul_A0223	Major facilitator superfamily MFS_1	Nmul_A1281	Nmul_A1281	Type I secretion membrane fusion protein, HlyD	[TP0840-TP0965 (0.8653204)]
COG0477	COG0845	Nmul_A2228	Nmul_A2228	major facilitator superfamily MFS_1	Nmul_A1841	Nmul_A1841	Secretion protein HlyD	[TP0840-TP0965 (0.8653204)]
COG0477	COG0845	Nmul_A0956	Nmul_A0956	hypothetical protein	Nmul_A1407	Nmul_A1407	Secretion protein HlyD	[TP0840-TP0965 (0.8653204)]
COG0477	COG0845	Nmul_A1922	Nmul_A1922	major facilitator superfamily MFS_1	Nmul_A0689	Nmul_A0689	Secretion protein HlyD	[TP0840-TP0965 (0.8653204)]
COG0477	COG0845	Nmul_A0223	Nmul_A0223	Major facilitator superfamily MFS_1	Nmul_A1841	Nmul_A1841	Secretion protein HlyD	[TP0840-TP0965 (0.8653204)]
COG0477	COG0845	Nmul_A1807	Nmul_A1807	hypothetical protein	Nmul_A0849	Nmul_A0849	Secretion protein HlyD	[TP0840-TP0965 (0.8653204)]
COG0477	COG0845	Nmul_A1922	Nmul_A1922	major facilitator superfamily MFS_1	Nmul_A2107	Nmul_A2107	Secretion protein HlyD	[TP0840-TP0965 (0.8653204)]
COG0477	COG0845	Nmul_A0026	Nmul_A0026	Major facilitator superfamily MFS_1	Nmul_A0849	Nmul_A0849	Secretion protein HlyD	[TP0840-TP0965 (0.8653204)]
COG0477	COG0845	Nmul_A0026	Nmul_A0026	Major facilitator superfamily MFS_1	Nmul_A1281	Nmul_A1281	Type I secretion membrane fusion protein, HlyD	[TP0840-TP0965 (0.8653204)]
COG0477	COG0845	Nmul_A2228	Nmul_A2228	major facilitator superfamily MFS_1	Nmul_A0692	Nmul_A0692	Secretion protein HlyD	[TP0840-TP0965 (0.8653204)]
COG0477	COG0845	Nmul_A0956	Nmul_A0956	hypothetical protein	Nmul_A0042	Nmul_A0042	Secretion protein HlyD	[TP0840-TP0965 (0.8653204)]
COG0477	COG0845	Nmul_A0956	Nmul_A0956	hypothetical protein	Nmul_A0950	Nmul_A0950	Secretion protein HlyD	[TP0840-TP0965 (0.8653204)]
COG0477	COG0845	Nmul_A0223	Nmul_A0223	Major facilitator superfamily MFS_1	Nmul_A1112	Nmul_A1112	Secretion protein HlyD	[TP0840-TP0965 (0.8653204)]
COG0477	COG0845	Nmul_A1807	Nmul_A1807	hypothetical protein	Nmul_A1112	Nmul_A1112	Secretion protein HlyD	[TP0840-TP0965 (0.8653204)]
COG0477	COG0845	Nmul_A0966	Nmul_A0966	Major facilitator superfamily MFS_1	Nmul_A0042	Nmul_A0042	Secretion protein HlyD	[TP0840-TP0965 (0.8653204)]
COG0477	COG0845	Nmul_A1922	Nmul_A1922	major facilitator superfamily MFS_1	Nmul_A0042	Nmul_A0042	Secretion protein HlyD	[TP0840-TP0965 (0.8653204)]
COG0477	COG0845	Nmul_A0956	Nmul_A0956	hypothetical protein	Nmul_A1112	Nmul_A1112	Secretion protein HlyD	[TP0840-TP0965 (0.8653204)]
COG0477	COG0845	Nmul_A0223	Nmul_A0223	Major facilitator superfamily MFS_1	Nmul_A1422	Nmul_A1422	Secretion protein HlyD	[TP0840-TP0965 (0.8653204)]
COG0477	COG0845	Nmul_A0026	Nmul_A0026	Major facilitator superfamily MFS_1	Nmul_A1422	Nmul_A1422	Secretion protein HlyD	[TP0840-TP0965 (0.8653204)]
COG0477	COG0845	Nmul_A2228	Nmul_A2228	major facilitator superfamily MFS_1	Nmul_A1112	Nmul_A1112	Secretion protein HlyD	[TP0840-TP0965 (0.8653204)]
COG0477	COG0845	Nmul_A2116	Nmul_A2116	Major facilitator superfamily MFS_1	Nmul_A0042	Nmul_A0042	Secretion protein HlyD	[TP0840-TP0965 (0.8653204)]
COG0477	COG0845	Nmul_A1807	Nmul_A1807	hypothetical protein	Nmul_A2107	Nmul_A2107	Secretion protein HlyD	[TP0840-TP0965 (0.8653204)]
COG0477	COG0845	Nmul_A0966	Nmul_A0966	Major facilitator superfamily MFS_1	Nmul_A1422	Nmul_A1422	Secretion protein HlyD	[TP0840-TP0965 (0.8653204)]
COG0477	COG0845	Nmul_A0223	Nmul_A0223	Major facilitator superfamily MFS_1	Nmul_A1971	Nmul_A1971	Secretion protein HlyD	[TP0840-TP0965 (0.8653204)]
COG0477	COG0845	Nmul_A0966	Nmul_A0966	Major facilitator superfamily MFS_1	Nmul_A1407	Nmul_A1407	Secretion protein HlyD	[TP0840-TP0965 (0.8653204)]
COG0477	COG0845	Nmul_A0026	Nmul_A0026	Major facilitator superfamily MFS_1	Nmul_A1841	Nmul_A1841	Secretion protein HlyD	[TP0840-TP0965 (0.8653204)]
COG0477	COG0845	Nmul_A1922	Nmul_A1922	major facilitator superfamily MFS_1	Nmul_A0849	Nmul_A0849	Secretion protein HlyD	[TP0840-TP0965 (0.8653204)]
COG0477	COG0845	Nmul_A0223	Nmul_A0223	Major facilitator superfamily MFS_1	Nmul_A1640	Nmul_A1640	Secretion protein HlyD	[TP0840-TP0965 (0.8653204)]
COG0477	COG0845	Nmul_A2228	Nmul_A2228	major facilitator superfamily MFS_1	Nmul_A1281	Nmul_A1281	Type I secretion membrane fusion protein, HlyD	[TP0840-TP0965 (0.8653204)]
COG0477	COG0845	Nmul_A0026	Nmul_A0026	Major facilitator superfamily MFS_1	Nmul_A0689	Nmul_A0689	Secretion protein HlyD	[TP0840-TP0965 (0.8653204)]
COG0477	COG0845	Nmul_A0223	Nmul_A0223	Major facilitator superfamily MFS_1	Nmul_A1728	Nmul_A1728	Secretion protein HlyD	[TP0840-TP0965 (0.8653204)]
COG0477	COG0845	Nmul_A2228	Nmul_A2228	major facilitator superfamily MFS_1	Nmul_A0689	Nmul_A0689	Secretion protein HlyD	[TP0840-TP0965 (0.8653204)]
COG0477	COG0845	Nmul_A0026	Nmul_A0026	Major facilitator superfamily MFS_1	Nmul_A1728	Nmul_A1728	Secretion protein HlyD	[TP0840-TP0965 (0.8653204)]
COG0477	COG0845	Nmul_A1807	Nmul_A1807	hypothetical protein	Nmul_A0950	Nmul_A0950	Secretion protein HlyD	[TP0840-TP0965 (0.8653204)]
COG0477	COG0845	Nmul_A0956	Nmul_A0956	hypothetical protein	Nmul_A0689	Nmul_A0689	Secretion protein HlyD	[TP0840-TP0965 (0.8653204)]
COG0477	COG0845	Nmul_A0223	Nmul_A0223	Major facilitator superfamily MFS_1	Nmul_A0923	Nmul_A0923	Secretion protein HlyD	[TP0840-TP0965 (0.8653204)]
COG0477	COG0845	Nmul_A0966	Nmul_A0966	Major facilitator superfamily MFS_1	Nmul_A1640	Nmul_A1640	Secretion protein HlyD	[TP0840-TP0965 (0.8653204)]
COG0477	COG0845	Nmul_A1922	Nmul_A1922	major facilitator superfamily MFS_1	Nmul_A1407	Nmul_A1407	Secretion protein HlyD	[TP0840-TP0965 (0.8653204)]
COG0477	COG0845	Nmul_A1807	Nmul_A1807	hypothetical protein	Nmul_A1640	Nmul_A1640	Secretion protein HlyD	[TP0840-TP0965 (0.8653204)]
COG0477	COG0845	Nmul_A2228	Nmul_A2228	major facilitator superfamily MFS_1	Nmul_A0849	Nmul_A0849	Secretion protein HlyD	[TP0840-TP0965 (0.8653204)]
COG0477	COG0845	Nmul_A0026	Nmul_A0026	Major facilitator superfamily MFS_1	Nmul_A0692	Nmul_A0692	Secretion protein HlyD	[TP0840-TP0965 (0.8653204)]
COG0477	COG0845	Nmul_A2228	Nmul_A2228	major facilitator superfamily MFS_1	Nmul_A1971	Nmul_A1971	Secretion protein HlyD	[TP0840-TP0965 (0.8653204)]
COG0477	COG0845	Nmul_A2228	Nmul_A2228	major facilitator superfamily MFS_1	Nmul_A0950	Nmul_A0950	Secretion protein HlyD	[TP0840-TP0965 (0.8653204)]
COG0477	COG0845	Nmul_A1807	Nmul_A1807	hypothetical protein	Nmul_A0923	Nmul_A0923	Secretion protein HlyD	[TP0840-TP0965 (0.8653204)]
COG0477	COG0845	Nmul_A0956	Nmul_A0956	hypothetical protein	Nmul_A0923	Nmul_A0923	Secretion protein HlyD	[TP0840-TP0965 (0.8653204)]
COG0477	COG0845	Nmul_A0956	Nmul_A0956	hypothetical protein	Nmul_A1422	Nmul_A1422	Secretion protein HlyD	[TP0840-TP0965 (0.8653204)]
COG0305	COG2812	Nmul_A1947	Nmul_A1947	replicative DNA helicase	Nmul_A1858	Nmul_A1858	DNA-directed DNA polymerase	[TP0058-TP1005 (0.7130585)]
COG0188	COG0526	Nmul_A2189	Nmul_A2189	DNA gyrase, A subunit	Nmul_A1208	Nmul_A1208	periplasmic protein thiol	[TP0005-TP0100 (0.7885434)]
COG0188	COG0526	Nmul_A2189	Nmul_A2189	DNA gyrase, A subunit	Nmul_A1750	Nmul_A1750	Glutaredoxin 2	[TP0005-TP0100 (0.7885434)]
COG0188	COG0526	Nmul_A2189	Nmul_A2189	DNA gyrase, A subunit	Nmul_A0197	Nmul_A0197	hypothetical protein	[TP0005-TP0100 (0.7885434)]
COG0188	COG0526	Nmul_A2189	Nmul_A2189	DNA gyrase, A subunit	Nmul_A0378	Nmul_A0378	hypothetical protein	[TP0005-TP0100 (0.7885434)]
COG0188	COG0526	Nmul_A2189	Nmul_A2189	DNA gyrase, A subunit	Nmul_A2454	Nmul_A2454	DSBA oxidoreductase	[TP0005-TP0100 (0.7885434)]
COG0188	COG0526	Nmul_A2189	Nmul_A2189	DNA gyrase, A subunit	Nmul_A0451	Nmul_A0451	Thiol-disulfide isomerase and thioredoxins-like	[TP0005-TP0100 (0.7885434)]
COG0188	COG0526	Nmul_A2189	Nmul_A2189	DNA gyrase, A subunit	Nmul_A2084	Nmul_A2084	thioredoxin	[TP0005-TP0100 (0.7885434)]
COG0188	COG0526	Nmul_A2189	Nmul_A2189	DNA gyrase, A subunit	Nmul_A2682	Nmul_A2682	thioredoxin	[TP0005-TP0100 (0.7885434)]
COG0188	COG0526	Nmul_A2189	Nmul_A2189	DNA gyrase, A subunit	Nmul_A0053	Nmul_A0053	thioredoxin	[TP0005-TP0100 (0.7885434)]
COG0188	COG0526	Nmul_A2189	Nmul_A2189	DNA gyrase, A subunit	Nmul_A0182	Nmul_A0182	hypothetical protein	[TP0005-TP0100 (0.7885434)]
COG0188	COG0526	Nmul_A2189	Nmul_A2189	DNA gyrase, A subunit	Nmul_A1333	Nmul_A1333	hypothetical protein	[TP0005-TP0100 (0.7885434)]
COG0526	COG0771	Nmul_A2682	Nmul_A2682	thioredoxin	Nmul_A2496	Nmul_A2496	UDP-N-acetylmuramoylalanine--D-glutamate ligase	[TP0100-TP0903 (0.59509045)]
COG0526	COG0771	Nmul_A0378	Nmul_A0378	hypothetical protein	Nmul_A2496	Nmul_A2496	UDP-N-acetylmuramoylalanine--D-glutamate ligase	[TP0100-TP0903 (0.59509045)]
COG0526	COG0771	Nmul_A1333	Nmul_A1333	hypothetical protein	Nmul_A2496	Nmul_A2496	UDP-N-acetylmuramoylalanine--D-glutamate ligase	[TP0100-TP0903 (0.59509045)]
COG0526	COG0771	Nmul_A1750	Nmul_A1750	Glutaredoxin 2	Nmul_A2496	Nmul_A2496	UDP-N-acetylmuramoylalanine--D-glutamate ligase	[TP0100-TP0903 (0.59509045)]
COG0526	COG0771	Nmul_A0053	Nmul_A0053	thioredoxin	Nmul_A2496	Nmul_A2496	UDP-N-acetylmuramoylalanine--D-glutamate ligase	[TP0100-TP0903 (0.59509045)]
COG0526	COG0771	Nmul_A0182	Nmul_A0182	hypothetical protein	Nmul_A2496	Nmul_A2496	UDP-N-acetylmuramoylalanine--D-glutamate ligase	[TP0100-TP0903 (0.59509045)]
COG0526	COG0771	Nmul_A0451	Nmul_A0451	Thiol-disulfide isomerase and thioredoxins-like	Nmul_A2496	Nmul_A2496	UDP-N-acetylmuramoylalanine--D-glutamate ligase	[TP0100-TP0903 (0.59509045)]
COG0526	COG0771	Nmul_A0197	Nmul_A0197	hypothetical protein	Nmul_A2496	Nmul_A2496	UDP-N-acetylmuramoylalanine--D-glutamate ligase	[TP0100-TP0903 (0.59509045)]
COG0526	COG0771	Nmul_A1208	Nmul_A1208	periplasmic protein thiol	Nmul_A2496	Nmul_A2496	UDP-N-acetylmuramoylalanine--D-glutamate ligase	[TP0100-TP0903 (0.59509045)]
COG0526	COG0771	Nmul_A2454	Nmul_A2454	DSBA oxidoreductase	Nmul_A2496	Nmul_A2496	UDP-N-acetylmuramoylalanine--D-glutamate ligase	[TP0100-TP0903 (0.59509045)]
COG0526	COG0771	Nmul_A2084	Nmul_A2084	thioredoxin	Nmul_A2496	Nmul_A2496	UDP-N-acetylmuramoylalanine--D-glutamate ligase	[TP0100-TP0903 (0.59509045)]
COG0143	COG0845	Nmul_A1936	Nmul_A1936	methionyl-tRNA synthetase	Nmul_A0692	Nmul_A0692	Secretion protein HlyD	[TP0798-TP0965 (0.7246752)]
COG0143	COG0845	Nmul_A1936	Nmul_A1936	methionyl-tRNA synthetase	Nmul_A0849	Nmul_A0849	Secretion protein HlyD	[TP0798-TP0965 (0.7246752)]
COG0143	COG0845	Nmul_A1936	Nmul_A1936	methionyl-tRNA synthetase	Nmul_A0689	Nmul_A0689	Secretion protein HlyD	[TP0798-TP0965 (0.7246752)]
COG0143	COG0845	Nmul_A1936	Nmul_A1936	methionyl-tRNA synthetase	Nmul_A1407	Nmul_A1407	Secretion protein HlyD	[TP0798-TP0965 (0.7246752)]
COG0143	COG0845	Nmul_A1936	Nmul_A1936	methionyl-tRNA synthetase	Nmul_A1422	Nmul_A1422	Secretion protein HlyD	[TP0798-TP0965 (0.7246752)]
COG0143	COG0845	Nmul_A1936	Nmul_A1936	methionyl-tRNA synthetase	Nmul_A1841	Nmul_A1841	Secretion protein HlyD	[TP0798-TP0965 (0.7246752)]
COG0143	COG0845	Nmul_A1936	Nmul_A1936	methionyl-tRNA synthetase	Nmul_A0950	Nmul_A0950	Secretion protein HlyD	[TP0798-TP0965 (0.7246752)]
COG0143	COG0845	Nmul_A1936	Nmul_A1936	methionyl-tRNA synthetase	Nmul_A0923	Nmul_A0923	Secretion protein HlyD	[TP0798-TP0965 (0.7246752)]
COG0143	COG0845	Nmul_A1936	Nmul_A1936	methionyl-tRNA synthetase	Nmul_A0042	Nmul_A0042	Secretion protein HlyD	[TP0798-TP0965 (0.7246752)]
COG0143	COG0845	Nmul_A1936	Nmul_A1936	methionyl-tRNA synthetase	Nmul_A1281	Nmul_A1281	Type I secretion membrane fusion protein, HlyD	[TP0798-TP0965 (0.7246752)]
COG0143	COG0845	Nmul_A1936	Nmul_A1936	methionyl-tRNA synthetase	Nmul_A1640	Nmul_A1640	Secretion protein HlyD	[TP0798-TP0965 (0.7246752)]
COG0143	COG0845	Nmul_A1936	Nmul_A1936	methionyl-tRNA synthetase	Nmul_A1971	Nmul_A1971	Secretion protein HlyD	[TP0798-TP0965 (0.7246752)]
COG0143	COG0845	Nmul_A1936	Nmul_A1936	methionyl-tRNA synthetase	Nmul_A1728	Nmul_A1728	Secretion protein HlyD	[TP0798-TP0965 (0.7246752)]
COG0143	COG0845	Nmul_A1936	Nmul_A1936	methionyl-tRNA synthetase	Nmul_A1112	Nmul_A1112	Secretion protein HlyD	[TP0798-TP0965 (0.7246752)]
COG0143	COG0845	Nmul_A1936	Nmul_A1936	methionyl-tRNA synthetase	Nmul_A2107	Nmul_A2107	Secretion protein HlyD	[TP0798-TP0965 (0.7246752)]
COG0762	COG2239	Nmul_A0580	Nmul_A0580	Protein of unknown function YGGT	Nmul_A0540	Nmul_A0540	magnesium transporter	[TP0668-TP0917 (0.5215956)]
COG1536	COG1868	Nmul_A1346	Nmul_A1346	flagellar motor switch protein FliG	Nmul_A1352	Nmul_A1352	flagellar motor switch protein FliM	[TP0026-TP0721 (0.9539454)]
COG0504	COG1475	Nmul_A1227	Nmul_A1227	CTP synthase	Nmul_A2465	Nmul_A2465	ParB-like nuclease	[TP0305-TP0271 (0.70252794)]
COG0504	COG1475	Nmul_A1227	Nmul_A1227	CTP synthase	Nmul_A2767	Nmul_A2767	parB-like partition proteins	[TP0305-TP0271 (0.70252794)]
COG2206	COG4786	Nmul_A1663	Nmul_A1663	metal dependent phosphohydrolase	Nmul_A1326	Nmul_A1326	hypothetical protein	[TP0877-TP0961 (0.57706213)]
COG0149	COG2239	Nmul_A1089	Nmul_A1089	triosephosphate isomerase	Nmul_A0540	Nmul_A0540	magnesium transporter	[TP0537-TP0917 (0.5527395)]
COG0250	COG0772	Nmul_A0754	Nmul_A0754	NusG antitermination factor	Nmul_A0316	Nmul_A0316	Rod shape-determining protein RodA	[TP0236-TP0387 (0.7470728)]
COG0250	COG0772	Nmul_A0754	Nmul_A0754	NusG antitermination factor	Nmul_A2495	Nmul_A2495	Cell cycle protein	[TP0236-TP0387 (0.7470728)]
COG0227	COG0740	Nmul_A2139	Nmul_A2139	ribosomal protein L28	Nmul_A2340	clpP	ATP-dependent Clp protease proteolytic subunit (EC 3.4.21.92) (Endopeptidase Clp)	[TP0362-TP0507 (0.75048)]
COG0457	COG0457	Nmul_A2441	Nmul_A2441	hypothetical protein	Nmul_A1583	Nmul_A1583	Tetratricopeptide TPR_4	[TP0067-TP0095 (0.6515529)]
COG0457	COG0457	Nmul_A1583	Nmul_A1583	Tetratricopeptide TPR_4	Nmul_A2441	Nmul_A2441	hypothetical protein	[TP0067-TP0095 (0.6515529)]
COG0457	COG0457	Nmul_A0376	Nmul_A0376	Tetratricopeptide TPR_4	Nmul_A2441	Nmul_A2441	hypothetical protein	[TP0067-TP0095 (0.6515529)]
COG0457	COG0457	Nmul_A2441	Nmul_A2441	hypothetical protein	Nmul_A0376	Nmul_A0376	Tetratricopeptide TPR_4	[TP0067-TP0095 (0.6515529)]
COG0457	COG0457	Nmul_A1735	Nmul_A1735	Tetratricopeptide TPR_4	Nmul_A2441	Nmul_A2441	hypothetical protein	[TP0067-TP0095 (0.6515529)]
COG0457	COG0457	Nmul_A2441	Nmul_A2441	hypothetical protein	Nmul_A1735	Nmul_A1735	Tetratricopeptide TPR_4	[TP0067-TP0095 (0.6515529)]
COG0457	COG0457	Nmul_A1583	Nmul_A1583	Tetratricopeptide TPR_4	Nmul_A0586	Nmul_A0586	hypothetical protein	[TP0067-TP0095 (0.6515529)]
COG0457	COG0457	Nmul_A0586	Nmul_A0586	hypothetical protein	Nmul_A1583	Nmul_A1583	Tetratricopeptide TPR_4	[TP0067-TP0095 (0.6515529)]
COG0457	COG0457	Nmul_A0376	Nmul_A0376	Tetratricopeptide TPR_4	Nmul_A1583	Nmul_A1583	Tetratricopeptide TPR_4	[TP0067-TP0095 (0.6515529)]
COG0457	COG0457	Nmul_A1583	Nmul_A1583	Tetratricopeptide TPR_4	Nmul_A0376	Nmul_A0376	Tetratricopeptide TPR_4	[TP0067-TP0095 (0.6515529)]
COG0457	COG0457	Nmul_A2441	Nmul_A2441	hypothetical protein	Nmul_A2441	Nmul_A2441	hypothetical protein	[TP0067-TP0095 (0.6515529)]
COG0457	COG0457	Nmul_A1583	Nmul_A1583	Tetratricopeptide TPR_4	Nmul_A1735	Nmul_A1735	Tetratricopeptide TPR_4	[TP0067-TP0095 (0.6515529)]
COG0457	COG0457	Nmul_A1735	Nmul_A1735	Tetratricopeptide TPR_4	Nmul_A1583	Nmul_A1583	Tetratricopeptide TPR_4	[TP0067-TP0095 (0.6515529)]
COG0457	COG0457	Nmul_A0376	Nmul_A0376	Tetratricopeptide TPR_4	Nmul_A1735	Nmul_A1735	Tetratricopeptide TPR_4	[TP0067-TP0095 (0.6515529)]
COG0457	COG0457	Nmul_A1735	Nmul_A1735	Tetratricopeptide TPR_4	Nmul_A0376	Nmul_A0376	Tetratricopeptide TPR_4	[TP0067-TP0095 (0.6515529)]
COG0457	COG0457	Nmul_A2707	Nmul_A2707	Kinesin light chain	Nmul_A2707	Nmul_A2707	Kinesin light chain	[TP0067-TP0095 (0.6515529)]
COG0457	COG0457	Nmul_A0586	Nmul_A0586	hypothetical protein	Nmul_A0586	Nmul_A0586	hypothetical protein	[TP0067-TP0095 (0.6515529)]
COG0457	COG0457	Nmul_A2441	Nmul_A2441	hypothetical protein	Nmul_A0586	Nmul_A0586	hypothetical protein	[TP0067-TP0095 (0.6515529)]
COG0457	COG0457	Nmul_A0586	Nmul_A0586	hypothetical protein	Nmul_A2441	Nmul_A2441	hypothetical protein	[TP0067-TP0095 (0.6515529)]
COG0457	COG0457	Nmul_A1583	Nmul_A1583	Tetratricopeptide TPR_4	Nmul_A1583	Nmul_A1583	Tetratricopeptide TPR_4	[TP0067-TP0095 (0.6515529)]
COG0457	COG0457	Nmul_A0376	Nmul_A0376	Tetratricopeptide TPR_4	Nmul_A2707	Nmul_A2707	Kinesin light chain	[TP0067-TP0095 (0.6515529)]
COG0457	COG0457	Nmul_A2707	Nmul_A2707	Kinesin light chain	Nmul_A0376	Nmul_A0376	Tetratricopeptide TPR_4	[TP0067-TP0095 (0.6515529)]
COG0457	COG0457	Nmul_A1735	Nmul_A1735	Tetratricopeptide TPR_4	Nmul_A1735	Nmul_A1735	Tetratricopeptide TPR_4	[TP0067-TP0095 (0.6515529)]
COG0457	COG0457	Nmul_A0376	Nmul_A0376	Tetratricopeptide TPR_4	Nmul_A0376	Nmul_A0376	Tetratricopeptide TPR_4	[TP0067-TP0095 (0.6515529)]
COG0457	COG0457	Nmul_A0376	Nmul_A0376	Tetratricopeptide TPR_4	Nmul_A0586	Nmul_A0586	hypothetical protein	[TP0067-TP0095 (0.6515529)]
COG0457	COG0457	Nmul_A0586	Nmul_A0586	hypothetical protein	Nmul_A0376	Nmul_A0376	Tetratricopeptide TPR_4	[TP0067-TP0095 (0.6515529)]
COG0457	COG0457	Nmul_A1735	Nmul_A1735	Tetratricopeptide TPR_4	Nmul_A0586	Nmul_A0586	hypothetical protein	[TP0067-TP0095 (0.6515529)]
COG0457	COG0457	Nmul_A0586	Nmul_A0586	hypothetical protein	Nmul_A1735	Nmul_A1735	Tetratricopeptide TPR_4	[TP0067-TP0095 (0.6515529)]
COG0457	COG0457	Nmul_A1583	Nmul_A1583	Tetratricopeptide TPR_4	Nmul_A2707	Nmul_A2707	Kinesin light chain	[TP0067-TP0095 (0.6515529)]
COG0457	COG0457	Nmul_A2707	Nmul_A2707	Kinesin light chain	Nmul_A1583	Nmul_A1583	Tetratricopeptide TPR_4	[TP0067-TP0095 (0.6515529)]
COG0457	COG0457	Nmul_A2707	Nmul_A2707	Kinesin light chain	Nmul_A1735	Nmul_A1735	Tetratricopeptide TPR_4	[TP0067-TP0095 (0.6515529)]
COG0457	COG0457	Nmul_A1735	Nmul_A1735	Tetratricopeptide TPR_4	Nmul_A2707	Nmul_A2707	Kinesin light chain	[TP0067-TP0095 (0.6515529)]
COG0457	COG0457	Nmul_A2707	Nmul_A2707	Kinesin light chain	Nmul_A0586	Nmul_A0586	hypothetical protein	[TP0067-TP0095 (0.6515529)]
COG0457	COG0457	Nmul_A0586	Nmul_A0586	hypothetical protein	Nmul_A2707	Nmul_A2707	Kinesin light chain	[TP0067-TP0095 (0.6515529)]
COG0457	COG0457	Nmul_A2707	Nmul_A2707	Kinesin light chain	Nmul_A2441	Nmul_A2441	hypothetical protein	[TP0067-TP0095 (0.6515529)]
COG0457	COG0457	Nmul_A2441	Nmul_A2441	hypothetical protein	Nmul_A2707	Nmul_A2707	Kinesin light chain	[TP0067-TP0095 (0.6515529)]
COG0103	COG0211	Nmul_A0560	Nmul_A0560	Ribosomal protein S9	Nmul_A1816	Nmul_A1816	ribosomal protein L27	[TP1024-TP0743 (0.87139803)]
COG0457	COG0803	Nmul_A0586	Nmul_A0586	hypothetical protein	Nmul_A1232	Nmul_A1232	Periplasmic solute binding protein	[TP0469-TP0034 (0.86910707)]
COG0457	COG0803	Nmul_A2707	Nmul_A2707	Kinesin light chain	Nmul_A1232	Nmul_A1232	Periplasmic solute binding protein	[TP0469-TP0034 (0.86910707)]
COG0457	COG0803	Nmul_A1583	Nmul_A1583	Tetratricopeptide TPR_4	Nmul_A1232	Nmul_A1232	Periplasmic solute binding protein	[TP0469-TP0034 (0.86910707)]
COG0457	COG0803	Nmul_A1735	Nmul_A1735	Tetratricopeptide TPR_4	Nmul_A1232	Nmul_A1232	Periplasmic solute binding protein	[TP0469-TP0034 (0.86910707)]
COG0457	COG0803	Nmul_A2441	Nmul_A2441	hypothetical protein	Nmul_A1232	Nmul_A1232	Periplasmic solute binding protein	[TP0469-TP0034 (0.86910707)]
COG0457	COG0803	Nmul_A0376	Nmul_A0376	Tetratricopeptide TPR_4	Nmul_A1232	Nmul_A1232	Periplasmic solute binding protein	[TP0469-TP0034 (0.86910707)]
COG1285	COG1684	Nmul_A1376	Nmul_A1376	MgtC/SapB transporter	Nmul_A1357	Nmul_A1357	flagellar biosynthetic protein FliR	[TP0774-TP0716 (0.78400123)]
COG1285	COG1684	Nmul_A1508	Nmul_A1508	MgtC/SapB transporter	Nmul_A1357	Nmul_A1357	flagellar biosynthetic protein FliR	[TP0774-TP0716 (0.78400123)]
COG0621	COG2812	Nmul_A1979	Nmul_A1979	hypothetical protein	Nmul_A1858	Nmul_A1858	DNA-directed DNA polymerase	[TP0754-TP1005 (0.5550382)]
COG0621	COG2812	Nmul_A2692	Nmul_A2692	tRNA-i(6)A37 modification enzyme MiaB	Nmul_A1858	Nmul_A1858	DNA-directed DNA polymerase	[TP0754-TP1005 (0.5550382)]
COG0739	COG1344	Nmul_A2486	Nmul_A2486	Peptidase M23B	Nmul_A1331	Nmul_A1331	Flagellin-like	[TP0702-TP0870 (0.64395046)]
COG0739	COG1344	Nmul_A0554	Nmul_A0554	Peptidase M23B	Nmul_A1331	Nmul_A1331	Flagellin-like	[TP0702-TP0870 (0.64395046)]
COG0739	COG1344	Nmul_A0497	Nmul_A0497	peptidase M23B	Nmul_A1337	Nmul_A1337	Flagellin-like	[TP0702-TP0870 (0.64395046)]
COG0739	COG1344	Nmul_A0497	Nmul_A0497	peptidase M23B	Nmul_A1331	Nmul_A1331	Flagellin-like	[TP0702-TP0870 (0.64395046)]
COG0739	COG1344	Nmul_A0554	Nmul_A0554	Peptidase M23B	Nmul_A1337	Nmul_A1337	Flagellin-like	[TP0702-TP0870 (0.64395046)]
COG0739	COG1344	Nmul_A2486	Nmul_A2486	Peptidase M23B	Nmul_A1337	Nmul_A1337	Flagellin-like	[TP0702-TP0870 (0.64395046)]
COG0442	COG4591	Nmul_A0450	Nmul_A0450	prolyl-tRNA synthetase	Nmul_A0370	Nmul_A0370	Protein of unknown function DUF214	[TP0160-TP0582 (0.74148)]
COG0442	COG4591	Nmul_A0450	Nmul_A0450	prolyl-tRNA synthetase	Nmul_A2509	Nmul_A2509	Lipoprotein releasing system, transmembrane	[TP0160-TP0582 (0.74148)]
COG0442	COG4591	Nmul_A0450	Nmul_A0450	prolyl-tRNA synthetase	Nmul_A0369	Nmul_A0369	Protein of unknown function DUF214	[TP0160-TP0582 (0.74148)]
COG0693	COG0761	Nmul_A1134	Nmul_A1134	ThiJ/PfpI	Nmul_A0089	Nmul_A0089	hydroxymethylbutenyl pyrophosphate reductase	[TP0445-TP0547 (0.53976095)]
COG0693	COG0761	Nmul_A1370	Nmul_A1370	ThiJ/PfpI	Nmul_A0089	Nmul_A0089	hydroxymethylbutenyl pyrophosphate reductase	[TP0445-TP0547 (0.53976095)]
COG0693	COG0761	Nmul_A1188	Nmul_A1188	Transcriptional regulator containing an amidase	Nmul_A0089	Nmul_A0089	hydroxymethylbutenyl pyrophosphate reductase	[TP0445-TP0547 (0.53976095)]
COG1291	COG2239	Nmul_A1314	Nmul_A1314	MotA/TolQ/ExbB proton channel	Nmul_A0540	Nmul_A0540	magnesium transporter	[TP0725-TP0917 (0.53720385)]
COG1291	COG2239	Nmul_A1307	Nmul_A1307	probable chemotaxis (motility protein A)	Nmul_A0540	Nmul_A0540	magnesium transporter	[TP0725-TP0917 (0.53720385)]
COG0584	COG1493	Nmul_A2091	Nmul_A2091	Glycerophosphoryl diester phosphodiesterase	Nmul_A0082	Nmul_A0082	HPr kinase	[TP0257-TP0591 (0.75711113)]
COG0584	COG1493	Nmul_A2571	Nmul_A2571	Glycerophosphoryl diester phosphodiesterase	Nmul_A0082	Nmul_A0082	HPr kinase	[TP0257-TP0591 (0.75711113)]
COG1536	COG4786	Nmul_A1346	Nmul_A1346	flagellar motor switch protein FliG	Nmul_A1326	Nmul_A1326	hypothetical protein	[TP0026-TP0961 (0.8107165)]
COG0223	COG0664	Nmul_A0393	Nmul_A0393	methionyl-tRNA formyltransferase	Nmul_A0876	Nmul_A0876	transcriptional regulator-related protein	[TP0756-TP0995 (0.69102824)]
COG0223	COG0664	Nmul_A0393	Nmul_A0393	methionyl-tRNA formyltransferase	Nmul_A1184	Nmul_A1184	putative transcriptional regulator, Crp/Fnr	[TP0756-TP0995 (0.69102824)]
COG0223	COG0664	Nmul_A0393	Nmul_A0393	methionyl-tRNA formyltransferase	Nmul_A0831	Nmul_A0831	cyclic nucleotide-binding domain (cNMP-BD)	[TP0756-TP0995 (0.69102824)]
COG0223	COG0664	Nmul_A0393	Nmul_A0393	methionyl-tRNA formyltransferase	Nmul_A1182	Nmul_A1182	transcriptional regulator, Crp/Fnr family	[TP0756-TP0995 (0.69102824)]
COG0223	COG0664	Nmul_A0393	Nmul_A0393	methionyl-tRNA formyltransferase	Nmul_A2036	Nmul_A2036	transcriptional regulator, Crp/Fnr family	[TP0756-TP0995 (0.69102824)]
COG0223	COG0664	Nmul_A0393	Nmul_A0393	methionyl-tRNA formyltransferase	Nmul_A0678	Nmul_A0678	transcriptional regulator-related protein	[TP0756-TP0995 (0.69102824)]
COG0223	COG0664	Nmul_A0393	Nmul_A0393	methionyl-tRNA formyltransferase	Nmul_A2386	Nmul_A2386	transcriptional regulator, Crp/Fnr family	[TP0756-TP0995 (0.69102824)]
COG0223	COG0664	Nmul_A0393	Nmul_A0393	methionyl-tRNA formyltransferase	Nmul_A1773	Nmul_A1773	transcriptional regulator, Crp/Fnr family	[TP0756-TP0995 (0.69102824)]
COG0465	COG4591	Nmul_A0483	Nmul_A0483	ATP-dependent metalloprotease FtsH	Nmul_A0369	Nmul_A0369	Protein of unknown function DUF214	[TP0765-TP0582 (0.6598422)]
COG0465	COG4591	Nmul_A1798	Nmul_A1798	ATP-dependent metalloprotease FtsH	Nmul_A0369	Nmul_A0369	Protein of unknown function DUF214	[TP0765-TP0582 (0.6598422)]
COG0465	COG4591	Nmul_A0483	Nmul_A0483	ATP-dependent metalloprotease FtsH	Nmul_A2509	Nmul_A2509	Lipoprotein releasing system, transmembrane	[TP0765-TP0582 (0.6598422)]
COG0465	COG4591	Nmul_A0483	Nmul_A0483	ATP-dependent metalloprotease FtsH	Nmul_A0370	Nmul_A0370	Protein of unknown function DUF214	[TP0765-TP0582 (0.6598422)]
COG0465	COG4591	Nmul_A1798	Nmul_A1798	ATP-dependent metalloprotease FtsH	Nmul_A2509	Nmul_A2509	Lipoprotein releasing system, transmembrane	[TP0765-TP0582 (0.6598422)]
COG0465	COG4591	Nmul_A1798	Nmul_A1798	ATP-dependent metalloprotease FtsH	Nmul_A0370	Nmul_A0370	Protein of unknown function DUF214	[TP0765-TP0582 (0.6598422)]
COG0773	COG0817	Nmul_A0523	Nmul_A0523	UDP-N-acetylmuramate	Nmul_A2721	Nmul_A2721	crossover junction endodeoxyribonuclease RuvC	[TP0341-TP0517 (0.7285616)]
COG0773	COG0817	Nmul_A2493	murC	UDP-N-acetylmuramate--L-alanine ligase (EC 6.3.2.8) (UDP-N- acetylmuramoyl-L-alanine synthetase)	Nmul_A2721	Nmul_A2721	crossover junction endodeoxyribonuclease RuvC	[TP0341-TP0517 (0.7285616)]
COG0272	COG0773	Nmul_A0647	Nmul_A0647	DNA ligase, NAD-dependent	Nmul_A0523	Nmul_A0523	UDP-N-acetylmuramate	[TP0634-TP0341 (0.8201813)]
COG0272	COG0773	Nmul_A0647	Nmul_A0647	DNA ligase, NAD-dependent	Nmul_A2493	murC	UDP-N-acetylmuramate--L-alanine ligase (EC 6.3.2.8) (UDP-N- acetylmuramoyl-L-alanine synthetase)	[TP0634-TP0341 (0.8201813)]
COG1344	COG2882	Nmul_A1337	Nmul_A1337	Flagellin-like	Nmul_A1349	Nmul_A1349	Flagellar FliJ and related	[TP0868-TP0403 (0.93215036)]
COG1344	COG2882	Nmul_A1331	Nmul_A1331	Flagellin-like	Nmul_A1349	Nmul_A1349	Flagellar FliJ and related	[TP0868-TP0403 (0.93215036)]
COG0353	COG0514	Nmul_A1856	Nmul_A1856	recombination protein RecR	Nmul_A2304	Nmul_A2304	ATP-dependent DNA helicase, RecQ family	[TP1004-TP0103 (0.6917512)]
COG0036	COG0249	Nmul_A2371	Nmul_A2371	ribulose-phosphate 3-epimerase	Nmul_A2282	Nmul_A2282	DNA mismatch repair protein MutS-like	[TP0945-TP0328 (0.6742458)]
COG0036	COG0249	Nmul_A2371	Nmul_A2371	ribulose-phosphate 3-epimerase	Nmul_A0670	Nmul_A0670	DNA mismatch repair protein MutS	[TP0945-TP0328 (0.6742458)]
COG0124	COG0465	Nmul_A2376	Nmul_A2376	histidyl-tRNA synthetase	Nmul_A1798	Nmul_A1798	ATP-dependent metalloprotease FtsH	[TP0641-TP0330 (0.76316583)]
COG0124	COG0465	Nmul_A2376	Nmul_A2376	histidyl-tRNA synthetase	Nmul_A0483	Nmul_A0483	ATP-dependent metalloprotease FtsH	[TP0641-TP0330 (0.76316583)]
COG1396	COG2206	Nmul_A2210	Nmul_A2210	transcriptional regulator, XRE family	Nmul_A1663	Nmul_A1663	metal dependent phosphohydrolase	[TP0461-TP0877 (0.81002605)]
COG1396	COG2206	Nmul_A2211	Nmul_A2211	hypothetical protein	Nmul_A1663	Nmul_A1663	metal dependent phosphohydrolase	[TP0461-TP0877 (0.81002605)]
COG0564	COG1843	Nmul_A1065	Nmul_A1065	Pseudouridine synthase, RluD	Nmul_A1323	Nmul_A1323	Flagellar hook capping protein	[TP0339-TP0728 (0.7885255)]
COG0564	COG1843	Nmul_A1976	Nmul_A1976	Pseudouridine synthase, RluD	Nmul_A1323	Nmul_A1323	Flagellar hook capping protein	[TP0339-TP0728 (0.7885255)]
COG0504	COG0728	Nmul_A1227	Nmul_A1227	CTP synthase	Nmul_A1036	Nmul_A1036	integral membrane protein MviN	[TP0305-TP0516 (0.84299135)]
COG0275	COG0820	Nmul_A2502	Nmul_A2502	methyltransferase	Nmul_A2379	Nmul_A2379	hypothetical protein	[TP0384-TP0068 (0.79878455)]
COG0242	COG0360	Nmul_A0651	Nmul_A0651	Peptide deformylase	Nmul_A1951	rpsF	30S ribosomal protein S6	[TP0757-TP0063 (0.54983324)]
COG0242	COG0360	Nmul_A0394	Nmul_A0394	Peptide deformylase	Nmul_A1951	rpsF	30S ribosomal protein S6	[TP0757-TP0063 (0.54983324)]
COG0267	COG0357	Nmul_A2140	Nmul_A2140	ribosomal protein L33	Nmul_A2769	Nmul_A2769	methyltransferase GidB	[TP0234-TP0946 (0.6249908)]
COG0234	COG0772	Nmul_A2345	Nmul_A2345	Chaperonin Cpn10	Nmul_A2495	Nmul_A2495	Cell cycle protein	[TP1013-TP0387 (0.81326103)]
COG0234	COG0772	Nmul_A2345	Nmul_A2345	Chaperonin Cpn10	Nmul_A0316	Nmul_A0316	Rod shape-determining protein RodA	[TP1013-TP0387 (0.81326103)]
COG0445	COG0457	Nmul_A2770	Nmul_A2770	glucose inhibited division protein A	Nmul_A1583	Nmul_A1583	Tetratricopeptide TPR_4	[TP0044-TP0954 (0.8549597)]
COG0445	COG0457	Nmul_A2770	Nmul_A2770	glucose inhibited division protein A	Nmul_A2707	Nmul_A2707	Kinesin light chain	[TP0044-TP0954 (0.8549597)]
COG0445	COG0457	Nmul_A2770	Nmul_A2770	glucose inhibited division protein A	Nmul_A0376	Nmul_A0376	Tetratricopeptide TPR_4	[TP0044-TP0954 (0.8549597)]
COG0445	COG0457	Nmul_A2770	Nmul_A2770	glucose inhibited division protein A	Nmul_A1735	Nmul_A1735	Tetratricopeptide TPR_4	[TP0044-TP0954 (0.8549597)]
COG0445	COG0457	Nmul_A2770	Nmul_A2770	glucose inhibited division protein A	Nmul_A0586	Nmul_A0586	hypothetical protein	[TP0044-TP0954 (0.8549597)]
COG0445	COG0457	Nmul_A2770	Nmul_A2770	glucose inhibited division protein A	Nmul_A2441	Nmul_A2441	hypothetical protein	[TP0044-TP0954 (0.8549597)]
COG0305	COG1595	Nmul_A1947	Nmul_A1947	replicative DNA helicase	Nmul_A1746	Nmul_A1746	sigma-24 (FecI-like)	[TP0058-TP0092 (0.74082893)]
COG0305	COG1595	Nmul_A1947	Nmul_A1947	replicative DNA helicase	Nmul_A1839	Nmul_A1839	sigma-24 (FecI-like)	[TP0058-TP0092 (0.74082893)]
COG0305	COG1595	Nmul_A1947	Nmul_A1947	replicative DNA helicase	Nmul_A1051	Nmul_A1051	sigma-24 (FecI-like)	[TP0058-TP0092 (0.74082893)]
COG0290	COG1516	Nmul_A0488	Nmul_A0488	translation initiation factor IF-3	Nmul_A1340	Nmul_A1340	flagellar protein FliS	[TP0850-TP0943 (0.6225916)]
COG0228	COG0250	Nmul_A0569	rpsP	30S ribosomal protein S16	Nmul_A0754	Nmul_A0754	NusG antitermination factor	[TP0905-TP0236 (0.7099409)]
COG1595	COG1868	Nmul_A1839	Nmul_A1839	sigma-24 (FecI-like)	Nmul_A1352	Nmul_A1352	flagellar motor switch protein FliM	[TP0092-TP0721 (0.802411)]
COG1595	COG1868	Nmul_A1746	Nmul_A1746	sigma-24 (FecI-like)	Nmul_A1352	Nmul_A1352	flagellar motor switch protein FliM	[TP0092-TP0721 (0.802411)]
COG1595	COG1868	Nmul_A1051	Nmul_A1051	sigma-24 (FecI-like)	Nmul_A1352	Nmul_A1352	flagellar motor switch protein FliM	[TP0092-TP0721 (0.802411)]
COG0465	COG0532	Nmul_A1798	Nmul_A1798	ATP-dependent metalloprotease FtsH	Nmul_A1864	Nmul_A1864	translation initiation factor IF-2	[TP0330-TP0891 (0.8751731)]
COG0465	COG0532	Nmul_A0483	Nmul_A0483	ATP-dependent metalloprotease FtsH	Nmul_A1864	Nmul_A1864	translation initiation factor IF-2	[TP0330-TP0891 (0.8751731)]
COG1452	COG1488	Nmul_A0521	Nmul_A0521	Organic solvent tolerance protein	Nmul_A0907	Nmul_A0907	Nicotinate phosphoribosyltransferase related	[TP0515-TP0628 (0.6658587)]
COG0234	COG0445	Nmul_A2345	Nmul_A2345	Chaperonin Cpn10	Nmul_A2770	Nmul_A2770	glucose inhibited division protein A	[TP1013-TP0044 (0.813164)]
COG0326	COG0353	Nmul_A1109	htpG	Chaperone protein htpG (Heat shock protein htpG) (High temperature protein G)	Nmul_A1856	Nmul_A1856	recombination protein RecR	[TP0984-TP1004 (0.5573069)]
COG0265	COG1381	Nmul_A0510	Nmul_A0510	Peptidase S1C, Do	Nmul_A1757	Nmul_A1757	DNA repair protein RecO	[TP0773-TP0636 (0.870009)]
COG0265	COG1381	Nmul_A1749	Nmul_A1749	Peptidase S1C, Do	Nmul_A1757	Nmul_A1757	DNA repair protein RecO	[TP0773-TP0636 (0.870009)]
COG0265	COG1381	Nmul_A0807	Nmul_A0807	Peptidase S1 and S6, chymotrypsin/Hap	Nmul_A1757	Nmul_A1757	DNA repair protein RecO	[TP0773-TP0636 (0.870009)]
COG0265	COG1381	Nmul_A2676	Nmul_A2676	Peptidase S1 and S6, chymotrypsin/Hap	Nmul_A1757	Nmul_A1757	DNA repair protein RecO	[TP0773-TP0636 (0.870009)]
COG0265	COG1381	Nmul_A0017	Nmul_A0017	tetratricopeptide TPR_3	Nmul_A1757	Nmul_A1757	DNA repair protein RecO	[TP0773-TP0636 (0.870009)]
COG0457	COG0860	Nmul_A2707	Nmul_A2707	Kinesin light chain	Nmul_A2532	Nmul_A2532	N-acetylmuramoyl-L-alanine amidase	[TP0820-TP0247 (0.74644035), TP0067-TP0247 (0.79531366)]
COG0457	COG0860	Nmul_A1583	Nmul_A1583	Tetratricopeptide TPR_4	Nmul_A2532	Nmul_A2532	N-acetylmuramoyl-L-alanine amidase	[TP0820-TP0247 (0.74644035), TP0067-TP0247 (0.79531366)]
COG0457	COG0860	Nmul_A0586	Nmul_A0586	hypothetical protein	Nmul_A2532	Nmul_A2532	N-acetylmuramoyl-L-alanine amidase	[TP0820-TP0247 (0.74644035), TP0067-TP0247 (0.79531366)]
COG0457	COG0860	Nmul_A2441	Nmul_A2441	hypothetical protein	Nmul_A2532	Nmul_A2532	N-acetylmuramoyl-L-alanine amidase	[TP0820-TP0247 (0.74644035), TP0067-TP0247 (0.79531366)]
COG0457	COG0860	Nmul_A1735	Nmul_A1735	Tetratricopeptide TPR_4	Nmul_A2532	Nmul_A2532	N-acetylmuramoyl-L-alanine amidase	[TP0820-TP0247 (0.74644035), TP0067-TP0247 (0.79531366)]
COG0457	COG0860	Nmul_A0376	Nmul_A0376	Tetratricopeptide TPR_4	Nmul_A2532	Nmul_A2532	N-acetylmuramoyl-L-alanine amidase	[TP0820-TP0247 (0.74644035), TP0067-TP0247 (0.79531366)]
COG2201	COG4786	Nmul_A0334	Nmul_A0334	response regulator receiver (CheY-like)	Nmul_A1326	Nmul_A1326	hypothetical protein	[TP0631-TP0961 (0.5728655)]
COG0652	COG1749	Nmul_A1884	Nmul_A1884	Peptidylprolyl isomerase	Nmul_A1324	Nmul_A1324	hypothetical protein	[TP0947-TP0727 (0.6414869)]
COG0652	COG1749	Nmul_A1885	Nmul_A1885	Peptidylprolyl isomerase	Nmul_A1324	Nmul_A1324	hypothetical protein	[TP0947-TP0727 (0.6414869)]
COG1186	COG1925	Nmul_A2274	Nmul_A2274	peptide chain release factor 2	Nmul_A0219	Nmul_A0219	HPrNtr	[TP0576-TP0589 (0.79878455)]
COG1186	COG1925	Nmul_A2409	Nmul_A2409	Class I peptide chain release factor	Nmul_A0219	Nmul_A0219	HPrNtr	[TP0576-TP0589 (0.79878455)]
COG1749	COG2885	Nmul_A1324	Nmul_A1324	hypothetical protein	Nmul_A2713	Nmul_A2713	OmpA/MotB	[TP0727-TP0292 (0.89187646)]
COG1749	COG2885	Nmul_A1324	Nmul_A1324	hypothetical protein	Nmul_A2188	Nmul_A2188	OmpA/MotB	[TP0727-TP0292 (0.89187646)]
COG1749	COG2885	Nmul_A1324	Nmul_A1324	hypothetical protein	Nmul_A0749	Nmul_A0749	OmpA/MotB	[TP0727-TP0292 (0.89187646)]
COG1177	COG1558	Nmul_A0980	Nmul_A0980	Binding-protein-dependent transport systems	Nmul_A1322	Nmul_A1322	flagellar basal-body rod protein FlgC	[TP0654-TP0397 (0.7022186)]
COG0319	COG0333	Nmul_A2697	Nmul_A2697	hypothetical protein	Nmul_A1070	Nmul_A1070	ribosomal protein L32	[TP0650-TP0807 (0.80809164)]
COG0195	COG1643	Nmul_A1865	Nmul_A1865	NusA antitermination factor	Nmul_A1393	Nmul_A1393	ATP-dependent helicase HrpA	[TP0892-TP0526 (0.71912634)]
COG0216	COG0457	Nmul_A2641	Nmul_A2641	peptide chain release factor 1	Nmul_A0586	Nmul_A0586	hypothetical protein	[TP0051-TP0067 (0.7097377)]
COG0216	COG0457	Nmul_A2641	Nmul_A2641	peptide chain release factor 1	Nmul_A0376	Nmul_A0376	Tetratricopeptide TPR_4	[TP0051-TP0067 (0.7097377)]
COG0216	COG0457	Nmul_A2641	Nmul_A2641	peptide chain release factor 1	Nmul_A1583	Nmul_A1583	Tetratricopeptide TPR_4	[TP0051-TP0067 (0.7097377)]
COG0216	COG0457	Nmul_A2641	Nmul_A2641	peptide chain release factor 1	Nmul_A1735	Nmul_A1735	Tetratricopeptide TPR_4	[TP0051-TP0067 (0.7097377)]
COG0216	COG0457	Nmul_A2641	Nmul_A2641	peptide chain release factor 1	Nmul_A2441	Nmul_A2441	hypothetical protein	[TP0051-TP0067 (0.7097377)]
COG0216	COG0457	Nmul_A2641	Nmul_A2641	peptide chain release factor 1	Nmul_A2707	Nmul_A2707	Kinesin light chain	[TP0051-TP0067 (0.7097377)]
COG1360	COG4786	Nmul_A1308	Nmul_A1308	OmpA/MotB	Nmul_A1326	Nmul_A1326	hypothetical protein	[TP0724-TP0961 (0.729456)]
COG1360	COG4786	Nmul_A1315	Nmul_A1315	OmpA/MotB	Nmul_A1326	Nmul_A1326	hypothetical protein	[TP0724-TP0961 (0.729456)]
COG0687	COG0693	Nmul_A0979	Nmul_A0979	extracellular solute-binding protein, family 1	Nmul_A1370	Nmul_A1370	ThiJ/PfpI	[TP0655-TP0445 (0.5706956)]
COG0687	COG0693	Nmul_A0979	Nmul_A0979	extracellular solute-binding protein, family 1	Nmul_A1188	Nmul_A1188	Transcriptional regulator containing an amidase	[TP0655-TP0445 (0.5706956)]
COG0687	COG0693	Nmul_A0979	Nmul_A0979	extracellular solute-binding protein, family 1	Nmul_A1134	Nmul_A1134	ThiJ/PfpI	[TP0655-TP0445 (0.5706956)]
COG1352	COG2206	Nmul_A0330	Nmul_A0330	MCP methyltransferase, CheR-type	Nmul_A1663	Nmul_A1663	metal dependent phosphohydrolase	[TP0630-TP0877 (0.67253613)]
COG1385	COG2204	Nmul_A0379	Nmul_A0379	hypothetical protein	Nmul_A0389	Nmul_A0389	two component, sigma54 specific, transcriptional	[TP0032-TP0519 (0.67332727)]
COG1385	COG2204	Nmul_A0379	Nmul_A0379	hypothetical protein	Nmul_A2671	Nmul_A2671	two component, sigma54 specific, transcriptional	[TP0032-TP0519 (0.67332727)]
COG1385	COG2204	Nmul_A0379	Nmul_A0379	hypothetical protein	Nmul_A1161	Nmul_A1161	two component, sigma54 specific, transcriptional	[TP0032-TP0519 (0.67332727)]
COG0542	COG2204	Nmul_A1541	Nmul_A1541	ATPase with chaperone activity	Nmul_A2671	Nmul_A2671	two component, sigma54 specific, transcriptional	[TP0071-TP0519 (0.6908589)]
COG0542	COG2204	Nmul_A1541	Nmul_A1541	ATPase with chaperone activity	Nmul_A0389	Nmul_A0389	two component, sigma54 specific, transcriptional	[TP0071-TP0519 (0.6908589)]
COG0542	COG2204	Nmul_A2248	Nmul_A2248	ATPase with chaperone activity	Nmul_A2671	Nmul_A2671	two component, sigma54 specific, transcriptional	[TP0071-TP0519 (0.6908589)]
COG0542	COG2204	Nmul_A2248	Nmul_A2248	ATPase with chaperone activity	Nmul_A1161	Nmul_A1161	two component, sigma54 specific, transcriptional	[TP0071-TP0519 (0.6908589)]
COG0542	COG2204	Nmul_A1541	Nmul_A1541	ATPase with chaperone activity	Nmul_A1161	Nmul_A1161	two component, sigma54 specific, transcriptional	[TP0071-TP0519 (0.6908589)]
COG0542	COG2204	Nmul_A2248	Nmul_A2248	ATPase with chaperone activity	Nmul_A0389	Nmul_A0389	two component, sigma54 specific, transcriptional	[TP0071-TP0519 (0.6908589)]
COG0290	COG0457	Nmul_A0488	Nmul_A0488	translation initiation factor IF-3	Nmul_A1583	Nmul_A1583	Tetratricopeptide TPR_4	[TP0850-TP0095 (0.6947713)]
COG0290	COG0457	Nmul_A0488	Nmul_A0488	translation initiation factor IF-3	Nmul_A2441	Nmul_A2441	hypothetical protein	[TP0850-TP0095 (0.6947713)]
COG0290	COG0457	Nmul_A0488	Nmul_A0488	translation initiation factor IF-3	Nmul_A2707	Nmul_A2707	Kinesin light chain	[TP0850-TP0095 (0.6947713)]
COG0290	COG0457	Nmul_A0488	Nmul_A0488	translation initiation factor IF-3	Nmul_A0376	Nmul_A0376	Tetratricopeptide TPR_4	[TP0850-TP0095 (0.6947713)]
COG0290	COG0457	Nmul_A0488	Nmul_A0488	translation initiation factor IF-3	Nmul_A1735	Nmul_A1735	Tetratricopeptide TPR_4	[TP0850-TP0095 (0.6947713)]
COG0290	COG0457	Nmul_A0488	Nmul_A0488	translation initiation factor IF-3	Nmul_A0586	Nmul_A0586	hypothetical protein	[TP0850-TP0095 (0.6947713)]
COG0782	COG0860	Nmul_A0938	Nmul_A0938	GreA/GreB family elongation factor	Nmul_A2532	Nmul_A2532	N-acetylmuramoyl-L-alanine amidase	[TP0019-TP0247 (0.7668169)]
COG0782	COG0860	Nmul_A1871	Nmul_A1871	GreA/GreB family elongation factor	Nmul_A2532	Nmul_A2532	N-acetylmuramoyl-L-alanine amidase	[TP0019-TP0247 (0.7668169)]
COG0782	COG0860	Nmul_A0480	Nmul_A0480	GreA/GreB family elongation factor	Nmul_A2532	Nmul_A2532	N-acetylmuramoyl-L-alanine amidase	[TP0019-TP0247 (0.7668169)]
COG0255	COG1516	Nmul_A0775	Nmul_A0775	ribosomal protein L29	Nmul_A1340	Nmul_A1340	flagellar protein FliS	[TP0197-TP0943 (0.5311184)]
COG0220	COG0455	Nmul_A0069	trmB	tRNA (guanine-N(7)-)-methyltransferase (EC 2.1.1.33) (tRNA(m7G46)- methyltransferase)	Nmul_A1312	Nmul_A1312	putative MinD-related protein	[TP0464-TP0712 (0.7885255)]
COG0322	COG0353	Nmul_A1271	Nmul_A1271	excinuclease ABC, C subunit	Nmul_A1856	Nmul_A1856	recombination protein RecR	[TP0472-TP1004 (0.53674763)]
COG0322	COG0353	Nmul_A2002	Nmul_A2002	DNA polymerase III, epsilon subunit	Nmul_A1856	Nmul_A1856	recombination protein RecR	[TP0472-TP1004 (0.53674763)]
COG0771	COG1595	Nmul_A2496	Nmul_A2496	UDP-N-acetylmuramoylalanine--D-glutamate ligase	Nmul_A1839	Nmul_A1839	sigma-24 (FecI-like)	[TP0903-TP0092 (0.6651206)]
COG0771	COG1595	Nmul_A2496	Nmul_A2496	UDP-N-acetylmuramoylalanine--D-glutamate ligase	Nmul_A1051	Nmul_A1051	sigma-24 (FecI-like)	[TP0903-TP0092 (0.6651206)]
COG0771	COG1595	Nmul_A2496	Nmul_A2496	UDP-N-acetylmuramoylalanine--D-glutamate ligase	Nmul_A1746	Nmul_A1746	sigma-24 (FecI-like)	[TP0903-TP0092 (0.6651206)]
COG1677	COG1815	Nmul_A1344	Nmul_A1344	flagellar hook-basal body complex protein	Nmul_A1321	Nmul_A1321	flagellar basal-body rod protein FlgB	[TP0398-TP0396 (0.79194725)]
COG0188	COG0305	Nmul_A2189	Nmul_A2189	DNA gyrase, A subunit	Nmul_A1947	Nmul_A1947	replicative DNA helicase	[TP0005-TP0058 (0.73312306)]
COG0840	COG1344	Nmul_A0332	Nmul_A0332	methyl-accepting chemotaxis sensory transducer	Nmul_A1337	Nmul_A1337	Flagellin-like	[TP0640-TP0870 (0.6975479)]
COG0840	COG1344	Nmul_A0332	Nmul_A0332	methyl-accepting chemotaxis sensory transducer	Nmul_A1331	Nmul_A1331	Flagellin-like	[TP0640-TP0870 (0.6975479)]
COG1825	COG2812	Nmul_A0590	rplY	50S ribosomal protein L25 (General stress protein CTC)	Nmul_A1858	Nmul_A1858	DNA-directed DNA polymerase	[TP0372-TP1005 (0.6540257)]
COG0024	COG1121	Nmul_A2632	Nmul_A2632	methionine aminopeptidase, type I	Nmul_A1231	Nmul_A1231	ABC transporter related	[TP0842-TP0164 (0.77940726)]
COG0361	COG1214	Nmul_A0788	Nmul_A0788	translation initiation factor IF-1	Nmul_A2123	Nmul_A2123	Peptidase M22, glycoprotease	[TP0097-TP0876 (0.56457245)]
COG1643	COG2137	Nmul_A1393	Nmul_A1393	ATP-dependent helicase HrpA	Nmul_A0020	Nmul_A0020	Regulatory protein RecX	[TP0526-TP1023 (0.64955014)]
COG0255	COG1011	Nmul_A0775	Nmul_A0775	ribosomal protein L29	Nmul_A1707	Nmul_A1707	Haloacid dehalogenase-like hydrolase	[TP0197-TP0158 (0.6077605)]
COG1108	COG2239	Nmul_A1230	Nmul_A1230	ABC-3	Nmul_A0540	Nmul_A0540	magnesium transporter	[TP0165-TP0917 (0.5215956)]
COG2204	COG2204	Nmul_A2671	Nmul_A2671	two component, sigma54 specific, transcriptional	Nmul_A0389	Nmul_A0389	two component, sigma54 specific, transcriptional	[TP0519-TP0519 (0.65939915)]
COG2204	COG2204	Nmul_A0389	Nmul_A0389	two component, sigma54 specific, transcriptional	Nmul_A2671	Nmul_A2671	two component, sigma54 specific, transcriptional	[TP0519-TP0519 (0.65939915)]
COG2204	COG2204	Nmul_A0389	Nmul_A0389	two component, sigma54 specific, transcriptional	Nmul_A1161	Nmul_A1161	two component, sigma54 specific, transcriptional	[TP0519-TP0519 (0.65939915)]
COG2204	COG2204	Nmul_A1161	Nmul_A1161	two component, sigma54 specific, transcriptional	Nmul_A0389	Nmul_A0389	two component, sigma54 specific, transcriptional	[TP0519-TP0519 (0.65939915)]
COG2204	COG2204	Nmul_A2671	Nmul_A2671	two component, sigma54 specific, transcriptional	Nmul_A2671	Nmul_A2671	two component, sigma54 specific, transcriptional	[TP0519-TP0519 (0.65939915)]
COG2204	COG2204	Nmul_A1161	Nmul_A1161	two component, sigma54 specific, transcriptional	Nmul_A1161	Nmul_A1161	two component, sigma54 specific, transcriptional	[TP0519-TP0519 (0.65939915)]
COG2204	COG2204	Nmul_A2671	Nmul_A2671	two component, sigma54 specific, transcriptional	Nmul_A1161	Nmul_A1161	two component, sigma54 specific, transcriptional	[TP0519-TP0519 (0.65939915)]
COG2204	COG2204	Nmul_A1161	Nmul_A1161	two component, sigma54 specific, transcriptional	Nmul_A2671	Nmul_A2671	two component, sigma54 specific, transcriptional	[TP0519-TP0519 (0.65939915)]
COG2204	COG2204	Nmul_A0389	Nmul_A0389	two component, sigma54 specific, transcriptional	Nmul_A0389	Nmul_A0389	two component, sigma54 specific, transcriptional	[TP0519-TP0519 (0.65939915)]
COG0546	COG0739	Nmul_A2370	Nmul_A2370	Phosphoglycolate phosphatase (EC 3.1.3.18) (PGPase) (PGP)	Nmul_A2486	Nmul_A2486	Peptidase M23B	[TP0554-TP0782 (0.73069036)]
COG0546	COG0739	Nmul_A2185	Nmul_A2185	phosphoglycolate phosphatase	Nmul_A2486	Nmul_A2486	Peptidase M23B	[TP0554-TP0782 (0.73069036)]
COG0546	COG0739	Nmul_A0426	Nmul_A0426	Haloacid dehalogenase-like hydrolase	Nmul_A2486	Nmul_A2486	Peptidase M23B	[TP0554-TP0782 (0.73069036)]
COG0546	COG0739	Nmul_A0426	Nmul_A0426	Haloacid dehalogenase-like hydrolase	Nmul_A0497	Nmul_A0497	peptidase M23B	[TP0554-TP0782 (0.73069036)]
COG0546	COG0739	Nmul_A2185	Nmul_A2185	phosphoglycolate phosphatase	Nmul_A0497	Nmul_A0497	peptidase M23B	[TP0554-TP0782 (0.73069036)]
COG0546	COG0739	Nmul_A2185	Nmul_A2185	phosphoglycolate phosphatase	Nmul_A0554	Nmul_A0554	Peptidase M23B	[TP0554-TP0782 (0.73069036)]
COG0546	COG0739	Nmul_A2370	Nmul_A2370	Phosphoglycolate phosphatase (EC 3.1.3.18) (PGPase) (PGP)	Nmul_A0554	Nmul_A0554	Peptidase M23B	[TP0554-TP0782 (0.73069036)]
COG0546	COG0739	Nmul_A0426	Nmul_A0426	Haloacid dehalogenase-like hydrolase	Nmul_A0554	Nmul_A0554	Peptidase M23B	[TP0554-TP0782 (0.73069036)]
COG0546	COG0739	Nmul_A2370	Nmul_A2370	Phosphoglycolate phosphatase (EC 3.1.3.18) (PGPase) (PGP)	Nmul_A0497	Nmul_A0497	peptidase M23B	[TP0554-TP0782 (0.73069036)]
COG0242	COG1187	Nmul_A0394	Nmul_A0394	Peptide deformylase	Nmul_A1855	Nmul_A1855	Pseudouridine synthase, Rsu	[TP0757-TP0459 (0.5284328)]
COG0242	COG1187	Nmul_A0651	Nmul_A0651	Peptide deformylase	Nmul_A0263	Nmul_A0263	Pseudouridine synthase, Rsu	[TP0757-TP0459 (0.5284328)]
COG0242	COG1187	Nmul_A0651	Nmul_A0651	Peptide deformylase	Nmul_A1855	Nmul_A1855	Pseudouridine synthase, Rsu	[TP0757-TP0459 (0.5284328)]
COG0242	COG1187	Nmul_A0394	Nmul_A0394	Peptide deformylase	Nmul_A0263	Nmul_A0263	Pseudouridine synthase, Rsu	[TP0757-TP0459 (0.5284328)]
COG0457	COG0558	Nmul_A0586	Nmul_A0586	hypothetical protein	Nmul_A1272	Nmul_A1272	CDP-diacylglycerol--glycerol-3-phosphate	[TP0067-TP0730 (0.86096925)]
COG0457	COG0558	Nmul_A1735	Nmul_A1735	Tetratricopeptide TPR_4	Nmul_A1272	Nmul_A1272	CDP-diacylglycerol--glycerol-3-phosphate	[TP0067-TP0730 (0.86096925)]
COG0457	COG0558	Nmul_A0376	Nmul_A0376	Tetratricopeptide TPR_4	Nmul_A1272	Nmul_A1272	CDP-diacylglycerol--glycerol-3-phosphate	[TP0067-TP0730 (0.86096925)]
COG0457	COG0558	Nmul_A2707	Nmul_A2707	Kinesin light chain	Nmul_A0404	Nmul_A0404	CDP-alcohol phosphatidyltransferase	[TP0067-TP0730 (0.86096925)]
COG0457	COG0558	Nmul_A1735	Nmul_A1735	Tetratricopeptide TPR_4	Nmul_A0404	Nmul_A0404	CDP-alcohol phosphatidyltransferase	[TP0067-TP0730 (0.86096925)]
COG0457	COG0558	Nmul_A0586	Nmul_A0586	hypothetical protein	Nmul_A0404	Nmul_A0404	CDP-alcohol phosphatidyltransferase	[TP0067-TP0730 (0.86096925)]
COG0457	COG0558	Nmul_A2707	Nmul_A2707	Kinesin light chain	Nmul_A1272	Nmul_A1272	CDP-diacylglycerol--glycerol-3-phosphate	[TP0067-TP0730 (0.86096925)]
COG0457	COG0558	Nmul_A1583	Nmul_A1583	Tetratricopeptide TPR_4	Nmul_A1272	Nmul_A1272	CDP-diacylglycerol--glycerol-3-phosphate	[TP0067-TP0730 (0.86096925)]
COG0457	COG0558	Nmul_A1583	Nmul_A1583	Tetratricopeptide TPR_4	Nmul_A0404	Nmul_A0404	CDP-alcohol phosphatidyltransferase	[TP0067-TP0730 (0.86096925)]
COG0457	COG0558	Nmul_A2441	Nmul_A2441	hypothetical protein	Nmul_A1272	Nmul_A1272	CDP-diacylglycerol--glycerol-3-phosphate	[TP0067-TP0730 (0.86096925)]
COG0457	COG0558	Nmul_A2441	Nmul_A2441	hypothetical protein	Nmul_A0404	Nmul_A0404	CDP-alcohol phosphatidyltransferase	[TP0067-TP0730 (0.86096925)]
COG0457	COG0558	Nmul_A0376	Nmul_A0376	Tetratricopeptide TPR_4	Nmul_A0404	Nmul_A0404	CDP-alcohol phosphatidyltransferase	[TP0067-TP0730 (0.86096925)]
COG0020	COG1508	Nmul_A0661	Nmul_A0661	undecaprenyl diphosphate synthase	Nmul_A0084	Nmul_A0084	sigma-54 (RpoN)	[TP0603-TP0111 (0.79878455)]
COG0420	COG0739	Nmul_A0203	Nmul_A0203	nuclease SbcCD, D subunit	Nmul_A2486	Nmul_A2486	Peptidase M23B	[TP0626-TP0782 (0.7781429)]
COG0420	COG0739	Nmul_A0203	Nmul_A0203	nuclease SbcCD, D subunit	Nmul_A0554	Nmul_A0554	Peptidase M23B	[TP0626-TP0782 (0.7781429)]
COG0420	COG0739	Nmul_A0203	Nmul_A0203	nuclease SbcCD, D subunit	Nmul_A0497	Nmul_A0497	peptidase M23B	[TP0626-TP0782 (0.7781429)]
COG1385	COG2812	Nmul_A0379	Nmul_A0379	hypothetical protein	Nmul_A1858	Nmul_A1858	DNA-directed DNA polymerase	[TP0276-TP1005 (0.66627616)]
COG0217	COG0739	Nmul_A2722	Nmul_A2722	Protein of unknown function DUF28	Nmul_A2486	Nmul_A2486	Peptidase M23B	[TP0474-TP0864 (0.82349855)]
COG0217	COG0739	Nmul_A2722	Nmul_A2722	Protein of unknown function DUF28	Nmul_A0497	Nmul_A0497	peptidase M23B	[TP0474-TP0864 (0.82349855)]
COG0217	COG0739	Nmul_A2722	Nmul_A2722	Protein of unknown function DUF28	Nmul_A0554	Nmul_A0554	Peptidase M23B	[TP0474-TP0864 (0.82349855)]
COG0242	COG0254	Nmul_A0651	Nmul_A0651	Peptide deformylase	Nmul_A2086	Nmul_A2086	ribosomal protein L31	[TP0757-TP0255 (0.6434887)]
COG0242	COG0254	Nmul_A0394	Nmul_A0394	Peptide deformylase	Nmul_A2086	Nmul_A2086	ribosomal protein L31	[TP0757-TP0255 (0.6434887)]
COG0442	COG1466	Nmul_A0450	Nmul_A0450	prolyl-tRNA synthetase	Nmul_A0513	Nmul_A0513	DNA polymerase III, delta subunit	[TP0160-TP0588 (0.66563916)]
COG0847	COG1558	Nmul_A1618	Nmul_A1618	DNA polymerase III, epsilon subunit	Nmul_A1322	Nmul_A1322	flagellar basal-body rod protein FlgC	[TP0643-TP0397 (0.7022186)]
COG0305	COG0593	Nmul_A1947	Nmul_A1947	replicative DNA helicase	Nmul_A2616	Nmul_A2616	hypothetical protein	[TP0058-TP0001 (0.9013428)]
COG0305	COG0593	Nmul_A1947	Nmul_A1947	replicative DNA helicase	Nmul_A0001	Nmul_A0001	chromosomal replication initiator protein DnaA	[TP0058-TP0001 (0.9013428)]
COG0772	COG2239	Nmul_A0316	Nmul_A0316	Rod shape-determining protein RodA	Nmul_A0540	Nmul_A0540	magnesium transporter	[TP0501-TP0917 (0.53388965), TP0387-TP0917 (0.61041105)]
COG0772	COG2239	Nmul_A2495	Nmul_A2495	Cell cycle protein	Nmul_A0540	Nmul_A0540	magnesium transporter	[TP0501-TP0917 (0.53388965), TP0387-TP0917 (0.61041105)]
COG1766	COG2239	Nmul_A1345	Nmul_A1345	flagellar M-ring protein FliF	Nmul_A0540	Nmul_A0540	magnesium transporter	[TP0399-TP0917 (0.5059451)]
COG0178	COG1197	Nmul_A2229	Nmul_A2229	excinuclease ABC, A subunit	Nmul_A0639	Nmul_A0639	transcription-repair coupling factor	[TP0514-TP0344 (0.9414915)]
COG0264	COG0544	Nmul_A0658	tsf	translation elongation factor Ts	Nmul_A2341	Nmul_A2341	trigger factor	[TP0605-TP0506 (0.9100214)]
COG1344	COG1352	Nmul_A1331	Nmul_A1331	Flagellin-like	Nmul_A0330	Nmul_A0330	MCP methyltransferase, CheR-type	[TP0870-TP0630 (0.7476691)]
COG1344	COG1352	Nmul_A1337	Nmul_A1337	Flagellin-like	Nmul_A0330	Nmul_A0330	MCP methyltransferase, CheR-type	[TP0870-TP0630 (0.7476691)]
COG0495	COG1475	Nmul_A0511	Nmul_A0511	leucyl-tRNA synthetase	Nmul_A2465	Nmul_A2465	ParB-like nuclease	[TP0586-TP0271 (0.63095015)]
COG0495	COG1475	Nmul_A0511	Nmul_A0511	leucyl-tRNA synthetase	Nmul_A2767	Nmul_A2767	parB-like partition proteins	[TP0586-TP0271 (0.63095015)]
COG1352	COG1536	Nmul_A0330	Nmul_A0330	MCP methyltransferase, CheR-type	Nmul_A1346	Nmul_A1346	flagellar motor switch protein FliG	[TP0630-TP0026 (0.7604114)]
COG1344	COG1516	Nmul_A1331	Nmul_A1331	Flagellin-like	Nmul_A1340	Nmul_A1340	flagellar protein FliS	[TP0870-TP0943 (0.723277)]
COG1344	COG1516	Nmul_A1337	Nmul_A1337	Flagellin-like	Nmul_A1340	Nmul_A1340	flagellar protein FliS	[TP0870-TP0943 (0.723277)]
COG0099	COG0216	Nmul_A0789	rpsM	30S ribosomal protein S13	Nmul_A2641	Nmul_A2641	peptide chain release factor 1	[TP0210-TP0051 (0.8775348)]
COG0442	COG0552	Nmul_A0450	Nmul_A0450	prolyl-tRNA synthetase	Nmul_A2738	Nmul_A2738	signal recognition particle-docking protein	[TP0160-TP0578 (0.56216276)]
COG0242	COG0319	Nmul_A0394	Nmul_A0394	Peptide deformylase	Nmul_A2697	Nmul_A2697	hypothetical protein	[TP0757-TP0650 (0.630912)]
COG0242	COG0319	Nmul_A0651	Nmul_A0651	Peptide deformylase	Nmul_A2697	Nmul_A2697	hypothetical protein	[TP0757-TP0650 (0.630912)]
COG0178	COG0845	Nmul_A2229	Nmul_A2229	excinuclease ABC, A subunit	Nmul_A2107	Nmul_A2107	Secretion protein HlyD	[TP0514-TP0965 (0.87363523)]
COG0178	COG0845	Nmul_A2229	Nmul_A2229	excinuclease ABC, A subunit	Nmul_A1281	Nmul_A1281	Type I secretion membrane fusion protein, HlyD	[TP0514-TP0965 (0.87363523)]
COG0178	COG0845	Nmul_A2229	Nmul_A2229	excinuclease ABC, A subunit	Nmul_A0692	Nmul_A0692	Secretion protein HlyD	[TP0514-TP0965 (0.87363523)]
COG0178	COG0845	Nmul_A2229	Nmul_A2229	excinuclease ABC, A subunit	Nmul_A0923	Nmul_A0923	Secretion protein HlyD	[TP0514-TP0965 (0.87363523)]
COG0178	COG0845	Nmul_A2229	Nmul_A2229	excinuclease ABC, A subunit	Nmul_A1640	Nmul_A1640	Secretion protein HlyD	[TP0514-TP0965 (0.87363523)]
COG0178	COG0845	Nmul_A2229	Nmul_A2229	excinuclease ABC, A subunit	Nmul_A1841	Nmul_A1841	Secretion protein HlyD	[TP0514-TP0965 (0.87363523)]
COG0178	COG0845	Nmul_A2229	Nmul_A2229	excinuclease ABC, A subunit	Nmul_A0849	Nmul_A0849	Secretion protein HlyD	[TP0514-TP0965 (0.87363523)]
COG0178	COG0845	Nmul_A2229	Nmul_A2229	excinuclease ABC, A subunit	Nmul_A1407	Nmul_A1407	Secretion protein HlyD	[TP0514-TP0965 (0.87363523)]
COG0178	COG0845	Nmul_A2229	Nmul_A2229	excinuclease ABC, A subunit	Nmul_A1422	Nmul_A1422	Secretion protein HlyD	[TP0514-TP0965 (0.87363523)]
COG0178	COG0845	Nmul_A2229	Nmul_A2229	excinuclease ABC, A subunit	Nmul_A0042	Nmul_A0042	Secretion protein HlyD	[TP0514-TP0965 (0.87363523)]
COG0178	COG0845	Nmul_A2229	Nmul_A2229	excinuclease ABC, A subunit	Nmul_A0950	Nmul_A0950	Secretion protein HlyD	[TP0514-TP0965 (0.87363523)]
COG0178	COG0845	Nmul_A2229	Nmul_A2229	excinuclease ABC, A subunit	Nmul_A1971	Nmul_A1971	Secretion protein HlyD	[TP0514-TP0965 (0.87363523)]
COG0178	COG0845	Nmul_A2229	Nmul_A2229	excinuclease ABC, A subunit	Nmul_A1112	Nmul_A1112	Secretion protein HlyD	[TP0514-TP0965 (0.87363523)]
COG0178	COG0845	Nmul_A2229	Nmul_A2229	excinuclease ABC, A subunit	Nmul_A0689	Nmul_A0689	Secretion protein HlyD	[TP0514-TP0965 (0.87363523)]
COG0178	COG0845	Nmul_A2229	Nmul_A2229	excinuclease ABC, A subunit	Nmul_A1728	Nmul_A1728	Secretion protein HlyD	[TP0514-TP0965 (0.87363523)]
COG0457	COG0566	Nmul_A2707	Nmul_A2707	Kinesin light chain	Nmul_A1952	Nmul_A1952	RNA methyltransferase TrmH, group 3	[TP0095-TP0054 (0.73981166)]
COG0457	COG0566	Nmul_A2441	Nmul_A2441	hypothetical protein	Nmul_A1870	Nmul_A1870	tRNA/rRNA methyltransferase (SpoU)	[TP0095-TP0054 (0.73981166)]
COG0457	COG0566	Nmul_A0586	Nmul_A0586	hypothetical protein	Nmul_A1870	Nmul_A1870	tRNA/rRNA methyltransferase (SpoU)	[TP0095-TP0054 (0.73981166)]
COG0457	COG0566	Nmul_A0376	Nmul_A0376	Tetratricopeptide TPR_4	Nmul_A1952	Nmul_A1952	RNA methyltransferase TrmH, group 3	[TP0095-TP0054 (0.73981166)]
COG0457	COG0566	Nmul_A0376	Nmul_A0376	Tetratricopeptide TPR_4	Nmul_A1870	Nmul_A1870	tRNA/rRNA methyltransferase (SpoU)	[TP0095-TP0054 (0.73981166)]
COG0457	COG0566	Nmul_A1735	Nmul_A1735	Tetratricopeptide TPR_4	Nmul_A1952	Nmul_A1952	RNA methyltransferase TrmH, group 3	[TP0095-TP0054 (0.73981166)]
COG0457	COG0566	Nmul_A1583	Nmul_A1583	Tetratricopeptide TPR_4	Nmul_A1952	Nmul_A1952	RNA methyltransferase TrmH, group 3	[TP0095-TP0054 (0.73981166)]
COG0457	COG0566	Nmul_A2707	Nmul_A2707	Kinesin light chain	Nmul_A1870	Nmul_A1870	tRNA/rRNA methyltransferase (SpoU)	[TP0095-TP0054 (0.73981166)]
COG0457	COG0566	Nmul_A2441	Nmul_A2441	hypothetical protein	Nmul_A1952	Nmul_A1952	RNA methyltransferase TrmH, group 3	[TP0095-TP0054 (0.73981166)]
COG0457	COG0566	Nmul_A1583	Nmul_A1583	Tetratricopeptide TPR_4	Nmul_A1870	Nmul_A1870	tRNA/rRNA methyltransferase (SpoU)	[TP0095-TP0054 (0.73981166)]
COG0457	COG0566	Nmul_A0586	Nmul_A0586	hypothetical protein	Nmul_A1952	Nmul_A1952	RNA methyltransferase TrmH, group 3	[TP0095-TP0054 (0.73981166)]
COG0457	COG0566	Nmul_A1735	Nmul_A1735	Tetratricopeptide TPR_4	Nmul_A1870	Nmul_A1870	tRNA/rRNA methyltransferase (SpoU)	[TP0095-TP0054 (0.73981166)]
COG0465	COG0558	Nmul_A1798	Nmul_A1798	ATP-dependent metalloprotease FtsH	Nmul_A1272	Nmul_A1272	CDP-diacylglycerol--glycerol-3-phosphate	[TP0765-TP0256 (0.8653493)]
COG0465	COG0558	Nmul_A0483	Nmul_A0483	ATP-dependent metalloprotease FtsH	Nmul_A0404	Nmul_A0404	CDP-alcohol phosphatidyltransferase	[TP0765-TP0256 (0.8653493)]
COG0465	COG0558	Nmul_A1798	Nmul_A1798	ATP-dependent metalloprotease FtsH	Nmul_A0404	Nmul_A0404	CDP-alcohol phosphatidyltransferase	[TP0765-TP0256 (0.8653493)]
COG0465	COG0558	Nmul_A0483	Nmul_A0483	ATP-dependent metalloprotease FtsH	Nmul_A1272	Nmul_A1272	CDP-diacylglycerol--glycerol-3-phosphate	[TP0765-TP0256 (0.8653493)]
COG0024	COG0462	Nmul_A2632	Nmul_A2632	methionine aminopeptidase, type I	Nmul_A0589	Nmul_A0589	ribose-phosphate pyrophosphokinase	[TP0842-TP0294 (0.8762697)]
COG0125	COG0361	Nmul_A1387	Nmul_A1387	Thymidylate kinase	Nmul_A0788	Nmul_A0788	translation initiation factor IF-1	[TP0354-TP0097 (0.8382038)]
COG1536	COG1766	Nmul_A1346	Nmul_A1346	flagellar motor switch protein FliG	Nmul_A1345	Nmul_A1345	flagellar M-ring protein FliF	[TP0400-TP0399 (0.9198608), TP0026-TP0399 (0.9539454)]
COG0319	COG0787	Nmul_A2697	Nmul_A2697	hypothetical protein	Nmul_A2115	Nmul_A2115	alanine racemase	[TP0650-TP0681 (0.82058704)]
COG0215	COG1536	Nmul_A1881	cysS	Cysteinyl-tRNA synthetase (EC 6.1.1.16) (Cysteine--tRNA ligase) (CysRS)	Nmul_A1346	Nmul_A1346	flagellar motor switch protein FliG	[TP0091-TP0400 (0.6374247)]
COG0849	COG1595	Nmul_A2489	Nmul_A2489	cell division protein FtsA	Nmul_A1746	Nmul_A1746	sigma-24 (FecI-like)	[TP0389-TP0092 (0.66770643)]
COG0849	COG1595	Nmul_A2489	Nmul_A2489	cell division protein FtsA	Nmul_A1051	Nmul_A1051	sigma-24 (FecI-like)	[TP0389-TP0092 (0.66770643)]
COG0849	COG1595	Nmul_A2489	Nmul_A2489	cell division protein FtsA	Nmul_A1839	Nmul_A1839	sigma-24 (FecI-like)	[TP0389-TP0092 (0.66770643)]
COG0739	COG2204	Nmul_A0554	Nmul_A0554	Peptidase M23B	Nmul_A0389	Nmul_A0389	two component, sigma54 specific, transcriptional	[TP0706-TP0519 (0.80130965)]
COG0739	COG2204	Nmul_A0554	Nmul_A0554	Peptidase M23B	Nmul_A1161	Nmul_A1161	two component, sigma54 specific, transcriptional	[TP0706-TP0519 (0.80130965)]
COG0739	COG2204	Nmul_A0554	Nmul_A0554	Peptidase M23B	Nmul_A2671	Nmul_A2671	two component, sigma54 specific, transcriptional	[TP0706-TP0519 (0.80130965)]
COG0739	COG2204	Nmul_A0497	Nmul_A0497	peptidase M23B	Nmul_A0389	Nmul_A0389	two component, sigma54 specific, transcriptional	[TP0706-TP0519 (0.80130965)]
COG0739	COG2204	Nmul_A0497	Nmul_A0497	peptidase M23B	Nmul_A1161	Nmul_A1161	two component, sigma54 specific, transcriptional	[TP0706-TP0519 (0.80130965)]
COG0739	COG2204	Nmul_A2486	Nmul_A2486	Peptidase M23B	Nmul_A0389	Nmul_A0389	two component, sigma54 specific, transcriptional	[TP0706-TP0519 (0.80130965)]
COG0739	COG2204	Nmul_A0497	Nmul_A0497	peptidase M23B	Nmul_A2671	Nmul_A2671	two component, sigma54 specific, transcriptional	[TP0706-TP0519 (0.80130965)]
COG0739	COG2204	Nmul_A2486	Nmul_A2486	Peptidase M23B	Nmul_A2671	Nmul_A2671	two component, sigma54 specific, transcriptional	[TP0706-TP0519 (0.80130965)]
COG0739	COG2204	Nmul_A2486	Nmul_A2486	Peptidase M23B	Nmul_A1161	Nmul_A1161	two component, sigma54 specific, transcriptional	[TP0706-TP0519 (0.80130965)]
COG0036	COG2001	Nmul_A2371	Nmul_A2371	ribulose-phosphate 3-epimerase	Nmul_A2503	mraZ	hypothetical protein	[TP0945-TP0383 (0.685165)]
COG1108	COG1277	Nmul_A1230	Nmul_A1230	ABC-3	Nmul_A0584	Nmul_A0584	putative ABC-2 type transport system permease	[TP0165-TP0880 (0.79878455)]
COG0457	COG0495	Nmul_A2441	Nmul_A2441	hypothetical protein	Nmul_A0511	Nmul_A0511	leucyl-tRNA synthetase	[TP0067-TP0586 (0.714839)]
COG0457	COG0495	Nmul_A1583	Nmul_A1583	Tetratricopeptide TPR_4	Nmul_A0511	Nmul_A0511	leucyl-tRNA synthetase	[TP0067-TP0586 (0.714839)]
COG0457	COG0495	Nmul_A2707	Nmul_A2707	Kinesin light chain	Nmul_A0511	Nmul_A0511	leucyl-tRNA synthetase	[TP0067-TP0586 (0.714839)]
COG0457	COG0495	Nmul_A0376	Nmul_A0376	Tetratricopeptide TPR_4	Nmul_A0511	Nmul_A0511	leucyl-tRNA synthetase	[TP0067-TP0586 (0.714839)]
COG0457	COG0495	Nmul_A0586	Nmul_A0586	hypothetical protein	Nmul_A0511	Nmul_A0511	leucyl-tRNA synthetase	[TP0067-TP0586 (0.714839)]
COG0457	COG0495	Nmul_A1735	Nmul_A1735	Tetratricopeptide TPR_4	Nmul_A0511	Nmul_A0511	leucyl-tRNA synthetase	[TP0067-TP0586 (0.714839)]
COG0358	COG0457	Nmul_A2058	Nmul_A2058	DNA primase	Nmul_A1735	Nmul_A1735	Tetratricopeptide TPR_4	[TP0492-TP0648 (0.5111708)]
COG0358	COG0457	Nmul_A2058	Nmul_A2058	DNA primase	Nmul_A2707	Nmul_A2707	Kinesin light chain	[TP0492-TP0648 (0.5111708)]
COG0358	COG0457	Nmul_A2058	Nmul_A2058	DNA primase	Nmul_A0586	Nmul_A0586	hypothetical protein	[TP0492-TP0648 (0.5111708)]
COG0358	COG0457	Nmul_A2058	Nmul_A2058	DNA primase	Nmul_A1583	Nmul_A1583	Tetratricopeptide TPR_4	[TP0492-TP0648 (0.5111708)]
COG0358	COG0457	Nmul_A2058	Nmul_A2058	DNA primase	Nmul_A2441	Nmul_A2441	hypothetical protein	[TP0492-TP0648 (0.5111708)]
COG0358	COG0457	Nmul_A2058	Nmul_A2058	DNA primase	Nmul_A0376	Nmul_A0376	Tetratricopeptide TPR_4	[TP0492-TP0648 (0.5111708)]
COG0687	COG1558	Nmul_A0979	Nmul_A0979	extracellular solute-binding protein, family 1	Nmul_A1322	Nmul_A1322	flagellar basal-body rod protein FlgC	[TP0655-TP0397 (0.60331625)]
COG0766	COG1419	Nmul_A0886	murA	UDP-N-acetylglucosamine 1-carboxyvinyltransferase (EC 2.5.1.7) (Enoylpyruvate transferase) (UDP-N-acetylglucosamine enolpyruvyl transferase) (EPT)	Nmul_A1311	Nmul_A1311	GTP-binding signal recognition particle SRP54,	[TP0029-TP0713 (0.80866665)]
COG0795	COG1792	Nmul_A0403	Nmul_A0403	permease YjgP/YjgQ	Nmul_A0319	Nmul_A0319	rod shape-determining protein MreC	[TP0884-TP0498 (0.8374102)]
COG0795	COG1792	Nmul_A0402	Nmul_A0402	permease YjgP/YjgQ	Nmul_A0319	Nmul_A0319	rod shape-determining protein MreC	[TP0884-TP0498 (0.8374102)]
COG1317	COG1536	Nmul_A1347	Nmul_A1347	Flagellar assembly protein FliH	Nmul_A1346	Nmul_A1346	flagellar motor switch protein FliG	[TP0401-TP0026 (0.96139234)]
COG1214	COG1516	Nmul_A2123	Nmul_A2123	Peptidase M22, glycoprotease	Nmul_A1340	Nmul_A1340	flagellar protein FliS	[TP0876-TP0943 (0.57131183)]
COG0024	COG0125	Nmul_A2632	Nmul_A2632	methionine aminopeptidase, type I	Nmul_A1387	Nmul_A1387	Thymidylate kinase	[TP0842-TP0354 (0.8096375)]
COG1077	COG1426	Nmul_A0320	Nmul_A0320	cell shape determining protein, MreB/Mrl family	Nmul_A2378	Nmul_A2378	hypothetical protein	[TP0497-TP0334 (0.739115)]
COG0265	COG1430	Nmul_A0510	Nmul_A0510	Peptidase S1C, Do	Nmul_A2135	Nmul_A2135	Protein of unknown function DUF192	[TP0773-TP0087 (0.5241626)]
COG0265	COG1430	Nmul_A0017	Nmul_A0017	tetratricopeptide TPR_3	Nmul_A2135	Nmul_A2135	Protein of unknown function DUF192	[TP0773-TP0087 (0.5241626)]
COG0265	COG1430	Nmul_A0807	Nmul_A0807	Peptidase S1 and S6, chymotrypsin/Hap	Nmul_A2135	Nmul_A2135	Protein of unknown function DUF192	[TP0773-TP0087 (0.5241626)]
COG0265	COG1430	Nmul_A2676	Nmul_A2676	Peptidase S1 and S6, chymotrypsin/Hap	Nmul_A2135	Nmul_A2135	Protein of unknown function DUF192	[TP0773-TP0087 (0.5241626)]
COG0265	COG1430	Nmul_A1749	Nmul_A1749	Peptidase S1C, Do	Nmul_A2135	Nmul_A2135	Protein of unknown function DUF192	[TP0773-TP0087 (0.5241626)]
COG1291	COG1291	Nmul_A1307	Nmul_A1307	probable chemotaxis (motility protein A)	Nmul_A1307	Nmul_A1307	probable chemotaxis (motility protein A)	[TP0725-TP0725 (0.8044664)]
COG1291	COG1291	Nmul_A1314	Nmul_A1314	MotA/TolQ/ExbB proton channel	Nmul_A1314	Nmul_A1314	MotA/TolQ/ExbB proton channel	[TP0725-TP0725 (0.8044664)]
COG1291	COG1291	Nmul_A1314	Nmul_A1314	MotA/TolQ/ExbB proton channel	Nmul_A1307	Nmul_A1307	probable chemotaxis (motility protein A)	[TP0725-TP0725 (0.8044664)]
COG1291	COG1291	Nmul_A1307	Nmul_A1307	probable chemotaxis (motility protein A)	Nmul_A1314	Nmul_A1314	MotA/TolQ/ExbB proton channel	[TP0725-TP0725 (0.8044664)]
COG0275	COG1815	Nmul_A2502	Nmul_A2502	methyltransferase	Nmul_A1321	Nmul_A1321	flagellar basal-body rod protein FlgB	[TP0384-TP0396 (0.81050646)]
COG1536	COG1536	Nmul_A1346	Nmul_A1346	flagellar motor switch protein FliG	Nmul_A1346	Nmul_A1346	flagellar motor switch protein FliG	[TP0026-TP0400 (0.5928469)]
COG0457	COG0845	Nmul_A0376	Nmul_A0376	Tetratricopeptide TPR_4	Nmul_A0689	Nmul_A0689	Secretion protein HlyD	[TP0648-TP0965 (0.54118866)]
COG0457	COG0845	Nmul_A1583	Nmul_A1583	Tetratricopeptide TPR_4	Nmul_A1422	Nmul_A1422	Secretion protein HlyD	[TP0648-TP0965 (0.54118866)]
COG0457	COG0845	Nmul_A2707	Nmul_A2707	Kinesin light chain	Nmul_A2107	Nmul_A2107	Secretion protein HlyD	[TP0648-TP0965 (0.54118866)]
COG0457	COG0845	Nmul_A2441	Nmul_A2441	hypothetical protein	Nmul_A0692	Nmul_A0692	Secretion protein HlyD	[TP0648-TP0965 (0.54118866)]
COG0457	COG0845	Nmul_A0376	Nmul_A0376	Tetratricopeptide TPR_4	Nmul_A1728	Nmul_A1728	Secretion protein HlyD	[TP0648-TP0965 (0.54118866)]
COG0457	COG0845	Nmul_A1735	Nmul_A1735	Tetratricopeptide TPR_4	Nmul_A0923	Nmul_A0923	Secretion protein HlyD	[TP0648-TP0965 (0.54118866)]
COG0457	COG0845	Nmul_A0586	Nmul_A0586	hypothetical protein	Nmul_A1112	Nmul_A1112	Secretion protein HlyD	[TP0648-TP0965 (0.54118866)]
COG0457	COG0845	Nmul_A1583	Nmul_A1583	Tetratricopeptide TPR_4	Nmul_A1728	Nmul_A1728	Secretion protein HlyD	[TP0648-TP0965 (0.54118866)]
COG0457	COG0845	Nmul_A2441	Nmul_A2441	hypothetical protein	Nmul_A0849	Nmul_A0849	Secretion protein HlyD	[TP0648-TP0965 (0.54118866)]
COG0457	COG0845	Nmul_A0376	Nmul_A0376	Tetratricopeptide TPR_4	Nmul_A1112	Nmul_A1112	Secretion protein HlyD	[TP0648-TP0965 (0.54118866)]
COG0457	COG0845	Nmul_A0586	Nmul_A0586	hypothetical protein	Nmul_A0950	Nmul_A0950	Secretion protein HlyD	[TP0648-TP0965 (0.54118866)]
COG0457	COG0845	Nmul_A2707	Nmul_A2707	Kinesin light chain	Nmul_A1971	Nmul_A1971	Secretion protein HlyD	[TP0648-TP0965 (0.54118866)]
COG0457	COG0845	Nmul_A0586	Nmul_A0586	hypothetical protein	Nmul_A1281	Nmul_A1281	Type I secretion membrane fusion protein, HlyD	[TP0648-TP0965 (0.54118866)]
COG0457	COG0845	Nmul_A0376	Nmul_A0376	Tetratricopeptide TPR_4	Nmul_A0950	Nmul_A0950	Secretion protein HlyD	[TP0648-TP0965 (0.54118866)]
COG0457	COG0845	Nmul_A2441	Nmul_A2441	hypothetical protein	Nmul_A1640	Nmul_A1640	Secretion protein HlyD	[TP0648-TP0965 (0.54118866)]
COG0457	COG0845	Nmul_A2707	Nmul_A2707	Kinesin light chain	Nmul_A1728	Nmul_A1728	Secretion protein HlyD	[TP0648-TP0965 (0.54118866)]
COG0457	COG0845	Nmul_A2707	Nmul_A2707	Kinesin light chain	Nmul_A1407	Nmul_A1407	Secretion protein HlyD	[TP0648-TP0965 (0.54118866)]
COG0457	COG0845	Nmul_A1583	Nmul_A1583	Tetratricopeptide TPR_4	Nmul_A0692	Nmul_A0692	Secretion protein HlyD	[TP0648-TP0965 (0.54118866)]
COG0457	COG0845	Nmul_A1583	Nmul_A1583	Tetratricopeptide TPR_4	Nmul_A1640	Nmul_A1640	Secretion protein HlyD	[TP0648-TP0965 (0.54118866)]
COG0457	COG0845	Nmul_A2441	Nmul_A2441	hypothetical protein	Nmul_A0950	Nmul_A0950	Secretion protein HlyD	[TP0648-TP0965 (0.54118866)]
COG0457	COG0845	Nmul_A2441	Nmul_A2441	hypothetical protein	Nmul_A0923	Nmul_A0923	Secretion protein HlyD	[TP0648-TP0965 (0.54118866)]
COG0457	COG0845	Nmul_A0376	Nmul_A0376	Tetratricopeptide TPR_4	Nmul_A2107	Nmul_A2107	Secretion protein HlyD	[TP0648-TP0965 (0.54118866)]
COG0457	COG0845	Nmul_A0586	Nmul_A0586	hypothetical protein	Nmul_A0042	Nmul_A0042	Secretion protein HlyD	[TP0648-TP0965 (0.54118866)]
COG0457	COG0845	Nmul_A0376	Nmul_A0376	Tetratricopeptide TPR_4	Nmul_A0849	Nmul_A0849	Secretion protein HlyD	[TP0648-TP0965 (0.54118866)]
COG0457	COG0845	Nmul_A2441	Nmul_A2441	hypothetical protein	Nmul_A2107	Nmul_A2107	Secretion protein HlyD	[TP0648-TP0965 (0.54118866)]
COG0457	COG0845	Nmul_A2707	Nmul_A2707	Kinesin light chain	Nmul_A1640	Nmul_A1640	Secretion protein HlyD	[TP0648-TP0965 (0.54118866)]
COG0457	COG0845	Nmul_A2707	Nmul_A2707	Kinesin light chain	Nmul_A1112	Nmul_A1112	Secretion protein HlyD	[TP0648-TP0965 (0.54118866)]
COG0457	COG0845	Nmul_A1735	Nmul_A1735	Tetratricopeptide TPR_4	Nmul_A1728	Nmul_A1728	Secretion protein HlyD	[TP0648-TP0965 (0.54118866)]
COG0457	COG0845	Nmul_A0586	Nmul_A0586	hypothetical protein	Nmul_A1841	Nmul_A1841	Secretion protein HlyD	[TP0648-TP0965 (0.54118866)]
COG0457	COG0845	Nmul_A2441	Nmul_A2441	hypothetical protein	Nmul_A0042	Nmul_A0042	Secretion protein HlyD	[TP0648-TP0965 (0.54118866)]
COG0457	COG0845	Nmul_A0376	Nmul_A0376	Tetratricopeptide TPR_4	Nmul_A0042	Nmul_A0042	Secretion protein HlyD	[TP0648-TP0965 (0.54118866)]
COG0457	COG0845	Nmul_A1735	Nmul_A1735	Tetratricopeptide TPR_4	Nmul_A1640	Nmul_A1640	Secretion protein HlyD	[TP0648-TP0965 (0.54118866)]
COG0457	COG0845	Nmul_A0376	Nmul_A0376	Tetratricopeptide TPR_4	Nmul_A1407	Nmul_A1407	Secretion protein HlyD	[TP0648-TP0965 (0.54118866)]
COG0457	COG0845	Nmul_A0376	Nmul_A0376	Tetratricopeptide TPR_4	Nmul_A1640	Nmul_A1640	Secretion protein HlyD	[TP0648-TP0965 (0.54118866)]
COG0457	COG0845	Nmul_A1735	Nmul_A1735	Tetratricopeptide TPR_4	Nmul_A0689	Nmul_A0689	Secretion protein HlyD	[TP0648-TP0965 (0.54118866)]
COG0457	COG0845	Nmul_A1735	Nmul_A1735	Tetratricopeptide TPR_4	Nmul_A1841	Nmul_A1841	Secretion protein HlyD	[TP0648-TP0965 (0.54118866)]
COG0457	COG0845	Nmul_A0586	Nmul_A0586	hypothetical protein	Nmul_A1422	Nmul_A1422	Secretion protein HlyD	[TP0648-TP0965 (0.54118866)]
COG0457	COG0845	Nmul_A2441	Nmul_A2441	hypothetical protein	Nmul_A1971	Nmul_A1971	Secretion protein HlyD	[TP0648-TP0965 (0.54118866)]
COG0457	COG0845	Nmul_A1583	Nmul_A1583	Tetratricopeptide TPR_4	Nmul_A1281	Nmul_A1281	Type I secretion membrane fusion protein, HlyD	[TP0648-TP0965 (0.54118866)]
COG0457	COG0845	Nmul_A1583	Nmul_A1583	Tetratricopeptide TPR_4	Nmul_A0042	Nmul_A0042	Secretion protein HlyD	[TP0648-TP0965 (0.54118866)]
COG0457	COG0845	Nmul_A0376	Nmul_A0376	Tetratricopeptide TPR_4	Nmul_A1841	Nmul_A1841	Secretion protein HlyD	[TP0648-TP0965 (0.54118866)]
COG0457	COG0845	Nmul_A1583	Nmul_A1583	Tetratricopeptide TPR_4	Nmul_A1841	Nmul_A1841	Secretion protein HlyD	[TP0648-TP0965 (0.54118866)]
COG0457	COG0845	Nmul_A1583	Nmul_A1583	Tetratricopeptide TPR_4	Nmul_A2107	Nmul_A2107	Secretion protein HlyD	[TP0648-TP0965 (0.54118866)]
COG0457	COG0845	Nmul_A1583	Nmul_A1583	Tetratricopeptide TPR_4	Nmul_A1971	Nmul_A1971	Secretion protein HlyD	[TP0648-TP0965 (0.54118866)]
COG0457	COG0845	Nmul_A2707	Nmul_A2707	Kinesin light chain	Nmul_A0950	Nmul_A0950	Secretion protein HlyD	[TP0648-TP0965 (0.54118866)]
COG0457	COG0845	Nmul_A2441	Nmul_A2441	hypothetical protein	Nmul_A1112	Nmul_A1112	Secretion protein HlyD	[TP0648-TP0965 (0.54118866)]
COG0457	COG0845	Nmul_A1583	Nmul_A1583	Tetratricopeptide TPR_4	Nmul_A0923	Nmul_A0923	Secretion protein HlyD	[TP0648-TP0965 (0.54118866)]
COG0457	COG0845	Nmul_A1735	Nmul_A1735	Tetratricopeptide TPR_4	Nmul_A1281	Nmul_A1281	Type I secretion membrane fusion protein, HlyD	[TP0648-TP0965 (0.54118866)]
COG0457	COG0845	Nmul_A0376	Nmul_A0376	Tetratricopeptide TPR_4	Nmul_A0692	Nmul_A0692	Secretion protein HlyD	[TP0648-TP0965 (0.54118866)]
COG0457	COG0845	Nmul_A0586	Nmul_A0586	hypothetical protein	Nmul_A0849	Nmul_A0849	Secretion protein HlyD	[TP0648-TP0965 (0.54118866)]
COG0457	COG0845	Nmul_A2707	Nmul_A2707	Kinesin light chain	Nmul_A1281	Nmul_A1281	Type I secretion membrane fusion protein, HlyD	[TP0648-TP0965 (0.54118866)]
COG0457	COG0845	Nmul_A2707	Nmul_A2707	Kinesin light chain	Nmul_A0692	Nmul_A0692	Secretion protein HlyD	[TP0648-TP0965 (0.54118866)]
COG0457	COG0845	Nmul_A2707	Nmul_A2707	Kinesin light chain	Nmul_A0042	Nmul_A0042	Secretion protein HlyD	[TP0648-TP0965 (0.54118866)]
COG0457	COG0845	Nmul_A0586	Nmul_A0586	hypothetical protein	Nmul_A1728	Nmul_A1728	Secretion protein HlyD	[TP0648-TP0965 (0.54118866)]
COG0457	COG0845	Nmul_A0586	Nmul_A0586	hypothetical protein	Nmul_A2107	Nmul_A2107	Secretion protein HlyD	[TP0648-TP0965 (0.54118866)]
COG0457	COG0845	Nmul_A0586	Nmul_A0586	hypothetical protein	Nmul_A1407	Nmul_A1407	Secretion protein HlyD	[TP0648-TP0965 (0.54118866)]
COG0457	COG0845	Nmul_A2707	Nmul_A2707	Kinesin light chain	Nmul_A1841	Nmul_A1841	Secretion protein HlyD	[TP0648-TP0965 (0.54118866)]
COG0457	COG0845	Nmul_A1735	Nmul_A1735	Tetratricopeptide TPR_4	Nmul_A0042	Nmul_A0042	Secretion protein HlyD	[TP0648-TP0965 (0.54118866)]
COG0457	COG0845	Nmul_A1735	Nmul_A1735	Tetratricopeptide TPR_4	Nmul_A1407	Nmul_A1407	Secretion protein HlyD	[TP0648-TP0965 (0.54118866)]
COG0457	COG0845	Nmul_A1583	Nmul_A1583	Tetratricopeptide TPR_4	Nmul_A0950	Nmul_A0950	Secretion protein HlyD	[TP0648-TP0965 (0.54118866)]
COG0457	COG0845	Nmul_A0376	Nmul_A0376	Tetratricopeptide TPR_4	Nmul_A0923	Nmul_A0923	Secretion protein HlyD	[TP0648-TP0965 (0.54118866)]
COG0457	COG0845	Nmul_A1735	Nmul_A1735	Tetratricopeptide TPR_4	Nmul_A0692	Nmul_A0692	Secretion protein HlyD	[TP0648-TP0965 (0.54118866)]
COG0457	COG0845	Nmul_A0376	Nmul_A0376	Tetratricopeptide TPR_4	Nmul_A1281	Nmul_A1281	Type I secretion membrane fusion protein, HlyD	[TP0648-TP0965 (0.54118866)]
COG0457	COG0845	Nmul_A0586	Nmul_A0586	hypothetical protein	Nmul_A0689	Nmul_A0689	Secretion protein HlyD	[TP0648-TP0965 (0.54118866)]
COG0457	COG0845	Nmul_A2441	Nmul_A2441	hypothetical protein	Nmul_A0689	Nmul_A0689	Secretion protein HlyD	[TP0648-TP0965 (0.54118866)]
COG0457	COG0845	Nmul_A2707	Nmul_A2707	Kinesin light chain	Nmul_A0923	Nmul_A0923	Secretion protein HlyD	[TP0648-TP0965 (0.54118866)]
COG0457	COG0845	Nmul_A2441	Nmul_A2441	hypothetical protein	Nmul_A1281	Nmul_A1281	Type I secretion membrane fusion protein, HlyD	[TP0648-TP0965 (0.54118866)]
COG0457	COG0845	Nmul_A1735	Nmul_A1735	Tetratricopeptide TPR_4	Nmul_A0849	Nmul_A0849	Secretion protein HlyD	[TP0648-TP0965 (0.54118866)]
COG0457	COG0845	Nmul_A1583	Nmul_A1583	Tetratricopeptide TPR_4	Nmul_A0849	Nmul_A0849	Secretion protein HlyD	[TP0648-TP0965 (0.54118866)]
COG0457	COG0845	Nmul_A1583	Nmul_A1583	Tetratricopeptide TPR_4	Nmul_A0689	Nmul_A0689	Secretion protein HlyD	[TP0648-TP0965 (0.54118866)]
COG0457	COG0845	Nmul_A2707	Nmul_A2707	Kinesin light chain	Nmul_A0849	Nmul_A0849	Secretion protein HlyD	[TP0648-TP0965 (0.54118866)]
COG0457	COG0845	Nmul_A1735	Nmul_A1735	Tetratricopeptide TPR_4	Nmul_A1112	Nmul_A1112	Secretion protein HlyD	[TP0648-TP0965 (0.54118866)]
COG0457	COG0845	Nmul_A0586	Nmul_A0586	hypothetical protein	Nmul_A1971	Nmul_A1971	Secretion protein HlyD	[TP0648-TP0965 (0.54118866)]
COG0457	COG0845	Nmul_A0586	Nmul_A0586	hypothetical protein	Nmul_A1640	Nmul_A1640	Secretion protein HlyD	[TP0648-TP0965 (0.54118866)]
COG0457	COG0845	Nmul_A2441	Nmul_A2441	hypothetical protein	Nmul_A1841	Nmul_A1841	Secretion protein HlyD	[TP0648-TP0965 (0.54118866)]
COG0457	COG0845	Nmul_A1735	Nmul_A1735	Tetratricopeptide TPR_4	Nmul_A2107	Nmul_A2107	Secretion protein HlyD	[TP0648-TP0965 (0.54118866)]
COG0457	COG0845	Nmul_A2707	Nmul_A2707	Kinesin light chain	Nmul_A1422	Nmul_A1422	Secretion protein HlyD	[TP0648-TP0965 (0.54118866)]
COG0457	COG0845	Nmul_A1735	Nmul_A1735	Tetratricopeptide TPR_4	Nmul_A1971	Nmul_A1971	Secretion protein HlyD	[TP0648-TP0965 (0.54118866)]
COG0457	COG0845	Nmul_A2707	Nmul_A2707	Kinesin light chain	Nmul_A0689	Nmul_A0689	Secretion protein HlyD	[TP0648-TP0965 (0.54118866)]
COG0457	COG0845	Nmul_A0376	Nmul_A0376	Tetratricopeptide TPR_4	Nmul_A1422	Nmul_A1422	Secretion protein HlyD	[TP0648-TP0965 (0.54118866)]
COG0457	COG0845	Nmul_A1735	Nmul_A1735	Tetratricopeptide TPR_4	Nmul_A1422	Nmul_A1422	Secretion protein HlyD	[TP0648-TP0965 (0.54118866)]
COG0457	COG0845	Nmul_A1735	Nmul_A1735	Tetratricopeptide TPR_4	Nmul_A0950	Nmul_A0950	Secretion protein HlyD	[TP0648-TP0965 (0.54118866)]
COG0457	COG0845	Nmul_A0586	Nmul_A0586	hypothetical protein	Nmul_A0692	Nmul_A0692	Secretion protein HlyD	[TP0648-TP0965 (0.54118866)]
COG0457	COG0845	Nmul_A2441	Nmul_A2441	hypothetical protein	Nmul_A1422	Nmul_A1422	Secretion protein HlyD	[TP0648-TP0965 (0.54118866)]
COG0457	COG0845	Nmul_A0376	Nmul_A0376	Tetratricopeptide TPR_4	Nmul_A1971	Nmul_A1971	Secretion protein HlyD	[TP0648-TP0965 (0.54118866)]
COG0457	COG0845	Nmul_A1583	Nmul_A1583	Tetratricopeptide TPR_4	Nmul_A1112	Nmul_A1112	Secretion protein HlyD	[TP0648-TP0965 (0.54118866)]
COG0457	COG0845	Nmul_A1583	Nmul_A1583	Tetratricopeptide TPR_4	Nmul_A1407	Nmul_A1407	Secretion protein HlyD	[TP0648-TP0965 (0.54118866)]
COG0457	COG0845	Nmul_A2441	Nmul_A2441	hypothetical protein	Nmul_A1407	Nmul_A1407	Secretion protein HlyD	[TP0648-TP0965 (0.54118866)]
COG0457	COG0845	Nmul_A2441	Nmul_A2441	hypothetical protein	Nmul_A1728	Nmul_A1728	Secretion protein HlyD	[TP0648-TP0965 (0.54118866)]
COG0457	COG0845	Nmul_A0586	Nmul_A0586	hypothetical protein	Nmul_A0923	Nmul_A0923	Secretion protein HlyD	[TP0648-TP0965 (0.54118866)]
COG0760	COG2239	Nmul_A2114	Nmul_A2114	PpiC-type peptidyl-prolyl cis-trans isomerase	Nmul_A0540	Nmul_A0540	magnesium transporter	[TP1016-TP0917 (0.81817394)]
COG0760	COG2239	Nmul_A2336	Nmul_A2336	PpiC-type peptidyl-prolyl cis-trans isomerase	Nmul_A0540	Nmul_A0540	magnesium transporter	[TP1016-TP0917 (0.81817394)]
COG0760	COG2239	Nmul_A0520	Nmul_A0520	PpiC-type peptidyl-prolyl cis-trans isomerase	Nmul_A0540	Nmul_A0540	magnesium transporter	[TP1016-TP0917 (0.81817394)]
COG1749	COG1843	Nmul_A1324	Nmul_A1324	hypothetical protein	Nmul_A1323	Nmul_A1323	Flagellar hook capping protein	[TP0727-TP0728 (0.8651164)]
COG0782	COG1057	Nmul_A1871	Nmul_A1871	GreA/GreB family elongation factor	Nmul_A0360	Nmul_A0360	probable nicotinate-nucleotide	[TP0019-TP0741 (0.75909394)]
COG0782	COG1057	Nmul_A0480	Nmul_A0480	GreA/GreB family elongation factor	Nmul_A0360	Nmul_A0360	probable nicotinate-nucleotide	[TP0019-TP0741 (0.75909394)]
COG0782	COG1057	Nmul_A0938	Nmul_A0938	GreA/GreB family elongation factor	Nmul_A0360	Nmul_A0360	probable nicotinate-nucleotide	[TP0019-TP0741 (0.75909394)]
COG1516	COG1516	Nmul_A1340	Nmul_A1340	flagellar protein FliS	Nmul_A1340	Nmul_A1340	flagellar protein FliS	[TP0943-TP0943 (0.5311184)]
COG0817	COG1516	Nmul_A2721	Nmul_A2721	crossover junction endodeoxyribonuclease RuvC	Nmul_A1340	Nmul_A1340	flagellar protein FliS	[TP0517-TP0943 (0.5294325)]
COG1109	COG1157	Nmul_A1062	Nmul_A1062	Phosphomannomutase	Nmul_A1348	Nmul_A1348	ATPase FliI/YscN	[TP0413-TP0402 (0.78400123)]
COG1109	COG1157	Nmul_A0485	Nmul_A0485	phosphoglucosamine mutase	Nmul_A1348	Nmul_A1348	ATPase FliI/YscN	[TP0413-TP0402 (0.78400123)]
COG0090	COG1643	Nmul_A0770	rplB	50S ribosomal protein L2	Nmul_A1393	Nmul_A1393	ATP-dependent helicase HrpA	[TP0192-TP0526 (0.71912634)]
COG1987	COG2239	Nmul_A1356	Nmul_A1356	flagellar biosynthetic protein FliQ	Nmul_A0540	Nmul_A0540	magnesium transporter	[TP0717-TP0917 (0.53720385)]
COG0217	COG1235	Nmul_A2722	Nmul_A2722	Protein of unknown function DUF28	Nmul_A1139	Nmul_A1139	Beta-lactamase-like	[TP0474-TP0489 (0.71912634)]
COG0012	COG0188	Nmul_A0592	Nmul_A0592	GTP-binding protein, HSR1-related	Nmul_A2189	Nmul_A2189	DNA gyrase, A subunit	[TP0124-TP0005 (0.7149395)]
COG0324	COG1558	Nmul_A0092	Nmul_A0092	tRNA delta(2)-isopentenylpyrophosphate	Nmul_A1322	Nmul_A1322	flagellar basal-body rod protein FlgC	[TP0637-TP0397 (0.66148543)]
COG0457	COG1643	Nmul_A0586	Nmul_A0586	hypothetical protein	Nmul_A1393	Nmul_A1393	ATP-dependent helicase HrpA	[TP0067-TP0526 (0.80406195)]
COG0457	COG1643	Nmul_A0376	Nmul_A0376	Tetratricopeptide TPR_4	Nmul_A1393	Nmul_A1393	ATP-dependent helicase HrpA	[TP0067-TP0526 (0.80406195)]
COG0457	COG1643	Nmul_A1735	Nmul_A1735	Tetratricopeptide TPR_4	Nmul_A1393	Nmul_A1393	ATP-dependent helicase HrpA	[TP0067-TP0526 (0.80406195)]
COG0457	COG1643	Nmul_A2707	Nmul_A2707	Kinesin light chain	Nmul_A1393	Nmul_A1393	ATP-dependent helicase HrpA	[TP0067-TP0526 (0.80406195)]
COG0457	COG1643	Nmul_A1583	Nmul_A1583	Tetratricopeptide TPR_4	Nmul_A1393	Nmul_A1393	ATP-dependent helicase HrpA	[TP0067-TP0526 (0.80406195)]
COG0457	COG1643	Nmul_A2441	Nmul_A2441	hypothetical protein	Nmul_A1393	Nmul_A1393	ATP-dependent helicase HrpA	[TP0067-TP0526 (0.80406195)]
COG0840	COG1157	Nmul_A0332	Nmul_A0332	methyl-accepting chemotaxis sensory transducer	Nmul_A1348	Nmul_A1348	ATPase FliI/YscN	[TP0640-TP0402 (0.9180537)]
COG0462	COG0492	Nmul_A0589	Nmul_A0589	ribose-phosphate pyrophosphokinase	Nmul_A0023	Nmul_A0023	thioredoxin reductase	[TP0294-TP0814 (0.8323514)]
COG0462	COG0492	Nmul_A0589	Nmul_A0589	ribose-phosphate pyrophosphokinase	Nmul_A1516	Nmul_A1516	FAD-dependent pyridine nucleotide-disulphide	[TP0294-TP0814 (0.8323514)]
COG0124	COG0254	Nmul_A2376	Nmul_A2376	histidyl-tRNA synthetase	Nmul_A2086	Nmul_A2086	ribosomal protein L31	[TP0641-TP0255 (0.65973145)]
COG0178	COG0272	Nmul_A2229	Nmul_A2229	excinuclease ABC, A subunit	Nmul_A0647	Nmul_A0647	DNA ligase, NAD-dependent	[TP0514-TP0634 (0.7537598)]
COG0495	COG1558	Nmul_A0511	Nmul_A0511	leucyl-tRNA synthetase	Nmul_A1322	Nmul_A1322	flagellar basal-body rod protein FlgC	[TP0586-TP0397 (0.60331625)]
COG1192	COG2214	Nmul_A2768	Nmul_A2768	Cobyrinic acid a,c-diamide synthase	Nmul_A1520	Nmul_A1520	heat shock protein DnaJ-like	[TP0272-TP0843 (0.8210422)]
COG0608	COG1159	Nmul_A0640	Nmul_A0640	single-stranded-DNA-specific exonuclease RecJ	Nmul_A1754	Nmul_A1754	GTP-binding protein Era	[TP0704-TP0541 (0.7586372)]
COG0242	COG0263	Nmul_A0394	Nmul_A0394	Peptide deformylase	Nmul_A1843	proB	Glutamate 5-kinase (EC 2.7.2.11) (Gamma-glutamyl kinase) (GK)	[TP0757-TP0351 (0.5771584)]
COG0242	COG0263	Nmul_A0651	Nmul_A0651	Peptide deformylase	Nmul_A1843	proB	Glutamate 5-kinase (EC 2.7.2.11) (Gamma-glutamyl kinase) (GK)	[TP0757-TP0351 (0.5771584)]
COG0566	COG1589	Nmul_A1870	Nmul_A1870	tRNA/rRNA methyltransferase (SpoU)	Nmul_A2490	Nmul_A2490	Cell division protein FtsQ	[TP0109-TP0388 (0.8512026)]
COG0566	COG1589	Nmul_A1952	Nmul_A1952	RNA methyltransferase TrmH, group 3	Nmul_A2490	Nmul_A2490	Cell division protein FtsQ	[TP0109-TP0388 (0.8512026)]
COG0739	COG4786	Nmul_A2486	Nmul_A2486	Peptidase M23B	Nmul_A1326	Nmul_A1326	hypothetical protein	[TP0782-TP0961 (0.69582695)]
COG0739	COG4786	Nmul_A0554	Nmul_A0554	Peptidase M23B	Nmul_A1326	Nmul_A1326	hypothetical protein	[TP0782-TP0961 (0.69582695)]
COG0739	COG4786	Nmul_A0497	Nmul_A0497	peptidase M23B	Nmul_A1326	Nmul_A1326	hypothetical protein	[TP0782-TP0961 (0.69582695)]
COG0124	COG0546	Nmul_A2376	Nmul_A2376	histidyl-tRNA synthetase	Nmul_A2370	Nmul_A2370	Phosphoglycolate phosphatase (EC 3.1.3.18) (PGPase) (PGP)	[TP0641-TP0554 (0.5196431)]
COG0124	COG0546	Nmul_A2376	Nmul_A2376	histidyl-tRNA synthetase	Nmul_A0426	Nmul_A0426	Haloacid dehalogenase-like hydrolase	[TP0641-TP0554 (0.5196431)]
COG0124	COG0546	Nmul_A2376	Nmul_A2376	histidyl-tRNA synthetase	Nmul_A2185	Nmul_A2185	phosphoglycolate phosphatase	[TP0641-TP0554 (0.5196431)]
COG0495	COG2882	Nmul_A0511	Nmul_A0511	leucyl-tRNA synthetase	Nmul_A1349	Nmul_A1349	Flagellar FliJ and related	[TP0586-TP0403 (0.64541596)]
COG0457	COG2204	Nmul_A1735	Nmul_A1735	Tetratricopeptide TPR_4	Nmul_A0389	Nmul_A0389	two component, sigma54 specific, transcriptional	[TP0067-TP0519 (0.7741208)]
COG0457	COG2204	Nmul_A1735	Nmul_A1735	Tetratricopeptide TPR_4	Nmul_A1161	Nmul_A1161	two component, sigma54 specific, transcriptional	[TP0067-TP0519 (0.7741208)]
COG0457	COG2204	Nmul_A0586	Nmul_A0586	hypothetical protein	Nmul_A2671	Nmul_A2671	two component, sigma54 specific, transcriptional	[TP0067-TP0519 (0.7741208)]
COG0457	COG2204	Nmul_A1735	Nmul_A1735	Tetratricopeptide TPR_4	Nmul_A2671	Nmul_A2671	two component, sigma54 specific, transcriptional	[TP0067-TP0519 (0.7741208)]
COG0457	COG2204	Nmul_A0376	Nmul_A0376	Tetratricopeptide TPR_4	Nmul_A1161	Nmul_A1161	two component, sigma54 specific, transcriptional	[TP0067-TP0519 (0.7741208)]
COG0457	COG2204	Nmul_A1583	Nmul_A1583	Tetratricopeptide TPR_4	Nmul_A2671	Nmul_A2671	two component, sigma54 specific, transcriptional	[TP0067-TP0519 (0.7741208)]
COG0457	COG2204	Nmul_A2441	Nmul_A2441	hypothetical protein	Nmul_A2671	Nmul_A2671	two component, sigma54 specific, transcriptional	[TP0067-TP0519 (0.7741208)]
COG0457	COG2204	Nmul_A0376	Nmul_A0376	Tetratricopeptide TPR_4	Nmul_A2671	Nmul_A2671	two component, sigma54 specific, transcriptional	[TP0067-TP0519 (0.7741208)]
COG0457	COG2204	Nmul_A2707	Nmul_A2707	Kinesin light chain	Nmul_A1161	Nmul_A1161	two component, sigma54 specific, transcriptional	[TP0067-TP0519 (0.7741208)]
COG0457	COG2204	Nmul_A2441	Nmul_A2441	hypothetical protein	Nmul_A1161	Nmul_A1161	two component, sigma54 specific, transcriptional	[TP0067-TP0519 (0.7741208)]
COG0457	COG2204	Nmul_A1583	Nmul_A1583	Tetratricopeptide TPR_4	Nmul_A1161	Nmul_A1161	two component, sigma54 specific, transcriptional	[TP0067-TP0519 (0.7741208)]
COG0457	COG2204	Nmul_A2707	Nmul_A2707	Kinesin light chain	Nmul_A0389	Nmul_A0389	two component, sigma54 specific, transcriptional	[TP0067-TP0519 (0.7741208)]
COG0457	COG2204	Nmul_A2441	Nmul_A2441	hypothetical protein	Nmul_A0389	Nmul_A0389	two component, sigma54 specific, transcriptional	[TP0067-TP0519 (0.7741208)]
COG0457	COG2204	Nmul_A2707	Nmul_A2707	Kinesin light chain	Nmul_A2671	Nmul_A2671	two component, sigma54 specific, transcriptional	[TP0067-TP0519 (0.7741208)]
COG0457	COG2204	Nmul_A1583	Nmul_A1583	Tetratricopeptide TPR_4	Nmul_A0389	Nmul_A0389	two component, sigma54 specific, transcriptional	[TP0067-TP0519 (0.7741208)]
COG0457	COG2204	Nmul_A0586	Nmul_A0586	hypothetical protein	Nmul_A0389	Nmul_A0389	two component, sigma54 specific, transcriptional	[TP0067-TP0519 (0.7741208)]
COG0457	COG2204	Nmul_A0376	Nmul_A0376	Tetratricopeptide TPR_4	Nmul_A0389	Nmul_A0389	two component, sigma54 specific, transcriptional	[TP0067-TP0519 (0.7741208)]
COG0457	COG2204	Nmul_A0586	Nmul_A0586	hypothetical protein	Nmul_A1161	Nmul_A1161	two component, sigma54 specific, transcriptional	[TP0067-TP0519 (0.7741208)]
COG0526	COG1843	Nmul_A2454	Nmul_A2454	DSBA oxidoreductase	Nmul_A1323	Nmul_A1323	Flagellar hook capping protein	[TP0100-TP0728 (0.58155864)]
COG0526	COG1843	Nmul_A0378	Nmul_A0378	hypothetical protein	Nmul_A1323	Nmul_A1323	Flagellar hook capping protein	[TP0100-TP0728 (0.58155864)]
COG0526	COG1843	Nmul_A2084	Nmul_A2084	thioredoxin	Nmul_A1323	Nmul_A1323	Flagellar hook capping protein	[TP0100-TP0728 (0.58155864)]
COG0526	COG1843	Nmul_A1750	Nmul_A1750	Glutaredoxin 2	Nmul_A1323	Nmul_A1323	Flagellar hook capping protein	[TP0100-TP0728 (0.58155864)]
COG0526	COG1843	Nmul_A1333	Nmul_A1333	hypothetical protein	Nmul_A1323	Nmul_A1323	Flagellar hook capping protein	[TP0100-TP0728 (0.58155864)]
COG0526	COG1843	Nmul_A0182	Nmul_A0182	hypothetical protein	Nmul_A1323	Nmul_A1323	Flagellar hook capping protein	[TP0100-TP0728 (0.58155864)]
COG0526	COG1843	Nmul_A0197	Nmul_A0197	hypothetical protein	Nmul_A1323	Nmul_A1323	Flagellar hook capping protein	[TP0100-TP0728 (0.58155864)]
COG0526	COG1843	Nmul_A1208	Nmul_A1208	periplasmic protein thiol	Nmul_A1323	Nmul_A1323	Flagellar hook capping protein	[TP0100-TP0728 (0.58155864)]
COG0526	COG1843	Nmul_A2682	Nmul_A2682	thioredoxin	Nmul_A1323	Nmul_A1323	Flagellar hook capping protein	[TP0100-TP0728 (0.58155864)]
COG0526	COG1843	Nmul_A0053	Nmul_A0053	thioredoxin	Nmul_A1323	Nmul_A1323	Flagellar hook capping protein	[TP0100-TP0728 (0.58155864)]
COG0526	COG1843	Nmul_A0451	Nmul_A0451	Thiol-disulfide isomerase and thioredoxins-like	Nmul_A1323	Nmul_A1323	Flagellar hook capping protein	[TP0100-TP0728 (0.58155864)]
COG0768	COG1344	Nmul_A2500	Nmul_A2500	Peptidoglycan glycosyltransferase	Nmul_A1331	Nmul_A1331	Flagellin-like	[TP0760-TP0870 (0.7190043)]
COG0768	COG1344	Nmul_A0317	Nmul_A0317	Peptidoglycan glycosyltransferase	Nmul_A1337	Nmul_A1337	Flagellin-like	[TP0760-TP0870 (0.7190043)]
COG0768	COG1344	Nmul_A0317	Nmul_A0317	Peptidoglycan glycosyltransferase	Nmul_A1331	Nmul_A1331	Flagellin-like	[TP0760-TP0870 (0.7190043)]
COG0768	COG1344	Nmul_A2500	Nmul_A2500	Peptidoglycan glycosyltransferase	Nmul_A1337	Nmul_A1337	Flagellin-like	[TP0760-TP0870 (0.7190043)]
COG1121	COG2204	Nmul_A1231	Nmul_A1231	ABC transporter related	Nmul_A1161	Nmul_A1161	two component, sigma54 specific, transcriptional	[TP0035-TP0519 (0.5085169)]
COG1121	COG2204	Nmul_A1231	Nmul_A1231	ABC transporter related	Nmul_A0389	Nmul_A0389	two component, sigma54 specific, transcriptional	[TP0035-TP0519 (0.5085169)]
COG1121	COG2204	Nmul_A1231	Nmul_A1231	ABC transporter related	Nmul_A2671	Nmul_A2671	two component, sigma54 specific, transcriptional	[TP0035-TP0519 (0.5085169)]
COG0528	COG4591	Nmul_A0659	Nmul_A0659	Uridylate kinase	Nmul_A0369	Nmul_A0369	Protein of unknown function DUF214	[TP0099-TP0580 (0.8561369)]
COG0528	COG4591	Nmul_A0659	Nmul_A0659	Uridylate kinase	Nmul_A0370	Nmul_A0370	Protein of unknown function DUF214	[TP0099-TP0580 (0.8561369)]
COG0528	COG4591	Nmul_A0659	Nmul_A0659	Uridylate kinase	Nmul_A2509	Nmul_A2509	Lipoprotein releasing system, transmembrane	[TP0099-TP0580 (0.8561369)]
COG0228	COG0546	Nmul_A0569	rpsP	30S ribosomal protein S16	Nmul_A2370	Nmul_A2370	Phosphoglycolate phosphatase (EC 3.1.3.18) (PGPase) (PGP)	[TP0905-TP0554 (0.5352583)]
COG0228	COG0546	Nmul_A0569	rpsP	30S ribosomal protein S16	Nmul_A2185	Nmul_A2185	phosphoglycolate phosphatase	[TP0905-TP0554 (0.5352583)]
COG0228	COG0546	Nmul_A0569	rpsP	30S ribosomal protein S16	Nmul_A0426	Nmul_A0426	Haloacid dehalogenase-like hydrolase	[TP0905-TP0554 (0.5352583)]
COG0503	COG1488	Nmul_A0935	Nmul_A0935	adenine phosphoribosyltransferase	Nmul_A0907	Nmul_A0907	Nicotinate phosphoribosyltransferase related	[TP1039-TP0628 (0.6658587)]
COG0770	COG2001	Nmul_A2498	Nmul_A2498	UDP-N-acetylmuramoylalanyl-D-glutamyl-2,	Nmul_A2503	mraZ	hypothetical protein	[TP0386-TP0383 (0.8315325)]
COG0051	COG2204	Nmul_A0766	rpsJ	30S ribosomal protein S10	Nmul_A2671	Nmul_A2671	two component, sigma54 specific, transcriptional	[TP0188-TP0519 (0.6307204)]
COG0051	COG2204	Nmul_A0766	rpsJ	30S ribosomal protein S10	Nmul_A0389	Nmul_A0389	two component, sigma54 specific, transcriptional	[TP0188-TP0519 (0.6307204)]
COG0051	COG2204	Nmul_A0766	rpsJ	30S ribosomal protein S10	Nmul_A1161	Nmul_A1161	two component, sigma54 specific, transcriptional	[TP0188-TP0519 (0.6307204)]
COG0249	COG0546	Nmul_A0670	Nmul_A0670	DNA mismatch repair protein MutS	Nmul_A2185	Nmul_A2185	phosphoglycolate phosphatase	[TP0328-TP0554 (0.5196431)]
COG0249	COG0546	Nmul_A2282	Nmul_A2282	DNA mismatch repair protein MutS-like	Nmul_A2185	Nmul_A2185	phosphoglycolate phosphatase	[TP0328-TP0554 (0.5196431)]
COG0249	COG0546	Nmul_A0670	Nmul_A0670	DNA mismatch repair protein MutS	Nmul_A0426	Nmul_A0426	Haloacid dehalogenase-like hydrolase	[TP0328-TP0554 (0.5196431)]
COG0249	COG0546	Nmul_A2282	Nmul_A2282	DNA mismatch repair protein MutS-like	Nmul_A0426	Nmul_A0426	Haloacid dehalogenase-like hydrolase	[TP0328-TP0554 (0.5196431)]
COG0249	COG0546	Nmul_A0670	Nmul_A0670	DNA mismatch repair protein MutS	Nmul_A2370	Nmul_A2370	Phosphoglycolate phosphatase (EC 3.1.3.18) (PGPase) (PGP)	[TP0328-TP0554 (0.5196431)]
COG0249	COG0546	Nmul_A2282	Nmul_A2282	DNA mismatch repair protein MutS-like	Nmul_A2370	Nmul_A2370	Phosphoglycolate phosphatase (EC 3.1.3.18) (PGPase) (PGP)	[TP0328-TP0554 (0.5196431)]
COG0234	COG0803	Nmul_A2345	Nmul_A2345	Chaperonin Cpn10	Nmul_A1232	Nmul_A1232	Periplasmic solute binding protein	[TP1013-TP0163 (0.67160416)]
COG0162	COG2834	Nmul_A0502	tyrS	Tyrosyl-tRNA synthetase (EC 6.1.1.1) (Tyrosine--tRNA ligase) (TyrRS)	Nmul_A0178	Nmul_A0178	outer membrane lipoprotein carrier protein LolA	[TP0834-TP0333 (0.5313641)]
COG0342	COG0546	Nmul_A2427	Nmul_A2427	protein-export membrane protein SecD	Nmul_A0426	Nmul_A0426	Haloacid dehalogenase-like hydrolase	[TP0410-TP0554 (0.6160348)]
COG0342	COG0546	Nmul_A2427	Nmul_A2427	protein-export membrane protein SecD	Nmul_A2185	Nmul_A2185	phosphoglycolate phosphatase	[TP0410-TP0554 (0.6160348)]
COG0342	COG0546	Nmul_A2427	Nmul_A2427	protein-export membrane protein SecD	Nmul_A2370	Nmul_A2370	Phosphoglycolate phosphatase (EC 3.1.3.18) (PGPase) (PGP)	[TP0410-TP0554 (0.6160348)]
COG0457	COG1536	Nmul_A1735	Nmul_A1735	Tetratricopeptide TPR_4	Nmul_A1346	Nmul_A1346	flagellar motor switch protein FliG	[TP0648-TP0400 (0.69805074)]
COG0457	COG1536	Nmul_A0586	Nmul_A0586	hypothetical protein	Nmul_A1346	Nmul_A1346	flagellar motor switch protein FliG	[TP0648-TP0400 (0.69805074)]
COG0457	COG1536	Nmul_A1583	Nmul_A1583	Tetratricopeptide TPR_4	Nmul_A1346	Nmul_A1346	flagellar motor switch protein FliG	[TP0648-TP0400 (0.69805074)]
COG0457	COG1536	Nmul_A2441	Nmul_A2441	hypothetical protein	Nmul_A1346	Nmul_A1346	flagellar motor switch protein FliG	[TP0648-TP0400 (0.69805074)]
COG0457	COG1536	Nmul_A0376	Nmul_A0376	Tetratricopeptide TPR_4	Nmul_A1346	Nmul_A1346	flagellar motor switch protein FliG	[TP0648-TP0400 (0.69805074)]
COG0457	COG1536	Nmul_A2707	Nmul_A2707	Kinesin light chain	Nmul_A1346	Nmul_A1346	flagellar motor switch protein FliG	[TP0648-TP0400 (0.69805074)]
COG0227	COG0492	Nmul_A2139	Nmul_A2139	ribosomal protein L28	Nmul_A1516	Nmul_A1516	FAD-dependent pyridine nucleotide-disulphide	[TP0362-TP0814 (0.801083)]
COG0227	COG0492	Nmul_A2139	Nmul_A2139	ribosomal protein L28	Nmul_A0023	Nmul_A0023	thioredoxin reductase	[TP0362-TP0814 (0.801083)]
COG0051	COG1192	Nmul_A0766	rpsJ	30S ribosomal protein S10	Nmul_A2768	Nmul_A2768	Cobyrinic acid a,c-diamide synthase	[TP0188-TP0272 (0.7732025)]
COG0098	COG0803	Nmul_A0784	rpsE	30S ribosomal protein S5	Nmul_A1232	Nmul_A1232	Periplasmic solute binding protein	[TP0206-TP0163 (0.74372905)]
COG0249	COG0457	Nmul_A2282	Nmul_A2282	DNA mismatch repair protein MutS-like	Nmul_A1583	Nmul_A1583	Tetratricopeptide TPR_4	[TP0328-TP0095 (0.63719666)]
COG0249	COG0457	Nmul_A2282	Nmul_A2282	DNA mismatch repair protein MutS-like	Nmul_A1735	Nmul_A1735	Tetratricopeptide TPR_4	[TP0328-TP0095 (0.63719666)]
COG0249	COG0457	Nmul_A0670	Nmul_A0670	DNA mismatch repair protein MutS	Nmul_A1583	Nmul_A1583	Tetratricopeptide TPR_4	[TP0328-TP0095 (0.63719666)]
COG0249	COG0457	Nmul_A2282	Nmul_A2282	DNA mismatch repair protein MutS-like	Nmul_A2707	Nmul_A2707	Kinesin light chain	[TP0328-TP0095 (0.63719666)]
COG0249	COG0457	Nmul_A2282	Nmul_A2282	DNA mismatch repair protein MutS-like	Nmul_A0586	Nmul_A0586	hypothetical protein	[TP0328-TP0095 (0.63719666)]
COG0249	COG0457	Nmul_A2282	Nmul_A2282	DNA mismatch repair protein MutS-like	Nmul_A2441	Nmul_A2441	hypothetical protein	[TP0328-TP0095 (0.63719666)]
COG0249	COG0457	Nmul_A0670	Nmul_A0670	DNA mismatch repair protein MutS	Nmul_A0586	Nmul_A0586	hypothetical protein	[TP0328-TP0095 (0.63719666)]
COG0249	COG0457	Nmul_A2282	Nmul_A2282	DNA mismatch repair protein MutS-like	Nmul_A0376	Nmul_A0376	Tetratricopeptide TPR_4	[TP0328-TP0095 (0.63719666)]
COG0249	COG0457	Nmul_A0670	Nmul_A0670	DNA mismatch repair protein MutS	Nmul_A0376	Nmul_A0376	Tetratricopeptide TPR_4	[TP0328-TP0095 (0.63719666)]
COG0249	COG0457	Nmul_A0670	Nmul_A0670	DNA mismatch repair protein MutS	Nmul_A2707	Nmul_A2707	Kinesin light chain	[TP0328-TP0095 (0.63719666)]
COG0249	COG0457	Nmul_A0670	Nmul_A0670	DNA mismatch repair protein MutS	Nmul_A1735	Nmul_A1735	Tetratricopeptide TPR_4	[TP0328-TP0095 (0.63719666)]
COG0249	COG0457	Nmul_A0670	Nmul_A0670	DNA mismatch repair protein MutS	Nmul_A2441	Nmul_A2441	hypothetical protein	[TP0328-TP0095 (0.63719666)]
COG0442	COG0459	Nmul_A0450	Nmul_A0450	prolyl-tRNA synthetase	Nmul_A2344	Nmul_A2344	Chaperonin Cpn60/TCP-1	[TP0160-TP0030 (0.7719589)]
COG0255	COG1354	Nmul_A0775	Nmul_A0775	ribosomal protein L29	Nmul_A2318	Nmul_A2318	chromosome segregation and condensation protein	[TP0197-TP0691 (0.70609456)]
COG0341	COG2239	Nmul_A2426	Nmul_A2426	SecF protein	Nmul_A0540	Nmul_A0540	magnesium transporter	[TP0411-TP0917 (0.6093018)]
COG0036	COG1573	Nmul_A2371	Nmul_A2371	ribulose-phosphate 3-epimerase	Nmul_A2121	Nmul_A2121	phage SPO1 DNA polymerase-related protein	[TP0945-TP0229 (0.685165)]
COG0036	COG1573	Nmul_A2371	Nmul_A2371	ribulose-phosphate 3-epimerase	Nmul_A1269	Nmul_A1269	Uracil-DNA glycosylase superfamily	[TP0945-TP0229 (0.685165)]
COG0036	COG1573	Nmul_A2371	Nmul_A2371	ribulose-phosphate 3-epimerase	Nmul_A1286	Nmul_A1286	phage SPO1 DNA polymerase-related protein	[TP0945-TP0229 (0.685165)]
COG0217	COG0481	Nmul_A2722	Nmul_A2722	Protein of unknown function DUF28	Nmul_A1751	Nmul_A1751	Small GTP-binding protein domain	[TP0474-TP0510 (0.76600474)]
COG0178	COG0357	Nmul_A2229	Nmul_A2229	excinuclease ABC, A subunit	Nmul_A2769	Nmul_A2769	methyltransferase GidB	[TP0514-TP0946 (0.8569251)]
COG1815	COG1843	Nmul_A1321	Nmul_A1321	flagellar basal-body rod protein FlgB	Nmul_A1323	Nmul_A1323	Flagellar hook capping protein	[TP0396-TP0728 (0.83050734)]
COG0592	COG1580	Nmul_A0002	Nmul_A0002	DNA polymerase III, beta subunit	Nmul_A1351	Nmul_A1351	Flagellar basal body-associated protein FliL	[TP0002-TP0378 (0.79585755)]
COG0472	COG2239	Nmul_A0632	Nmul_A0632	Glycosyl transferase, family 4	Nmul_A0540	Nmul_A0540	magnesium transporter	[TP0345-TP0917 (0.5059451)]
COG0472	COG2239	Nmul_A2497	mraY	Phospho-N-acetylmuramoyl-pentapeptide-transferase (EC 2.7.8.13) (UDP- MurNAc-pentapeptide phosphotransferase)	Nmul_A0540	Nmul_A0540	magnesium transporter	[TP0345-TP0917 (0.5059451)]
COG0330	COG0772	Nmul_A1038	Nmul_A1038	Band 7 protein	Nmul_A0316	Nmul_A0316	Rod shape-determining protein RodA	[TP0113-TP0501 (0.70068353)]
COG0330	COG0772	Nmul_A0445	Nmul_A0445	HflK protein	Nmul_A2495	Nmul_A2495	Cell cycle protein	[TP0113-TP0501 (0.70068353)]
COG0330	COG0772	Nmul_A1038	Nmul_A1038	Band 7 protein	Nmul_A2495	Nmul_A2495	Cell cycle protein	[TP0113-TP0501 (0.70068353)]
COG0330	COG0772	Nmul_A0444	Nmul_A0444	HflC protein	Nmul_A0316	Nmul_A0316	Rod shape-determining protein RodA	[TP0113-TP0501 (0.70068353)]
COG0330	COG0772	Nmul_A0444	Nmul_A0444	HflC protein	Nmul_A2495	Nmul_A2495	Cell cycle protein	[TP0113-TP0501 (0.70068353)]
COG0330	COG0772	Nmul_A0445	Nmul_A0445	HflK protein	Nmul_A0316	Nmul_A0316	Rod shape-determining protein RodA	[TP0113-TP0501 (0.70068353)]
COG0442	COG1843	Nmul_A0450	Nmul_A0450	prolyl-tRNA synthetase	Nmul_A1323	Nmul_A1323	Flagellar hook capping protein	[TP0160-TP0728 (0.50152636)]
COG0840	COG1558	Nmul_A0332	Nmul_A0332	methyl-accepting chemotaxis sensory transducer	Nmul_A1322	Nmul_A1322	flagellar basal-body rod protein FlgC	[TP0640-TP0397 (0.8569927)]
COG0267	COG2137	Nmul_A2140	Nmul_A2140	ribosomal protein L33	Nmul_A0020	Nmul_A0020	Regulatory protein RecX	[TP0234-TP1023 (0.5769722)]
COG1109	COG1488	Nmul_A0485	Nmul_A0485	phosphoglucosamine mutase	Nmul_A0907	Nmul_A0907	Nicotinate phosphoribosyltransferase related	[TP0413-TP0628 (0.6598422)]
COG1109	COG1488	Nmul_A1062	Nmul_A1062	Phosphomannomutase	Nmul_A0907	Nmul_A0907	Nicotinate phosphoribosyltransferase related	[TP0413-TP0628 (0.6598422)]
COG0465	COG2891	Nmul_A1798	Nmul_A1798	ATP-dependent metalloprotease FtsH	Nmul_A0318	Nmul_A0318	Rod shape-determining protein MreD	[TP0330-TP0499 (0.74372905)]
COG0465	COG2891	Nmul_A0483	Nmul_A0483	ATP-dependent metalloprotease FtsH	Nmul_A0318	Nmul_A0318	Rod shape-determining protein MreD	[TP0330-TP0499 (0.74372905)]
COG0143	COG0217	Nmul_A1936	Nmul_A1936	methionyl-tRNA synthetase	Nmul_A2722	Nmul_A2722	Protein of unknown function DUF28	[TP0798-TP0474 (0.7790581)]
COG0357	COG0442	Nmul_A2769	Nmul_A2769	methyltransferase GidB	Nmul_A0450	Nmul_A0450	prolyl-tRNA synthetase	[TP0946-TP0160 (0.6515529)]
COG0566	COG2204	Nmul_A1870	Nmul_A1870	tRNA/rRNA methyltransferase (SpoU)	Nmul_A2671	Nmul_A2671	two component, sigma54 specific, transcriptional	[TP0054-TP0519 (0.63495165)]
COG0566	COG2204	Nmul_A1952	Nmul_A1952	RNA methyltransferase TrmH, group 3	Nmul_A2671	Nmul_A2671	two component, sigma54 specific, transcriptional	[TP0054-TP0519 (0.63495165)]
COG0566	COG2204	Nmul_A1952	Nmul_A1952	RNA methyltransferase TrmH, group 3	Nmul_A0389	Nmul_A0389	two component, sigma54 specific, transcriptional	[TP0054-TP0519 (0.63495165)]
COG0566	COG2204	Nmul_A1870	Nmul_A1870	tRNA/rRNA methyltransferase (SpoU)	Nmul_A1161	Nmul_A1161	two component, sigma54 specific, transcriptional	[TP0054-TP0519 (0.63495165)]
COG0566	COG2204	Nmul_A1952	Nmul_A1952	RNA methyltransferase TrmH, group 3	Nmul_A1161	Nmul_A1161	two component, sigma54 specific, transcriptional	[TP0054-TP0519 (0.63495165)]
COG0566	COG2204	Nmul_A1870	Nmul_A1870	tRNA/rRNA methyltransferase (SpoU)	Nmul_A0389	Nmul_A0389	two component, sigma54 specific, transcriptional	[TP0054-TP0519 (0.63495165)]
COG0457	COG1256	Nmul_A1735	Nmul_A1735	Tetratricopeptide TPR_4	Nmul_A1330	Nmul_A1330	hypothetical protein	[TP0067-TP0660 (0.6278126)]
COG0457	COG1256	Nmul_A2707	Nmul_A2707	Kinesin light chain	Nmul_A1330	Nmul_A1330	hypothetical protein	[TP0067-TP0660 (0.6278126)]
COG0457	COG1256	Nmul_A2441	Nmul_A2441	hypothetical protein	Nmul_A1330	Nmul_A1330	hypothetical protein	[TP0067-TP0660 (0.6278126)]
COG0457	COG1256	Nmul_A0376	Nmul_A0376	Tetratricopeptide TPR_4	Nmul_A1330	Nmul_A1330	hypothetical protein	[TP0067-TP0660 (0.6278126)]
COG0457	COG1256	Nmul_A0586	Nmul_A0586	hypothetical protein	Nmul_A1330	Nmul_A1330	hypothetical protein	[TP0067-TP0660 (0.6278126)]
COG0457	COG1256	Nmul_A1583	Nmul_A1583	Tetratricopeptide TPR_4	Nmul_A1330	Nmul_A1330	hypothetical protein	[TP0067-TP0660 (0.6278126)]
COG0564	COG1200	Nmul_A1065	Nmul_A1065	Pseudouridine synthase, RluD	Nmul_A0884	Nmul_A0884	ATP-dependent DNA helicase RecG	[TP0339-TP0687 (0.85149276)]
COG0564	COG1200	Nmul_A1976	Nmul_A1976	Pseudouridine synthase, RluD	Nmul_A0884	Nmul_A0884	ATP-dependent DNA helicase RecG	[TP0339-TP0687 (0.85149276)]
COG0457	COG2812	Nmul_A0376	Nmul_A0376	Tetratricopeptide TPR_4	Nmul_A1858	Nmul_A1858	DNA-directed DNA polymerase	[TP0067-TP1005 (0.5652097)]
COG0457	COG2812	Nmul_A1583	Nmul_A1583	Tetratricopeptide TPR_4	Nmul_A1858	Nmul_A1858	DNA-directed DNA polymerase	[TP0067-TP1005 (0.5652097)]
COG0457	COG2812	Nmul_A1735	Nmul_A1735	Tetratricopeptide TPR_4	Nmul_A1858	Nmul_A1858	DNA-directed DNA polymerase	[TP0067-TP1005 (0.5652097)]
COG0457	COG2812	Nmul_A2707	Nmul_A2707	Kinesin light chain	Nmul_A1858	Nmul_A1858	DNA-directed DNA polymerase	[TP0067-TP1005 (0.5652097)]
COG0457	COG2812	Nmul_A0586	Nmul_A0586	hypothetical protein	Nmul_A1858	Nmul_A1858	DNA-directed DNA polymerase	[TP0067-TP1005 (0.5652097)]
COG0457	COG2812	Nmul_A2441	Nmul_A2441	hypothetical protein	Nmul_A1858	Nmul_A1858	DNA-directed DNA polymerase	[TP0067-TP1005 (0.5652097)]
COG0457	COG1396	Nmul_A0586	Nmul_A0586	hypothetical protein	Nmul_A2210	Nmul_A2210	transcriptional regulator, XRE family	[TP0648-TP0461 (0.6214171)]
COG0457	COG1396	Nmul_A1735	Nmul_A1735	Tetratricopeptide TPR_4	Nmul_A2211	Nmul_A2211	hypothetical protein	[TP0648-TP0461 (0.6214171)]
COG0457	COG1396	Nmul_A1583	Nmul_A1583	Tetratricopeptide TPR_4	Nmul_A2211	Nmul_A2211	hypothetical protein	[TP0648-TP0461 (0.6214171)]
COG0457	COG1396	Nmul_A1735	Nmul_A1735	Tetratricopeptide TPR_4	Nmul_A2210	Nmul_A2210	transcriptional regulator, XRE family	[TP0648-TP0461 (0.6214171)]
COG0457	COG1396	Nmul_A2707	Nmul_A2707	Kinesin light chain	Nmul_A2210	Nmul_A2210	transcriptional regulator, XRE family	[TP0648-TP0461 (0.6214171)]
COG0457	COG1396	Nmul_A0586	Nmul_A0586	hypothetical protein	Nmul_A2211	Nmul_A2211	hypothetical protein	[TP0648-TP0461 (0.6214171)]
COG0457	COG1396	Nmul_A2441	Nmul_A2441	hypothetical protein	Nmul_A2211	Nmul_A2211	hypothetical protein	[TP0648-TP0461 (0.6214171)]
COG0457	COG1396	Nmul_A2441	Nmul_A2441	hypothetical protein	Nmul_A2210	Nmul_A2210	transcriptional regulator, XRE family	[TP0648-TP0461 (0.6214171)]
COG0457	COG1396	Nmul_A0376	Nmul_A0376	Tetratricopeptide TPR_4	Nmul_A2211	Nmul_A2211	hypothetical protein	[TP0648-TP0461 (0.6214171)]
COG0457	COG1396	Nmul_A1583	Nmul_A1583	Tetratricopeptide TPR_4	Nmul_A2210	Nmul_A2210	transcriptional regulator, XRE family	[TP0648-TP0461 (0.6214171)]
COG0457	COG1396	Nmul_A2707	Nmul_A2707	Kinesin light chain	Nmul_A2211	Nmul_A2211	hypothetical protein	[TP0648-TP0461 (0.6214171)]
COG0457	COG1396	Nmul_A0376	Nmul_A0376	Tetratricopeptide TPR_4	Nmul_A2210	Nmul_A2210	transcriptional regulator, XRE family	[TP0648-TP0461 (0.6214171)]
COG0036	COG1516	Nmul_A2371	Nmul_A2371	ribulose-phosphate 3-epimerase	Nmul_A1340	Nmul_A1340	flagellar protein FliS	[TP0945-TP0943 (0.573118)]
COG0153	COG0457	Nmul_A1938	Nmul_A1938	galactokinase	Nmul_A2441	Nmul_A2441	hypothetical protein	[TP0418-TP0095 (0.6515529), TP0418-TP0067 (0.62672263)]
COG0153	COG0457	Nmul_A1938	Nmul_A1938	galactokinase	Nmul_A0586	Nmul_A0586	hypothetical protein	[TP0418-TP0095 (0.6515529), TP0418-TP0067 (0.62672263)]
COG0153	COG0457	Nmul_A1938	Nmul_A1938	galactokinase	Nmul_A1735	Nmul_A1735	Tetratricopeptide TPR_4	[TP0418-TP0095 (0.6515529), TP0418-TP0067 (0.62672263)]
COG0153	COG0457	Nmul_A1938	Nmul_A1938	galactokinase	Nmul_A1583	Nmul_A1583	Tetratricopeptide TPR_4	[TP0418-TP0095 (0.6515529), TP0418-TP0067 (0.62672263)]
COG0153	COG0457	Nmul_A1938	Nmul_A1938	galactokinase	Nmul_A2707	Nmul_A2707	Kinesin light chain	[TP0418-TP0095 (0.6515529), TP0418-TP0067 (0.62672263)]
COG0153	COG0457	Nmul_A1938	Nmul_A1938	galactokinase	Nmul_A0376	Nmul_A0376	Tetratricopeptide TPR_4	[TP0418-TP0095 (0.6515529), TP0418-TP0067 (0.62672263)]
COG0237	COG1493	Nmul_A2130	coaE	Dephospho-CoA kinase (EC 2.7.1.24) (Dephosphocoenzyme A kinase)	Nmul_A0082	Nmul_A0082	HPr kinase	[TP0296-TP0591 (0.7885255)]
COG0124	COG0124	Nmul_A2376	Nmul_A2376	histidyl-tRNA synthetase	Nmul_A2376	Nmul_A2376	histidyl-tRNA synthetase	[TP0641-TP0641 (0.67365265)]
COG0768	COG0815	Nmul_A2500	Nmul_A2500	Peptidoglycan glycosyltransferase	Nmul_A0552	Nmul_A0552	apolipoprotein N-acyltransferase	[TP0500-TP0252 (0.87159187)]
COG0768	COG0815	Nmul_A0317	Nmul_A0317	Peptidoglycan glycosyltransferase	Nmul_A0552	Nmul_A0552	apolipoprotein N-acyltransferase	[TP0500-TP0252 (0.87159187)]
COG0420	COG1256	Nmul_A0203	Nmul_A0203	nuclease SbcCD, D subunit	Nmul_A1330	Nmul_A1330	hypothetical protein	[TP0626-TP0660 (0.6120698)]
COG0442	COG1344	Nmul_A0450	Nmul_A0450	prolyl-tRNA synthetase	Nmul_A1331	Nmul_A1331	Flagellin-like	[TP0160-TP0792 (0.6929264), TP0160-TP0659 (0.5927278)]
COG0442	COG1344	Nmul_A0450	Nmul_A0450	prolyl-tRNA synthetase	Nmul_A1337	Nmul_A1337	Flagellin-like	[TP0160-TP0792 (0.6929264), TP0160-TP0659 (0.5927278)]
COG0211	COG1536	Nmul_A1816	Nmul_A1816	ribosomal protein L27	Nmul_A1346	Nmul_A1346	flagellar motor switch protein FliG	[TP0743-TP0400 (0.6311798)]
COG1558	COG4591	Nmul_A1322	Nmul_A1322	flagellar basal-body rod protein FlgC	Nmul_A0370	Nmul_A0370	Protein of unknown function DUF214	[TP0397-TP0582 (0.5810855)]
COG1558	COG4591	Nmul_A1322	Nmul_A1322	flagellar basal-body rod protein FlgC	Nmul_A2509	Nmul_A2509	Lipoprotein releasing system, transmembrane	[TP0397-TP0582 (0.5810855)]
COG1558	COG4591	Nmul_A1322	Nmul_A1322	flagellar basal-body rod protein FlgC	Nmul_A0369	Nmul_A0369	Protein of unknown function DUF214	[TP0397-TP0582 (0.5810855)]
COG0486	COG0803	Nmul_A2775	Nmul_A2775	tRNA modification GTPase TrmE	Nmul_A1232	Nmul_A1232	Periplasmic solute binding protein	[TP0550-TP0163 (0.74372905)]
COG1536	COG1595	Nmul_A1346	Nmul_A1346	flagellar motor switch protein FliG	Nmul_A1839	Nmul_A1839	sigma-24 (FecI-like)	[TP0400-TP0092 (0.64304686)]
COG1536	COG1595	Nmul_A1346	Nmul_A1346	flagellar motor switch protein FliG	Nmul_A1746	Nmul_A1746	sigma-24 (FecI-like)	[TP0400-TP0092 (0.64304686)]
COG1536	COG1595	Nmul_A1346	Nmul_A1346	flagellar motor switch protein FliG	Nmul_A1051	Nmul_A1051	sigma-24 (FecI-like)	[TP0400-TP0092 (0.64304686)]
COG0687	COG1057	Nmul_A0979	Nmul_A0979	extracellular solute-binding protein, family 1	Nmul_A0360	Nmul_A0360	probable nicotinate-nucleotide	[TP0655-TP0741 (0.7061969)]
COG1558	COG4786	Nmul_A1322	Nmul_A1322	flagellar basal-body rod protein FlgC	Nmul_A1326	Nmul_A1326	hypothetical protein	[TP0397-TP0961 (0.74447966)]
COG0012	COG0608	Nmul_A0592	Nmul_A0592	GTP-binding protein, HSR1-related	Nmul_A0640	Nmul_A0640	single-stranded-DNA-specific exonuclease RecJ	[TP0124-TP0704 (0.626838)]
COG1214	COG1773	Nmul_A2123	Nmul_A2123	Peptidase M22, glycoprotease	Nmul_A2626	Nmul_A2626	Rubredoxin-type Fe(Cys)4 protein	[TP0876-TP0991 (0.57776016)]
COG2257	COG4786	Nmul_A1343	Nmul_A1343	flagellar biosynthetic protein-like protein	Nmul_A1326	Nmul_A1326	hypothetical protein	[TP0911-TP0961 (0.5510204)]
COG0739	COG0773	Nmul_A0554	Nmul_A0554	Peptidase M23B	Nmul_A0523	Nmul_A0523	UDP-N-acetylmuramate	[TP0782-TP0341 (0.8145237)]
COG0739	COG0773	Nmul_A2486	Nmul_A2486	Peptidase M23B	Nmul_A0523	Nmul_A0523	UDP-N-acetylmuramate	[TP0782-TP0341 (0.8145237)]
COG0739	COG0773	Nmul_A0497	Nmul_A0497	peptidase M23B	Nmul_A2493	murC	UDP-N-acetylmuramate--L-alanine ligase (EC 6.3.2.8) (UDP-N- acetylmuramoyl-L-alanine synthetase)	[TP0782-TP0341 (0.8145237)]
COG0739	COG0773	Nmul_A2486	Nmul_A2486	Peptidase M23B	Nmul_A2493	murC	UDP-N-acetylmuramate--L-alanine ligase (EC 6.3.2.8) (UDP-N- acetylmuramoyl-L-alanine synthetase)	[TP0782-TP0341 (0.8145237)]
COG0739	COG0773	Nmul_A0497	Nmul_A0497	peptidase M23B	Nmul_A0523	Nmul_A0523	UDP-N-acetylmuramate	[TP0782-TP0341 (0.8145237)]
COG0739	COG0773	Nmul_A0554	Nmul_A0554	Peptidase M23B	Nmul_A2493	murC	UDP-N-acetylmuramate--L-alanine ligase (EC 6.3.2.8) (UDP-N- acetylmuramoyl-L-alanine synthetase)	[TP0782-TP0341 (0.8145237)]
COG0050	COG0457	Nmul_A0752	Nmul_A0752	translation elongation factor Tu	Nmul_A2441	Nmul_A2441	hypothetical protein	[TP0187-TP0067 (0.7854602)]
COG0050	COG0457	Nmul_A0765	Nmul_A0765	translation elongation factor Tu	Nmul_A1735	Nmul_A1735	Tetratricopeptide TPR_4	[TP0187-TP0067 (0.7854602)]
COG0050	COG0457	Nmul_A0752	Nmul_A0752	translation elongation factor Tu	Nmul_A1583	Nmul_A1583	Tetratricopeptide TPR_4	[TP0187-TP0067 (0.7854602)]
COG0050	COG0457	Nmul_A0752	Nmul_A0752	translation elongation factor Tu	Nmul_A2707	Nmul_A2707	Kinesin light chain	[TP0187-TP0067 (0.7854602)]
COG0050	COG0457	Nmul_A0765	Nmul_A0765	translation elongation factor Tu	Nmul_A2441	Nmul_A2441	hypothetical protein	[TP0187-TP0067 (0.7854602)]
COG0050	COG0457	Nmul_A0752	Nmul_A0752	translation elongation factor Tu	Nmul_A0586	Nmul_A0586	hypothetical protein	[TP0187-TP0067 (0.7854602)]
COG0050	COG0457	Nmul_A0752	Nmul_A0752	translation elongation factor Tu	Nmul_A0376	Nmul_A0376	Tetratricopeptide TPR_4	[TP0187-TP0067 (0.7854602)]
COG0050	COG0457	Nmul_A0765	Nmul_A0765	translation elongation factor Tu	Nmul_A0376	Nmul_A0376	Tetratricopeptide TPR_4	[TP0187-TP0067 (0.7854602)]
COG0050	COG0457	Nmul_A0765	Nmul_A0765	translation elongation factor Tu	Nmul_A1583	Nmul_A1583	Tetratricopeptide TPR_4	[TP0187-TP0067 (0.7854602)]
COG0050	COG0457	Nmul_A0765	Nmul_A0765	translation elongation factor Tu	Nmul_A2707	Nmul_A2707	Kinesin light chain	[TP0187-TP0067 (0.7854602)]
COG0050	COG0457	Nmul_A0752	Nmul_A0752	translation elongation factor Tu	Nmul_A1735	Nmul_A1735	Tetratricopeptide TPR_4	[TP0187-TP0067 (0.7854602)]
COG0050	COG0457	Nmul_A0765	Nmul_A0765	translation elongation factor Tu	Nmul_A0586	Nmul_A0586	hypothetical protein	[TP0187-TP0067 (0.7854602)]
COG0739	COG2239	Nmul_A0497	Nmul_A0497	peptidase M23B	Nmul_A0540	Nmul_A0540	magnesium transporter	[TP0155-TP0917 (0.6343327)]
COG0739	COG2239	Nmul_A2486	Nmul_A2486	Peptidase M23B	Nmul_A0540	Nmul_A0540	magnesium transporter	[TP0155-TP0917 (0.6343327)]
COG0739	COG2239	Nmul_A0554	Nmul_A0554	Peptidase M23B	Nmul_A0540	Nmul_A0540	magnesium transporter	[TP0155-TP0917 (0.6343327)]
COG0457	COG1187	Nmul_A0586	Nmul_A0586	hypothetical protein	Nmul_A0263	Nmul_A0263	Pseudouridine synthase, Rsu	[TP0067-TP0459 (0.6360361)]
COG0457	COG1187	Nmul_A1735	Nmul_A1735	Tetratricopeptide TPR_4	Nmul_A0263	Nmul_A0263	Pseudouridine synthase, Rsu	[TP0067-TP0459 (0.6360361)]
COG0457	COG1187	Nmul_A1735	Nmul_A1735	Tetratricopeptide TPR_4	Nmul_A1855	Nmul_A1855	Pseudouridine synthase, Rsu	[TP0067-TP0459 (0.6360361)]
COG0457	COG1187	Nmul_A1583	Nmul_A1583	Tetratricopeptide TPR_4	Nmul_A1855	Nmul_A1855	Pseudouridine synthase, Rsu	[TP0067-TP0459 (0.6360361)]
COG0457	COG1187	Nmul_A0376	Nmul_A0376	Tetratricopeptide TPR_4	Nmul_A1855	Nmul_A1855	Pseudouridine synthase, Rsu	[TP0067-TP0459 (0.6360361)]
COG0457	COG1187	Nmul_A2707	Nmul_A2707	Kinesin light chain	Nmul_A1855	Nmul_A1855	Pseudouridine synthase, Rsu	[TP0067-TP0459 (0.6360361)]
COG0457	COG1187	Nmul_A2441	Nmul_A2441	hypothetical protein	Nmul_A0263	Nmul_A0263	Pseudouridine synthase, Rsu	[TP0067-TP0459 (0.6360361)]
COG0457	COG1187	Nmul_A2441	Nmul_A2441	hypothetical protein	Nmul_A1855	Nmul_A1855	Pseudouridine synthase, Rsu	[TP0067-TP0459 (0.6360361)]
COG0457	COG1187	Nmul_A0586	Nmul_A0586	hypothetical protein	Nmul_A1855	Nmul_A1855	Pseudouridine synthase, Rsu	[TP0067-TP0459 (0.6360361)]
COG0457	COG1187	Nmul_A2707	Nmul_A2707	Kinesin light chain	Nmul_A0263	Nmul_A0263	Pseudouridine synthase, Rsu	[TP0067-TP0459 (0.6360361)]
COG0457	COG1187	Nmul_A0376	Nmul_A0376	Tetratricopeptide TPR_4	Nmul_A0263	Nmul_A0263	Pseudouridine synthase, Rsu	[TP0067-TP0459 (0.6360361)]
COG0457	COG1187	Nmul_A1583	Nmul_A1583	Tetratricopeptide TPR_4	Nmul_A0263	Nmul_A0263	Pseudouridine synthase, Rsu	[TP0067-TP0459 (0.6360361)]
COG0210	COG0305	Nmul_A0563	Nmul_A0563	UvrD/REP helicase	Nmul_A1947	Nmul_A1947	replicative DNA helicase	[TP0102-TP0058 (0.8842861)]
COG0621	COG0739	Nmul_A2692	Nmul_A2692	tRNA-i(6)A37 modification enzyme MiaB	Nmul_A2486	Nmul_A2486	Peptidase M23B	[TP0269-TP0702 (0.8475093)]
COG0621	COG0739	Nmul_A1979	Nmul_A1979	hypothetical protein	Nmul_A0497	Nmul_A0497	peptidase M23B	[TP0269-TP0702 (0.8475093)]
COG0621	COG0739	Nmul_A2692	Nmul_A2692	tRNA-i(6)A37 modification enzyme MiaB	Nmul_A0497	Nmul_A0497	peptidase M23B	[TP0269-TP0702 (0.8475093)]
COG0621	COG0739	Nmul_A1979	Nmul_A1979	hypothetical protein	Nmul_A2486	Nmul_A2486	Peptidase M23B	[TP0269-TP0702 (0.8475093)]
COG0621	COG0739	Nmul_A2692	Nmul_A2692	tRNA-i(6)A37 modification enzyme MiaB	Nmul_A0554	Nmul_A0554	Peptidase M23B	[TP0269-TP0702 (0.8475093)]
COG0621	COG0739	Nmul_A1979	Nmul_A1979	hypothetical protein	Nmul_A0554	Nmul_A0554	Peptidase M23B	[TP0269-TP0702 (0.8475093)]
COG1256	COG1516	Nmul_A1330	Nmul_A1330	hypothetical protein	Nmul_A1340	Nmul_A1340	flagellar protein FliS	[TP0660-TP0943 (0.90609026)]
