# Supplementary material for: The Binary Protein Interactome of Treponema pallidum – The Syphilis Spirochete
Source: PLoS One. 2008 May 28;3(5):e2292. doi: 10.1371/journal.pone.0002292 (PMC2386257; doi:10.1371/journal.pone.0002292)
Supplement: Data S1 — Predicted protein-protein interactions based on our Treponema pallidum data; zip archive containing 372 files with one file per species. (6.09 MB ZIP) [file pone.0002292.s006.zip › bacteria/Nocardia_farcinica.tab]

247156 Nocardia farcinica
COG A	COG B	Locus Id A	Preferred Name(s) A	Annotation A	Locus Id B	Preferred Name(s) B	Annotation B	T. pallidum interaction
COG0186	COG1475	nfa7420	rpsQ	30S ribosomal protein S17	pnf220	pnf220	Putative chromosome partitioning protein	[TP0198-TP0271 (0.71912634)]
COG0186	COG1475	nfa7420	rpsQ	30S ribosomal protein S17	nfa56660	nfa56660	Putative chromosome partitioning protein	[TP0198-TP0271 (0.71912634)]
COG0186	COG1475	nfa7420	rpsQ	30S ribosomal protein S17	pnf120	pnf120	Putative plasmid partitioning protein	[TP0198-TP0271 (0.71912634)]
COG0617	COG0860	nfa56560	nfa56560	Putative tRNA nucleotidyltransferase	nfa56640	nfa56640	Putative N-acetylmuramoyl-L-alanine amidase	[TP0270-TP0247 (0.76828843)]
COG0617	COG0860	nfa56560	nfa56560	Putative tRNA nucleotidyltransferase	nfa43210	nfa43210	Hypothetical protein {UniProtKB/TrEMBL:Q5YRM1}	[TP0270-TP0247 (0.76828843)]
COG0201	COG0550	nfa7940	nfa7940	Preprotein translocase secY subunit	nfa3670	nfa3670	Putative DNA topoisomerase I	[TP0208-TP0394 (0.8044664)]
COG0768	COG2812	nfa820	nfa820	Putative penicillin-binding protein	nfa2840	nfa2840	Putative DNA polymerase III gamma subunit	[TP0500-TP1005 (0.655462)]
COG0768	COG2812	nfa54970	nfa54970	Putative penicillin-binding protein	nfa2840	nfa2840	Putative DNA polymerase III gamma subunit	[TP0500-TP1005 (0.655462)]
COG0768	COG2812	nfa18430	nfa18430	Putative penicillin-binding protein	nfa2840	nfa2840	Putative DNA polymerase III gamma subunit	[TP0500-TP1005 (0.655462)]
COG0768	COG2812	nfa41160	nfa41160	Putative penicillin-binding protein	nfa2840	nfa2840	Putative DNA polymerase III gamma subunit	[TP0500-TP1005 (0.655462)]
COG0768	COG2812	nfa17600	nfa17600	Putative penicillin-binding protein	nfa2840	nfa2840	Putative DNA polymerase III gamma subunit	[TP0500-TP1005 (0.655462)]
COG0051	COG0693	nfa7320	rpsJ	Putative ribosomal protein S10	nfa53470	nfa53470	Hypothetical protein {UniProtKB/TrEMBL:Q5YNP2}	[TP0188-TP0445 (0.6307204)]
COG0051	COG0693	nfa7320	rpsJ	Putative ribosomal protein S10	nfa15880	nfa15880	Hypothetical protein {UniProtKB/TrEMBL:Q5YZF7}	[TP0188-TP0445 (0.6307204)]
COG0051	COG0693	nfa7320	rpsJ	Putative ribosomal protein S10	nfa50430	nfa50430	Hypothetical protein {UniProtKB/TrEMBL:Q5YPJ6}	[TP0188-TP0445 (0.6307204)]
COG0051	COG0693	nfa7320	rpsJ	Putative ribosomal protein S10	nfa43610	nfa43610	Putative protease {UniProtKB/TrEMBL:Q5YRI1}	[TP0188-TP0445 (0.6307204)]
COG0180	COG0564	nfa9360	nfa9360	Putative tryptophanyl-tRNA synthetase	nfa17870	nfa17870	Pseudouridine synthase {UniProtKB/TrEMBL:Q5YYV8}	[TP0632-TP0339 (0.7885255)]
COG0180	COG0564	nfa9360	nfa9360	Putative tryptophanyl-tRNA synthetase	nfa7490	nfa7490	Pseudouridine synthase {UniProtKB/TrEMBL:Q5Z1U7}	[TP0632-TP0339 (0.7885255)]
COG0180	COG0564	nfa9360	nfa9360	Putative tryptophanyl-tRNA synthetase	nfa6830	nfa6830	Pseudouridine synthase {UniProtKB/TrEMBL:Q5Z213}	[TP0632-TP0339 (0.7885255)]
COG0090	COG0223	nfa7360	rplB	Putative ribosomal protein L2	nfa36080	fmt	Methionyl-tRNA formyltransferase (EC 2.1.2.9)	[TP0192-TP0756 (0.8610547)]
COG0632	COG2255	nfa36960	ruvA	Holliday junction ATP-dependent DNA helicase ruvA (EC 3.6.1.-)	nfa36950	ruvB	Holliday junction ATP-dependent DNA helicase ruvB (EC 3.6.1.-)	[TP0543-TP0162 (0.9659884)]
COG0462	COG0817	nfa48790	nfa48790	Putative phosphoribosyl pyrophosphate synthetase	nfa36970	ruvC	Crossover junction endodeoxyribonuclease ruvC (EC 3.1.22.4) (Holliday junction nuclease ruvC) (Holliday junction resolvase ruvC)	[TP0294-TP0517 (0.54911256)]
COG0125	COG0586	nfa46120	nfa46120	Putative thymidylate kinase	nfa53840	nfa53840	Hypothetical protein {UniProtKB/TrEMBL:Q5YNK5}	[TP0354-TP0779 (0.67954355)]
COG0125	COG0586	nfa46120	nfa46120	Putative thymidylate kinase	nfa53850	nfa53850	Hypothetical protein {UniProtKB/TrEMBL:Q5YNK4}	[TP0354-TP0779 (0.67954355)]
COG0257	COG0577	nfa8330	nfa8330	50S ribosomal protein L36	nfa42500	nfa42500	Putative transporter permease	[TP0209-TP0962 (0.5903608)]
COG0257	COG0577	nfa8330	nfa8330	50S ribosomal protein L36	nfa46540	nfa46540	Putative ABC transporter permease	[TP0209-TP0962 (0.5903608)]
COG1061	COG3391	nfa6290	nfa6290	Putative DNA helicase {UniProtKB/TrEMBL:Q5Z267}	nfa24690	nfa24690	Hypothetical protein {UniProtKB/TrEMBL:Q5YWX5}	[TP0380-TP0421 (0.5112116)]
COG1061	COG3391	nfa37690	nfa37690	Hypothetical protein {UniProtKB/TrEMBL:Q5YT74}	nfa24690	nfa24690	Hypothetical protein {UniProtKB/TrEMBL:Q5YWX5}	[TP0380-TP0421 (0.5112116)]
COG0222	COG0802	nfa51110	rplL	Putative ribosomal protein L7/L12	nfa8810	nfa8810	Hypothetical protein {UniProtKB/TrEMBL:Q5Z1G5}	[TP0240-TP0875 (0.8481433)]
COG0495	COG1214	nfa55240	leuS	Leucyl-tRNA synthetase (EC 6.1.1.4) (Leucine--tRNA ligase) (LeuRS)	nfa8820	nfa8820	Hypothetical protein {UniProtKB/TrEMBL:Q5Z1G4}	[TP0586-TP0876 (0.5571989)]
COG0192	COG0592	nfa36130	metK	S-adenosylmethionine synthetase (EC 2.5.1.6) (Methionine adenosyltransferase) (AdoMet synthetase) (MAT)	nfa20	nfa20	Putative DNA polymerase III beta subunit	[TP0794-TP0002 (0.8412751)]
COG0192	COG0592	nfa36130	metK	S-adenosylmethionine synthetase (EC 2.5.1.6) (Methionine adenosyltransferase) (AdoMet synthetase) (MAT)	nfa11320	nfa11320	Putative transcriptional regulator	[TP0794-TP0002 (0.8412751)]
COG0192	COG0592	nfa36130	metK	S-adenosylmethionine synthetase (EC 2.5.1.6) (Methionine adenosyltransferase) (AdoMet synthetase) (MAT)	nfa39660	nfa39660	Putative DNA polymerase III beta subunit	[TP0794-TP0002 (0.8412751)]
COG0860	COG1396	nfa43210	nfa43210	Hypothetical protein {UniProtKB/TrEMBL:Q5YRM1}	nfa21180	nfa21180	Putative DNA-binding protein	[TP0247-TP0461 (0.8100859)]
COG0860	COG1396	nfa43210	nfa43210	Hypothetical protein {UniProtKB/TrEMBL:Q5YRM1}	nfa21110	nfa21110	Putative DNA-binding protein	[TP0247-TP0461 (0.8100859)]
COG0860	COG1396	nfa56640	nfa56640	Putative N-acetylmuramoyl-L-alanine amidase	nfa21180	nfa21180	Putative DNA-binding protein	[TP0247-TP0461 (0.8100859)]
COG0860	COG1396	nfa43210	nfa43210	Hypothetical protein {UniProtKB/TrEMBL:Q5YRM1}	nfa52090	nfa52090	Putative DNA-binding protein	[TP0247-TP0461 (0.8100859)]
COG0860	COG1396	nfa43210	nfa43210	Hypothetical protein {UniProtKB/TrEMBL:Q5YRM1}	nfa13110	nfa13110	Putative DNA-binding protein	[TP0247-TP0461 (0.8100859)]
COG0860	COG1396	nfa56640	nfa56640	Putative N-acetylmuramoyl-L-alanine amidase	nfa21110	nfa21110	Putative DNA-binding protein	[TP0247-TP0461 (0.8100859)]
COG0860	COG1396	nfa43210	nfa43210	Hypothetical protein {UniProtKB/TrEMBL:Q5YRM1}	nfa20370	nfa20370	Putative DNA-binding protein	[TP0247-TP0461 (0.8100859)]
COG0860	COG1396	nfa43210	nfa43210	Hypothetical protein {UniProtKB/TrEMBL:Q5YRM1}	nfa23790	nfa23790	Putative DNA-binding protein	[TP0247-TP0461 (0.8100859)]
COG0860	COG1396	nfa43210	nfa43210	Hypothetical protein {UniProtKB/TrEMBL:Q5YRM1}	nfa45130	nfa45130	Hypothetical protein {UniProtKB/TrEMBL:Q5YR27}	[TP0247-TP0461 (0.8100859)]
COG0860	COG1396	nfa56640	nfa56640	Putative N-acetylmuramoyl-L-alanine amidase	nfa44890	nfa44890	Putative DNA-binding protein	[TP0247-TP0461 (0.8100859)]
COG0860	COG1396	nfa56640	nfa56640	Putative N-acetylmuramoyl-L-alanine amidase	nfa5020	nfa5020	Putative DNA-binding protein	[TP0247-TP0461 (0.8100859)]
COG0860	COG1396	nfa56640	nfa56640	Putative N-acetylmuramoyl-L-alanine amidase	nfa13110	nfa13110	Putative DNA-binding protein	[TP0247-TP0461 (0.8100859)]
COG0860	COG1396	nfa56640	nfa56640	Putative N-acetylmuramoyl-L-alanine amidase	nfa45130	nfa45130	Hypothetical protein {UniProtKB/TrEMBL:Q5YR27}	[TP0247-TP0461 (0.8100859)]
COG0860	COG1396	nfa56640	nfa56640	Putative N-acetylmuramoyl-L-alanine amidase	nfa22820	nfa22820	Putative DNA-binding protein	[TP0247-TP0461 (0.8100859)]
COG0860	COG1396	nfa43210	nfa43210	Hypothetical protein {UniProtKB/TrEMBL:Q5YRM1}	nfa45480	nfa45480	Putative DNA-binding protein	[TP0247-TP0461 (0.8100859)]
COG0860	COG1396	nfa56640	nfa56640	Putative N-acetylmuramoyl-L-alanine amidase	nfa45480	nfa45480	Putative DNA-binding protein	[TP0247-TP0461 (0.8100859)]
COG0860	COG1396	nfa56640	nfa56640	Putative N-acetylmuramoyl-L-alanine amidase	nfa20370	nfa20370	Putative DNA-binding protein	[TP0247-TP0461 (0.8100859)]
COG0860	COG1396	nfa56640	nfa56640	Putative N-acetylmuramoyl-L-alanine amidase	nfa23790	nfa23790	Putative DNA-binding protein	[TP0247-TP0461 (0.8100859)]
COG0860	COG1396	nfa43210	nfa43210	Hypothetical protein {UniProtKB/TrEMBL:Q5YRM1}	nfa44890	nfa44890	Putative DNA-binding protein	[TP0247-TP0461 (0.8100859)]
COG0860	COG1396	nfa43210	nfa43210	Hypothetical protein {UniProtKB/TrEMBL:Q5YRM1}	nfa22820	nfa22820	Putative DNA-binding protein	[TP0247-TP0461 (0.8100859)]
COG0860	COG1396	nfa43210	nfa43210	Hypothetical protein {UniProtKB/TrEMBL:Q5YRM1}	nfa5020	nfa5020	Putative DNA-binding protein	[TP0247-TP0461 (0.8100859)]
COG0860	COG1396	nfa56640	nfa56640	Putative N-acetylmuramoyl-L-alanine amidase	nfa52090	nfa52090	Putative DNA-binding protein	[TP0247-TP0461 (0.8100859)]
COG0802	COG0860	nfa8810	nfa8810	Hypothetical protein {UniProtKB/TrEMBL:Q5Z1G5}	nfa56640	nfa56640	Putative N-acetylmuramoyl-L-alanine amidase	[TP0875-TP0247 (0.90700364)]
COG0802	COG0860	nfa8810	nfa8810	Hypothetical protein {UniProtKB/TrEMBL:Q5Z1G5}	nfa43210	nfa43210	Hypothetical protein {UniProtKB/TrEMBL:Q5YRM1}	[TP0875-TP0247 (0.90700364)]
COG0495	COG0761	nfa55240	leuS	Leucyl-tRNA synthetase (EC 6.1.1.4) (Leucine--tRNA ligase) (LeuRS)	nfa47950	lytB	4-hydroxy-3-methylbut-2-enyl diphosphate reductase (EC 1.17.1.2)	[TP0586-TP0547 (0.63095015)]
COG0820	COG2812	nfa41250	nfa41250	Hypothetical protein {UniProtKB/TrEMBL:Q5YS67}	nfa2840	nfa2840	Putative DNA polymerase III gamma subunit	[TP0068-TP1005 (0.60435057)]
COG0272	COG1396	nfa29070	nfa29070	Putative DNA ligase {UniProtKB/TrEMBL:Q5YVN7}	nfa45130	nfa45130	Hypothetical protein {UniProtKB/TrEMBL:Q5YR27}	[TP0634-TP0461 (0.7134334)]
COG0272	COG1396	nfa29070	nfa29070	Putative DNA ligase {UniProtKB/TrEMBL:Q5YVN7}	nfa22820	nfa22820	Putative DNA-binding protein	[TP0634-TP0461 (0.7134334)]
COG0272	COG1396	nfa29070	nfa29070	Putative DNA ligase {UniProtKB/TrEMBL:Q5YVN7}	nfa13110	nfa13110	Putative DNA-binding protein	[TP0634-TP0461 (0.7134334)]
COG0272	COG1396	nfa42650	nfa42650	Putative DNA ligase {UniProtKB/TrEMBL:Q5YRS7}	nfa21110	nfa21110	Putative DNA-binding protein	[TP0634-TP0461 (0.7134334)]
COG0272	COG1396	nfa42650	nfa42650	Putative DNA ligase {UniProtKB/TrEMBL:Q5YRS7}	nfa5020	nfa5020	Putative DNA-binding protein	[TP0634-TP0461 (0.7134334)]
COG0272	COG1396	nfa42650	nfa42650	Putative DNA ligase {UniProtKB/TrEMBL:Q5YRS7}	nfa45480	nfa45480	Putative DNA-binding protein	[TP0634-TP0461 (0.7134334)]
COG0272	COG1396	nfa29070	nfa29070	Putative DNA ligase {UniProtKB/TrEMBL:Q5YVN7}	nfa20370	nfa20370	Putative DNA-binding protein	[TP0634-TP0461 (0.7134334)]
COG0272	COG1396	nfa42650	nfa42650	Putative DNA ligase {UniProtKB/TrEMBL:Q5YRS7}	nfa22820	nfa22820	Putative DNA-binding protein	[TP0634-TP0461 (0.7134334)]
COG0272	COG1396	nfa29070	nfa29070	Putative DNA ligase {UniProtKB/TrEMBL:Q5YVN7}	nfa21180	nfa21180	Putative DNA-binding protein	[TP0634-TP0461 (0.7134334)]
COG0272	COG1396	nfa42650	nfa42650	Putative DNA ligase {UniProtKB/TrEMBL:Q5YRS7}	nfa45130	nfa45130	Hypothetical protein {UniProtKB/TrEMBL:Q5YR27}	[TP0634-TP0461 (0.7134334)]
COG0272	COG1396	nfa29070	nfa29070	Putative DNA ligase {UniProtKB/TrEMBL:Q5YVN7}	nfa44890	nfa44890	Putative DNA-binding protein	[TP0634-TP0461 (0.7134334)]
COG0272	COG1396	nfa42650	nfa42650	Putative DNA ligase {UniProtKB/TrEMBL:Q5YRS7}	nfa44890	nfa44890	Putative DNA-binding protein	[TP0634-TP0461 (0.7134334)]
COG0272	COG1396	nfa42650	nfa42650	Putative DNA ligase {UniProtKB/TrEMBL:Q5YRS7}	nfa21180	nfa21180	Putative DNA-binding protein	[TP0634-TP0461 (0.7134334)]
COG0272	COG1396	nfa29070	nfa29070	Putative DNA ligase {UniProtKB/TrEMBL:Q5YVN7}	nfa52090	nfa52090	Putative DNA-binding protein	[TP0634-TP0461 (0.7134334)]
COG0272	COG1396	nfa29070	nfa29070	Putative DNA ligase {UniProtKB/TrEMBL:Q5YVN7}	nfa5020	nfa5020	Putative DNA-binding protein	[TP0634-TP0461 (0.7134334)]
COG0272	COG1396	nfa29070	nfa29070	Putative DNA ligase {UniProtKB/TrEMBL:Q5YVN7}	nfa23790	nfa23790	Putative DNA-binding protein	[TP0634-TP0461 (0.7134334)]
COG0272	COG1396	nfa42650	nfa42650	Putative DNA ligase {UniProtKB/TrEMBL:Q5YRS7}	nfa13110	nfa13110	Putative DNA-binding protein	[TP0634-TP0461 (0.7134334)]
COG0272	COG1396	nfa42650	nfa42650	Putative DNA ligase {UniProtKB/TrEMBL:Q5YRS7}	nfa52090	nfa52090	Putative DNA-binding protein	[TP0634-TP0461 (0.7134334)]
COG0272	COG1396	nfa42650	nfa42650	Putative DNA ligase {UniProtKB/TrEMBL:Q5YRS7}	nfa23790	nfa23790	Putative DNA-binding protein	[TP0634-TP0461 (0.7134334)]
COG0272	COG1396	nfa29070	nfa29070	Putative DNA ligase {UniProtKB/TrEMBL:Q5YVN7}	nfa45480	nfa45480	Putative DNA-binding protein	[TP0634-TP0461 (0.7134334)]
COG0272	COG1396	nfa42650	nfa42650	Putative DNA ligase {UniProtKB/TrEMBL:Q5YRS7}	nfa20370	nfa20370	Putative DNA-binding protein	[TP0634-TP0461 (0.7134334)]
COG0272	COG1396	nfa29070	nfa29070	Putative DNA ligase {UniProtKB/TrEMBL:Q5YVN7}	nfa21110	nfa21110	Putative DNA-binding protein	[TP0634-TP0461 (0.7134334)]
COG0234	COG1200	nfa8860	groS	10 kDa chaperonin (Protein Cpn10) (groES protein)	nfa41940	nfa41940	Putative ATP-dependent DNA helicase	[TP1013-TP0687 (0.84594196)]
COG0257	COG1253	nfa8330	nfa8330	50S ribosomal protein L36	nfa28240	nfa28240	Hypothetical protein {UniProtKB/TrEMBL:Q5YVX0}	[TP0209-TP0027 (0.74441797)]
COG0257	COG1253	nfa8330	nfa8330	50S ribosomal protein L36	nfa25130	nfa25130	Hypothetical protein {UniProtKB/TrEMBL:Q5YWT1}	[TP0209-TP0027 (0.74441797)]
COG0257	COG1253	nfa8330	nfa8330	50S ribosomal protein L36	nfa14340	nfa14340	Putative transporter {UniProtKB/TrEMBL:Q5YZW2}	[TP0209-TP0027 (0.74441797)]
COG0257	COG1253	nfa8330	nfa8330	50S ribosomal protein L36	nfa28250	nfa28250	Putative membrane protein	[TP0209-TP0027 (0.74441797)]
COG0257	COG1253	nfa8330	nfa8330	50S ribosomal protein L36	nfa25120	nfa25120	Hypothetical protein {UniProtKB/TrEMBL:Q5YWT2}	[TP0209-TP0027 (0.74441797)]
COG0060	COG0681	nfa17760	ileS	Isoleucyl-tRNA synthetase (EC 6.1.1.5) (Isoleucine--tRNA ligase) (IleRS)	nfa41460	nfa41460	Putative peptidase {UniProtKB/TrEMBL:Q5YS46}	[TP0452-TP0185 (0.79878455)]
COG0558	COG2239	nfa38580	nfa38580	Putative phosphatidylglycerophosphate synthase	nfa43010	nfa43010	Putative divalent cation transporter	[TP0256-TP0917 (0.6007029)]
COG0558	COG2239	nfa24840	nfa24840	Putative phosphatidylglycerophosphate synthase	nfa47170	nfa47170	Putative magnesium transporter	[TP0256-TP0917 (0.6007029)]
COG0558	COG2239	nfa37100	nfa37100	Putative phosphatidylinositol synthase	nfa43010	nfa43010	Putative divalent cation transporter	[TP0256-TP0917 (0.6007029)]
COG0558	COG2239	nfa38580	nfa38580	Putative phosphatidylglycerophosphate synthase	nfa47170	nfa47170	Putative magnesium transporter	[TP0256-TP0917 (0.6007029)]
COG0558	COG2239	nfa24840	nfa24840	Putative phosphatidylglycerophosphate synthase	nfa43010	nfa43010	Putative divalent cation transporter	[TP0256-TP0917 (0.6007029)]
COG0558	COG2239	nfa37100	nfa37100	Putative phosphatidylinositol synthase	nfa47170	nfa47170	Putative magnesium transporter	[TP0256-TP0917 (0.6007029)]
COG0658	COG1187	nfa13830	nfa13830	Putative membrane protein	nfa20110	nfa20110	Putative pseudouridine synthase	[TP0336-TP0459 (0.6079956)]
COG0465	COG0465	nfa3980	nfa3980	Putative cell division protein	nfa3980	nfa3980	Putative cell division protein	[TP0330-TP0330 (0.73856413)]
COG0860	COG1192	nfa43210	nfa43210	Hypothetical protein {UniProtKB/TrEMBL:Q5YRM1}	nfa20080	nfa20080	Putative chromosome partitioning ATPase	[TP0247-TP0272 (0.7527567)]
COG0860	COG1192	nfa56640	nfa56640	Putative N-acetylmuramoyl-L-alanine amidase	pnf110	pnf110	Putative plasmid partitioning protein	[TP0247-TP0272 (0.7527567)]
COG0860	COG1192	nfa43210	nfa43210	Hypothetical protein {UniProtKB/TrEMBL:Q5YRM1}	nfa56670	nfa56670	Putative chromosome partitioning protein	[TP0247-TP0272 (0.7527567)]
COG0860	COG1192	nfa43210	nfa43210	Hypothetical protein {UniProtKB/TrEMBL:Q5YRM1}	pnf110	pnf110	Putative plasmid partitioning protein	[TP0247-TP0272 (0.7527567)]
COG0860	COG1192	nfa56640	nfa56640	Putative N-acetylmuramoyl-L-alanine amidase	nfa20080	nfa20080	Putative chromosome partitioning ATPase	[TP0247-TP0272 (0.7527567)]
COG0860	COG1192	nfa56640	nfa56640	Putative N-acetylmuramoyl-L-alanine amidase	nfa56670	nfa56670	Putative chromosome partitioning protein	[TP0247-TP0272 (0.7527567)]
COG0242	COG0272	nfa53010	nfa53010	Putative polypeptide deformylase	nfa29070	nfa29070	Putative DNA ligase {UniProtKB/TrEMBL:Q5YVN7}	[TP0757-TP0634 (0.68197167)]
COG0242	COG0272	nfa26520	nfa26520	Putative polypeptide deformylase	nfa29070	nfa29070	Putative DNA ligase {UniProtKB/TrEMBL:Q5YVN7}	[TP0757-TP0634 (0.68197167)]
COG0242	COG0272	nfa26520	nfa26520	Putative polypeptide deformylase	nfa42650	nfa42650	Putative DNA ligase {UniProtKB/TrEMBL:Q5YRS7}	[TP0757-TP0634 (0.68197167)]
COG0242	COG0272	nfa53010	nfa53010	Putative polypeptide deformylase	nfa42650	nfa42650	Putative DNA ligase {UniProtKB/TrEMBL:Q5YRS7}	[TP0757-TP0634 (0.68197167)]
COG0242	COG0272	nfa36090	nfa36090	Putative polypeptide deformylase	nfa29070	nfa29070	Putative DNA ligase {UniProtKB/TrEMBL:Q5YVN7}	[TP0757-TP0634 (0.68197167)]
COG0242	COG0272	nfa36090	nfa36090	Putative polypeptide deformylase	nfa42650	nfa42650	Putative DNA ligase {UniProtKB/TrEMBL:Q5YRS7}	[TP0757-TP0634 (0.68197167)]
COG0265	COG0817	nfa47310	nfa47310	Putative protease {UniProtKB/TrEMBL:Q5YQF8}	nfa36970	ruvC	Crossover junction endodeoxyribonuclease ruvC (EC 3.1.22.4) (Holliday junction nuclease ruvC) (Holliday junction resolvase ruvC)	[TP0773-TP0517 (0.5118523)]
COG0265	COG0817	nfa49620	nfa49620	Putative protease {UniProtKB/TrEMBL:Q5YPS7}	nfa36970	ruvC	Crossover junction endodeoxyribonuclease ruvC (EC 3.1.22.4) (Holliday junction nuclease ruvC) (Holliday junction resolvase ruvC)	[TP0773-TP0517 (0.5118523)]
COG0265	COG0817	nfa3510	nfa3510	Putative protease {UniProtKB/TrEMBL:Q5Z2Z8}	nfa36970	ruvC	Crossover junction endodeoxyribonuclease ruvC (EC 3.1.22.4) (Holliday junction nuclease ruvC) (Holliday junction resolvase ruvC)	[TP0773-TP0517 (0.5118523)]
COG0265	COG0817	nfa52250	nfa52250	Putative protease {UniProtKB/TrEMBL:Q5YP14}	nfa36970	ruvC	Crossover junction endodeoxyribonuclease ruvC (EC 3.1.22.4) (Holliday junction nuclease ruvC) (Holliday junction resolvase ruvC)	[TP0773-TP0517 (0.5118523)]
COG0187	COG0358	nfa60	nfa60	Putative DNA gyrase B subunit	nfa14700	nfa14700	Putative DNA primase {UniProtKB/TrEMBL:Q5YZS6}	[TP1006-TP0492 (0.55112576)]
COG0301	COG0514	nfa20240	nfa20240	Putative thiamin biosynthesis protein	nfa44830	nfa44830	Putative helicase {UniProtKB/TrEMBL:Q5YR57}	[TP0559-TP0103 (0.6411465)]
COG0301	COG0514	nfa20240	nfa20240	Putative thiamin biosynthesis protein	nfa13680	nfa13680	Putative helicase {UniProtKB/TrEMBL:Q5Z028}	[TP0559-TP0103 (0.6411465)]
COG0301	COG0514	nfa20240	nfa20240	Putative thiamin biosynthesis protein	nfa2960	nfa2960	Putative ATP-dependent DNA helicase	[TP0559-TP0103 (0.6411465)]
COG1154	COG2812	nfa37410	nfa37410	Putative 1-deoxy-D-xylulose 5-phosphate synthase	nfa2840	nfa2840	Putative DNA polymerase III gamma subunit	[TP0824-TP1005 (0.68180764)]
COG0237	COG0552	nfa18990	coaE	Dephospho-CoA kinase (EC 2.7.1.24) (Dephosphocoenzyme A kinase)	nfa41650	nfa41650	Putative signal recognition particle	[TP0296-TP0578 (0.7885255)]
COG0080	COG0265	nfa51150	rplK	50S ribosomal protein L11	nfa52250	nfa52250	Putative protease {UniProtKB/TrEMBL:Q5YP14}	[TP0237-TP0773 (0.6164146)]
COG0080	COG0265	nfa51150	rplK	50S ribosomal protein L11	nfa47310	nfa47310	Putative protease {UniProtKB/TrEMBL:Q5YQF8}	[TP0237-TP0773 (0.6164146)]
COG0080	COG0265	nfa51150	rplK	50S ribosomal protein L11	nfa49620	nfa49620	Putative protease {UniProtKB/TrEMBL:Q5YPS7}	[TP0237-TP0773 (0.6164146)]
COG0080	COG0265	nfa51150	rplK	50S ribosomal protein L11	nfa3510	nfa3510	Putative protease {UniProtKB/TrEMBL:Q5Z2Z8}	[TP0237-TP0773 (0.6164146)]
COG2812	COG2812	nfa2840	nfa2840	Putative DNA polymerase III gamma subunit	nfa2840	nfa2840	Putative DNA polymerase III gamma subunit	[TP1005-TP1005 (0.52391654)]
COG1466	COG1847	nfa13940	nfa13940	Hypothetical protein {UniProtKB/TrEMBL:Q5Z002}	nfa56690	nfa56690	Hypothetical protein {UniProtKB/TrEMBL:Q5YMS0}	[TP0588-TP0948 (0.74372905)]
COG0223	COG0234	nfa36080	fmt	Methionyl-tRNA formyltransferase (EC 2.1.2.9)	nfa8860	groS	10 kDa chaperonin (Protein Cpn10) (groES protein)	[TP0756-TP1013 (0.64276713)]
COG0036	COG1653	nfa36030	nfa36030	Ribulose-phosphate 3-epimerase	nfa55460	nfa55460	Putative transporter substrate-binding protein	[TP0945-TP0074 (0.654426)]
COG0357	COG0459	nfa56680	gidB	Methyltransferase gidB (EC 2.1.-.-) (Glucose-inhibited division protein B)	nfa52750	groL	60 kDa chaperonin 2 (Protein Cpn60 2) (groEL protein 2) (Heat shock protein 60)	[TP0946-TP0030 (0.68326145)]
COG0357	COG0459	nfa56680	gidB	Methyltransferase gidB (EC 2.1.-.-) (Glucose-inhibited division protein B)	nfa8870	groL1	60 kDa chaperonin 1 (Protein Cpn60 1) (groEL protein 1)	[TP0946-TP0030 (0.68326145)]
COG0664	COG1074	nfa3460	nfa3460	Putative transcriptional regulator	nfa25460	nfa25460	Putative RecB protein {UniProtKB/TrEMBL:Q5YWP8}	[TP0089-TP0898 (0.8304331)]
COG0223	COG0242	nfa36080	fmt	Methionyl-tRNA formyltransferase (EC 2.1.2.9)	nfa53010	nfa53010	Putative polypeptide deformylase	[TP0756-TP0757 (0.8300303)]
COG0223	COG0242	nfa36080	fmt	Methionyl-tRNA formyltransferase (EC 2.1.2.9)	nfa26520	nfa26520	Putative polypeptide deformylase	[TP0756-TP0757 (0.8300303)]
COG0223	COG0242	nfa36080	fmt	Methionyl-tRNA formyltransferase (EC 2.1.2.9)	nfa36090	nfa36090	Putative polypeptide deformylase	[TP0756-TP0757 (0.8300303)]
COG0233	COG0359	nfa41280	frr	Ribosome recycling factor (Ribosome-releasing factor) (RRF)	nfa55750	rplI	Putative ribosomal protein L9	[TP0604-TP0060 (0.5105792)]
COG0552	COG1061	nfa41650	nfa41650	Putative signal recognition particle	nfa37690	nfa37690	Hypothetical protein {UniProtKB/TrEMBL:Q5YT74}	[TP0578-TP0380 (0.62695336)]
COG0552	COG1061	nfa41650	nfa41650	Putative signal recognition particle	nfa6290	nfa6290	Putative DNA helicase {UniProtKB/TrEMBL:Q5Z267}	[TP0578-TP0380 (0.62695336)]
COG0265	COG0492	nfa49620	nfa49620	Putative protease {UniProtKB/TrEMBL:Q5YPS7}	nfa45140	nfa45140	Putative oxidoreductase	[TP0773-TP0814 (0.6926654)]
COG0265	COG0492	nfa52250	nfa52250	Putative protease {UniProtKB/TrEMBL:Q5YP14}	nfa56620	nfa56620	Putative thioredoxin reductase	[TP0773-TP0814 (0.6926654)]
COG0265	COG0492	nfa47310	nfa47310	Putative protease {UniProtKB/TrEMBL:Q5YQF8}	nfa52850	nfa52850	Putative thioredoxin reductase	[TP0773-TP0814 (0.6926654)]
COG0265	COG0492	nfa47310	nfa47310	Putative protease {UniProtKB/TrEMBL:Q5YQF8}	nfa45140	nfa45140	Putative oxidoreductase	[TP0773-TP0814 (0.6926654)]
COG0265	COG0492	nfa47310	nfa47310	Putative protease {UniProtKB/TrEMBL:Q5YQF8}	nfa56620	nfa56620	Putative thioredoxin reductase	[TP0773-TP0814 (0.6926654)]
COG0265	COG0492	nfa49620	nfa49620	Putative protease {UniProtKB/TrEMBL:Q5YPS7}	nfa56620	nfa56620	Putative thioredoxin reductase	[TP0773-TP0814 (0.6926654)]
COG0265	COG0492	nfa3510	nfa3510	Putative protease {UniProtKB/TrEMBL:Q5Z2Z8}	nfa52850	nfa52850	Putative thioredoxin reductase	[TP0773-TP0814 (0.6926654)]
COG0265	COG0492	nfa52250	nfa52250	Putative protease {UniProtKB/TrEMBL:Q5YP14}	nfa52850	nfa52850	Putative thioredoxin reductase	[TP0773-TP0814 (0.6926654)]
COG0265	COG0492	nfa3510	nfa3510	Putative protease {UniProtKB/TrEMBL:Q5Z2Z8}	nfa56620	nfa56620	Putative thioredoxin reductase	[TP0773-TP0814 (0.6926654)]
COG0265	COG0492	nfa52250	nfa52250	Putative protease {UniProtKB/TrEMBL:Q5YP14}	nfa45140	nfa45140	Putative oxidoreductase	[TP0773-TP0814 (0.6926654)]
COG0265	COG0492	nfa49620	nfa49620	Putative protease {UniProtKB/TrEMBL:Q5YPS7}	nfa52850	nfa52850	Putative thioredoxin reductase	[TP0773-TP0814 (0.6926654)]
COG0265	COG0492	nfa3510	nfa3510	Putative protease {UniProtKB/TrEMBL:Q5Z2Z8}	nfa45140	nfa45140	Putative oxidoreductase	[TP0773-TP0814 (0.6926654)]
COG0153	COG0242	nfa45050	nfa45050	Putative galactokinase {UniProtKB/TrEMBL:Q5YR35}	nfa53010	nfa53010	Putative polypeptide deformylase	[TP0418-TP0757 (0.51512045)]
COG0153	COG0242	nfa45050	nfa45050	Putative galactokinase {UniProtKB/TrEMBL:Q5YR35}	nfa36090	nfa36090	Putative polypeptide deformylase	[TP0418-TP0757 (0.51512045)]
COG0153	COG0242	nfa45050	nfa45050	Putative galactokinase {UniProtKB/TrEMBL:Q5YR35}	nfa26520	nfa26520	Putative polypeptide deformylase	[TP0418-TP0757 (0.51512045)]
COG0465	COG0772	nfa3980	nfa3980	Putative cell division protein	nfa830	nfa830	Putative cell division protein	[TP0330-TP0387 (0.8016956)]
COG0465	COG0772	nfa3980	nfa3980	Putative cell division protein	nfa17650	nfa17650	Putative cell division protein	[TP0330-TP0387 (0.8016956)]
COG0234	COG0792	nfa8860	groS	10 kDa chaperonin (Protein Cpn10) (groES protein)	nfa41430	nfa41430	Hypothetical protein {UniProtKB/TrEMBL:Q5YS49}	[TP1013-TP0913 (0.7815084)]
COG0192	COG0217	nfa36130	metK	S-adenosylmethionine synthetase (EC 2.5.1.6) (Methionine adenosyltransferase) (AdoMet synthetase) (MAT)	nfa37020	nfa37020	Hypothetical UPF0082 protein nfa37020	[TP0794-TP0474 (0.71912634)]
COG0201	COG2239	nfa7940	nfa7940	Preprotein translocase secY subunit	nfa43010	nfa43010	Putative divalent cation transporter	[TP0208-TP0917 (0.5527395)]
COG0201	COG2239	nfa7940	nfa7940	Preprotein translocase secY subunit	nfa47170	nfa47170	Putative magnesium transporter	[TP0208-TP0917 (0.5527395)]
COG0092	COG0301	nfa7390	rpsC	30S ribosomal protein S3	nfa20240	nfa20240	Putative thiamin biosynthesis protein	[TP0195-TP0559 (0.66944)]
COG0860	COG1214	nfa56640	nfa56640	Putative N-acetylmuramoyl-L-alanine amidase	nfa8820	nfa8820	Hypothetical protein {UniProtKB/TrEMBL:Q5Z1G4}	[TP0247-TP0876 (0.6334264)]
COG0860	COG1214	nfa43210	nfa43210	Hypothetical protein {UniProtKB/TrEMBL:Q5YRM1}	nfa8820	nfa8820	Hypothetical protein {UniProtKB/TrEMBL:Q5Z1G4}	[TP0247-TP0876 (0.6334264)]
COG0188	COG0526	nfa70	nfa70	Putative DNA gyrase A subunit	pnf1445	pnf1445	Hypothetical protein {UniProtKB/TrEMBL:Q5YMM1}	[TP0005-TP0100 (0.7885434)]
COG0188	COG0526	nfa70	nfa70	Putative DNA gyrase A subunit	nfa51580	nfa51580	Putative cytochrome c biogenesis protein	[TP0005-TP0100 (0.7885434)]
COG0188	COG0526	nfa70	nfa70	Putative DNA gyrase A subunit	nfa5960	nfa5960	Putative thioredoxin {UniProtKB/TrEMBL:Q5Z2A0}	[TP0005-TP0100 (0.7885434)]
COG0188	COG0526	nfa70	nfa70	Putative DNA gyrase A subunit	nfa56630	nfa56630	Putative thioredoxin {UniProtKB/TrEMBL:Q5YMS6}	[TP0005-TP0100 (0.7885434)]
COG0188	COG0526	nfa70	nfa70	Putative DNA gyrase A subunit	nfa3490	nfa3490	Hypothetical protein {UniProtKB/TrEMBL:Q5Z300}	[TP0005-TP0100 (0.7885434)]
COG0188	COG0526	nfa70	nfa70	Putative DNA gyrase A subunit	pnf1450	pnf1450	Putative thioredoxin {UniProtKB/TrEMBL:Q5YMM0}	[TP0005-TP0100 (0.7885434)]
COG0188	COG0526	nfa70	nfa70	Putative DNA gyrase A subunit	nfa51720	nfa51720	Hypothetical protein {UniProtKB/TrEMBL:Q5YP67}	[TP0005-TP0100 (0.7885434)]
COG0188	COG0526	nfa70	nfa70	Putative DNA gyrase A subunit	nfa18780	nfa18780	Putative thioredoxin {UniProtKB/TrEMBL:Q5YYL7}	[TP0005-TP0100 (0.7885434)]
COG0526	COG0771	nfa56630	nfa56630	Putative thioredoxin {UniProtKB/TrEMBL:Q5YMS6}	nfa17640	murD	UDP-N-acetylmuramoylalanine--D-glutamate ligase (EC 6.3.2.9) (UDP-N- acetylmuramoyl-L-alanyl-D-glutamate synthetase) (D-glutamic acid- adding enzyme)	[TP0100-TP0903 (0.59509045)]
COG0526	COG0771	nfa51720	nfa51720	Hypothetical protein {UniProtKB/TrEMBL:Q5YP67}	nfa17640	murD	UDP-N-acetylmuramoylalanine--D-glutamate ligase (EC 6.3.2.9) (UDP-N- acetylmuramoyl-L-alanyl-D-glutamate synthetase) (D-glutamic acid- adding enzyme)	[TP0100-TP0903 (0.59509045)]
COG0526	COG0771	nfa3490	nfa3490	Hypothetical protein {UniProtKB/TrEMBL:Q5Z300}	nfa17640	murD	UDP-N-acetylmuramoylalanine--D-glutamate ligase (EC 6.3.2.9) (UDP-N- acetylmuramoyl-L-alanyl-D-glutamate synthetase) (D-glutamic acid- adding enzyme)	[TP0100-TP0903 (0.59509045)]
COG0526	COG0771	pnf1445	pnf1445	Hypothetical protein {UniProtKB/TrEMBL:Q5YMM1}	nfa17640	murD	UDP-N-acetylmuramoylalanine--D-glutamate ligase (EC 6.3.2.9) (UDP-N- acetylmuramoyl-L-alanyl-D-glutamate synthetase) (D-glutamic acid- adding enzyme)	[TP0100-TP0903 (0.59509045)]
COG0526	COG0771	nfa5960	nfa5960	Putative thioredoxin {UniProtKB/TrEMBL:Q5Z2A0}	nfa17640	murD	UDP-N-acetylmuramoylalanine--D-glutamate ligase (EC 6.3.2.9) (UDP-N- acetylmuramoyl-L-alanyl-D-glutamate synthetase) (D-glutamic acid- adding enzyme)	[TP0100-TP0903 (0.59509045)]
COG0526	COG0771	nfa51580	nfa51580	Putative cytochrome c biogenesis protein	nfa17640	murD	UDP-N-acetylmuramoylalanine--D-glutamate ligase (EC 6.3.2.9) (UDP-N- acetylmuramoyl-L-alanyl-D-glutamate synthetase) (D-glutamic acid- adding enzyme)	[TP0100-TP0903 (0.59509045)]
COG0526	COG0771	nfa18780	nfa18780	Putative thioredoxin {UniProtKB/TrEMBL:Q5YYL7}	nfa17640	murD	UDP-N-acetylmuramoylalanine--D-glutamate ligase (EC 6.3.2.9) (UDP-N- acetylmuramoyl-L-alanyl-D-glutamate synthetase) (D-glutamic acid- adding enzyme)	[TP0100-TP0903 (0.59509045)]
COG0526	COG0771	pnf1450	pnf1450	Putative thioredoxin {UniProtKB/TrEMBL:Q5YMM0}	nfa17640	murD	UDP-N-acetylmuramoylalanine--D-glutamate ligase (EC 6.3.2.9) (UDP-N- acetylmuramoyl-L-alanyl-D-glutamate synthetase) (D-glutamic acid- adding enzyme)	[TP0100-TP0903 (0.59509045)]
COG0762	COG2239	nfa17730	nfa17730	Hypothetical protein {UniProtKB/TrEMBL:Q5YYX2}	nfa43010	nfa43010	Putative divalent cation transporter	[TP0668-TP0917 (0.5215956)]
COG0762	COG2239	nfa17730	nfa17730	Hypothetical protein {UniProtKB/TrEMBL:Q5YYX2}	nfa47170	nfa47170	Putative magnesium transporter	[TP0668-TP0917 (0.5215956)]
COG0504	COG1475	nfa20050	nfa20050	Putative CTP synthetase	pnf120	pnf120	Putative plasmid partitioning protein	[TP0305-TP0271 (0.70252794)]
COG0504	COG1475	nfa20050	nfa20050	Putative CTP synthetase	nfa56660	nfa56660	Putative chromosome partitioning protein	[TP0305-TP0271 (0.70252794)]
COG0504	COG1475	nfa20050	nfa20050	Putative CTP synthetase	pnf220	pnf220	Putative chromosome partitioning protein	[TP0305-TP0271 (0.70252794)]
COG0149	COG2239	nfa35870	nfa35870	Triosephosphate isomerase	nfa47170	nfa47170	Putative magnesium transporter	[TP0537-TP0917 (0.5527395)]
COG0149	COG2239	nfa35870	nfa35870	Triosephosphate isomerase	nfa43010	nfa43010	Putative divalent cation transporter	[TP0537-TP0917 (0.5527395)]
COG0250	COG0772	nfa51160	nfa51160	Transcription antitermination protein nusG	nfa830	nfa830	Putative cell division protein	[TP0236-TP0387 (0.7470728)]
COG0250	COG0772	nfa51160	nfa51160	Transcription antitermination protein nusG	nfa17650	nfa17650	Putative cell division protein	[TP0236-TP0387 (0.7470728)]
COG0227	COG0740	nfa41960	rpmB1	50S ribosomal protein L28 1	nfa13340	clpP3	ATP-dependent Clp protease proteolytic subunit 3 (EC 3.4.21.92) (Endopeptidase Clp 3)	[TP0362-TP0507 (0.75048)]
COG0227	COG0740	nfa41960	rpmB1	50S ribosomal protein L28 1	nfa13330	clpP2	ATP-dependent Clp protease proteolytic subunit 2 (EC 3.4.21.92) (Endopeptidase Clp 2)	[TP0362-TP0507 (0.75048)]
COG0227	COG0740	nfa41960	rpmB1	50S ribosomal protein L28 1	nfa11720	clpP1	ATP-dependent Clp protease proteolytic subunit 1 (EC 3.4.21.92) (Endopeptidase Clp 1)	[TP0362-TP0507 (0.75048)]
COG0227	COG0740	nfa49750	rpmB2	50S ribosomal protein L28 2	nfa11720	clpP1	ATP-dependent Clp protease proteolytic subunit 1 (EC 3.4.21.92) (Endopeptidase Clp 1)	[TP0362-TP0507 (0.75048)]
COG0227	COG0740	nfa49750	rpmB2	50S ribosomal protein L28 2	nfa13340	clpP3	ATP-dependent Clp protease proteolytic subunit 3 (EC 3.4.21.92) (Endopeptidase Clp 3)	[TP0362-TP0507 (0.75048)]
COG0227	COG0740	nfa49750	rpmB2	50S ribosomal protein L28 2	nfa11710	nfa11710	ATP-dependent Clp protease proteolytic subunit	[TP0362-TP0507 (0.75048)]
COG0227	COG0740	nfa41960	rpmB1	50S ribosomal protein L28 1	nfa11710	nfa11710	ATP-dependent Clp protease proteolytic subunit	[TP0362-TP0507 (0.75048)]
COG0227	COG0740	nfa49750	rpmB2	50S ribosomal protein L28 2	nfa13330	clpP2	ATP-dependent Clp protease proteolytic subunit 2 (EC 3.4.21.92) (Endopeptidase Clp 2)	[TP0362-TP0507 (0.75048)]
COG0103	COG0211	nfa8670	nfa8670	30S ribosomal protein S9	nfa13540	rpmA	50S ribosomal protein L27	[TP1024-TP0743 (0.87139803)]
COG0621	COG2812	nfa38350	nfa38350	Hypothetical protein {UniProtKB/TrEMBL:Q5YT08}	nfa2840	nfa2840	Putative DNA polymerase III gamma subunit	[TP0754-TP1005 (0.5550382)]
COG0693	COG0761	nfa43610	nfa43610	Putative protease {UniProtKB/TrEMBL:Q5YRI1}	nfa47950	lytB	4-hydroxy-3-methylbut-2-enyl diphosphate reductase (EC 1.17.1.2)	[TP0445-TP0547 (0.53976095)]
COG0693	COG0761	nfa15880	nfa15880	Hypothetical protein {UniProtKB/TrEMBL:Q5YZF7}	nfa47950	lytB	4-hydroxy-3-methylbut-2-enyl diphosphate reductase (EC 1.17.1.2)	[TP0445-TP0547 (0.53976095)]
COG0693	COG0761	nfa53470	nfa53470	Hypothetical protein {UniProtKB/TrEMBL:Q5YNP2}	nfa47950	lytB	4-hydroxy-3-methylbut-2-enyl diphosphate reductase (EC 1.17.1.2)	[TP0445-TP0547 (0.53976095)]
COG0693	COG0761	nfa50430	nfa50430	Hypothetical protein {UniProtKB/TrEMBL:Q5YPJ6}	nfa47950	lytB	4-hydroxy-3-methylbut-2-enyl diphosphate reductase (EC 1.17.1.2)	[TP0445-TP0547 (0.53976095)]
COG0223	COG0664	nfa36080	fmt	Methionyl-tRNA formyltransferase (EC 2.1.2.9)	nfa3460	nfa3460	Putative transcriptional regulator	[TP0756-TP0995 (0.69102824)]
COG0773	COG0817	nfa17670	murC	UDP-N-acetylmuramate--L-alanine ligase (EC 6.3.2.8) (UDP-N- acetylmuramoyl-L-alanine synthetase)	nfa36970	ruvC	Crossover junction endodeoxyribonuclease ruvC (EC 3.1.22.4) (Holliday junction nuclease ruvC) (Holliday junction resolvase ruvC)	[TP0341-TP0517 (0.7285616)]
COG0272	COG0773	nfa29070	nfa29070	Putative DNA ligase {UniProtKB/TrEMBL:Q5YVN7}	nfa17670	murC	UDP-N-acetylmuramate--L-alanine ligase (EC 6.3.2.8) (UDP-N- acetylmuramoyl-L-alanine synthetase)	[TP0634-TP0341 (0.8201813)]
COG0272	COG0773	nfa42650	nfa42650	Putative DNA ligase {UniProtKB/TrEMBL:Q5YRS7}	nfa17670	murC	UDP-N-acetylmuramate--L-alanine ligase (EC 6.3.2.8) (UDP-N- acetylmuramoyl-L-alanine synthetase)	[TP0634-TP0341 (0.8201813)]
COG0301	COG0566	nfa20240	nfa20240	Putative thiamin biosynthesis protein	nfa53870	nfa53870	Putative RNA methyltransferase	[TP0559-TP0054 (0.678511)]
COG0301	COG0566	nfa20240	nfa20240	Putative thiamin biosynthesis protein	nfa6510	nfa6510	Putative ribosomal RNA methyltransferase	[TP0559-TP0054 (0.678511)]
COG0301	COG0566	nfa20240	nfa20240	Putative thiamin biosynthesis protein	nfa19170	nfa19170	Putative ribosomal RNA methyltransferase	[TP0559-TP0054 (0.678511)]
COG0301	COG0566	nfa20240	nfa20240	Putative thiamin biosynthesis protein	nfa4390	nfa4390	Putative tRNA/rRNA methyltransferase	[TP0559-TP0054 (0.678511)]
COG0301	COG0566	nfa20240	nfa20240	Putative thiamin biosynthesis protein	nfa38300	nfa38300	Putative ribosomal RNA methyltransferase	[TP0559-TP0054 (0.678511)]
COG0353	COG0514	nfa2950	recR	Recombination protein recR	nfa2960	nfa2960	Putative ATP-dependent DNA helicase	[TP1004-TP0103 (0.6917512)]
COG0353	COG0514	nfa2950	recR	Recombination protein recR	nfa44830	nfa44830	Putative helicase {UniProtKB/TrEMBL:Q5YR57}	[TP1004-TP0103 (0.6917512)]
COG0353	COG0514	nfa2950	recR	Recombination protein recR	nfa13680	nfa13680	Putative helicase {UniProtKB/TrEMBL:Q5Z028}	[TP1004-TP0103 (0.6917512)]
COG2011	COG2239	nfa44100	nfa44100	Putative ABC transporter permease protein	nfa47170	nfa47170	Putative magnesium transporter	[TP0119-TP0917 (0.63653934)]
COG2011	COG2239	nfa44100	nfa44100	Putative ABC transporter permease protein	nfa43010	nfa43010	Putative divalent cation transporter	[TP0119-TP0917 (0.63653934)]
COG0124	COG0465	nfa36640	hisS	Histidyl-tRNA synthetase (EC 6.1.1.21) (Histidine--tRNA ligase) (HisRS)	nfa3980	nfa3980	Putative cell division protein	[TP0641-TP0330 (0.76316583)]
COG0250	COG3439	nfa51160	nfa51160	Transcription antitermination protein nusG	nfa41010	nfa41010	Hypothetical protein {UniProtKB/TrEMBL:Q5YS91}	[TP0236-TP0895 (0.72267145)]
COG0250	COG3439	nfa51160	nfa51160	Transcription antitermination protein nusG	pnf2630	pnf2630	Hypothetical protein {UniProtKB/TrEMBL:Q5YM42}	[TP0236-TP0895 (0.72267145)]
COG0257	COG0719	nfa8330	nfa8330	50S ribosomal protein L36	nfa35590	nfa35590	Hypothetical protein {UniProtKB/TrEMBL:Q5YTT4}	[TP0209-TP0612 (0.6772987)]
COG0257	COG0719	nfa8330	nfa8330	50S ribosomal protein L36	nfa35600	nfa35600	Hypothetical protein {UniProtKB/TrEMBL:Q5YTT3}	[TP0209-TP0612 (0.6772987)]
COG0493	COG1488	nfa970	nfa970	Putative glutamate synthase small subunit	nfa10850	nfa10850	Putative nicotinate phosphoribosyltransferase	[TP0735-TP0628 (0.6598422)]
COG0493	COG1488	nfa14090	nfa14090	Putative ferredoxin reductase	nfa10850	nfa10850	Putative nicotinate phosphoribosyltransferase	[TP0735-TP0628 (0.6598422)]
COG0493	COG1488	nfa25880	nfa25880	Putative ferredoxin reductase	nfa10850	nfa10850	Putative nicotinate phosphoribosyltransferase	[TP0735-TP0628 (0.6598422)]
COG0493	COG1488	nfa50890	nfa50890	Putative ferredoxin reductase	nfa10850	nfa10850	Putative nicotinate phosphoribosyltransferase	[TP0735-TP0628 (0.6598422)]
COG0493	COG1488	nfa53620	nfa53620	Putative ferredoxin reductase	nfa10850	nfa10850	Putative nicotinate phosphoribosyltransferase	[TP0735-TP0628 (0.6598422)]
COG0173	COG0493	nfa36490	aspS	Aspartyl-tRNA synthetase (EC 6.1.1.12) (Aspartate--tRNA ligase) (AspRS)	nfa25880	nfa25880	Putative ferredoxin reductase	[TP0985-TP0735 (0.50901)]
COG0173	COG0493	nfa36490	aspS	Aspartyl-tRNA synthetase (EC 6.1.1.12) (Aspartate--tRNA ligase) (AspRS)	nfa970	nfa970	Putative glutamate synthase small subunit	[TP0985-TP0735 (0.50901)]
COG0173	COG0493	nfa36490	aspS	Aspartyl-tRNA synthetase (EC 6.1.1.12) (Aspartate--tRNA ligase) (AspRS)	nfa14090	nfa14090	Putative ferredoxin reductase	[TP0985-TP0735 (0.50901)]
COG0173	COG0493	nfa36490	aspS	Aspartyl-tRNA synthetase (EC 6.1.1.12) (Aspartate--tRNA ligase) (AspRS)	nfa53620	nfa53620	Putative ferredoxin reductase	[TP0985-TP0735 (0.50901)]
COG0173	COG0493	nfa36490	aspS	Aspartyl-tRNA synthetase (EC 6.1.1.12) (Aspartate--tRNA ligase) (AspRS)	nfa50890	nfa50890	Putative ferredoxin reductase	[TP0985-TP0735 (0.50901)]
COG0275	COG0820	nfa17580	mraW	S-adenosyl-methyltransferase mraW (EC 2.1.1.-)	nfa41250	nfa41250	Hypothetical protein {UniProtKB/TrEMBL:Q5YS67}	[TP0384-TP0068 (0.79878455)]
COG0242	COG0360	nfa36090	nfa36090	Putative polypeptide deformylase	nfa55720	rpsF	30S ribosomal protein S6	[TP0757-TP0063 (0.54983324)]
COG0242	COG0360	nfa26520	nfa26520	Putative polypeptide deformylase	nfa55720	rpsF	30S ribosomal protein S6	[TP0757-TP0063 (0.54983324)]
COG0242	COG0360	nfa53010	nfa53010	Putative polypeptide deformylase	nfa55720	rpsF	30S ribosomal protein S6	[TP0757-TP0063 (0.54983324)]
COG0693	COG1653	nfa15880	nfa15880	Hypothetical protein {UniProtKB/TrEMBL:Q5YZF7}	nfa55460	nfa55460	Putative transporter substrate-binding protein	[TP0445-TP0074 (0.5751514)]
COG0693	COG1653	nfa43610	nfa43610	Putative protease {UniProtKB/TrEMBL:Q5YRI1}	nfa55460	nfa55460	Putative transporter substrate-binding protein	[TP0445-TP0074 (0.5751514)]
COG0693	COG1653	nfa53470	nfa53470	Hypothetical protein {UniProtKB/TrEMBL:Q5YNP2}	nfa55460	nfa55460	Putative transporter substrate-binding protein	[TP0445-TP0074 (0.5751514)]
COG0693	COG1653	nfa50430	nfa50430	Hypothetical protein {UniProtKB/TrEMBL:Q5YPJ6}	nfa55460	nfa55460	Putative transporter substrate-binding protein	[TP0445-TP0074 (0.5751514)]
COG0267	COG0357	nfa49760	nfa49760	50S ribosomal protein L33	nfa56680	gidB	Methyltransferase gidB (EC 2.1.-.-) (Glucose-inhibited division protein B)	[TP0234-TP0946 (0.6249908)]
COG0267	COG0357	nfa51190	nfa51190	50S ribosomal protein L33	nfa56680	gidB	Methyltransferase gidB (EC 2.1.-.-) (Glucose-inhibited division protein B)	[TP0234-TP0946 (0.6249908)]
COG0234	COG0772	nfa8860	groS	10 kDa chaperonin (Protein Cpn10) (groES protein)	nfa17650	nfa17650	Putative cell division protein	[TP1013-TP0387 (0.81326103)]
COG0234	COG0772	nfa8860	groS	10 kDa chaperonin (Protein Cpn10) (groES protein)	nfa830	nfa830	Putative cell division protein	[TP1013-TP0387 (0.81326103)]
COG0228	COG0250	nfa41570	rpsP	Putative ribosomal protein S16	nfa51160	nfa51160	Transcription antitermination protein nusG	[TP0905-TP0236 (0.7099409)]
COG0465	COG0532	nfa3980	nfa3980	Putative cell division protein	nfa40670	infB	Putative translation initiation factor IF-2	[TP0330-TP0891 (0.8751731)]
COG0326	COG0353	nfa1150	htpG	Chaperone protein htpG (Heat shock protein htpG) (High temperature protein G)	nfa2950	recR	Recombination protein recR	[TP0984-TP1004 (0.5573069)]
COG0301	COG1643	nfa20240	nfa20240	Putative thiamin biosynthesis protein	nfa37970	nfa37970	Putative ATP-dependent helicase	[TP0559-TP0526 (0.5663735)]
COG0265	COG1381	nfa47310	nfa47310	Putative protease {UniProtKB/TrEMBL:Q5YQF8}	nfa14520	recO	DNA repair protein recO (Recombination protein O)	[TP0773-TP0636 (0.870009)]
COG0265	COG1381	nfa3510	nfa3510	Putative protease {UniProtKB/TrEMBL:Q5Z2Z8}	nfa14520	recO	DNA repair protein recO (Recombination protein O)	[TP0773-TP0636 (0.870009)]
COG0265	COG1381	nfa49620	nfa49620	Putative protease {UniProtKB/TrEMBL:Q5YPS7}	nfa14520	recO	DNA repair protein recO (Recombination protein O)	[TP0773-TP0636 (0.870009)]
COG0265	COG1381	nfa52250	nfa52250	Putative protease {UniProtKB/TrEMBL:Q5YP14}	nfa14520	recO	DNA repair protein recO (Recombination protein O)	[TP0773-TP0636 (0.870009)]
COG1186	COG1925	nfa44880	prfB	Peptide chain release factor 2 (RF-2)	nfa28530	nfa28530	Putative phosphocarrier protein	[TP0576-TP0589 (0.79878455)]
COG0195	COG1643	nfa40680	nfa40680	Putative transcriptional	nfa37970	nfa37970	Putative ATP-dependent helicase	[TP0892-TP0526 (0.71912634)]
COG0705	COG1187	nfa10930	nfa10930	Hypothetical protein {UniProtKB/TrEMBL:Q5Z0V3}	nfa20110	nfa20110	Putative pseudouridine synthase	[TP0982-TP0459 (0.6079956)]
COG0705	COG1187	nfa740	nfa740	Putative membrane protein	nfa20110	nfa20110	Putative pseudouridine synthase	[TP0982-TP0459 (0.6079956)]
COG0080	COG0301	nfa51150	rplK	50S ribosomal protein L11	nfa20240	nfa20240	Putative thiamin biosynthesis protein	[TP0237-TP0559 (0.59848577)]
COG0782	COG0860	nfa48260	nfa48260	Putative transcription elongation factor	nfa56640	nfa56640	Putative N-acetylmuramoyl-L-alanine amidase	[TP0019-TP0247 (0.7668169)]
COG0782	COG0860	nfa48260	nfa48260	Putative transcription elongation factor	nfa43210	nfa43210	Hypothetical protein {UniProtKB/TrEMBL:Q5YRM1}	[TP0019-TP0247 (0.7668169)]
COG0220	COG0455	nfa54840	trmB	tRNA (guanine-N(7)-)-methyltransferase (EC 2.1.1.33) (tRNA(m7G46)- methyltransferase)	nfa3070	nfa3070	Hypothetical protein {UniProtKB/TrEMBL:Q5Z342}	[TP0464-TP0712 (0.7885255)]
COG0220	COG0455	nfa54840	trmB	tRNA (guanine-N(7)-)-methyltransferase (EC 2.1.1.33) (tRNA(m7G46)- methyltransferase)	pnf11050	pnf11050	Hypothetical protein {UniProtKB/TrEMBL:Q5YMG1}	[TP0464-TP0712 (0.7885255)]
COG0220	COG0455	nfa54840	trmB	tRNA (guanine-N(7)-)-methyltransferase (EC 2.1.1.33) (tRNA(m7G46)- methyltransferase)	nfa8310	nfa8310	Hypothetical protein {UniProtKB/TrEMBL:Q5Z1L5}	[TP0464-TP0712 (0.7885255)]
COG0322	COG0353	nfa17220	nfa17220	Putative DNA polymerase III subunit	nfa2950	recR	Recombination protein recR	[TP0472-TP1004 (0.53674763)]
COG0322	COG0353	nfa35940	uvrC	UvrABC system protein C (Protein uvrC) (Excinuclease ABC subunit C)	nfa2950	recR	Recombination protein recR	[TP0472-TP1004 (0.53674763)]
COG0771	COG1595	nfa17640	murD	UDP-N-acetylmuramoylalanine--D-glutamate ligase (EC 6.3.2.9) (UDP-N- acetylmuramoyl-L-alanyl-D-glutamate synthetase) (D-glutamic acid- adding enzyme)	nfa16260	nfa16260	Putative sigma factor {UniProtKB/TrEMBL:Q5YZB9}	[TP0903-TP0092 (0.6651206)]
COG0771	COG1595	nfa17640	murD	UDP-N-acetylmuramoylalanine--D-glutamate ligase (EC 6.3.2.9) (UDP-N- acetylmuramoyl-L-alanyl-D-glutamate synthetase) (D-glutamic acid- adding enzyme)	nfa4970	nfa4970	Putative sigma factor {UniProtKB/TrEMBL:Q5Z2K1}	[TP0903-TP0092 (0.6651206)]
COG0771	COG1595	nfa17640	murD	UDP-N-acetylmuramoylalanine--D-glutamate ligase (EC 6.3.2.9) (UDP-N- acetylmuramoyl-L-alanyl-D-glutamate synthetase) (D-glutamic acid- adding enzyme)	nfa27380	nfa27380	Putative sigma factor {UniProtKB/TrEMBL:Q5YW56}	[TP0903-TP0092 (0.6651206)]
COG0771	COG1595	nfa17640	murD	UDP-N-acetylmuramoylalanine--D-glutamate ligase (EC 6.3.2.9) (UDP-N- acetylmuramoyl-L-alanyl-D-glutamate synthetase) (D-glutamic acid- adding enzyme)	nfa8890	nfa8890	Putative sigma factor {UniProtKB/TrEMBL:Q5Z1F7}	[TP0903-TP0092 (0.6651206)]
COG0771	COG1595	nfa17640	murD	UDP-N-acetylmuramoylalanine--D-glutamate ligase (EC 6.3.2.9) (UDP-N- acetylmuramoyl-L-alanyl-D-glutamate synthetase) (D-glutamic acid- adding enzyme)	nfa56600	nfa56600	Putative sigma factor {UniProtKB/TrEMBL:Q5YMS9}	[TP0903-TP0092 (0.6651206)]
COG0771	COG1595	nfa17640	murD	UDP-N-acetylmuramoylalanine--D-glutamate ligase (EC 6.3.2.9) (UDP-N- acetylmuramoyl-L-alanyl-D-glutamate synthetase) (D-glutamic acid- adding enzyme)	nfa30220	nfa30220	Putative sigma factor {UniProtKB/TrEMBL:Q5YVC2}	[TP0903-TP0092 (0.6651206)]
COG0771	COG1595	nfa17640	murD	UDP-N-acetylmuramoylalanine--D-glutamate ligase (EC 6.3.2.9) (UDP-N- acetylmuramoyl-L-alanyl-D-glutamate synthetase) (D-glutamic acid- adding enzyme)	nfa45840	nfa45840	RNA polymerase sigma factor	[TP0903-TP0092 (0.6651206)]
COG0771	COG1595	nfa17640	murD	UDP-N-acetylmuramoylalanine--D-glutamate ligase (EC 6.3.2.9) (UDP-N- acetylmuramoyl-L-alanyl-D-glutamate synthetase) (D-glutamic acid- adding enzyme)	nfa37480	nfa37480	Putative sigma factor {UniProtKB/TrEMBL:Q5YT95}	[TP0903-TP0092 (0.6651206)]
COG0771	COG1595	nfa17640	murD	UDP-N-acetylmuramoylalanine--D-glutamate ligase (EC 6.3.2.9) (UDP-N- acetylmuramoyl-L-alanyl-D-glutamate synthetase) (D-glutamic acid- adding enzyme)	nfa20190	nfa20190	Putative sigma factor {UniProtKB/TrEMBL:Q5YY76}	[TP0903-TP0092 (0.6651206)]
COG0771	COG1595	nfa17640	murD	UDP-N-acetylmuramoylalanine--D-glutamate ligase (EC 6.3.2.9) (UDP-N- acetylmuramoyl-L-alanyl-D-glutamate synthetase) (D-glutamic acid- adding enzyme)	nfa23350	nfa23350	Putative sigma factor {UniProtKB/TrEMBL:Q5YXA9}	[TP0903-TP0092 (0.6651206)]
COG0771	COG1595	nfa17640	murD	UDP-N-acetylmuramoylalanine--D-glutamate ligase (EC 6.3.2.9) (UDP-N- acetylmuramoyl-L-alanyl-D-glutamate synthetase) (D-glutamic acid- adding enzyme)	nfa5260	nfa5260	Putative sigma factor {UniProtKB/TrEMBL:Q5Z2H0}	[TP0903-TP0092 (0.6651206)]
COG0771	COG1595	nfa17640	murD	UDP-N-acetylmuramoylalanine--D-glutamate ligase (EC 6.3.2.9) (UDP-N- acetylmuramoyl-L-alanyl-D-glutamate synthetase) (D-glutamic acid- adding enzyme)	nfa8920	nfa8920	Putative sigma factor {UniProtKB/TrEMBL:Q5Z1F4}	[TP0903-TP0092 (0.6651206)]
COG0771	COG1595	nfa17640	murD	UDP-N-acetylmuramoylalanine--D-glutamate ligase (EC 6.3.2.9) (UDP-N- acetylmuramoyl-L-alanyl-D-glutamate synthetase) (D-glutamic acid- adding enzyme)	nfa52790	nfa52790	Putative sigma factor {UniProtKB/TrEMBL:Q5YNW0}	[TP0903-TP0092 (0.6651206)]
COG0771	COG1595	nfa17640	murD	UDP-N-acetylmuramoylalanine--D-glutamate ligase (EC 6.3.2.9) (UDP-N- acetylmuramoyl-L-alanyl-D-glutamate synthetase) (D-glutamic acid- adding enzyme)	nfa47290	nfa47290	Putative sigma factor {UniProtKB/TrEMBL:Q5YQG0}	[TP0903-TP0092 (0.6651206)]
COG0771	COG1595	nfa17640	murD	UDP-N-acetylmuramoylalanine--D-glutamate ligase (EC 6.3.2.9) (UDP-N- acetylmuramoyl-L-alanyl-D-glutamate synthetase) (D-glutamic acid- adding enzyme)	nfa22150	nfa22150	Putative sigma factor {UniProtKB/TrEMBL:Q5YXM9}	[TP0903-TP0092 (0.6651206)]
COG0771	COG1595	nfa17640	murD	UDP-N-acetylmuramoylalanine--D-glutamate ligase (EC 6.3.2.9) (UDP-N- acetylmuramoyl-L-alanyl-D-glutamate synthetase) (D-glutamic acid- adding enzyme)	nfa28100	nfa28100	Putative sigma factor {UniProtKB/TrEMBL:Q5YVY4}	[TP0903-TP0092 (0.6651206)]
COG0771	COG1595	nfa17640	murD	UDP-N-acetylmuramoylalanine--D-glutamate ligase (EC 6.3.2.9) (UDP-N- acetylmuramoyl-L-alanyl-D-glutamate synthetase) (D-glutamic acid- adding enzyme)	nfa55120	nfa55120	Putative sigma factor {UniProtKB/TrEMBL:Q5YN77}	[TP0903-TP0092 (0.6651206)]
COG0771	COG1595	nfa17640	murD	UDP-N-acetylmuramoylalanine--D-glutamate ligase (EC 6.3.2.9) (UDP-N- acetylmuramoyl-L-alanyl-D-glutamate synthetase) (D-glutamic acid- adding enzyme)	nfa26100	nfa26100	Putative sigma factor {UniProtKB/TrEMBL:Q5YWI4}	[TP0903-TP0092 (0.6651206)]
COG1825	COG2812	nfa48940	ctc	50S ribosomal protein L25 (General stress protein CTC)	nfa2840	nfa2840	Putative DNA polymerase III gamma subunit	[TP0372-TP1005 (0.6540257)]
COG0024	COG1121	nfa40890	nfa40890	Methionine aminopeptidase	nfa24350	nfa24350	Putative ABC transporter ATP-binding protein	[TP0842-TP0164 (0.77940726)]
COG0024	COG1121	nfa31320	nfa31320	Methionine aminopeptidase	nfa23250	nfa23250	Putative ABC transporter ATP-binding protein	[TP0842-TP0164 (0.77940726)]
COG0024	COG1121	nfa40890	nfa40890	Methionine aminopeptidase	nfa23250	nfa23250	Putative ABC transporter ATP-binding protein	[TP0842-TP0164 (0.77940726)]
COG0024	COG1121	nfa40890	nfa40890	Methionine aminopeptidase	nfa4440	nfa4440	Putative ABC transporter ATP-binding protein	[TP0842-TP0164 (0.77940726)]
COG0024	COG1121	nfa7960	nfa7960	Methionine aminopeptidase	nfa4440	nfa4440	Putative ABC transporter ATP-binding protein	[TP0842-TP0164 (0.77940726)]
COG0024	COG1121	nfa31320	nfa31320	Methionine aminopeptidase	nfa4440	nfa4440	Putative ABC transporter ATP-binding protein	[TP0842-TP0164 (0.77940726)]
COG0024	COG1121	nfa7960	nfa7960	Methionine aminopeptidase	nfa24350	nfa24350	Putative ABC transporter ATP-binding protein	[TP0842-TP0164 (0.77940726)]
COG0024	COG1121	nfa31320	nfa31320	Methionine aminopeptidase	nfa24350	nfa24350	Putative ABC transporter ATP-binding protein	[TP0842-TP0164 (0.77940726)]
COG0024	COG1121	nfa7960	nfa7960	Methionine aminopeptidase	nfa23250	nfa23250	Putative ABC transporter ATP-binding protein	[TP0842-TP0164 (0.77940726)]
COG0361	COG1214	nfa8320	infA	Translation initiation factor IF-1	nfa8820	nfa8820	Hypothetical protein {UniProtKB/TrEMBL:Q5Z1G4}	[TP0097-TP0876 (0.56457245)]
COG1643	COG2137	nfa37970	nfa37970	Putative ATP-dependent helicase	nfa38410	nfa38410	Putative RecX protein {UniProtKB/TrEMBL:Q5YT02}	[TP0526-TP1023 (0.64955014)]
COG0255	COG1011	nfa7410	nfa7410	Putative ribosomal protein L29	nfa4920	nfa4920	Putative hydrolase {UniProtKB/TrEMBL:Q5Z2K6}	[TP0197-TP0158 (0.6077605)]
COG1108	COG2239	nfa4430	nfa4430	Putative ABC transporter membrane protein	nfa47170	nfa47170	Putative magnesium transporter	[TP0165-TP0917 (0.5215956)]
COG1108	COG2239	nfa4430	nfa4430	Putative ABC transporter membrane protein	nfa43010	nfa43010	Putative divalent cation transporter	[TP0165-TP0917 (0.5215956)]
COG1108	COG2239	nfa24360	nfa24360	Putative ABC transporter membrane protein	nfa47170	nfa47170	Putative magnesium transporter	[TP0165-TP0917 (0.5215956)]
COG1108	COG2239	nfa24360	nfa24360	Putative ABC transporter membrane protein	nfa43010	nfa43010	Putative divalent cation transporter	[TP0165-TP0917 (0.5215956)]
COG0546	COG0739	nfa26900	nfa26900	Hypothetical protein {UniProtKB/TrEMBL:Q5YWA4}	nfa31110	nfa31110	Putative peptidase {UniProtKB/TrEMBL:Q5YV33}	[TP0554-TP0782 (0.73069036)]
COG0546	COG0739	nfa26900	nfa26900	Hypothetical protein {UniProtKB/TrEMBL:Q5YWA4}	pnf1470	pnf1470	Putative peptidase {UniProtKB/TrEMBL:Q5YML8}	[TP0554-TP0782 (0.73069036)]
COG0546	COG0739	nfa26900	nfa26900	Hypothetical protein {UniProtKB/TrEMBL:Q5YWA4}	nfa7160	nfa7160	Putative peptidase {UniProtKB/TrEMBL:Q5Z1Y0}	[TP0554-TP0782 (0.73069036)]
COG0546	COG0739	nfa26900	nfa26900	Hypothetical protein {UniProtKB/TrEMBL:Q5YWA4}	nfa41330	nfa41330	Putative peptidase {UniProtKB/TrEMBL:Q5YS59}	[TP0554-TP0782 (0.73069036)]
COG0242	COG1187	nfa26520	nfa26520	Putative polypeptide deformylase	nfa20110	nfa20110	Putative pseudouridine synthase	[TP0757-TP0459 (0.5284328)]
COG0242	COG1187	nfa36090	nfa36090	Putative polypeptide deformylase	nfa20110	nfa20110	Putative pseudouridine synthase	[TP0757-TP0459 (0.5284328)]
COG0242	COG1187	nfa53010	nfa53010	Putative polypeptide deformylase	nfa20110	nfa20110	Putative pseudouridine synthase	[TP0757-TP0459 (0.5284328)]
COG0420	COG0739	nfa47930	nfa47930	Putative ATP-dependent dsDNA exonuclease	pnf1470	pnf1470	Putative peptidase {UniProtKB/TrEMBL:Q5YML8}	[TP0626-TP0782 (0.7781429)]
COG0420	COG0739	nfa47930	nfa47930	Putative ATP-dependent dsDNA exonuclease	nfa31110	nfa31110	Putative peptidase {UniProtKB/TrEMBL:Q5YV33}	[TP0626-TP0782 (0.7781429)]
COG0420	COG0739	nfa47930	nfa47930	Putative ATP-dependent dsDNA exonuclease	nfa7160	nfa7160	Putative peptidase {UniProtKB/TrEMBL:Q5Z1Y0}	[TP0626-TP0782 (0.7781429)]
COG0420	COG0739	nfa47930	nfa47930	Putative ATP-dependent dsDNA exonuclease	nfa41330	nfa41330	Putative peptidase {UniProtKB/TrEMBL:Q5YS59}	[TP0626-TP0782 (0.7781429)]
COG1385	COG2812	nfa14270	nfa14270	Hypothetical protein {UniProtKB/TrEMBL:Q5YZW9}	nfa2840	nfa2840	Putative DNA polymerase III gamma subunit	[TP0276-TP1005 (0.66627616)]
COG0217	COG0739	nfa37020	nfa37020	Hypothetical UPF0082 protein nfa37020	nfa7160	nfa7160	Putative peptidase {UniProtKB/TrEMBL:Q5Z1Y0}	[TP0474-TP0864 (0.82349855)]
COG0217	COG0739	nfa37020	nfa37020	Hypothetical UPF0082 protein nfa37020	pnf1470	pnf1470	Putative peptidase {UniProtKB/TrEMBL:Q5YML8}	[TP0474-TP0864 (0.82349855)]
COG0217	COG0739	nfa37020	nfa37020	Hypothetical UPF0082 protein nfa37020	nfa41330	nfa41330	Putative peptidase {UniProtKB/TrEMBL:Q5YS59}	[TP0474-TP0864 (0.82349855)]
COG0217	COG0739	nfa37020	nfa37020	Hypothetical UPF0082 protein nfa37020	nfa31110	nfa31110	Putative peptidase {UniProtKB/TrEMBL:Q5YV33}	[TP0474-TP0864 (0.82349855)]
COG0242	COG0254	nfa53010	nfa53010	Putative polypeptide deformylase	nfa49730	rpmE2	50S ribosomal protein L31 type B	[TP0757-TP0255 (0.6434887)]
COG0242	COG0254	nfa36090	nfa36090	Putative polypeptide deformylase	nfa49730	rpmE2	50S ribosomal protein L31 type B	[TP0757-TP0255 (0.6434887)]
COG0242	COG0254	nfa53010	nfa53010	Putative polypeptide deformylase	nfa10530	nfa10530	50S ribosomal protein L31	[TP0757-TP0255 (0.6434887)]
COG0242	COG0254	nfa26520	nfa26520	Putative polypeptide deformylase	nfa49730	rpmE2	50S ribosomal protein L31 type B	[TP0757-TP0255 (0.6434887)]
COG0242	COG0254	nfa26520	nfa26520	Putative polypeptide deformylase	nfa10530	nfa10530	50S ribosomal protein L31	[TP0757-TP0255 (0.6434887)]
COG0242	COG0254	nfa36090	nfa36090	Putative polypeptide deformylase	nfa10530	nfa10530	50S ribosomal protein L31	[TP0757-TP0255 (0.6434887)]
COG0442	COG1466	nfa40730	nfa40730	Putative prolyl-tRNA synthetase	nfa13940	nfa13940	Hypothetical protein {UniProtKB/TrEMBL:Q5Z002}	[TP0160-TP0588 (0.66563916)]
COG0785	COG2239	pnf1460	pnf1460	Putative membrane protein	nfa47170	nfa47170	Putative magnesium transporter	[TP0101-TP0917 (0.5215956)]
COG0785	COG2239	pnf1460	pnf1460	Putative membrane protein	nfa43010	nfa43010	Putative divalent cation transporter	[TP0101-TP0917 (0.5215956)]
COG0785	COG2239	nfa51570	nfa51570	Putative cytochrome c biogenesis membrane protein	nfa43010	nfa43010	Putative divalent cation transporter	[TP0101-TP0917 (0.5215956)]
COG0785	COG2239	nfa51570	nfa51570	Putative cytochrome c biogenesis membrane protein	nfa47170	nfa47170	Putative magnesium transporter	[TP0101-TP0917 (0.5215956)]
COG0705	COG2239	nfa740	nfa740	Putative membrane protein	nfa47170	nfa47170	Putative magnesium transporter	[TP0982-TP0917 (0.5527395)]
COG0705	COG2239	nfa740	nfa740	Putative membrane protein	nfa43010	nfa43010	Putative divalent cation transporter	[TP0982-TP0917 (0.5527395)]
COG0705	COG2239	nfa10930	nfa10930	Hypothetical protein {UniProtKB/TrEMBL:Q5Z0V3}	nfa47170	nfa47170	Putative magnesium transporter	[TP0982-TP0917 (0.5527395)]
COG0705	COG2239	nfa10930	nfa10930	Hypothetical protein {UniProtKB/TrEMBL:Q5Z0V3}	nfa43010	nfa43010	Putative divalent cation transporter	[TP0982-TP0917 (0.5527395)]
COG0772	COG2239	nfa17650	nfa17650	Putative cell division protein	nfa43010	nfa43010	Putative divalent cation transporter	[TP0501-TP0917 (0.53388965), TP0387-TP0917 (0.61041105)]
COG0772	COG2239	nfa830	nfa830	Putative cell division protein	nfa47170	nfa47170	Putative magnesium transporter	[TP0501-TP0917 (0.53388965), TP0387-TP0917 (0.61041105)]
COG0772	COG2239	nfa17650	nfa17650	Putative cell division protein	nfa47170	nfa47170	Putative magnesium transporter	[TP0501-TP0917 (0.53388965), TP0387-TP0917 (0.61041105)]
COG0772	COG2239	nfa830	nfa830	Putative cell division protein	nfa43010	nfa43010	Putative divalent cation transporter	[TP0501-TP0917 (0.53388965), TP0387-TP0917 (0.61041105)]
COG0178	COG1197	nfa30300	nfa30300	Putative excision nuclease ABC subunit	nfa48750	nfa48750	Putative transcription-repair coupling factor	[TP0514-TP0344 (0.9414915)]
COG0178	COG1197	nfa43950	nfa43950	Putative excision nuclease ABC subunit	nfa48750	nfa48750	Putative transcription-repair coupling factor	[TP0514-TP0344 (0.9414915)]
COG0178	COG1197	nfa19110	nfa19110	Putative excision nuclease ABC subunit A	nfa48750	nfa48750	Putative transcription-repair coupling factor	[TP0514-TP0344 (0.9414915)]
COG0264	COG0544	nfa41300	tsf	Elongation factor Ts (EF-Ts)	nfa13320	tig	Trigger factor {UniProtKB/Swiss-Prot:Q5Z064}	[TP0605-TP0506 (0.9100214)]
COG0495	COG1475	nfa55240	leuS	Leucyl-tRNA synthetase (EC 6.1.1.4) (Leucine--tRNA ligase) (LeuRS)	pnf120	pnf120	Putative plasmid partitioning protein	[TP0586-TP0271 (0.63095015)]
COG0495	COG1475	nfa55240	leuS	Leucyl-tRNA synthetase (EC 6.1.1.4) (Leucine--tRNA ligase) (LeuRS)	pnf220	pnf220	Putative chromosome partitioning protein	[TP0586-TP0271 (0.63095015)]
COG0495	COG1475	nfa55240	leuS	Leucyl-tRNA synthetase (EC 6.1.1.4) (Leucine--tRNA ligase) (LeuRS)	nfa56660	nfa56660	Putative chromosome partitioning protein	[TP0586-TP0271 (0.63095015)]
COG0099	COG0216	nfa8340	rpsM	Putative ribosomal protein S13	nfa10540	prfA	Peptide chain release factor 1 (RF-1)	[TP0210-TP0051 (0.8775348)]
COG0442	COG0552	nfa40730	nfa40730	Putative prolyl-tRNA synthetase	nfa41650	nfa41650	Putative signal recognition particle	[TP0160-TP0578 (0.56216276)]
COG0242	COG0319	nfa36090	nfa36090	Putative polypeptide deformylase	nfa14330	nfa14330	UPF0054 protein nfa14330	[TP0757-TP0650 (0.630912)]
COG0242	COG0319	nfa26520	nfa26520	Putative polypeptide deformylase	nfa14330	nfa14330	UPF0054 protein nfa14330	[TP0757-TP0650 (0.630912)]
COG0242	COG0319	nfa53010	nfa53010	Putative polypeptide deformylase	nfa14330	nfa14330	UPF0054 protein nfa14330	[TP0757-TP0650 (0.630912)]
COG0465	COG0558	nfa3980	nfa3980	Putative cell division protein	nfa37100	nfa37100	Putative phosphatidylinositol synthase	[TP0765-TP0256 (0.8653493)]
COG0465	COG0558	nfa3980	nfa3980	Putative cell division protein	nfa38580	nfa38580	Putative phosphatidylglycerophosphate synthase	[TP0765-TP0256 (0.8653493)]
COG0465	COG0558	nfa3980	nfa3980	Putative cell division protein	nfa24840	nfa24840	Putative phosphatidylglycerophosphate synthase	[TP0765-TP0256 (0.8653493)]
COG0024	COG0462	nfa31320	nfa31320	Methionine aminopeptidase	nfa48790	nfa48790	Putative phosphoribosyl pyrophosphate synthetase	[TP0842-TP0294 (0.8762697)]
COG0024	COG0462	nfa7960	nfa7960	Methionine aminopeptidase	nfa48790	nfa48790	Putative phosphoribosyl pyrophosphate synthetase	[TP0842-TP0294 (0.8762697)]
COG0024	COG0462	nfa40890	nfa40890	Methionine aminopeptidase	nfa48790	nfa48790	Putative phosphoribosyl pyrophosphate synthetase	[TP0842-TP0294 (0.8762697)]
COG0125	COG0361	nfa46120	nfa46120	Putative thymidylate kinase	nfa8320	infA	Translation initiation factor IF-1	[TP0354-TP0097 (0.8382038)]
COG0319	COG0787	nfa14330	nfa14330	UPF0054 protein nfa14330	nfa8790	nfa8790	Putative alanine racemase	[TP0650-TP0681 (0.82058704)]
COG0301	COG1529	nfa20240	nfa20240	Putative thiamin biosynthesis protein	nfa52390	nfa52390	Putative oxidoreductase	[TP0559-TP0079 (0.62660724)]
COG0036	COG2001	nfa36030	nfa36030	Ribulose-phosphate 3-epimerase	nfa17570	mraZ	Protein mraZ {UniProtKB/Swiss-Prot:Q5YYY8}	[TP0945-TP0383 (0.685165)]
COG0257	COG0472	nfa8330	nfa8330	50S ribosomal protein L36	nfa10570	nfa10570	Putative undecaprenylphosphate	[TP0209-TP0345 (0.64932555)]
COG0257	COG0472	nfa8330	nfa8330	50S ribosomal protein L36	nfa17630	mraY	Phospho-N-acetylmuramoyl-pentapeptide-transferase (EC 2.7.8.13) (UDP- MurNAc-pentapeptide phosphotransferase)	[TP0209-TP0345 (0.64932555)]
COG0301	COG0301	nfa20240	nfa20240	Putative thiamin biosynthesis protein	nfa20240	nfa20240	Putative thiamin biosynthesis protein	[TP0559-TP0559 (0.6965584)]
COG0024	COG0125	nfa7960	nfa7960	Methionine aminopeptidase	nfa46120	nfa46120	Putative thymidylate kinase	[TP0842-TP0354 (0.8096375)]
COG0024	COG0125	nfa40890	nfa40890	Methionine aminopeptidase	nfa46120	nfa46120	Putative thymidylate kinase	[TP0842-TP0354 (0.8096375)]
COG0024	COG0125	nfa31320	nfa31320	Methionine aminopeptidase	nfa46120	nfa46120	Putative thymidylate kinase	[TP0842-TP0354 (0.8096375)]
COG0618	COG1214	nfa40640	nfa40640	Putative phosphoesterase	nfa8820	nfa8820	Hypothetical protein {UniProtKB/TrEMBL:Q5Z1G4}	[TP0803-TP0876 (0.700686)]
COG0257	COG0779	nfa8330	nfa8330	50S ribosomal protein L36	nfa40690	nfa40690	Hypothetical protein {UniProtKB/TrEMBL:Q5YSC3}	[TP0209-TP0893 (0.7461857)]
COG0782	COG1057	nfa48260	nfa48260	Putative transcription elongation factor	nfa13760	nfa13760	Hypothetical protein {UniProtKB/TrEMBL:Q5Z020}	[TP0019-TP0741 (0.75909394)]
COG0090	COG1643	nfa7360	rplB	Putative ribosomal protein L2	nfa37970	nfa37970	Putative ATP-dependent helicase	[TP0192-TP0526 (0.71912634)]
COG0012	COG0188	nfa47850	nfa47850	Putative GTP-binding protein	nfa70	nfa70	Putative DNA gyrase A subunit	[TP0124-TP0005 (0.7149395)]
COG0462	COG0492	nfa48790	nfa48790	Putative phosphoribosyl pyrophosphate synthetase	nfa52850	nfa52850	Putative thioredoxin reductase	[TP0294-TP0814 (0.8323514)]
COG0462	COG0492	nfa48790	nfa48790	Putative phosphoribosyl pyrophosphate synthetase	nfa56620	nfa56620	Putative thioredoxin reductase	[TP0294-TP0814 (0.8323514)]
COG0462	COG0492	nfa48790	nfa48790	Putative phosphoribosyl pyrophosphate synthetase	nfa45140	nfa45140	Putative oxidoreductase	[TP0294-TP0814 (0.8323514)]
COG0124	COG0254	nfa36640	hisS	Histidyl-tRNA synthetase (EC 6.1.1.21) (Histidine--tRNA ligase) (HisRS)	nfa10530	nfa10530	50S ribosomal protein L31	[TP0641-TP0255 (0.65973145)]
COG0124	COG0254	nfa36640	hisS	Histidyl-tRNA synthetase (EC 6.1.1.21) (Histidine--tRNA ligase) (HisRS)	nfa49730	rpmE2	50S ribosomal protein L31 type B	[TP0641-TP0255 (0.65973145)]
COG0178	COG0272	nfa43950	nfa43950	Putative excision nuclease ABC subunit	nfa29070	nfa29070	Putative DNA ligase {UniProtKB/TrEMBL:Q5YVN7}	[TP0514-TP0634 (0.7537598)]
COG0178	COG0272	nfa30300	nfa30300	Putative excision nuclease ABC subunit	nfa42650	nfa42650	Putative DNA ligase {UniProtKB/TrEMBL:Q5YRS7}	[TP0514-TP0634 (0.7537598)]
COG0178	COG0272	nfa43950	nfa43950	Putative excision nuclease ABC subunit	nfa42650	nfa42650	Putative DNA ligase {UniProtKB/TrEMBL:Q5YRS7}	[TP0514-TP0634 (0.7537598)]
COG0178	COG0272	nfa19110	nfa19110	Putative excision nuclease ABC subunit A	nfa42650	nfa42650	Putative DNA ligase {UniProtKB/TrEMBL:Q5YRS7}	[TP0514-TP0634 (0.7537598)]
COG0178	COG0272	nfa30300	nfa30300	Putative excision nuclease ABC subunit	nfa29070	nfa29070	Putative DNA ligase {UniProtKB/TrEMBL:Q5YVN7}	[TP0514-TP0634 (0.7537598)]
COG0178	COG0272	nfa19110	nfa19110	Putative excision nuclease ABC subunit A	nfa29070	nfa29070	Putative DNA ligase {UniProtKB/TrEMBL:Q5YVN7}	[TP0514-TP0634 (0.7537598)]
COG1135	COG1466	nfa44090	nfa44090	Putative ABC transporter ATP-binding protein	nfa13940	nfa13940	Hypothetical protein {UniProtKB/TrEMBL:Q5Z002}	[TP0120-TP0588 (0.7896185)]
COG0242	COG0263	nfa36090	nfa36090	Putative polypeptide deformylase	nfa13560	proB	Glutamate 5-kinase (EC 2.7.2.11) (Gamma-glutamyl kinase) (GK)	[TP0757-TP0351 (0.5771584)]
COG0242	COG0263	nfa53010	nfa53010	Putative polypeptide deformylase	nfa13560	proB	Glutamate 5-kinase (EC 2.7.2.11) (Gamma-glutamyl kinase) (GK)	[TP0757-TP0351 (0.5771584)]
COG0242	COG0263	nfa26520	nfa26520	Putative polypeptide deformylase	nfa13560	proB	Glutamate 5-kinase (EC 2.7.2.11) (Gamma-glutamyl kinase) (GK)	[TP0757-TP0351 (0.5771584)]
COG1115	COG2239	nfa28120	nfa28120	Putative transporter {UniProtKB/TrEMBL:Q5YVY2}	nfa47170	nfa47170	Putative magnesium transporter	[TP0414-TP0917 (0.53720385)]
COG1115	COG2239	nfa28120	nfa28120	Putative transporter {UniProtKB/TrEMBL:Q5YVY2}	nfa43010	nfa43010	Putative divalent cation transporter	[TP0414-TP0917 (0.53720385)]
COG0566	COG1589	nfa53870	nfa53870	Putative RNA methyltransferase	nfa17680	nfa17680	Putative cell division protein	[TP0109-TP0388 (0.8512026)]
COG0566	COG1589	nfa6510	nfa6510	Putative ribosomal RNA methyltransferase	nfa17680	nfa17680	Putative cell division protein	[TP0109-TP0388 (0.8512026)]
COG0566	COG1589	nfa4390	nfa4390	Putative tRNA/rRNA methyltransferase	nfa17680	nfa17680	Putative cell division protein	[TP0109-TP0388 (0.8512026)]
COG0566	COG1589	nfa38300	nfa38300	Putative ribosomal RNA methyltransferase	nfa17680	nfa17680	Putative cell division protein	[TP0109-TP0388 (0.8512026)]
COG0566	COG1589	nfa19170	nfa19170	Putative ribosomal RNA methyltransferase	nfa17680	nfa17680	Putative cell division protein	[TP0109-TP0388 (0.8512026)]
COG0124	COG0546	nfa36640	hisS	Histidyl-tRNA synthetase (EC 6.1.1.21) (Histidine--tRNA ligase) (HisRS)	nfa26900	nfa26900	Hypothetical protein {UniProtKB/TrEMBL:Q5YWA4}	[TP0641-TP0554 (0.5196431)]
COG0257	COG0773	nfa8330	nfa8330	50S ribosomal protein L36	nfa17670	murC	UDP-N-acetylmuramate--L-alanine ligase (EC 6.3.2.8) (UDP-N- acetylmuramoyl-L-alanine synthetase)	[TP0209-TP0341 (0.6926446)]
COG2208	COG2239	nfa32890	nfa32890	Hypothetical protein {UniProtKB/TrEMBL:Q5YUK5}	nfa43010	nfa43010	Putative divalent cation transporter	[TP0218-TP0917 (0.6618409)]
COG2208	COG2239	nfa32890	nfa32890	Hypothetical protein {UniProtKB/TrEMBL:Q5YUK5}	nfa47170	nfa47170	Putative magnesium transporter	[TP0218-TP0917 (0.6618409)]
COG0257	COG0681	nfa8330	nfa8330	50S ribosomal protein L36	nfa41460	nfa41460	Putative peptidase {UniProtKB/TrEMBL:Q5YS46}	[TP0209-TP0926 (0.69083804)]
COG0228	COG0546	nfa41570	rpsP	Putative ribosomal protein S16	nfa26900	nfa26900	Hypothetical protein {UniProtKB/TrEMBL:Q5YWA4}	[TP0905-TP0554 (0.5352583)]
COG0503	COG1488	nfa36880	apt	Adenine phosphoribosyltransferase (EC 2.4.2.7) (APRT)	nfa10850	nfa10850	Putative nicotinate phosphoribosyltransferase	[TP1039-TP0628 (0.6658587)]
COG0770	COG2001	nfa17620	nfa17620	Putative	nfa17570	mraZ	Protein mraZ {UniProtKB/Swiss-Prot:Q5YYY8}	[TP0386-TP0383 (0.8315325)]
COG0234	COG0803	nfa8860	groS	10 kDa chaperonin (Protein Cpn10) (groES protein)	nfa23270	nfa23270	Putative transporter {UniProtKB/TrEMBL:Q5YXB7}	[TP1013-TP0163 (0.67160416)]
COG0234	COG0803	nfa8860	groS	10 kDa chaperonin (Protein Cpn10) (groES protein)	nfa24340	nfa24340	Putative ABC transporter substrate-binding	[TP1013-TP0163 (0.67160416)]
COG0234	COG0803	nfa8860	groS	10 kDa chaperonin (Protein Cpn10) (groES protein)	nfa4450	nfa4450	Putative periplasmic solute-binding proteins	[TP1013-TP0163 (0.67160416)]
COG0342	COG0546	nfa36910	nfa36910	Hypothetical protein secD	nfa26900	nfa26900	Hypothetical protein {UniProtKB/TrEMBL:Q5YWA4}	[TP0410-TP0554 (0.6160348)]
COG1115	COG1319	nfa28120	nfa28120	Putative transporter {UniProtKB/TrEMBL:Q5YVY2}	nfa52400	nfa52400	Putative oxidoreductase	[TP0414-TP0081 (0.81817394)]
COG0240	COG0622	nfa42060	gpsA	Glycerol-3-phosphate dehydrogenase [NAD(P)+] (EC 1.1.1.94) (NAD(P)H- dependent glycerol-3-phosphate dehydrogenase)	nfa21890	nfa21890	Putative phosphoesterase	[TP1009-TP0937 (0.80866665)]
COG0227	COG0492	nfa41960	rpmB1	50S ribosomal protein L28 1	nfa45140	nfa45140	Putative oxidoreductase	[TP0362-TP0814 (0.801083)]
COG0227	COG0492	nfa41960	rpmB1	50S ribosomal protein L28 1	nfa56620	nfa56620	Putative thioredoxin reductase	[TP0362-TP0814 (0.801083)]
COG0227	COG0492	nfa49750	rpmB2	50S ribosomal protein L28 2	nfa56620	nfa56620	Putative thioredoxin reductase	[TP0362-TP0814 (0.801083)]
COG0227	COG0492	nfa49750	rpmB2	50S ribosomal protein L28 2	nfa45140	nfa45140	Putative oxidoreductase	[TP0362-TP0814 (0.801083)]
COG0227	COG0492	nfa49750	rpmB2	50S ribosomal protein L28 2	nfa52850	nfa52850	Putative thioredoxin reductase	[TP0362-TP0814 (0.801083)]
COG0227	COG0492	nfa41960	rpmB1	50S ribosomal protein L28 1	nfa52850	nfa52850	Putative thioredoxin reductase	[TP0362-TP0814 (0.801083)]
COG0051	COG1192	nfa7320	rpsJ	Putative ribosomal protein S10	pnf110	pnf110	Putative plasmid partitioning protein	[TP0188-TP0272 (0.7732025)]
COG0051	COG1192	nfa7320	rpsJ	Putative ribosomal protein S10	nfa20080	nfa20080	Putative chromosome partitioning ATPase	[TP0188-TP0272 (0.7732025)]
COG0051	COG1192	nfa7320	rpsJ	Putative ribosomal protein S10	nfa56670	nfa56670	Putative chromosome partitioning protein	[TP0188-TP0272 (0.7732025)]
COG0098	COG0803	nfa7910	rpsE	30S ribosomal protein S5	nfa4450	nfa4450	Putative periplasmic solute-binding proteins	[TP0206-TP0163 (0.74372905)]
COG0098	COG0803	nfa7910	rpsE	30S ribosomal protein S5	nfa24340	nfa24340	Putative ABC transporter substrate-binding	[TP0206-TP0163 (0.74372905)]
COG0098	COG0803	nfa7910	rpsE	30S ribosomal protein S5	nfa23270	nfa23270	Putative transporter {UniProtKB/TrEMBL:Q5YXB7}	[TP0206-TP0163 (0.74372905)]
COG0442	COG0459	nfa40730	nfa40730	Putative prolyl-tRNA synthetase	nfa52750	groL	60 kDa chaperonin 2 (Protein Cpn60 2) (groEL protein 2) (Heat shock protein 60)	[TP0160-TP0030 (0.7719589)]
COG0442	COG0459	nfa40730	nfa40730	Putative prolyl-tRNA synthetase	nfa8870	groL1	60 kDa chaperonin 1 (Protein Cpn60 1) (groEL protein 1)	[TP0160-TP0030 (0.7719589)]
COG0255	COG1354	nfa7410	nfa7410	Putative ribosomal protein L29	nfa20090	nfa20090	Hypothetical protein {UniProtKB/TrEMBL:Q5YY86}	[TP0197-TP0691 (0.70609456)]
COG0341	COG2239	nfa36900	nfa36900	Hypothetical protein secF	nfa47170	nfa47170	Putative magnesium transporter	[TP0411-TP0917 (0.6093018)]
COG0341	COG2239	nfa36900	nfa36900	Hypothetical protein secF	nfa43010	nfa43010	Putative divalent cation transporter	[TP0411-TP0917 (0.6093018)]
COG0036	COG1573	nfa36030	nfa36030	Ribulose-phosphate 3-epimerase	nfa27290	nfa27290	Hypothetical protein {UniProtKB/TrEMBL:Q5YW65}	[TP0945-TP0229 (0.685165)]
COG0036	COG1573	nfa36030	nfa36030	Ribulose-phosphate 3-epimerase	nfa23560	nfa23560	Hypothetical protein {UniProtKB/TrEMBL:Q5YX88}	[TP0945-TP0229 (0.685165)]
COG0217	COG0481	nfa37020	nfa37020	Hypothetical UPF0082 protein nfa37020	nfa13990	lepA	GTP-binding protein lepA	[TP0474-TP0510 (0.76600474)]
COG0178	COG0357	nfa43950	nfa43950	Putative excision nuclease ABC subunit	nfa56680	gidB	Methyltransferase gidB (EC 2.1.-.-) (Glucose-inhibited division protein B)	[TP0514-TP0946 (0.8569251)]
COG0178	COG0357	nfa30300	nfa30300	Putative excision nuclease ABC subunit	nfa56680	gidB	Methyltransferase gidB (EC 2.1.-.-) (Glucose-inhibited division protein B)	[TP0514-TP0946 (0.8569251)]
COG0178	COG0357	nfa19110	nfa19110	Putative excision nuclease ABC subunit A	nfa56680	gidB	Methyltransferase gidB (EC 2.1.-.-) (Glucose-inhibited division protein B)	[TP0514-TP0946 (0.8569251)]
COG0472	COG2239	nfa17630	mraY	Phospho-N-acetylmuramoyl-pentapeptide-transferase (EC 2.7.8.13) (UDP- MurNAc-pentapeptide phosphotransferase)	nfa43010	nfa43010	Putative divalent cation transporter	[TP0345-TP0917 (0.5059451)]
COG0472	COG2239	nfa10570	nfa10570	Putative undecaprenylphosphate	nfa47170	nfa47170	Putative magnesium transporter	[TP0345-TP0917 (0.5059451)]
COG0472	COG2239	nfa17630	mraY	Phospho-N-acetylmuramoyl-pentapeptide-transferase (EC 2.7.8.13) (UDP- MurNAc-pentapeptide phosphotransferase)	nfa47170	nfa47170	Putative magnesium transporter	[TP0345-TP0917 (0.5059451)]
COG0472	COG2239	nfa10570	nfa10570	Putative undecaprenylphosphate	nfa43010	nfa43010	Putative divalent cation transporter	[TP0345-TP0917 (0.5059451)]
COG0330	COG0772	nfa18940	nfa18940	Hypothetical protein {UniProtKB/TrEMBL:Q5YYK1}	nfa830	nfa830	Putative cell division protein	[TP0113-TP0501 (0.70068353)]
COG0330	COG0772	nfa18940	nfa18940	Hypothetical protein {UniProtKB/TrEMBL:Q5YYK1}	nfa17650	nfa17650	Putative cell division protein	[TP0113-TP0501 (0.70068353)]
COG0330	COG0772	nfa34710	nfa34710	Hypothetical protein {UniProtKB/TrEMBL:Q5YU22}	nfa830	nfa830	Putative cell division protein	[TP0113-TP0501 (0.70068353)]
COG0330	COG0772	nfa34710	nfa34710	Hypothetical protein {UniProtKB/TrEMBL:Q5YU22}	nfa17650	nfa17650	Putative cell division protein	[TP0113-TP0501 (0.70068353)]
COG0267	COG2137	nfa49760	nfa49760	50S ribosomal protein L33	nfa38410	nfa38410	Putative RecX protein {UniProtKB/TrEMBL:Q5YT02}	[TP0234-TP1023 (0.5769722)]
COG0267	COG2137	nfa51190	nfa51190	50S ribosomal protein L33	nfa38410	nfa38410	Putative RecX protein {UniProtKB/TrEMBL:Q5YT02}	[TP0234-TP1023 (0.5769722)]
COG1109	COG1488	nfa9600	nfa9600	Putative phosphomannomutase	nfa10850	nfa10850	Putative nicotinate phosphoribosyltransferase	[TP0413-TP0628 (0.6598422)]
COG1109	COG1488	nfa8680	glmM	Phosphoglucosamine mutase (EC 5.4.2.10)	nfa10850	nfa10850	Putative nicotinate phosphoribosyltransferase	[TP0413-TP0628 (0.6598422)]
COG1109	COG1488	nfa46250	nfa46250	Putative phosphomannomutase	nfa10850	nfa10850	Putative nicotinate phosphoribosyltransferase	[TP0413-TP0628 (0.6598422)]
COG0143	COG0217	nfa49060	nfa49060	Putative methionyl-tRNA synthetase	nfa37020	nfa37020	Hypothetical UPF0082 protein nfa37020	[TP0798-TP0474 (0.7790581)]
COG0357	COG0442	nfa56680	gidB	Methyltransferase gidB (EC 2.1.-.-) (Glucose-inhibited division protein B)	nfa40730	nfa40730	Putative prolyl-tRNA synthetase	[TP0946-TP0160 (0.6515529)]
COG0586	COG1061	nfa53840	nfa53840	Hypothetical protein {UniProtKB/TrEMBL:Q5YNK5}	nfa6290	nfa6290	Putative DNA helicase {UniProtKB/TrEMBL:Q5Z267}	[TP0779-TP0380 (0.6968711)]
COG0586	COG1061	nfa53850	nfa53850	Hypothetical protein {UniProtKB/TrEMBL:Q5YNK4}	nfa6290	nfa6290	Putative DNA helicase {UniProtKB/TrEMBL:Q5Z267}	[TP0779-TP0380 (0.6968711)]
COG0586	COG1061	nfa53850	nfa53850	Hypothetical protein {UniProtKB/TrEMBL:Q5YNK4}	nfa37690	nfa37690	Hypothetical protein {UniProtKB/TrEMBL:Q5YT74}	[TP0779-TP0380 (0.6968711)]
COG0586	COG1061	nfa53840	nfa53840	Hypothetical protein {UniProtKB/TrEMBL:Q5YNK5}	nfa37690	nfa37690	Hypothetical protein {UniProtKB/TrEMBL:Q5YT74}	[TP0779-TP0380 (0.6968711)]
COG0564	COG1200	nfa17870	nfa17870	Pseudouridine synthase {UniProtKB/TrEMBL:Q5YYV8}	nfa41940	nfa41940	Putative ATP-dependent DNA helicase	[TP0339-TP0687 (0.85149276)]
COG0564	COG1200	nfa6830	nfa6830	Pseudouridine synthase {UniProtKB/TrEMBL:Q5Z213}	nfa41940	nfa41940	Putative ATP-dependent DNA helicase	[TP0339-TP0687 (0.85149276)]
COG0564	COG1200	nfa7490	nfa7490	Pseudouridine synthase {UniProtKB/TrEMBL:Q5Z1U7}	nfa41940	nfa41940	Putative ATP-dependent DNA helicase	[TP0339-TP0687 (0.85149276)]
COG0772	COG1115	nfa17650	nfa17650	Putative cell division protein	nfa28120	nfa28120	Putative transporter {UniProtKB/TrEMBL:Q5YVY2}	[TP0501-TP0998 (0.70629925)]
COG0772	COG1115	nfa830	nfa830	Putative cell division protein	nfa28120	nfa28120	Putative transporter {UniProtKB/TrEMBL:Q5YVY2}	[TP0501-TP0998 (0.70629925)]
COG0124	COG0124	nfa36640	hisS	Histidyl-tRNA synthetase (EC 6.1.1.21) (Histidine--tRNA ligase) (HisRS)	nfa36640	hisS	Histidyl-tRNA synthetase (EC 6.1.1.21) (Histidine--tRNA ligase) (HisRS)	[TP0641-TP0641 (0.67365265)]
COG0290	COG1837	nfa19140	nfa19140	Putative translation initiation factor IF-3	nfa41560	nfa41560	Hypothetical protein {UniProtKB/TrEMBL:Q5YS36}	[TP0850-TP0906 (0.70629925)]
COG0768	COG0815	nfa17600	nfa17600	Putative penicillin-binding protein	nfa31180	nfa31180	Putative polyprenol phosphate mannosyl	[TP0500-TP0252 (0.87159187)]
COG0768	COG0815	nfa820	nfa820	Putative penicillin-binding protein	nfa31180	nfa31180	Putative polyprenol phosphate mannosyl	[TP0500-TP0252 (0.87159187)]
COG0768	COG0815	nfa18430	nfa18430	Putative penicillin-binding protein	nfa31180	nfa31180	Putative polyprenol phosphate mannosyl	[TP0500-TP0252 (0.87159187)]
COG0768	COG0815	nfa41160	nfa41160	Putative penicillin-binding protein	nfa31180	nfa31180	Putative polyprenol phosphate mannosyl	[TP0500-TP0252 (0.87159187)]
COG0768	COG0815	nfa54970	nfa54970	Putative penicillin-binding protein	nfa31180	nfa31180	Putative polyprenol phosphate mannosyl	[TP0500-TP0252 (0.87159187)]
COG1214	COG3439	nfa8820	nfa8820	Hypothetical protein {UniProtKB/TrEMBL:Q5Z1G4}	pnf2630	pnf2630	Hypothetical protein {UniProtKB/TrEMBL:Q5YM42}	[TP0876-TP0895 (0.56457245)]
COG1214	COG3439	nfa8820	nfa8820	Hypothetical protein {UniProtKB/TrEMBL:Q5Z1G4}	nfa41010	nfa41010	Hypothetical protein {UniProtKB/TrEMBL:Q5YS91}	[TP0876-TP0895 (0.56457245)]
COG1366	COG3439	nfa1550	nfa1550	Anti-sigma factor antagonist	pnf2630	pnf2630	Hypothetical protein {UniProtKB/TrEMBL:Q5YM42}	[TP0233-TP0895 (0.6775143)]
COG1366	COG3439	nfa24330	nfa24330	Putative anti-anti-sigma factor	pnf2630	pnf2630	Hypothetical protein {UniProtKB/TrEMBL:Q5YM42}	[TP0233-TP0895 (0.6775143)]
COG1366	COG3439	nfa24330	nfa24330	Putative anti-anti-sigma factor	nfa41010	nfa41010	Hypothetical protein {UniProtKB/TrEMBL:Q5YS91}	[TP0233-TP0895 (0.6775143)]
COG1366	COG3439	nfa32120	nfa32120	Putative sigma activity regulator	pnf2630	pnf2630	Hypothetical protein {UniProtKB/TrEMBL:Q5YM42}	[TP0233-TP0895 (0.6775143)]
COG1366	COG3439	nfa34230	nfa34230	Anti-sigma factor antagonist	nfa41010	nfa41010	Hypothetical protein {UniProtKB/TrEMBL:Q5YS91}	[TP0233-TP0895 (0.6775143)]
COG1366	COG3439	nfa34230	nfa34230	Anti-sigma factor antagonist	pnf2630	pnf2630	Hypothetical protein {UniProtKB/TrEMBL:Q5YM42}	[TP0233-TP0895 (0.6775143)]
COG1366	COG3439	nfa32120	nfa32120	Putative sigma activity regulator	nfa41010	nfa41010	Hypothetical protein {UniProtKB/TrEMBL:Q5YS91}	[TP0233-TP0895 (0.6775143)]
COG1366	COG3439	nfa1550	nfa1550	Anti-sigma factor antagonist	nfa41010	nfa41010	Hypothetical protein {UniProtKB/TrEMBL:Q5YS91}	[TP0233-TP0895 (0.6775143)]
COG1214	COG1773	nfa8820	nfa8820	Hypothetical protein {UniProtKB/TrEMBL:Q5Z1G4}	nfa46160	nfa46160	Putative rubredoxin {UniProtKB/TrEMBL:Q5YQS4}	[TP0876-TP0991 (0.57776016)]
COG1214	COG1773	nfa8820	nfa8820	Hypothetical protein {UniProtKB/TrEMBL:Q5Z1G4}	nfa46170	nfa46170	Putative rubredoxin {UniProtKB/TrEMBL:Q5YQS3}	[TP0876-TP0991 (0.57776016)]
COG0739	COG0773	nfa31110	nfa31110	Putative peptidase {UniProtKB/TrEMBL:Q5YV33}	nfa17670	murC	UDP-N-acetylmuramate--L-alanine ligase (EC 6.3.2.8) (UDP-N- acetylmuramoyl-L-alanine synthetase)	[TP0782-TP0341 (0.8145237)]
COG0739	COG0773	nfa7160	nfa7160	Putative peptidase {UniProtKB/TrEMBL:Q5Z1Y0}	nfa17670	murC	UDP-N-acetylmuramate--L-alanine ligase (EC 6.3.2.8) (UDP-N- acetylmuramoyl-L-alanine synthetase)	[TP0782-TP0341 (0.8145237)]
COG0739	COG0773	pnf1470	pnf1470	Putative peptidase {UniProtKB/TrEMBL:Q5YML8}	nfa17670	murC	UDP-N-acetylmuramate--L-alanine ligase (EC 6.3.2.8) (UDP-N- acetylmuramoyl-L-alanine synthetase)	[TP0782-TP0341 (0.8145237)]
COG0739	COG0773	nfa41330	nfa41330	Putative peptidase {UniProtKB/TrEMBL:Q5YS59}	nfa17670	murC	UDP-N-acetylmuramate--L-alanine ligase (EC 6.3.2.8) (UDP-N- acetylmuramoyl-L-alanine synthetase)	[TP0782-TP0341 (0.8145237)]
COG0220	COG1316	nfa54840	trmB	tRNA (guanine-N(7)-)-methyltransferase (EC 2.1.1.33) (tRNA(m7G46)- methyltransferase)	nfa46390	nfa46390	Putative transcriptional regulator	[TP0464-TP0739 (0.7885255)]
COG0220	COG1316	nfa54840	trmB	tRNA (guanine-N(7)-)-methyltransferase (EC 2.1.1.33) (tRNA(m7G46)- methyltransferase)	nfa6050	nfa6050	Putative transcriptional regulator	[TP0464-TP0739 (0.7885255)]
COG0220	COG1316	nfa54840	trmB	tRNA (guanine-N(7)-)-methyltransferase (EC 2.1.1.33) (tRNA(m7G46)- methyltransferase)	nfa1290	nfa1290	Putative transcriptional regulator	[TP0464-TP0739 (0.7885255)]
COG0257	COG0564	nfa8330	nfa8330	50S ribosomal protein L36	nfa6830	nfa6830	Pseudouridine synthase {UniProtKB/TrEMBL:Q5Z213}	[TP0209-TP0154 (0.634929)]
COG0257	COG0564	nfa8330	nfa8330	50S ribosomal protein L36	nfa7490	nfa7490	Pseudouridine synthase {UniProtKB/TrEMBL:Q5Z1U7}	[TP0209-TP0154 (0.634929)]
COG0257	COG0564	nfa8330	nfa8330	50S ribosomal protein L36	nfa17870	nfa17870	Pseudouridine synthase {UniProtKB/TrEMBL:Q5YYV8}	[TP0209-TP0154 (0.634929)]
COG0621	COG2208	nfa38350	nfa38350	Hypothetical protein {UniProtKB/TrEMBL:Q5YT08}	nfa32890	nfa32890	Hypothetical protein {UniProtKB/TrEMBL:Q5YUK5}	[TP0269-TP0218 (0.77940726)]
COG0739	COG2239	nfa31110	nfa31110	Putative peptidase {UniProtKB/TrEMBL:Q5YV33}	nfa47170	nfa47170	Putative magnesium transporter	[TP0155-TP0917 (0.6343327)]
COG0739	COG2239	nfa41330	nfa41330	Putative peptidase {UniProtKB/TrEMBL:Q5YS59}	nfa43010	nfa43010	Putative divalent cation transporter	[TP0155-TP0917 (0.6343327)]
COG0739	COG2239	nfa7160	nfa7160	Putative peptidase {UniProtKB/TrEMBL:Q5Z1Y0}	nfa43010	nfa43010	Putative divalent cation transporter	[TP0155-TP0917 (0.6343327)]
COG0739	COG2239	pnf1470	pnf1470	Putative peptidase {UniProtKB/TrEMBL:Q5YML8}	nfa43010	nfa43010	Putative divalent cation transporter	[TP0155-TP0917 (0.6343327)]
COG0739	COG2239	nfa7160	nfa7160	Putative peptidase {UniProtKB/TrEMBL:Q5Z1Y0}	nfa47170	nfa47170	Putative magnesium transporter	[TP0155-TP0917 (0.6343327)]
COG0739	COG2239	nfa31110	nfa31110	Putative peptidase {UniProtKB/TrEMBL:Q5YV33}	nfa43010	nfa43010	Putative divalent cation transporter	[TP0155-TP0917 (0.6343327)]
COG0739	COG2239	nfa41330	nfa41330	Putative peptidase {UniProtKB/TrEMBL:Q5YS59}	nfa47170	nfa47170	Putative magnesium transporter	[TP0155-TP0917 (0.6343327)]
COG0739	COG2239	pnf1470	pnf1470	Putative peptidase {UniProtKB/TrEMBL:Q5YML8}	nfa47170	nfa47170	Putative magnesium transporter	[TP0155-TP0917 (0.6343327)]
COG1292	COG2239	nfa49220	nfa49220	Putative transporter {UniProtKB/TrEMBL:Q5YPW7}	nfa47170	nfa47170	Putative magnesium transporter	[TP0106-TP0917 (0.5215956)]
COG1292	COG2239	nfa49220	nfa49220	Putative transporter {UniProtKB/TrEMBL:Q5YPW7}	nfa43010	nfa43010	Putative divalent cation transporter	[TP0106-TP0917 (0.5215956)]
COG0621	COG0739	nfa38350	nfa38350	Hypothetical protein {UniProtKB/TrEMBL:Q5YT08}	nfa7160	nfa7160	Putative peptidase {UniProtKB/TrEMBL:Q5Z1Y0}	[TP0269-TP0702 (0.8475093)]
COG0621	COG0739	nfa38350	nfa38350	Hypothetical protein {UniProtKB/TrEMBL:Q5YT08}	nfa31110	nfa31110	Putative peptidase {UniProtKB/TrEMBL:Q5YV33}	[TP0269-TP0702 (0.8475093)]
COG0621	COG0739	nfa38350	nfa38350	Hypothetical protein {UniProtKB/TrEMBL:Q5YT08}	nfa41330	nfa41330	Putative peptidase {UniProtKB/TrEMBL:Q5YS59}	[TP0269-TP0702 (0.8475093)]
COG0621	COG0739	nfa38350	nfa38350	Hypothetical protein {UniProtKB/TrEMBL:Q5YT08}	pnf1470	pnf1470	Putative peptidase {UniProtKB/TrEMBL:Q5YML8}	[TP0269-TP0702 (0.8475093)]
COG0257	COG1057	nfa8330	nfa8330	50S ribosomal protein L36	nfa13760	nfa13760	Hypothetical protein {UniProtKB/TrEMBL:Q5Z020}	[TP0209-TP0741 (0.64932555)]
