# Supplementary material for: The Binary Protein Interactome of Treponema pallidum – The Syphilis Spirochete
Source: PLoS One. 2008 May 28;3(5):e2292. doi: 10.1371/journal.pone.0002292 (PMC2386257; doi:10.1371/journal.pone.0002292)
Supplement: Data S1 — Predicted protein-protein interactions based on our Treponema pallidum data; zip archive containing 372 files with one file per species. (6.09 MB ZIP) [file pone.0002292.s006.zip › bacteria/Nostoc_sp__PCC7120.tab]

103690 Nostoc sp. PCC7120
COG A	COG B	Locus Id A	Preferred Name(s) A	Annotation A	Locus Id B	Preferred Name(s) B	Annotation B	T. pallidum interaction
COG0186	COG1475	asl4206	rpsQ	30S ribosomal protein S17	alr5348	alr5348	Alr5348 protein {UniProtKB/TrEMBL:Q8YLF0}	[TP0198-TP0271 (0.71912634)]
COG0186	COG1475	asl4206	rpsQ	30S ribosomal protein S17	alr7083	alr7083	Chromosome partitioning protein, ParB family	[TP0198-TP0271 (0.71912634)]
COG0186	COG1475	asl4206	rpsQ	30S ribosomal protein S17	AP003602_GR_75788-76735	BAB77225.1	Chromosome partitioning protein, ParB family	[TP0198-TP0271 (0.71912634)]
COG0186	COG1475	asl4206	rpsQ	30S ribosomal protein S17	AP003603_GR_6020-6280	BAB77338.1	Asr8008 protein {UniProtKB/TrEMBL:Q8YKA7}	[TP0198-TP0271 (0.71912634)]
COG0186	COG1475	asl4206	rpsQ	30S ribosomal protein S17	AP003605_GR_36676-37599	BAB77513.1	Chromosome partitioning protein, ParB family	[TP0198-TP0271 (0.71912634)]
COG0186	COG1475	asl4206	rpsQ	30S ribosomal protein S17	AP003603_GR_5039-5983	BAB77337.1	Chromosome partitioning protein, ParB family	[TP0198-TP0271 (0.71912634)]
COG0608	COG0817	alr5127	alr5127	Single-stranded-DNA-specific exonuclease	all2297	ruvC	Crossover junction endodeoxyribonuclease ruvC (EC 3.1.22.4) (Holliday junction nuclease ruvC) (Holliday junction resolvase ruvC)	[TP0704-TP0517 (0.81382185)]
COG0608	COG0817	all1989	all1989	Single-strand-DNA-specific exonuclease	all2297	ruvC	Crossover junction endodeoxyribonuclease ruvC (EC 3.1.22.4) (Holliday junction nuclease ruvC) (Holliday junction resolvase ruvC)	[TP0704-TP0517 (0.81382185)]
COG0617	COG0860	all3136	all3136	PolyA polymerase {UniProtKB/TrEMBL:Q8YSF2}	all4998	all4998	N-acetylmuramoyl-L-alanine amidase-related	[TP0270-TP0247 (0.76828843)]
COG0617	COG0860	all3136	all3136	PolyA polymerase {UniProtKB/TrEMBL:Q8YSF2}	all4070	all4070	All4070 protein {UniProtKB/TrEMBL:Q8YPX0}	[TP0270-TP0247 (0.76828843)]
COG0617	COG0860	all3136	all3136	PolyA polymerase {UniProtKB/TrEMBL:Q8YSF2}	all1140	all1140	All1140 protein {UniProtKB/TrEMBL:Q8YXS1}	[TP0270-TP0247 (0.76828843)]
COG0617	COG0860	all3136	all3136	PolyA polymerase {UniProtKB/TrEMBL:Q8YSF2}	alr0093	alr0093	N-acetylmuramoyl-L-alanine amidase	[TP0270-TP0247 (0.76828843)]
COG0617	COG0860	all3136	all3136	PolyA polymerase {UniProtKB/TrEMBL:Q8YSF2}	all4999	all4999	N-acetylmuramoyl-L-alanine amidase	[TP0270-TP0247 (0.76828843)]
COG0617	COG0860	all3136	all3136	PolyA polymerase {UniProtKB/TrEMBL:Q8YSF2}	alr0092	alr0092	N-acetylmuramoyl-L-alanine amidase	[TP0270-TP0247 (0.76828843)]
COG0201	COG0550	all4197	all4197	Preprotein translocase SecY subunit	alr2780	alr2780	DNA topoisomerase I {UniProtKB/TrEMBL:Q8YTE2}	[TP0208-TP0394 (0.8044664)]
COG0201	COG0550	all4197	all4197	Preprotein translocase SecY subunit	all2631	all2631	DNA topoisomerase I {UniProtKB/TrEMBL:Q8YTT2}	[TP0208-TP0394 (0.8044664)]
COG0693	COG1922	alr0893	alr0893	Alr0893 protein {UniProtKB/TrEMBL:Q8YYF7}	all4422	all4422	UDP-N-acetyl-D-mannosamine transferase	[TP0445-TP0275 (0.6010877)]
COG0693	COG1922	AP003602_GR_15077-15757	BAB77164.1	ThiJ family protein {UniProtKB/TrEMBL:Q8ZSI9}	all4422	all4422	UDP-N-acetyl-D-mannosamine transferase	[TP0445-TP0275 (0.6010877)]
COG0693	COG1922	AP003603_GR_78807-79529	BAB77403.1	Alr8073 protein {UniProtKB/TrEMBL:Q8YK45}	alr1705	alr1705	UDP-N-acetyl-D-mannosaminuronic acid transferase	[TP0445-TP0275 (0.6010877)]
COG0693	COG1922	AP003603_GR_78807-79529	BAB77403.1	Alr8073 protein {UniProtKB/TrEMBL:Q8YK45}	all4422	all4422	UDP-N-acetyl-D-mannosamine transferase	[TP0445-TP0275 (0.6010877)]
COG0693	COG1922	AP003602_GR_15077-15757	BAB77164.1	ThiJ family protein {UniProtKB/TrEMBL:Q8ZSI9}	alr1705	alr1705	UDP-N-acetyl-D-mannosaminuronic acid transferase	[TP0445-TP0275 (0.6010877)]
COG0693	COG1922	alr0893	alr0893	Alr0893 protein {UniProtKB/TrEMBL:Q8YYF7}	alr1705	alr1705	UDP-N-acetyl-D-mannosaminuronic acid transferase	[TP0445-TP0275 (0.6010877)]
COG0768	COG2812	alr5045	alr5045	Penicillin-binding protein	AP003602_GR_64294-65583	BAB77213.1	DNA polymerase III gamma and tau subunits	[TP0500-TP1005 (0.655462)]
COG0768	COG2812	alr5045	alr5045	Penicillin-binding protein	alr4932	alr4932	DNA polymerase III gamma and tau subunits	[TP0500-TP1005 (0.655462)]
COG0768	COG2812	alr0718	alr0718	Penicillin-binding protein	AP003602_GR_64294-65583	BAB77213.1	DNA polymerase III gamma and tau subunits	[TP0500-TP1005 (0.655462)]
COG0768	COG2812	alr0718	alr0718	Penicillin-binding protein	alr4932	alr4932	DNA polymerase III gamma and tau subunits	[TP0500-TP1005 (0.655462)]
COG0051	COG0693	all4336	rpsJ	30S ribosomal protein S10	alr0893	alr0893	Alr0893 protein {UniProtKB/TrEMBL:Q8YYF7}	[TP0188-TP0445 (0.6307204)]
COG0051	COG0693	all4336	rpsJ	30S ribosomal protein S10	AP003603_GR_78807-79529	BAB77403.1	Alr8073 protein {UniProtKB/TrEMBL:Q8YK45}	[TP0188-TP0445 (0.6307204)]
COG0051	COG0693	all4336	rpsJ	30S ribosomal protein S10	AP003602_GR_15077-15757	BAB77164.1	ThiJ family protein {UniProtKB/TrEMBL:Q8ZSI9}	[TP0188-TP0445 (0.6307204)]
COG0180	COG0564	all1269	trpS	Tryptophanyl-tRNA synthetase (EC 6.1.1.2) (Tryptophan--tRNA ligase) (TrpRS)	alr0522	alr0522	Hypothetical protein {UniProtKB/TrEMBL:Q9F461}	[TP0632-TP0339 (0.7885255)]
COG0180	COG0564	all1269	trpS	Tryptophanyl-tRNA synthetase (EC 6.1.1.2) (Tryptophan--tRNA ligase) (TrpRS)	all4080	all4080	Pseudouridine synthase {UniProtKB/TrEMBL:Q8YPW0}	[TP0632-TP0339 (0.7885255)]
COG0090	COG0223	all4212	rplB	50S ribosomal protein L2	alr3460	fmt	Methionyl-tRNA formyltransferase (EC 2.1.2.9)	[TP0192-TP0756 (0.8610547)]
COG0632	COG2255	all0375	ruvA	Holliday junction ATP-dependent DNA helicase ruvA (EC 3.6.1.-)	all2894	ruvB	Holliday junction ATP-dependent DNA helicase ruvB (EC 3.6.1.-)	[TP0543-TP0162 (0.9659884)]
COG0462	COG0817	alr4670	prs	Ribose-phosphate pyrophosphokinase (EC 2.7.6.1) (RPPK) (Phosphoribosyl pyrophosphate synthetase) (P-Rib-PP synthetase) (PRPP synthetase)	all2297	ruvC	Crossover junction endodeoxyribonuclease ruvC (EC 3.1.22.4) (Holliday junction nuclease ruvC) (Holliday junction resolvase ruvC)	[TP0294-TP0517 (0.54911256)]
COG0125	COG0586	all4708	tmk	Thymidylate kinase {UniProtKB/Swiss-Prot:Q8YN62}	all4799	all4799	All4799 protein {UniProtKB/TrEMBL:Q8YMX5}	[TP0354-TP0779 (0.67954355)]
COG0125	COG0586	all4708	tmk	Thymidylate kinase {UniProtKB/Swiss-Prot:Q8YN62}	all5093	all5093	All5093 protein {UniProtKB/TrEMBL:Q8YM47}	[TP0354-TP0779 (0.67954355)]
COG0257	COG0577	asl4194	asl4194	50S ribosomal protein L36	alr3648	alr3648	Alr3648 protein {UniProtKB/TrEMBL:Q8YR10}	[TP0209-TP0962 (0.5903608)]
COG0257	COG0577	asl4194	asl4194	50S ribosomal protein L36	alr0446	alr0446	Alr0446 protein {UniProtKB/TrEMBL:Q8YZL1}	[TP0209-TP0962 (0.5903608)]
COG0257	COG0577	asl4194	asl4194	50S ribosomal protein L36	all0808	all0808	All0808 protein {UniProtKB/TrEMBL:Q8YYN8}	[TP0209-TP0962 (0.5903608)]
COG0257	COG0577	asl4194	asl4194	50S ribosomal protein L36	alr3711	alr3711	Heterocyst specific ABC-transporter, membrane	[TP0209-TP0962 (0.5903608)]
COG0257	COG0577	asl4194	asl4194	50S ribosomal protein L36	alr0452	alr0452	Alr0452 protein {UniProtKB/TrEMBL:Q8YZK5}	[TP0209-TP0962 (0.5903608)]
COG0257	COG0577	asl4194	asl4194	50S ribosomal protein L36	all5346	all5346	All5346 protein {UniProtKB/TrEMBL:Q8YLF2}	[TP0209-TP0962 (0.5903608)]
COG0257	COG0577	asl4194	asl4194	50S ribosomal protein L36	alr4281	alr4281	Alr4281 protein {UniProtKB/TrEMBL:Q8YPB7}	[TP0209-TP0962 (0.5903608)]
COG0257	COG0577	asl4194	asl4194	50S ribosomal protein L36	alr1506	alr1506	Alr1506 protein {UniProtKB/TrEMBL:Q8YWT8}	[TP0209-TP0962 (0.5903608)]
COG0257	COG0577	asl4194	asl4194	50S ribosomal protein L36	alr4974	alr4974	Alr4974 protein {UniProtKB/TrEMBL:Q8YMG0}	[TP0209-TP0962 (0.5903608)]
COG0257	COG0577	asl4194	asl4194	50S ribosomal protein L36	all2651	all2651	ABC transporter permease protein	[TP0209-TP0962 (0.5903608)]
COG0457	COG1653	all1466	all1466	Kinesin light chain {UniProtKB/TrEMBL:Q8YWX8}	all1027	all1027	Periplasmic sugar-binding protein of ABC	[TP0067-TP0074 (0.6656524)]
COG0457	COG1653	alr1799	alr1799	Alr1799 protein {UniProtKB/TrEMBL:Q8YW17}	alr2722	alr2722	Periplasmic sugar-binding protein of sugar ABC	[TP0067-TP0074 (0.6656524)]
COG0457	COG1653	all4981	all4981	All4981 protein {UniProtKB/TrEMBL:Q8YMF3}	alr4277	alr4277	Sugar ABC transporter sugar binding protein	[TP0067-TP0074 (0.6656524)]
COG0457	COG1653	all3838	all3838	All3838 protein {UniProtKB/TrEMBL:Q8YQI5}	all1027	all1027	Periplasmic sugar-binding protein of ABC	[TP0067-TP0074 (0.6656524)]
COG0457	COG1653	all1176	all1176	All1176 protein {UniProtKB/TrEMBL:Q8YXN6}	alr4277	alr4277	Sugar ABC transporter sugar binding protein	[TP0067-TP0074 (0.6656524)]
COG0457	COG1653	all3780	all3780	All3780 protein {UniProtKB/TrEMBL:Q8YQP0}	alr4277	alr4277	Sugar ABC transporter sugar binding protein	[TP0067-TP0074 (0.6656524)]
COG0457	COG1653	alr0622	alr0622	Alr0622 protein {UniProtKB/TrEMBL:Q8YZ65}	alr2722	alr2722	Periplasmic sugar-binding protein of sugar ABC	[TP0067-TP0074 (0.6656524)]
COG0457	COG1653	all0343	all0343	All0343 protein {UniProtKB/TrEMBL:Q8YZW2}	alr2722	alr2722	Periplasmic sugar-binding protein of sugar ABC	[TP0067-TP0074 (0.6656524)]
COG0457	COG1653	all3780	all3780	All3780 protein {UniProtKB/TrEMBL:Q8YQP0}	all1027	all1027	Periplasmic sugar-binding protein of ABC	[TP0067-TP0074 (0.6656524)]
COG0457	COG1653	all0443	all0443	All0443 protein {UniProtKB/TrEMBL:Q8YZL4}	alr2722	alr2722	Periplasmic sugar-binding protein of sugar ABC	[TP0067-TP0074 (0.6656524)]
COG0457	COG1653	all4659	all4659	All4659 protein {UniProtKB/TrEMBL:Q8YNA8}	all1916	all1916	Sugar transport system, sugar-binding protein	[TP0067-TP0074 (0.6656524)]
COG0457	COG1653	AP003602_GR_91042-91719	BAB77243.1	All7600 protein {UniProtKB/TrEMBL:Q8ZSB1}	all1916	all1916	Sugar transport system, sugar-binding protein	[TP0067-TP0074 (0.6656524)]
COG0457	COG1653	alr3807	alr3807	Alr3807 protein {UniProtKB/TrEMBL:Q8YQL4}	alr2722	alr2722	Periplasmic sugar-binding protein of sugar ABC	[TP0067-TP0074 (0.6656524)]
COG0457	COG1653	all1176	all1176	All1176 protein {UniProtKB/TrEMBL:Q8YXN6}	all1916	all1916	Sugar transport system, sugar-binding protein	[TP0067-TP0074 (0.6656524)]
COG0457	COG1653	alr3017	alr3017	Alr3017 protein {UniProtKB/TrEMBL:Q8YSR7}	alr4277	alr4277	Sugar ABC transporter sugar binding protein	[TP0067-TP0074 (0.6656524)]
COG0457	COG1653	alr3584	alr3584	Alr3584 protein {UniProtKB/TrEMBL:Q8YR66}	alr2722	alr2722	Periplasmic sugar-binding protein of sugar ABC	[TP0067-TP0074 (0.6656524)]
COG0457	COG1653	alr3584	alr3584	Alr3584 protein {UniProtKB/TrEMBL:Q8YR66}	alr4277	alr4277	Sugar ABC transporter sugar binding protein	[TP0067-TP0074 (0.6656524)]
COG0457	COG1653	alr3430	alr3430	Alr3430 protein {UniProtKB/TrEMBL:Q8YRL6}	alr2722	alr2722	Periplasmic sugar-binding protein of sugar ABC	[TP0067-TP0074 (0.6656524)]
COG0457	COG1653	all3237	all3237	All3237 protein {UniProtKB/TrEMBL:Q8YS54}	all1027	all1027	Periplasmic sugar-binding protein of ABC	[TP0067-TP0074 (0.6656524)]
COG0457	COG1653	all4382	all4382	All4382 protein {UniProtKB/TrEMBL:Q8YP20}	all1916	all1916	Sugar transport system, sugar-binding protein	[TP0067-TP0074 (0.6656524)]
COG0457	COG1653	alr3607	alr3607	Alr3607 protein {UniProtKB/TrEMBL:Q8YR43}	all1916	all1916	Sugar transport system, sugar-binding protein	[TP0067-TP0074 (0.6656524)]
COG0457	COG1653	all3838	all3838	All3838 protein {UniProtKB/TrEMBL:Q8YQI5}	alr4277	alr4277	Sugar ABC transporter sugar binding protein	[TP0067-TP0074 (0.6656524)]
COG0457	COG1653	all0361	all0361	All0361 protein {UniProtKB/TrEMBL:Q8YZU4}	all1916	all1916	Sugar transport system, sugar-binding protein	[TP0067-TP0074 (0.6656524)]
COG0457	COG1653	all0889	all0889	All0889 protein {UniProtKB/TrEMBL:Q8YYG1}	alr2722	alr2722	Periplasmic sugar-binding protein of sugar ABC	[TP0067-TP0074 (0.6656524)]
COG0457	COG1653	all0343	all0343	All0343 protein {UniProtKB/TrEMBL:Q8YZW2}	all1916	all1916	Sugar transport system, sugar-binding protein	[TP0067-TP0074 (0.6656524)]
COG0457	COG1653	all1176	all1176	All1176 protein {UniProtKB/TrEMBL:Q8YXN6}	all1027	all1027	Periplasmic sugar-binding protein of ABC	[TP0067-TP0074 (0.6656524)]
COG0457	COG1653	alr0622	alr0622	Alr0622 protein {UniProtKB/TrEMBL:Q8YZ65}	alr4277	alr4277	Sugar ABC transporter sugar binding protein	[TP0067-TP0074 (0.6656524)]
COG0457	COG1653	alr3017	alr3017	Alr3017 protein {UniProtKB/TrEMBL:Q8YSR7}	alr2722	alr2722	Periplasmic sugar-binding protein of sugar ABC	[TP0067-TP0074 (0.6656524)]
COG0457	COG1653	all3237	all3237	All3237 protein {UniProtKB/TrEMBL:Q8YS54}	alr2722	alr2722	Periplasmic sugar-binding protein of sugar ABC	[TP0067-TP0074 (0.6656524)]
COG0457	COG1653	alr3607	alr3607	Alr3607 protein {UniProtKB/TrEMBL:Q8YR43}	alr2722	alr2722	Periplasmic sugar-binding protein of sugar ABC	[TP0067-TP0074 (0.6656524)]
COG0457	COG1653	all0889	all0889	All0889 protein {UniProtKB/TrEMBL:Q8YYG1}	all1027	all1027	Periplasmic sugar-binding protein of ABC	[TP0067-TP0074 (0.6656524)]
COG0457	COG1653	alr3807	alr3807	Alr3807 protein {UniProtKB/TrEMBL:Q8YQL4}	all1027	all1027	Periplasmic sugar-binding protein of ABC	[TP0067-TP0074 (0.6656524)]
COG0457	COG1653	alr1799	alr1799	Alr1799 protein {UniProtKB/TrEMBL:Q8YW17}	alr4277	alr4277	Sugar ABC transporter sugar binding protein	[TP0067-TP0074 (0.6656524)]
COG0457	COG1653	alr3430	alr3430	Alr3430 protein {UniProtKB/TrEMBL:Q8YRL6}	alr4277	alr4277	Sugar ABC transporter sugar binding protein	[TP0067-TP0074 (0.6656524)]
COG0457	COG1653	alr1677	alr1677	Alr1677 protein {UniProtKB/TrEMBL:Q8YWD6}	all1916	all1916	Sugar transport system, sugar-binding protein	[TP0067-TP0074 (0.6656524)]
COG0457	COG1653	all3838	all3838	All3838 protein {UniProtKB/TrEMBL:Q8YQI5}	alr2722	alr2722	Periplasmic sugar-binding protein of sugar ABC	[TP0067-TP0074 (0.6656524)]
COG0457	COG1653	all3083	all3083	All3083 protein {UniProtKB/TrEMBL:Q8YSK2}	alr4277	alr4277	Sugar ABC transporter sugar binding protein	[TP0067-TP0074 (0.6656524)]
COG0457	COG1653	all2487	all2487	All2487 protein {UniProtKB/TrEMBL:Q8YU67}	all1027	all1027	Periplasmic sugar-binding protein of ABC	[TP0067-TP0074 (0.6656524)]
COG0457	COG1653	all4981	all4981	All4981 protein {UniProtKB/TrEMBL:Q8YMF3}	all1027	all1027	Periplasmic sugar-binding protein of ABC	[TP0067-TP0074 (0.6656524)]
COG0457	COG1653	all4382	all4382	All4382 protein {UniProtKB/TrEMBL:Q8YP20}	alr4277	alr4277	Sugar ABC transporter sugar binding protein	[TP0067-TP0074 (0.6656524)]
COG0457	COG1653	alr1081	alr1081	Alr1081 protein {UniProtKB/TrEMBL:Q8YXX6}	alr4277	alr4277	Sugar ABC transporter sugar binding protein	[TP0067-TP0074 (0.6656524)]
COG0457	COG1653	all1466	all1466	Kinesin light chain {UniProtKB/TrEMBL:Q8YWX8}	alr2722	alr2722	Periplasmic sugar-binding protein of sugar ABC	[TP0067-TP0074 (0.6656524)]
COG0457	COG1653	all3780	all3780	All3780 protein {UniProtKB/TrEMBL:Q8YQP0}	alr2722	alr2722	Periplasmic sugar-binding protein of sugar ABC	[TP0067-TP0074 (0.6656524)]
COG0457	COG1653	all3237	all3237	All3237 protein {UniProtKB/TrEMBL:Q8YS54}	all1916	all1916	Sugar transport system, sugar-binding protein	[TP0067-TP0074 (0.6656524)]
COG0457	COG1653	all1466	all1466	Kinesin light chain {UniProtKB/TrEMBL:Q8YWX8}	all1916	all1916	Sugar transport system, sugar-binding protein	[TP0067-TP0074 (0.6656524)]
COG0457	COG1653	AP003602_GR_91042-91719	BAB77243.1	All7600 protein {UniProtKB/TrEMBL:Q8ZSB1}	alr4277	alr4277	Sugar ABC transporter sugar binding protein	[TP0067-TP0074 (0.6656524)]
COG0457	COG1653	alr3430	alr3430	Alr3430 protein {UniProtKB/TrEMBL:Q8YRL6}	all1916	all1916	Sugar transport system, sugar-binding protein	[TP0067-TP0074 (0.6656524)]
COG0457	COG1653	alr0622	alr0622	Alr0622 protein {UniProtKB/TrEMBL:Q8YZ65}	all1916	all1916	Sugar transport system, sugar-binding protein	[TP0067-TP0074 (0.6656524)]
COG0457	COG1653	alr1081	alr1081	Alr1081 protein {UniProtKB/TrEMBL:Q8YXX6}	all1916	all1916	Sugar transport system, sugar-binding protein	[TP0067-TP0074 (0.6656524)]
COG0457	COG1653	AP003602_GR_91042-91719	BAB77243.1	All7600 protein {UniProtKB/TrEMBL:Q8ZSB1}	alr2722	alr2722	Periplasmic sugar-binding protein of sugar ABC	[TP0067-TP0074 (0.6656524)]
COG0457	COG1653	all4659	all4659	All4659 protein {UniProtKB/TrEMBL:Q8YNA8}	all1027	all1027	Periplasmic sugar-binding protein of ABC	[TP0067-TP0074 (0.6656524)]
COG0457	COG1653	alr1548	alr1548	Alr1548 protein {UniProtKB/TrEMBL:Q8YWQ6}	all1916	all1916	Sugar transport system, sugar-binding protein	[TP0067-TP0074 (0.6656524)]
COG0457	COG1653	all3838	all3838	All3838 protein {UniProtKB/TrEMBL:Q8YQI5}	all1916	all1916	Sugar transport system, sugar-binding protein	[TP0067-TP0074 (0.6656524)]
COG0457	COG1653	all0361	all0361	All0361 protein {UniProtKB/TrEMBL:Q8YZU4}	all1027	all1027	Periplasmic sugar-binding protein of ABC	[TP0067-TP0074 (0.6656524)]
COG0457	COG1653	all0443	all0443	All0443 protein {UniProtKB/TrEMBL:Q8YZL4}	all1027	all1027	Periplasmic sugar-binding protein of ABC	[TP0067-TP0074 (0.6656524)]
COG0457	COG1653	all2487	all2487	All2487 protein {UniProtKB/TrEMBL:Q8YU67}	alr2722	alr2722	Periplasmic sugar-binding protein of sugar ABC	[TP0067-TP0074 (0.6656524)]
COG0457	COG1653	alr1548	alr1548	Alr1548 protein {UniProtKB/TrEMBL:Q8YWQ6}	all1027	all1027	Periplasmic sugar-binding protein of ABC	[TP0067-TP0074 (0.6656524)]
COG0457	COG1653	all3237	all3237	All3237 protein {UniProtKB/TrEMBL:Q8YS54}	alr4277	alr4277	Sugar ABC transporter sugar binding protein	[TP0067-TP0074 (0.6656524)]
COG0457	COG1653	all4981	all4981	All4981 protein {UniProtKB/TrEMBL:Q8YMF3}	all1916	all1916	Sugar transport system, sugar-binding protein	[TP0067-TP0074 (0.6656524)]
COG0457	COG1653	all3083	all3083	All3083 protein {UniProtKB/TrEMBL:Q8YSK2}	all1916	all1916	Sugar transport system, sugar-binding protein	[TP0067-TP0074 (0.6656524)]
COG0457	COG1653	all0361	all0361	All0361 protein {UniProtKB/TrEMBL:Q8YZU4}	alr4277	alr4277	Sugar ABC transporter sugar binding protein	[TP0067-TP0074 (0.6656524)]
COG0457	COG1653	AP003602_GR_91042-91719	BAB77243.1	All7600 protein {UniProtKB/TrEMBL:Q8ZSB1}	all1027	all1027	Periplasmic sugar-binding protein of ABC	[TP0067-TP0074 (0.6656524)]
COG0457	COG1653	alr3017	alr3017	Alr3017 protein {UniProtKB/TrEMBL:Q8YSR7}	all1916	all1916	Sugar transport system, sugar-binding protein	[TP0067-TP0074 (0.6656524)]
COG0457	COG1653	alr3607	alr3607	Alr3607 protein {UniProtKB/TrEMBL:Q8YR43}	all1027	all1027	Periplasmic sugar-binding protein of ABC	[TP0067-TP0074 (0.6656524)]
COG0457	COG1653	all4382	all4382	All4382 protein {UniProtKB/TrEMBL:Q8YP20}	alr2722	alr2722	Periplasmic sugar-binding protein of sugar ABC	[TP0067-TP0074 (0.6656524)]
COG0457	COG1653	all4981	all4981	All4981 protein {UniProtKB/TrEMBL:Q8YMF3}	alr2722	alr2722	Periplasmic sugar-binding protein of sugar ABC	[TP0067-TP0074 (0.6656524)]
COG0457	COG1653	alr3584	alr3584	Alr3584 protein {UniProtKB/TrEMBL:Q8YR66}	all1916	all1916	Sugar transport system, sugar-binding protein	[TP0067-TP0074 (0.6656524)]
COG0457	COG1653	all3083	all3083	All3083 protein {UniProtKB/TrEMBL:Q8YSK2}	alr2722	alr2722	Periplasmic sugar-binding protein of sugar ABC	[TP0067-TP0074 (0.6656524)]
COG0457	COG1653	all2893	all2893	All2893 protein {UniProtKB/TrEMBL:Q8YT33}	all1916	all1916	Sugar transport system, sugar-binding protein	[TP0067-TP0074 (0.6656524)]
COG0457	COG1653	all0343	all0343	All0343 protein {UniProtKB/TrEMBL:Q8YZW2}	all1027	all1027	Periplasmic sugar-binding protein of ABC	[TP0067-TP0074 (0.6656524)]
COG0457	COG1653	all4659	all4659	All4659 protein {UniProtKB/TrEMBL:Q8YNA8}	alr2722	alr2722	Periplasmic sugar-binding protein of sugar ABC	[TP0067-TP0074 (0.6656524)]
COG0457	COG1653	alr1548	alr1548	Alr1548 protein {UniProtKB/TrEMBL:Q8YWQ6}	alr2722	alr2722	Periplasmic sugar-binding protein of sugar ABC	[TP0067-TP0074 (0.6656524)]
COG0457	COG1653	alr3584	alr3584	Alr3584 protein {UniProtKB/TrEMBL:Q8YR66}	all1027	all1027	Periplasmic sugar-binding protein of ABC	[TP0067-TP0074 (0.6656524)]
COG0457	COG1653	alr1677	alr1677	Alr1677 protein {UniProtKB/TrEMBL:Q8YWD6}	all1027	all1027	Periplasmic sugar-binding protein of ABC	[TP0067-TP0074 (0.6656524)]
COG0457	COG1653	all0889	all0889	All0889 protein {UniProtKB/TrEMBL:Q8YYG1}	all1916	all1916	Sugar transport system, sugar-binding protein	[TP0067-TP0074 (0.6656524)]
COG0457	COG1653	all0361	all0361	All0361 protein {UniProtKB/TrEMBL:Q8YZU4}	alr2722	alr2722	Periplasmic sugar-binding protein of sugar ABC	[TP0067-TP0074 (0.6656524)]
COG0457	COG1653	alr1799	alr1799	Alr1799 protein {UniProtKB/TrEMBL:Q8YW17}	all1027	all1027	Periplasmic sugar-binding protein of ABC	[TP0067-TP0074 (0.6656524)]
COG0457	COG1653	all1466	all1466	Kinesin light chain {UniProtKB/TrEMBL:Q8YWX8}	alr4277	alr4277	Sugar ABC transporter sugar binding protein	[TP0067-TP0074 (0.6656524)]
COG0457	COG1653	alr3807	alr3807	Alr3807 protein {UniProtKB/TrEMBL:Q8YQL4}	all1916	all1916	Sugar transport system, sugar-binding protein	[TP0067-TP0074 (0.6656524)]
COG0457	COG1653	all2893	all2893	All2893 protein {UniProtKB/TrEMBL:Q8YT33}	alr4277	alr4277	Sugar ABC transporter sugar binding protein	[TP0067-TP0074 (0.6656524)]
COG0457	COG1653	alr3430	alr3430	Alr3430 protein {UniProtKB/TrEMBL:Q8YRL6}	all1027	all1027	Periplasmic sugar-binding protein of ABC	[TP0067-TP0074 (0.6656524)]
COG0457	COG1653	alr3807	alr3807	Alr3807 protein {UniProtKB/TrEMBL:Q8YQL4}	alr4277	alr4277	Sugar ABC transporter sugar binding protein	[TP0067-TP0074 (0.6656524)]
COG0457	COG1653	all3083	all3083	All3083 protein {UniProtKB/TrEMBL:Q8YSK2}	all1027	all1027	Periplasmic sugar-binding protein of ABC	[TP0067-TP0074 (0.6656524)]
COG0457	COG1653	all3780	all3780	All3780 protein {UniProtKB/TrEMBL:Q8YQP0}	all1916	all1916	Sugar transport system, sugar-binding protein	[TP0067-TP0074 (0.6656524)]
COG0457	COG1653	alr3607	alr3607	Alr3607 protein {UniProtKB/TrEMBL:Q8YR43}	alr4277	alr4277	Sugar ABC transporter sugar binding protein	[TP0067-TP0074 (0.6656524)]
COG0457	COG1653	all4382	all4382	All4382 protein {UniProtKB/TrEMBL:Q8YP20}	all1027	all1027	Periplasmic sugar-binding protein of ABC	[TP0067-TP0074 (0.6656524)]
COG0457	COG1653	alr3017	alr3017	Alr3017 protein {UniProtKB/TrEMBL:Q8YSR7}	all1027	all1027	Periplasmic sugar-binding protein of ABC	[TP0067-TP0074 (0.6656524)]
COG0457	COG1653	all2487	all2487	All2487 protein {UniProtKB/TrEMBL:Q8YU67}	all1916	all1916	Sugar transport system, sugar-binding protein	[TP0067-TP0074 (0.6656524)]
COG0457	COG1653	all0443	all0443	All0443 protein {UniProtKB/TrEMBL:Q8YZL4}	alr4277	alr4277	Sugar ABC transporter sugar binding protein	[TP0067-TP0074 (0.6656524)]
COG0457	COG1653	all2487	all2487	All2487 protein {UniProtKB/TrEMBL:Q8YU67}	alr4277	alr4277	Sugar ABC transporter sugar binding protein	[TP0067-TP0074 (0.6656524)]
COG0457	COG1653	all2893	all2893	All2893 protein {UniProtKB/TrEMBL:Q8YT33}	all1027	all1027	Periplasmic sugar-binding protein of ABC	[TP0067-TP0074 (0.6656524)]
COG0457	COG1653	alr1548	alr1548	Alr1548 protein {UniProtKB/TrEMBL:Q8YWQ6}	alr4277	alr4277	Sugar ABC transporter sugar binding protein	[TP0067-TP0074 (0.6656524)]
COG0457	COG1653	alr1677	alr1677	Alr1677 protein {UniProtKB/TrEMBL:Q8YWD6}	alr2722	alr2722	Periplasmic sugar-binding protein of sugar ABC	[TP0067-TP0074 (0.6656524)]
COG0457	COG1653	alr1081	alr1081	Alr1081 protein {UniProtKB/TrEMBL:Q8YXX6}	alr2722	alr2722	Periplasmic sugar-binding protein of sugar ABC	[TP0067-TP0074 (0.6656524)]
COG0457	COG1653	alr1677	alr1677	Alr1677 protein {UniProtKB/TrEMBL:Q8YWD6}	alr4277	alr4277	Sugar ABC transporter sugar binding protein	[TP0067-TP0074 (0.6656524)]
COG0457	COG1653	all0889	all0889	All0889 protein {UniProtKB/TrEMBL:Q8YYG1}	alr4277	alr4277	Sugar ABC transporter sugar binding protein	[TP0067-TP0074 (0.6656524)]
COG0457	COG1653	all4659	all4659	All4659 protein {UniProtKB/TrEMBL:Q8YNA8}	alr4277	alr4277	Sugar ABC transporter sugar binding protein	[TP0067-TP0074 (0.6656524)]
COG0457	COG1653	alr1799	alr1799	Alr1799 protein {UniProtKB/TrEMBL:Q8YW17}	all1916	all1916	Sugar transport system, sugar-binding protein	[TP0067-TP0074 (0.6656524)]
COG0457	COG1653	alr1081	alr1081	Alr1081 protein {UniProtKB/TrEMBL:Q8YXX6}	all1027	all1027	Periplasmic sugar-binding protein of ABC	[TP0067-TP0074 (0.6656524)]
COG0457	COG1653	all0443	all0443	All0443 protein {UniProtKB/TrEMBL:Q8YZL4}	all1916	all1916	Sugar transport system, sugar-binding protein	[TP0067-TP0074 (0.6656524)]
COG0457	COG1653	all2893	all2893	All2893 protein {UniProtKB/TrEMBL:Q8YT33}	alr2722	alr2722	Periplasmic sugar-binding protein of sugar ABC	[TP0067-TP0074 (0.6656524)]
COG0457	COG1653	all1176	all1176	All1176 protein {UniProtKB/TrEMBL:Q8YXN6}	alr2722	alr2722	Periplasmic sugar-binding protein of sugar ABC	[TP0067-TP0074 (0.6656524)]
COG0457	COG1653	all0343	all0343	All0343 protein {UniProtKB/TrEMBL:Q8YZW2}	alr4277	alr4277	Sugar ABC transporter sugar binding protein	[TP0067-TP0074 (0.6656524)]
COG0457	COG1653	alr0622	alr0622	Alr0622 protein {UniProtKB/TrEMBL:Q8YZ65}	all1027	all1027	Periplasmic sugar-binding protein of ABC	[TP0067-TP0074 (0.6656524)]
COG1061	COG3391	alr4703	alr4703	DNA repair helicase {UniProtKB/TrEMBL:Q8YN67}	all0422	all0422	All0422 protein {UniProtKB/TrEMBL:Q8YZN5}	[TP0380-TP0421 (0.5112116)]
COG1061	COG3391	alr4909	alr4909	Alr4909 protein {UniProtKB/TrEMBL:Q8YMM4}	all2941	all2941	All2941 protein {UniProtKB/TrEMBL:Q8YSY8}	[TP0380-TP0421 (0.5112116)]
COG1061	COG3391	AP003603_GR_80213-82258	BAB77405.1	All8075 protein {UniProtKB/TrEMBL:Q8YK43}	all2941	all2941	All2941 protein {UniProtKB/TrEMBL:Q8YSY8}	[TP0380-TP0421 (0.5112116)]
COG1061	COG3391	all2951	all2951	All2951 protein {UniProtKB/TrEMBL:Q8YSX8}	all2941	all2941	All2941 protein {UniProtKB/TrEMBL:Q8YSY8}	[TP0380-TP0421 (0.5112116)]
COG1061	COG3391	alr4703	alr4703	DNA repair helicase {UniProtKB/TrEMBL:Q8YN67}	alr1386	alr1386	Alr1386 protein {UniProtKB/TrEMBL:Q8YX32}	[TP0380-TP0421 (0.5112116)]
COG1061	COG3391	alr4909	alr4909	Alr4909 protein {UniProtKB/TrEMBL:Q8YMM4}	alr1386	alr1386	Alr1386 protein {UniProtKB/TrEMBL:Q8YX32}	[TP0380-TP0421 (0.5112116)]
COG1061	COG3391	all2951	all2951	All2951 protein {UniProtKB/TrEMBL:Q8YSX8}	all0422	all0422	All0422 protein {UniProtKB/TrEMBL:Q8YZN5}	[TP0380-TP0421 (0.5112116)]
COG1061	COG3391	alr4703	alr4703	DNA repair helicase {UniProtKB/TrEMBL:Q8YN67}	all2941	all2941	All2941 protein {UniProtKB/TrEMBL:Q8YSY8}	[TP0380-TP0421 (0.5112116)]
COG1061	COG3391	all2951	all2951	All2951 protein {UniProtKB/TrEMBL:Q8YSX8}	alr1386	alr1386	Alr1386 protein {UniProtKB/TrEMBL:Q8YX32}	[TP0380-TP0421 (0.5112116)]
COG1061	COG3391	alr7157	alr7157	Alr7157 protein {UniProtKB/TrEMBL:Q8YKY1}	alr1386	alr1386	Alr1386 protein {UniProtKB/TrEMBL:Q8YX32}	[TP0380-TP0421 (0.5112116)]
COG1061	COG3391	AP003603_GR_80213-82258	BAB77405.1	All8075 protein {UniProtKB/TrEMBL:Q8YK43}	all0422	all0422	All0422 protein {UniProtKB/TrEMBL:Q8YZN5}	[TP0380-TP0421 (0.5112116)]
COG1061	COG3391	alr4909	alr4909	Alr4909 protein {UniProtKB/TrEMBL:Q8YMM4}	all0422	all0422	All0422 protein {UniProtKB/TrEMBL:Q8YZN5}	[TP0380-TP0421 (0.5112116)]
COG1061	COG3391	AP003603_GR_80213-82258	BAB77405.1	All8075 protein {UniProtKB/TrEMBL:Q8YK43}	alr1386	alr1386	Alr1386 protein {UniProtKB/TrEMBL:Q8YX32}	[TP0380-TP0421 (0.5112116)]
COG1061	COG3391	alr7157	alr7157	Alr7157 protein {UniProtKB/TrEMBL:Q8YKY1}	all0422	all0422	All0422 protein {UniProtKB/TrEMBL:Q8YZN5}	[TP0380-TP0421 (0.5112116)]
COG1061	COG3391	alr7157	alr7157	Alr7157 protein {UniProtKB/TrEMBL:Q8YKY1}	all2941	all2941	All2941 protein {UniProtKB/TrEMBL:Q8YSY8}	[TP0380-TP0421 (0.5112116)]
COG0222	COG0802	alr5303	rplL	50S ribosomal protein L7/L12	alr2300	alr2300	Hypothetical UPF0079 protein alr2300	[TP0240-TP0875 (0.8481433)]
COG0495	COG1214	alr3283	leuS	Leucyl-tRNA synthetase (EC 6.1.1.4) (Leucine--tRNA ligase) (LeuRS)	alr3138	alr3138	Alr3138 protein {UniProtKB/TrEMBL:Q8YSF0}	[TP0586-TP0876 (0.5571989)]
COG0192	COG0592	all3244	all3244	S-adenosylmethionine synthetase	alr2010	alr2010	DNA polymerase III beta subunit	[TP0794-TP0002 (0.8412751)]
COG0192	COG0592	alr4124	alr4124	S-adenosylmethionine synthetase	AP003602_GR_62861-64231	BAB77212.1	DNA polymerase III beta subunit	[TP0794-TP0002 (0.8412751)]
COG0192	COG0592	alr4124	alr4124	S-adenosylmethionine synthetase	alr2010	alr2010	DNA polymerase III beta subunit	[TP0794-TP0002 (0.8412751)]
COG0192	COG0592	all3244	all3244	S-adenosylmethionine synthetase	AP003602_GR_62861-64231	BAB77212.1	DNA polymerase III beta subunit	[TP0794-TP0002 (0.8412751)]
COG0360	COG0616	all4802	rpsF	30S ribosomal protein S6	all4590	all4590	Protease IV {UniProtKB/TrEMBL:Q8YNH5}	[TP0063-TP0997 (0.6657489)]
COG0360	COG0616	all4802	rpsF	30S ribosomal protein S6	alr3825	alr3825	Alr3825 protein {UniProtKB/TrEMBL:Q8YQJ8}	[TP0063-TP0997 (0.6657489)]
COG0360	COG0616	all4802	rpsF	30S ribosomal protein S6	all4013	all4013	Protease IV {UniProtKB/TrEMBL:Q8YQ23}	[TP0063-TP0997 (0.6657489)]
COG0125	COG0457	all4708	tmk	Thymidylate kinase {UniProtKB/Swiss-Prot:Q8YN62}	alr1799	alr1799	Alr1799 protein {UniProtKB/TrEMBL:Q8YW17}	[TP0354-TP0648 (0.5206915)]
COG0125	COG0457	all4708	tmk	Thymidylate kinase {UniProtKB/Swiss-Prot:Q8YN62}	alr3430	alr3430	Alr3430 protein {UniProtKB/TrEMBL:Q8YRL6}	[TP0354-TP0648 (0.5206915)]
COG0125	COG0457	all4708	tmk	Thymidylate kinase {UniProtKB/Swiss-Prot:Q8YN62}	all3838	all3838	All3838 protein {UniProtKB/TrEMBL:Q8YQI5}	[TP0354-TP0648 (0.5206915)]
COG0125	COG0457	all4708	tmk	Thymidylate kinase {UniProtKB/Swiss-Prot:Q8YN62}	alr3807	alr3807	Alr3807 protein {UniProtKB/TrEMBL:Q8YQL4}	[TP0354-TP0648 (0.5206915)]
COG0125	COG0457	all4708	tmk	Thymidylate kinase {UniProtKB/Swiss-Prot:Q8YN62}	all3780	all3780	All3780 protein {UniProtKB/TrEMBL:Q8YQP0}	[TP0354-TP0648 (0.5206915)]
COG0125	COG0457	all4708	tmk	Thymidylate kinase {UniProtKB/Swiss-Prot:Q8YN62}	all1176	all1176	All1176 protein {UniProtKB/TrEMBL:Q8YXN6}	[TP0354-TP0648 (0.5206915)]
COG0125	COG0457	all4708	tmk	Thymidylate kinase {UniProtKB/Swiss-Prot:Q8YN62}	all2893	all2893	All2893 protein {UniProtKB/TrEMBL:Q8YT33}	[TP0354-TP0648 (0.5206915)]
COG0125	COG0457	all4708	tmk	Thymidylate kinase {UniProtKB/Swiss-Prot:Q8YN62}	all4659	all4659	All4659 protein {UniProtKB/TrEMBL:Q8YNA8}	[TP0354-TP0648 (0.5206915)]
COG0125	COG0457	all4708	tmk	Thymidylate kinase {UniProtKB/Swiss-Prot:Q8YN62}	alr1548	alr1548	Alr1548 protein {UniProtKB/TrEMBL:Q8YWQ6}	[TP0354-TP0648 (0.5206915)]
COG0125	COG0457	all4708	tmk	Thymidylate kinase {UniProtKB/Swiss-Prot:Q8YN62}	all0443	all0443	All0443 protein {UniProtKB/TrEMBL:Q8YZL4}	[TP0354-TP0648 (0.5206915)]
COG0125	COG0457	all4708	tmk	Thymidylate kinase {UniProtKB/Swiss-Prot:Q8YN62}	all0889	all0889	All0889 protein {UniProtKB/TrEMBL:Q8YYG1}	[TP0354-TP0648 (0.5206915)]
COG0125	COG0457	all4708	tmk	Thymidylate kinase {UniProtKB/Swiss-Prot:Q8YN62}	all0343	all0343	All0343 protein {UniProtKB/TrEMBL:Q8YZW2}	[TP0354-TP0648 (0.5206915)]
COG0125	COG0457	all4708	tmk	Thymidylate kinase {UniProtKB/Swiss-Prot:Q8YN62}	alr3017	alr3017	Alr3017 protein {UniProtKB/TrEMBL:Q8YSR7}	[TP0354-TP0648 (0.5206915)]
COG0125	COG0457	all4708	tmk	Thymidylate kinase {UniProtKB/Swiss-Prot:Q8YN62}	all3083	all3083	All3083 protein {UniProtKB/TrEMBL:Q8YSK2}	[TP0354-TP0648 (0.5206915)]
COG0125	COG0457	all4708	tmk	Thymidylate kinase {UniProtKB/Swiss-Prot:Q8YN62}	all4981	all4981	All4981 protein {UniProtKB/TrEMBL:Q8YMF3}	[TP0354-TP0648 (0.5206915)]
COG0125	COG0457	all4708	tmk	Thymidylate kinase {UniProtKB/Swiss-Prot:Q8YN62}	alr0622	alr0622	Alr0622 protein {UniProtKB/TrEMBL:Q8YZ65}	[TP0354-TP0648 (0.5206915)]
COG0125	COG0457	all4708	tmk	Thymidylate kinase {UniProtKB/Swiss-Prot:Q8YN62}	all3237	all3237	All3237 protein {UniProtKB/TrEMBL:Q8YS54}	[TP0354-TP0648 (0.5206915)]
COG0125	COG0457	all4708	tmk	Thymidylate kinase {UniProtKB/Swiss-Prot:Q8YN62}	all4382	all4382	All4382 protein {UniProtKB/TrEMBL:Q8YP20}	[TP0354-TP0648 (0.5206915)]
COG0125	COG0457	all4708	tmk	Thymidylate kinase {UniProtKB/Swiss-Prot:Q8YN62}	AP003602_GR_91042-91719	BAB77243.1	All7600 protein {UniProtKB/TrEMBL:Q8ZSB1}	[TP0354-TP0648 (0.5206915)]
COG0125	COG0457	all4708	tmk	Thymidylate kinase {UniProtKB/Swiss-Prot:Q8YN62}	alr3584	alr3584	Alr3584 protein {UniProtKB/TrEMBL:Q8YR66}	[TP0354-TP0648 (0.5206915)]
COG0125	COG0457	all4708	tmk	Thymidylate kinase {UniProtKB/Swiss-Prot:Q8YN62}	all2487	all2487	All2487 protein {UniProtKB/TrEMBL:Q8YU67}	[TP0354-TP0648 (0.5206915)]
COG0125	COG0457	all4708	tmk	Thymidylate kinase {UniProtKB/Swiss-Prot:Q8YN62}	alr1677	alr1677	Alr1677 protein {UniProtKB/TrEMBL:Q8YWD6}	[TP0354-TP0648 (0.5206915)]
COG0125	COG0457	all4708	tmk	Thymidylate kinase {UniProtKB/Swiss-Prot:Q8YN62}	alr1081	alr1081	Alr1081 protein {UniProtKB/TrEMBL:Q8YXX6}	[TP0354-TP0648 (0.5206915)]
COG0125	COG0457	all4708	tmk	Thymidylate kinase {UniProtKB/Swiss-Prot:Q8YN62}	alr3607	alr3607	Alr3607 protein {UniProtKB/TrEMBL:Q8YR43}	[TP0354-TP0648 (0.5206915)]
COG0125	COG0457	all4708	tmk	Thymidylate kinase {UniProtKB/Swiss-Prot:Q8YN62}	all1466	all1466	Kinesin light chain {UniProtKB/TrEMBL:Q8YWX8}	[TP0354-TP0648 (0.5206915)]
COG0125	COG0457	all4708	tmk	Thymidylate kinase {UniProtKB/Swiss-Prot:Q8YN62}	all0361	all0361	All0361 protein {UniProtKB/TrEMBL:Q8YZU4}	[TP0354-TP0648 (0.5206915)]
COG0860	COG1396	all1140	all1140	All1140 protein {UniProtKB/TrEMBL:Q8YXS1}	all2962	all2962	Transcriptional regulator	[TP0247-TP0461 (0.8100859)]
COG0860	COG1396	alr0093	alr0093	N-acetylmuramoyl-L-alanine amidase	alr1392	alr1392	Alr1392 protein {UniProtKB/TrEMBL:Q8YX26}	[TP0247-TP0461 (0.8100859)]
COG0860	COG1396	all4070	all4070	All4070 protein {UniProtKB/TrEMBL:Q8YPX0}	all1670	all1670	Transcriptional regulator	[TP0247-TP0461 (0.8100859)]
COG0860	COG1396	all4070	all4070	All4070 protein {UniProtKB/TrEMBL:Q8YPX0}	all2962	all2962	Transcriptional regulator	[TP0247-TP0461 (0.8100859)]
COG0860	COG1396	all1140	all1140	All1140 protein {UniProtKB/TrEMBL:Q8YXS1}	alr1392	alr1392	Alr1392 protein {UniProtKB/TrEMBL:Q8YX26}	[TP0247-TP0461 (0.8100859)]
COG0860	COG1396	all4070	all4070	All4070 protein {UniProtKB/TrEMBL:Q8YPX0}	AP003602_GR_1-186614	BAB77330.1	Transcriptional regulator	[TP0247-TP0461 (0.8100859)]
COG0860	COG1396	all4998	all4998	N-acetylmuramoyl-L-alanine amidase-related	all2962	all2962	Transcriptional regulator	[TP0247-TP0461 (0.8100859)]
COG0860	COG1396	all1140	all1140	All1140 protein {UniProtKB/TrEMBL:Q8YXS1}	all1670	all1670	Transcriptional regulator	[TP0247-TP0461 (0.8100859)]
COG0860	COG1396	alr0092	alr0092	N-acetylmuramoyl-L-alanine amidase	alr1392	alr1392	Alr1392 protein {UniProtKB/TrEMBL:Q8YX26}	[TP0247-TP0461 (0.8100859)]
COG0860	COG1396	all1140	all1140	All1140 protein {UniProtKB/TrEMBL:Q8YXS1}	all0603	all0603	ORF101 {UniProtKB/TrEMBL:Q9L3R5}	[TP0247-TP0461 (0.8100859)]
COG0860	COG1396	all4999	all4999	N-acetylmuramoyl-L-alanine amidase	AP003602_GR_1-186614	BAB77330.1	Transcriptional regulator	[TP0247-TP0461 (0.8100859)]
COG0860	COG1396	all4998	all4998	N-acetylmuramoyl-L-alanine amidase-related	alr1392	alr1392	Alr1392 protein {UniProtKB/TrEMBL:Q8YX26}	[TP0247-TP0461 (0.8100859)]
COG0860	COG1396	all1140	all1140	All1140 protein {UniProtKB/TrEMBL:Q8YXS1}	alr1976	alr1976	Transcriptional regulator	[TP0247-TP0461 (0.8100859)]
COG0860	COG1396	alr0093	alr0093	N-acetylmuramoyl-L-alanine amidase	AP003602_GR_1-186614	BAB77330.1	Transcriptional regulator	[TP0247-TP0461 (0.8100859)]
COG0860	COG1396	alr0092	alr0092	N-acetylmuramoyl-L-alanine amidase	all0603	all0603	ORF101 {UniProtKB/TrEMBL:Q9L3R5}	[TP0247-TP0461 (0.8100859)]
COG0860	COG1396	all4998	all4998	N-acetylmuramoyl-L-alanine amidase-related	all0603	all0603	ORF101 {UniProtKB/TrEMBL:Q9L3R5}	[TP0247-TP0461 (0.8100859)]
COG0860	COG1396	alr0092	alr0092	N-acetylmuramoyl-L-alanine amidase	AP003602_GR_1-186614	BAB77330.1	Transcriptional regulator	[TP0247-TP0461 (0.8100859)]
COG0860	COG1396	all4998	all4998	N-acetylmuramoyl-L-alanine amidase-related	alr1976	alr1976	Transcriptional regulator	[TP0247-TP0461 (0.8100859)]
COG0860	COG1396	all4998	all4998	N-acetylmuramoyl-L-alanine amidase-related	AP003602_GR_1-186614	BAB77330.1	Transcriptional regulator	[TP0247-TP0461 (0.8100859)]
COG0860	COG1396	all4999	all4999	N-acetylmuramoyl-L-alanine amidase	alr1392	alr1392	Alr1392 protein {UniProtKB/TrEMBL:Q8YX26}	[TP0247-TP0461 (0.8100859)]
COG0860	COG1396	all4998	all4998	N-acetylmuramoyl-L-alanine amidase-related	all1670	all1670	Transcriptional regulator	[TP0247-TP0461 (0.8100859)]
COG0860	COG1396	all4999	all4999	N-acetylmuramoyl-L-alanine amidase	alr1976	alr1976	Transcriptional regulator	[TP0247-TP0461 (0.8100859)]
COG0860	COG1396	all4070	all4070	All4070 protein {UniProtKB/TrEMBL:Q8YPX0}	all0603	all0603	ORF101 {UniProtKB/TrEMBL:Q9L3R5}	[TP0247-TP0461 (0.8100859)]
COG0860	COG1396	alr0092	alr0092	N-acetylmuramoyl-L-alanine amidase	all2962	all2962	Transcriptional regulator	[TP0247-TP0461 (0.8100859)]
COG0860	COG1396	all4070	all4070	All4070 protein {UniProtKB/TrEMBL:Q8YPX0}	alr1976	alr1976	Transcriptional regulator	[TP0247-TP0461 (0.8100859)]
COG0860	COG1396	all1140	all1140	All1140 protein {UniProtKB/TrEMBL:Q8YXS1}	AP003602_GR_1-186614	BAB77330.1	Transcriptional regulator	[TP0247-TP0461 (0.8100859)]
COG0860	COG1396	alr0093	alr0093	N-acetylmuramoyl-L-alanine amidase	alr1976	alr1976	Transcriptional regulator	[TP0247-TP0461 (0.8100859)]
COG0860	COG1396	alr0093	alr0093	N-acetylmuramoyl-L-alanine amidase	all0603	all0603	ORF101 {UniProtKB/TrEMBL:Q9L3R5}	[TP0247-TP0461 (0.8100859)]
COG0860	COG1396	all4999	all4999	N-acetylmuramoyl-L-alanine amidase	all0603	all0603	ORF101 {UniProtKB/TrEMBL:Q9L3R5}	[TP0247-TP0461 (0.8100859)]
COG0860	COG1396	alr0092	alr0092	N-acetylmuramoyl-L-alanine amidase	alr1976	alr1976	Transcriptional regulator	[TP0247-TP0461 (0.8100859)]
COG0860	COG1396	all4999	all4999	N-acetylmuramoyl-L-alanine amidase	all1670	all1670	Transcriptional regulator	[TP0247-TP0461 (0.8100859)]
COG0860	COG1396	alr0093	alr0093	N-acetylmuramoyl-L-alanine amidase	all1670	all1670	Transcriptional regulator	[TP0247-TP0461 (0.8100859)]
COG0860	COG1396	alr0093	alr0093	N-acetylmuramoyl-L-alanine amidase	all2962	all2962	Transcriptional regulator	[TP0247-TP0461 (0.8100859)]
COG0860	COG1396	all4999	all4999	N-acetylmuramoyl-L-alanine amidase	all2962	all2962	Transcriptional regulator	[TP0247-TP0461 (0.8100859)]
COG0860	COG1396	all4070	all4070	All4070 protein {UniProtKB/TrEMBL:Q8YPX0}	alr1392	alr1392	Alr1392 protein {UniProtKB/TrEMBL:Q8YX26}	[TP0247-TP0461 (0.8100859)]
COG0860	COG1396	alr0092	alr0092	N-acetylmuramoyl-L-alanine amidase	all1670	all1670	Transcriptional regulator	[TP0247-TP0461 (0.8100859)]
COG0265	COG0333	alr2758	alr2758	Serine proteinase {UniProtKB/TrEMBL:Q8YTF9}	asl3674	rpmF	50S ribosomal protein L32	[TP0773-TP0807 (0.5060325)]
COG0265	COG0333	alr5164	alr5164	Serine protease {UniProtKB/TrEMBL:Q8YLY2}	asl3674	rpmF	50S ribosomal protein L32	[TP0773-TP0807 (0.5060325)]
COG0265	COG0333	alr0702	alr0702	Serine proteinase {UniProtKB/TrEMBL:Q8YYZ0}	asl3674	rpmF	50S ribosomal protein L32	[TP0773-TP0807 (0.5060325)]
COG0265	COG0333	all2008	all2008	Serine proteinase {UniProtKB/TrEMBL:Q8YVH0}	asl3674	rpmF	50S ribosomal protein L32	[TP0773-TP0807 (0.5060325)]
COG0802	COG0860	alr2300	alr2300	Hypothetical UPF0079 protein alr2300	alr0093	alr0093	N-acetylmuramoyl-L-alanine amidase	[TP0875-TP0247 (0.90700364)]
COG0802	COG0860	alr2300	alr2300	Hypothetical UPF0079 protein alr2300	all4070	all4070	All4070 protein {UniProtKB/TrEMBL:Q8YPX0}	[TP0875-TP0247 (0.90700364)]
COG0802	COG0860	alr2300	alr2300	Hypothetical UPF0079 protein alr2300	all4998	all4998	N-acetylmuramoyl-L-alanine amidase-related	[TP0875-TP0247 (0.90700364)]
COG0802	COG0860	alr2300	alr2300	Hypothetical UPF0079 protein alr2300	all1140	all1140	All1140 protein {UniProtKB/TrEMBL:Q8YXS1}	[TP0875-TP0247 (0.90700364)]
COG0802	COG0860	alr2300	alr2300	Hypothetical UPF0079 protein alr2300	all4999	all4999	N-acetylmuramoyl-L-alanine amidase	[TP0875-TP0247 (0.90700364)]
COG0802	COG0860	alr2300	alr2300	Hypothetical UPF0079 protein alr2300	alr0092	alr0092	N-acetylmuramoyl-L-alanine amidase	[TP0875-TP0247 (0.90700364)]
COG0495	COG0761	alr3283	leuS	Leucyl-tRNA synthetase (EC 6.1.1.4) (Leucine--tRNA ligase) (LeuRS)	all0985	lytB	4-hydroxy-3-methylbut-2-enyl diphosphate reductase (EC 1.17.1.2)	[TP0586-TP0547 (0.63095015)]
COG0820	COG2812	all0355	all0355	All0355 protein {UniProtKB/TrEMBL:Q8YZV0}	AP003602_GR_64294-65583	BAB77213.1	DNA polymerase III gamma and tau subunits	[TP0068-TP1005 (0.60435057)]
COG0820	COG2812	all0355	all0355	All0355 protein {UniProtKB/TrEMBL:Q8YZV0}	alr4932	alr4932	DNA polymerase III gamma and tau subunits	[TP0068-TP1005 (0.60435057)]
COG0272	COG1396	all1717	all1717	DNA ligase {UniProtKB/TrEMBL:Q8YW98}	alr1976	alr1976	Transcriptional regulator	[TP0634-TP0461 (0.7134334)]
COG0272	COG1396	all1717	all1717	DNA ligase {UniProtKB/TrEMBL:Q8YW98}	all0603	all0603	ORF101 {UniProtKB/TrEMBL:Q9L3R5}	[TP0634-TP0461 (0.7134334)]
COG0272	COG1396	all1717	all1717	DNA ligase {UniProtKB/TrEMBL:Q8YW98}	alr1392	alr1392	Alr1392 protein {UniProtKB/TrEMBL:Q8YX26}	[TP0634-TP0461 (0.7134334)]
COG0272	COG1396	all1717	all1717	DNA ligase {UniProtKB/TrEMBL:Q8YW98}	AP003602_GR_1-186614	BAB77330.1	Transcriptional regulator	[TP0634-TP0461 (0.7134334)]
COG0272	COG1396	all1717	all1717	DNA ligase {UniProtKB/TrEMBL:Q8YW98}	all2962	all2962	Transcriptional regulator	[TP0634-TP0461 (0.7134334)]
COG0272	COG1396	all1717	all1717	DNA ligase {UniProtKB/TrEMBL:Q8YW98}	all1670	all1670	Transcriptional regulator	[TP0634-TP0461 (0.7134334)]
COG0577	COG0845	all0808	all0808	All0808 protein {UniProtKB/TrEMBL:Q8YYN8}	all0809	all0809	All0809 protein {UniProtKB/TrEMBL:Q8YYN7}	[TP0963-TP0965 (0.93032813)]
COG0577	COG0845	alr3711	alr3711	Heterocyst specific ABC-transporter, membrane	alr0451	alr0451	Alr0451 protein {UniProtKB/TrEMBL:Q8YZK6}	[TP0963-TP0965 (0.93032813)]
COG0577	COG0845	alr0452	alr0452	Alr0452 protein {UniProtKB/TrEMBL:Q8YZK5}	alr3647	alr3647	Alr3647 protein {UniProtKB/TrEMBL:Q8YR11}	[TP0963-TP0965 (0.93032813)]
COG0577	COG0845	all2651	all2651	ABC transporter permease protein	alr7298	alr7298	Alr7298 protein {UniProtKB/TrEMBL:Q8YKJ7}	[TP0963-TP0965 (0.93032813)]
COG0577	COG0845	alr3648	alr3648	Alr3648 protein {UniProtKB/TrEMBL:Q8YR10}	alr0451	alr0451	Alr0451 protein {UniProtKB/TrEMBL:Q8YZK6}	[TP0963-TP0965 (0.93032813)]
COG0577	COG0845	alr1506	alr1506	Alr1506 protein {UniProtKB/TrEMBL:Q8YWT8}	all5304	all5304	All5304 protein {UniProtKB/TrEMBL:Q8YLJ4}	[TP0963-TP0965 (0.93032813)]
COG0577	COG0845	alr3648	alr3648	Alr3648 protein {UniProtKB/TrEMBL:Q8YR10}	alr1501	alr1501	Alr1501 protein {UniProtKB/TrEMBL:Q8YWU3}	[TP0963-TP0965 (0.93032813)]
COG0577	COG0845	alr4974	alr4974	Alr4974 protein {UniProtKB/TrEMBL:Q8YMG0}	all2022	all2022	All2022 protein {UniProtKB/TrEMBL:Q8YVF6}	[TP0963-TP0965 (0.93032813)]
COG0577	COG0845	alr0452	alr0452	Alr0452 protein {UniProtKB/TrEMBL:Q8YZK5}	alr5293	alr5293	Alr5293 protein {UniProtKB/TrEMBL:Q8YLK5}	[TP0963-TP0965 (0.93032813)]
COG0577	COG0845	alr4281	alr4281	Alr4281 protein {UniProtKB/TrEMBL:Q8YPB7}	alr1928	alr1928	Alr1928 protein {UniProtKB/TrEMBL:Q8YVP6}	[TP0963-TP0965 (0.93032813)]
COG0577	COG0845	all5346	all5346	All5346 protein {UniProtKB/TrEMBL:Q8YLF2}	all2675	all2675	All2675 protein {UniProtKB/TrEMBL:Q8YTN9}	[TP0963-TP0965 (0.93032813)]
COG0577	COG0845	alr3711	alr3711	Heterocyst specific ABC-transporter, membrane	alr1928	alr1928	Alr1928 protein {UniProtKB/TrEMBL:Q8YVP6}	[TP0963-TP0965 (0.93032813)]
COG0577	COG0845	alr0452	alr0452	Alr0452 protein {UniProtKB/TrEMBL:Q8YZK5}	all2675	all2675	All2675 protein {UniProtKB/TrEMBL:Q8YTN9}	[TP0963-TP0965 (0.93032813)]
COG0577	COG0845	alr0452	alr0452	Alr0452 protein {UniProtKB/TrEMBL:Q8YZK5}	alr4240	alr4240	RTX toxin transporter {UniProtKB/TrEMBL:Q8YPF4}	[TP0963-TP0965 (0.93032813)]
COG0577	COG0845	alr0446	alr0446	Alr0446 protein {UniProtKB/TrEMBL:Q8YZL1}	BA000020_GR_344401-345903	BAB77072.1	Hemolysin secretion protein	[TP0963-TP0965 (0.93032813)]
COG0577	COG0845	alr1506	alr1506	Alr1506 protein {UniProtKB/TrEMBL:Q8YWT8}	all2652	all2652	All2652 protein {UniProtKB/TrEMBL:Q8YTR1}	[TP0963-TP0965 (0.93032813)]
COG0577	COG0845	alr0452	alr0452	Alr0452 protein {UniProtKB/TrEMBL:Q8YZK5}	alr3710	alr3710	Heterocyst specific ABC-transporter, membrane	[TP0963-TP0965 (0.93032813)]
COG0577	COG0845	alr3711	alr3711	Heterocyst specific ABC-transporter, membrane	alr5148	alr5148	Alr5148 protein {UniProtKB/TrEMBL:Q8YLZ4}	[TP0963-TP0965 (0.93032813)]
COG0577	COG0845	all0808	all0808	All0808 protein {UniProtKB/TrEMBL:Q8YYN8}	alr4973	alr4973	Alr4973 protein {UniProtKB/TrEMBL:Q8YMG1}	[TP0963-TP0965 (0.93032813)]
COG0577	COG0845	alr0452	alr0452	Alr0452 protein {UniProtKB/TrEMBL:Q8YZK5}	all2652	all2652	All2652 protein {UniProtKB/TrEMBL:Q8YTR1}	[TP0963-TP0965 (0.93032813)]
COG0577	COG0845	alr1506	alr1506	Alr1506 protein {UniProtKB/TrEMBL:Q8YWT8}	alr1501	alr1501	Alr1501 protein {UniProtKB/TrEMBL:Q8YWU3}	[TP0963-TP0965 (0.93032813)]
COG0577	COG0845	alr4974	alr4974	Alr4974 protein {UniProtKB/TrEMBL:Q8YMG0}	alr1501	alr1501	Alr1501 protein {UniProtKB/TrEMBL:Q8YWU3}	[TP0963-TP0965 (0.93032813)]
COG0577	COG0845	alr1506	alr1506	Alr1506 protein {UniProtKB/TrEMBL:Q8YWT8}	alr4240	alr4240	RTX toxin transporter {UniProtKB/TrEMBL:Q8YPF4}	[TP0963-TP0965 (0.93032813)]
COG0577	COG0845	alr4974	alr4974	Alr4974 protein {UniProtKB/TrEMBL:Q8YMG0}	AP003602_GR_111288-113000	BAB77262.1	All7619 protein {UniProtKB/TrEMBL:Q8ZS93}	[TP0963-TP0965 (0.93032813)]
COG0577	COG0845	alr3711	alr3711	Heterocyst specific ABC-transporter, membrane	alr5293	alr5293	Alr5293 protein {UniProtKB/TrEMBL:Q8YLK5}	[TP0963-TP0965 (0.93032813)]
COG0577	COG0845	alr1506	alr1506	Alr1506 protein {UniProtKB/TrEMBL:Q8YWT8}	alr5293	alr5293	Alr5293 protein {UniProtKB/TrEMBL:Q8YLK5}	[TP0963-TP0965 (0.93032813)]
COG0577	COG0845	alr0452	alr0452	Alr0452 protein {UniProtKB/TrEMBL:Q8YZK5}	AP003602_GR_111288-113000	BAB77262.1	All7619 protein {UniProtKB/TrEMBL:Q8ZS93}	[TP0963-TP0965 (0.93032813)]
COG0577	COG0845	all5346	all5346	All5346 protein {UniProtKB/TrEMBL:Q8YLF2}	alr4240	alr4240	RTX toxin transporter {UniProtKB/TrEMBL:Q8YPF4}	[TP0963-TP0965 (0.93032813)]
COG0577	COG0845	alr0446	alr0446	Alr0446 protein {UniProtKB/TrEMBL:Q8YZL1}	alr7298	alr7298	Alr7298 protein {UniProtKB/TrEMBL:Q8YKJ7}	[TP0963-TP0965 (0.93032813)]
COG0577	COG0845	alr0452	alr0452	Alr0452 protein {UniProtKB/TrEMBL:Q8YZK5}	all2022	all2022	All2022 protein {UniProtKB/TrEMBL:Q8YVF6}	[TP0963-TP0965 (0.93032813)]
COG0577	COG0845	all5346	all5346	All5346 protein {UniProtKB/TrEMBL:Q8YLF2}	all5304	all5304	All5304 protein {UniProtKB/TrEMBL:Q8YLJ4}	[TP0963-TP0965 (0.93032813)]
COG0577	COG0845	alr4281	alr4281	Alr4281 protein {UniProtKB/TrEMBL:Q8YPB7}	all7010	all7010	All7010 protein {UniProtKB/TrEMBL:Q8YLC5}	[TP0963-TP0965 (0.93032813)]
COG0577	COG0845	all2651	all2651	ABC transporter permease protein	alr5293	alr5293	Alr5293 protein {UniProtKB/TrEMBL:Q8YLK5}	[TP0963-TP0965 (0.93032813)]
COG0577	COG0845	alr4281	alr4281	Alr4281 protein {UniProtKB/TrEMBL:Q8YPB7}	AP003602_GR_111288-113000	BAB77262.1	All7619 protein {UniProtKB/TrEMBL:Q8ZS93}	[TP0963-TP0965 (0.93032813)]
COG0577	COG0845	all0808	all0808	All0808 protein {UniProtKB/TrEMBL:Q8YYN8}	alr3710	alr3710	Heterocyst specific ABC-transporter, membrane	[TP0963-TP0965 (0.93032813)]
COG0577	COG0845	alr3711	alr3711	Heterocyst specific ABC-transporter, membrane	alr7298	alr7298	Alr7298 protein {UniProtKB/TrEMBL:Q8YKJ7}	[TP0963-TP0965 (0.93032813)]
COG0577	COG0845	alr3711	alr3711	Heterocyst specific ABC-transporter, membrane	all2022	all2022	All2022 protein {UniProtKB/TrEMBL:Q8YVF6}	[TP0963-TP0965 (0.93032813)]
COG0577	COG0845	alr3711	alr3711	Heterocyst specific ABC-transporter, membrane	alr4280	alr4280	Alr4280 protein {UniProtKB/TrEMBL:Q8YPB8}	[TP0963-TP0965 (0.93032813)]
COG0577	COG0845	alr4281	alr4281	Alr4281 protein {UniProtKB/TrEMBL:Q8YPB7}	alr3710	alr3710	Heterocyst specific ABC-transporter, membrane	[TP0963-TP0965 (0.93032813)]
COG0577	COG0845	alr3648	alr3648	Alr3648 protein {UniProtKB/TrEMBL:Q8YR10}	alr1505	alr1505	Alr1505 protein {UniProtKB/TrEMBL:Q8YWT9}	[TP0963-TP0965 (0.93032813)]
COG0577	COG0845	alr1506	alr1506	Alr1506 protein {UniProtKB/TrEMBL:Q8YWT8}	alr3647	alr3647	Alr3647 protein {UniProtKB/TrEMBL:Q8YR11}	[TP0963-TP0965 (0.93032813)]
COG0577	COG0845	alr4281	alr4281	Alr4281 protein {UniProtKB/TrEMBL:Q8YPB7}	alr4280	alr4280	Alr4280 protein {UniProtKB/TrEMBL:Q8YPB8}	[TP0963-TP0965 (0.93032813)]
COG0577	COG0845	all5346	all5346	All5346 protein {UniProtKB/TrEMBL:Q8YLF2}	all0809	all0809	All0809 protein {UniProtKB/TrEMBL:Q8YYN7}	[TP0963-TP0965 (0.93032813)]
COG0577	COG0845	all0808	all0808	All0808 protein {UniProtKB/TrEMBL:Q8YYN8}	all5304	all5304	All5304 protein {UniProtKB/TrEMBL:Q8YLJ4}	[TP0963-TP0965 (0.93032813)]
COG0577	COG0845	all0808	all0808	All0808 protein {UniProtKB/TrEMBL:Q8YYN8}	all5347	all5347	All5347 protein {UniProtKB/TrEMBL:Q8YLF1}	[TP0963-TP0965 (0.93032813)]
COG0577	COG0845	alr3711	alr3711	Heterocyst specific ABC-transporter, membrane	alr3710	alr3710	Heterocyst specific ABC-transporter, membrane	[TP0963-TP0965 (0.93032813)]
COG0577	COG0845	alr0446	alr0446	Alr0446 protein {UniProtKB/TrEMBL:Q8YZL1}	alr1655	alr1655	Alr1655 protein {UniProtKB/TrEMBL:Q8YWF8}	[TP0963-TP0965 (0.93032813)]
COG0577	COG0845	alr1506	alr1506	Alr1506 protein {UniProtKB/TrEMBL:Q8YWT8}	BA000020_GR_344401-345903	BAB77072.1	Hemolysin secretion protein	[TP0963-TP0965 (0.93032813)]
COG0577	COG0845	all0808	all0808	All0808 protein {UniProtKB/TrEMBL:Q8YYN8}	BA000020_GR_344401-345903	BAB77072.1	Hemolysin secretion protein	[TP0963-TP0965 (0.93032813)]
COG0577	COG0845	alr3648	alr3648	Alr3648 protein {UniProtKB/TrEMBL:Q8YR10}	alr1928	alr1928	Alr1928 protein {UniProtKB/TrEMBL:Q8YVP6}	[TP0963-TP0965 (0.93032813)]
COG0577	COG0845	alr1506	alr1506	Alr1506 protein {UniProtKB/TrEMBL:Q8YWT8}	alr0451	alr0451	Alr0451 protein {UniProtKB/TrEMBL:Q8YZK6}	[TP0963-TP0965 (0.93032813)]
COG0577	COG0845	all5346	all5346	All5346 protein {UniProtKB/TrEMBL:Q8YLF2}	alr1655	alr1655	Alr1655 protein {UniProtKB/TrEMBL:Q8YWF8}	[TP0963-TP0965 (0.93032813)]
COG0577	COG0845	all2651	all2651	ABC transporter permease protein	BA000020_GR_344401-345903	BAB77072.1	Hemolysin secretion protein	[TP0963-TP0965 (0.93032813)]
COG0577	COG0845	all2651	all2651	ABC transporter permease protein	all3144	all3144	All3144 protein {UniProtKB/TrEMBL:Q8YSE4}	[TP0963-TP0965 (0.93032813)]
COG0577	COG0845	alr3648	alr3648	Alr3648 protein {UniProtKB/TrEMBL:Q8YR10}	alr5293	alr5293	Alr5293 protein {UniProtKB/TrEMBL:Q8YLK5}	[TP0963-TP0965 (0.93032813)]
COG0577	COG0845	all0808	all0808	All0808 protein {UniProtKB/TrEMBL:Q8YYN8}	AP003602_GR_111288-113000	BAB77262.1	All7619 protein {UniProtKB/TrEMBL:Q8ZS93}	[TP0963-TP0965 (0.93032813)]
COG0577	COG0845	alr4281	alr4281	Alr4281 protein {UniProtKB/TrEMBL:Q8YPB7}	alr1501	alr1501	Alr1501 protein {UniProtKB/TrEMBL:Q8YWU3}	[TP0963-TP0965 (0.93032813)]
COG0577	COG0845	alr3711	alr3711	Heterocyst specific ABC-transporter, membrane	alr1501	alr1501	Alr1501 protein {UniProtKB/TrEMBL:Q8YWU3}	[TP0963-TP0965 (0.93032813)]
COG0577	COG0845	all0808	all0808	All0808 protein {UniProtKB/TrEMBL:Q8YYN8}	alr1655	alr1655	Alr1655 protein {UniProtKB/TrEMBL:Q8YWF8}	[TP0963-TP0965 (0.93032813)]
COG0577	COG0845	alr1506	alr1506	Alr1506 protein {UniProtKB/TrEMBL:Q8YWT8}	alr1928	alr1928	Alr1928 protein {UniProtKB/TrEMBL:Q8YVP6}	[TP0963-TP0965 (0.93032813)]
COG0577	COG0845	alr0446	alr0446	Alr0446 protein {UniProtKB/TrEMBL:Q8YZL1}	all7010	all7010	All7010 protein {UniProtKB/TrEMBL:Q8YLC5}	[TP0963-TP0965 (0.93032813)]
COG0577	COG0845	alr3711	alr3711	Heterocyst specific ABC-transporter, membrane	alr0445	alr0445	Alr0445 protein {UniProtKB/TrEMBL:Q8YZL2}	[TP0963-TP0965 (0.93032813)]
COG0577	COG0845	alr0446	alr0446	Alr0446 protein {UniProtKB/TrEMBL:Q8YZL1}	alr3710	alr3710	Heterocyst specific ABC-transporter, membrane	[TP0963-TP0965 (0.93032813)]
COG0577	COG0845	all2651	all2651	ABC transporter permease protein	all2675	all2675	All2675 protein {UniProtKB/TrEMBL:Q8YTN9}	[TP0963-TP0965 (0.93032813)]
COG0577	COG0845	all2651	all2651	ABC transporter permease protein	alr4973	alr4973	Alr4973 protein {UniProtKB/TrEMBL:Q8YMG1}	[TP0963-TP0965 (0.93032813)]
COG0577	COG0845	alr4974	alr4974	Alr4974 protein {UniProtKB/TrEMBL:Q8YMG0}	alr5148	alr5148	Alr5148 protein {UniProtKB/TrEMBL:Q8YLZ4}	[TP0963-TP0965 (0.93032813)]
COG0577	COG0845	alr0446	alr0446	Alr0446 protein {UniProtKB/TrEMBL:Q8YZL1}	all3144	all3144	All3144 protein {UniProtKB/TrEMBL:Q8YSE4}	[TP0963-TP0965 (0.93032813)]
COG0577	COG0845	alr3648	alr3648	Alr3648 protein {UniProtKB/TrEMBL:Q8YR10}	all5304	all5304	All5304 protein {UniProtKB/TrEMBL:Q8YLJ4}	[TP0963-TP0965 (0.93032813)]
COG0577	COG0845	alr3711	alr3711	Heterocyst specific ABC-transporter, membrane	all2675	all2675	All2675 protein {UniProtKB/TrEMBL:Q8YTN9}	[TP0963-TP0965 (0.93032813)]
COG0577	COG0845	alr0452	alr0452	Alr0452 protein {UniProtKB/TrEMBL:Q8YZK5}	all5347	all5347	All5347 protein {UniProtKB/TrEMBL:Q8YLF1}	[TP0963-TP0965 (0.93032813)]
COG0577	COG0845	all0808	all0808	All0808 protein {UniProtKB/TrEMBL:Q8YYN8}	alr7298	alr7298	Alr7298 protein {UniProtKB/TrEMBL:Q8YKJ7}	[TP0963-TP0965 (0.93032813)]
COG0577	COG0845	alr3711	alr3711	Heterocyst specific ABC-transporter, membrane	all2652	all2652	All2652 protein {UniProtKB/TrEMBL:Q8YTR1}	[TP0963-TP0965 (0.93032813)]
COG0577	COG0845	all0808	all0808	All0808 protein {UniProtKB/TrEMBL:Q8YYN8}	all7010	all7010	All7010 protein {UniProtKB/TrEMBL:Q8YLC5}	[TP0963-TP0965 (0.93032813)]
COG0577	COG0845	all2651	all2651	ABC transporter permease protein	alr4240	alr4240	RTX toxin transporter {UniProtKB/TrEMBL:Q8YPF4}	[TP0963-TP0965 (0.93032813)]
COG0577	COG0845	alr0446	alr0446	Alr0446 protein {UniProtKB/TrEMBL:Q8YZL1}	alr1928	alr1928	Alr1928 protein {UniProtKB/TrEMBL:Q8YVP6}	[TP0963-TP0965 (0.93032813)]
COG0577	COG0845	all5346	all5346	All5346 protein {UniProtKB/TrEMBL:Q8YLF2}	all7010	all7010	All7010 protein {UniProtKB/TrEMBL:Q8YLC5}	[TP0963-TP0965 (0.93032813)]
COG0577	COG0845	all5346	all5346	All5346 protein {UniProtKB/TrEMBL:Q8YLF2}	alr5293	alr5293	Alr5293 protein {UniProtKB/TrEMBL:Q8YLK5}	[TP0963-TP0965 (0.93032813)]
COG0577	COG0845	alr0446	alr0446	Alr0446 protein {UniProtKB/TrEMBL:Q8YZL1}	alr5148	alr5148	Alr5148 protein {UniProtKB/TrEMBL:Q8YLZ4}	[TP0963-TP0965 (0.93032813)]
COG0577	COG0845	alr3648	alr3648	Alr3648 protein {UniProtKB/TrEMBL:Q8YR10}	all2022	all2022	All2022 protein {UniProtKB/TrEMBL:Q8YVF6}	[TP0963-TP0965 (0.93032813)]
COG0577	COG0845	alr4974	alr4974	Alr4974 protein {UniProtKB/TrEMBL:Q8YMG0}	alr0445	alr0445	Alr0445 protein {UniProtKB/TrEMBL:Q8YZL2}	[TP0963-TP0965 (0.93032813)]
COG0577	COG0845	alr0446	alr0446	Alr0446 protein {UniProtKB/TrEMBL:Q8YZL1}	alr4973	alr4973	Alr4973 protein {UniProtKB/TrEMBL:Q8YMG1}	[TP0963-TP0965 (0.93032813)]
COG0577	COG0845	alr4281	alr4281	Alr4281 protein {UniProtKB/TrEMBL:Q8YPB7}	all2652	all2652	All2652 protein {UniProtKB/TrEMBL:Q8YTR1}	[TP0963-TP0965 (0.93032813)]
COG0577	COG0845	alr4974	alr4974	Alr4974 protein {UniProtKB/TrEMBL:Q8YMG0}	all0809	all0809	All0809 protein {UniProtKB/TrEMBL:Q8YYN7}	[TP0963-TP0965 (0.93032813)]
COG0577	COG0845	alr0452	alr0452	Alr0452 protein {UniProtKB/TrEMBL:Q8YZK5}	alr4280	alr4280	Alr4280 protein {UniProtKB/TrEMBL:Q8YPB8}	[TP0963-TP0965 (0.93032813)]
COG0577	COG0845	alr3711	alr3711	Heterocyst specific ABC-transporter, membrane	alr3647	alr3647	Alr3647 protein {UniProtKB/TrEMBL:Q8YR11}	[TP0963-TP0965 (0.93032813)]
COG0577	COG0845	alr3648	alr3648	Alr3648 protein {UniProtKB/TrEMBL:Q8YR10}	alr3710	alr3710	Heterocyst specific ABC-transporter, membrane	[TP0963-TP0965 (0.93032813)]
COG0577	COG0845	alr0452	alr0452	Alr0452 protein {UniProtKB/TrEMBL:Q8YZK5}	all3144	all3144	All3144 protein {UniProtKB/TrEMBL:Q8YSE4}	[TP0963-TP0965 (0.93032813)]
COG0577	COG0845	alr4974	alr4974	Alr4974 protein {UniProtKB/TrEMBL:Q8YMG0}	alr1505	alr1505	Alr1505 protein {UniProtKB/TrEMBL:Q8YWT9}	[TP0963-TP0965 (0.93032813)]
COG0577	COG0845	alr1506	alr1506	Alr1506 protein {UniProtKB/TrEMBL:Q8YWT8}	alr4973	alr4973	Alr4973 protein {UniProtKB/TrEMBL:Q8YMG1}	[TP0963-TP0965 (0.93032813)]
COG0577	COG0845	alr4281	alr4281	Alr4281 protein {UniProtKB/TrEMBL:Q8YPB7}	alr1505	alr1505	Alr1505 protein {UniProtKB/TrEMBL:Q8YWT9}	[TP0963-TP0965 (0.93032813)]
COG0577	COG0845	alr3648	alr3648	Alr3648 protein {UniProtKB/TrEMBL:Q8YR10}	all3144	all3144	All3144 protein {UniProtKB/TrEMBL:Q8YSE4}	[TP0963-TP0965 (0.93032813)]
COG0577	COG0845	alr1506	alr1506	Alr1506 protein {UniProtKB/TrEMBL:Q8YWT8}	alr4280	alr4280	Alr4280 protein {UniProtKB/TrEMBL:Q8YPB8}	[TP0963-TP0965 (0.93032813)]
COG0577	COG0845	alr4281	alr4281	Alr4281 protein {UniProtKB/TrEMBL:Q8YPB7}	alr5293	alr5293	Alr5293 protein {UniProtKB/TrEMBL:Q8YLK5}	[TP0963-TP0965 (0.93032813)]
COG0577	COG0845	alr3648	alr3648	Alr3648 protein {UniProtKB/TrEMBL:Q8YR10}	AP003602_GR_111288-113000	BAB77262.1	All7619 protein {UniProtKB/TrEMBL:Q8ZS93}	[TP0963-TP0965 (0.93032813)]
COG0577	COG0845	all2651	all2651	ABC transporter permease protein	alr3710	alr3710	Heterocyst specific ABC-transporter, membrane	[TP0963-TP0965 (0.93032813)]
COG0577	COG0845	alr3711	alr3711	Heterocyst specific ABC-transporter, membrane	alr1505	alr1505	Alr1505 protein {UniProtKB/TrEMBL:Q8YWT9}	[TP0963-TP0965 (0.93032813)]
COG0577	COG0845	alr0452	alr0452	Alr0452 protein {UniProtKB/TrEMBL:Q8YZK5}	alr7298	alr7298	Alr7298 protein {UniProtKB/TrEMBL:Q8YKJ7}	[TP0963-TP0965 (0.93032813)]
COG0577	COG0845	alr1506	alr1506	Alr1506 protein {UniProtKB/TrEMBL:Q8YWT8}	alr3710	alr3710	Heterocyst specific ABC-transporter, membrane	[TP0963-TP0965 (0.93032813)]
COG0577	COG0845	all5346	all5346	All5346 protein {UniProtKB/TrEMBL:Q8YLF2}	alr3647	alr3647	Alr3647 protein {UniProtKB/TrEMBL:Q8YR11}	[TP0963-TP0965 (0.93032813)]
COG0577	COG0845	alr0452	alr0452	Alr0452 protein {UniProtKB/TrEMBL:Q8YZK5}	alr1928	alr1928	Alr1928 protein {UniProtKB/TrEMBL:Q8YVP6}	[TP0963-TP0965 (0.93032813)]
COG0577	COG0845	alr4974	alr4974	Alr4974 protein {UniProtKB/TrEMBL:Q8YMG0}	alr5293	alr5293	Alr5293 protein {UniProtKB/TrEMBL:Q8YLK5}	[TP0963-TP0965 (0.93032813)]
COG0577	COG0845	alr3711	alr3711	Heterocyst specific ABC-transporter, membrane	all7010	all7010	All7010 protein {UniProtKB/TrEMBL:Q8YLC5}	[TP0963-TP0965 (0.93032813)]
COG0577	COG0845	all0808	all0808	All0808 protein {UniProtKB/TrEMBL:Q8YYN8}	alr4280	alr4280	Alr4280 protein {UniProtKB/TrEMBL:Q8YPB8}	[TP0963-TP0965 (0.93032813)]
COG0577	COG0845	alr4281	alr4281	Alr4281 protein {UniProtKB/TrEMBL:Q8YPB7}	alr7298	alr7298	Alr7298 protein {UniProtKB/TrEMBL:Q8YKJ7}	[TP0963-TP0965 (0.93032813)]
COG0577	COG0845	alr3648	alr3648	Alr3648 protein {UniProtKB/TrEMBL:Q8YR10}	all5347	all5347	All5347 protein {UniProtKB/TrEMBL:Q8YLF1}	[TP0963-TP0965 (0.93032813)]
COG0577	COG0845	alr3648	alr3648	Alr3648 protein {UniProtKB/TrEMBL:Q8YR10}	alr3647	alr3647	Alr3647 protein {UniProtKB/TrEMBL:Q8YR11}	[TP0963-TP0965 (0.93032813)]
COG0577	COG0845	all2651	all2651	ABC transporter permease protein	alr4280	alr4280	Alr4280 protein {UniProtKB/TrEMBL:Q8YPB8}	[TP0963-TP0965 (0.93032813)]
COG0577	COG0845	all0808	all0808	All0808 protein {UniProtKB/TrEMBL:Q8YYN8}	alr5148	alr5148	Alr5148 protein {UniProtKB/TrEMBL:Q8YLZ4}	[TP0963-TP0965 (0.93032813)]
COG0577	COG0845	alr3711	alr3711	Heterocyst specific ABC-transporter, membrane	alr1655	alr1655	Alr1655 protein {UniProtKB/TrEMBL:Q8YWF8}	[TP0963-TP0965 (0.93032813)]
COG0577	COG0845	all2651	all2651	ABC transporter permease protein	all2652	all2652	All2652 protein {UniProtKB/TrEMBL:Q8YTR1}	[TP0963-TP0965 (0.93032813)]
COG0577	COG0845	all0808	all0808	All0808 protein {UniProtKB/TrEMBL:Q8YYN8}	all3144	all3144	All3144 protein {UniProtKB/TrEMBL:Q8YSE4}	[TP0963-TP0965 (0.93032813)]
COG0577	COG0845	alr4974	alr4974	Alr4974 protein {UniProtKB/TrEMBL:Q8YMG0}	alr1655	alr1655	Alr1655 protein {UniProtKB/TrEMBL:Q8YWF8}	[TP0963-TP0965 (0.93032813)]
COG0577	COG0845	alr3648	alr3648	Alr3648 protein {UniProtKB/TrEMBL:Q8YR10}	BA000020_GR_344401-345903	BAB77072.1	Hemolysin secretion protein	[TP0963-TP0965 (0.93032813)]
COG0577	COG0845	all2651	all2651	ABC transporter permease protein	all2022	all2022	All2022 protein {UniProtKB/TrEMBL:Q8YVF6}	[TP0963-TP0965 (0.93032813)]
COG0577	COG0845	alr4974	alr4974	Alr4974 protein {UniProtKB/TrEMBL:Q8YMG0}	all5347	all5347	All5347 protein {UniProtKB/TrEMBL:Q8YLF1}	[TP0963-TP0965 (0.93032813)]
COG0577	COG0845	alr0446	alr0446	Alr0446 protein {UniProtKB/TrEMBL:Q8YZL1}	all2675	all2675	All2675 protein {UniProtKB/TrEMBL:Q8YTN9}	[TP0963-TP0965 (0.93032813)]
COG0577	COG0845	alr0446	alr0446	Alr0446 protein {UniProtKB/TrEMBL:Q8YZL1}	all2022	all2022	All2022 protein {UniProtKB/TrEMBL:Q8YVF6}	[TP0963-TP0965 (0.93032813)]
COG0577	COG0845	alr3648	alr3648	Alr3648 protein {UniProtKB/TrEMBL:Q8YR10}	alr7298	alr7298	Alr7298 protein {UniProtKB/TrEMBL:Q8YKJ7}	[TP0963-TP0965 (0.93032813)]
COG0577	COG0845	alr1506	alr1506	Alr1506 protein {UniProtKB/TrEMBL:Q8YWT8}	all7010	all7010	All7010 protein {UniProtKB/TrEMBL:Q8YLC5}	[TP0963-TP0965 (0.93032813)]
COG0577	COG0845	alr0446	alr0446	Alr0446 protein {UniProtKB/TrEMBL:Q8YZL1}	alr0445	alr0445	Alr0445 protein {UniProtKB/TrEMBL:Q8YZL2}	[TP0963-TP0965 (0.93032813)]
COG0577	COG0845	all5346	all5346	All5346 protein {UniProtKB/TrEMBL:Q8YLF2}	alr4973	alr4973	Alr4973 protein {UniProtKB/TrEMBL:Q8YMG1}	[TP0963-TP0965 (0.93032813)]
COG0577	COG0845	alr0446	alr0446	Alr0446 protein {UniProtKB/TrEMBL:Q8YZL1}	all2652	all2652	All2652 protein {UniProtKB/TrEMBL:Q8YTR1}	[TP0963-TP0965 (0.93032813)]
COG0577	COG0845	alr3648	alr3648	Alr3648 protein {UniProtKB/TrEMBL:Q8YR10}	alr4240	alr4240	RTX toxin transporter {UniProtKB/TrEMBL:Q8YPF4}	[TP0963-TP0965 (0.93032813)]
COG0577	COG0845	alr0452	alr0452	Alr0452 protein {UniProtKB/TrEMBL:Q8YZK5}	all7010	all7010	All7010 protein {UniProtKB/TrEMBL:Q8YLC5}	[TP0963-TP0965 (0.93032813)]
COG0577	COG0845	alr4974	alr4974	Alr4974 protein {UniProtKB/TrEMBL:Q8YMG0}	BA000020_GR_344401-345903	BAB77072.1	Hemolysin secretion protein	[TP0963-TP0965 (0.93032813)]
COG0577	COG0845	alr3711	alr3711	Heterocyst specific ABC-transporter, membrane	all5304	all5304	All5304 protein {UniProtKB/TrEMBL:Q8YLJ4}	[TP0963-TP0965 (0.93032813)]
COG0577	COG0845	all2651	all2651	ABC transporter permease protein	alr0445	alr0445	Alr0445 protein {UniProtKB/TrEMBL:Q8YZL2}	[TP0963-TP0965 (0.93032813)]
COG0577	COG0845	all0808	all0808	All0808 protein {UniProtKB/TrEMBL:Q8YYN8}	alr4240	alr4240	RTX toxin transporter {UniProtKB/TrEMBL:Q8YPF4}	[TP0963-TP0965 (0.93032813)]
COG0577	COG0845	alr0446	alr0446	Alr0446 protein {UniProtKB/TrEMBL:Q8YZL1}	all5347	all5347	All5347 protein {UniProtKB/TrEMBL:Q8YLF1}	[TP0963-TP0965 (0.93032813)]
COG0577	COG0845	alr0452	alr0452	Alr0452 protein {UniProtKB/TrEMBL:Q8YZK5}	all5304	all5304	All5304 protein {UniProtKB/TrEMBL:Q8YLJ4}	[TP0963-TP0965 (0.93032813)]
COG0577	COG0845	all0808	all0808	All0808 protein {UniProtKB/TrEMBL:Q8YYN8}	alr1501	alr1501	Alr1501 protein {UniProtKB/TrEMBL:Q8YWU3}	[TP0963-TP0965 (0.93032813)]
COG0577	COG0845	alr1506	alr1506	Alr1506 protein {UniProtKB/TrEMBL:Q8YWT8}	alr5148	alr5148	Alr5148 protein {UniProtKB/TrEMBL:Q8YLZ4}	[TP0963-TP0965 (0.93032813)]
COG0577	COG0845	alr0446	alr0446	Alr0446 protein {UniProtKB/TrEMBL:Q8YZL1}	alr1505	alr1505	Alr1505 protein {UniProtKB/TrEMBL:Q8YWT9}	[TP0963-TP0965 (0.93032813)]
COG0577	COG0845	alr1506	alr1506	Alr1506 protein {UniProtKB/TrEMBL:Q8YWT8}	alr0445	alr0445	Alr0445 protein {UniProtKB/TrEMBL:Q8YZL2}	[TP0963-TP0965 (0.93032813)]
COG0577	COG0845	all2651	all2651	ABC transporter permease protein	alr5148	alr5148	Alr5148 protein {UniProtKB/TrEMBL:Q8YLZ4}	[TP0963-TP0965 (0.93032813)]
COG0577	COG0845	all5346	all5346	All5346 protein {UniProtKB/TrEMBL:Q8YLF2}	alr5148	alr5148	Alr5148 protein {UniProtKB/TrEMBL:Q8YLZ4}	[TP0963-TP0965 (0.93032813)]
COG0577	COG0845	alr4974	alr4974	Alr4974 protein {UniProtKB/TrEMBL:Q8YMG0}	alr3647	alr3647	Alr3647 protein {UniProtKB/TrEMBL:Q8YR11}	[TP0963-TP0965 (0.93032813)]
COG0577	COG0845	alr3648	alr3648	Alr3648 protein {UniProtKB/TrEMBL:Q8YR10}	alr4973	alr4973	Alr4973 protein {UniProtKB/TrEMBL:Q8YMG1}	[TP0963-TP0965 (0.93032813)]
COG0577	COG0845	alr4974	alr4974	Alr4974 protein {UniProtKB/TrEMBL:Q8YMG0}	alr7298	alr7298	Alr7298 protein {UniProtKB/TrEMBL:Q8YKJ7}	[TP0963-TP0965 (0.93032813)]
COG0577	COG0845	all0808	all0808	All0808 protein {UniProtKB/TrEMBL:Q8YYN8}	alr1505	alr1505	Alr1505 protein {UniProtKB/TrEMBL:Q8YWT9}	[TP0963-TP0965 (0.93032813)]
COG0577	COG0845	all2651	all2651	ABC transporter permease protein	alr1655	alr1655	Alr1655 protein {UniProtKB/TrEMBL:Q8YWF8}	[TP0963-TP0965 (0.93032813)]
COG0577	COG0845	alr4974	alr4974	Alr4974 protein {UniProtKB/TrEMBL:Q8YMG0}	all2675	all2675	All2675 protein {UniProtKB/TrEMBL:Q8YTN9}	[TP0963-TP0965 (0.93032813)]
COG0577	COG0845	alr4974	alr4974	Alr4974 protein {UniProtKB/TrEMBL:Q8YMG0}	alr4280	alr4280	Alr4280 protein {UniProtKB/TrEMBL:Q8YPB8}	[TP0963-TP0965 (0.93032813)]
COG0577	COG0845	alr4281	alr4281	Alr4281 protein {UniProtKB/TrEMBL:Q8YPB7}	alr4973	alr4973	Alr4973 protein {UniProtKB/TrEMBL:Q8YMG1}	[TP0963-TP0965 (0.93032813)]
COG0577	COG0845	alr4974	alr4974	Alr4974 protein {UniProtKB/TrEMBL:Q8YMG0}	alr3710	alr3710	Heterocyst specific ABC-transporter, membrane	[TP0963-TP0965 (0.93032813)]
COG0577	COG0845	alr3711	alr3711	Heterocyst specific ABC-transporter, membrane	alr4973	alr4973	Alr4973 protein {UniProtKB/TrEMBL:Q8YMG1}	[TP0963-TP0965 (0.93032813)]
COG0577	COG0845	all2651	all2651	ABC transporter permease protein	all5304	all5304	All5304 protein {UniProtKB/TrEMBL:Q8YLJ4}	[TP0963-TP0965 (0.93032813)]
COG0577	COG0845	alr0446	alr0446	Alr0446 protein {UniProtKB/TrEMBL:Q8YZL1}	alr1501	alr1501	Alr1501 protein {UniProtKB/TrEMBL:Q8YWU3}	[TP0963-TP0965 (0.93032813)]
COG0577	COG0845	alr0452	alr0452	Alr0452 protein {UniProtKB/TrEMBL:Q8YZK5}	alr1655	alr1655	Alr1655 protein {UniProtKB/TrEMBL:Q8YWF8}	[TP0963-TP0965 (0.93032813)]
COG0577	COG0845	alr4974	alr4974	Alr4974 protein {UniProtKB/TrEMBL:Q8YMG0}	alr0451	alr0451	Alr0451 protein {UniProtKB/TrEMBL:Q8YZK6}	[TP0963-TP0965 (0.93032813)]
COG0577	COG0845	all2651	all2651	ABC transporter permease protein	all7010	all7010	All7010 protein {UniProtKB/TrEMBL:Q8YLC5}	[TP0963-TP0965 (0.93032813)]
COG0577	COG0845	all5346	all5346	All5346 protein {UniProtKB/TrEMBL:Q8YLF2}	alr7298	alr7298	Alr7298 protein {UniProtKB/TrEMBL:Q8YKJ7}	[TP0963-TP0965 (0.93032813)]
COG0577	COG0845	alr0452	alr0452	Alr0452 protein {UniProtKB/TrEMBL:Q8YZK5}	all0809	all0809	All0809 protein {UniProtKB/TrEMBL:Q8YYN7}	[TP0963-TP0965 (0.93032813)]
COG0577	COG0845	all5346	all5346	All5346 protein {UniProtKB/TrEMBL:Q8YLF2}	alr1505	alr1505	Alr1505 protein {UniProtKB/TrEMBL:Q8YWT9}	[TP0963-TP0965 (0.93032813)]
COG0577	COG0845	alr4281	alr4281	Alr4281 protein {UniProtKB/TrEMBL:Q8YPB7}	all3144	all3144	All3144 protein {UniProtKB/TrEMBL:Q8YSE4}	[TP0963-TP0965 (0.93032813)]
COG0577	COG0845	alr0446	alr0446	Alr0446 protein {UniProtKB/TrEMBL:Q8YZL1}	AP003602_GR_111288-113000	BAB77262.1	All7619 protein {UniProtKB/TrEMBL:Q8ZS93}	[TP0963-TP0965 (0.93032813)]
COG0577	COG0845	alr0446	alr0446	Alr0446 protein {UniProtKB/TrEMBL:Q8YZL1}	alr3647	alr3647	Alr3647 protein {UniProtKB/TrEMBL:Q8YR11}	[TP0963-TP0965 (0.93032813)]
COG0577	COG0845	alr3648	alr3648	Alr3648 protein {UniProtKB/TrEMBL:Q8YR10}	alr0445	alr0445	Alr0445 protein {UniProtKB/TrEMBL:Q8YZL2}	[TP0963-TP0965 (0.93032813)]
COG0577	COG0845	alr4281	alr4281	Alr4281 protein {UniProtKB/TrEMBL:Q8YPB7}	alr1655	alr1655	Alr1655 protein {UniProtKB/TrEMBL:Q8YWF8}	[TP0963-TP0965 (0.93032813)]
COG0577	COG0845	alr3711	alr3711	Heterocyst specific ABC-transporter, membrane	all0809	all0809	All0809 protein {UniProtKB/TrEMBL:Q8YYN7}	[TP0963-TP0965 (0.93032813)]
COG0577	COG0845	alr4974	alr4974	Alr4974 protein {UniProtKB/TrEMBL:Q8YMG0}	all2652	all2652	All2652 protein {UniProtKB/TrEMBL:Q8YTR1}	[TP0963-TP0965 (0.93032813)]
COG0577	COG0845	alr1506	alr1506	Alr1506 protein {UniProtKB/TrEMBL:Q8YWT8}	all5347	all5347	All5347 protein {UniProtKB/TrEMBL:Q8YLF1}	[TP0963-TP0965 (0.93032813)]
COG0577	COG0845	alr1506	alr1506	Alr1506 protein {UniProtKB/TrEMBL:Q8YWT8}	alr7298	alr7298	Alr7298 protein {UniProtKB/TrEMBL:Q8YKJ7}	[TP0963-TP0965 (0.93032813)]
COG0577	COG0845	alr3648	alr3648	Alr3648 protein {UniProtKB/TrEMBL:Q8YR10}	alr1655	alr1655	Alr1655 protein {UniProtKB/TrEMBL:Q8YWF8}	[TP0963-TP0965 (0.93032813)]
COG0577	COG0845	alr3711	alr3711	Heterocyst specific ABC-transporter, membrane	all3144	all3144	All3144 protein {UniProtKB/TrEMBL:Q8YSE4}	[TP0963-TP0965 (0.93032813)]
COG0577	COG0845	alr1506	alr1506	Alr1506 protein {UniProtKB/TrEMBL:Q8YWT8}	all3144	all3144	All3144 protein {UniProtKB/TrEMBL:Q8YSE4}	[TP0963-TP0965 (0.93032813)]
COG0577	COG0845	all5346	all5346	All5346 protein {UniProtKB/TrEMBL:Q8YLF2}	alr4280	alr4280	Alr4280 protein {UniProtKB/TrEMBL:Q8YPB8}	[TP0963-TP0965 (0.93032813)]
COG0577	COG0845	all2651	all2651	ABC transporter permease protein	alr1505	alr1505	Alr1505 protein {UniProtKB/TrEMBL:Q8YWT9}	[TP0963-TP0965 (0.93032813)]
COG0577	COG0845	all0808	all0808	All0808 protein {UniProtKB/TrEMBL:Q8YYN8}	alr3647	alr3647	Alr3647 protein {UniProtKB/TrEMBL:Q8YR11}	[TP0963-TP0965 (0.93032813)]
COG0577	COG0845	alr4281	alr4281	Alr4281 protein {UniProtKB/TrEMBL:Q8YPB7}	BA000020_GR_344401-345903	BAB77072.1	Hemolysin secretion protein	[TP0963-TP0965 (0.93032813)]
COG0577	COG0845	all5346	all5346	All5346 protein {UniProtKB/TrEMBL:Q8YLF2}	all2652	all2652	All2652 protein {UniProtKB/TrEMBL:Q8YTR1}	[TP0963-TP0965 (0.93032813)]
COG0577	COG0845	all2651	all2651	ABC transporter permease protein	all0809	all0809	All0809 protein {UniProtKB/TrEMBL:Q8YYN7}	[TP0963-TP0965 (0.93032813)]
COG0577	COG0845	all2651	all2651	ABC transporter permease protein	all5347	all5347	All5347 protein {UniProtKB/TrEMBL:Q8YLF1}	[TP0963-TP0965 (0.93032813)]
COG0577	COG0845	all0808	all0808	All0808 protein {UniProtKB/TrEMBL:Q8YYN8}	all2652	all2652	All2652 protein {UniProtKB/TrEMBL:Q8YTR1}	[TP0963-TP0965 (0.93032813)]
COG0577	COG0845	alr3648	alr3648	Alr3648 protein {UniProtKB/TrEMBL:Q8YR10}	all2675	all2675	All2675 protein {UniProtKB/TrEMBL:Q8YTN9}	[TP0963-TP0965 (0.93032813)]
COG0577	COG0845	alr1506	alr1506	Alr1506 protein {UniProtKB/TrEMBL:Q8YWT8}	all0809	all0809	All0809 protein {UniProtKB/TrEMBL:Q8YYN7}	[TP0963-TP0965 (0.93032813)]
COG0577	COG0845	alr4281	alr4281	Alr4281 protein {UniProtKB/TrEMBL:Q8YPB7}	all5347	all5347	All5347 protein {UniProtKB/TrEMBL:Q8YLF1}	[TP0963-TP0965 (0.93032813)]
COG0577	COG0845	alr0452	alr0452	Alr0452 protein {UniProtKB/TrEMBL:Q8YZK5}	alr0451	alr0451	Alr0451 protein {UniProtKB/TrEMBL:Q8YZK6}	[TP0963-TP0965 (0.93032813)]
COG0577	COG0845	all0808	all0808	All0808 protein {UniProtKB/TrEMBL:Q8YYN8}	all2022	all2022	All2022 protein {UniProtKB/TrEMBL:Q8YVF6}	[TP0963-TP0965 (0.93032813)]
COG0577	COG0845	all2651	all2651	ABC transporter permease protein	alr1928	alr1928	Alr1928 protein {UniProtKB/TrEMBL:Q8YVP6}	[TP0963-TP0965 (0.93032813)]
COG0577	COG0845	all0808	all0808	All0808 protein {UniProtKB/TrEMBL:Q8YYN8}	alr5293	alr5293	Alr5293 protein {UniProtKB/TrEMBL:Q8YLK5}	[TP0963-TP0965 (0.93032813)]
COG0577	COG0845	alr1506	alr1506	Alr1506 protein {UniProtKB/TrEMBL:Q8YWT8}	alr1655	alr1655	Alr1655 protein {UniProtKB/TrEMBL:Q8YWF8}	[TP0963-TP0965 (0.93032813)]
COG0577	COG0845	all2651	all2651	ABC transporter permease protein	alr3647	alr3647	Alr3647 protein {UniProtKB/TrEMBL:Q8YR11}	[TP0963-TP0965 (0.93032813)]
COG0577	COG0845	alr4974	alr4974	Alr4974 protein {UniProtKB/TrEMBL:Q8YMG0}	all7010	all7010	All7010 protein {UniProtKB/TrEMBL:Q8YLC5}	[TP0963-TP0965 (0.93032813)]
COG0577	COG0845	all5346	all5346	All5346 protein {UniProtKB/TrEMBL:Q8YLF2}	AP003602_GR_111288-113000	BAB77262.1	All7619 protein {UniProtKB/TrEMBL:Q8ZS93}	[TP0963-TP0965 (0.93032813)]
COG0577	COG0845	alr1506	alr1506	Alr1506 protein {UniProtKB/TrEMBL:Q8YWT8}	AP003602_GR_111288-113000	BAB77262.1	All7619 protein {UniProtKB/TrEMBL:Q8ZS93}	[TP0963-TP0965 (0.93032813)]
COG0577	COG0845	all2651	all2651	ABC transporter permease protein	alr1501	alr1501	Alr1501 protein {UniProtKB/TrEMBL:Q8YWU3}	[TP0963-TP0965 (0.93032813)]
COG0577	COG0845	alr0446	alr0446	Alr0446 protein {UniProtKB/TrEMBL:Q8YZL1}	all0809	all0809	All0809 protein {UniProtKB/TrEMBL:Q8YYN7}	[TP0963-TP0965 (0.93032813)]
COG0577	COG0845	alr0452	alr0452	Alr0452 protein {UniProtKB/TrEMBL:Q8YZK5}	alr0445	alr0445	Alr0445 protein {UniProtKB/TrEMBL:Q8YZL2}	[TP0963-TP0965 (0.93032813)]
COG0577	COG0845	alr4281	alr4281	Alr4281 protein {UniProtKB/TrEMBL:Q8YPB7}	alr0451	alr0451	Alr0451 protein {UniProtKB/TrEMBL:Q8YZK6}	[TP0963-TP0965 (0.93032813)]
COG0577	COG0845	alr4974	alr4974	Alr4974 protein {UniProtKB/TrEMBL:Q8YMG0}	alr4240	alr4240	RTX toxin transporter {UniProtKB/TrEMBL:Q8YPF4}	[TP0963-TP0965 (0.93032813)]
COG0577	COG0845	alr4281	alr4281	Alr4281 protein {UniProtKB/TrEMBL:Q8YPB7}	alr5148	alr5148	Alr5148 protein {UniProtKB/TrEMBL:Q8YLZ4}	[TP0963-TP0965 (0.93032813)]
COG0577	COG0845	alr3648	alr3648	Alr3648 protein {UniProtKB/TrEMBL:Q8YR10}	all0809	all0809	All0809 protein {UniProtKB/TrEMBL:Q8YYN7}	[TP0963-TP0965 (0.93032813)]
COG0577	COG0845	all5346	all5346	All5346 protein {UniProtKB/TrEMBL:Q8YLF2}	BA000020_GR_344401-345903	BAB77072.1	Hemolysin secretion protein	[TP0963-TP0965 (0.93032813)]
COG0577	COG0845	alr3648	alr3648	Alr3648 protein {UniProtKB/TrEMBL:Q8YR10}	alr5148	alr5148	Alr5148 protein {UniProtKB/TrEMBL:Q8YLZ4}	[TP0963-TP0965 (0.93032813)]
COG0577	COG0845	alr0452	alr0452	Alr0452 protein {UniProtKB/TrEMBL:Q8YZK5}	BA000020_GR_344401-345903	BAB77072.1	Hemolysin secretion protein	[TP0963-TP0965 (0.93032813)]
COG0577	COG0845	alr4974	alr4974	Alr4974 protein {UniProtKB/TrEMBL:Q8YMG0}	all5304	all5304	All5304 protein {UniProtKB/TrEMBL:Q8YLJ4}	[TP0963-TP0965 (0.93032813)]
COG0577	COG0845	all5346	all5346	All5346 protein {UniProtKB/TrEMBL:Q8YLF2}	all3144	all3144	All3144 protein {UniProtKB/TrEMBL:Q8YSE4}	[TP0963-TP0965 (0.93032813)]
COG0577	COG0845	alr4281	alr4281	Alr4281 protein {UniProtKB/TrEMBL:Q8YPB7}	alr3647	alr3647	Alr3647 protein {UniProtKB/TrEMBL:Q8YR11}	[TP0963-TP0965 (0.93032813)]
COG0577	COG0845	alr3648	alr3648	Alr3648 protein {UniProtKB/TrEMBL:Q8YR10}	alr4280	alr4280	Alr4280 protein {UniProtKB/TrEMBL:Q8YPB8}	[TP0963-TP0965 (0.93032813)]
COG0577	COG0845	alr0452	alr0452	Alr0452 protein {UniProtKB/TrEMBL:Q8YZK5}	alr4973	alr4973	Alr4973 protein {UniProtKB/TrEMBL:Q8YMG1}	[TP0963-TP0965 (0.93032813)]
COG0577	COG0845	alr1506	alr1506	Alr1506 protein {UniProtKB/TrEMBL:Q8YWT8}	all2675	all2675	All2675 protein {UniProtKB/TrEMBL:Q8YTN9}	[TP0963-TP0965 (0.93032813)]
COG0577	COG0845	all0808	all0808	All0808 protein {UniProtKB/TrEMBL:Q8YYN8}	alr1928	alr1928	Alr1928 protein {UniProtKB/TrEMBL:Q8YVP6}	[TP0963-TP0965 (0.93032813)]
COG0577	COG0845	alr4974	alr4974	Alr4974 protein {UniProtKB/TrEMBL:Q8YMG0}	alr4973	alr4973	Alr4973 protein {UniProtKB/TrEMBL:Q8YMG1}	[TP0963-TP0965 (0.93032813)]
COG0577	COG0845	all5346	all5346	All5346 protein {UniProtKB/TrEMBL:Q8YLF2}	alr1501	alr1501	Alr1501 protein {UniProtKB/TrEMBL:Q8YWU3}	[TP0963-TP0965 (0.93032813)]
COG0577	COG0845	all5346	all5346	All5346 protein {UniProtKB/TrEMBL:Q8YLF2}	all5347	all5347	All5347 protein {UniProtKB/TrEMBL:Q8YLF1}	[TP0963-TP0965 (0.93032813)]
COG0577	COG0845	alr0446	alr0446	Alr0446 protein {UniProtKB/TrEMBL:Q8YZL1}	alr0451	alr0451	Alr0451 protein {UniProtKB/TrEMBL:Q8YZK6}	[TP0963-TP0965 (0.93032813)]
COG0577	COG0845	alr4281	alr4281	Alr4281 protein {UniProtKB/TrEMBL:Q8YPB7}	alr4240	alr4240	RTX toxin transporter {UniProtKB/TrEMBL:Q8YPF4}	[TP0963-TP0965 (0.93032813)]
COG0577	COG0845	alr1506	alr1506	Alr1506 protein {UniProtKB/TrEMBL:Q8YWT8}	all2022	all2022	All2022 protein {UniProtKB/TrEMBL:Q8YVF6}	[TP0963-TP0965 (0.93032813)]
COG0577	COG0845	alr4281	alr4281	Alr4281 protein {UniProtKB/TrEMBL:Q8YPB7}	all0809	all0809	All0809 protein {UniProtKB/TrEMBL:Q8YYN7}	[TP0963-TP0965 (0.93032813)]
COG0577	COG0845	alr4281	alr4281	Alr4281 protein {UniProtKB/TrEMBL:Q8YPB7}	all2022	all2022	All2022 protein {UniProtKB/TrEMBL:Q8YVF6}	[TP0963-TP0965 (0.93032813)]
COG0577	COG0845	alr3711	alr3711	Heterocyst specific ABC-transporter, membrane	AP003602_GR_111288-113000	BAB77262.1	All7619 protein {UniProtKB/TrEMBL:Q8ZS93}	[TP0963-TP0965 (0.93032813)]
COG0577	COG0845	alr3648	alr3648	Alr3648 protein {UniProtKB/TrEMBL:Q8YR10}	all2652	all2652	All2652 protein {UniProtKB/TrEMBL:Q8YTR1}	[TP0963-TP0965 (0.93032813)]
COG0577	COG0845	alr3711	alr3711	Heterocyst specific ABC-transporter, membrane	alr4240	alr4240	RTX toxin transporter {UniProtKB/TrEMBL:Q8YPF4}	[TP0963-TP0965 (0.93032813)]
COG0577	COG0845	all2651	all2651	ABC transporter permease protein	AP003602_GR_111288-113000	BAB77262.1	All7619 protein {UniProtKB/TrEMBL:Q8ZS93}	[TP0963-TP0965 (0.93032813)]
COG0577	COG0845	all5346	all5346	All5346 protein {UniProtKB/TrEMBL:Q8YLF2}	all2022	all2022	All2022 protein {UniProtKB/TrEMBL:Q8YVF6}	[TP0963-TP0965 (0.93032813)]
COG0577	COG0845	all0808	all0808	All0808 protein {UniProtKB/TrEMBL:Q8YYN8}	alr0445	alr0445	Alr0445 protein {UniProtKB/TrEMBL:Q8YZL2}	[TP0963-TP0965 (0.93032813)]
COG0577	COG0845	all5346	all5346	All5346 protein {UniProtKB/TrEMBL:Q8YLF2}	alr0445	alr0445	Alr0445 protein {UniProtKB/TrEMBL:Q8YZL2}	[TP0963-TP0965 (0.93032813)]
COG0577	COG0845	alr0452	alr0452	Alr0452 protein {UniProtKB/TrEMBL:Q8YZK5}	alr1505	alr1505	Alr1505 protein {UniProtKB/TrEMBL:Q8YWT9}	[TP0963-TP0965 (0.93032813)]
COG0577	COG0845	alr3648	alr3648	Alr3648 protein {UniProtKB/TrEMBL:Q8YR10}	all7010	all7010	All7010 protein {UniProtKB/TrEMBL:Q8YLC5}	[TP0963-TP0965 (0.93032813)]
COG0577	COG0845	all5346	all5346	All5346 protein {UniProtKB/TrEMBL:Q8YLF2}	alr3710	alr3710	Heterocyst specific ABC-transporter, membrane	[TP0963-TP0965 (0.93032813)]
COG0577	COG0845	all2651	all2651	ABC transporter permease protein	alr0451	alr0451	Alr0451 protein {UniProtKB/TrEMBL:Q8YZK6}	[TP0963-TP0965 (0.93032813)]
COG0577	COG0845	alr0446	alr0446	Alr0446 protein {UniProtKB/TrEMBL:Q8YZL1}	alr4280	alr4280	Alr4280 protein {UniProtKB/TrEMBL:Q8YPB8}	[TP0963-TP0965 (0.93032813)]
COG0577	COG0845	alr4281	alr4281	Alr4281 protein {UniProtKB/TrEMBL:Q8YPB7}	alr0445	alr0445	Alr0445 protein {UniProtKB/TrEMBL:Q8YZL2}	[TP0963-TP0965 (0.93032813)]
COG0577	COG0845	alr0446	alr0446	Alr0446 protein {UniProtKB/TrEMBL:Q8YZL1}	alr5293	alr5293	Alr5293 protein {UniProtKB/TrEMBL:Q8YLK5}	[TP0963-TP0965 (0.93032813)]
COG0577	COG0845	all5346	all5346	All5346 protein {UniProtKB/TrEMBL:Q8YLF2}	alr0451	alr0451	Alr0451 protein {UniProtKB/TrEMBL:Q8YZK6}	[TP0963-TP0965 (0.93032813)]
COG0577	COG0845	alr0446	alr0446	Alr0446 protein {UniProtKB/TrEMBL:Q8YZL1}	alr4240	alr4240	RTX toxin transporter {UniProtKB/TrEMBL:Q8YPF4}	[TP0963-TP0965 (0.93032813)]
COG0577	COG0845	all0808	all0808	All0808 protein {UniProtKB/TrEMBL:Q8YYN8}	alr0451	alr0451	Alr0451 protein {UniProtKB/TrEMBL:Q8YZK6}	[TP0963-TP0965 (0.93032813)]
COG0577	COG0845	alr3711	alr3711	Heterocyst specific ABC-transporter, membrane	all5347	all5347	All5347 protein {UniProtKB/TrEMBL:Q8YLF1}	[TP0963-TP0965 (0.93032813)]
COG0577	COG0845	alr0452	alr0452	Alr0452 protein {UniProtKB/TrEMBL:Q8YZK5}	alr1501	alr1501	Alr1501 protein {UniProtKB/TrEMBL:Q8YWU3}	[TP0963-TP0965 (0.93032813)]
COG0577	COG0845	all5346	all5346	All5346 protein {UniProtKB/TrEMBL:Q8YLF2}	alr1928	alr1928	Alr1928 protein {UniProtKB/TrEMBL:Q8YVP6}	[TP0963-TP0965 (0.93032813)]
COG0577	COG0845	alr4281	alr4281	Alr4281 protein {UniProtKB/TrEMBL:Q8YPB7}	all2675	all2675	All2675 protein {UniProtKB/TrEMBL:Q8YTN9}	[TP0963-TP0965 (0.93032813)]
COG0577	COG0845	all0808	all0808	All0808 protein {UniProtKB/TrEMBL:Q8YYN8}	all2675	all2675	All2675 protein {UniProtKB/TrEMBL:Q8YTN9}	[TP0963-TP0965 (0.93032813)]
COG0577	COG0845	alr4974	alr4974	Alr4974 protein {UniProtKB/TrEMBL:Q8YMG0}	all3144	all3144	All3144 protein {UniProtKB/TrEMBL:Q8YSE4}	[TP0963-TP0965 (0.93032813)]
COG0577	COG0845	alr0452	alr0452	Alr0452 protein {UniProtKB/TrEMBL:Q8YZK5}	alr5148	alr5148	Alr5148 protein {UniProtKB/TrEMBL:Q8YLZ4}	[TP0963-TP0965 (0.93032813)]
COG0577	COG0845	alr1506	alr1506	Alr1506 protein {UniProtKB/TrEMBL:Q8YWT8}	alr1505	alr1505	Alr1505 protein {UniProtKB/TrEMBL:Q8YWT9}	[TP0963-TP0965 (0.93032813)]
COG0577	COG0845	alr4974	alr4974	Alr4974 protein {UniProtKB/TrEMBL:Q8YMG0}	alr1928	alr1928	Alr1928 protein {UniProtKB/TrEMBL:Q8YVP6}	[TP0963-TP0965 (0.93032813)]
COG0577	COG0845	alr0446	alr0446	Alr0446 protein {UniProtKB/TrEMBL:Q8YZL1}	all5304	all5304	All5304 protein {UniProtKB/TrEMBL:Q8YLJ4}	[TP0963-TP0965 (0.93032813)]
COG0577	COG0845	alr3711	alr3711	Heterocyst specific ABC-transporter, membrane	BA000020_GR_344401-345903	BAB77072.1	Hemolysin secretion protein	[TP0963-TP0965 (0.93032813)]
COG0577	COG0845	alr4281	alr4281	Alr4281 protein {UniProtKB/TrEMBL:Q8YPB7}	all5304	all5304	All5304 protein {UniProtKB/TrEMBL:Q8YLJ4}	[TP0963-TP0965 (0.93032813)]
COG0333	COG1077	asl3674	rpmF	50S ribosomal protein L32	all0087	all0087	Rod shape-determining protein	[TP0807-TP0497 (0.61855906)]
COG0234	COG1200	alr3661	groS	10 kDa chaperonin (Protein Cpn10) (groES protein)	all4789	all4789	DNA helicase {UniProtKB/TrEMBL:Q8YMY5}	[TP1013-TP0687 (0.84594196)]
COG0084	COG2201	alr1593	alr1593	Alr1593 protein {UniProtKB/TrEMBL:Q8YWL2}	all1847	all1847	All1847 protein {UniProtKB/TrEMBL:Q8YVX2}	[TP0994-TP0631 (0.71912634)]
COG1432	COG1480	all4729	all4729	All4729 protein {UniProtKB/TrEMBL:Q8YN41}	alr2784	alr2784	Alr2784 protein {UniProtKB/TrEMBL:Q8YTD8}	[TP0894-TP0651 (0.5289239)]
COG1432	COG1480	alr4839	alr4839	Alr4839 protein {UniProtKB/TrEMBL:Q8YMT8}	alr2784	alr2784	Alr2784 protein {UniProtKB/TrEMBL:Q8YTD8}	[TP0894-TP0651 (0.5289239)]
COG1432	COG1480	all0232	all0232	All0232 protein {UniProtKB/TrEMBL:Q8Z069}	alr2784	alr2784	Alr2784 protein {UniProtKB/TrEMBL:Q8YTD8}	[TP0894-TP0651 (0.5289239)]
COG0257	COG1253	asl4194	asl4194	50S ribosomal protein L36	alr5216	alr5216	Alr5216 protein {UniProtKB/TrEMBL:Q8YLT0}	[TP0209-TP0027 (0.74441797)]
COG0257	COG1253	asl4194	asl4194	50S ribosomal protein L36	all5096	all5096	All5096 protein {UniProtKB/TrEMBL:Q8YM44}	[TP0209-TP0027 (0.74441797)]
COG0257	COG1253	asl4194	asl4194	50S ribosomal protein L36	alr0309	alr0309	Alr0309 protein {UniProtKB/TrEMBL:Q8YZZ5}	[TP0209-TP0027 (0.74441797)]
COG0608	COG2206	alr5127	alr5127	Single-stranded-DNA-specific exonuclease	all4304	all4304	All4304 protein {UniProtKB/TrEMBL:Q8YP95}	[TP0704-TP0912 (0.7469796)]
COG0608	COG2206	all1989	all1989	Single-strand-DNA-specific exonuclease	all4304	all4304	All4304 protein {UniProtKB/TrEMBL:Q8YP95}	[TP0704-TP0912 (0.7469796)]
COG0060	COG0681	alr1073	ileS	Isoleucyl-tRNA synthetase (EC 6.1.1.5) (Isoleucine--tRNA ligase) (IleRS)	alr2304	alr2304	Signal peptidase I {UniProtKB/TrEMBL:Q8YUN5}	[TP0452-TP0185 (0.79878455)]
COG0060	COG0681	alr1073	ileS	Isoleucyl-tRNA synthetase (EC 6.1.1.5) (Isoleucine--tRNA ligase) (IleRS)	alr2975	alr2975	Signal peptidase I {UniProtKB/TrEMBL:Q8YSV6}	[TP0452-TP0185 (0.79878455)]
COG0558	COG2239	all4063	all4063	Phosphatidylglycerophosphate synthase	all1682	all1682	All1682 protein {UniProtKB/TrEMBL:Q8YWD1}	[TP0256-TP0917 (0.6007029)]
COG0558	COG2239	all4063	all4063	Phosphatidylglycerophosphate synthase	all5184	all5184	Mg2+ transport protein {UniProtKB/TrEMBL:Q8YLW2}	[TP0256-TP0917 (0.6007029)]
COG0459	COG2236	alr3662	groL1	60 kDa chaperonin 1 (Protein Cpn60 1) (groEL protein 1)	all3704	all3704	All3704 protein {UniProtKB/TrEMBL:Q8YQV8}	[TP0030-TP0050 (0.733236)]
COG0459	COG2236	alr1896	groL2	60 kDa chaperonin 2 (Protein Cpn60 2) (groEL protein 2)	all3704	all3704	All3704 protein {UniProtKB/TrEMBL:Q8YQV8}	[TP0030-TP0050 (0.733236)]
COG1352	COG1595	all1848	all1848	All1848 protein {UniProtKB/TrEMBL:Q8YVX1}	all2193	all2193	All2193 protein {UniProtKB/TrEMBL:Q8YUY8}	[TP0630-TP0092 (0.6191048)]
COG1352	COG1595	all1848	all1848	All1848 protein {UniProtKB/TrEMBL:Q8YVX1}	alr3280	alr3280	RNA polymerase sigma-E factor	[TP0630-TP0092 (0.6191048)]
COG1512	COG2208	alr4100	alr4100	Alr4100 protein {UniProtKB/TrEMBL:Q8YPU0}	alr2280	alr2280	Two-component response regulator	[TP0561-TP0218 (0.53951585)]
COG1512	COG2208	alr4100	alr4100	Alr4100 protein {UniProtKB/TrEMBL:Q8YPU0}	alr1086	alr1086	Two-component response regulator	[TP0561-TP0218 (0.53951585)]
COG1512	COG2208	alr4100	alr4100	Alr4100 protein {UniProtKB/TrEMBL:Q8YPU0}	all3759	all3759	Two-component response regulator	[TP0561-TP0218 (0.53951585)]
COG1512	COG2208	alr4100	alr4100	Alr4100 protein {UniProtKB/TrEMBL:Q8YPU0}	all1758	all1758	All1758 protein {UniProtKB/TrEMBL:Q8YW58}	[TP0561-TP0218 (0.53951585)]
COG0593	COG1077	alr2009	dnaA	Chromosomal replication initiator protein dnaA	all0087	all0087	Rod shape-determining protein	[TP0001-TP0497 (0.678435)]
COG0249	COG0357	alr3638	alr3638	DNA mismatch repair protein	alr3182	gidB	Methyltransferase gidB (EC 2.1.-.-) (Glucose-inhibited division protein B)	[TP0328-TP0946 (0.7367136)]
COG0658	COG1187	all1983	all1983	Competence protein {UniProtKB/TrEMBL:Q8YVJ4}	all3873	all3873	All3873 protein {UniProtKB/TrEMBL:Q8YQF8}	[TP0336-TP0459 (0.6079956)]
COG0658	COG1187	all1983	all1983	Competence protein {UniProtKB/TrEMBL:Q8YVJ4}	alr0545	alr0545	Alr0545 protein {UniProtKB/TrEMBL:Q8YZD2}	[TP0336-TP0459 (0.6079956)]
COG0465	COG0465	all0263	all0263	All0263 protein {UniProtKB/TrEMBL:Q8Z040}	alr1261	alr1261	Cell division protein {UniProtKB/TrEMBL:Q8YXF2}	[TP0330-TP0330 (0.73856413)]
COG0465	COG0465	alr1261	alr1261	Cell division protein {UniProtKB/TrEMBL:Q8YXF2}	all0263	all0263	All0263 protein {UniProtKB/TrEMBL:Q8Z040}	[TP0330-TP0330 (0.73856413)]
COG0465	COG0465	all4936	all4936	Cell division protein {UniProtKB/TrEMBL:Q8YMJ7}	all4936	all4936	Cell division protein {UniProtKB/TrEMBL:Q8YMJ7}	[TP0330-TP0330 (0.73856413)]
COG0465	COG0465	all3642	all3642	Cell division protein {UniProtKB/TrEMBL:Q8YR16}	alr1261	alr1261	Cell division protein {UniProtKB/TrEMBL:Q8YXF2}	[TP0330-TP0330 (0.73856413)]
COG0465	COG0465	alr1261	alr1261	Cell division protein {UniProtKB/TrEMBL:Q8YXF2}	all3642	all3642	Cell division protein {UniProtKB/TrEMBL:Q8YR16}	[TP0330-TP0330 (0.73856413)]
COG0465	COG0465	all0263	all0263	All0263 protein {UniProtKB/TrEMBL:Q8Z040}	all3642	all3642	Cell division protein {UniProtKB/TrEMBL:Q8YR16}	[TP0330-TP0330 (0.73856413)]
COG0465	COG0465	all3642	all3642	Cell division protein {UniProtKB/TrEMBL:Q8YR16}	all0263	all0263	All0263 protein {UniProtKB/TrEMBL:Q8Z040}	[TP0330-TP0330 (0.73856413)]
COG0465	COG0465	all4936	all4936	Cell division protein {UniProtKB/TrEMBL:Q8YMJ7}	all0263	all0263	All0263 protein {UniProtKB/TrEMBL:Q8Z040}	[TP0330-TP0330 (0.73856413)]
COG0465	COG0465	all0263	all0263	All0263 protein {UniProtKB/TrEMBL:Q8Z040}	all4936	all4936	Cell division protein {UniProtKB/TrEMBL:Q8YMJ7}	[TP0330-TP0330 (0.73856413)]
COG0465	COG0465	all4776	all4776	Cell division protein {UniProtKB/TrEMBL:Q8YMZ8}	all0263	all0263	All0263 protein {UniProtKB/TrEMBL:Q8Z040}	[TP0330-TP0330 (0.73856413)]
COG0465	COG0465	all0263	all0263	All0263 protein {UniProtKB/TrEMBL:Q8Z040}	all4776	all4776	Cell division protein {UniProtKB/TrEMBL:Q8YMZ8}	[TP0330-TP0330 (0.73856413)]
COG0465	COG0465	all4776	all4776	Cell division protein {UniProtKB/TrEMBL:Q8YMZ8}	all4936	all4936	Cell division protein {UniProtKB/TrEMBL:Q8YMJ7}	[TP0330-TP0330 (0.73856413)]
COG0465	COG0465	all4936	all4936	Cell division protein {UniProtKB/TrEMBL:Q8YMJ7}	all4776	all4776	Cell division protein {UniProtKB/TrEMBL:Q8YMZ8}	[TP0330-TP0330 (0.73856413)]
COG0465	COG0465	all0263	all0263	All0263 protein {UniProtKB/TrEMBL:Q8Z040}	all0263	all0263	All0263 protein {UniProtKB/TrEMBL:Q8Z040}	[TP0330-TP0330 (0.73856413)]
COG0465	COG0465	all4776	all4776	Cell division protein {UniProtKB/TrEMBL:Q8YMZ8}	all3642	all3642	Cell division protein {UniProtKB/TrEMBL:Q8YR16}	[TP0330-TP0330 (0.73856413)]
COG0465	COG0465	all3642	all3642	Cell division protein {UniProtKB/TrEMBL:Q8YR16}	all4776	all4776	Cell division protein {UniProtKB/TrEMBL:Q8YMZ8}	[TP0330-TP0330 (0.73856413)]
COG0465	COG0465	all4776	all4776	Cell division protein {UniProtKB/TrEMBL:Q8YMZ8}	alr1261	alr1261	Cell division protein {UniProtKB/TrEMBL:Q8YXF2}	[TP0330-TP0330 (0.73856413)]
COG0465	COG0465	alr1261	alr1261	Cell division protein {UniProtKB/TrEMBL:Q8YXF2}	all4776	all4776	Cell division protein {UniProtKB/TrEMBL:Q8YMZ8}	[TP0330-TP0330 (0.73856413)]
COG0465	COG0465	all4776	all4776	Cell division protein {UniProtKB/TrEMBL:Q8YMZ8}	all4776	all4776	Cell division protein {UniProtKB/TrEMBL:Q8YMZ8}	[TP0330-TP0330 (0.73856413)]
COG0465	COG0465	all3642	all3642	Cell division protein {UniProtKB/TrEMBL:Q8YR16}	all3642	all3642	Cell division protein {UniProtKB/TrEMBL:Q8YR16}	[TP0330-TP0330 (0.73856413)]
COG0465	COG0465	all4936	all4936	Cell division protein {UniProtKB/TrEMBL:Q8YMJ7}	alr1261	alr1261	Cell division protein {UniProtKB/TrEMBL:Q8YXF2}	[TP0330-TP0330 (0.73856413)]
COG0465	COG0465	alr1261	alr1261	Cell division protein {UniProtKB/TrEMBL:Q8YXF2}	all4936	all4936	Cell division protein {UniProtKB/TrEMBL:Q8YMJ7}	[TP0330-TP0330 (0.73856413)]
COG0465	COG0465	alr1261	alr1261	Cell division protein {UniProtKB/TrEMBL:Q8YXF2}	alr1261	alr1261	Cell division protein {UniProtKB/TrEMBL:Q8YXF2}	[TP0330-TP0330 (0.73856413)]
COG0465	COG0465	all4936	all4936	Cell division protein {UniProtKB/TrEMBL:Q8YMJ7}	all3642	all3642	Cell division protein {UniProtKB/TrEMBL:Q8YR16}	[TP0330-TP0330 (0.73856413)]
COG0465	COG0465	all3642	all3642	Cell division protein {UniProtKB/TrEMBL:Q8YR16}	all4936	all4936	Cell division protein {UniProtKB/TrEMBL:Q8YMJ7}	[TP0330-TP0330 (0.73856413)]
COG1512	COG2891	alr4100	alr4100	Alr4100 protein {UniProtKB/TrEMBL:Q8YPU0}	all0085	all0085	All0085 protein {UniProtKB/TrEMBL:Q8Z0K6}	[TP0561-TP0499 (0.5857341)]
COG0860	COG1192	all4999	all4999	N-acetylmuramoyl-L-alanine amidase	alr1113	alr1113	ParA family protein {UniProtKB/TrEMBL:Q8YXU6}	[TP0247-TP0272 (0.7527567)]
COG0860	COG1192	all4999	all4999	N-acetylmuramoyl-L-alanine amidase	AP003605_GR_35899-36675	BAB77512.1	Chromosome partitioning protein, ParA family	[TP0247-TP0272 (0.7527567)]
COG0860	COG1192	alr0092	alr0092	N-acetylmuramoyl-L-alanine amidase	alr1113	alr1113	ParA family protein {UniProtKB/TrEMBL:Q8YXU6}	[TP0247-TP0272 (0.7527567)]
COG0860	COG1192	all1140	all1140	All1140 protein {UniProtKB/TrEMBL:Q8YXS1}	AP003604_GR_48307-49050	BAB77481.1	Chromosome partitioning protein, ParA family	[TP0247-TP0272 (0.7527567)]
COG0860	COG1192	all4998	all4998	N-acetylmuramoyl-L-alanine amidase-related	alr3222	alr3222	Chromosome partitioning protein, ParA family	[TP0247-TP0272 (0.7527567)]
COG0860	COG1192	all4999	all4999	N-acetylmuramoyl-L-alanine amidase	all4764	all4764	All4764 protein {UniProtKB/TrEMBL:Q8YN09}	[TP0247-TP0272 (0.7527567)]
COG0860	COG1192	alr0092	alr0092	N-acetylmuramoyl-L-alanine amidase	alr7082	alr7082	Chromosome partitioning protein, ParA family	[TP0247-TP0272 (0.7527567)]
COG0860	COG1192	all4999	all4999	N-acetylmuramoyl-L-alanine amidase	alr3222	alr3222	Chromosome partitioning protein, ParA family	[TP0247-TP0272 (0.7527567)]
COG0860	COG1192	all4070	all4070	All4070 protein {UniProtKB/TrEMBL:Q8YPX0}	alr7082	alr7082	Chromosome partitioning protein, ParA family	[TP0247-TP0272 (0.7527567)]
COG0860	COG1192	alr0092	alr0092	N-acetylmuramoyl-L-alanine amidase	alr3222	alr3222	Chromosome partitioning protein, ParA family	[TP0247-TP0272 (0.7527567)]
COG0860	COG1192	alr0092	alr0092	N-acetylmuramoyl-L-alanine amidase	AP003603_GR_4287-5039	BAB77336.1	Chromosome partitioning protein, ParA family	[TP0247-TP0272 (0.7527567)]
COG0860	COG1192	all4998	all4998	N-acetylmuramoyl-L-alanine amidase-related	all4764	all4764	All4764 protein {UniProtKB/TrEMBL:Q8YN09}	[TP0247-TP0272 (0.7527567)]
COG0860	COG1192	all4999	all4999	N-acetylmuramoyl-L-alanine amidase	AP003604_GR_48307-49050	BAB77481.1	Chromosome partitioning protein, ParA family	[TP0247-TP0272 (0.7527567)]
COG0860	COG1192	all1140	all1140	All1140 protein {UniProtKB/TrEMBL:Q8YXS1}	all4764	all4764	All4764 protein {UniProtKB/TrEMBL:Q8YN09}	[TP0247-TP0272 (0.7527567)]
COG0860	COG1192	all4999	all4999	N-acetylmuramoyl-L-alanine amidase	alr7082	alr7082	Chromosome partitioning protein, ParA family	[TP0247-TP0272 (0.7527567)]
COG0860	COG1192	all4070	all4070	All4070 protein {UniProtKB/TrEMBL:Q8YPX0}	all4764	all4764	All4764 protein {UniProtKB/TrEMBL:Q8YN09}	[TP0247-TP0272 (0.7527567)]
COG0860	COG1192	all4999	all4999	N-acetylmuramoyl-L-alanine amidase	AP003603_GR_4287-5039	BAB77336.1	Chromosome partitioning protein, ParA family	[TP0247-TP0272 (0.7527567)]
COG0860	COG1192	all1140	all1140	All1140 protein {UniProtKB/TrEMBL:Q8YXS1}	AP003602_GR_75021-75791	BAB77224.1	Chromosome partitioning protein, ParA family	[TP0247-TP0272 (0.7527567)]
COG0860	COG1192	alr0093	alr0093	N-acetylmuramoyl-L-alanine amidase	all4764	all4764	All4764 protein {UniProtKB/TrEMBL:Q8YN09}	[TP0247-TP0272 (0.7527567)]
COG0860	COG1192	all1140	all1140	All1140 protein {UniProtKB/TrEMBL:Q8YXS1}	alr7082	alr7082	Chromosome partitioning protein, ParA family	[TP0247-TP0272 (0.7527567)]
COG0860	COG1192	all4070	all4070	All4070 protein {UniProtKB/TrEMBL:Q8YPX0}	AP003603_GR_4287-5039	BAB77336.1	Chromosome partitioning protein, ParA family	[TP0247-TP0272 (0.7527567)]
COG0860	COG1192	alr0092	alr0092	N-acetylmuramoyl-L-alanine amidase	all4764	all4764	All4764 protein {UniProtKB/TrEMBL:Q8YN09}	[TP0247-TP0272 (0.7527567)]
COG0860	COG1192	alr0093	alr0093	N-acetylmuramoyl-L-alanine amidase	AP003604_GR_48307-49050	BAB77481.1	Chromosome partitioning protein, ParA family	[TP0247-TP0272 (0.7527567)]
COG0860	COG1192	all1140	all1140	All1140 protein {UniProtKB/TrEMBL:Q8YXS1}	AP003603_GR_4287-5039	BAB77336.1	Chromosome partitioning protein, ParA family	[TP0247-TP0272 (0.7527567)]
COG0860	COG1192	alr0093	alr0093	N-acetylmuramoyl-L-alanine amidase	AP003602_GR_75021-75791	BAB77224.1	Chromosome partitioning protein, ParA family	[TP0247-TP0272 (0.7527567)]
COG0860	COG1192	alr0093	alr0093	N-acetylmuramoyl-L-alanine amidase	AP003605_GR_35899-36675	BAB77512.1	Chromosome partitioning protein, ParA family	[TP0247-TP0272 (0.7527567)]
COG0860	COG1192	all4070	all4070	All4070 protein {UniProtKB/TrEMBL:Q8YPX0}	alr3222	alr3222	Chromosome partitioning protein, ParA family	[TP0247-TP0272 (0.7527567)]
COG0860	COG1192	alr0093	alr0093	N-acetylmuramoyl-L-alanine amidase	alr7082	alr7082	Chromosome partitioning protein, ParA family	[TP0247-TP0272 (0.7527567)]
COG0860	COG1192	all4998	all4998	N-acetylmuramoyl-L-alanine amidase-related	all1075	all1075	ParA family protein {UniProtKB/TrEMBL:Q8YXY1}	[TP0247-TP0272 (0.7527567)]
COG0860	COG1192	all4998	all4998	N-acetylmuramoyl-L-alanine amidase-related	AP003603_GR_4287-5039	BAB77336.1	Chromosome partitioning protein, ParA family	[TP0247-TP0272 (0.7527567)]
COG0860	COG1192	alr0092	alr0092	N-acetylmuramoyl-L-alanine amidase	AP003604_GR_48307-49050	BAB77481.1	Chromosome partitioning protein, ParA family	[TP0247-TP0272 (0.7527567)]
COG0860	COG1192	all4070	all4070	All4070 protein {UniProtKB/TrEMBL:Q8YPX0}	AP003602_GR_75021-75791	BAB77224.1	Chromosome partitioning protein, ParA family	[TP0247-TP0272 (0.7527567)]
COG0860	COG1192	all4070	all4070	All4070 protein {UniProtKB/TrEMBL:Q8YPX0}	AP003604_GR_48307-49050	BAB77481.1	Chromosome partitioning protein, ParA family	[TP0247-TP0272 (0.7527567)]
COG0860	COG1192	alr0093	alr0093	N-acetylmuramoyl-L-alanine amidase	alr3222	alr3222	Chromosome partitioning protein, ParA family	[TP0247-TP0272 (0.7527567)]
COG0860	COG1192	alr0092	alr0092	N-acetylmuramoyl-L-alanine amidase	AP003605_GR_35899-36675	BAB77512.1	Chromosome partitioning protein, ParA family	[TP0247-TP0272 (0.7527567)]
COG0860	COG1192	all4999	all4999	N-acetylmuramoyl-L-alanine amidase	AP003602_GR_75021-75791	BAB77224.1	Chromosome partitioning protein, ParA family	[TP0247-TP0272 (0.7527567)]
COG0860	COG1192	all4998	all4998	N-acetylmuramoyl-L-alanine amidase-related	AP003605_GR_35899-36675	BAB77512.1	Chromosome partitioning protein, ParA family	[TP0247-TP0272 (0.7527567)]
COG0860	COG1192	all4998	all4998	N-acetylmuramoyl-L-alanine amidase-related	alr7082	alr7082	Chromosome partitioning protein, ParA family	[TP0247-TP0272 (0.7527567)]
COG0860	COG1192	alr0092	alr0092	N-acetylmuramoyl-L-alanine amidase	AP003602_GR_75021-75791	BAB77224.1	Chromosome partitioning protein, ParA family	[TP0247-TP0272 (0.7527567)]
COG0860	COG1192	all1140	all1140	All1140 protein {UniProtKB/TrEMBL:Q8YXS1}	alr1113	alr1113	ParA family protein {UniProtKB/TrEMBL:Q8YXU6}	[TP0247-TP0272 (0.7527567)]
COG0860	COG1192	alr0093	alr0093	N-acetylmuramoyl-L-alanine amidase	alr1113	alr1113	ParA family protein {UniProtKB/TrEMBL:Q8YXU6}	[TP0247-TP0272 (0.7527567)]
COG0860	COG1192	all4998	all4998	N-acetylmuramoyl-L-alanine amidase-related	alr1113	alr1113	ParA family protein {UniProtKB/TrEMBL:Q8YXU6}	[TP0247-TP0272 (0.7527567)]
COG0860	COG1192	all4070	all4070	All4070 protein {UniProtKB/TrEMBL:Q8YPX0}	all1075	all1075	ParA family protein {UniProtKB/TrEMBL:Q8YXY1}	[TP0247-TP0272 (0.7527567)]
COG0860	COG1192	all4999	all4999	N-acetylmuramoyl-L-alanine amidase	all1075	all1075	ParA family protein {UniProtKB/TrEMBL:Q8YXY1}	[TP0247-TP0272 (0.7527567)]
COG0860	COG1192	all4070	all4070	All4070 protein {UniProtKB/TrEMBL:Q8YPX0}	alr1113	alr1113	ParA family protein {UniProtKB/TrEMBL:Q8YXU6}	[TP0247-TP0272 (0.7527567)]
COG0860	COG1192	all4998	all4998	N-acetylmuramoyl-L-alanine amidase-related	AP003602_GR_75021-75791	BAB77224.1	Chromosome partitioning protein, ParA family	[TP0247-TP0272 (0.7527567)]
COG0860	COG1192	alr0092	alr0092	N-acetylmuramoyl-L-alanine amidase	all1075	all1075	ParA family protein {UniProtKB/TrEMBL:Q8YXY1}	[TP0247-TP0272 (0.7527567)]
COG0860	COG1192	all1140	all1140	All1140 protein {UniProtKB/TrEMBL:Q8YXS1}	all1075	all1075	ParA family protein {UniProtKB/TrEMBL:Q8YXY1}	[TP0247-TP0272 (0.7527567)]
COG0860	COG1192	all1140	all1140	All1140 protein {UniProtKB/TrEMBL:Q8YXS1}	alr3222	alr3222	Chromosome partitioning protein, ParA family	[TP0247-TP0272 (0.7527567)]
COG0860	COG1192	alr0093	alr0093	N-acetylmuramoyl-L-alanine amidase	all1075	all1075	ParA family protein {UniProtKB/TrEMBL:Q8YXY1}	[TP0247-TP0272 (0.7527567)]
COG0860	COG1192	alr0093	alr0093	N-acetylmuramoyl-L-alanine amidase	AP003603_GR_4287-5039	BAB77336.1	Chromosome partitioning protein, ParA family	[TP0247-TP0272 (0.7527567)]
COG0860	COG1192	all4998	all4998	N-acetylmuramoyl-L-alanine amidase-related	AP003604_GR_48307-49050	BAB77481.1	Chromosome partitioning protein, ParA family	[TP0247-TP0272 (0.7527567)]
COG0860	COG1192	all4070	all4070	All4070 protein {UniProtKB/TrEMBL:Q8YPX0}	AP003605_GR_35899-36675	BAB77512.1	Chromosome partitioning protein, ParA family	[TP0247-TP0272 (0.7527567)]
COG0860	COG1192	all1140	all1140	All1140 protein {UniProtKB/TrEMBL:Q8YXS1}	AP003605_GR_35899-36675	BAB77512.1	Chromosome partitioning protein, ParA family	[TP0247-TP0272 (0.7527567)]
COG0242	COG0272	alr3079	def1	Peptide deformylase 1 (EC 3.5.1.88) (PDF 1) (Polypeptide deformylase 1)	all1717	all1717	DNA ligase {UniProtKB/TrEMBL:Q8YW98}	[TP0757-TP0634 (0.68197167)]
COG0242	COG0272	all2007	def2	Peptide deformylase 2 (EC 3.5.1.88) (PDF 2) (Polypeptide deformylase 2)	all1717	all1717	DNA ligase {UniProtKB/TrEMBL:Q8YW98}	[TP0757-TP0634 (0.68197167)]
COG0265	COG0817	alr5164	alr5164	Serine protease {UniProtKB/TrEMBL:Q8YLY2}	all2297	ruvC	Crossover junction endodeoxyribonuclease ruvC (EC 3.1.22.4) (Holliday junction nuclease ruvC) (Holliday junction resolvase ruvC)	[TP0773-TP0517 (0.5118523)]
COG0265	COG0817	alr0702	alr0702	Serine proteinase {UniProtKB/TrEMBL:Q8YYZ0}	all2297	ruvC	Crossover junction endodeoxyribonuclease ruvC (EC 3.1.22.4) (Holliday junction nuclease ruvC) (Holliday junction resolvase ruvC)	[TP0773-TP0517 (0.5118523)]
COG0265	COG0817	alr2758	alr2758	Serine proteinase {UniProtKB/TrEMBL:Q8YTF9}	all2297	ruvC	Crossover junction endodeoxyribonuclease ruvC (EC 3.1.22.4) (Holliday junction nuclease ruvC) (Holliday junction resolvase ruvC)	[TP0773-TP0517 (0.5118523)]
COG0265	COG0817	all2008	all2008	Serine proteinase {UniProtKB/TrEMBL:Q8YVH0}	all2297	ruvC	Crossover junction endodeoxyribonuclease ruvC (EC 3.1.22.4) (Holliday junction nuclease ruvC) (Holliday junction resolvase ruvC)	[TP0773-TP0517 (0.5118523)]
COG0187	COG0358	all5265	all5265	DNA gyrase B subunit {UniProtKB/TrEMBL:Q8YLN3}	all1323	all1323	DNA primase {UniProtKB/TrEMBL:Q8YX92}	[TP1006-TP0492 (0.55112576)]
COG1154	COG2812	alr0599	dxs	1-deoxy-D-xylulose-5-phosphate synthase (EC 2.2.1.7) (1-deoxyxylulose- 5-phosphate synthase) (DXP synthase) (DXPS)	AP003602_GR_64294-65583	BAB77213.1	DNA polymerase III gamma and tau subunits	[TP0824-TP1005 (0.68180764)]
COG1154	COG2812	alr0599	dxs	1-deoxy-D-xylulose-5-phosphate synthase (EC 2.2.1.7) (1-deoxyxylulose- 5-phosphate synthase) (DXP synthase) (DXPS)	alr4932	alr4932	DNA polymerase III gamma and tau subunits	[TP0824-TP1005 (0.68180764)]
COG0237	COG0552	all1754	coaE	Dephospho-CoA kinase (EC 2.7.1.24) (Dephosphocoenzyme A kinase)	all1759	all1759	Cell division protein {UniProtKB/TrEMBL:Q8YW57}	[TP0296-TP0578 (0.7885255)]
COG0080	COG0265	alr5300	rplK	50S ribosomal protein L11	alr0702	alr0702	Serine proteinase {UniProtKB/TrEMBL:Q8YYZ0}	[TP0237-TP0773 (0.6164146)]
COG0080	COG0265	alr5300	rplK	50S ribosomal protein L11	alr2758	alr2758	Serine proteinase {UniProtKB/TrEMBL:Q8YTF9}	[TP0237-TP0773 (0.6164146)]
COG0080	COG0265	alr5300	rplK	50S ribosomal protein L11	alr5164	alr5164	Serine protease {UniProtKB/TrEMBL:Q8YLY2}	[TP0237-TP0773 (0.6164146)]
COG0080	COG0265	alr5300	rplK	50S ribosomal protein L11	all2008	all2008	Serine proteinase {UniProtKB/TrEMBL:Q8YVH0}	[TP0237-TP0773 (0.6164146)]
COG0783	COG1079	alr3808	dpsA	Nutrient stress-induced DNA-binding protein	alr5368	alr5368	Permease protein of sugar ABC transporter	[TP1038-TP0302 (0.79878455)]
COG0783	COG1079	all1173	all1173	DNA-binding protein, starvation-inducible	alr5368	alr5368	Permease protein of sugar ABC transporter	[TP1038-TP0302 (0.79878455)]
COG0783	COG1079	all4145	all4145	All4145 protein {UniProtKB/TrEMBL:Q8YPP7}	alr5368	alr5368	Permease protein of sugar ABC transporter	[TP1038-TP0302 (0.79878455)]
COG0783	COG1079	all0458	all0458	Hypothetical low temperature-induced protein all0458	alr5368	alr5368	Permease protein of sugar ABC transporter	[TP1038-TP0302 (0.79878455)]
COG2812	COG2812	AP003602_GR_64294-65583	BAB77213.1	DNA polymerase III gamma and tau subunits	alr4932	alr4932	DNA polymerase III gamma and tau subunits	[TP1005-TP1005 (0.52391654)]
COG2812	COG2812	alr4932	alr4932	DNA polymerase III gamma and tau subunits	AP003602_GR_64294-65583	BAB77213.1	DNA polymerase III gamma and tau subunits	[TP1005-TP1005 (0.52391654)]
COG2812	COG2812	alr4932	alr4932	DNA polymerase III gamma and tau subunits	alr4932	alr4932	DNA polymerase III gamma and tau subunits	[TP1005-TP1005 (0.52391654)]
COG2812	COG2812	AP003602_GR_64294-65583	BAB77213.1	DNA polymerase III gamma and tau subunits	AP003602_GR_64294-65583	BAB77213.1	DNA polymerase III gamma and tau subunits	[TP1005-TP1005 (0.52391654)]
COG1466	COG1847	AP003602_GR_69274-70233	BAB77217.1	Alr7574 protein {UniProtKB/TrEMBL:Q8ZSD7}	alr3416	alr3416	Alr3416 protein {UniProtKB/TrEMBL:Q8YRM8}	[TP0588-TP0948 (0.74372905)]
COG1466	COG1847	alr3444	alr3444	Alr3444 protein {UniProtKB/TrEMBL:Q8YRK2}	alr3416	alr3416	Alr3416 protein {UniProtKB/TrEMBL:Q8YRM8}	[TP0588-TP0948 (0.74372905)]
COG0223	COG0234	alr3460	fmt	Methionyl-tRNA formyltransferase (EC 2.1.2.9)	alr3661	groS	10 kDa chaperonin (Protein Cpn10) (groES protein)	[TP0756-TP1013 (0.64276713)]
COG0036	COG1653	alr0782	alr0782	Ribulose-phosphate 3-epimerase	alr2722	alr2722	Periplasmic sugar-binding protein of sugar ABC	[TP0945-TP0074 (0.654426)]
COG0036	COG1653	alr0782	alr0782	Ribulose-phosphate 3-epimerase	alr4277	alr4277	Sugar ABC transporter sugar binding protein	[TP0945-TP0074 (0.654426)]
COG0036	COG1653	alr0782	alr0782	Ribulose-phosphate 3-epimerase	all1916	all1916	Sugar transport system, sugar-binding protein	[TP0945-TP0074 (0.654426)]
COG0036	COG1653	alr0782	alr0782	Ribulose-phosphate 3-epimerase	all1027	all1027	Periplasmic sugar-binding protein of ABC	[TP0945-TP0074 (0.654426)]
COG0357	COG0459	alr3182	gidB	Methyltransferase gidB (EC 2.1.-.-) (Glucose-inhibited division protein B)	alr3662	groL1	60 kDa chaperonin 1 (Protein Cpn60 1) (groEL protein 1)	[TP0946-TP0030 (0.68326145)]
COG0357	COG0459	alr3182	gidB	Methyltransferase gidB (EC 2.1.-.-) (Glucose-inhibited division protein B)	alr1896	groL2	60 kDa chaperonin 2 (Protein Cpn60 2) (groEL protein 2)	[TP0946-TP0030 (0.68326145)]
COG0223	COG0242	alr3460	fmt	Methionyl-tRNA formyltransferase (EC 2.1.2.9)	all2007	def2	Peptide deformylase 2 (EC 3.5.1.88) (PDF 2) (Polypeptide deformylase 2)	[TP0756-TP0757 (0.8300303)]
COG0223	COG0242	alr3460	fmt	Methionyl-tRNA formyltransferase (EC 2.1.2.9)	alr3079	def1	Peptide deformylase 1 (EC 3.5.1.88) (PDF 1) (Polypeptide deformylase 1)	[TP0756-TP0757 (0.8300303)]
COG0233	COG0359	alr1208	frr	Ribosome recycling factor (Ribosome-releasing factor) (RRF)	all0579	rpl9	50S ribosomal protein L9	[TP0604-TP0060 (0.5105792)]
COG0012	COG0457	all0723	all0723	All0723 protein {UniProtKB/TrEMBL:Q8YYW9}	all3237	all3237	All3237 protein {UniProtKB/TrEMBL:Q8YS54}	[TP0124-TP0067 (0.81355333)]
COG0012	COG0457	all0723	all0723	All0723 protein {UniProtKB/TrEMBL:Q8YYW9}	all3780	all3780	All3780 protein {UniProtKB/TrEMBL:Q8YQP0}	[TP0124-TP0067 (0.81355333)]
COG0012	COG0457	all0723	all0723	All0723 protein {UniProtKB/TrEMBL:Q8YYW9}	AP003602_GR_91042-91719	BAB77243.1	All7600 protein {UniProtKB/TrEMBL:Q8ZSB1}	[TP0124-TP0067 (0.81355333)]
COG0012	COG0457	all0723	all0723	All0723 protein {UniProtKB/TrEMBL:Q8YYW9}	all4382	all4382	All4382 protein {UniProtKB/TrEMBL:Q8YP20}	[TP0124-TP0067 (0.81355333)]
COG0012	COG0457	all0723	all0723	All0723 protein {UniProtKB/TrEMBL:Q8YYW9}	all4981	all4981	All4981 protein {UniProtKB/TrEMBL:Q8YMF3}	[TP0124-TP0067 (0.81355333)]
COG0012	COG0457	all0723	all0723	All0723 protein {UniProtKB/TrEMBL:Q8YYW9}	alr1677	alr1677	Alr1677 protein {UniProtKB/TrEMBL:Q8YWD6}	[TP0124-TP0067 (0.81355333)]
COG0012	COG0457	all0723	all0723	All0723 protein {UniProtKB/TrEMBL:Q8YYW9}	alr3017	alr3017	Alr3017 protein {UniProtKB/TrEMBL:Q8YSR7}	[TP0124-TP0067 (0.81355333)]
COG0012	COG0457	all0723	all0723	All0723 protein {UniProtKB/TrEMBL:Q8YYW9}	alr3430	alr3430	Alr3430 protein {UniProtKB/TrEMBL:Q8YRL6}	[TP0124-TP0067 (0.81355333)]
COG0012	COG0457	all0723	all0723	All0723 protein {UniProtKB/TrEMBL:Q8YYW9}	alr3584	alr3584	Alr3584 protein {UniProtKB/TrEMBL:Q8YR66}	[TP0124-TP0067 (0.81355333)]
COG0012	COG0457	all0723	all0723	All0723 protein {UniProtKB/TrEMBL:Q8YYW9}	all0443	all0443	All0443 protein {UniProtKB/TrEMBL:Q8YZL4}	[TP0124-TP0067 (0.81355333)]
COG0012	COG0457	all0723	all0723	All0723 protein {UniProtKB/TrEMBL:Q8YYW9}	all1176	all1176	All1176 protein {UniProtKB/TrEMBL:Q8YXN6}	[TP0124-TP0067 (0.81355333)]
COG0012	COG0457	all0723	all0723	All0723 protein {UniProtKB/TrEMBL:Q8YYW9}	alr1799	alr1799	Alr1799 protein {UniProtKB/TrEMBL:Q8YW17}	[TP0124-TP0067 (0.81355333)]
COG0012	COG0457	all0723	all0723	All0723 protein {UniProtKB/TrEMBL:Q8YYW9}	all0343	all0343	All0343 protein {UniProtKB/TrEMBL:Q8YZW2}	[TP0124-TP0067 (0.81355333)]
COG0012	COG0457	all0723	all0723	All0723 protein {UniProtKB/TrEMBL:Q8YYW9}	all1466	all1466	Kinesin light chain {UniProtKB/TrEMBL:Q8YWX8}	[TP0124-TP0067 (0.81355333)]
COG0012	COG0457	all0723	all0723	All0723 protein {UniProtKB/TrEMBL:Q8YYW9}	all3083	all3083	All3083 protein {UniProtKB/TrEMBL:Q8YSK2}	[TP0124-TP0067 (0.81355333)]
COG0012	COG0457	all0723	all0723	All0723 protein {UniProtKB/TrEMBL:Q8YYW9}	alr3607	alr3607	Alr3607 protein {UniProtKB/TrEMBL:Q8YR43}	[TP0124-TP0067 (0.81355333)]
COG0012	COG0457	all0723	all0723	All0723 protein {UniProtKB/TrEMBL:Q8YYW9}	alr0622	alr0622	Alr0622 protein {UniProtKB/TrEMBL:Q8YZ65}	[TP0124-TP0067 (0.81355333)]
COG0012	COG0457	all0723	all0723	All0723 protein {UniProtKB/TrEMBL:Q8YYW9}	all3838	all3838	All3838 protein {UniProtKB/TrEMBL:Q8YQI5}	[TP0124-TP0067 (0.81355333)]
COG0012	COG0457	all0723	all0723	All0723 protein {UniProtKB/TrEMBL:Q8YYW9}	alr1548	alr1548	Alr1548 protein {UniProtKB/TrEMBL:Q8YWQ6}	[TP0124-TP0067 (0.81355333)]
COG0012	COG0457	all0723	all0723	All0723 protein {UniProtKB/TrEMBL:Q8YYW9}	alr1081	alr1081	Alr1081 protein {UniProtKB/TrEMBL:Q8YXX6}	[TP0124-TP0067 (0.81355333)]
COG0012	COG0457	all0723	all0723	All0723 protein {UniProtKB/TrEMBL:Q8YYW9}	all2487	all2487	All2487 protein {UniProtKB/TrEMBL:Q8YU67}	[TP0124-TP0067 (0.81355333)]
COG0012	COG0457	all0723	all0723	All0723 protein {UniProtKB/TrEMBL:Q8YYW9}	all0361	all0361	All0361 protein {UniProtKB/TrEMBL:Q8YZU4}	[TP0124-TP0067 (0.81355333)]
COG0012	COG0457	all0723	all0723	All0723 protein {UniProtKB/TrEMBL:Q8YYW9}	alr3807	alr3807	Alr3807 protein {UniProtKB/TrEMBL:Q8YQL4}	[TP0124-TP0067 (0.81355333)]
COG0012	COG0457	all0723	all0723	All0723 protein {UniProtKB/TrEMBL:Q8YYW9}	all0889	all0889	All0889 protein {UniProtKB/TrEMBL:Q8YYG1}	[TP0124-TP0067 (0.81355333)]
COG0012	COG0457	all0723	all0723	All0723 protein {UniProtKB/TrEMBL:Q8YYW9}	all2893	all2893	All2893 protein {UniProtKB/TrEMBL:Q8YT33}	[TP0124-TP0067 (0.81355333)]
COG0012	COG0457	all0723	all0723	All0723 protein {UniProtKB/TrEMBL:Q8YYW9}	all4659	all4659	All4659 protein {UniProtKB/TrEMBL:Q8YNA8}	[TP0124-TP0067 (0.81355333)]
COG0552	COG1061	all1759	all1759	Cell division protein {UniProtKB/TrEMBL:Q8YW57}	alr4909	alr4909	Alr4909 protein {UniProtKB/TrEMBL:Q8YMM4}	[TP0578-TP0380 (0.62695336)]
COG0552	COG1061	all1759	all1759	Cell division protein {UniProtKB/TrEMBL:Q8YW57}	AP003603_GR_80213-82258	BAB77405.1	All8075 protein {UniProtKB/TrEMBL:Q8YK43}	[TP0578-TP0380 (0.62695336)]
COG0552	COG1061	all1759	all1759	Cell division protein {UniProtKB/TrEMBL:Q8YW57}	all2951	all2951	All2951 protein {UniProtKB/TrEMBL:Q8YSX8}	[TP0578-TP0380 (0.62695336)]
COG0552	COG1061	all1759	all1759	Cell division protein {UniProtKB/TrEMBL:Q8YW57}	alr4703	alr4703	DNA repair helicase {UniProtKB/TrEMBL:Q8YN67}	[TP0578-TP0380 (0.62695336)]
COG0552	COG1061	all1759	all1759	Cell division protein {UniProtKB/TrEMBL:Q8YW57}	alr7157	alr7157	Alr7157 protein {UniProtKB/TrEMBL:Q8YKY1}	[TP0578-TP0380 (0.62695336)]
COG0265	COG0492	alr5164	alr5164	Serine protease {UniProtKB/TrEMBL:Q8YLY2}	all4510	all4510	Putative NADP-thioredoxin-reductase	[TP0773-TP0814 (0.6926654)]
COG0265	COG0492	all2008	all2008	Serine proteinase {UniProtKB/TrEMBL:Q8YVH0}	alr2204	alr2204	Thioredoxin reductase {UniProtKB/TrEMBL:Q8YUX7}	[TP0773-TP0814 (0.6926654)]
COG0265	COG0492	all2008	all2008	Serine proteinase {UniProtKB/TrEMBL:Q8YVH0}	all0737	all0737	Thioredoxin reductase {UniProtKB/TrEMBL:Q8YYV6}	[TP0773-TP0814 (0.6926654)]
COG0265	COG0492	alr2758	alr2758	Serine proteinase {UniProtKB/TrEMBL:Q8YTF9}	all4510	all4510	Putative NADP-thioredoxin-reductase	[TP0773-TP0814 (0.6926654)]
COG0265	COG0492	alr5164	alr5164	Serine protease {UniProtKB/TrEMBL:Q8YLY2}	all0737	all0737	Thioredoxin reductase {UniProtKB/TrEMBL:Q8YYV6}	[TP0773-TP0814 (0.6926654)]
COG0265	COG0492	alr0702	alr0702	Serine proteinase {UniProtKB/TrEMBL:Q8YYZ0}	all0737	all0737	Thioredoxin reductase {UniProtKB/TrEMBL:Q8YYV6}	[TP0773-TP0814 (0.6926654)]
COG0265	COG0492	alr0702	alr0702	Serine proteinase {UniProtKB/TrEMBL:Q8YYZ0}	all4510	all4510	Putative NADP-thioredoxin-reductase	[TP0773-TP0814 (0.6926654)]
COG0265	COG0492	alr2758	alr2758	Serine proteinase {UniProtKB/TrEMBL:Q8YTF9}	all0737	all0737	Thioredoxin reductase {UniProtKB/TrEMBL:Q8YYV6}	[TP0773-TP0814 (0.6926654)]
COG0265	COG0492	alr0702	alr0702	Serine proteinase {UniProtKB/TrEMBL:Q8YYZ0}	alr2204	alr2204	Thioredoxin reductase {UniProtKB/TrEMBL:Q8YUX7}	[TP0773-TP0814 (0.6926654)]
COG0265	COG0492	all2008	all2008	Serine proteinase {UniProtKB/TrEMBL:Q8YVH0}	all4510	all4510	Putative NADP-thioredoxin-reductase	[TP0773-TP0814 (0.6926654)]
COG0265	COG0492	alr5164	alr5164	Serine protease {UniProtKB/TrEMBL:Q8YLY2}	alr2204	alr2204	Thioredoxin reductase {UniProtKB/TrEMBL:Q8YUX7}	[TP0773-TP0814 (0.6926654)]
COG0265	COG0492	alr2758	alr2758	Serine proteinase {UniProtKB/TrEMBL:Q8YTF9}	alr2204	alr2204	Thioredoxin reductase {UniProtKB/TrEMBL:Q8YUX7}	[TP0773-TP0814 (0.6926654)]
COG0495	COG1480	alr3283	leuS	Leucyl-tRNA synthetase (EC 6.1.1.4) (Leucine--tRNA ligase) (LeuRS)	alr2784	alr2784	Alr2784 protein {UniProtKB/TrEMBL:Q8YTD8}	[TP0586-TP0651 (0.5087635)]
COG0124	COG0608	all5012	hisS	Histidyl-tRNA synthetase (EC 6.1.1.21) (Histidine--tRNA ligase) (HisRS)	all1989	all1989	Single-strand-DNA-specific exonuclease	[TP0641-TP0704 (0.75894904)]
COG0124	COG0608	all5012	hisS	Histidyl-tRNA synthetase (EC 6.1.1.21) (Histidine--tRNA ligase) (HisRS)	alr5127	alr5127	Single-stranded-DNA-specific exonuclease	[TP0641-TP0704 (0.75894904)]
COG0465	COG0772	alr1261	alr1261	Cell division protein {UniProtKB/TrEMBL:Q8YXF2}	all0154	all0154	Cell division protein {UniProtKB/TrEMBL:Q8Z0E4}	[TP0330-TP0387 (0.8016956)]
COG0465	COG0772	all3642	all3642	Cell division protein {UniProtKB/TrEMBL:Q8YR16}	alr0653	alr0653	Alr0653 protein {UniProtKB/TrEMBL:Q8YZ34}	[TP0330-TP0387 (0.8016956)]
COG0465	COG0772	all4936	all4936	Cell division protein {UniProtKB/TrEMBL:Q8YMJ7}	all0154	all0154	Cell division protein {UniProtKB/TrEMBL:Q8Z0E4}	[TP0330-TP0387 (0.8016956)]
COG0465	COG0772	all4776	all4776	Cell division protein {UniProtKB/TrEMBL:Q8YMZ8}	alr0653	alr0653	Alr0653 protein {UniProtKB/TrEMBL:Q8YZ34}	[TP0330-TP0387 (0.8016956)]
COG0465	COG0772	all0263	all0263	All0263 protein {UniProtKB/TrEMBL:Q8Z040}	all0154	all0154	Cell division protein {UniProtKB/TrEMBL:Q8Z0E4}	[TP0330-TP0387 (0.8016956)]
COG0465	COG0772	all3642	all3642	Cell division protein {UniProtKB/TrEMBL:Q8YR16}	all0154	all0154	Cell division protein {UniProtKB/TrEMBL:Q8Z0E4}	[TP0330-TP0387 (0.8016956)]
COG0465	COG0772	all0263	all0263	All0263 protein {UniProtKB/TrEMBL:Q8Z040}	alr0653	alr0653	Alr0653 protein {UniProtKB/TrEMBL:Q8YZ34}	[TP0330-TP0387 (0.8016956)]
COG0465	COG0772	alr1261	alr1261	Cell division protein {UniProtKB/TrEMBL:Q8YXF2}	alr0653	alr0653	Alr0653 protein {UniProtKB/TrEMBL:Q8YZ34}	[TP0330-TP0387 (0.8016956)]
COG0465	COG0772	all4776	all4776	Cell division protein {UniProtKB/TrEMBL:Q8YMZ8}	all0154	all0154	Cell division protein {UniProtKB/TrEMBL:Q8Z0E4}	[TP0330-TP0387 (0.8016956)]
COG0465	COG0772	all4936	all4936	Cell division protein {UniProtKB/TrEMBL:Q8YMJ7}	alr0653	alr0653	Alr0653 protein {UniProtKB/TrEMBL:Q8YZ34}	[TP0330-TP0387 (0.8016956)]
COG0234	COG0792	alr3661	groS	10 kDa chaperonin (Protein Cpn10) (groES protein)	alr1796	alr1796	UPF0102 protein Alr1796	[TP1013-TP0913 (0.7815084)]
COG0457	COG1426	alr3807	alr3807	Alr3807 protein {UniProtKB/TrEMBL:Q8YQL4}	alr1052	alr1052	Alr1052 protein {UniProtKB/TrEMBL:Q8YY03}	[TP0268-TP0334 (0.739808)]
COG0457	COG1426	alr3584	alr3584	Alr3584 protein {UniProtKB/TrEMBL:Q8YR66}	alr1052	alr1052	Alr1052 protein {UniProtKB/TrEMBL:Q8YY03}	[TP0268-TP0334 (0.739808)]
COG0457	COG1426	alr3017	alr3017	Alr3017 protein {UniProtKB/TrEMBL:Q8YSR7}	all3872	all3872	All3872 protein {UniProtKB/TrEMBL:Q8YQF9}	[TP0268-TP0334 (0.739808)]
COG0457	COG1426	all0361	all0361	All0361 protein {UniProtKB/TrEMBL:Q8YZU4}	alr1052	alr1052	Alr1052 protein {UniProtKB/TrEMBL:Q8YY03}	[TP0268-TP0334 (0.739808)]
COG0457	COG1426	all0361	all0361	All0361 protein {UniProtKB/TrEMBL:Q8YZU4}	all3872	all3872	All3872 protein {UniProtKB/TrEMBL:Q8YQF9}	[TP0268-TP0334 (0.739808)]
COG0457	COG1426	all0343	all0343	All0343 protein {UniProtKB/TrEMBL:Q8YZW2}	alr1052	alr1052	Alr1052 protein {UniProtKB/TrEMBL:Q8YY03}	[TP0268-TP0334 (0.739808)]
COG0457	COG1426	all0889	all0889	All0889 protein {UniProtKB/TrEMBL:Q8YYG1}	alr1052	alr1052	Alr1052 protein {UniProtKB/TrEMBL:Q8YY03}	[TP0268-TP0334 (0.739808)]
COG0457	COG1426	all0443	all0443	All0443 protein {UniProtKB/TrEMBL:Q8YZL4}	all3872	all3872	All3872 protein {UniProtKB/TrEMBL:Q8YQF9}	[TP0268-TP0334 (0.739808)]
COG0457	COG1426	all3780	all3780	All3780 protein {UniProtKB/TrEMBL:Q8YQP0}	alr1052	alr1052	Alr1052 protein {UniProtKB/TrEMBL:Q8YY03}	[TP0268-TP0334 (0.739808)]
COG0457	COG1426	alr3430	alr3430	Alr3430 protein {UniProtKB/TrEMBL:Q8YRL6}	all3872	all3872	All3872 protein {UniProtKB/TrEMBL:Q8YQF9}	[TP0268-TP0334 (0.739808)]
COG0457	COG1426	alr1677	alr1677	Alr1677 protein {UniProtKB/TrEMBL:Q8YWD6}	alr1052	alr1052	Alr1052 protein {UniProtKB/TrEMBL:Q8YY03}	[TP0268-TP0334 (0.739808)]
COG0457	COG1426	all2893	all2893	All2893 protein {UniProtKB/TrEMBL:Q8YT33}	all3872	all3872	All3872 protein {UniProtKB/TrEMBL:Q8YQF9}	[TP0268-TP0334 (0.739808)]
COG0457	COG1426	all3083	all3083	All3083 protein {UniProtKB/TrEMBL:Q8YSK2}	alr1052	alr1052	Alr1052 protein {UniProtKB/TrEMBL:Q8YY03}	[TP0268-TP0334 (0.739808)]
COG0457	COG1426	all0343	all0343	All0343 protein {UniProtKB/TrEMBL:Q8YZW2}	all3872	all3872	All3872 protein {UniProtKB/TrEMBL:Q8YQF9}	[TP0268-TP0334 (0.739808)]
COG0457	COG1426	all1176	all1176	All1176 protein {UniProtKB/TrEMBL:Q8YXN6}	alr1052	alr1052	Alr1052 protein {UniProtKB/TrEMBL:Q8YY03}	[TP0268-TP0334 (0.739808)]
COG0457	COG1426	all0889	all0889	All0889 protein {UniProtKB/TrEMBL:Q8YYG1}	all3872	all3872	All3872 protein {UniProtKB/TrEMBL:Q8YQF9}	[TP0268-TP0334 (0.739808)]
COG0457	COG1426	alr3017	alr3017	Alr3017 protein {UniProtKB/TrEMBL:Q8YSR7}	alr1052	alr1052	Alr1052 protein {UniProtKB/TrEMBL:Q8YY03}	[TP0268-TP0334 (0.739808)]
COG0457	COG1426	alr3430	alr3430	Alr3430 protein {UniProtKB/TrEMBL:Q8YRL6}	alr1052	alr1052	Alr1052 protein {UniProtKB/TrEMBL:Q8YY03}	[TP0268-TP0334 (0.739808)]
COG0457	COG1426	all2487	all2487	All2487 protein {UniProtKB/TrEMBL:Q8YU67}	alr1052	alr1052	Alr1052 protein {UniProtKB/TrEMBL:Q8YY03}	[TP0268-TP0334 (0.739808)]
COG0457	COG1426	all4659	all4659	All4659 protein {UniProtKB/TrEMBL:Q8YNA8}	all3872	all3872	All3872 protein {UniProtKB/TrEMBL:Q8YQF9}	[TP0268-TP0334 (0.739808)]
COG0457	COG1426	alr1081	alr1081	Alr1081 protein {UniProtKB/TrEMBL:Q8YXX6}	all3872	all3872	All3872 protein {UniProtKB/TrEMBL:Q8YQF9}	[TP0268-TP0334 (0.739808)]
COG0457	COG1426	all0443	all0443	All0443 protein {UniProtKB/TrEMBL:Q8YZL4}	alr1052	alr1052	Alr1052 protein {UniProtKB/TrEMBL:Q8YY03}	[TP0268-TP0334 (0.739808)]
COG0457	COG1426	alr0622	alr0622	Alr0622 protein {UniProtKB/TrEMBL:Q8YZ65}	alr1052	alr1052	Alr1052 protein {UniProtKB/TrEMBL:Q8YY03}	[TP0268-TP0334 (0.739808)]
COG0457	COG1426	all1466	all1466	Kinesin light chain {UniProtKB/TrEMBL:Q8YWX8}	all3872	all3872	All3872 protein {UniProtKB/TrEMBL:Q8YQF9}	[TP0268-TP0334 (0.739808)]
COG0457	COG1426	alr3607	alr3607	Alr3607 protein {UniProtKB/TrEMBL:Q8YR43}	all3872	all3872	All3872 protein {UniProtKB/TrEMBL:Q8YQF9}	[TP0268-TP0334 (0.739808)]
COG0457	COG1426	alr1799	alr1799	Alr1799 protein {UniProtKB/TrEMBL:Q8YW17}	all3872	all3872	All3872 protein {UniProtKB/TrEMBL:Q8YQF9}	[TP0268-TP0334 (0.739808)]
COG0457	COG1426	alr1799	alr1799	Alr1799 protein {UniProtKB/TrEMBL:Q8YW17}	alr1052	alr1052	Alr1052 protein {UniProtKB/TrEMBL:Q8YY03}	[TP0268-TP0334 (0.739808)]
COG0457	COG1426	all3780	all3780	All3780 protein {UniProtKB/TrEMBL:Q8YQP0}	all3872	all3872	All3872 protein {UniProtKB/TrEMBL:Q8YQF9}	[TP0268-TP0334 (0.739808)]
COG0457	COG1426	alr3584	alr3584	Alr3584 protein {UniProtKB/TrEMBL:Q8YR66}	all3872	all3872	All3872 protein {UniProtKB/TrEMBL:Q8YQF9}	[TP0268-TP0334 (0.739808)]
COG0457	COG1426	all4659	all4659	All4659 protein {UniProtKB/TrEMBL:Q8YNA8}	alr1052	alr1052	Alr1052 protein {UniProtKB/TrEMBL:Q8YY03}	[TP0268-TP0334 (0.739808)]
COG0457	COG1426	alr3607	alr3607	Alr3607 protein {UniProtKB/TrEMBL:Q8YR43}	alr1052	alr1052	Alr1052 protein {UniProtKB/TrEMBL:Q8YY03}	[TP0268-TP0334 (0.739808)]
COG0457	COG1426	all4981	all4981	All4981 protein {UniProtKB/TrEMBL:Q8YMF3}	all3872	all3872	All3872 protein {UniProtKB/TrEMBL:Q8YQF9}	[TP0268-TP0334 (0.739808)]
COG0457	COG1426	alr1548	alr1548	Alr1548 protein {UniProtKB/TrEMBL:Q8YWQ6}	all3872	all3872	All3872 protein {UniProtKB/TrEMBL:Q8YQF9}	[TP0268-TP0334 (0.739808)]
COG0457	COG1426	all3838	all3838	All3838 protein {UniProtKB/TrEMBL:Q8YQI5}	all3872	all3872	All3872 protein {UniProtKB/TrEMBL:Q8YQF9}	[TP0268-TP0334 (0.739808)]
COG0457	COG1426	alr1548	alr1548	Alr1548 protein {UniProtKB/TrEMBL:Q8YWQ6}	alr1052	alr1052	Alr1052 protein {UniProtKB/TrEMBL:Q8YY03}	[TP0268-TP0334 (0.739808)]
COG0457	COG1426	all3237	all3237	All3237 protein {UniProtKB/TrEMBL:Q8YS54}	alr1052	alr1052	Alr1052 protein {UniProtKB/TrEMBL:Q8YY03}	[TP0268-TP0334 (0.739808)]
COG0457	COG1426	alr1677	alr1677	Alr1677 protein {UniProtKB/TrEMBL:Q8YWD6}	all3872	all3872	All3872 protein {UniProtKB/TrEMBL:Q8YQF9}	[TP0268-TP0334 (0.739808)]
COG0457	COG1426	all1466	all1466	Kinesin light chain {UniProtKB/TrEMBL:Q8YWX8}	alr1052	alr1052	Alr1052 protein {UniProtKB/TrEMBL:Q8YY03}	[TP0268-TP0334 (0.739808)]
COG0457	COG1426	all4382	all4382	All4382 protein {UniProtKB/TrEMBL:Q8YP20}	alr1052	alr1052	Alr1052 protein {UniProtKB/TrEMBL:Q8YY03}	[TP0268-TP0334 (0.739808)]
COG0457	COG1426	all2487	all2487	All2487 protein {UniProtKB/TrEMBL:Q8YU67}	all3872	all3872	All3872 protein {UniProtKB/TrEMBL:Q8YQF9}	[TP0268-TP0334 (0.739808)]
COG0457	COG1426	alr3807	alr3807	Alr3807 protein {UniProtKB/TrEMBL:Q8YQL4}	all3872	all3872	All3872 protein {UniProtKB/TrEMBL:Q8YQF9}	[TP0268-TP0334 (0.739808)]
COG0457	COG1426	all3083	all3083	All3083 protein {UniProtKB/TrEMBL:Q8YSK2}	all3872	all3872	All3872 protein {UniProtKB/TrEMBL:Q8YQF9}	[TP0268-TP0334 (0.739808)]
COG0457	COG1426	AP003602_GR_91042-91719	BAB77243.1	All7600 protein {UniProtKB/TrEMBL:Q8ZSB1}	alr1052	alr1052	Alr1052 protein {UniProtKB/TrEMBL:Q8YY03}	[TP0268-TP0334 (0.739808)]
COG0457	COG1426	all3237	all3237	All3237 protein {UniProtKB/TrEMBL:Q8YS54}	all3872	all3872	All3872 protein {UniProtKB/TrEMBL:Q8YQF9}	[TP0268-TP0334 (0.739808)]
COG0457	COG1426	alr0622	alr0622	Alr0622 protein {UniProtKB/TrEMBL:Q8YZ65}	all3872	all3872	All3872 protein {UniProtKB/TrEMBL:Q8YQF9}	[TP0268-TP0334 (0.739808)]
COG0457	COG1426	all4382	all4382	All4382 protein {UniProtKB/TrEMBL:Q8YP20}	all3872	all3872	All3872 protein {UniProtKB/TrEMBL:Q8YQF9}	[TP0268-TP0334 (0.739808)]
COG0457	COG1426	alr1081	alr1081	Alr1081 protein {UniProtKB/TrEMBL:Q8YXX6}	alr1052	alr1052	Alr1052 protein {UniProtKB/TrEMBL:Q8YY03}	[TP0268-TP0334 (0.739808)]
COG0457	COG1426	all3838	all3838	All3838 protein {UniProtKB/TrEMBL:Q8YQI5}	alr1052	alr1052	Alr1052 protein {UniProtKB/TrEMBL:Q8YY03}	[TP0268-TP0334 (0.739808)]
COG0457	COG1426	all4981	all4981	All4981 protein {UniProtKB/TrEMBL:Q8YMF3}	alr1052	alr1052	Alr1052 protein {UniProtKB/TrEMBL:Q8YY03}	[TP0268-TP0334 (0.739808)]
COG0457	COG1426	all1176	all1176	All1176 protein {UniProtKB/TrEMBL:Q8YXN6}	all3872	all3872	All3872 protein {UniProtKB/TrEMBL:Q8YQF9}	[TP0268-TP0334 (0.739808)]
COG0457	COG1426	all2893	all2893	All2893 protein {UniProtKB/TrEMBL:Q8YT33}	alr1052	alr1052	Alr1052 protein {UniProtKB/TrEMBL:Q8YY03}	[TP0268-TP0334 (0.739808)]
COG0457	COG1426	AP003602_GR_91042-91719	BAB77243.1	All7600 protein {UniProtKB/TrEMBL:Q8ZSB1}	all3872	all3872	All3872 protein {UniProtKB/TrEMBL:Q8YQF9}	[TP0268-TP0334 (0.739808)]
COG1196	COG5401	alr1128	alr1128	Chromosome segregation protein	alr5055	alr5055	Alr5055 protein {UniProtKB/TrEMBL:Q8YM81}	[TP0367-TP0832 (0.50839365)]
COG0192	COG0217	all3244	all3244	S-adenosylmethionine synthetase	all4276	all4276	Hypothetical UPF0082 protein All4276	[TP0794-TP0474 (0.71912634)]
COG0192	COG0217	alr4124	alr4124	S-adenosylmethionine synthetase	all4276	all4276	Hypothetical UPF0082 protein All4276	[TP0794-TP0474 (0.71912634)]
COG1122	COG1432	alr3946	cbiO	Cobalt import ATP-binding protein cbiO	alr4839	alr4839	Alr4839 protein {UniProtKB/TrEMBL:Q8YMT8}	[TP0227-TP0894 (0.7171434)]
COG1122	COG1432	all4546	all4546	ABC transporter ATP-binding protein	all4729	all4729	All4729 protein {UniProtKB/TrEMBL:Q8YN41}	[TP0227-TP0894 (0.7171434)]
COG1122	COG1432	all1547	all1547	ATP-binding protein of ABC transporter	alr4839	alr4839	Alr4839 protein {UniProtKB/TrEMBL:Q8YMT8}	[TP0227-TP0894 (0.7171434)]
COG1122	COG1432	alr3949	alr3949	Cobalt transport ATP-binding protein	all0232	all0232	All0232 protein {UniProtKB/TrEMBL:Q8Z069}	[TP0227-TP0894 (0.7171434)]
COG1122	COG1432	all1547	all1547	ATP-binding protein of ABC transporter	all0232	all0232	All0232 protein {UniProtKB/TrEMBL:Q8Z069}	[TP0227-TP0894 (0.7171434)]
COG1122	COG1432	alr3949	alr3949	Cobalt transport ATP-binding protein	alr4839	alr4839	Alr4839 protein {UniProtKB/TrEMBL:Q8YMT8}	[TP0227-TP0894 (0.7171434)]
COG1122	COG1432	alr3949	alr3949	Cobalt transport ATP-binding protein	all4729	all4729	All4729 protein {UniProtKB/TrEMBL:Q8YN41}	[TP0227-TP0894 (0.7171434)]
COG1122	COG1432	all1547	all1547	ATP-binding protein of ABC transporter	all4729	all4729	All4729 protein {UniProtKB/TrEMBL:Q8YN41}	[TP0227-TP0894 (0.7171434)]
COG1122	COG1432	alr3946	cbiO	Cobalt import ATP-binding protein cbiO	all4729	all4729	All4729 protein {UniProtKB/TrEMBL:Q8YN41}	[TP0227-TP0894 (0.7171434)]
COG1122	COG1432	all4546	all4546	ABC transporter ATP-binding protein	all0232	all0232	All0232 protein {UniProtKB/TrEMBL:Q8Z069}	[TP0227-TP0894 (0.7171434)]
COG1122	COG1432	all4546	all4546	ABC transporter ATP-binding protein	alr4839	alr4839	Alr4839 protein {UniProtKB/TrEMBL:Q8YMT8}	[TP0227-TP0894 (0.7171434)]
COG1122	COG1432	alr3946	cbiO	Cobalt import ATP-binding protein cbiO	all0232	all0232	All0232 protein {UniProtKB/TrEMBL:Q8Z069}	[TP0227-TP0894 (0.7171434)]
COG0201	COG2239	all4197	all4197	Preprotein translocase SecY subunit	all5184	all5184	Mg2+ transport protein {UniProtKB/TrEMBL:Q8YLW2}	[TP0208-TP0917 (0.5527395)]
COG0201	COG2239	all4197	all4197	Preprotein translocase SecY subunit	all1682	all1682	All1682 protein {UniProtKB/TrEMBL:Q8YWD1}	[TP0208-TP0917 (0.5527395)]
COG0860	COG1214	alr0093	alr0093	N-acetylmuramoyl-L-alanine amidase	alr3138	alr3138	Alr3138 protein {UniProtKB/TrEMBL:Q8YSF0}	[TP0247-TP0876 (0.6334264)]
COG0860	COG1214	all4998	all4998	N-acetylmuramoyl-L-alanine amidase-related	alr3138	alr3138	Alr3138 protein {UniProtKB/TrEMBL:Q8YSF0}	[TP0247-TP0876 (0.6334264)]
COG0860	COG1214	all1140	all1140	All1140 protein {UniProtKB/TrEMBL:Q8YXS1}	alr3138	alr3138	Alr3138 protein {UniProtKB/TrEMBL:Q8YSF0}	[TP0247-TP0876 (0.6334264)]
COG0860	COG1214	alr0092	alr0092	N-acetylmuramoyl-L-alanine amidase	alr3138	alr3138	Alr3138 protein {UniProtKB/TrEMBL:Q8YSF0}	[TP0247-TP0876 (0.6334264)]
COG0860	COG1214	all4999	all4999	N-acetylmuramoyl-L-alanine amidase	alr3138	alr3138	Alr3138 protein {UniProtKB/TrEMBL:Q8YSF0}	[TP0247-TP0876 (0.6334264)]
COG0860	COG1214	all4070	all4070	All4070 protein {UniProtKB/TrEMBL:Q8YPX0}	alr3138	alr3138	Alr3138 protein {UniProtKB/TrEMBL:Q8YSF0}	[TP0247-TP0876 (0.6334264)]
COG0477	COG0845	all4614	all4614	All4614 protein {UniProtKB/TrEMBL:Q8YNF2}	alr0445	alr0445	Alr0445 protein {UniProtKB/TrEMBL:Q8YZL2}	[TP0840-TP0965 (0.8653204)]
COG0477	COG0845	all4285	all4285	All4285 protein {UniProtKB/TrEMBL:Q8YPB3}	all0809	all0809	All0809 protein {UniProtKB/TrEMBL:Q8YYN7}	[TP0840-TP0965 (0.8653204)]
COG0477	COG0845	all2673	all2673	All2673 protein {UniProtKB/TrEMBL:Q8YTP1}	all5304	all5304	All5304 protein {UniProtKB/TrEMBL:Q8YLJ4}	[TP0840-TP0965 (0.8653204)]
COG0477	COG0845	alr3381	alr3381	Alr3381 protein {UniProtKB/TrEMBL:Q8YRR2}	alr7298	alr7298	Alr7298 protein {UniProtKB/TrEMBL:Q8YKJ7}	[TP0840-TP0965 (0.8653204)]
COG0477	COG0845	all0371	all0371	All0371 protein {UniProtKB/TrEMBL:Q8YZT6}	alr1505	alr1505	Alr1505 protein {UniProtKB/TrEMBL:Q8YWT9}	[TP0840-TP0965 (0.8653204)]
COG0477	COG0845	AP003602_GR_124658-126049	BAB77272.1	Nickel resistance protein	alr1501	alr1501	Alr1501 protein {UniProtKB/TrEMBL:Q8YWU3}	[TP0840-TP0965 (0.8653204)]
COG0477	COG0845	all4025	all4025	All4025 protein {UniProtKB/TrEMBL:Q8YQ15}	alr1501	alr1501	Alr1501 protein {UniProtKB/TrEMBL:Q8YWU3}	[TP0840-TP0965 (0.8653204)]
COG0477	COG0845	alr3381	alr3381	Alr3381 protein {UniProtKB/TrEMBL:Q8YRR2}	all5347	all5347	All5347 protein {UniProtKB/TrEMBL:Q8YLF1}	[TP0840-TP0965 (0.8653204)]
COG0477	COG0845	all0391	all0391	All0391 protein {UniProtKB/TrEMBL:Q8YZR6}	all2022	all2022	All2022 protein {UniProtKB/TrEMBL:Q8YVF6}	[TP0840-TP0965 (0.8653204)]
COG0477	COG0845	all4285	all4285	All4285 protein {UniProtKB/TrEMBL:Q8YPB3}	alr0451	alr0451	Alr0451 protein {UniProtKB/TrEMBL:Q8YZK6}	[TP0840-TP0965 (0.8653204)]
COG0477	COG0845	AP003602_GR_124658-126049	BAB77272.1	Nickel resistance protein	BA000020_GR_344401-345903	BAB77072.1	Hemolysin secretion protein	[TP0840-TP0965 (0.8653204)]
COG0477	COG0845	AP003602_GR_121593-122792	BAB77270.1	All7627 protein {UniProtKB/TrEMBL:Q8ZS85}	BA000020_GR_344401-345903	BAB77072.1	Hemolysin secretion protein	[TP0840-TP0965 (0.8653204)]
COG0477	COG0845	alr2215	alr2215	Alr2215 protein {UniProtKB/TrEMBL:Q8YUW6}	alr5293	alr5293	Alr5293 protein {UniProtKB/TrEMBL:Q8YLK5}	[TP0840-TP0965 (0.8653204)]
COG0477	COG0845	all2904	all2904	All2904 protein {UniProtKB/TrEMBL:Q8YT23}	all2675	all2675	All2675 protein {UniProtKB/TrEMBL:Q8YTN9}	[TP0840-TP0965 (0.8653204)]
COG0477	COG0845	alr3381	alr3381	Alr3381 protein {UniProtKB/TrEMBL:Q8YRR2}	BA000020_GR_344401-345903	BAB77072.1	Hemolysin secretion protein	[TP0840-TP0965 (0.8653204)]
COG0477	COG0845	alr2363	alr2363	Alr2363 protein {UniProtKB/TrEMBL:Q8YUI3}	BA000020_GR_344401-345903	BAB77072.1	Hemolysin secretion protein	[TP0840-TP0965 (0.8653204)]
COG0477	COG0845	alr2434	alr2434	Alr2434 protein {UniProtKB/TrEMBL:Q8YUB8}	alr5148	alr5148	Alr5148 protein {UniProtKB/TrEMBL:Q8YLZ4}	[TP0840-TP0965 (0.8653204)]
COG0477	COG0845	all4614	all4614	All4614 protein {UniProtKB/TrEMBL:Q8YNF2}	alr3647	alr3647	Alr3647 protein {UniProtKB/TrEMBL:Q8YR11}	[TP0840-TP0965 (0.8653204)]
COG0477	COG0845	all2673	all2673	All2673 protein {UniProtKB/TrEMBL:Q8YTP1}	AP003602_GR_111288-113000	BAB77262.1	All7619 protein {UniProtKB/TrEMBL:Q8ZS93}	[TP0840-TP0965 (0.8653204)]
COG0477	COG0845	all0371	all0371	All0371 protein {UniProtKB/TrEMBL:Q8YZT6}	AP003602_GR_111288-113000	BAB77262.1	All7619 protein {UniProtKB/TrEMBL:Q8ZS93}	[TP0840-TP0965 (0.8653204)]
COG0477	COG0845	alr2434	alr2434	Alr2434 protein {UniProtKB/TrEMBL:Q8YUB8}	alr0451	alr0451	Alr0451 protein {UniProtKB/TrEMBL:Q8YZK6}	[TP0840-TP0965 (0.8653204)]
COG0477	COG0845	alr2434	alr2434	Alr2434 protein {UniProtKB/TrEMBL:Q8YUB8}	all7010	all7010	All7010 protein {UniProtKB/TrEMBL:Q8YLC5}	[TP0840-TP0965 (0.8653204)]
COG0477	COG0845	all2904	all2904	All2904 protein {UniProtKB/TrEMBL:Q8YT23}	alr1928	alr1928	Alr1928 protein {UniProtKB/TrEMBL:Q8YVP6}	[TP0840-TP0965 (0.8653204)]
COG0477	COG0845	all0371	all0371	All0371 protein {UniProtKB/TrEMBL:Q8YZT6}	alr1928	alr1928	Alr1928 protein {UniProtKB/TrEMBL:Q8YVP6}	[TP0840-TP0965 (0.8653204)]
COG0477	COG0845	alr4533	alr4533	Alr4533 protein {UniProtKB/TrEMBL:Q8YNN1}	all2022	all2022	All2022 protein {UniProtKB/TrEMBL:Q8YVF6}	[TP0840-TP0965 (0.8653204)]
COG0477	COG0845	alr2188	alr2188	Alr2188 protein {UniProtKB/TrEMBL:Q8YUZ3}	alr7298	alr7298	Alr7298 protein {UniProtKB/TrEMBL:Q8YKJ7}	[TP0840-TP0965 (0.8653204)]
COG0477	COG0845	all0371	all0371	All0371 protein {UniProtKB/TrEMBL:Q8YZT6}	alr4240	alr4240	RTX toxin transporter {UniProtKB/TrEMBL:Q8YPF4}	[TP0840-TP0965 (0.8653204)]
COG0477	COG0845	all4614	all4614	All4614 protein {UniProtKB/TrEMBL:Q8YNF2}	alr7298	alr7298	Alr7298 protein {UniProtKB/TrEMBL:Q8YKJ7}	[TP0840-TP0965 (0.8653204)]
COG0477	COG0845	all0371	all0371	All0371 protein {UniProtKB/TrEMBL:Q8YZT6}	alr5148	alr5148	Alr5148 protein {UniProtKB/TrEMBL:Q8YLZ4}	[TP0840-TP0965 (0.8653204)]
COG0477	COG0845	all1711	all1711	All1711 protein {UniProtKB/TrEMBL:Q8YWA4}	alr5148	alr5148	Alr5148 protein {UniProtKB/TrEMBL:Q8YLZ4}	[TP0840-TP0965 (0.8653204)]
COG0477	COG0845	all0371	all0371	All0371 protein {UniProtKB/TrEMBL:Q8YZT6}	BA000020_GR_344401-345903	BAB77072.1	Hemolysin secretion protein	[TP0840-TP0965 (0.8653204)]
COG0477	COG0845	AP003602_GR_124658-126049	BAB77272.1	Nickel resistance protein	all0809	all0809	All0809 protein {UniProtKB/TrEMBL:Q8YYN7}	[TP0840-TP0965 (0.8653204)]
COG0477	COG0845	alr3381	alr3381	Alr3381 protein {UniProtKB/TrEMBL:Q8YRR2}	alr4280	alr4280	Alr4280 protein {UniProtKB/TrEMBL:Q8YPB8}	[TP0840-TP0965 (0.8653204)]
COG0477	COG0845	all4025	all4025	All4025 protein {UniProtKB/TrEMBL:Q8YQ15}	alr4973	alr4973	Alr4973 protein {UniProtKB/TrEMBL:Q8YMG1}	[TP0840-TP0965 (0.8653204)]
COG0477	COG0845	all4025	all4025	All4025 protein {UniProtKB/TrEMBL:Q8YQ15}	all3144	all3144	All3144 protein {UniProtKB/TrEMBL:Q8YSE4}	[TP0840-TP0965 (0.8653204)]
COG0477	COG0845	all4614	all4614	All4614 protein {UniProtKB/TrEMBL:Q8YNF2}	all2675	all2675	All2675 protein {UniProtKB/TrEMBL:Q8YTN9}	[TP0840-TP0965 (0.8653204)]
COG0477	COG0845	alr2188	alr2188	Alr2188 protein {UniProtKB/TrEMBL:Q8YUZ3}	alr1505	alr1505	Alr1505 protein {UniProtKB/TrEMBL:Q8YWT9}	[TP0840-TP0965 (0.8653204)]
COG0477	COG0845	all1711	all1711	All1711 protein {UniProtKB/TrEMBL:Q8YWA4}	all2675	all2675	All2675 protein {UniProtKB/TrEMBL:Q8YTN9}	[TP0840-TP0965 (0.8653204)]
COG0477	COG0845	alr3381	alr3381	Alr3381 protein {UniProtKB/TrEMBL:Q8YRR2}	alr3710	alr3710	Heterocyst specific ABC-transporter, membrane	[TP0840-TP0965 (0.8653204)]
COG0477	COG0845	AP003602_GR_121593-122792	BAB77270.1	All7627 protein {UniProtKB/TrEMBL:Q8ZS85}	alr1501	alr1501	Alr1501 protein {UniProtKB/TrEMBL:Q8YWU3}	[TP0840-TP0965 (0.8653204)]
COG0477	COG0845	all0371	all0371	All0371 protein {UniProtKB/TrEMBL:Q8YZT6}	all7010	all7010	All7010 protein {UniProtKB/TrEMBL:Q8YLC5}	[TP0840-TP0965 (0.8653204)]
COG0477	COG0845	all1641	all1641	All1641 protein {UniProtKB/TrEMBL:Q8YWH2}	all2675	all2675	All2675 protein {UniProtKB/TrEMBL:Q8YTN9}	[TP0840-TP0965 (0.8653204)]
COG0477	COG0845	all4025	all4025	All4025 protein {UniProtKB/TrEMBL:Q8YQ15}	all5347	all5347	All5347 protein {UniProtKB/TrEMBL:Q8YLF1}	[TP0840-TP0965 (0.8653204)]
COG0477	COG0845	all4285	all4285	All4285 protein {UniProtKB/TrEMBL:Q8YPB3}	BA000020_GR_344401-345903	BAB77072.1	Hemolysin secretion protein	[TP0840-TP0965 (0.8653204)]
COG0477	COG0845	all2904	all2904	All2904 protein {UniProtKB/TrEMBL:Q8YT23}	alr4240	alr4240	RTX toxin transporter {UniProtKB/TrEMBL:Q8YPF4}	[TP0840-TP0965 (0.8653204)]
COG0477	COG0845	all4025	all4025	All4025 protein {UniProtKB/TrEMBL:Q8YQ15}	all2675	all2675	All2675 protein {UniProtKB/TrEMBL:Q8YTN9}	[TP0840-TP0965 (0.8653204)]
COG0477	COG0845	all4614	all4614	All4614 protein {UniProtKB/TrEMBL:Q8YNF2}	alr3710	alr3710	Heterocyst specific ABC-transporter, membrane	[TP0840-TP0965 (0.8653204)]
COG0477	COG0845	all0391	all0391	All0391 protein {UniProtKB/TrEMBL:Q8YZR6}	alr1501	alr1501	Alr1501 protein {UniProtKB/TrEMBL:Q8YWU3}	[TP0840-TP0965 (0.8653204)]
COG0477	COG0845	AP003602_GR_124658-126049	BAB77272.1	Nickel resistance protein	alr3647	alr3647	Alr3647 protein {UniProtKB/TrEMBL:Q8YR11}	[TP0840-TP0965 (0.8653204)]
COG0477	COG0845	all0391	all0391	All0391 protein {UniProtKB/TrEMBL:Q8YZR6}	all0809	all0809	All0809 protein {UniProtKB/TrEMBL:Q8YYN7}	[TP0840-TP0965 (0.8653204)]
COG0477	COG0845	alr2434	alr2434	Alr2434 protein {UniProtKB/TrEMBL:Q8YUB8}	all2652	all2652	All2652 protein {UniProtKB/TrEMBL:Q8YTR1}	[TP0840-TP0965 (0.8653204)]
COG0477	COG0845	alr4533	alr4533	Alr4533 protein {UniProtKB/TrEMBL:Q8YNN1}	alr0445	alr0445	Alr0445 protein {UniProtKB/TrEMBL:Q8YZL2}	[TP0840-TP0965 (0.8653204)]
COG0477	COG0845	all0391	all0391	All0391 protein {UniProtKB/TrEMBL:Q8YZR6}	all2675	all2675	All2675 protein {UniProtKB/TrEMBL:Q8YTN9}	[TP0840-TP0965 (0.8653204)]
COG0477	COG0845	all2904	all2904	All2904 protein {UniProtKB/TrEMBL:Q8YT23}	BA000020_GR_344401-345903	BAB77072.1	Hemolysin secretion protein	[TP0840-TP0965 (0.8653204)]
COG0477	COG0845	all4462	all4462	All4462 protein {UniProtKB/TrEMBL:Q8YNU9}	alr1928	alr1928	Alr1928 protein {UniProtKB/TrEMBL:Q8YVP6}	[TP0840-TP0965 (0.8653204)]
COG0477	COG0845	alr2215	alr2215	Alr2215 protein {UniProtKB/TrEMBL:Q8YUW6}	all2675	all2675	All2675 protein {UniProtKB/TrEMBL:Q8YTN9}	[TP0840-TP0965 (0.8653204)]
COG0477	COG0845	all4025	all4025	All4025 protein {UniProtKB/TrEMBL:Q8YQ15}	alr0445	alr0445	Alr0445 protein {UniProtKB/TrEMBL:Q8YZL2}	[TP0840-TP0965 (0.8653204)]
COG0477	COG0845	alr2434	alr2434	Alr2434 protein {UniProtKB/TrEMBL:Q8YUB8}	alr4240	alr4240	RTX toxin transporter {UniProtKB/TrEMBL:Q8YPF4}	[TP0840-TP0965 (0.8653204)]
COG0477	COG0845	alr1096	alr1096	Multidrug-efflux transporter	alr1505	alr1505	Alr1505 protein {UniProtKB/TrEMBL:Q8YWT9}	[TP0840-TP0965 (0.8653204)]
COG0477	COG0845	all4614	all4614	All4614 protein {UniProtKB/TrEMBL:Q8YNF2}	alr4240	alr4240	RTX toxin transporter {UniProtKB/TrEMBL:Q8YPF4}	[TP0840-TP0965 (0.8653204)]
COG0477	COG0845	alr2188	alr2188	Alr2188 protein {UniProtKB/TrEMBL:Q8YUZ3}	AP003602_GR_111288-113000	BAB77262.1	All7619 protein {UniProtKB/TrEMBL:Q8ZS93}	[TP0840-TP0965 (0.8653204)]
COG0477	COG0845	all4025	all4025	All4025 protein {UniProtKB/TrEMBL:Q8YQ15}	all0809	all0809	All0809 protein {UniProtKB/TrEMBL:Q8YYN7}	[TP0840-TP0965 (0.8653204)]
COG0477	COG0845	alr4176	alr4176	Alr4176 protein {UniProtKB/TrEMBL:Q8YPL8}	alr4240	alr4240	RTX toxin transporter {UniProtKB/TrEMBL:Q8YPF4}	[TP0840-TP0965 (0.8653204)]
COG0477	COG0845	all1711	all1711	All1711 protein {UniProtKB/TrEMBL:Q8YWA4}	alr4240	alr4240	RTX toxin transporter {UniProtKB/TrEMBL:Q8YPF4}	[TP0840-TP0965 (0.8653204)]
COG0477	COG0845	alr2363	alr2363	Alr2363 protein {UniProtKB/TrEMBL:Q8YUI3}	alr0445	alr0445	Alr0445 protein {UniProtKB/TrEMBL:Q8YZL2}	[TP0840-TP0965 (0.8653204)]
COG0477	COG0845	all4462	all4462	All4462 protein {UniProtKB/TrEMBL:Q8YNU9}	all2652	all2652	All2652 protein {UniProtKB/TrEMBL:Q8YTR1}	[TP0840-TP0965 (0.8653204)]
COG0477	COG0845	all0391	all0391	All0391 protein {UniProtKB/TrEMBL:Q8YZR6}	alr4240	alr4240	RTX toxin transporter {UniProtKB/TrEMBL:Q8YPF4}	[TP0840-TP0965 (0.8653204)]
COG0477	COG0845	alr2188	alr2188	Alr2188 protein {UniProtKB/TrEMBL:Q8YUZ3}	alr0445	alr0445	Alr0445 protein {UniProtKB/TrEMBL:Q8YZL2}	[TP0840-TP0965 (0.8653204)]
COG0477	COG0845	alr2363	alr2363	Alr2363 protein {UniProtKB/TrEMBL:Q8YUI3}	all2652	all2652	All2652 protein {UniProtKB/TrEMBL:Q8YTR1}	[TP0840-TP0965 (0.8653204)]
COG0477	COG0845	alr2215	alr2215	Alr2215 protein {UniProtKB/TrEMBL:Q8YUW6}	all5347	all5347	All5347 protein {UniProtKB/TrEMBL:Q8YLF1}	[TP0840-TP0965 (0.8653204)]
COG0477	COG0845	all2673	all2673	All2673 protein {UniProtKB/TrEMBL:Q8YTP1}	alr1928	alr1928	Alr1928 protein {UniProtKB/TrEMBL:Q8YVP6}	[TP0840-TP0965 (0.8653204)]
COG0477	COG0845	alr3381	alr3381	Alr3381 protein {UniProtKB/TrEMBL:Q8YRR2}	alr0451	alr0451	Alr0451 protein {UniProtKB/TrEMBL:Q8YZK6}	[TP0840-TP0965 (0.8653204)]
COG0477	COG0845	all0391	all0391	All0391 protein {UniProtKB/TrEMBL:Q8YZR6}	alr5148	alr5148	Alr5148 protein {UniProtKB/TrEMBL:Q8YLZ4}	[TP0840-TP0965 (0.8653204)]
COG0477	COG0845	alr4176	alr4176	Alr4176 protein {UniProtKB/TrEMBL:Q8YPL8}	alr7298	alr7298	Alr7298 protein {UniProtKB/TrEMBL:Q8YKJ7}	[TP0840-TP0965 (0.8653204)]
COG0477	COG0845	alr4176	alr4176	Alr4176 protein {UniProtKB/TrEMBL:Q8YPL8}	alr4973	alr4973	Alr4973 protein {UniProtKB/TrEMBL:Q8YMG1}	[TP0840-TP0965 (0.8653204)]
COG0477	COG0845	AP003602_GR_124658-126049	BAB77272.1	Nickel resistance protein	alr5293	alr5293	Alr5293 protein {UniProtKB/TrEMBL:Q8YLK5}	[TP0840-TP0965 (0.8653204)]
COG0477	COG0845	all2904	all2904	All2904 protein {UniProtKB/TrEMBL:Q8YT23}	alr1505	alr1505	Alr1505 protein {UniProtKB/TrEMBL:Q8YWT9}	[TP0840-TP0965 (0.8653204)]
COG0477	COG0845	alr2188	alr2188	Alr2188 protein {UniProtKB/TrEMBL:Q8YUZ3}	all2652	all2652	All2652 protein {UniProtKB/TrEMBL:Q8YTR1}	[TP0840-TP0965 (0.8653204)]
COG0477	COG0845	alr2363	alr2363	Alr2363 protein {UniProtKB/TrEMBL:Q8YUI3}	alr5148	alr5148	Alr5148 protein {UniProtKB/TrEMBL:Q8YLZ4}	[TP0840-TP0965 (0.8653204)]
COG0477	COG0845	all4285	all4285	All4285 protein {UniProtKB/TrEMBL:Q8YPB3}	AP003602_GR_111288-113000	BAB77262.1	All7619 protein {UniProtKB/TrEMBL:Q8ZS93}	[TP0840-TP0965 (0.8653204)]
COG0477	COG0845	alr2363	alr2363	Alr2363 protein {UniProtKB/TrEMBL:Q8YUI3}	alr4280	alr4280	Alr4280 protein {UniProtKB/TrEMBL:Q8YPB8}	[TP0840-TP0965 (0.8653204)]
COG0477	COG0845	all0371	all0371	All0371 protein {UniProtKB/TrEMBL:Q8YZT6}	alr0445	alr0445	Alr0445 protein {UniProtKB/TrEMBL:Q8YZL2}	[TP0840-TP0965 (0.8653204)]
COG0477	COG0845	all1641	all1641	All1641 protein {UniProtKB/TrEMBL:Q8YWH2}	alr1505	alr1505	Alr1505 protein {UniProtKB/TrEMBL:Q8YWT9}	[TP0840-TP0965 (0.8653204)]
COG0477	COG0845	alr4533	alr4533	Alr4533 protein {UniProtKB/TrEMBL:Q8YNN1}	alr4973	alr4973	Alr4973 protein {UniProtKB/TrEMBL:Q8YMG1}	[TP0840-TP0965 (0.8653204)]
COG0477	COG0845	AP003602_GR_121593-122792	BAB77270.1	All7627 protein {UniProtKB/TrEMBL:Q8ZS85}	alr7298	alr7298	Alr7298 protein {UniProtKB/TrEMBL:Q8YKJ7}	[TP0840-TP0965 (0.8653204)]
COG0477	COG0845	alr2363	alr2363	Alr2363 protein {UniProtKB/TrEMBL:Q8YUI3}	all5347	all5347	All5347 protein {UniProtKB/TrEMBL:Q8YLF1}	[TP0840-TP0965 (0.8653204)]
COG0477	COG0845	AP003602_GR_121593-122792	BAB77270.1	All7627 protein {UniProtKB/TrEMBL:Q8ZS85}	alr5293	alr5293	Alr5293 protein {UniProtKB/TrEMBL:Q8YLK5}	[TP0840-TP0965 (0.8653204)]
COG0477	COG0845	all1711	all1711	All1711 protein {UniProtKB/TrEMBL:Q8YWA4}	all0809	all0809	All0809 protein {UniProtKB/TrEMBL:Q8YYN7}	[TP0840-TP0965 (0.8653204)]
COG0477	COG0845	all4462	all4462	All4462 protein {UniProtKB/TrEMBL:Q8YNU9}	alr3710	alr3710	Heterocyst specific ABC-transporter, membrane	[TP0840-TP0965 (0.8653204)]
COG0477	COG0845	all4462	all4462	All4462 protein {UniProtKB/TrEMBL:Q8YNU9}	alr1501	alr1501	Alr1501 protein {UniProtKB/TrEMBL:Q8YWU3}	[TP0840-TP0965 (0.8653204)]
COG0477	COG0845	AP003602_GR_121593-122792	BAB77270.1	All7627 protein {UniProtKB/TrEMBL:Q8ZS85}	all5304	all5304	All5304 protein {UniProtKB/TrEMBL:Q8YLJ4}	[TP0840-TP0965 (0.8653204)]
COG0477	COG0845	alr2363	alr2363	Alr2363 protein {UniProtKB/TrEMBL:Q8YUI3}	alr1928	alr1928	Alr1928 protein {UniProtKB/TrEMBL:Q8YVP6}	[TP0840-TP0965 (0.8653204)]
COG0477	COG0845	all1641	all1641	All1641 protein {UniProtKB/TrEMBL:Q8YWH2}	all3144	all3144	All3144 protein {UniProtKB/TrEMBL:Q8YSE4}	[TP0840-TP0965 (0.8653204)]
COG0477	COG0845	all2673	all2673	All2673 protein {UniProtKB/TrEMBL:Q8YTP1}	all2675	all2675	All2675 protein {UniProtKB/TrEMBL:Q8YTN9}	[TP0840-TP0965 (0.8653204)]
COG0477	COG0845	alr4533	alr4533	Alr4533 protein {UniProtKB/TrEMBL:Q8YNN1}	all7010	all7010	All7010 protein {UniProtKB/TrEMBL:Q8YLC5}	[TP0840-TP0965 (0.8653204)]
COG0477	COG0845	alr4533	alr4533	Alr4533 protein {UniProtKB/TrEMBL:Q8YNN1}	alr4280	alr4280	Alr4280 protein {UniProtKB/TrEMBL:Q8YPB8}	[TP0840-TP0965 (0.8653204)]
COG0477	COG0845	alr2363	alr2363	Alr2363 protein {UniProtKB/TrEMBL:Q8YUI3}	alr3647	alr3647	Alr3647 protein {UniProtKB/TrEMBL:Q8YR11}	[TP0840-TP0965 (0.8653204)]
COG0477	COG0845	all0371	all0371	All0371 protein {UniProtKB/TrEMBL:Q8YZT6}	alr4280	alr4280	Alr4280 protein {UniProtKB/TrEMBL:Q8YPB8}	[TP0840-TP0965 (0.8653204)]
COG0477	COG0845	all0371	all0371	All0371 protein {UniProtKB/TrEMBL:Q8YZT6}	all5347	all5347	All5347 protein {UniProtKB/TrEMBL:Q8YLF1}	[TP0840-TP0965 (0.8653204)]
COG0477	COG0845	AP003602_GR_124658-126049	BAB77272.1	Nickel resistance protein	alr7298	alr7298	Alr7298 protein {UniProtKB/TrEMBL:Q8YKJ7}	[TP0840-TP0965 (0.8653204)]
COG0477	COG0845	alr2215	alr2215	Alr2215 protein {UniProtKB/TrEMBL:Q8YUW6}	alr0445	alr0445	Alr0445 protein {UniProtKB/TrEMBL:Q8YZL2}	[TP0840-TP0965 (0.8653204)]
COG0477	COG0845	all2904	all2904	All2904 protein {UniProtKB/TrEMBL:Q8YT23}	alr4280	alr4280	Alr4280 protein {UniProtKB/TrEMBL:Q8YPB8}	[TP0840-TP0965 (0.8653204)]
COG0477	COG0845	alr1096	alr1096	Multidrug-efflux transporter	all7010	all7010	All7010 protein {UniProtKB/TrEMBL:Q8YLC5}	[TP0840-TP0965 (0.8653204)]
COG0477	COG0845	all2904	all2904	All2904 protein {UniProtKB/TrEMBL:Q8YT23}	alr0445	alr0445	Alr0445 protein {UniProtKB/TrEMBL:Q8YZL2}	[TP0840-TP0965 (0.8653204)]
COG0477	COG0845	all4462	all4462	All4462 protein {UniProtKB/TrEMBL:Q8YNU9}	alr5293	alr5293	Alr5293 protein {UniProtKB/TrEMBL:Q8YLK5}	[TP0840-TP0965 (0.8653204)]
COG0477	COG0845	alr2434	alr2434	Alr2434 protein {UniProtKB/TrEMBL:Q8YUB8}	alr4973	alr4973	Alr4973 protein {UniProtKB/TrEMBL:Q8YMG1}	[TP0840-TP0965 (0.8653204)]
COG0477	COG0845	all1711	all1711	All1711 protein {UniProtKB/TrEMBL:Q8YWA4}	all5304	all5304	All5304 protein {UniProtKB/TrEMBL:Q8YLJ4}	[TP0840-TP0965 (0.8653204)]
COG0477	COG0845	alr4533	alr4533	Alr4533 protein {UniProtKB/TrEMBL:Q8YNN1}	AP003602_GR_111288-113000	BAB77262.1	All7619 protein {UniProtKB/TrEMBL:Q8ZS93}	[TP0840-TP0965 (0.8653204)]
COG0477	COG0845	alr2215	alr2215	Alr2215 protein {UniProtKB/TrEMBL:Q8YUW6}	alr5148	alr5148	Alr5148 protein {UniProtKB/TrEMBL:Q8YLZ4}	[TP0840-TP0965 (0.8653204)]
COG0477	COG0845	alr2434	alr2434	Alr2434 protein {UniProtKB/TrEMBL:Q8YUB8}	all0809	all0809	All0809 protein {UniProtKB/TrEMBL:Q8YYN7}	[TP0840-TP0965 (0.8653204)]
COG0477	COG0845	all0371	all0371	All0371 protein {UniProtKB/TrEMBL:Q8YZT6}	all3144	all3144	All3144 protein {UniProtKB/TrEMBL:Q8YSE4}	[TP0840-TP0965 (0.8653204)]
COG0477	COG0845	alr4533	alr4533	Alr4533 protein {UniProtKB/TrEMBL:Q8YNN1}	all3144	all3144	All3144 protein {UniProtKB/TrEMBL:Q8YSE4}	[TP0840-TP0965 (0.8653204)]
COG0477	COG0845	alr2188	alr2188	Alr2188 protein {UniProtKB/TrEMBL:Q8YUZ3}	all2675	all2675	All2675 protein {UniProtKB/TrEMBL:Q8YTN9}	[TP0840-TP0965 (0.8653204)]
COG0477	COG0845	alr2215	alr2215	Alr2215 protein {UniProtKB/TrEMBL:Q8YUW6}	alr1505	alr1505	Alr1505 protein {UniProtKB/TrEMBL:Q8YWT9}	[TP0840-TP0965 (0.8653204)]
COG0477	COG0845	alr2363	alr2363	Alr2363 protein {UniProtKB/TrEMBL:Q8YUI3}	all0809	all0809	All0809 protein {UniProtKB/TrEMBL:Q8YYN7}	[TP0840-TP0965 (0.8653204)]
COG0477	COG0845	alr2215	alr2215	Alr2215 protein {UniProtKB/TrEMBL:Q8YUW6}	alr1928	alr1928	Alr1928 protein {UniProtKB/TrEMBL:Q8YVP6}	[TP0840-TP0965 (0.8653204)]
COG0477	COG0845	alr4176	alr4176	Alr4176 protein {UniProtKB/TrEMBL:Q8YPL8}	alr1501	alr1501	Alr1501 protein {UniProtKB/TrEMBL:Q8YWU3}	[TP0840-TP0965 (0.8653204)]
COG0477	COG0845	all4462	all4462	All4462 protein {UniProtKB/TrEMBL:Q8YNU9}	alr0451	alr0451	Alr0451 protein {UniProtKB/TrEMBL:Q8YZK6}	[TP0840-TP0965 (0.8653204)]
COG0477	COG0845	all4025	all4025	All4025 protein {UniProtKB/TrEMBL:Q8YQ15}	all2022	all2022	All2022 protein {UniProtKB/TrEMBL:Q8YVF6}	[TP0840-TP0965 (0.8653204)]
COG0477	COG0845	AP003602_GR_124658-126049	BAB77272.1	Nickel resistance protein	alr4973	alr4973	Alr4973 protein {UniProtKB/TrEMBL:Q8YMG1}	[TP0840-TP0965 (0.8653204)]
COG0477	COG0845	alr3381	alr3381	Alr3381 protein {UniProtKB/TrEMBL:Q8YRR2}	all5304	all5304	All5304 protein {UniProtKB/TrEMBL:Q8YLJ4}	[TP0840-TP0965 (0.8653204)]
COG0477	COG0845	alr2434	alr2434	Alr2434 protein {UniProtKB/TrEMBL:Q8YUB8}	alr3647	alr3647	Alr3647 protein {UniProtKB/TrEMBL:Q8YR11}	[TP0840-TP0965 (0.8653204)]
COG0477	COG0845	all2904	all2904	All2904 protein {UniProtKB/TrEMBL:Q8YT23}	all2022	all2022	All2022 protein {UniProtKB/TrEMBL:Q8YVF6}	[TP0840-TP0965 (0.8653204)]
COG0477	COG0845	all2673	all2673	All2673 protein {UniProtKB/TrEMBL:Q8YTP1}	alr3710	alr3710	Heterocyst specific ABC-transporter, membrane	[TP0840-TP0965 (0.8653204)]
COG0477	COG0845	all4025	all4025	All4025 protein {UniProtKB/TrEMBL:Q8YQ15}	all7010	all7010	All7010 protein {UniProtKB/TrEMBL:Q8YLC5}	[TP0840-TP0965 (0.8653204)]
COG0477	COG0845	all1711	all1711	All1711 protein {UniProtKB/TrEMBL:Q8YWA4}	BA000020_GR_344401-345903	BAB77072.1	Hemolysin secretion protein	[TP0840-TP0965 (0.8653204)]
COG0477	COG0845	all4462	all4462	All4462 protein {UniProtKB/TrEMBL:Q8YNU9}	alr4973	alr4973	Alr4973 protein {UniProtKB/TrEMBL:Q8YMG1}	[TP0840-TP0965 (0.8653204)]
COG0477	COG0845	alr2215	alr2215	Alr2215 protein {UniProtKB/TrEMBL:Q8YUW6}	all2652	all2652	All2652 protein {UniProtKB/TrEMBL:Q8YTR1}	[TP0840-TP0965 (0.8653204)]
COG0477	COG0845	all1711	all1711	All1711 protein {UniProtKB/TrEMBL:Q8YWA4}	all3144	all3144	All3144 protein {UniProtKB/TrEMBL:Q8YSE4}	[TP0840-TP0965 (0.8653204)]
COG0477	COG0845	all4285	all4285	All4285 protein {UniProtKB/TrEMBL:Q8YPB3}	alr4240	alr4240	RTX toxin transporter {UniProtKB/TrEMBL:Q8YPF4}	[TP0840-TP0965 (0.8653204)]
COG0477	COG0845	all4462	all4462	All4462 protein {UniProtKB/TrEMBL:Q8YNU9}	BA000020_GR_344401-345903	BAB77072.1	Hemolysin secretion protein	[TP0840-TP0965 (0.8653204)]
COG0477	COG0845	all1711	all1711	All1711 protein {UniProtKB/TrEMBL:Q8YWA4}	alr7298	alr7298	Alr7298 protein {UniProtKB/TrEMBL:Q8YKJ7}	[TP0840-TP0965 (0.8653204)]
COG0477	COG0845	all1711	all1711	All1711 protein {UniProtKB/TrEMBL:Q8YWA4}	all7010	all7010	All7010 protein {UniProtKB/TrEMBL:Q8YLC5}	[TP0840-TP0965 (0.8653204)]
COG0477	COG0845	alr1096	alr1096	Multidrug-efflux transporter	alr4280	alr4280	Alr4280 protein {UniProtKB/TrEMBL:Q8YPB8}	[TP0840-TP0965 (0.8653204)]
COG0477	COG0845	all4285	all4285	All4285 protein {UniProtKB/TrEMBL:Q8YPB3}	alr1655	alr1655	Alr1655 protein {UniProtKB/TrEMBL:Q8YWF8}	[TP0840-TP0965 (0.8653204)]
COG0477	COG0845	all4285	all4285	All4285 protein {UniProtKB/TrEMBL:Q8YPB3}	all2022	all2022	All2022 protein {UniProtKB/TrEMBL:Q8YVF6}	[TP0840-TP0965 (0.8653204)]
COG0477	COG0845	all1641	all1641	All1641 protein {UniProtKB/TrEMBL:Q8YWH2}	alr5293	alr5293	Alr5293 protein {UniProtKB/TrEMBL:Q8YLK5}	[TP0840-TP0965 (0.8653204)]
COG0477	COG0845	alr4176	alr4176	Alr4176 protein {UniProtKB/TrEMBL:Q8YPL8}	alr5293	alr5293	Alr5293 protein {UniProtKB/TrEMBL:Q8YLK5}	[TP0840-TP0965 (0.8653204)]
COG0477	COG0845	alr2434	alr2434	Alr2434 protein {UniProtKB/TrEMBL:Q8YUB8}	alr7298	alr7298	Alr7298 protein {UniProtKB/TrEMBL:Q8YKJ7}	[TP0840-TP0965 (0.8653204)]
COG0477	COG0845	all2673	all2673	All2673 protein {UniProtKB/TrEMBL:Q8YTP1}	alr5293	alr5293	Alr5293 protein {UniProtKB/TrEMBL:Q8YLK5}	[TP0840-TP0965 (0.8653204)]
COG0477	COG0845	AP003602_GR_121593-122792	BAB77270.1	All7627 protein {UniProtKB/TrEMBL:Q8ZS85}	alr4973	alr4973	Alr4973 protein {UniProtKB/TrEMBL:Q8YMG1}	[TP0840-TP0965 (0.8653204)]
COG0477	COG0845	all1711	all1711	All1711 protein {UniProtKB/TrEMBL:Q8YWA4}	alr1501	alr1501	Alr1501 protein {UniProtKB/TrEMBL:Q8YWU3}	[TP0840-TP0965 (0.8653204)]
COG0477	COG0845	alr2363	alr2363	Alr2363 protein {UniProtKB/TrEMBL:Q8YUI3}	all2675	all2675	All2675 protein {UniProtKB/TrEMBL:Q8YTN9}	[TP0840-TP0965 (0.8653204)]
COG0477	COG0845	alr3381	alr3381	Alr3381 protein {UniProtKB/TrEMBL:Q8YRR2}	alr1655	alr1655	Alr1655 protein {UniProtKB/TrEMBL:Q8YWF8}	[TP0840-TP0965 (0.8653204)]
COG0477	COG0845	AP003602_GR_121593-122792	BAB77270.1	All7627 protein {UniProtKB/TrEMBL:Q8ZS85}	all3144	all3144	All3144 protein {UniProtKB/TrEMBL:Q8YSE4}	[TP0840-TP0965 (0.8653204)]
COG0477	COG0845	all4462	all4462	All4462 protein {UniProtKB/TrEMBL:Q8YNU9}	alr1505	alr1505	Alr1505 protein {UniProtKB/TrEMBL:Q8YWT9}	[TP0840-TP0965 (0.8653204)]
COG0477	COG0845	alr2434	alr2434	Alr2434 protein {UniProtKB/TrEMBL:Q8YUB8}	alr1505	alr1505	Alr1505 protein {UniProtKB/TrEMBL:Q8YWT9}	[TP0840-TP0965 (0.8653204)]
COG0477	COG0845	alr4176	alr4176	Alr4176 protein {UniProtKB/TrEMBL:Q8YPL8}	alr1655	alr1655	Alr1655 protein {UniProtKB/TrEMBL:Q8YWF8}	[TP0840-TP0965 (0.8653204)]
COG0477	COG0845	alr2434	alr2434	Alr2434 protein {UniProtKB/TrEMBL:Q8YUB8}	all2675	all2675	All2675 protein {UniProtKB/TrEMBL:Q8YTN9}	[TP0840-TP0965 (0.8653204)]
COG0477	COG0845	alr2188	alr2188	Alr2188 protein {UniProtKB/TrEMBL:Q8YUZ3}	alr1655	alr1655	Alr1655 protein {UniProtKB/TrEMBL:Q8YWF8}	[TP0840-TP0965 (0.8653204)]
COG0477	COG0845	alr1096	alr1096	Multidrug-efflux transporter	all3144	all3144	All3144 protein {UniProtKB/TrEMBL:Q8YSE4}	[TP0840-TP0965 (0.8653204)]
COG0477	COG0845	all4614	all4614	All4614 protein {UniProtKB/TrEMBL:Q8YNF2}	alr1505	alr1505	Alr1505 protein {UniProtKB/TrEMBL:Q8YWT9}	[TP0840-TP0965 (0.8653204)]
COG0477	COG0845	all4614	all4614	All4614 protein {UniProtKB/TrEMBL:Q8YNF2}	AP003602_GR_111288-113000	BAB77262.1	All7619 protein {UniProtKB/TrEMBL:Q8ZS93}	[TP0840-TP0965 (0.8653204)]
COG0477	COG0845	all4025	all4025	All4025 protein {UniProtKB/TrEMBL:Q8YQ15}	BA000020_GR_344401-345903	BAB77072.1	Hemolysin secretion protein	[TP0840-TP0965 (0.8653204)]
COG0477	COG0845	alr2188	alr2188	Alr2188 protein {UniProtKB/TrEMBL:Q8YUZ3}	all5304	all5304	All5304 protein {UniProtKB/TrEMBL:Q8YLJ4}	[TP0840-TP0965 (0.8653204)]
COG0477	COG0845	all4614	all4614	All4614 protein {UniProtKB/TrEMBL:Q8YNF2}	all2652	all2652	All2652 protein {UniProtKB/TrEMBL:Q8YTR1}	[TP0840-TP0965 (0.8653204)]
COG0477	COG0845	AP003602_GR_121593-122792	BAB77270.1	All7627 protein {UniProtKB/TrEMBL:Q8ZS85}	alr1655	alr1655	Alr1655 protein {UniProtKB/TrEMBL:Q8YWF8}	[TP0840-TP0965 (0.8653204)]
COG0477	COG0845	alr1096	alr1096	Multidrug-efflux transporter	alr0451	alr0451	Alr0451 protein {UniProtKB/TrEMBL:Q8YZK6}	[TP0840-TP0965 (0.8653204)]
COG0477	COG0845	all0371	all0371	All0371 protein {UniProtKB/TrEMBL:Q8YZT6}	alr3710	alr3710	Heterocyst specific ABC-transporter, membrane	[TP0840-TP0965 (0.8653204)]
COG0477	COG0845	all1641	all1641	All1641 protein {UniProtKB/TrEMBL:Q8YWH2}	alr3710	alr3710	Heterocyst specific ABC-transporter, membrane	[TP0840-TP0965 (0.8653204)]
COG0477	COG0845	all0371	all0371	All0371 protein {UniProtKB/TrEMBL:Q8YZT6}	all0809	all0809	All0809 protein {UniProtKB/TrEMBL:Q8YYN7}	[TP0840-TP0965 (0.8653204)]
COG0477	COG0845	alr4176	alr4176	Alr4176 protein {UniProtKB/TrEMBL:Q8YPL8}	alr0451	alr0451	Alr0451 protein {UniProtKB/TrEMBL:Q8YZK6}	[TP0840-TP0965 (0.8653204)]
COG0477	COG0845	alr3381	alr3381	Alr3381 protein {UniProtKB/TrEMBL:Q8YRR2}	all2022	all2022	All2022 protein {UniProtKB/TrEMBL:Q8YVF6}	[TP0840-TP0965 (0.8653204)]
COG0477	COG0845	all4285	all4285	All4285 protein {UniProtKB/TrEMBL:Q8YPB3}	alr5148	alr5148	Alr5148 protein {UniProtKB/TrEMBL:Q8YLZ4}	[TP0840-TP0965 (0.8653204)]
COG0477	COG0845	all4025	all4025	All4025 protein {UniProtKB/TrEMBL:Q8YQ15}	alr4240	alr4240	RTX toxin transporter {UniProtKB/TrEMBL:Q8YPF4}	[TP0840-TP0965 (0.8653204)]
COG0477	COG0845	alr4176	alr4176	Alr4176 protein {UniProtKB/TrEMBL:Q8YPL8}	all5304	all5304	All5304 protein {UniProtKB/TrEMBL:Q8YLJ4}	[TP0840-TP0965 (0.8653204)]
COG0477	COG0845	all0371	all0371	All0371 protein {UniProtKB/TrEMBL:Q8YZT6}	alr3647	alr3647	Alr3647 protein {UniProtKB/TrEMBL:Q8YR11}	[TP0840-TP0965 (0.8653204)]
COG0477	COG0845	alr1096	alr1096	Multidrug-efflux transporter	alr3647	alr3647	Alr3647 protein {UniProtKB/TrEMBL:Q8YR11}	[TP0840-TP0965 (0.8653204)]
COG0477	COG0845	all4025	all4025	All4025 protein {UniProtKB/TrEMBL:Q8YQ15}	all2652	all2652	All2652 protein {UniProtKB/TrEMBL:Q8YTR1}	[TP0840-TP0965 (0.8653204)]
COG0477	COG0845	alr2215	alr2215	Alr2215 protein {UniProtKB/TrEMBL:Q8YUW6}	alr3710	alr3710	Heterocyst specific ABC-transporter, membrane	[TP0840-TP0965 (0.8653204)]
COG0477	COG0845	alr2363	alr2363	Alr2363 protein {UniProtKB/TrEMBL:Q8YUI3}	alr0451	alr0451	Alr0451 protein {UniProtKB/TrEMBL:Q8YZK6}	[TP0840-TP0965 (0.8653204)]
COG0477	COG0845	alr1096	alr1096	Multidrug-efflux transporter	BA000020_GR_344401-345903	BAB77072.1	Hemolysin secretion protein	[TP0840-TP0965 (0.8653204)]
COG0477	COG0845	alr2215	alr2215	Alr2215 protein {UniProtKB/TrEMBL:Q8YUW6}	alr0451	alr0451	Alr0451 protein {UniProtKB/TrEMBL:Q8YZK6}	[TP0840-TP0965 (0.8653204)]
COG0477	COG0845	alr4176	alr4176	Alr4176 protein {UniProtKB/TrEMBL:Q8YPL8}	AP003602_GR_111288-113000	BAB77262.1	All7619 protein {UniProtKB/TrEMBL:Q8ZS93}	[TP0840-TP0965 (0.8653204)]
COG0477	COG0845	alr2215	alr2215	Alr2215 protein {UniProtKB/TrEMBL:Q8YUW6}	alr7298	alr7298	Alr7298 protein {UniProtKB/TrEMBL:Q8YKJ7}	[TP0840-TP0965 (0.8653204)]
COG0477	COG0845	all2904	all2904	All2904 protein {UniProtKB/TrEMBL:Q8YT23}	alr5148	alr5148	Alr5148 protein {UniProtKB/TrEMBL:Q8YLZ4}	[TP0840-TP0965 (0.8653204)]
COG0477	COG0845	all0371	all0371	All0371 protein {UniProtKB/TrEMBL:Q8YZT6}	all2652	all2652	All2652 protein {UniProtKB/TrEMBL:Q8YTR1}	[TP0840-TP0965 (0.8653204)]
COG0477	COG0845	AP003602_GR_124658-126049	BAB77272.1	Nickel resistance protein	alr1655	alr1655	Alr1655 protein {UniProtKB/TrEMBL:Q8YWF8}	[TP0840-TP0965 (0.8653204)]
COG0477	COG0845	alr2215	alr2215	Alr2215 protein {UniProtKB/TrEMBL:Q8YUW6}	alr4280	alr4280	Alr4280 protein {UniProtKB/TrEMBL:Q8YPB8}	[TP0840-TP0965 (0.8653204)]
COG0477	COG0845	AP003602_GR_121593-122792	BAB77270.1	All7627 protein {UniProtKB/TrEMBL:Q8ZS85}	alr4240	alr4240	RTX toxin transporter {UniProtKB/TrEMBL:Q8YPF4}	[TP0840-TP0965 (0.8653204)]
COG0477	COG0845	alr3381	alr3381	Alr3381 protein {UniProtKB/TrEMBL:Q8YRR2}	alr4240	alr4240	RTX toxin transporter {UniProtKB/TrEMBL:Q8YPF4}	[TP0840-TP0965 (0.8653204)]
COG0477	COG0845	alr4176	alr4176	Alr4176 protein {UniProtKB/TrEMBL:Q8YPL8}	alr4280	alr4280	Alr4280 protein {UniProtKB/TrEMBL:Q8YPB8}	[TP0840-TP0965 (0.8653204)]
COG0477	COG0845	all1641	all1641	All1641 protein {UniProtKB/TrEMBL:Q8YWH2}	all7010	all7010	All7010 protein {UniProtKB/TrEMBL:Q8YLC5}	[TP0840-TP0965 (0.8653204)]
COG0477	COG0845	all1711	all1711	All1711 protein {UniProtKB/TrEMBL:Q8YWA4}	alr1655	alr1655	Alr1655 protein {UniProtKB/TrEMBL:Q8YWF8}	[TP0840-TP0965 (0.8653204)]
COG0477	COG0845	alr2188	alr2188	Alr2188 protein {UniProtKB/TrEMBL:Q8YUZ3}	all7010	all7010	All7010 protein {UniProtKB/TrEMBL:Q8YLC5}	[TP0840-TP0965 (0.8653204)]
COG0477	COG0845	all4614	all4614	All4614 protein {UniProtKB/TrEMBL:Q8YNF2}	alr5293	alr5293	Alr5293 protein {UniProtKB/TrEMBL:Q8YLK5}	[TP0840-TP0965 (0.8653204)]
COG0477	COG0845	alr4533	alr4533	Alr4533 protein {UniProtKB/TrEMBL:Q8YNN1}	alr5293	alr5293	Alr5293 protein {UniProtKB/TrEMBL:Q8YLK5}	[TP0840-TP0965 (0.8653204)]
COG0477	COG0845	all1641	all1641	All1641 protein {UniProtKB/TrEMBL:Q8YWH2}	all5347	all5347	All5347 protein {UniProtKB/TrEMBL:Q8YLF1}	[TP0840-TP0965 (0.8653204)]
COG0477	COG0845	all2904	all2904	All2904 protein {UniProtKB/TrEMBL:Q8YT23}	all3144	all3144	All3144 protein {UniProtKB/TrEMBL:Q8YSE4}	[TP0840-TP0965 (0.8653204)]
COG0477	COG0845	all2673	all2673	All2673 protein {UniProtKB/TrEMBL:Q8YTP1}	all2652	all2652	All2652 protein {UniProtKB/TrEMBL:Q8YTR1}	[TP0840-TP0965 (0.8653204)]
COG0477	COG0845	alr2215	alr2215	Alr2215 protein {UniProtKB/TrEMBL:Q8YUW6}	AP003602_GR_111288-113000	BAB77262.1	All7619 protein {UniProtKB/TrEMBL:Q8ZS93}	[TP0840-TP0965 (0.8653204)]
COG0477	COG0845	alr1096	alr1096	Multidrug-efflux transporter	all5304	all5304	All5304 protein {UniProtKB/TrEMBL:Q8YLJ4}	[TP0840-TP0965 (0.8653204)]
COG0477	COG0845	alr3381	alr3381	Alr3381 protein {UniProtKB/TrEMBL:Q8YRR2}	all0809	all0809	All0809 protein {UniProtKB/TrEMBL:Q8YYN7}	[TP0840-TP0965 (0.8653204)]
COG0477	COG0845	all1641	all1641	All1641 protein {UniProtKB/TrEMBL:Q8YWH2}	BA000020_GR_344401-345903	BAB77072.1	Hemolysin secretion protein	[TP0840-TP0965 (0.8653204)]
COG0477	COG0845	all0391	all0391	All0391 protein {UniProtKB/TrEMBL:Q8YZR6}	AP003602_GR_111288-113000	BAB77262.1	All7619 protein {UniProtKB/TrEMBL:Q8ZS93}	[TP0840-TP0965 (0.8653204)]
COG0477	COG0845	alr2188	alr2188	Alr2188 protein {UniProtKB/TrEMBL:Q8YUZ3}	alr3647	alr3647	Alr3647 protein {UniProtKB/TrEMBL:Q8YR11}	[TP0840-TP0965 (0.8653204)]
COG0477	COG0845	all1641	all1641	All1641 protein {UniProtKB/TrEMBL:Q8YWH2}	all2022	all2022	All2022 protein {UniProtKB/TrEMBL:Q8YVF6}	[TP0840-TP0965 (0.8653204)]
COG0477	COG0845	all1711	all1711	All1711 protein {UniProtKB/TrEMBL:Q8YWA4}	all2022	all2022	All2022 protein {UniProtKB/TrEMBL:Q8YVF6}	[TP0840-TP0965 (0.8653204)]
COG0477	COG0845	all2673	all2673	All2673 protein {UniProtKB/TrEMBL:Q8YTP1}	alr4280	alr4280	Alr4280 protein {UniProtKB/TrEMBL:Q8YPB8}	[TP0840-TP0965 (0.8653204)]
COG0477	COG0845	alr2188	alr2188	Alr2188 protein {UniProtKB/TrEMBL:Q8YUZ3}	alr0451	alr0451	Alr0451 protein {UniProtKB/TrEMBL:Q8YZK6}	[TP0840-TP0965 (0.8653204)]
COG0477	COG0845	all4614	all4614	All4614 protein {UniProtKB/TrEMBL:Q8YNF2}	alr4973	alr4973	Alr4973 protein {UniProtKB/TrEMBL:Q8YMG1}	[TP0840-TP0965 (0.8653204)]
COG0477	COG0845	all1711	all1711	All1711 protein {UniProtKB/TrEMBL:Q8YWA4}	all5347	all5347	All5347 protein {UniProtKB/TrEMBL:Q8YLF1}	[TP0840-TP0965 (0.8653204)]
COG0477	COG0845	alr2434	alr2434	Alr2434 protein {UniProtKB/TrEMBL:Q8YUB8}	all5304	all5304	All5304 protein {UniProtKB/TrEMBL:Q8YLJ4}	[TP0840-TP0965 (0.8653204)]
COG0477	COG0845	all2673	all2673	All2673 protein {UniProtKB/TrEMBL:Q8YTP1}	alr4240	alr4240	RTX toxin transporter {UniProtKB/TrEMBL:Q8YPF4}	[TP0840-TP0965 (0.8653204)]
COG0477	COG0845	all1711	all1711	All1711 protein {UniProtKB/TrEMBL:Q8YWA4}	alr1928	alr1928	Alr1928 protein {UniProtKB/TrEMBL:Q8YVP6}	[TP0840-TP0965 (0.8653204)]
COG0477	COG0845	all2904	all2904	All2904 protein {UniProtKB/TrEMBL:Q8YT23}	all7010	all7010	All7010 protein {UniProtKB/TrEMBL:Q8YLC5}	[TP0840-TP0965 (0.8653204)]
COG0477	COG0845	AP003602_GR_121593-122792	BAB77270.1	All7627 protein {UniProtKB/TrEMBL:Q8ZS85}	all2022	all2022	All2022 protein {UniProtKB/TrEMBL:Q8YVF6}	[TP0840-TP0965 (0.8653204)]
COG0477	COG0845	alr2363	alr2363	Alr2363 protein {UniProtKB/TrEMBL:Q8YUI3}	all2022	all2022	All2022 protein {UniProtKB/TrEMBL:Q8YVF6}	[TP0840-TP0965 (0.8653204)]
COG0477	COG0845	alr4533	alr4533	Alr4533 protein {UniProtKB/TrEMBL:Q8YNN1}	alr0451	alr0451	Alr0451 protein {UniProtKB/TrEMBL:Q8YZK6}	[TP0840-TP0965 (0.8653204)]
COG0477	COG0845	alr2363	alr2363	Alr2363 protein {UniProtKB/TrEMBL:Q8YUI3}	AP003602_GR_111288-113000	BAB77262.1	All7619 protein {UniProtKB/TrEMBL:Q8ZS93}	[TP0840-TP0965 (0.8653204)]
COG0477	COG0845	alr2188	alr2188	Alr2188 protein {UniProtKB/TrEMBL:Q8YUZ3}	alr3710	alr3710	Heterocyst specific ABC-transporter, membrane	[TP0840-TP0965 (0.8653204)]
COG0477	COG0845	all0391	all0391	All0391 protein {UniProtKB/TrEMBL:Q8YZR6}	all3144	all3144	All3144 protein {UniProtKB/TrEMBL:Q8YSE4}	[TP0840-TP0965 (0.8653204)]
COG0477	COG0845	all1641	all1641	All1641 protein {UniProtKB/TrEMBL:Q8YWH2}	alr3647	alr3647	Alr3647 protein {UniProtKB/TrEMBL:Q8YR11}	[TP0840-TP0965 (0.8653204)]
COG0477	COG0845	alr2363	alr2363	Alr2363 protein {UniProtKB/TrEMBL:Q8YUI3}	alr1501	alr1501	Alr1501 protein {UniProtKB/TrEMBL:Q8YWU3}	[TP0840-TP0965 (0.8653204)]
COG0477	COG0845	AP003602_GR_121593-122792	BAB77270.1	All7627 protein {UniProtKB/TrEMBL:Q8ZS85}	all0809	all0809	All0809 protein {UniProtKB/TrEMBL:Q8YYN7}	[TP0840-TP0965 (0.8653204)]
COG0477	COG0845	AP003602_GR_124658-126049	BAB77272.1	Nickel resistance protein	alr1505	alr1505	Alr1505 protein {UniProtKB/TrEMBL:Q8YWT9}	[TP0840-TP0965 (0.8653204)]
COG0477	COG0845	all2904	all2904	All2904 protein {UniProtKB/TrEMBL:Q8YT23}	all5347	all5347	All5347 protein {UniProtKB/TrEMBL:Q8YLF1}	[TP0840-TP0965 (0.8653204)]
COG0477	COG0845	all0371	all0371	All0371 protein {UniProtKB/TrEMBL:Q8YZT6}	all2675	all2675	All2675 protein {UniProtKB/TrEMBL:Q8YTN9}	[TP0840-TP0965 (0.8653204)]
COG0477	COG0845	all1711	all1711	All1711 protein {UniProtKB/TrEMBL:Q8YWA4}	AP003602_GR_111288-113000	BAB77262.1	All7619 protein {UniProtKB/TrEMBL:Q8ZS93}	[TP0840-TP0965 (0.8653204)]
COG0477	COG0845	all1641	all1641	All1641 protein {UniProtKB/TrEMBL:Q8YWH2}	alr7298	alr7298	Alr7298 protein {UniProtKB/TrEMBL:Q8YKJ7}	[TP0840-TP0965 (0.8653204)]
COG0477	COG0845	AP003602_GR_124658-126049	BAB77272.1	Nickel resistance protein	alr0445	alr0445	Alr0445 protein {UniProtKB/TrEMBL:Q8YZL2}	[TP0840-TP0965 (0.8653204)]
COG0477	COG0845	all4285	all4285	All4285 protein {UniProtKB/TrEMBL:Q8YPB3}	alr1505	alr1505	Alr1505 protein {UniProtKB/TrEMBL:Q8YWT9}	[TP0840-TP0965 (0.8653204)]
COG0477	COG0845	all0391	all0391	All0391 protein {UniProtKB/TrEMBL:Q8YZR6}	all5347	all5347	All5347 protein {UniProtKB/TrEMBL:Q8YLF1}	[TP0840-TP0965 (0.8653204)]
COG0477	COG0845	all0371	all0371	All0371 protein {UniProtKB/TrEMBL:Q8YZT6}	alr5293	alr5293	Alr5293 protein {UniProtKB/TrEMBL:Q8YLK5}	[TP0840-TP0965 (0.8653204)]
COG0477	COG0845	alr2363	alr2363	Alr2363 protein {UniProtKB/TrEMBL:Q8YUI3}	alr5293	alr5293	Alr5293 protein {UniProtKB/TrEMBL:Q8YLK5}	[TP0840-TP0965 (0.8653204)]
COG0477	COG0845	all0391	all0391	All0391 protein {UniProtKB/TrEMBL:Q8YZR6}	alr4280	alr4280	Alr4280 protein {UniProtKB/TrEMBL:Q8YPB8}	[TP0840-TP0965 (0.8653204)]
COG0477	COG0845	alr2215	alr2215	Alr2215 protein {UniProtKB/TrEMBL:Q8YUW6}	alr1655	alr1655	Alr1655 protein {UniProtKB/TrEMBL:Q8YWF8}	[TP0840-TP0965 (0.8653204)]
COG0477	COG0845	alr1096	alr1096	Multidrug-efflux transporter	alr4240	alr4240	RTX toxin transporter {UniProtKB/TrEMBL:Q8YPF4}	[TP0840-TP0965 (0.8653204)]
COG0477	COG0845	all4462	all4462	All4462 protein {UniProtKB/TrEMBL:Q8YNU9}	all5347	all5347	All5347 protein {UniProtKB/TrEMBL:Q8YLF1}	[TP0840-TP0965 (0.8653204)]
COG0477	COG0845	all0391	all0391	All0391 protein {UniProtKB/TrEMBL:Q8YZR6}	alr3710	alr3710	Heterocyst specific ABC-transporter, membrane	[TP0840-TP0965 (0.8653204)]
COG0477	COG0845	alr3381	alr3381	Alr3381 protein {UniProtKB/TrEMBL:Q8YRR2}	AP003602_GR_111288-113000	BAB77262.1	All7619 protein {UniProtKB/TrEMBL:Q8ZS93}	[TP0840-TP0965 (0.8653204)]
COG0477	COG0845	AP003602_GR_121593-122792	BAB77270.1	All7627 protein {UniProtKB/TrEMBL:Q8ZS85}	alr3710	alr3710	Heterocyst specific ABC-transporter, membrane	[TP0840-TP0965 (0.8653204)]
COG0477	COG0845	alr1096	alr1096	Multidrug-efflux transporter	all2022	all2022	All2022 protein {UniProtKB/TrEMBL:Q8YVF6}	[TP0840-TP0965 (0.8653204)]
COG0477	COG0845	all4614	all4614	All4614 protein {UniProtKB/TrEMBL:Q8YNF2}	alr1655	alr1655	Alr1655 protein {UniProtKB/TrEMBL:Q8YWF8}	[TP0840-TP0965 (0.8653204)]
COG0477	COG0845	alr3381	alr3381	Alr3381 protein {UniProtKB/TrEMBL:Q8YRR2}	alr4973	alr4973	Alr4973 protein {UniProtKB/TrEMBL:Q8YMG1}	[TP0840-TP0965 (0.8653204)]
COG0477	COG0845	AP003602_GR_124658-126049	BAB77272.1	Nickel resistance protein	alr0451	alr0451	Alr0451 protein {UniProtKB/TrEMBL:Q8YZK6}	[TP0840-TP0965 (0.8653204)]
COG0477	COG0845	alr3381	alr3381	Alr3381 protein {UniProtKB/TrEMBL:Q8YRR2}	alr1505	alr1505	Alr1505 protein {UniProtKB/TrEMBL:Q8YWT9}	[TP0840-TP0965 (0.8653204)]
COG0477	COG0845	all4614	all4614	All4614 protein {UniProtKB/TrEMBL:Q8YNF2}	alr4280	alr4280	Alr4280 protein {UniProtKB/TrEMBL:Q8YPB8}	[TP0840-TP0965 (0.8653204)]
COG0477	COG0845	all2673	all2673	All2673 protein {UniProtKB/TrEMBL:Q8YTP1}	all5347	all5347	All5347 protein {UniProtKB/TrEMBL:Q8YLF1}	[TP0840-TP0965 (0.8653204)]
COG0477	COG0845	AP003602_GR_121593-122792	BAB77270.1	All7627 protein {UniProtKB/TrEMBL:Q8ZS85}	alr3647	alr3647	Alr3647 protein {UniProtKB/TrEMBL:Q8YR11}	[TP0840-TP0965 (0.8653204)]
COG0477	COG0845	all4025	all4025	All4025 protein {UniProtKB/TrEMBL:Q8YQ15}	alr1505	alr1505	Alr1505 protein {UniProtKB/TrEMBL:Q8YWT9}	[TP0840-TP0965 (0.8653204)]
COG0477	COG0845	all0391	all0391	All0391 protein {UniProtKB/TrEMBL:Q8YZR6}	alr0451	alr0451	Alr0451 protein {UniProtKB/TrEMBL:Q8YZK6}	[TP0840-TP0965 (0.8653204)]
COG0477	COG0845	all2904	all2904	All2904 protein {UniProtKB/TrEMBL:Q8YT23}	alr3710	alr3710	Heterocyst specific ABC-transporter, membrane	[TP0840-TP0965 (0.8653204)]
COG0477	COG0845	all0391	all0391	All0391 protein {UniProtKB/TrEMBL:Q8YZR6}	all2652	all2652	All2652 protein {UniProtKB/TrEMBL:Q8YTR1}	[TP0840-TP0965 (0.8653204)]
COG0477	COG0845	all2904	all2904	All2904 protein {UniProtKB/TrEMBL:Q8YT23}	all0809	all0809	All0809 protein {UniProtKB/TrEMBL:Q8YYN7}	[TP0840-TP0965 (0.8653204)]
COG0477	COG0845	alr4533	alr4533	Alr4533 protein {UniProtKB/TrEMBL:Q8YNN1}	all5304	all5304	All5304 protein {UniProtKB/TrEMBL:Q8YLJ4}	[TP0840-TP0965 (0.8653204)]
COG0477	COG0845	all2904	all2904	All2904 protein {UniProtKB/TrEMBL:Q8YT23}	alr3647	alr3647	Alr3647 protein {UniProtKB/TrEMBL:Q8YR11}	[TP0840-TP0965 (0.8653204)]
COG0477	COG0845	alr4176	alr4176	Alr4176 protein {UniProtKB/TrEMBL:Q8YPL8}	BA000020_GR_344401-345903	BAB77072.1	Hemolysin secretion protein	[TP0840-TP0965 (0.8653204)]
COG0477	COG0845	alr2434	alr2434	Alr2434 protein {UniProtKB/TrEMBL:Q8YUB8}	alr0445	alr0445	Alr0445 protein {UniProtKB/TrEMBL:Q8YZL2}	[TP0840-TP0965 (0.8653204)]
COG0477	COG0845	all4462	all4462	All4462 protein {UniProtKB/TrEMBL:Q8YNU9}	all0809	all0809	All0809 protein {UniProtKB/TrEMBL:Q8YYN7}	[TP0840-TP0965 (0.8653204)]
COG0477	COG0845	all4462	all4462	All4462 protein {UniProtKB/TrEMBL:Q8YNU9}	all3144	all3144	All3144 protein {UniProtKB/TrEMBL:Q8YSE4}	[TP0840-TP0965 (0.8653204)]
COG0477	COG0845	all4462	all4462	All4462 protein {UniProtKB/TrEMBL:Q8YNU9}	alr5148	alr5148	Alr5148 protein {UniProtKB/TrEMBL:Q8YLZ4}	[TP0840-TP0965 (0.8653204)]
COG0477	COG0845	alr2363	alr2363	Alr2363 protein {UniProtKB/TrEMBL:Q8YUI3}	alr1505	alr1505	Alr1505 protein {UniProtKB/TrEMBL:Q8YWT9}	[TP0840-TP0965 (0.8653204)]
COG0477	COG0845	alr2188	alr2188	Alr2188 protein {UniProtKB/TrEMBL:Q8YUZ3}	BA000020_GR_344401-345903	BAB77072.1	Hemolysin secretion protein	[TP0840-TP0965 (0.8653204)]
COG0477	COG0845	all2673	all2673	All2673 protein {UniProtKB/TrEMBL:Q8YTP1}	all0809	all0809	All0809 protein {UniProtKB/TrEMBL:Q8YYN7}	[TP0840-TP0965 (0.8653204)]
COG0477	COG0845	all1711	all1711	All1711 protein {UniProtKB/TrEMBL:Q8YWA4}	alr0451	alr0451	Alr0451 protein {UniProtKB/TrEMBL:Q8YZK6}	[TP0840-TP0965 (0.8653204)]
COG0477	COG0845	AP003602_GR_121593-122792	BAB77270.1	All7627 protein {UniProtKB/TrEMBL:Q8ZS85}	alr1505	alr1505	Alr1505 protein {UniProtKB/TrEMBL:Q8YWT9}	[TP0840-TP0965 (0.8653204)]
COG0477	COG0845	alr4533	alr4533	Alr4533 protein {UniProtKB/TrEMBL:Q8YNN1}	alr1505	alr1505	Alr1505 protein {UniProtKB/TrEMBL:Q8YWT9}	[TP0840-TP0965 (0.8653204)]
COG0477	COG0845	alr2188	alr2188	Alr2188 protein {UniProtKB/TrEMBL:Q8YUZ3}	alr1501	alr1501	Alr1501 protein {UniProtKB/TrEMBL:Q8YWU3}	[TP0840-TP0965 (0.8653204)]
COG0477	COG0845	all4462	all4462	All4462 protein {UniProtKB/TrEMBL:Q8YNU9}	all5304	all5304	All5304 protein {UniProtKB/TrEMBL:Q8YLJ4}	[TP0840-TP0965 (0.8653204)]
COG0477	COG0845	alr2188	alr2188	Alr2188 protein {UniProtKB/TrEMBL:Q8YUZ3}	alr4240	alr4240	RTX toxin transporter {UniProtKB/TrEMBL:Q8YPF4}	[TP0840-TP0965 (0.8653204)]
COG0477	COG0845	alr1096	alr1096	Multidrug-efflux transporter	all2652	all2652	All2652 protein {UniProtKB/TrEMBL:Q8YTR1}	[TP0840-TP0965 (0.8653204)]
COG0477	COG0845	all4285	all4285	All4285 protein {UniProtKB/TrEMBL:Q8YPB3}	alr3710	alr3710	Heterocyst specific ABC-transporter, membrane	[TP0840-TP0965 (0.8653204)]
COG0477	COG0845	all1641	all1641	All1641 protein {UniProtKB/TrEMBL:Q8YWH2}	alr1928	alr1928	Alr1928 protein {UniProtKB/TrEMBL:Q8YVP6}	[TP0840-TP0965 (0.8653204)]
COG0477	COG0845	all0371	all0371	All0371 protein {UniProtKB/TrEMBL:Q8YZT6}	alr1501	alr1501	Alr1501 protein {UniProtKB/TrEMBL:Q8YWU3}	[TP0840-TP0965 (0.8653204)]
COG0477	COG0845	all1641	all1641	All1641 protein {UniProtKB/TrEMBL:Q8YWH2}	alr1655	alr1655	Alr1655 protein {UniProtKB/TrEMBL:Q8YWF8}	[TP0840-TP0965 (0.8653204)]
COG0477	COG0845	alr2188	alr2188	Alr2188 protein {UniProtKB/TrEMBL:Q8YUZ3}	alr4973	alr4973	Alr4973 protein {UniProtKB/TrEMBL:Q8YMG1}	[TP0840-TP0965 (0.8653204)]
COG0477	COG0845	alr2363	alr2363	Alr2363 protein {UniProtKB/TrEMBL:Q8YUI3}	alr4973	alr4973	Alr4973 protein {UniProtKB/TrEMBL:Q8YMG1}	[TP0840-TP0965 (0.8653204)]
COG0477	COG0845	alr2434	alr2434	Alr2434 protein {UniProtKB/TrEMBL:Q8YUB8}	all2022	all2022	All2022 protein {UniProtKB/TrEMBL:Q8YVF6}	[TP0840-TP0965 (0.8653204)]
COG0477	COG0845	all0391	all0391	All0391 protein {UniProtKB/TrEMBL:Q8YZR6}	alr1655	alr1655	Alr1655 protein {UniProtKB/TrEMBL:Q8YWF8}	[TP0840-TP0965 (0.8653204)]
COG0477	COG0845	AP003602_GR_124658-126049	BAB77272.1	Nickel resistance protein	all2652	all2652	All2652 protein {UniProtKB/TrEMBL:Q8YTR1}	[TP0840-TP0965 (0.8653204)]
COG0477	COG0845	alr1096	alr1096	Multidrug-efflux transporter	alr4973	alr4973	Alr4973 protein {UniProtKB/TrEMBL:Q8YMG1}	[TP0840-TP0965 (0.8653204)]
COG0477	COG0845	all2904	all2904	All2904 protein {UniProtKB/TrEMBL:Q8YT23}	all2652	all2652	All2652 protein {UniProtKB/TrEMBL:Q8YTR1}	[TP0840-TP0965 (0.8653204)]
COG0477	COG0845	alr2434	alr2434	Alr2434 protein {UniProtKB/TrEMBL:Q8YUB8}	alr5293	alr5293	Alr5293 protein {UniProtKB/TrEMBL:Q8YLK5}	[TP0840-TP0965 (0.8653204)]
COG0477	COG0845	AP003602_GR_124658-126049	BAB77272.1	Nickel resistance protein	all7010	all7010	All7010 protein {UniProtKB/TrEMBL:Q8YLC5}	[TP0840-TP0965 (0.8653204)]
COG0477	COG0845	all1711	all1711	All1711 protein {UniProtKB/TrEMBL:Q8YWA4}	alr5293	alr5293	Alr5293 protein {UniProtKB/TrEMBL:Q8YLK5}	[TP0840-TP0965 (0.8653204)]
COG0477	COG0845	all4285	all4285	All4285 protein {UniProtKB/TrEMBL:Q8YPB3}	all5304	all5304	All5304 protein {UniProtKB/TrEMBL:Q8YLJ4}	[TP0840-TP0965 (0.8653204)]
COG0477	COG0845	all1641	all1641	All1641 protein {UniProtKB/TrEMBL:Q8YWH2}	alr4973	alr4973	Alr4973 protein {UniProtKB/TrEMBL:Q8YMG1}	[TP0840-TP0965 (0.8653204)]
COG0477	COG0845	all4462	all4462	All4462 protein {UniProtKB/TrEMBL:Q8YNU9}	alr1655	alr1655	Alr1655 protein {UniProtKB/TrEMBL:Q8YWF8}	[TP0840-TP0965 (0.8653204)]
COG0477	COG0845	all4025	all4025	All4025 protein {UniProtKB/TrEMBL:Q8YQ15}	alr1928	alr1928	Alr1928 protein {UniProtKB/TrEMBL:Q8YVP6}	[TP0840-TP0965 (0.8653204)]
COG0477	COG0845	all0371	all0371	All0371 protein {UniProtKB/TrEMBL:Q8YZT6}	alr0451	alr0451	Alr0451 protein {UniProtKB/TrEMBL:Q8YZK6}	[TP0840-TP0965 (0.8653204)]
COG0477	COG0845	all4462	all4462	All4462 protein {UniProtKB/TrEMBL:Q8YNU9}	AP003602_GR_111288-113000	BAB77262.1	All7619 protein {UniProtKB/TrEMBL:Q8ZS93}	[TP0840-TP0965 (0.8653204)]
COG0477	COG0845	alr1096	alr1096	Multidrug-efflux transporter	alr1655	alr1655	Alr1655 protein {UniProtKB/TrEMBL:Q8YWF8}	[TP0840-TP0965 (0.8653204)]
COG0477	COG0845	all2673	all2673	All2673 protein {UniProtKB/TrEMBL:Q8YTP1}	alr5148	alr5148	Alr5148 protein {UniProtKB/TrEMBL:Q8YLZ4}	[TP0840-TP0965 (0.8653204)]
COG0477	COG0845	AP003602_GR_121593-122792	BAB77270.1	All7627 protein {UniProtKB/TrEMBL:Q8ZS85}	alr0445	alr0445	Alr0445 protein {UniProtKB/TrEMBL:Q8YZL2}	[TP0840-TP0965 (0.8653204)]
COG0477	COG0845	all0391	all0391	All0391 protein {UniProtKB/TrEMBL:Q8YZR6}	alr1505	alr1505	Alr1505 protein {UniProtKB/TrEMBL:Q8YWT9}	[TP0840-TP0965 (0.8653204)]
COG0477	COG0845	AP003602_GR_124658-126049	BAB77272.1	Nickel resistance protein	alr4280	alr4280	Alr4280 protein {UniProtKB/TrEMBL:Q8YPB8}	[TP0840-TP0965 (0.8653204)]
COG0477	COG0845	alr2215	alr2215	Alr2215 protein {UniProtKB/TrEMBL:Q8YUW6}	all0809	all0809	All0809 protein {UniProtKB/TrEMBL:Q8YYN7}	[TP0840-TP0965 (0.8653204)]
COG0477	COG0845	AP003602_GR_124658-126049	BAB77272.1	Nickel resistance protein	alr3710	alr3710	Heterocyst specific ABC-transporter, membrane	[TP0840-TP0965 (0.8653204)]
COG0477	COG0845	alr3381	alr3381	Alr3381 protein {UniProtKB/TrEMBL:Q8YRR2}	alr3647	alr3647	Alr3647 protein {UniProtKB/TrEMBL:Q8YR11}	[TP0840-TP0965 (0.8653204)]
COG0477	COG0845	alr4533	alr4533	Alr4533 protein {UniProtKB/TrEMBL:Q8YNN1}	alr3647	alr3647	Alr3647 protein {UniProtKB/TrEMBL:Q8YR11}	[TP0840-TP0965 (0.8653204)]
COG0477	COG0845	all0371	all0371	All0371 protein {UniProtKB/TrEMBL:Q8YZT6}	all2022	all2022	All2022 protein {UniProtKB/TrEMBL:Q8YVF6}	[TP0840-TP0965 (0.8653204)]
COG0477	COG0845	all2904	all2904	All2904 protein {UniProtKB/TrEMBL:Q8YT23}	alr0451	alr0451	Alr0451 protein {UniProtKB/TrEMBL:Q8YZK6}	[TP0840-TP0965 (0.8653204)]
COG0477	COG0845	alr3381	alr3381	Alr3381 protein {UniProtKB/TrEMBL:Q8YRR2}	alr1928	alr1928	Alr1928 protein {UniProtKB/TrEMBL:Q8YVP6}	[TP0840-TP0965 (0.8653204)]
COG0477	COG0845	alr4176	alr4176	Alr4176 protein {UniProtKB/TrEMBL:Q8YPL8}	all5347	all5347	All5347 protein {UniProtKB/TrEMBL:Q8YLF1}	[TP0840-TP0965 (0.8653204)]
COG0477	COG0845	all0371	all0371	All0371 protein {UniProtKB/TrEMBL:Q8YZT6}	alr4973	alr4973	Alr4973 protein {UniProtKB/TrEMBL:Q8YMG1}	[TP0840-TP0965 (0.8653204)]
COG0477	COG0845	alr4533	alr4533	Alr4533 protein {UniProtKB/TrEMBL:Q8YNN1}	all0809	all0809	All0809 protein {UniProtKB/TrEMBL:Q8YYN7}	[TP0840-TP0965 (0.8653204)]
COG0477	COG0845	all2904	all2904	All2904 protein {UniProtKB/TrEMBL:Q8YT23}	alr4973	alr4973	Alr4973 protein {UniProtKB/TrEMBL:Q8YMG1}	[TP0840-TP0965 (0.8653204)]
COG0477	COG0845	alr2188	alr2188	Alr2188 protein {UniProtKB/TrEMBL:Q8YUZ3}	all2022	all2022	All2022 protein {UniProtKB/TrEMBL:Q8YVF6}	[TP0840-TP0965 (0.8653204)]
COG0477	COG0845	all2673	all2673	All2673 protein {UniProtKB/TrEMBL:Q8YTP1}	alr4973	alr4973	Alr4973 protein {UniProtKB/TrEMBL:Q8YMG1}	[TP0840-TP0965 (0.8653204)]
COG0477	COG0845	all0371	all0371	All0371 protein {UniProtKB/TrEMBL:Q8YZT6}	alr7298	alr7298	Alr7298 protein {UniProtKB/TrEMBL:Q8YKJ7}	[TP0840-TP0965 (0.8653204)]
COG0477	COG0845	alr4533	alr4533	Alr4533 protein {UniProtKB/TrEMBL:Q8YNN1}	BA000020_GR_344401-345903	BAB77072.1	Hemolysin secretion protein	[TP0840-TP0965 (0.8653204)]
COG0477	COG0845	all4025	all4025	All4025 protein {UniProtKB/TrEMBL:Q8YQ15}	all5304	all5304	All5304 protein {UniProtKB/TrEMBL:Q8YLJ4}	[TP0840-TP0965 (0.8653204)]
COG0477	COG0845	AP003602_GR_124658-126049	BAB77272.1	Nickel resistance protein	alr5148	alr5148	Alr5148 protein {UniProtKB/TrEMBL:Q8YLZ4}	[TP0840-TP0965 (0.8653204)]
COG0477	COG0845	all1641	all1641	All1641 protein {UniProtKB/TrEMBL:Q8YWH2}	alr0445	alr0445	Alr0445 protein {UniProtKB/TrEMBL:Q8YZL2}	[TP0840-TP0965 (0.8653204)]
COG0477	COG0845	alr2434	alr2434	Alr2434 protein {UniProtKB/TrEMBL:Q8YUB8}	all3144	all3144	All3144 protein {UniProtKB/TrEMBL:Q8YSE4}	[TP0840-TP0965 (0.8653204)]
COG0477	COG0845	all0391	all0391	All0391 protein {UniProtKB/TrEMBL:Q8YZR6}	alr5293	alr5293	Alr5293 protein {UniProtKB/TrEMBL:Q8YLK5}	[TP0840-TP0965 (0.8653204)]
COG0477	COG0845	alr3381	alr3381	Alr3381 protein {UniProtKB/TrEMBL:Q8YRR2}	alr5148	alr5148	Alr5148 protein {UniProtKB/TrEMBL:Q8YLZ4}	[TP0840-TP0965 (0.8653204)]
COG0477	COG0845	all2673	all2673	All2673 protein {UniProtKB/TrEMBL:Q8YTP1}	alr1655	alr1655	Alr1655 protein {UniProtKB/TrEMBL:Q8YWF8}	[TP0840-TP0965 (0.8653204)]
COG0477	COG0845	all4614	all4614	All4614 protein {UniProtKB/TrEMBL:Q8YNF2}	all5347	all5347	All5347 protein {UniProtKB/TrEMBL:Q8YLF1}	[TP0840-TP0965 (0.8653204)]
COG0477	COG0845	AP003602_GR_124658-126049	BAB77272.1	Nickel resistance protein	all2022	all2022	All2022 protein {UniProtKB/TrEMBL:Q8YVF6}	[TP0840-TP0965 (0.8653204)]
COG0477	COG0845	all1641	all1641	All1641 protein {UniProtKB/TrEMBL:Q8YWH2}	alr5148	alr5148	Alr5148 protein {UniProtKB/TrEMBL:Q8YLZ4}	[TP0840-TP0965 (0.8653204)]
COG0477	COG0845	alr2434	alr2434	Alr2434 protein {UniProtKB/TrEMBL:Q8YUB8}	alr4280	alr4280	Alr4280 protein {UniProtKB/TrEMBL:Q8YPB8}	[TP0840-TP0965 (0.8653204)]
COG0477	COG0845	AP003602_GR_124658-126049	BAB77272.1	Nickel resistance protein	all3144	all3144	All3144 protein {UniProtKB/TrEMBL:Q8YSE4}	[TP0840-TP0965 (0.8653204)]
COG0477	COG0845	all4462	all4462	All4462 protein {UniProtKB/TrEMBL:Q8YNU9}	all2022	all2022	All2022 protein {UniProtKB/TrEMBL:Q8YVF6}	[TP0840-TP0965 (0.8653204)]
COG0477	COG0845	alr3381	alr3381	Alr3381 protein {UniProtKB/TrEMBL:Q8YRR2}	alr5293	alr5293	Alr5293 protein {UniProtKB/TrEMBL:Q8YLK5}	[TP0840-TP0965 (0.8653204)]
COG0477	COG0845	alr4176	alr4176	Alr4176 protein {UniProtKB/TrEMBL:Q8YPL8}	all2675	all2675	All2675 protein {UniProtKB/TrEMBL:Q8YTN9}	[TP0840-TP0965 (0.8653204)]
COG0477	COG0845	alr4176	alr4176	Alr4176 protein {UniProtKB/TrEMBL:Q8YPL8}	all0809	all0809	All0809 protein {UniProtKB/TrEMBL:Q8YYN7}	[TP0840-TP0965 (0.8653204)]
COG0477	COG0845	all4025	all4025	All4025 protein {UniProtKB/TrEMBL:Q8YQ15}	alr5293	alr5293	Alr5293 protein {UniProtKB/TrEMBL:Q8YLK5}	[TP0840-TP0965 (0.8653204)]
COG0477	COG0845	AP003602_GR_121593-122792	BAB77270.1	All7627 protein {UniProtKB/TrEMBL:Q8ZS85}	all7010	all7010	All7010 protein {UniProtKB/TrEMBL:Q8YLC5}	[TP0840-TP0965 (0.8653204)]
COG0477	COG0845	all0391	all0391	All0391 protein {UniProtKB/TrEMBL:Q8YZR6}	alr4973	alr4973	Alr4973 protein {UniProtKB/TrEMBL:Q8YMG1}	[TP0840-TP0965 (0.8653204)]
COG0477	COG0845	all1641	all1641	All1641 protein {UniProtKB/TrEMBL:Q8YWH2}	alr4280	alr4280	Alr4280 protein {UniProtKB/TrEMBL:Q8YPB8}	[TP0840-TP0965 (0.8653204)]
COG0477	COG0845	alr2188	alr2188	Alr2188 protein {UniProtKB/TrEMBL:Q8YUZ3}	alr4280	alr4280	Alr4280 protein {UniProtKB/TrEMBL:Q8YPB8}	[TP0840-TP0965 (0.8653204)]
COG0477	COG0845	all2904	all2904	All2904 protein {UniProtKB/TrEMBL:Q8YT23}	alr1655	alr1655	Alr1655 protein {UniProtKB/TrEMBL:Q8YWF8}	[TP0840-TP0965 (0.8653204)]
COG0477	COG0845	all2904	all2904	All2904 protein {UniProtKB/TrEMBL:Q8YT23}	alr1501	alr1501	Alr1501 protein {UniProtKB/TrEMBL:Q8YWU3}	[TP0840-TP0965 (0.8653204)]
COG0477	COG0845	alr2434	alr2434	Alr2434 protein {UniProtKB/TrEMBL:Q8YUB8}	BA000020_GR_344401-345903	BAB77072.1	Hemolysin secretion protein	[TP0840-TP0965 (0.8653204)]
COG0477	COG0845	alr2215	alr2215	Alr2215 protein {UniProtKB/TrEMBL:Q8YUW6}	BA000020_GR_344401-345903	BAB77072.1	Hemolysin secretion protein	[TP0840-TP0965 (0.8653204)]
COG0477	COG0845	alr2188	alr2188	Alr2188 protein {UniProtKB/TrEMBL:Q8YUZ3}	all5347	all5347	All5347 protein {UniProtKB/TrEMBL:Q8YLF1}	[TP0840-TP0965 (0.8653204)]
COG0477	COG0845	alr3381	alr3381	Alr3381 protein {UniProtKB/TrEMBL:Q8YRR2}	all2652	all2652	All2652 protein {UniProtKB/TrEMBL:Q8YTR1}	[TP0840-TP0965 (0.8653204)]
COG0477	COG0845	all4025	all4025	All4025 protein {UniProtKB/TrEMBL:Q8YQ15}	alr0451	alr0451	Alr0451 protein {UniProtKB/TrEMBL:Q8YZK6}	[TP0840-TP0965 (0.8653204)]
COG0477	COG0845	alr1096	alr1096	Multidrug-efflux transporter	alr5148	alr5148	Alr5148 protein {UniProtKB/TrEMBL:Q8YLZ4}	[TP0840-TP0965 (0.8653204)]
COG0477	COG0845	all1641	all1641	All1641 protein {UniProtKB/TrEMBL:Q8YWH2}	alr0451	alr0451	Alr0451 protein {UniProtKB/TrEMBL:Q8YZK6}	[TP0840-TP0965 (0.8653204)]
COG0477	COG0845	alr1096	alr1096	Multidrug-efflux transporter	alr7298	alr7298	Alr7298 protein {UniProtKB/TrEMBL:Q8YKJ7}	[TP0840-TP0965 (0.8653204)]
COG0477	COG0845	all4614	all4614	All4614 protein {UniProtKB/TrEMBL:Q8YNF2}	alr5148	alr5148	Alr5148 protein {UniProtKB/TrEMBL:Q8YLZ4}	[TP0840-TP0965 (0.8653204)]
COG0477	COG0845	AP003602_GR_121593-122792	BAB77270.1	All7627 protein {UniProtKB/TrEMBL:Q8ZS85}	alr4280	alr4280	Alr4280 protein {UniProtKB/TrEMBL:Q8YPB8}	[TP0840-TP0965 (0.8653204)]
COG0477	COG0845	AP003602_GR_124658-126049	BAB77272.1	Nickel resistance protein	alr4240	alr4240	RTX toxin transporter {UniProtKB/TrEMBL:Q8YPF4}	[TP0840-TP0965 (0.8653204)]
COG0477	COG0845	all0391	all0391	All0391 protein {UniProtKB/TrEMBL:Q8YZR6}	all7010	all7010	All7010 protein {UniProtKB/TrEMBL:Q8YLC5}	[TP0840-TP0965 (0.8653204)]
COG0477	COG0845	AP003602_GR_124658-126049	BAB77272.1	Nickel resistance protein	AP003602_GR_111288-113000	BAB77262.1	All7619 protein {UniProtKB/TrEMBL:Q8ZS93}	[TP0840-TP0965 (0.8653204)]
COG0477	COG0845	alr2215	alr2215	Alr2215 protein {UniProtKB/TrEMBL:Q8YUW6}	alr4973	alr4973	Alr4973 protein {UniProtKB/TrEMBL:Q8YMG1}	[TP0840-TP0965 (0.8653204)]
COG0477	COG0845	all2904	all2904	All2904 protein {UniProtKB/TrEMBL:Q8YT23}	all5304	all5304	All5304 protein {UniProtKB/TrEMBL:Q8YLJ4}	[TP0840-TP0965 (0.8653204)]
COG0477	COG0845	all2904	all2904	All2904 protein {UniProtKB/TrEMBL:Q8YT23}	alr5293	alr5293	Alr5293 protein {UniProtKB/TrEMBL:Q8YLK5}	[TP0840-TP0965 (0.8653204)]
COG0477	COG0845	all4614	all4614	All4614 protein {UniProtKB/TrEMBL:Q8YNF2}	alr0451	alr0451	Alr0451 protein {UniProtKB/TrEMBL:Q8YZK6}	[TP0840-TP0965 (0.8653204)]
COG0477	COG0845	all4025	all4025	All4025 protein {UniProtKB/TrEMBL:Q8YQ15}	alr7298	alr7298	Alr7298 protein {UniProtKB/TrEMBL:Q8YKJ7}	[TP0840-TP0965 (0.8653204)]
COG0477	COG0845	alr3381	alr3381	Alr3381 protein {UniProtKB/TrEMBL:Q8YRR2}	all3144	all3144	All3144 protein {UniProtKB/TrEMBL:Q8YSE4}	[TP0840-TP0965 (0.8653204)]
COG0477	COG0845	all1711	all1711	All1711 protein {UniProtKB/TrEMBL:Q8YWA4}	alr0445	alr0445	Alr0445 protein {UniProtKB/TrEMBL:Q8YZL2}	[TP0840-TP0965 (0.8653204)]
COG0477	COG0845	all4285	all4285	All4285 protein {UniProtKB/TrEMBL:Q8YPB3}	alr4973	alr4973	Alr4973 protein {UniProtKB/TrEMBL:Q8YMG1}	[TP0840-TP0965 (0.8653204)]
COG0477	COG0845	alr2434	alr2434	Alr2434 protein {UniProtKB/TrEMBL:Q8YUB8}	alr1655	alr1655	Alr1655 protein {UniProtKB/TrEMBL:Q8YWF8}	[TP0840-TP0965 (0.8653204)]
COG0477	COG0845	alr2188	alr2188	Alr2188 protein {UniProtKB/TrEMBL:Q8YUZ3}	alr1928	alr1928	Alr1928 protein {UniProtKB/TrEMBL:Q8YVP6}	[TP0840-TP0965 (0.8653204)]
COG0477	COG0845	AP003602_GR_121593-122792	BAB77270.1	All7627 protein {UniProtKB/TrEMBL:Q8ZS85}	all2652	all2652	All2652 protein {UniProtKB/TrEMBL:Q8YTR1}	[TP0840-TP0965 (0.8653204)]
COG0477	COG0845	alr4533	alr4533	Alr4533 protein {UniProtKB/TrEMBL:Q8YNN1}	alr7298	alr7298	Alr7298 protein {UniProtKB/TrEMBL:Q8YKJ7}	[TP0840-TP0965 (0.8653204)]
COG0477	COG0845	all2673	all2673	All2673 protein {UniProtKB/TrEMBL:Q8YTP1}	alr0451	alr0451	Alr0451 protein {UniProtKB/TrEMBL:Q8YZK6}	[TP0840-TP0965 (0.8653204)]
COG0477	COG0845	all4462	all4462	All4462 protein {UniProtKB/TrEMBL:Q8YNU9}	alr3647	alr3647	Alr3647 protein {UniProtKB/TrEMBL:Q8YR11}	[TP0840-TP0965 (0.8653204)]
COG0477	COG0845	all4025	all4025	All4025 protein {UniProtKB/TrEMBL:Q8YQ15}	AP003602_GR_111288-113000	BAB77262.1	All7619 protein {UniProtKB/TrEMBL:Q8ZS93}	[TP0840-TP0965 (0.8653204)]
COG0477	COG0845	all2673	all2673	All2673 protein {UniProtKB/TrEMBL:Q8YTP1}	all7010	all7010	All7010 protein {UniProtKB/TrEMBL:Q8YLC5}	[TP0840-TP0965 (0.8653204)]
COG0477	COG0845	alr2215	alr2215	Alr2215 protein {UniProtKB/TrEMBL:Q8YUW6}	alr4240	alr4240	RTX toxin transporter {UniProtKB/TrEMBL:Q8YPF4}	[TP0840-TP0965 (0.8653204)]
COG0477	COG0845	alr4176	alr4176	Alr4176 protein {UniProtKB/TrEMBL:Q8YPL8}	all3144	all3144	All3144 protein {UniProtKB/TrEMBL:Q8YSE4}	[TP0840-TP0965 (0.8653204)]
COG0477	COG0845	all4614	all4614	All4614 protein {UniProtKB/TrEMBL:Q8YNF2}	all0809	all0809	All0809 protein {UniProtKB/TrEMBL:Q8YYN7}	[TP0840-TP0965 (0.8653204)]
COG0477	COG0845	all4462	all4462	All4462 protein {UniProtKB/TrEMBL:Q8YNU9}	all7010	all7010	All7010 protein {UniProtKB/TrEMBL:Q8YLC5}	[TP0840-TP0965 (0.8653204)]
COG0477	COG0845	alr2363	alr2363	Alr2363 protein {UniProtKB/TrEMBL:Q8YUI3}	alr7298	alr7298	Alr7298 protein {UniProtKB/TrEMBL:Q8YKJ7}	[TP0840-TP0965 (0.8653204)]
COG0477	COG0845	alr1096	alr1096	Multidrug-efflux transporter	alr5293	alr5293	Alr5293 protein {UniProtKB/TrEMBL:Q8YLK5}	[TP0840-TP0965 (0.8653204)]
COG0477	COG0845	alr2363	alr2363	Alr2363 protein {UniProtKB/TrEMBL:Q8YUI3}	all3144	all3144	All3144 protein {UniProtKB/TrEMBL:Q8YSE4}	[TP0840-TP0965 (0.8653204)]
COG0477	COG0845	all1641	all1641	All1641 protein {UniProtKB/TrEMBL:Q8YWH2}	alr4240	alr4240	RTX toxin transporter {UniProtKB/TrEMBL:Q8YPF4}	[TP0840-TP0965 (0.8653204)]
COG0477	COG0845	alr4176	alr4176	Alr4176 protein {UniProtKB/TrEMBL:Q8YPL8}	alr3710	alr3710	Heterocyst specific ABC-transporter, membrane	[TP0840-TP0965 (0.8653204)]
COG0477	COG0845	alr2434	alr2434	Alr2434 protein {UniProtKB/TrEMBL:Q8YUB8}	all5347	all5347	All5347 protein {UniProtKB/TrEMBL:Q8YLF1}	[TP0840-TP0965 (0.8653204)]
COG0477	COG0845	all2673	all2673	All2673 protein {UniProtKB/TrEMBL:Q8YTP1}	all2022	all2022	All2022 protein {UniProtKB/TrEMBL:Q8YVF6}	[TP0840-TP0965 (0.8653204)]
COG0477	COG0845	all1641	all1641	All1641 protein {UniProtKB/TrEMBL:Q8YWH2}	alr1501	alr1501	Alr1501 protein {UniProtKB/TrEMBL:Q8YWU3}	[TP0840-TP0965 (0.8653204)]
COG0477	COG0845	alr4533	alr4533	Alr4533 protein {UniProtKB/TrEMBL:Q8YNN1}	alr5148	alr5148	Alr5148 protein {UniProtKB/TrEMBL:Q8YLZ4}	[TP0840-TP0965 (0.8653204)]
COG0477	COG0845	all1711	all1711	All1711 protein {UniProtKB/TrEMBL:Q8YWA4}	alr3710	alr3710	Heterocyst specific ABC-transporter, membrane	[TP0840-TP0965 (0.8653204)]
COG0477	COG0845	all4025	all4025	All4025 protein {UniProtKB/TrEMBL:Q8YQ15}	alr5148	alr5148	Alr5148 protein {UniProtKB/TrEMBL:Q8YLZ4}	[TP0840-TP0965 (0.8653204)]
COG0477	COG0845	alr2434	alr2434	Alr2434 protein {UniProtKB/TrEMBL:Q8YUB8}	alr3710	alr3710	Heterocyst specific ABC-transporter, membrane	[TP0840-TP0965 (0.8653204)]
COG0477	COG0845	alr4533	alr4533	Alr4533 protein {UniProtKB/TrEMBL:Q8YNN1}	alr4240	alr4240	RTX toxin transporter {UniProtKB/TrEMBL:Q8YPF4}	[TP0840-TP0965 (0.8653204)]
COG0477	COG0845	all1641	all1641	All1641 protein {UniProtKB/TrEMBL:Q8YWH2}	all2652	all2652	All2652 protein {UniProtKB/TrEMBL:Q8YTR1}	[TP0840-TP0965 (0.8653204)]
COG0477	COG0845	all2673	all2673	All2673 protein {UniProtKB/TrEMBL:Q8YTP1}	BA000020_GR_344401-345903	BAB77072.1	Hemolysin secretion protein	[TP0840-TP0965 (0.8653204)]
COG0477	COG0845	alr3381	alr3381	Alr3381 protein {UniProtKB/TrEMBL:Q8YRR2}	alr0445	alr0445	Alr0445 protein {UniProtKB/TrEMBL:Q8YZL2}	[TP0840-TP0965 (0.8653204)]
COG0477	COG0845	all4614	all4614	All4614 protein {UniProtKB/TrEMBL:Q8YNF2}	all3144	all3144	All3144 protein {UniProtKB/TrEMBL:Q8YSE4}	[TP0840-TP0965 (0.8653204)]
COG0477	COG0845	AP003602_GR_121593-122792	BAB77270.1	All7627 protein {UniProtKB/TrEMBL:Q8ZS85}	all5347	all5347	All5347 protein {UniProtKB/TrEMBL:Q8YLF1}	[TP0840-TP0965 (0.8653204)]
COG0477	COG0845	all4285	all4285	All4285 protein {UniProtKB/TrEMBL:Q8YPB3}	alr4280	alr4280	Alr4280 protein {UniProtKB/TrEMBL:Q8YPB8}	[TP0840-TP0965 (0.8653204)]
COG0477	COG0845	alr1096	alr1096	Multidrug-efflux transporter	AP003602_GR_111288-113000	BAB77262.1	All7619 protein {UniProtKB/TrEMBL:Q8ZS93}	[TP0840-TP0965 (0.8653204)]
COG0477	COG0845	alr4176	alr4176	Alr4176 protein {UniProtKB/TrEMBL:Q8YPL8}	all2022	all2022	All2022 protein {UniProtKB/TrEMBL:Q8YVF6}	[TP0840-TP0965 (0.8653204)]
COG0477	COG0845	all1711	all1711	All1711 protein {UniProtKB/TrEMBL:Q8YWA4}	all2652	all2652	All2652 protein {UniProtKB/TrEMBL:Q8YTR1}	[TP0840-TP0965 (0.8653204)]
COG0477	COG0845	alr2215	alr2215	Alr2215 protein {UniProtKB/TrEMBL:Q8YUW6}	alr1501	alr1501	Alr1501 protein {UniProtKB/TrEMBL:Q8YWU3}	[TP0840-TP0965 (0.8653204)]
COG0477	COG0845	AP003602_GR_124658-126049	BAB77272.1	Nickel resistance protein	all5347	all5347	All5347 protein {UniProtKB/TrEMBL:Q8YLF1}	[TP0840-TP0965 (0.8653204)]
COG0477	COG0845	all4285	all4285	All4285 protein {UniProtKB/TrEMBL:Q8YPB3}	all2652	all2652	All2652 protein {UniProtKB/TrEMBL:Q8YTR1}	[TP0840-TP0965 (0.8653204)]
COG0477	COG0845	alr1096	alr1096	Multidrug-efflux transporter	alr0445	alr0445	Alr0445 protein {UniProtKB/TrEMBL:Q8YZL2}	[TP0840-TP0965 (0.8653204)]
COG0477	COG0845	alr3381	alr3381	Alr3381 protein {UniProtKB/TrEMBL:Q8YRR2}	all7010	all7010	All7010 protein {UniProtKB/TrEMBL:Q8YLC5}	[TP0840-TP0965 (0.8653204)]
COG0477	COG0845	all1641	all1641	All1641 protein {UniProtKB/TrEMBL:Q8YWH2}	AP003602_GR_111288-113000	BAB77262.1	All7619 protein {UniProtKB/TrEMBL:Q8ZS93}	[TP0840-TP0965 (0.8653204)]
COG0477	COG0845	alr4176	alr4176	Alr4176 protein {UniProtKB/TrEMBL:Q8YPL8}	alr5148	alr5148	Alr5148 protein {UniProtKB/TrEMBL:Q8YLZ4}	[TP0840-TP0965 (0.8653204)]
COG0477	COG0845	alr4176	alr4176	Alr4176 protein {UniProtKB/TrEMBL:Q8YPL8}	alr1928	alr1928	Alr1928 protein {UniProtKB/TrEMBL:Q8YVP6}	[TP0840-TP0965 (0.8653204)]
COG0477	COG0845	all4614	all4614	All4614 protein {UniProtKB/TrEMBL:Q8YNF2}	all5304	all5304	All5304 protein {UniProtKB/TrEMBL:Q8YLJ4}	[TP0840-TP0965 (0.8653204)]
COG0477	COG0845	all4285	all4285	All4285 protein {UniProtKB/TrEMBL:Q8YPB3}	all5347	all5347	All5347 protein {UniProtKB/TrEMBL:Q8YLF1}	[TP0840-TP0965 (0.8653204)]
COG0477	COG0845	all4462	all4462	All4462 protein {UniProtKB/TrEMBL:Q8YNU9}	all2675	all2675	All2675 protein {UniProtKB/TrEMBL:Q8YTN9}	[TP0840-TP0965 (0.8653204)]
COG0477	COG0845	alr1096	alr1096	Multidrug-efflux transporter	all0809	all0809	All0809 protein {UniProtKB/TrEMBL:Q8YYN7}	[TP0840-TP0965 (0.8653204)]
COG0477	COG0845	alr2363	alr2363	Alr2363 protein {UniProtKB/TrEMBL:Q8YUI3}	alr4240	alr4240	RTX toxin transporter {UniProtKB/TrEMBL:Q8YPF4}	[TP0840-TP0965 (0.8653204)]
COG0477	COG0845	alr1096	alr1096	Multidrug-efflux transporter	all2675	all2675	All2675 protein {UniProtKB/TrEMBL:Q8YTN9}	[TP0840-TP0965 (0.8653204)]
COG0477	COG0845	all4285	all4285	All4285 protein {UniProtKB/TrEMBL:Q8YPB3}	alr0445	alr0445	Alr0445 protein {UniProtKB/TrEMBL:Q8YZL2}	[TP0840-TP0965 (0.8653204)]
COG0477	COG0845	all4462	all4462	All4462 protein {UniProtKB/TrEMBL:Q8YNU9}	alr4280	alr4280	Alr4280 protein {UniProtKB/TrEMBL:Q8YPB8}	[TP0840-TP0965 (0.8653204)]
COG0477	COG0845	all0371	all0371	All0371 protein {UniProtKB/TrEMBL:Q8YZT6}	alr1655	alr1655	Alr1655 protein {UniProtKB/TrEMBL:Q8YWF8}	[TP0840-TP0965 (0.8653204)]
COG0477	COG0845	all0391	all0391	All0391 protein {UniProtKB/TrEMBL:Q8YZR6}	all5304	all5304	All5304 protein {UniProtKB/TrEMBL:Q8YLJ4}	[TP0840-TP0965 (0.8653204)]
COG0477	COG0845	all4614	all4614	All4614 protein {UniProtKB/TrEMBL:Q8YNF2}	alr1501	alr1501	Alr1501 protein {UniProtKB/TrEMBL:Q8YWU3}	[TP0840-TP0965 (0.8653204)]
COG0477	COG0845	all2673	all2673	All2673 protein {UniProtKB/TrEMBL:Q8YTP1}	all3144	all3144	All3144 protein {UniProtKB/TrEMBL:Q8YSE4}	[TP0840-TP0965 (0.8653204)]
COG0477	COG0845	alr1096	alr1096	Multidrug-efflux transporter	alr1501	alr1501	Alr1501 protein {UniProtKB/TrEMBL:Q8YWU3}	[TP0840-TP0965 (0.8653204)]
COG0477	COG0845	all1641	all1641	All1641 protein {UniProtKB/TrEMBL:Q8YWH2}	all5304	all5304	All5304 protein {UniProtKB/TrEMBL:Q8YLJ4}	[TP0840-TP0965 (0.8653204)]
COG0477	COG0845	all0391	all0391	All0391 protein {UniProtKB/TrEMBL:Q8YZR6}	alr1928	alr1928	Alr1928 protein {UniProtKB/TrEMBL:Q8YVP6}	[TP0840-TP0965 (0.8653204)]
COG0477	COG0845	alr2215	alr2215	Alr2215 protein {UniProtKB/TrEMBL:Q8YUW6}	alr3647	alr3647	Alr3647 protein {UniProtKB/TrEMBL:Q8YR11}	[TP0840-TP0965 (0.8653204)]
COG0477	COG0845	all4614	all4614	All4614 protein {UniProtKB/TrEMBL:Q8YNF2}	all7010	all7010	All7010 protein {UniProtKB/TrEMBL:Q8YLC5}	[TP0840-TP0965 (0.8653204)]
COG0477	COG0845	alr1096	alr1096	Multidrug-efflux transporter	alr1928	alr1928	Alr1928 protein {UniProtKB/TrEMBL:Q8YVP6}	[TP0840-TP0965 (0.8653204)]
COG0477	COG0845	alr4533	alr4533	Alr4533 protein {UniProtKB/TrEMBL:Q8YNN1}	all5347	all5347	All5347 protein {UniProtKB/TrEMBL:Q8YLF1}	[TP0840-TP0965 (0.8653204)]
COG0477	COG0845	AP003602_GR_121593-122792	BAB77270.1	All7627 protein {UniProtKB/TrEMBL:Q8ZS85}	AP003602_GR_111288-113000	BAB77262.1	All7619 protein {UniProtKB/TrEMBL:Q8ZS93}	[TP0840-TP0965 (0.8653204)]
COG0477	COG0845	all4462	all4462	All4462 protein {UniProtKB/TrEMBL:Q8YNU9}	alr7298	alr7298	Alr7298 protein {UniProtKB/TrEMBL:Q8YKJ7}	[TP0840-TP0965 (0.8653204)]
COG0477	COG0845	alr4533	alr4533	Alr4533 protein {UniProtKB/TrEMBL:Q8YNN1}	alr1655	alr1655	Alr1655 protein {UniProtKB/TrEMBL:Q8YWF8}	[TP0840-TP0965 (0.8653204)]
COG0477	COG0845	all4462	all4462	All4462 protein {UniProtKB/TrEMBL:Q8YNU9}	alr0445	alr0445	Alr0445 protein {UniProtKB/TrEMBL:Q8YZL2}	[TP0840-TP0965 (0.8653204)]
COG0477	COG0845	alr4533	alr4533	Alr4533 protein {UniProtKB/TrEMBL:Q8YNN1}	all2675	all2675	All2675 protein {UniProtKB/TrEMBL:Q8YTN9}	[TP0840-TP0965 (0.8653204)]
COG0477	COG0845	alr2188	alr2188	Alr2188 protein {UniProtKB/TrEMBL:Q8YUZ3}	alr5148	alr5148	Alr5148 protein {UniProtKB/TrEMBL:Q8YLZ4}	[TP0840-TP0965 (0.8653204)]
COG0477	COG0845	alr4176	alr4176	Alr4176 protein {UniProtKB/TrEMBL:Q8YPL8}	all2652	all2652	All2652 protein {UniProtKB/TrEMBL:Q8YTR1}	[TP0840-TP0965 (0.8653204)]
COG0477	COG0845	alr2215	alr2215	Alr2215 protein {UniProtKB/TrEMBL:Q8YUW6}	all3144	all3144	All3144 protein {UniProtKB/TrEMBL:Q8YSE4}	[TP0840-TP0965 (0.8653204)]
COG0477	COG0845	all4025	all4025	All4025 protein {UniProtKB/TrEMBL:Q8YQ15}	alr3710	alr3710	Heterocyst specific ABC-transporter, membrane	[TP0840-TP0965 (0.8653204)]
COG0477	COG0845	alr2434	alr2434	Alr2434 protein {UniProtKB/TrEMBL:Q8YUB8}	AP003602_GR_111288-113000	BAB77262.1	All7619 protein {UniProtKB/TrEMBL:Q8ZS93}	[TP0840-TP0965 (0.8653204)]
COG0477	COG0845	alr2363	alr2363	Alr2363 protein {UniProtKB/TrEMBL:Q8YUI3}	all5304	all5304	All5304 protein {UniProtKB/TrEMBL:Q8YLJ4}	[TP0840-TP0965 (0.8653204)]
COG0477	COG0845	all4025	all4025	All4025 protein {UniProtKB/TrEMBL:Q8YQ15}	alr1655	alr1655	Alr1655 protein {UniProtKB/TrEMBL:Q8YWF8}	[TP0840-TP0965 (0.8653204)]
COG0477	COG0845	all4614	all4614	All4614 protein {UniProtKB/TrEMBL:Q8YNF2}	BA000020_GR_344401-345903	BAB77072.1	Hemolysin secretion protein	[TP0840-TP0965 (0.8653204)]
COG0477	COG0845	all2673	all2673	All2673 protein {UniProtKB/TrEMBL:Q8YTP1}	alr3647	alr3647	Alr3647 protein {UniProtKB/TrEMBL:Q8YR11}	[TP0840-TP0965 (0.8653204)]
COG0477	COG0845	all1711	all1711	All1711 protein {UniProtKB/TrEMBL:Q8YWA4}	alr4280	alr4280	Alr4280 protein {UniProtKB/TrEMBL:Q8YPB8}	[TP0840-TP0965 (0.8653204)]
COG0477	COG0845	all2673	all2673	All2673 protein {UniProtKB/TrEMBL:Q8YTP1}	alr1501	alr1501	Alr1501 protein {UniProtKB/TrEMBL:Q8YWU3}	[TP0840-TP0965 (0.8653204)]
COG0477	COG0845	alr4176	alr4176	Alr4176 protein {UniProtKB/TrEMBL:Q8YPL8}	alr3647	alr3647	Alr3647 protein {UniProtKB/TrEMBL:Q8YR11}	[TP0840-TP0965 (0.8653204)]
COG0477	COG0845	alr2363	alr2363	Alr2363 protein {UniProtKB/TrEMBL:Q8YUI3}	alr1655	alr1655	Alr1655 protein {UniProtKB/TrEMBL:Q8YWF8}	[TP0840-TP0965 (0.8653204)]
COG0477	COG0845	alr3381	alr3381	Alr3381 protein {UniProtKB/TrEMBL:Q8YRR2}	all2675	all2675	All2675 protein {UniProtKB/TrEMBL:Q8YTN9}	[TP0840-TP0965 (0.8653204)]
COG0477	COG0845	all4285	all4285	All4285 protein {UniProtKB/TrEMBL:Q8YPB3}	all2675	all2675	All2675 protein {UniProtKB/TrEMBL:Q8YTN9}	[TP0840-TP0965 (0.8653204)]
COG0477	COG0845	alr2215	alr2215	Alr2215 protein {UniProtKB/TrEMBL:Q8YUW6}	all2022	all2022	All2022 protein {UniProtKB/TrEMBL:Q8YVF6}	[TP0840-TP0965 (0.8653204)]
COG0477	COG0845	all1641	all1641	All1641 protein {UniProtKB/TrEMBL:Q8YWH2}	all0809	all0809	All0809 protein {UniProtKB/TrEMBL:Q8YYN7}	[TP0840-TP0965 (0.8653204)]
COG0477	COG0845	AP003602_GR_121593-122792	BAB77270.1	All7627 protein {UniProtKB/TrEMBL:Q8ZS85}	all2675	all2675	All2675 protein {UniProtKB/TrEMBL:Q8YTN9}	[TP0840-TP0965 (0.8653204)]
COG0477	COG0845	all4285	all4285	All4285 protein {UniProtKB/TrEMBL:Q8YPB3}	alr5293	alr5293	Alr5293 protein {UniProtKB/TrEMBL:Q8YLK5}	[TP0840-TP0965 (0.8653204)]
COG0477	COG0845	all2904	all2904	All2904 protein {UniProtKB/TrEMBL:Q8YT23}	AP003602_GR_111288-113000	BAB77262.1	All7619 protein {UniProtKB/TrEMBL:Q8ZS93}	[TP0840-TP0965 (0.8653204)]
COG0477	COG0845	all0391	all0391	All0391 protein {UniProtKB/TrEMBL:Q8YZR6}	BA000020_GR_344401-345903	BAB77072.1	Hemolysin secretion protein	[TP0840-TP0965 (0.8653204)]
COG0477	COG0845	all1711	all1711	All1711 protein {UniProtKB/TrEMBL:Q8YWA4}	alr4973	alr4973	Alr4973 protein {UniProtKB/TrEMBL:Q8YMG1}	[TP0840-TP0965 (0.8653204)]
COG0477	COG0845	alr2363	alr2363	Alr2363 protein {UniProtKB/TrEMBL:Q8YUI3}	all7010	all7010	All7010 protein {UniProtKB/TrEMBL:Q8YLC5}	[TP0840-TP0965 (0.8653204)]
COG0477	COG0845	alr4533	alr4533	Alr4533 protein {UniProtKB/TrEMBL:Q8YNN1}	alr1928	alr1928	Alr1928 protein {UniProtKB/TrEMBL:Q8YVP6}	[TP0840-TP0965 (0.8653204)]
COG0477	COG0845	all4025	all4025	All4025 protein {UniProtKB/TrEMBL:Q8YQ15}	alr3647	alr3647	Alr3647 protein {UniProtKB/TrEMBL:Q8YR11}	[TP0840-TP0965 (0.8653204)]
COG0477	COG0845	all4285	all4285	All4285 protein {UniProtKB/TrEMBL:Q8YPB3}	alr1928	alr1928	Alr1928 protein {UniProtKB/TrEMBL:Q8YVP6}	[TP0840-TP0965 (0.8653204)]
COG0477	COG0845	all0371	all0371	All0371 protein {UniProtKB/TrEMBL:Q8YZT6}	all5304	all5304	All5304 protein {UniProtKB/TrEMBL:Q8YLJ4}	[TP0840-TP0965 (0.8653204)]
COG0477	COG0845	alr4533	alr4533	Alr4533 protein {UniProtKB/TrEMBL:Q8YNN1}	alr3710	alr3710	Heterocyst specific ABC-transporter, membrane	[TP0840-TP0965 (0.8653204)]
COG0477	COG0845	all0391	all0391	All0391 protein {UniProtKB/TrEMBL:Q8YZR6}	alr3647	alr3647	Alr3647 protein {UniProtKB/TrEMBL:Q8YR11}	[TP0840-TP0965 (0.8653204)]
COG0477	COG0845	alr2215	alr2215	Alr2215 protein {UniProtKB/TrEMBL:Q8YUW6}	all5304	all5304	All5304 protein {UniProtKB/TrEMBL:Q8YLJ4}	[TP0840-TP0965 (0.8653204)]
COG0477	COG0845	all0391	all0391	All0391 protein {UniProtKB/TrEMBL:Q8YZR6}	alr7298	alr7298	Alr7298 protein {UniProtKB/TrEMBL:Q8YKJ7}	[TP0840-TP0965 (0.8653204)]
COG0477	COG0845	alr1096	alr1096	Multidrug-efflux transporter	alr3710	alr3710	Heterocyst specific ABC-transporter, membrane	[TP0840-TP0965 (0.8653204)]
COG0477	COG0845	all0391	all0391	All0391 protein {UniProtKB/TrEMBL:Q8YZR6}	alr0445	alr0445	Alr0445 protein {UniProtKB/TrEMBL:Q8YZL2}	[TP0840-TP0965 (0.8653204)]
COG0477	COG0845	AP003602_GR_121593-122792	BAB77270.1	All7627 protein {UniProtKB/TrEMBL:Q8ZS85}	alr5148	alr5148	Alr5148 protein {UniProtKB/TrEMBL:Q8YLZ4}	[TP0840-TP0965 (0.8653204)]
COG0477	COG0845	alr2434	alr2434	Alr2434 protein {UniProtKB/TrEMBL:Q8YUB8}	alr1501	alr1501	Alr1501 protein {UniProtKB/TrEMBL:Q8YWU3}	[TP0840-TP0965 (0.8653204)]
COG0477	COG0845	all4285	all4285	All4285 protein {UniProtKB/TrEMBL:Q8YPB3}	all7010	all7010	All7010 protein {UniProtKB/TrEMBL:Q8YLC5}	[TP0840-TP0965 (0.8653204)]
COG0477	COG0845	all2673	all2673	All2673 protein {UniProtKB/TrEMBL:Q8YTP1}	alr0445	alr0445	Alr0445 protein {UniProtKB/TrEMBL:Q8YZL2}	[TP0840-TP0965 (0.8653204)]
COG0477	COG0845	alr4533	alr4533	Alr4533 protein {UniProtKB/TrEMBL:Q8YNN1}	alr1501	alr1501	Alr1501 protein {UniProtKB/TrEMBL:Q8YWU3}	[TP0840-TP0965 (0.8653204)]
COG0477	COG0845	alr2434	alr2434	Alr2434 protein {UniProtKB/TrEMBL:Q8YUB8}	alr1928	alr1928	Alr1928 protein {UniProtKB/TrEMBL:Q8YVP6}	[TP0840-TP0965 (0.8653204)]
COG0477	COG0845	all4285	all4285	All4285 protein {UniProtKB/TrEMBL:Q8YPB3}	all3144	all3144	All3144 protein {UniProtKB/TrEMBL:Q8YSE4}	[TP0840-TP0965 (0.8653204)]
COG0477	COG0845	alr2363	alr2363	Alr2363 protein {UniProtKB/TrEMBL:Q8YUI3}	alr3710	alr3710	Heterocyst specific ABC-transporter, membrane	[TP0840-TP0965 (0.8653204)]
COG0477	COG0845	all2673	all2673	All2673 protein {UniProtKB/TrEMBL:Q8YTP1}	alr1505	alr1505	Alr1505 protein {UniProtKB/TrEMBL:Q8YWT9}	[TP0840-TP0965 (0.8653204)]
COG0477	COG0845	all4285	all4285	All4285 protein {UniProtKB/TrEMBL:Q8YPB3}	alr1501	alr1501	Alr1501 protein {UniProtKB/TrEMBL:Q8YWU3}	[TP0840-TP0965 (0.8653204)]
COG0477	COG0845	AP003602_GR_124658-126049	BAB77272.1	Nickel resistance protein	alr1928	alr1928	Alr1928 protein {UniProtKB/TrEMBL:Q8YVP6}	[TP0840-TP0965 (0.8653204)]
COG0477	COG0845	all2904	all2904	All2904 protein {UniProtKB/TrEMBL:Q8YT23}	alr7298	alr7298	Alr7298 protein {UniProtKB/TrEMBL:Q8YKJ7}	[TP0840-TP0965 (0.8653204)]
COG0477	COG0845	all4614	all4614	All4614 protein {UniProtKB/TrEMBL:Q8YNF2}	alr1928	alr1928	Alr1928 protein {UniProtKB/TrEMBL:Q8YVP6}	[TP0840-TP0965 (0.8653204)]
COG0477	COG0845	all4462	all4462	All4462 protein {UniProtKB/TrEMBL:Q8YNU9}	alr4240	alr4240	RTX toxin transporter {UniProtKB/TrEMBL:Q8YPF4}	[TP0840-TP0965 (0.8653204)]
COG0477	COG0845	alr2188	alr2188	Alr2188 protein {UniProtKB/TrEMBL:Q8YUZ3}	alr5293	alr5293	Alr5293 protein {UniProtKB/TrEMBL:Q8YLK5}	[TP0840-TP0965 (0.8653204)]
COG0477	COG0845	alr2215	alr2215	Alr2215 protein {UniProtKB/TrEMBL:Q8YUW6}	all7010	all7010	All7010 protein {UniProtKB/TrEMBL:Q8YLC5}	[TP0840-TP0965 (0.8653204)]
COG0477	COG0845	alr2188	alr2188	Alr2188 protein {UniProtKB/TrEMBL:Q8YUZ3}	all3144	all3144	All3144 protein {UniProtKB/TrEMBL:Q8YSE4}	[TP0840-TP0965 (0.8653204)]
COG0477	COG0845	alr4176	alr4176	Alr4176 protein {UniProtKB/TrEMBL:Q8YPL8}	alr1505	alr1505	Alr1505 protein {UniProtKB/TrEMBL:Q8YWT9}	[TP0840-TP0965 (0.8653204)]
COG0477	COG0845	all1711	all1711	All1711 protein {UniProtKB/TrEMBL:Q8YWA4}	alr3647	alr3647	Alr3647 protein {UniProtKB/TrEMBL:Q8YR11}	[TP0840-TP0965 (0.8653204)]
COG0477	COG0845	alr1096	alr1096	Multidrug-efflux transporter	all5347	all5347	All5347 protein {UniProtKB/TrEMBL:Q8YLF1}	[TP0840-TP0965 (0.8653204)]
COG0477	COG0845	AP003602_GR_121593-122792	BAB77270.1	All7627 protein {UniProtKB/TrEMBL:Q8ZS85}	alr0451	alr0451	Alr0451 protein {UniProtKB/TrEMBL:Q8YZK6}	[TP0840-TP0965 (0.8653204)]
COG0477	COG0845	alr2188	alr2188	Alr2188 protein {UniProtKB/TrEMBL:Q8YUZ3}	all0809	all0809	All0809 protein {UniProtKB/TrEMBL:Q8YYN7}	[TP0840-TP0965 (0.8653204)]
COG0477	COG0845	all4614	all4614	All4614 protein {UniProtKB/TrEMBL:Q8YNF2}	all2022	all2022	All2022 protein {UniProtKB/TrEMBL:Q8YVF6}	[TP0840-TP0965 (0.8653204)]
COG0477	COG0845	AP003602_GR_121593-122792	BAB77270.1	All7627 protein {UniProtKB/TrEMBL:Q8ZS85}	alr1928	alr1928	Alr1928 protein {UniProtKB/TrEMBL:Q8YVP6}	[TP0840-TP0965 (0.8653204)]
COG0477	COG0845	all2673	all2673	All2673 protein {UniProtKB/TrEMBL:Q8YTP1}	alr7298	alr7298	Alr7298 protein {UniProtKB/TrEMBL:Q8YKJ7}	[TP0840-TP0965 (0.8653204)]
COG0477	COG0845	all4025	all4025	All4025 protein {UniProtKB/TrEMBL:Q8YQ15}	alr4280	alr4280	Alr4280 protein {UniProtKB/TrEMBL:Q8YPB8}	[TP0840-TP0965 (0.8653204)]
COG0477	COG0845	alr4176	alr4176	Alr4176 protein {UniProtKB/TrEMBL:Q8YPL8}	all7010	all7010	All7010 protein {UniProtKB/TrEMBL:Q8YLC5}	[TP0840-TP0965 (0.8653204)]
COG0477	COG0845	AP003602_GR_124658-126049	BAB77272.1	Nickel resistance protein	all2675	all2675	All2675 protein {UniProtKB/TrEMBL:Q8YTN9}	[TP0840-TP0965 (0.8653204)]
COG0477	COG0845	alr4533	alr4533	Alr4533 protein {UniProtKB/TrEMBL:Q8YNN1}	all2652	all2652	All2652 protein {UniProtKB/TrEMBL:Q8YTR1}	[TP0840-TP0965 (0.8653204)]
COG0477	COG0845	alr3381	alr3381	Alr3381 protein {UniProtKB/TrEMBL:Q8YRR2}	alr1501	alr1501	Alr1501 protein {UniProtKB/TrEMBL:Q8YWU3}	[TP0840-TP0965 (0.8653204)]
COG0477	COG0845	alr4176	alr4176	Alr4176 protein {UniProtKB/TrEMBL:Q8YPL8}	alr0445	alr0445	Alr0445 protein {UniProtKB/TrEMBL:Q8YZL2}	[TP0840-TP0965 (0.8653204)]
COG0477	COG0845	AP003602_GR_124658-126049	BAB77272.1	Nickel resistance protein	all5304	all5304	All5304 protein {UniProtKB/TrEMBL:Q8YLJ4}	[TP0840-TP0965 (0.8653204)]
COG0477	COG0845	all4285	all4285	All4285 protein {UniProtKB/TrEMBL:Q8YPB3}	alr7298	alr7298	Alr7298 protein {UniProtKB/TrEMBL:Q8YKJ7}	[TP0840-TP0965 (0.8653204)]
COG0477	COG0845	all4285	all4285	All4285 protein {UniProtKB/TrEMBL:Q8YPB3}	alr3647	alr3647	Alr3647 protein {UniProtKB/TrEMBL:Q8YR11}	[TP0840-TP0965 (0.8653204)]
COG0477	COG0845	all1711	all1711	All1711 protein {UniProtKB/TrEMBL:Q8YWA4}	alr1505	alr1505	Alr1505 protein {UniProtKB/TrEMBL:Q8YWT9}	[TP0840-TP0965 (0.8653204)]
COG0305	COG2812	BA000020_GR_286849-288213	BAB78358.1	Replicative DNA helicase	AP003602_GR_64294-65583	BAB77213.1	DNA polymerase III gamma and tau subunits	[TP0058-TP1005 (0.7130585)]
COG0305	COG2812	BA000020_GR_286849-288213	BAB78358.1	Replicative DNA helicase	alr4932	alr4932	DNA polymerase III gamma and tau subunits	[TP0058-TP1005 (0.7130585)]
COG0188	COG0526	all0860	all0860	DNA gyrase A subunit {UniProtKB/TrEMBL:Q8YYI8}	all2341	trxB	Thioredoxin 2 {UniProtKB/Swiss-Prot:P20857}	[TP0005-TP0100 (0.7885434)]
COG0188	COG0526	all0860	all0860	DNA gyrase A subunit {UniProtKB/TrEMBL:Q8YYI8}	all2367	all2367	Thioredoxin {UniProtKB/TrEMBL:Q8YUH9}	[TP0005-TP0100 (0.7885434)]
COG0188	COG0526	all0860	all0860	DNA gyrase A subunit {UniProtKB/TrEMBL:Q8YYI8}	alr1206	alr1206	Alr1206 protein {UniProtKB/TrEMBL:Q8YXK6}	[TP0005-TP0100 (0.7885434)]
COG0188	COG0526	all0441	all0441	DNA topoisomerase chain A	alr2201	alr2201	Alr2201 protein {UniProtKB/TrEMBL:Q8YUY0}	[TP0005-TP0100 (0.7885434)]
COG0188	COG0526	all0441	all0441	DNA topoisomerase chain A	all1893	all1893	Thioredoxin {UniProtKB/TrEMBL:Q8YVT1}	[TP0005-TP0100 (0.7885434)]
COG0188	COG0526	all0860	all0860	DNA gyrase A subunit {UniProtKB/TrEMBL:Q8YYI8}	alr2885	kaiB	Circadian clock protein kaiB	[TP0005-TP0100 (0.7885434)]
COG0188	COG0526	all0860	all0860	DNA gyrase A subunit {UniProtKB/TrEMBL:Q8YYI8}	all3328	all3328	Circadian oscillation regulator	[TP0005-TP0100 (0.7885434)]
COG0188	COG0526	all0860	all0860	DNA gyrase A subunit {UniProtKB/TrEMBL:Q8YYI8}	alr2202	alr2202	Alr2202 protein {UniProtKB/TrEMBL:Q8YUX9}	[TP0005-TP0100 (0.7885434)]
COG0188	COG0526	all0441	all0441	DNA topoisomerase chain A	alr1206	alr1206	Alr1206 protein {UniProtKB/TrEMBL:Q8YXK6}	[TP0005-TP0100 (0.7885434)]
COG0188	COG0526	all0441	all0441	DNA topoisomerase chain A	alr2885	kaiB	Circadian clock protein kaiB	[TP0005-TP0100 (0.7885434)]
COG0188	COG0526	all0860	all0860	DNA gyrase A subunit {UniProtKB/TrEMBL:Q8YYI8}	all1866	all1866	Thioredoxin {UniProtKB/TrEMBL:Q8YVV7}	[TP0005-TP0100 (0.7885434)]
COG0188	COG0526	all0860	all0860	DNA gyrase A subunit {UniProtKB/TrEMBL:Q8YYI8}	all0513	all0513	All0513 protein {UniProtKB/TrEMBL:Q8YZE7}	[TP0005-TP0100 (0.7885434)]
COG0188	COG0526	all0860	all0860	DNA gyrase A subunit {UniProtKB/TrEMBL:Q8YYI8}	alr2201	alr2201	Alr2201 protein {UniProtKB/TrEMBL:Q8YUY0}	[TP0005-TP0100 (0.7885434)]
COG0188	COG0526	all0441	all0441	DNA topoisomerase chain A	all2367	all2367	Thioredoxin {UniProtKB/TrEMBL:Q8YUH9}	[TP0005-TP0100 (0.7885434)]
COG0188	COG0526	all0860	all0860	DNA gyrase A subunit {UniProtKB/TrEMBL:Q8YYI8}	alr2205	alr2205	Thioredoxin {UniProtKB/TrEMBL:Q8YUX6}	[TP0005-TP0100 (0.7885434)]
COG0188	COG0526	all0860	all0860	DNA gyrase A subunit {UniProtKB/TrEMBL:Q8YYI8}	asl1510	asl1510	ORFR5 {UniProtKB/TrEMBL:P70760}	[TP0005-TP0100 (0.7885434)]
COG0188	COG0526	all0860	all0860	DNA gyrase A subunit {UniProtKB/TrEMBL:Q8YYI8}	alr0052	trxA	Thioredoxin 1 {UniProtKB/Swiss-Prot:P0A4L1}	[TP0005-TP0100 (0.7885434)]
COG0188	COG0526	all0441	all0441	DNA topoisomerase chain A	alr0570	alr0570	Thioredoxin-like protein	[TP0005-TP0100 (0.7885434)]
COG0188	COG0526	all0441	all0441	DNA topoisomerase chain A	alr0052	trxA	Thioredoxin 1 {UniProtKB/Swiss-Prot:P0A4L1}	[TP0005-TP0100 (0.7885434)]
COG0188	COG0526	all0860	all0860	DNA gyrase A subunit {UniProtKB/TrEMBL:Q8YYI8}	all1893	all1893	Thioredoxin {UniProtKB/TrEMBL:Q8YVT1}	[TP0005-TP0100 (0.7885434)]
COG0188	COG0526	all0860	all0860	DNA gyrase A subunit {UniProtKB/TrEMBL:Q8YYI8}	alr0570	alr0570	Thioredoxin-like protein	[TP0005-TP0100 (0.7885434)]
COG0188	COG0526	all0441	all0441	DNA topoisomerase chain A	asl1510	asl1510	ORFR5 {UniProtKB/TrEMBL:P70760}	[TP0005-TP0100 (0.7885434)]
COG0188	COG0526	all0441	all0441	DNA topoisomerase chain A	alr3955	alr3955	Thioredoxin {UniProtKB/TrEMBL:Q8YQ80}	[TP0005-TP0100 (0.7885434)]
COG0188	COG0526	all0441	all0441	DNA topoisomerase chain A	all1866	all1866	Thioredoxin {UniProtKB/TrEMBL:Q8YVV7}	[TP0005-TP0100 (0.7885434)]
COG0188	COG0526	all0441	all0441	DNA topoisomerase chain A	alr2202	alr2202	Alr2202 protein {UniProtKB/TrEMBL:Q8YUX9}	[TP0005-TP0100 (0.7885434)]
COG0188	COG0526	all0441	all0441	DNA topoisomerase chain A	alr2205	alr2205	Thioredoxin {UniProtKB/TrEMBL:Q8YUX6}	[TP0005-TP0100 (0.7885434)]
COG0188	COG0526	all0860	all0860	DNA gyrase A subunit {UniProtKB/TrEMBL:Q8YYI8}	alr3955	alr3955	Thioredoxin {UniProtKB/TrEMBL:Q8YQ80}	[TP0005-TP0100 (0.7885434)]
COG0188	COG0526	all0441	all0441	DNA topoisomerase chain A	all3328	all3328	Circadian oscillation regulator	[TP0005-TP0100 (0.7885434)]
COG0188	COG0526	all0441	all0441	DNA topoisomerase chain A	all2341	trxB	Thioredoxin 2 {UniProtKB/Swiss-Prot:P20857}	[TP0005-TP0100 (0.7885434)]
COG0188	COG0526	all0441	all0441	DNA topoisomerase chain A	all0513	all0513	All0513 protein {UniProtKB/TrEMBL:Q8YZE7}	[TP0005-TP0100 (0.7885434)]
COG1624	COG1652	all2996	all2996	All2996 protein {UniProtKB/TrEMBL:Q8YST8}	all3321	all3321	All3321 protein {UniProtKB/TrEMBL:Q8YRX1}	[TP0826-TP0042 (0.7554874)]
COG1624	COG1652	all2996	all2996	All2996 protein {UniProtKB/TrEMBL:Q8YST8}	all3487	all3487	All3487 protein {UniProtKB/TrEMBL:Q8YRG1}	[TP0826-TP0042 (0.7554874)]
COG0526	COG0771	alr0052	trxA	Thioredoxin 1 {UniProtKB/Swiss-Prot:P0A4L1}	alr4112	murD	UDP-N-acetylmuramoylalanine--D-glutamate ligase (EC 6.3.2.9) (UDP-N- acetylmuramoyl-L-alanyl-D-glutamate synthetase) (D-glutamic acid- adding enzyme)	[TP0100-TP0903 (0.59509045)]
COG0526	COG0771	all1866	all1866	Thioredoxin {UniProtKB/TrEMBL:Q8YVV7}	alr4112	murD	UDP-N-acetylmuramoylalanine--D-glutamate ligase (EC 6.3.2.9) (UDP-N- acetylmuramoyl-L-alanyl-D-glutamate synthetase) (D-glutamic acid- adding enzyme)	[TP0100-TP0903 (0.59509045)]
COG0526	COG0771	all2367	all2367	Thioredoxin {UniProtKB/TrEMBL:Q8YUH9}	alr4112	murD	UDP-N-acetylmuramoylalanine--D-glutamate ligase (EC 6.3.2.9) (UDP-N- acetylmuramoyl-L-alanyl-D-glutamate synthetase) (D-glutamic acid- adding enzyme)	[TP0100-TP0903 (0.59509045)]
COG0526	COG0771	all1893	all1893	Thioredoxin {UniProtKB/TrEMBL:Q8YVT1}	alr4112	murD	UDP-N-acetylmuramoylalanine--D-glutamate ligase (EC 6.3.2.9) (UDP-N- acetylmuramoyl-L-alanyl-D-glutamate synthetase) (D-glutamic acid- adding enzyme)	[TP0100-TP0903 (0.59509045)]
COG0526	COG0771	alr3955	alr3955	Thioredoxin {UniProtKB/TrEMBL:Q8YQ80}	alr4112	murD	UDP-N-acetylmuramoylalanine--D-glutamate ligase (EC 6.3.2.9) (UDP-N- acetylmuramoyl-L-alanyl-D-glutamate synthetase) (D-glutamic acid- adding enzyme)	[TP0100-TP0903 (0.59509045)]
COG0526	COG0771	all0513	all0513	All0513 protein {UniProtKB/TrEMBL:Q8YZE7}	alr4112	murD	UDP-N-acetylmuramoylalanine--D-glutamate ligase (EC 6.3.2.9) (UDP-N- acetylmuramoyl-L-alanyl-D-glutamate synthetase) (D-glutamic acid- adding enzyme)	[TP0100-TP0903 (0.59509045)]
COG0526	COG0771	all2341	trxB	Thioredoxin 2 {UniProtKB/Swiss-Prot:P20857}	alr4112	murD	UDP-N-acetylmuramoylalanine--D-glutamate ligase (EC 6.3.2.9) (UDP-N- acetylmuramoyl-L-alanyl-D-glutamate synthetase) (D-glutamic acid- adding enzyme)	[TP0100-TP0903 (0.59509045)]
COG0526	COG0771	alr0570	alr0570	Thioredoxin-like protein	alr4112	murD	UDP-N-acetylmuramoylalanine--D-glutamate ligase (EC 6.3.2.9) (UDP-N- acetylmuramoyl-L-alanyl-D-glutamate synthetase) (D-glutamic acid- adding enzyme)	[TP0100-TP0903 (0.59509045)]
COG0526	COG0771	alr2201	alr2201	Alr2201 protein {UniProtKB/TrEMBL:Q8YUY0}	alr4112	murD	UDP-N-acetylmuramoylalanine--D-glutamate ligase (EC 6.3.2.9) (UDP-N- acetylmuramoyl-L-alanyl-D-glutamate synthetase) (D-glutamic acid- adding enzyme)	[TP0100-TP0903 (0.59509045)]
COG0526	COG0771	alr2885	kaiB	Circadian clock protein kaiB	alr4112	murD	UDP-N-acetylmuramoylalanine--D-glutamate ligase (EC 6.3.2.9) (UDP-N- acetylmuramoyl-L-alanyl-D-glutamate synthetase) (D-glutamic acid- adding enzyme)	[TP0100-TP0903 (0.59509045)]
COG0526	COG0771	asl1510	asl1510	ORFR5 {UniProtKB/TrEMBL:P70760}	alr4112	murD	UDP-N-acetylmuramoylalanine--D-glutamate ligase (EC 6.3.2.9) (UDP-N- acetylmuramoyl-L-alanyl-D-glutamate synthetase) (D-glutamic acid- adding enzyme)	[TP0100-TP0903 (0.59509045)]
COG0526	COG0771	alr1206	alr1206	Alr1206 protein {UniProtKB/TrEMBL:Q8YXK6}	alr4112	murD	UDP-N-acetylmuramoylalanine--D-glutamate ligase (EC 6.3.2.9) (UDP-N- acetylmuramoyl-L-alanyl-D-glutamate synthetase) (D-glutamic acid- adding enzyme)	[TP0100-TP0903 (0.59509045)]
COG0526	COG0771	alr2205	alr2205	Thioredoxin {UniProtKB/TrEMBL:Q8YUX6}	alr4112	murD	UDP-N-acetylmuramoylalanine--D-glutamate ligase (EC 6.3.2.9) (UDP-N- acetylmuramoyl-L-alanyl-D-glutamate synthetase) (D-glutamic acid- adding enzyme)	[TP0100-TP0903 (0.59509045)]
COG0526	COG0771	all3328	all3328	Circadian oscillation regulator	alr4112	murD	UDP-N-acetylmuramoylalanine--D-glutamate ligase (EC 6.3.2.9) (UDP-N- acetylmuramoyl-L-alanyl-D-glutamate synthetase) (D-glutamic acid- adding enzyme)	[TP0100-TP0903 (0.59509045)]
COG0526	COG0771	alr2202	alr2202	Alr2202 protein {UniProtKB/TrEMBL:Q8YUX9}	alr4112	murD	UDP-N-acetylmuramoylalanine--D-glutamate ligase (EC 6.3.2.9) (UDP-N- acetylmuramoyl-L-alanyl-D-glutamate synthetase) (D-glutamic acid- adding enzyme)	[TP0100-TP0903 (0.59509045)]
COG0143	COG0845	all0233	metG	Methionyl-tRNA synthetase (EC 6.1.1.10) (Methionine--tRNA ligase) (MetRS)	all2652	all2652	All2652 protein {UniProtKB/TrEMBL:Q8YTR1}	[TP0798-TP0965 (0.7246752)]
COG0143	COG0845	all0233	metG	Methionyl-tRNA synthetase (EC 6.1.1.10) (Methionine--tRNA ligase) (MetRS)	alr0451	alr0451	Alr0451 protein {UniProtKB/TrEMBL:Q8YZK6}	[TP0798-TP0965 (0.7246752)]
COG0143	COG0845	all0233	metG	Methionyl-tRNA synthetase (EC 6.1.1.10) (Methionine--tRNA ligase) (MetRS)	AP003602_GR_111288-113000	BAB77262.1	All7619 protein {UniProtKB/TrEMBL:Q8ZS93}	[TP0798-TP0965 (0.7246752)]
COG0143	COG0845	all0233	metG	Methionyl-tRNA synthetase (EC 6.1.1.10) (Methionine--tRNA ligase) (MetRS)	alr4973	alr4973	Alr4973 protein {UniProtKB/TrEMBL:Q8YMG1}	[TP0798-TP0965 (0.7246752)]
COG0143	COG0845	all0233	metG	Methionyl-tRNA synthetase (EC 6.1.1.10) (Methionine--tRNA ligase) (MetRS)	all2022	all2022	All2022 protein {UniProtKB/TrEMBL:Q8YVF6}	[TP0798-TP0965 (0.7246752)]
COG0143	COG0845	all0233	metG	Methionyl-tRNA synthetase (EC 6.1.1.10) (Methionine--tRNA ligase) (MetRS)	alr5293	alr5293	Alr5293 protein {UniProtKB/TrEMBL:Q8YLK5}	[TP0798-TP0965 (0.7246752)]
COG0143	COG0845	all0233	metG	Methionyl-tRNA synthetase (EC 6.1.1.10) (Methionine--tRNA ligase) (MetRS)	alr4280	alr4280	Alr4280 protein {UniProtKB/TrEMBL:Q8YPB8}	[TP0798-TP0965 (0.7246752)]
COG0143	COG0845	all0233	metG	Methionyl-tRNA synthetase (EC 6.1.1.10) (Methionine--tRNA ligase) (MetRS)	all7010	all7010	All7010 protein {UniProtKB/TrEMBL:Q8YLC5}	[TP0798-TP0965 (0.7246752)]
COG0143	COG0845	all0233	metG	Methionyl-tRNA synthetase (EC 6.1.1.10) (Methionine--tRNA ligase) (MetRS)	alr3710	alr3710	Heterocyst specific ABC-transporter, membrane	[TP0798-TP0965 (0.7246752)]
COG0143	COG0845	all0233	metG	Methionyl-tRNA synthetase (EC 6.1.1.10) (Methionine--tRNA ligase) (MetRS)	alr7298	alr7298	Alr7298 protein {UniProtKB/TrEMBL:Q8YKJ7}	[TP0798-TP0965 (0.7246752)]
COG0143	COG0845	all0233	metG	Methionyl-tRNA synthetase (EC 6.1.1.10) (Methionine--tRNA ligase) (MetRS)	alr3647	alr3647	Alr3647 protein {UniProtKB/TrEMBL:Q8YR11}	[TP0798-TP0965 (0.7246752)]
COG0143	COG0845	all0233	metG	Methionyl-tRNA synthetase (EC 6.1.1.10) (Methionine--tRNA ligase) (MetRS)	BA000020_GR_344401-345903	BAB77072.1	Hemolysin secretion protein	[TP0798-TP0965 (0.7246752)]
COG0143	COG0845	all0233	metG	Methionyl-tRNA synthetase (EC 6.1.1.10) (Methionine--tRNA ligase) (MetRS)	all0809	all0809	All0809 protein {UniProtKB/TrEMBL:Q8YYN7}	[TP0798-TP0965 (0.7246752)]
COG0143	COG0845	all0233	metG	Methionyl-tRNA synthetase (EC 6.1.1.10) (Methionine--tRNA ligase) (MetRS)	alr1928	alr1928	Alr1928 protein {UniProtKB/TrEMBL:Q8YVP6}	[TP0798-TP0965 (0.7246752)]
COG0143	COG0845	all0233	metG	Methionyl-tRNA synthetase (EC 6.1.1.10) (Methionine--tRNA ligase) (MetRS)	alr4240	alr4240	RTX toxin transporter {UniProtKB/TrEMBL:Q8YPF4}	[TP0798-TP0965 (0.7246752)]
COG0143	COG0845	all0233	metG	Methionyl-tRNA synthetase (EC 6.1.1.10) (Methionine--tRNA ligase) (MetRS)	all5304	all5304	All5304 protein {UniProtKB/TrEMBL:Q8YLJ4}	[TP0798-TP0965 (0.7246752)]
COG0143	COG0845	all0233	metG	Methionyl-tRNA synthetase (EC 6.1.1.10) (Methionine--tRNA ligase) (MetRS)	alr1505	alr1505	Alr1505 protein {UniProtKB/TrEMBL:Q8YWT9}	[TP0798-TP0965 (0.7246752)]
COG0143	COG0845	all0233	metG	Methionyl-tRNA synthetase (EC 6.1.1.10) (Methionine--tRNA ligase) (MetRS)	alr0445	alr0445	Alr0445 protein {UniProtKB/TrEMBL:Q8YZL2}	[TP0798-TP0965 (0.7246752)]
COG0143	COG0845	all0233	metG	Methionyl-tRNA synthetase (EC 6.1.1.10) (Methionine--tRNA ligase) (MetRS)	all5347	all5347	All5347 protein {UniProtKB/TrEMBL:Q8YLF1}	[TP0798-TP0965 (0.7246752)]
COG0143	COG0845	all0233	metG	Methionyl-tRNA synthetase (EC 6.1.1.10) (Methionine--tRNA ligase) (MetRS)	all3144	all3144	All3144 protein {UniProtKB/TrEMBL:Q8YSE4}	[TP0798-TP0965 (0.7246752)]
COG0143	COG0845	all0233	metG	Methionyl-tRNA synthetase (EC 6.1.1.10) (Methionine--tRNA ligase) (MetRS)	all2675	all2675	All2675 protein {UniProtKB/TrEMBL:Q8YTN9}	[TP0798-TP0965 (0.7246752)]
COG0143	COG0845	all0233	metG	Methionyl-tRNA synthetase (EC 6.1.1.10) (Methionine--tRNA ligase) (MetRS)	alr1655	alr1655	Alr1655 protein {UniProtKB/TrEMBL:Q8YWF8}	[TP0798-TP0965 (0.7246752)]
COG0143	COG0845	all0233	metG	Methionyl-tRNA synthetase (EC 6.1.1.10) (Methionine--tRNA ligase) (MetRS)	alr1501	alr1501	Alr1501 protein {UniProtKB/TrEMBL:Q8YWU3}	[TP0798-TP0965 (0.7246752)]
COG0143	COG0845	all0233	metG	Methionyl-tRNA synthetase (EC 6.1.1.10) (Methionine--tRNA ligase) (MetRS)	alr5148	alr5148	Alr5148 protein {UniProtKB/TrEMBL:Q8YLZ4}	[TP0798-TP0965 (0.7246752)]
COG0242	COG1744	all2007	def2	Peptide deformylase 2 (EC 3.5.1.88) (PDF 2) (Polypeptide deformylase 2)	alr5361	alr5361	Alr5361 protein {UniProtKB/TrEMBL:Q8YLE1}	[TP0757-TP0298 (0.51512045)]
COG0242	COG1744	alr3079	def1	Peptide deformylase 1 (EC 3.5.1.88) (PDF 1) (Polypeptide deformylase 1)	alr5361	alr5361	Alr5361 protein {UniProtKB/TrEMBL:Q8YLE1}	[TP0757-TP0298 (0.51512045)]
COG0762	COG2239	asl2061	asl2061	Asl2061 protein {UniProtKB/TrEMBL:Q8YVB7}	all5184	all5184	Mg2+ transport protein {UniProtKB/TrEMBL:Q8YLW2}	[TP0668-TP0917 (0.5215956)]
COG0762	COG2239	asl2061	asl2061	Asl2061 protein {UniProtKB/TrEMBL:Q8YVB7}	all1682	all1682	All1682 protein {UniProtKB/TrEMBL:Q8YWD1}	[TP0668-TP0917 (0.5215956)]
COG0762	COG2239	asl0940	asl0940	Asl0940 protein {UniProtKB/TrEMBL:Q8YYB1}	all5184	all5184	Mg2+ transport protein {UniProtKB/TrEMBL:Q8YLW2}	[TP0668-TP0917 (0.5215956)]
COG0762	COG2239	asl0940	asl0940	Asl0940 protein {UniProtKB/TrEMBL:Q8YYB1}	all1682	all1682	All1682 protein {UniProtKB/TrEMBL:Q8YWD1}	[TP0668-TP0917 (0.5215956)]
COG0504	COG1475	alr5000	pyrG	CTP synthase (EC 6.3.4.2) (UTP--ammonia ligase) (CTP synthetase)	AP003603_GR_5039-5983	BAB77337.1	Chromosome partitioning protein, ParB family	[TP0305-TP0271 (0.70252794)]
COG0504	COG1475	alr5000	pyrG	CTP synthase (EC 6.3.4.2) (UTP--ammonia ligase) (CTP synthetase)	AP003605_GR_36676-37599	BAB77513.1	Chromosome partitioning protein, ParB family	[TP0305-TP0271 (0.70252794)]
COG0504	COG1475	alr5000	pyrG	CTP synthase (EC 6.3.4.2) (UTP--ammonia ligase) (CTP synthetase)	alr5348	alr5348	Alr5348 protein {UniProtKB/TrEMBL:Q8YLF0}	[TP0305-TP0271 (0.70252794)]
COG0504	COG1475	alr5000	pyrG	CTP synthase (EC 6.3.4.2) (UTP--ammonia ligase) (CTP synthetase)	AP003602_GR_75788-76735	BAB77225.1	Chromosome partitioning protein, ParB family	[TP0305-TP0271 (0.70252794)]
COG0504	COG1475	alr5000	pyrG	CTP synthase (EC 6.3.4.2) (UTP--ammonia ligase) (CTP synthetase)	AP003603_GR_6020-6280	BAB77338.1	Asr8008 protein {UniProtKB/TrEMBL:Q8YKA7}	[TP0305-TP0271 (0.70252794)]
COG0504	COG1475	alr5000	pyrG	CTP synthase (EC 6.3.4.2) (UTP--ammonia ligase) (CTP synthetase)	alr7083	alr7083	Chromosome partitioning protein, ParB family	[TP0305-TP0271 (0.70252794)]
COG0149	COG2239	alr4385	tpiA	Triosephosphate isomerase (EC 5.3.1.1) (TIM) (Triose-phosphate isomerase)	all5184	all5184	Mg2+ transport protein {UniProtKB/TrEMBL:Q8YLW2}	[TP0537-TP0917 (0.5527395)]
COG0149	COG2239	alr4385	tpiA	Triosephosphate isomerase (EC 5.3.1.1) (TIM) (Triose-phosphate isomerase)	all1682	all1682	All1682 protein {UniProtKB/TrEMBL:Q8YWD1}	[TP0537-TP0917 (0.5527395)]
COG0457	COG3391	alr1548	alr1548	Alr1548 protein {UniProtKB/TrEMBL:Q8YWQ6}	all2941	all2941	All2941 protein {UniProtKB/TrEMBL:Q8YSY8}	[TP0095-TP0421 (0.8119976)]
COG0457	COG3391	all4981	all4981	All4981 protein {UniProtKB/TrEMBL:Q8YMF3}	all0422	all0422	All0422 protein {UniProtKB/TrEMBL:Q8YZN5}	[TP0095-TP0421 (0.8119976)]
COG0457	COG3391	alr3607	alr3607	Alr3607 protein {UniProtKB/TrEMBL:Q8YR43}	alr1386	alr1386	Alr1386 protein {UniProtKB/TrEMBL:Q8YX32}	[TP0095-TP0421 (0.8119976)]
COG0457	COG3391	alr1677	alr1677	Alr1677 protein {UniProtKB/TrEMBL:Q8YWD6}	all0422	all0422	All0422 protein {UniProtKB/TrEMBL:Q8YZN5}	[TP0095-TP0421 (0.8119976)]
COG0457	COG3391	all0889	all0889	All0889 protein {UniProtKB/TrEMBL:Q8YYG1}	alr1386	alr1386	Alr1386 protein {UniProtKB/TrEMBL:Q8YX32}	[TP0095-TP0421 (0.8119976)]
COG0457	COG3391	all0443	all0443	All0443 protein {UniProtKB/TrEMBL:Q8YZL4}	all2941	all2941	All2941 protein {UniProtKB/TrEMBL:Q8YSY8}	[TP0095-TP0421 (0.8119976)]
COG0457	COG3391	alr0622	alr0622	Alr0622 protein {UniProtKB/TrEMBL:Q8YZ65}	all0422	all0422	All0422 protein {UniProtKB/TrEMBL:Q8YZN5}	[TP0095-TP0421 (0.8119976)]
COG0457	COG3391	alr3430	alr3430	Alr3430 protein {UniProtKB/TrEMBL:Q8YRL6}	all0422	all0422	All0422 protein {UniProtKB/TrEMBL:Q8YZN5}	[TP0095-TP0421 (0.8119976)]
COG0457	COG3391	alr1081	alr1081	Alr1081 protein {UniProtKB/TrEMBL:Q8YXX6}	all2941	all2941	All2941 protein {UniProtKB/TrEMBL:Q8YSY8}	[TP0095-TP0421 (0.8119976)]
COG0457	COG3391	all4659	all4659	All4659 protein {UniProtKB/TrEMBL:Q8YNA8}	all2941	all2941	All2941 protein {UniProtKB/TrEMBL:Q8YSY8}	[TP0095-TP0421 (0.8119976)]
COG0457	COG3391	all2893	all2893	All2893 protein {UniProtKB/TrEMBL:Q8YT33}	alr1386	alr1386	Alr1386 protein {UniProtKB/TrEMBL:Q8YX32}	[TP0095-TP0421 (0.8119976)]
COG0457	COG3391	alr3807	alr3807	Alr3807 protein {UniProtKB/TrEMBL:Q8YQL4}	alr1386	alr1386	Alr1386 protein {UniProtKB/TrEMBL:Q8YX32}	[TP0095-TP0421 (0.8119976)]
COG0457	COG3391	alr3017	alr3017	Alr3017 protein {UniProtKB/TrEMBL:Q8YSR7}	all2941	all2941	All2941 protein {UniProtKB/TrEMBL:Q8YSY8}	[TP0095-TP0421 (0.8119976)]
COG0457	COG3391	all0361	all0361	All0361 protein {UniProtKB/TrEMBL:Q8YZU4}	all2941	all2941	All2941 protein {UniProtKB/TrEMBL:Q8YSY8}	[TP0095-TP0421 (0.8119976)]
COG0457	COG3391	all0443	all0443	All0443 protein {UniProtKB/TrEMBL:Q8YZL4}	all0422	all0422	All0422 protein {UniProtKB/TrEMBL:Q8YZN5}	[TP0095-TP0421 (0.8119976)]
COG0457	COG3391	all4382	all4382	All4382 protein {UniProtKB/TrEMBL:Q8YP20}	all2941	all2941	All2941 protein {UniProtKB/TrEMBL:Q8YSY8}	[TP0095-TP0421 (0.8119976)]
COG0457	COG3391	all0443	all0443	All0443 protein {UniProtKB/TrEMBL:Q8YZL4}	alr1386	alr1386	Alr1386 protein {UniProtKB/TrEMBL:Q8YX32}	[TP0095-TP0421 (0.8119976)]
COG0457	COG3391	all3838	all3838	All3838 protein {UniProtKB/TrEMBL:Q8YQI5}	all2941	all2941	All2941 protein {UniProtKB/TrEMBL:Q8YSY8}	[TP0095-TP0421 (0.8119976)]
COG0457	COG3391	alr3017	alr3017	Alr3017 protein {UniProtKB/TrEMBL:Q8YSR7}	alr1386	alr1386	Alr1386 protein {UniProtKB/TrEMBL:Q8YX32}	[TP0095-TP0421 (0.8119976)]
COG0457	COG3391	alr1677	alr1677	Alr1677 protein {UniProtKB/TrEMBL:Q8YWD6}	alr1386	alr1386	Alr1386 protein {UniProtKB/TrEMBL:Q8YX32}	[TP0095-TP0421 (0.8119976)]
COG0457	COG3391	alr1081	alr1081	Alr1081 protein {UniProtKB/TrEMBL:Q8YXX6}	alr1386	alr1386	Alr1386 protein {UniProtKB/TrEMBL:Q8YX32}	[TP0095-TP0421 (0.8119976)]
COG0457	COG3391	alr3607	alr3607	Alr3607 protein {UniProtKB/TrEMBL:Q8YR43}	all2941	all2941	All2941 protein {UniProtKB/TrEMBL:Q8YSY8}	[TP0095-TP0421 (0.8119976)]
COG0457	COG3391	alr3807	alr3807	Alr3807 protein {UniProtKB/TrEMBL:Q8YQL4}	all0422	all0422	All0422 protein {UniProtKB/TrEMBL:Q8YZN5}	[TP0095-TP0421 (0.8119976)]
COG0457	COG3391	all1466	all1466	Kinesin light chain {UniProtKB/TrEMBL:Q8YWX8}	alr1386	alr1386	Alr1386 protein {UniProtKB/TrEMBL:Q8YX32}	[TP0095-TP0421 (0.8119976)]
COG0457	COG3391	alr0622	alr0622	Alr0622 protein {UniProtKB/TrEMBL:Q8YZ65}	alr1386	alr1386	Alr1386 protein {UniProtKB/TrEMBL:Q8YX32}	[TP0095-TP0421 (0.8119976)]
COG0457	COG3391	all2487	all2487	All2487 protein {UniProtKB/TrEMBL:Q8YU67}	alr1386	alr1386	Alr1386 protein {UniProtKB/TrEMBL:Q8YX32}	[TP0095-TP0421 (0.8119976)]
COG0457	COG3391	all1466	all1466	Kinesin light chain {UniProtKB/TrEMBL:Q8YWX8}	all0422	all0422	All0422 protein {UniProtKB/TrEMBL:Q8YZN5}	[TP0095-TP0421 (0.8119976)]
COG0457	COG3391	alr3017	alr3017	Alr3017 protein {UniProtKB/TrEMBL:Q8YSR7}	all0422	all0422	All0422 protein {UniProtKB/TrEMBL:Q8YZN5}	[TP0095-TP0421 (0.8119976)]
COG0457	COG3391	AP003602_GR_91042-91719	BAB77243.1	All7600 protein {UniProtKB/TrEMBL:Q8ZSB1}	all0422	all0422	All0422 protein {UniProtKB/TrEMBL:Q8YZN5}	[TP0095-TP0421 (0.8119976)]
COG0457	COG3391	all4382	all4382	All4382 protein {UniProtKB/TrEMBL:Q8YP20}	all0422	all0422	All0422 protein {UniProtKB/TrEMBL:Q8YZN5}	[TP0095-TP0421 (0.8119976)]
COG0457	COG3391	all0343	all0343	All0343 protein {UniProtKB/TrEMBL:Q8YZW2}	all0422	all0422	All0422 protein {UniProtKB/TrEMBL:Q8YZN5}	[TP0095-TP0421 (0.8119976)]
COG0457	COG3391	all3237	all3237	All3237 protein {UniProtKB/TrEMBL:Q8YS54}	alr1386	alr1386	Alr1386 protein {UniProtKB/TrEMBL:Q8YX32}	[TP0095-TP0421 (0.8119976)]
COG0457	COG3391	all0361	all0361	All0361 protein {UniProtKB/TrEMBL:Q8YZU4}	all0422	all0422	All0422 protein {UniProtKB/TrEMBL:Q8YZN5}	[TP0095-TP0421 (0.8119976)]
COG0457	COG3391	all3083	all3083	All3083 protein {UniProtKB/TrEMBL:Q8YSK2}	alr1386	alr1386	Alr1386 protein {UniProtKB/TrEMBL:Q8YX32}	[TP0095-TP0421 (0.8119976)]
COG0457	COG3391	all2487	all2487	All2487 protein {UniProtKB/TrEMBL:Q8YU67}	all0422	all0422	All0422 protein {UniProtKB/TrEMBL:Q8YZN5}	[TP0095-TP0421 (0.8119976)]
COG0457	COG3391	all0343	all0343	All0343 protein {UniProtKB/TrEMBL:Q8YZW2}	all2941	all2941	All2941 protein {UniProtKB/TrEMBL:Q8YSY8}	[TP0095-TP0421 (0.8119976)]
COG0457	COG3391	all0361	all0361	All0361 protein {UniProtKB/TrEMBL:Q8YZU4}	alr1386	alr1386	Alr1386 protein {UniProtKB/TrEMBL:Q8YX32}	[TP0095-TP0421 (0.8119976)]
COG0457	COG3391	all0889	all0889	All0889 protein {UniProtKB/TrEMBL:Q8YYG1}	all2941	all2941	All2941 protein {UniProtKB/TrEMBL:Q8YSY8}	[TP0095-TP0421 (0.8119976)]
COG0457	COG3391	alr1081	alr1081	Alr1081 protein {UniProtKB/TrEMBL:Q8YXX6}	all0422	all0422	All0422 protein {UniProtKB/TrEMBL:Q8YZN5}	[TP0095-TP0421 (0.8119976)]
COG0457	COG3391	all3780	all3780	All3780 protein {UniProtKB/TrEMBL:Q8YQP0}	all0422	all0422	All0422 protein {UniProtKB/TrEMBL:Q8YZN5}	[TP0095-TP0421 (0.8119976)]
COG0457	COG3391	all3838	all3838	All3838 protein {UniProtKB/TrEMBL:Q8YQI5}	alr1386	alr1386	Alr1386 protein {UniProtKB/TrEMBL:Q8YX32}	[TP0095-TP0421 (0.8119976)]
COG0457	COG3391	all1176	all1176	All1176 protein {UniProtKB/TrEMBL:Q8YXN6}	all0422	all0422	All0422 protein {UniProtKB/TrEMBL:Q8YZN5}	[TP0095-TP0421 (0.8119976)]
COG0457	COG3391	alr0622	alr0622	Alr0622 protein {UniProtKB/TrEMBL:Q8YZ65}	all2941	all2941	All2941 protein {UniProtKB/TrEMBL:Q8YSY8}	[TP0095-TP0421 (0.8119976)]
COG0457	COG3391	all2487	all2487	All2487 protein {UniProtKB/TrEMBL:Q8YU67}	all2941	all2941	All2941 protein {UniProtKB/TrEMBL:Q8YSY8}	[TP0095-TP0421 (0.8119976)]
COG0457	COG3391	all4659	all4659	All4659 protein {UniProtKB/TrEMBL:Q8YNA8}	all0422	all0422	All0422 protein {UniProtKB/TrEMBL:Q8YZN5}	[TP0095-TP0421 (0.8119976)]
COG0457	COG3391	alr3584	alr3584	Alr3584 protein {UniProtKB/TrEMBL:Q8YR66}	all0422	all0422	All0422 protein {UniProtKB/TrEMBL:Q8YZN5}	[TP0095-TP0421 (0.8119976)]
COG0457	COG3391	alr3430	alr3430	Alr3430 protein {UniProtKB/TrEMBL:Q8YRL6}	alr1386	alr1386	Alr1386 protein {UniProtKB/TrEMBL:Q8YX32}	[TP0095-TP0421 (0.8119976)]
COG0457	COG3391	alr1677	alr1677	Alr1677 protein {UniProtKB/TrEMBL:Q8YWD6}	all2941	all2941	All2941 protein {UniProtKB/TrEMBL:Q8YSY8}	[TP0095-TP0421 (0.8119976)]
COG0457	COG3391	all3083	all3083	All3083 protein {UniProtKB/TrEMBL:Q8YSK2}	all2941	all2941	All2941 protein {UniProtKB/TrEMBL:Q8YSY8}	[TP0095-TP0421 (0.8119976)]
COG0457	COG3391	alr1548	alr1548	Alr1548 protein {UniProtKB/TrEMBL:Q8YWQ6}	alr1386	alr1386	Alr1386 protein {UniProtKB/TrEMBL:Q8YX32}	[TP0095-TP0421 (0.8119976)]
COG0457	COG3391	AP003602_GR_91042-91719	BAB77243.1	All7600 protein {UniProtKB/TrEMBL:Q8ZSB1}	alr1386	alr1386	Alr1386 protein {UniProtKB/TrEMBL:Q8YX32}	[TP0095-TP0421 (0.8119976)]
COG0457	COG3391	all4382	all4382	All4382 protein {UniProtKB/TrEMBL:Q8YP20}	alr1386	alr1386	Alr1386 protein {UniProtKB/TrEMBL:Q8YX32}	[TP0095-TP0421 (0.8119976)]
COG0457	COG3391	all2893	all2893	All2893 protein {UniProtKB/TrEMBL:Q8YT33}	all2941	all2941	All2941 protein {UniProtKB/TrEMBL:Q8YSY8}	[TP0095-TP0421 (0.8119976)]
COG0457	COG3391	all0889	all0889	All0889 protein {UniProtKB/TrEMBL:Q8YYG1}	all0422	all0422	All0422 protein {UniProtKB/TrEMBL:Q8YZN5}	[TP0095-TP0421 (0.8119976)]
COG0457	COG3391	alr1799	alr1799	Alr1799 protein {UniProtKB/TrEMBL:Q8YW17}	all2941	all2941	All2941 protein {UniProtKB/TrEMBL:Q8YSY8}	[TP0095-TP0421 (0.8119976)]
COG0457	COG3391	all0343	all0343	All0343 protein {UniProtKB/TrEMBL:Q8YZW2}	alr1386	alr1386	Alr1386 protein {UniProtKB/TrEMBL:Q8YX32}	[TP0095-TP0421 (0.8119976)]
COG0457	COG3391	all1176	all1176	All1176 protein {UniProtKB/TrEMBL:Q8YXN6}	all2941	all2941	All2941 protein {UniProtKB/TrEMBL:Q8YSY8}	[TP0095-TP0421 (0.8119976)]
COG0457	COG3391	all4981	all4981	All4981 protein {UniProtKB/TrEMBL:Q8YMF3}	all2941	all2941	All2941 protein {UniProtKB/TrEMBL:Q8YSY8}	[TP0095-TP0421 (0.8119976)]
COG0457	COG3391	alr3430	alr3430	Alr3430 protein {UniProtKB/TrEMBL:Q8YRL6}	all2941	all2941	All2941 protein {UniProtKB/TrEMBL:Q8YSY8}	[TP0095-TP0421 (0.8119976)]
COG0457	COG3391	alr1799	alr1799	Alr1799 protein {UniProtKB/TrEMBL:Q8YW17}	all0422	all0422	All0422 protein {UniProtKB/TrEMBL:Q8YZN5}	[TP0095-TP0421 (0.8119976)]
COG0457	COG3391	all3083	all3083	All3083 protein {UniProtKB/TrEMBL:Q8YSK2}	all0422	all0422	All0422 protein {UniProtKB/TrEMBL:Q8YZN5}	[TP0095-TP0421 (0.8119976)]
COG0457	COG3391	alr1799	alr1799	Alr1799 protein {UniProtKB/TrEMBL:Q8YW17}	alr1386	alr1386	Alr1386 protein {UniProtKB/TrEMBL:Q8YX32}	[TP0095-TP0421 (0.8119976)]
COG0457	COG3391	all3780	all3780	All3780 protein {UniProtKB/TrEMBL:Q8YQP0}	alr1386	alr1386	Alr1386 protein {UniProtKB/TrEMBL:Q8YX32}	[TP0095-TP0421 (0.8119976)]
COG0457	COG3391	all1466	all1466	Kinesin light chain {UniProtKB/TrEMBL:Q8YWX8}	all2941	all2941	All2941 protein {UniProtKB/TrEMBL:Q8YSY8}	[TP0095-TP0421 (0.8119976)]
COG0457	COG3391	alr3807	alr3807	Alr3807 protein {UniProtKB/TrEMBL:Q8YQL4}	all2941	all2941	All2941 protein {UniProtKB/TrEMBL:Q8YSY8}	[TP0095-TP0421 (0.8119976)]
COG0457	COG3391	all3780	all3780	All3780 protein {UniProtKB/TrEMBL:Q8YQP0}	all2941	all2941	All2941 protein {UniProtKB/TrEMBL:Q8YSY8}	[TP0095-TP0421 (0.8119976)]
COG0457	COG3391	alr3607	alr3607	Alr3607 protein {UniProtKB/TrEMBL:Q8YR43}	all0422	all0422	All0422 protein {UniProtKB/TrEMBL:Q8YZN5}	[TP0095-TP0421 (0.8119976)]
COG0457	COG3391	all3237	all3237	All3237 protein {UniProtKB/TrEMBL:Q8YS54}	all2941	all2941	All2941 protein {UniProtKB/TrEMBL:Q8YSY8}	[TP0095-TP0421 (0.8119976)]
COG0457	COG3391	all3838	all3838	All3838 protein {UniProtKB/TrEMBL:Q8YQI5}	all0422	all0422	All0422 protein {UniProtKB/TrEMBL:Q8YZN5}	[TP0095-TP0421 (0.8119976)]
COG0457	COG3391	alr3584	alr3584	Alr3584 protein {UniProtKB/TrEMBL:Q8YR66}	all2941	all2941	All2941 protein {UniProtKB/TrEMBL:Q8YSY8}	[TP0095-TP0421 (0.8119976)]
COG0457	COG3391	all2893	all2893	All2893 protein {UniProtKB/TrEMBL:Q8YT33}	all0422	all0422	All0422 protein {UniProtKB/TrEMBL:Q8YZN5}	[TP0095-TP0421 (0.8119976)]
COG0457	COG3391	all1176	all1176	All1176 protein {UniProtKB/TrEMBL:Q8YXN6}	alr1386	alr1386	Alr1386 protein {UniProtKB/TrEMBL:Q8YX32}	[TP0095-TP0421 (0.8119976)]
COG0457	COG3391	AP003602_GR_91042-91719	BAB77243.1	All7600 protein {UniProtKB/TrEMBL:Q8ZSB1}	all2941	all2941	All2941 protein {UniProtKB/TrEMBL:Q8YSY8}	[TP0095-TP0421 (0.8119976)]
COG0457	COG3391	all4981	all4981	All4981 protein {UniProtKB/TrEMBL:Q8YMF3}	alr1386	alr1386	Alr1386 protein {UniProtKB/TrEMBL:Q8YX32}	[TP0095-TP0421 (0.8119976)]
COG0457	COG3391	alr3584	alr3584	Alr3584 protein {UniProtKB/TrEMBL:Q8YR66}	alr1386	alr1386	Alr1386 protein {UniProtKB/TrEMBL:Q8YX32}	[TP0095-TP0421 (0.8119976)]
COG0457	COG3391	all3237	all3237	All3237 protein {UniProtKB/TrEMBL:Q8YS54}	all0422	all0422	All0422 protein {UniProtKB/TrEMBL:Q8YZN5}	[TP0095-TP0421 (0.8119976)]
COG0457	COG3391	alr1548	alr1548	Alr1548 protein {UniProtKB/TrEMBL:Q8YWQ6}	all0422	all0422	All0422 protein {UniProtKB/TrEMBL:Q8YZN5}	[TP0095-TP0421 (0.8119976)]
COG0457	COG3391	all4659	all4659	All4659 protein {UniProtKB/TrEMBL:Q8YNA8}	alr1386	alr1386	Alr1386 protein {UniProtKB/TrEMBL:Q8YX32}	[TP0095-TP0421 (0.8119976)]
COG0250	COG0772	alr5299	alr5299	Transcription antitermination protein nusG	all0154	all0154	Cell division protein {UniProtKB/TrEMBL:Q8Z0E4}	[TP0236-TP0387 (0.7470728)]
COG0250	COG0772	alr5299	alr5299	Transcription antitermination protein nusG	alr0653	alr0653	Alr0653 protein {UniProtKB/TrEMBL:Q8YZ34}	[TP0236-TP0387 (0.7470728)]
COG0227	COG0740	asl2630	rpmB	50S ribosomal protein L28	alr3683	clpP2	ATP-dependent Clp protease proteolytic subunit 2 (EC 3.4.21.92) (Endopeptidase Clp 2)	[TP0362-TP0507 (0.75048)]
COG0227	COG0740	asl2630	rpmB	50S ribosomal protein L28	all4358	all4358	ATP-dependent Clp protease proteolytic subunit	[TP0362-TP0507 (0.75048)]
COG0227	COG0740	asl2630	rpmB	50S ribosomal protein L28	all4357	clpP3	Probable ATP-dependent Clp protease proteolytic subunit 3 (EC 3.4.21.92) (Endopeptidase Clp 3)	[TP0362-TP0507 (0.75048)]
COG0227	COG0740	asl2630	rpmB	50S ribosomal protein L28	alr1238	clpP1	ATP-dependent Clp protease proteolytic subunit 1 (EC 3.4.21.92) (Endopeptidase Clp 1)	[TP0362-TP0507 (0.75048)]
COG0457	COG0457	all4382	all4382	All4382 protein {UniProtKB/TrEMBL:Q8YP20}	all0343	all0343	All0343 protein {UniProtKB/TrEMBL:Q8YZW2}	[TP0067-TP0095 (0.6515529)]
COG0457	COG0457	all0343	all0343	All0343 protein {UniProtKB/TrEMBL:Q8YZW2}	all4382	all4382	All4382 protein {UniProtKB/TrEMBL:Q8YP20}	[TP0067-TP0095 (0.6515529)]
COG0457	COG0457	all3780	all3780	All3780 protein {UniProtKB/TrEMBL:Q8YQP0}	alr1677	alr1677	Alr1677 protein {UniProtKB/TrEMBL:Q8YWD6}	[TP0067-TP0095 (0.6515529)]
COG0457	COG0457	alr1677	alr1677	Alr1677 protein {UniProtKB/TrEMBL:Q8YWD6}	all3780	all3780	All3780 protein {UniProtKB/TrEMBL:Q8YQP0}	[TP0067-TP0095 (0.6515529)]
COG0457	COG0457	all0343	all0343	All0343 protein {UniProtKB/TrEMBL:Q8YZW2}	alr3607	alr3607	Alr3607 protein {UniProtKB/TrEMBL:Q8YR43}	[TP0067-TP0095 (0.6515529)]
COG0457	COG0457	alr3607	alr3607	Alr3607 protein {UniProtKB/TrEMBL:Q8YR43}	all0343	all0343	All0343 protein {UniProtKB/TrEMBL:Q8YZW2}	[TP0067-TP0095 (0.6515529)]
COG0457	COG0457	all4659	all4659	All4659 protein {UniProtKB/TrEMBL:Q8YNA8}	all3838	all3838	All3838 protein {UniProtKB/TrEMBL:Q8YQI5}	[TP0067-TP0095 (0.6515529)]
COG0457	COG0457	alr1799	alr1799	Alr1799 protein {UniProtKB/TrEMBL:Q8YW17}	all1176	all1176	All1176 protein {UniProtKB/TrEMBL:Q8YXN6}	[TP0067-TP0095 (0.6515529)]
COG0457	COG0457	all3838	all3838	All3838 protein {UniProtKB/TrEMBL:Q8YQI5}	all4659	all4659	All4659 protein {UniProtKB/TrEMBL:Q8YNA8}	[TP0067-TP0095 (0.6515529)]
COG0457	COG0457	all1176	all1176	All1176 protein {UniProtKB/TrEMBL:Q8YXN6}	alr1799	alr1799	Alr1799 protein {UniProtKB/TrEMBL:Q8YW17}	[TP0067-TP0095 (0.6515529)]
COG0457	COG0457	all4659	all4659	All4659 protein {UniProtKB/TrEMBL:Q8YNA8}	alr3584	alr3584	Alr3584 protein {UniProtKB/TrEMBL:Q8YR66}	[TP0067-TP0095 (0.6515529)]
COG0457	COG0457	alr3584	alr3584	Alr3584 protein {UniProtKB/TrEMBL:Q8YR66}	all4659	all4659	All4659 protein {UniProtKB/TrEMBL:Q8YNA8}	[TP0067-TP0095 (0.6515529)]
COG0457	COG0457	all4382	all4382	All4382 protein {UniProtKB/TrEMBL:Q8YP20}	alr1548	alr1548	Alr1548 protein {UniProtKB/TrEMBL:Q8YWQ6}	[TP0067-TP0095 (0.6515529)]
COG0457	COG0457	alr1548	alr1548	Alr1548 protein {UniProtKB/TrEMBL:Q8YWQ6}	all4382	all4382	All4382 protein {UniProtKB/TrEMBL:Q8YP20}	[TP0067-TP0095 (0.6515529)]
COG0457	COG0457	all4981	all4981	All4981 protein {UniProtKB/TrEMBL:Q8YMF3}	alr1677	alr1677	Alr1677 protein {UniProtKB/TrEMBL:Q8YWD6}	[TP0067-TP0095 (0.6515529)]
COG0457	COG0457	alr1677	alr1677	Alr1677 protein {UniProtKB/TrEMBL:Q8YWD6}	all4981	all4981	All4981 protein {UniProtKB/TrEMBL:Q8YMF3}	[TP0067-TP0095 (0.6515529)]
COG0457	COG0457	all3838	all3838	All3838 protein {UniProtKB/TrEMBL:Q8YQI5}	all3083	all3083	All3083 protein {UniProtKB/TrEMBL:Q8YSK2}	[TP0067-TP0095 (0.6515529)]
COG0457	COG0457	all3083	all3083	All3083 protein {UniProtKB/TrEMBL:Q8YSK2}	all3838	all3838	All3838 protein {UniProtKB/TrEMBL:Q8YQI5}	[TP0067-TP0095 (0.6515529)]
COG0457	COG0457	all4659	all4659	All4659 protein {UniProtKB/TrEMBL:Q8YNA8}	all1466	all1466	Kinesin light chain {UniProtKB/TrEMBL:Q8YWX8}	[TP0067-TP0095 (0.6515529)]
COG0457	COG0457	all1466	all1466	Kinesin light chain {UniProtKB/TrEMBL:Q8YWX8}	all4659	all4659	All4659 protein {UniProtKB/TrEMBL:Q8YNA8}	[TP0067-TP0095 (0.6515529)]
COG0457	COG0457	all2893	all2893	All2893 protein {UniProtKB/TrEMBL:Q8YT33}	all0361	all0361	All0361 protein {UniProtKB/TrEMBL:Q8YZU4}	[TP0067-TP0095 (0.6515529)]
COG0457	COG0457	all0361	all0361	All0361 protein {UniProtKB/TrEMBL:Q8YZU4}	all2893	all2893	All2893 protein {UniProtKB/TrEMBL:Q8YT33}	[TP0067-TP0095 (0.6515529)]
COG0457	COG0457	all1176	all1176	All1176 protein {UniProtKB/TrEMBL:Q8YXN6}	all1176	all1176	All1176 protein {UniProtKB/TrEMBL:Q8YXN6}	[TP0067-TP0095 (0.6515529)]
COG0457	COG0457	alr3584	alr3584	Alr3584 protein {UniProtKB/TrEMBL:Q8YR66}	all3237	all3237	All3237 protein {UniProtKB/TrEMBL:Q8YS54}	[TP0067-TP0095 (0.6515529)]
COG0457	COG0457	all3237	all3237	All3237 protein {UniProtKB/TrEMBL:Q8YS54}	alr3584	alr3584	Alr3584 protein {UniProtKB/TrEMBL:Q8YR66}	[TP0067-TP0095 (0.6515529)]
COG0457	COG0457	AP003602_GR_91042-91719	BAB77243.1	All7600 protein {UniProtKB/TrEMBL:Q8ZSB1}	alr3430	alr3430	Alr3430 protein {UniProtKB/TrEMBL:Q8YRL6}	[TP0067-TP0095 (0.6515529)]
COG0457	COG0457	alr3430	alr3430	Alr3430 protein {UniProtKB/TrEMBL:Q8YRL6}	AP003602_GR_91042-91719	BAB77243.1	All7600 protein {UniProtKB/TrEMBL:Q8ZSB1}	[TP0067-TP0095 (0.6515529)]
COG0457	COG0457	all3083	all3083	All3083 protein {UniProtKB/TrEMBL:Q8YSK2}	all3083	all3083	All3083 protein {UniProtKB/TrEMBL:Q8YSK2}	[TP0067-TP0095 (0.6515529)]
COG0457	COG0457	all4382	all4382	All4382 protein {UniProtKB/TrEMBL:Q8YP20}	all3237	all3237	All3237 protein {UniProtKB/TrEMBL:Q8YS54}	[TP0067-TP0095 (0.6515529)]
COG0457	COG0457	all3237	all3237	All3237 protein {UniProtKB/TrEMBL:Q8YS54}	all4382	all4382	All4382 protein {UniProtKB/TrEMBL:Q8YP20}	[TP0067-TP0095 (0.6515529)]
COG0457	COG0457	AP003602_GR_91042-91719	BAB77243.1	All7600 protein {UniProtKB/TrEMBL:Q8ZSB1}	all4981	all4981	All4981 protein {UniProtKB/TrEMBL:Q8YMF3}	[TP0067-TP0095 (0.6515529)]
COG0457	COG0457	all4981	all4981	All4981 protein {UniProtKB/TrEMBL:Q8YMF3}	AP003602_GR_91042-91719	BAB77243.1	All7600 protein {UniProtKB/TrEMBL:Q8ZSB1}	[TP0067-TP0095 (0.6515529)]
COG0457	COG0457	AP003602_GR_91042-91719	BAB77243.1	All7600 protein {UniProtKB/TrEMBL:Q8ZSB1}	all3780	all3780	All3780 protein {UniProtKB/TrEMBL:Q8YQP0}	[TP0067-TP0095 (0.6515529)]
COG0457	COG0457	all3780	all3780	All3780 protein {UniProtKB/TrEMBL:Q8YQP0}	AP003602_GR_91042-91719	BAB77243.1	All7600 protein {UniProtKB/TrEMBL:Q8ZSB1}	[TP0067-TP0095 (0.6515529)]
COG0457	COG0457	all2487	all2487	All2487 protein {UniProtKB/TrEMBL:Q8YU67}	all0889	all0889	All0889 protein {UniProtKB/TrEMBL:Q8YYG1}	[TP0067-TP0095 (0.6515529)]
COG0457	COG0457	all0889	all0889	All0889 protein {UniProtKB/TrEMBL:Q8YYG1}	all2487	all2487	All2487 protein {UniProtKB/TrEMBL:Q8YU67}	[TP0067-TP0095 (0.6515529)]
COG0457	COG0457	all0443	all0443	All0443 protein {UniProtKB/TrEMBL:Q8YZL4}	all0361	all0361	All0361 protein {UniProtKB/TrEMBL:Q8YZU4}	[TP0067-TP0095 (0.6515529)]
COG0457	COG0457	all0361	all0361	All0361 protein {UniProtKB/TrEMBL:Q8YZU4}	all0443	all0443	All0443 protein {UniProtKB/TrEMBL:Q8YZL4}	[TP0067-TP0095 (0.6515529)]
COG0457	COG0457	alr0622	alr0622	Alr0622 protein {UniProtKB/TrEMBL:Q8YZ65}	all3083	all3083	All3083 protein {UniProtKB/TrEMBL:Q8YSK2}	[TP0067-TP0095 (0.6515529)]
COG0457	COG0457	all0443	all0443	All0443 protein {UniProtKB/TrEMBL:Q8YZL4}	all0443	all0443	All0443 protein {UniProtKB/TrEMBL:Q8YZL4}	[TP0067-TP0095 (0.6515529)]
COG0457	COG0457	all3083	all3083	All3083 protein {UniProtKB/TrEMBL:Q8YSK2}	alr0622	alr0622	Alr0622 protein {UniProtKB/TrEMBL:Q8YZ65}	[TP0067-TP0095 (0.6515529)]
COG0457	COG0457	alr0622	alr0622	Alr0622 protein {UniProtKB/TrEMBL:Q8YZ65}	alr0622	alr0622	Alr0622 protein {UniProtKB/TrEMBL:Q8YZ65}	[TP0067-TP0095 (0.6515529)]
COG0457	COG0457	all4981	all4981	All4981 protein {UniProtKB/TrEMBL:Q8YMF3}	alr3017	alr3017	Alr3017 protein {UniProtKB/TrEMBL:Q8YSR7}	[TP0067-TP0095 (0.6515529)]
COG0457	COG0457	alr3017	alr3017	Alr3017 protein {UniProtKB/TrEMBL:Q8YSR7}	all4981	all4981	All4981 protein {UniProtKB/TrEMBL:Q8YMF3}	[TP0067-TP0095 (0.6515529)]
COG0457	COG0457	alr1548	alr1548	Alr1548 protein {UniProtKB/TrEMBL:Q8YWQ6}	all0443	all0443	All0443 protein {UniProtKB/TrEMBL:Q8YZL4}	[TP0067-TP0095 (0.6515529)]
COG0457	COG0457	all0443	all0443	All0443 protein {UniProtKB/TrEMBL:Q8YZL4}	alr1548	alr1548	Alr1548 protein {UniProtKB/TrEMBL:Q8YWQ6}	[TP0067-TP0095 (0.6515529)]
COG0457	COG0457	all4981	all4981	All4981 protein {UniProtKB/TrEMBL:Q8YMF3}	alr1081	alr1081	Alr1081 protein {UniProtKB/TrEMBL:Q8YXX6}	[TP0067-TP0095 (0.6515529)]
COG0457	COG0457	alr1081	alr1081	Alr1081 protein {UniProtKB/TrEMBL:Q8YXX6}	all4981	all4981	All4981 protein {UniProtKB/TrEMBL:Q8YMF3}	[TP0067-TP0095 (0.6515529)]
COG0457	COG0457	all1466	all1466	Kinesin light chain {UniProtKB/TrEMBL:Q8YWX8}	alr3607	alr3607	Alr3607 protein {UniProtKB/TrEMBL:Q8YR43}	[TP0067-TP0095 (0.6515529)]
COG0457	COG0457	alr3607	alr3607	Alr3607 protein {UniProtKB/TrEMBL:Q8YR43}	all1466	all1466	Kinesin light chain {UniProtKB/TrEMBL:Q8YWX8}	[TP0067-TP0095 (0.6515529)]
COG0457	COG0457	alr3584	alr3584	Alr3584 protein {UniProtKB/TrEMBL:Q8YR66}	all1176	all1176	All1176 protein {UniProtKB/TrEMBL:Q8YXN6}	[TP0067-TP0095 (0.6515529)]
COG0457	COG0457	all1176	all1176	All1176 protein {UniProtKB/TrEMBL:Q8YXN6}	alr3584	alr3584	Alr3584 protein {UniProtKB/TrEMBL:Q8YR66}	[TP0067-TP0095 (0.6515529)]
COG0457	COG0457	all0443	all0443	All0443 protein {UniProtKB/TrEMBL:Q8YZL4}	all3083	all3083	All3083 protein {UniProtKB/TrEMBL:Q8YSK2}	[TP0067-TP0095 (0.6515529)]
COG0457	COG0457	all3083	all3083	All3083 protein {UniProtKB/TrEMBL:Q8YSK2}	all0443	all0443	All0443 protein {UniProtKB/TrEMBL:Q8YZL4}	[TP0067-TP0095 (0.6515529)]
COG0457	COG0457	alr3607	alr3607	Alr3607 protein {UniProtKB/TrEMBL:Q8YR43}	all0361	all0361	All0361 protein {UniProtKB/TrEMBL:Q8YZU4}	[TP0067-TP0095 (0.6515529)]
COG0457	COG0457	all0361	all0361	All0361 protein {UniProtKB/TrEMBL:Q8YZU4}	alr3607	alr3607	Alr3607 protein {UniProtKB/TrEMBL:Q8YR43}	[TP0067-TP0095 (0.6515529)]
COG0457	COG0457	all2893	all2893	All2893 protein {UniProtKB/TrEMBL:Q8YT33}	alr3017	alr3017	Alr3017 protein {UniProtKB/TrEMBL:Q8YSR7}	[TP0067-TP0095 (0.6515529)]
COG0457	COG0457	alr3017	alr3017	Alr3017 protein {UniProtKB/TrEMBL:Q8YSR7}	all2893	all2893	All2893 protein {UniProtKB/TrEMBL:Q8YT33}	[TP0067-TP0095 (0.6515529)]
COG0457	COG0457	all2893	all2893	All2893 protein {UniProtKB/TrEMBL:Q8YT33}	alr1081	alr1081	Alr1081 protein {UniProtKB/TrEMBL:Q8YXX6}	[TP0067-TP0095 (0.6515529)]
COG0457	COG0457	alr1081	alr1081	Alr1081 protein {UniProtKB/TrEMBL:Q8YXX6}	all2893	all2893	All2893 protein {UniProtKB/TrEMBL:Q8YT33}	[TP0067-TP0095 (0.6515529)]
COG0457	COG0457	alr1548	alr1548	Alr1548 protein {UniProtKB/TrEMBL:Q8YWQ6}	alr1081	alr1081	Alr1081 protein {UniProtKB/TrEMBL:Q8YXX6}	[TP0067-TP0095 (0.6515529)]
COG0457	COG0457	alr1081	alr1081	Alr1081 protein {UniProtKB/TrEMBL:Q8YXX6}	alr1548	alr1548	Alr1548 protein {UniProtKB/TrEMBL:Q8YWQ6}	[TP0067-TP0095 (0.6515529)]
COG0457	COG0457	all0889	all0889	All0889 protein {UniProtKB/TrEMBL:Q8YYG1}	all0889	all0889	All0889 protein {UniProtKB/TrEMBL:Q8YYG1}	[TP0067-TP0095 (0.6515529)]
COG0457	COG0457	alr0622	alr0622	Alr0622 protein {UniProtKB/TrEMBL:Q8YZ65}	all1176	all1176	All1176 protein {UniProtKB/TrEMBL:Q8YXN6}	[TP0067-TP0095 (0.6515529)]
COG0457	COG0457	all1176	all1176	All1176 protein {UniProtKB/TrEMBL:Q8YXN6}	alr0622	alr0622	Alr0622 protein {UniProtKB/TrEMBL:Q8YZ65}	[TP0067-TP0095 (0.6515529)]
COG0457	COG0457	all0343	all0343	All0343 protein {UniProtKB/TrEMBL:Q8YZW2}	all0889	all0889	All0889 protein {UniProtKB/TrEMBL:Q8YYG1}	[TP0067-TP0095 (0.6515529)]
COG0457	COG0457	all0889	all0889	All0889 protein {UniProtKB/TrEMBL:Q8YYG1}	all0343	all0343	All0343 protein {UniProtKB/TrEMBL:Q8YZW2}	[TP0067-TP0095 (0.6515529)]
COG0457	COG0457	AP003602_GR_91042-91719	BAB77243.1	All7600 protein {UniProtKB/TrEMBL:Q8ZSB1}	alr0622	alr0622	Alr0622 protein {UniProtKB/TrEMBL:Q8YZ65}	[TP0067-TP0095 (0.6515529)]
COG0457	COG0457	alr0622	alr0622	Alr0622 protein {UniProtKB/TrEMBL:Q8YZ65}	AP003602_GR_91042-91719	BAB77243.1	All7600 protein {UniProtKB/TrEMBL:Q8ZSB1}	[TP0067-TP0095 (0.6515529)]
COG0457	COG0457	alr1677	alr1677	Alr1677 protein {UniProtKB/TrEMBL:Q8YWD6}	all0889	all0889	All0889 protein {UniProtKB/TrEMBL:Q8YYG1}	[TP0067-TP0095 (0.6515529)]
COG0457	COG0457	all0889	all0889	All0889 protein {UniProtKB/TrEMBL:Q8YYG1}	alr1677	alr1677	Alr1677 protein {UniProtKB/TrEMBL:Q8YWD6}	[TP0067-TP0095 (0.6515529)]
COG0457	COG0457	AP003602_GR_91042-91719	BAB77243.1	All7600 protein {UniProtKB/TrEMBL:Q8ZSB1}	all0443	all0443	All0443 protein {UniProtKB/TrEMBL:Q8YZL4}	[TP0067-TP0095 (0.6515529)]
COG0457	COG0457	all0443	all0443	All0443 protein {UniProtKB/TrEMBL:Q8YZL4}	AP003602_GR_91042-91719	BAB77243.1	All7600 protein {UniProtKB/TrEMBL:Q8ZSB1}	[TP0067-TP0095 (0.6515529)]
COG0457	COG0457	alr0622	alr0622	Alr0622 protein {UniProtKB/TrEMBL:Q8YZ65}	all0361	all0361	All0361 protein {UniProtKB/TrEMBL:Q8YZU4}	[TP0067-TP0095 (0.6515529)]
COG0457	COG0457	all0361	all0361	All0361 protein {UniProtKB/TrEMBL:Q8YZU4}	alr0622	alr0622	Alr0622 protein {UniProtKB/TrEMBL:Q8YZ65}	[TP0067-TP0095 (0.6515529)]
COG0457	COG0457	all0443	all0443	All0443 protein {UniProtKB/TrEMBL:Q8YZL4}	all0343	all0343	All0343 protein {UniProtKB/TrEMBL:Q8YZW2}	[TP0067-TP0095 (0.6515529)]
COG0457	COG0457	all0343	all0343	All0343 protein {UniProtKB/TrEMBL:Q8YZW2}	all0443	all0443	All0443 protein {UniProtKB/TrEMBL:Q8YZL4}	[TP0067-TP0095 (0.6515529)]
COG0457	COG0457	all3780	all3780	All3780 protein {UniProtKB/TrEMBL:Q8YQP0}	alr1081	alr1081	Alr1081 protein {UniProtKB/TrEMBL:Q8YXX6}	[TP0067-TP0095 (0.6515529)]
COG0457	COG0457	alr1081	alr1081	Alr1081 protein {UniProtKB/TrEMBL:Q8YXX6}	all3780	all3780	All3780 protein {UniProtKB/TrEMBL:Q8YQP0}	[TP0067-TP0095 (0.6515529)]
COG0457	COG0457	alr1548	alr1548	Alr1548 protein {UniProtKB/TrEMBL:Q8YWQ6}	all3083	all3083	All3083 protein {UniProtKB/TrEMBL:Q8YSK2}	[TP0067-TP0095 (0.6515529)]
COG0457	COG0457	all3083	all3083	All3083 protein {UniProtKB/TrEMBL:Q8YSK2}	alr1548	alr1548	Alr1548 protein {UniProtKB/TrEMBL:Q8YWQ6}	[TP0067-TP0095 (0.6515529)]
COG0457	COG0457	alr1677	alr1677	Alr1677 protein {UniProtKB/TrEMBL:Q8YWD6}	all1176	all1176	All1176 protein {UniProtKB/TrEMBL:Q8YXN6}	[TP0067-TP0095 (0.6515529)]
COG0457	COG0457	all1176	all1176	All1176 protein {UniProtKB/TrEMBL:Q8YXN6}	alr1677	alr1677	Alr1677 protein {UniProtKB/TrEMBL:Q8YWD6}	[TP0067-TP0095 (0.6515529)]
COG0457	COG0457	all2893	all2893	All2893 protein {UniProtKB/TrEMBL:Q8YT33}	alr3607	alr3607	Alr3607 protein {UniProtKB/TrEMBL:Q8YR43}	[TP0067-TP0095 (0.6515529)]
COG0457	COG0457	alr3607	alr3607	Alr3607 protein {UniProtKB/TrEMBL:Q8YR43}	all2893	all2893	All2893 protein {UniProtKB/TrEMBL:Q8YT33}	[TP0067-TP0095 (0.6515529)]
COG0457	COG0457	all3083	all3083	All3083 protein {UniProtKB/TrEMBL:Q8YSK2}	all0361	all0361	All0361 protein {UniProtKB/TrEMBL:Q8YZU4}	[TP0067-TP0095 (0.6515529)]
COG0457	COG0457	all0361	all0361	All0361 protein {UniProtKB/TrEMBL:Q8YZU4}	all3083	all3083	All3083 protein {UniProtKB/TrEMBL:Q8YSK2}	[TP0067-TP0095 (0.6515529)]
COG0457	COG0457	AP003602_GR_91042-91719	BAB77243.1	All7600 protein {UniProtKB/TrEMBL:Q8ZSB1}	alr1677	alr1677	Alr1677 protein {UniProtKB/TrEMBL:Q8YWD6}	[TP0067-TP0095 (0.6515529)]
COG0457	COG0457	all4382	all4382	All4382 protein {UniProtKB/TrEMBL:Q8YP20}	alr3584	alr3584	Alr3584 protein {UniProtKB/TrEMBL:Q8YR66}	[TP0067-TP0095 (0.6515529)]
COG0457	COG0457	alr1677	alr1677	Alr1677 protein {UniProtKB/TrEMBL:Q8YWD6}	AP003602_GR_91042-91719	BAB77243.1	All7600 protein {UniProtKB/TrEMBL:Q8ZSB1}	[TP0067-TP0095 (0.6515529)]
COG0457	COG0457	alr3584	alr3584	Alr3584 protein {UniProtKB/TrEMBL:Q8YR66}	all4382	all4382	All4382 protein {UniProtKB/TrEMBL:Q8YP20}	[TP0067-TP0095 (0.6515529)]
COG0457	COG0457	all4659	all4659	All4659 protein {UniProtKB/TrEMBL:Q8YNA8}	alr1081	alr1081	Alr1081 protein {UniProtKB/TrEMBL:Q8YXX6}	[TP0067-TP0095 (0.6515529)]
COG0457	COG0457	alr1081	alr1081	Alr1081 protein {UniProtKB/TrEMBL:Q8YXX6}	all4659	all4659	All4659 protein {UniProtKB/TrEMBL:Q8YNA8}	[TP0067-TP0095 (0.6515529)]
COG0457	COG0457	all3237	all3237	All3237 protein {UniProtKB/TrEMBL:Q8YS54}	alr1081	alr1081	Alr1081 protein {UniProtKB/TrEMBL:Q8YXX6}	[TP0067-TP0095 (0.6515529)]
COG0457	COG0457	alr1081	alr1081	Alr1081 protein {UniProtKB/TrEMBL:Q8YXX6}	all3237	all3237	All3237 protein {UniProtKB/TrEMBL:Q8YS54}	[TP0067-TP0095 (0.6515529)]
COG0457	COG0457	alr1677	alr1677	Alr1677 protein {UniProtKB/TrEMBL:Q8YWD6}	alr1081	alr1081	Alr1081 protein {UniProtKB/TrEMBL:Q8YXX6}	[TP0067-TP0095 (0.6515529)]
COG0457	COG0457	alr1081	alr1081	Alr1081 protein {UniProtKB/TrEMBL:Q8YXX6}	alr1677	alr1677	Alr1677 protein {UniProtKB/TrEMBL:Q8YWD6}	[TP0067-TP0095 (0.6515529)]
COG0457	COG0457	alr1548	alr1548	Alr1548 protein {UniProtKB/TrEMBL:Q8YWQ6}	alr0622	alr0622	Alr0622 protein {UniProtKB/TrEMBL:Q8YZ65}	[TP0067-TP0095 (0.6515529)]
COG0457	COG0457	alr0622	alr0622	Alr0622 protein {UniProtKB/TrEMBL:Q8YZ65}	alr1548	alr1548	Alr1548 protein {UniProtKB/TrEMBL:Q8YWQ6}	[TP0067-TP0095 (0.6515529)]
COG0457	COG0457	AP003602_GR_91042-91719	BAB77243.1	All7600 protein {UniProtKB/TrEMBL:Q8ZSB1}	alr3017	alr3017	Alr3017 protein {UniProtKB/TrEMBL:Q8YSR7}	[TP0067-TP0095 (0.6515529)]
COG0457	COG0457	alr3017	alr3017	Alr3017 protein {UniProtKB/TrEMBL:Q8YSR7}	AP003602_GR_91042-91719	BAB77243.1	All7600 protein {UniProtKB/TrEMBL:Q8ZSB1}	[TP0067-TP0095 (0.6515529)]
COG0457	COG0457	alr1799	alr1799	Alr1799 protein {UniProtKB/TrEMBL:Q8YW17}	all1466	all1466	Kinesin light chain {UniProtKB/TrEMBL:Q8YWX8}	[TP0067-TP0095 (0.6515529)]
COG0457	COG0457	all1466	all1466	Kinesin light chain {UniProtKB/TrEMBL:Q8YWX8}	alr1799	alr1799	Alr1799 protein {UniProtKB/TrEMBL:Q8YW17}	[TP0067-TP0095 (0.6515529)]
COG0457	COG0457	all3780	all3780	All3780 protein {UniProtKB/TrEMBL:Q8YQP0}	all0343	all0343	All0343 protein {UniProtKB/TrEMBL:Q8YZW2}	[TP0067-TP0095 (0.6515529)]
COG0457	COG0457	alr1799	alr1799	Alr1799 protein {UniProtKB/TrEMBL:Q8YW17}	all0889	all0889	All0889 protein {UniProtKB/TrEMBL:Q8YYG1}	[TP0067-TP0095 (0.6515529)]
COG0457	COG0457	all0343	all0343	All0343 protein {UniProtKB/TrEMBL:Q8YZW2}	all3780	all3780	All3780 protein {UniProtKB/TrEMBL:Q8YQP0}	[TP0067-TP0095 (0.6515529)]
COG0457	COG0457	all0889	all0889	All0889 protein {UniProtKB/TrEMBL:Q8YYG1}	alr1799	alr1799	Alr1799 protein {UniProtKB/TrEMBL:Q8YW17}	[TP0067-TP0095 (0.6515529)]
COG0457	COG0457	AP003602_GR_91042-91719	BAB77243.1	All7600 protein {UniProtKB/TrEMBL:Q8ZSB1}	alr3807	alr3807	Alr3807 protein {UniProtKB/TrEMBL:Q8YQL4}	[TP0067-TP0095 (0.6515529)]
COG0457	COG0457	all4659	all4659	All4659 protein {UniProtKB/TrEMBL:Q8YNA8}	alr3807	alr3807	Alr3807 protein {UniProtKB/TrEMBL:Q8YQL4}	[TP0067-TP0095 (0.6515529)]
COG0457	COG0457	alr3807	alr3807	Alr3807 protein {UniProtKB/TrEMBL:Q8YQL4}	AP003602_GR_91042-91719	BAB77243.1	All7600 protein {UniProtKB/TrEMBL:Q8ZSB1}	[TP0067-TP0095 (0.6515529)]
COG0457	COG0457	alr3807	alr3807	Alr3807 protein {UniProtKB/TrEMBL:Q8YQL4}	all4659	all4659	All4659 protein {UniProtKB/TrEMBL:Q8YNA8}	[TP0067-TP0095 (0.6515529)]
COG0457	COG0457	all2893	all2893	All2893 protein {UniProtKB/TrEMBL:Q8YT33}	all1176	all1176	All1176 protein {UniProtKB/TrEMBL:Q8YXN6}	[TP0067-TP0095 (0.6515529)]
COG0457	COG0457	all3838	all3838	All3838 protein {UniProtKB/TrEMBL:Q8YQI5}	all0343	all0343	All0343 protein {UniProtKB/TrEMBL:Q8YZW2}	[TP0067-TP0095 (0.6515529)]
COG0457	COG0457	all0343	all0343	All0343 protein {UniProtKB/TrEMBL:Q8YZW2}	all3838	all3838	All3838 protein {UniProtKB/TrEMBL:Q8YQI5}	[TP0067-TP0095 (0.6515529)]
COG0457	COG0457	all1176	all1176	All1176 protein {UniProtKB/TrEMBL:Q8YXN6}	all2893	all2893	All2893 protein {UniProtKB/TrEMBL:Q8YT33}	[TP0067-TP0095 (0.6515529)]
COG0457	COG0457	alr1799	alr1799	Alr1799 protein {UniProtKB/TrEMBL:Q8YW17}	all2893	all2893	All2893 protein {UniProtKB/TrEMBL:Q8YT33}	[TP0067-TP0095 (0.6515529)]
COG0457	COG0457	all2893	all2893	All2893 protein {UniProtKB/TrEMBL:Q8YT33}	alr1799	alr1799	Alr1799 protein {UniProtKB/TrEMBL:Q8YW17}	[TP0067-TP0095 (0.6515529)]
COG0457	COG0457	alr3017	alr3017	Alr3017 protein {UniProtKB/TrEMBL:Q8YSR7}	alr1081	alr1081	Alr1081 protein {UniProtKB/TrEMBL:Q8YXX6}	[TP0067-TP0095 (0.6515529)]
COG0457	COG0457	alr1081	alr1081	Alr1081 protein {UniProtKB/TrEMBL:Q8YXX6}	alr3017	alr3017	Alr3017 protein {UniProtKB/TrEMBL:Q8YSR7}	[TP0067-TP0095 (0.6515529)]
COG0457	COG0457	alr3807	alr3807	Alr3807 protein {UniProtKB/TrEMBL:Q8YQL4}	alr3607	alr3607	Alr3607 protein {UniProtKB/TrEMBL:Q8YR43}	[TP0067-TP0095 (0.6515529)]
COG0457	COG0457	alr3607	alr3607	Alr3607 protein {UniProtKB/TrEMBL:Q8YR43}	alr3807	alr3807	Alr3807 protein {UniProtKB/TrEMBL:Q8YQL4}	[TP0067-TP0095 (0.6515529)]
COG0457	COG0457	alr3430	alr3430	Alr3430 protein {UniProtKB/TrEMBL:Q8YRL6}	alr3584	alr3584	Alr3584 protein {UniProtKB/TrEMBL:Q8YR66}	[TP0067-TP0095 (0.6515529)]
COG0457	COG0457	alr3584	alr3584	Alr3584 protein {UniProtKB/TrEMBL:Q8YR66}	alr3430	alr3430	Alr3430 protein {UniProtKB/TrEMBL:Q8YRL6}	[TP0067-TP0095 (0.6515529)]
COG0457	COG0457	all4659	all4659	All4659 protein {UniProtKB/TrEMBL:Q8YNA8}	alr3017	alr3017	Alr3017 protein {UniProtKB/TrEMBL:Q8YSR7}	[TP0067-TP0095 (0.6515529)]
COG0457	COG0457	alr3017	alr3017	Alr3017 protein {UniProtKB/TrEMBL:Q8YSR7}	all4659	all4659	All4659 protein {UniProtKB/TrEMBL:Q8YNA8}	[TP0067-TP0095 (0.6515529)]
COG0457	COG0457	alr3017	alr3017	Alr3017 protein {UniProtKB/TrEMBL:Q8YSR7}	alr3017	alr3017	Alr3017 protein {UniProtKB/TrEMBL:Q8YSR7}	[TP0067-TP0095 (0.6515529)]
COG0457	COG0457	alr1799	alr1799	Alr1799 protein {UniProtKB/TrEMBL:Q8YW17}	all4981	all4981	All4981 protein {UniProtKB/TrEMBL:Q8YMF3}	[TP0067-TP0095 (0.6515529)]
COG0457	COG0457	all4981	all4981	All4981 protein {UniProtKB/TrEMBL:Q8YMF3}	alr1799	alr1799	Alr1799 protein {UniProtKB/TrEMBL:Q8YW17}	[TP0067-TP0095 (0.6515529)]
COG0457	COG0457	alr3430	alr3430	Alr3430 protein {UniProtKB/TrEMBL:Q8YRL6}	all4981	all4981	All4981 protein {UniProtKB/TrEMBL:Q8YMF3}	[TP0067-TP0095 (0.6515529)]
COG0457	COG0457	all4981	all4981	All4981 protein {UniProtKB/TrEMBL:Q8YMF3}	alr3430	alr3430	Alr3430 protein {UniProtKB/TrEMBL:Q8YRL6}	[TP0067-TP0095 (0.6515529)]
COG0457	COG0457	all0443	all0443	All0443 protein {UniProtKB/TrEMBL:Q8YZL4}	alr3607	alr3607	Alr3607 protein {UniProtKB/TrEMBL:Q8YR43}	[TP0067-TP0095 (0.6515529)]
COG0457	COG0457	alr3607	alr3607	Alr3607 protein {UniProtKB/TrEMBL:Q8YR43}	all0443	all0443	All0443 protein {UniProtKB/TrEMBL:Q8YZL4}	[TP0067-TP0095 (0.6515529)]
COG0457	COG0457	all4382	all4382	All4382 protein {UniProtKB/TrEMBL:Q8YP20}	all0443	all0443	All0443 protein {UniProtKB/TrEMBL:Q8YZL4}	[TP0067-TP0095 (0.6515529)]
COG0457	COG0457	all0443	all0443	All0443 protein {UniProtKB/TrEMBL:Q8YZL4}	all4382	all4382	All4382 protein {UniProtKB/TrEMBL:Q8YP20}	[TP0067-TP0095 (0.6515529)]
COG0457	COG0457	all0443	all0443	All0443 protein {UniProtKB/TrEMBL:Q8YZL4}	all1466	all1466	Kinesin light chain {UniProtKB/TrEMBL:Q8YWX8}	[TP0067-TP0095 (0.6515529)]
COG0457	COG0457	all1466	all1466	Kinesin light chain {UniProtKB/TrEMBL:Q8YWX8}	all0443	all0443	All0443 protein {UniProtKB/TrEMBL:Q8YZL4}	[TP0067-TP0095 (0.6515529)]
COG0457	COG0457	alr1081	alr1081	Alr1081 protein {UniProtKB/TrEMBL:Q8YXX6}	alr1081	alr1081	Alr1081 protein {UniProtKB/TrEMBL:Q8YXX6}	[TP0067-TP0095 (0.6515529)]
COG0457	COG0457	AP003602_GR_91042-91719	BAB77243.1	All7600 protein {UniProtKB/TrEMBL:Q8ZSB1}	alr3584	alr3584	Alr3584 protein {UniProtKB/TrEMBL:Q8YR66}	[TP0067-TP0095 (0.6515529)]
COG0457	COG0457	alr3584	alr3584	Alr3584 protein {UniProtKB/TrEMBL:Q8YR66}	AP003602_GR_91042-91719	BAB77243.1	All7600 protein {UniProtKB/TrEMBL:Q8ZSB1}	[TP0067-TP0095 (0.6515529)]
COG0457	COG0457	alr1799	alr1799	Alr1799 protein {UniProtKB/TrEMBL:Q8YW17}	alr1799	alr1799	Alr1799 protein {UniProtKB/TrEMBL:Q8YW17}	[TP0067-TP0095 (0.6515529)]
COG0457	COG0457	AP003602_GR_91042-91719	BAB77243.1	All7600 protein {UniProtKB/TrEMBL:Q8ZSB1}	all2893	all2893	All2893 protein {UniProtKB/TrEMBL:Q8YT33}	[TP0067-TP0095 (0.6515529)]
COG0457	COG0457	all2893	all2893	All2893 protein {UniProtKB/TrEMBL:Q8YT33}	AP003602_GR_91042-91719	BAB77243.1	All7600 protein {UniProtKB/TrEMBL:Q8ZSB1}	[TP0067-TP0095 (0.6515529)]
COG0457	COG0457	all4382	all4382	All4382 protein {UniProtKB/TrEMBL:Q8YP20}	all0889	all0889	All0889 protein {UniProtKB/TrEMBL:Q8YYG1}	[TP0067-TP0095 (0.6515529)]
COG0457	COG0457	all0889	all0889	All0889 protein {UniProtKB/TrEMBL:Q8YYG1}	all4382	all4382	All4382 protein {UniProtKB/TrEMBL:Q8YP20}	[TP0067-TP0095 (0.6515529)]
COG0457	COG0457	alr0622	alr0622	Alr0622 protein {UniProtKB/TrEMBL:Q8YZ65}	all0889	all0889	All0889 protein {UniProtKB/TrEMBL:Q8YYG1}	[TP0067-TP0095 (0.6515529)]
COG0457	COG0457	alr3430	alr3430	Alr3430 protein {UniProtKB/TrEMBL:Q8YRL6}	all2893	all2893	All2893 protein {UniProtKB/TrEMBL:Q8YT33}	[TP0067-TP0095 (0.6515529)]
COG0457	COG0457	all2893	all2893	All2893 protein {UniProtKB/TrEMBL:Q8YT33}	alr3430	alr3430	Alr3430 protein {UniProtKB/TrEMBL:Q8YRL6}	[TP0067-TP0095 (0.6515529)]
COG0457	COG0457	all0889	all0889	All0889 protein {UniProtKB/TrEMBL:Q8YYG1}	alr0622	alr0622	Alr0622 protein {UniProtKB/TrEMBL:Q8YZ65}	[TP0067-TP0095 (0.6515529)]
COG0457	COG0457	all3780	all3780	All3780 protein {UniProtKB/TrEMBL:Q8YQP0}	alr1799	alr1799	Alr1799 protein {UniProtKB/TrEMBL:Q8YW17}	[TP0067-TP0095 (0.6515529)]
COG0457	COG0457	alr0622	alr0622	Alr0622 protein {UniProtKB/TrEMBL:Q8YZ65}	all2487	all2487	All2487 protein {UniProtKB/TrEMBL:Q8YU67}	[TP0067-TP0095 (0.6515529)]
COG0457	COG0457	alr1799	alr1799	Alr1799 protein {UniProtKB/TrEMBL:Q8YW17}	all3780	all3780	All3780 protein {UniProtKB/TrEMBL:Q8YQP0}	[TP0067-TP0095 (0.6515529)]
COG0457	COG0457	all2487	all2487	All2487 protein {UniProtKB/TrEMBL:Q8YU67}	alr0622	alr0622	Alr0622 protein {UniProtKB/TrEMBL:Q8YZ65}	[TP0067-TP0095 (0.6515529)]
COG0457	COG0457	alr3584	alr3584	Alr3584 protein {UniProtKB/TrEMBL:Q8YR66}	all3083	all3083	All3083 protein {UniProtKB/TrEMBL:Q8YSK2}	[TP0067-TP0095 (0.6515529)]
COG0457	COG0457	all3083	all3083	All3083 protein {UniProtKB/TrEMBL:Q8YSK2}	alr3584	alr3584	Alr3584 protein {UniProtKB/TrEMBL:Q8YR66}	[TP0067-TP0095 (0.6515529)]
COG0457	COG0457	AP003602_GR_91042-91719	BAB77243.1	All7600 protein {UniProtKB/TrEMBL:Q8ZSB1}	all3237	all3237	All3237 protein {UniProtKB/TrEMBL:Q8YS54}	[TP0067-TP0095 (0.6515529)]
COG0457	COG0457	all3237	all3237	All3237 protein {UniProtKB/TrEMBL:Q8YS54}	AP003602_GR_91042-91719	BAB77243.1	All7600 protein {UniProtKB/TrEMBL:Q8ZSB1}	[TP0067-TP0095 (0.6515529)]
COG0457	COG0457	alr1799	alr1799	Alr1799 protein {UniProtKB/TrEMBL:Q8YW17}	all0361	all0361	All0361 protein {UniProtKB/TrEMBL:Q8YZU4}	[TP0067-TP0095 (0.6515529)]
COG0457	COG0457	all0361	all0361	All0361 protein {UniProtKB/TrEMBL:Q8YZU4}	alr1799	alr1799	Alr1799 protein {UniProtKB/TrEMBL:Q8YW17}	[TP0067-TP0095 (0.6515529)]
COG0457	COG0457	all4659	all4659	All4659 protein {UniProtKB/TrEMBL:Q8YNA8}	all4659	all4659	All4659 protein {UniProtKB/TrEMBL:Q8YNA8}	[TP0067-TP0095 (0.6515529)]
COG0457	COG0457	alr3430	alr3430	Alr3430 protein {UniProtKB/TrEMBL:Q8YRL6}	alr1677	alr1677	Alr1677 protein {UniProtKB/TrEMBL:Q8YWD6}	[TP0067-TP0095 (0.6515529)]
COG0457	COG0457	alr1677	alr1677	Alr1677 protein {UniProtKB/TrEMBL:Q8YWD6}	alr3430	alr3430	Alr3430 protein {UniProtKB/TrEMBL:Q8YRL6}	[TP0067-TP0095 (0.6515529)]
COG0457	COG0457	alr3584	alr3584	Alr3584 protein {UniProtKB/TrEMBL:Q8YR66}	all0889	all0889	All0889 protein {UniProtKB/TrEMBL:Q8YYG1}	[TP0067-TP0095 (0.6515529)]
COG0457	COG0457	all0889	all0889	All0889 protein {UniProtKB/TrEMBL:Q8YYG1}	alr3584	alr3584	Alr3584 protein {UniProtKB/TrEMBL:Q8YR66}	[TP0067-TP0095 (0.6515529)]
COG0457	COG0457	alr3607	alr3607	Alr3607 protein {UniProtKB/TrEMBL:Q8YR43}	all1176	all1176	All1176 protein {UniProtKB/TrEMBL:Q8YXN6}	[TP0067-TP0095 (0.6515529)]
COG0457	COG0457	all1176	all1176	All1176 protein {UniProtKB/TrEMBL:Q8YXN6}	alr3607	alr3607	Alr3607 protein {UniProtKB/TrEMBL:Q8YR43}	[TP0067-TP0095 (0.6515529)]
COG0457	COG0457	all2487	all2487	All2487 protein {UniProtKB/TrEMBL:Q8YU67}	all3237	all3237	All3237 protein {UniProtKB/TrEMBL:Q8YS54}	[TP0067-TP0095 (0.6515529)]
COG0457	COG0457	all3237	all3237	All3237 protein {UniProtKB/TrEMBL:Q8YS54}	all2487	all2487	All2487 protein {UniProtKB/TrEMBL:Q8YU67}	[TP0067-TP0095 (0.6515529)]
COG0457	COG0457	all4659	all4659	All4659 protein {UniProtKB/TrEMBL:Q8YNA8}	all2893	all2893	All2893 protein {UniProtKB/TrEMBL:Q8YT33}	[TP0067-TP0095 (0.6515529)]
COG0457	COG0457	all2893	all2893	All2893 protein {UniProtKB/TrEMBL:Q8YT33}	all4659	all4659	All4659 protein {UniProtKB/TrEMBL:Q8YNA8}	[TP0067-TP0095 (0.6515529)]
COG0457	COG0457	alr0622	alr0622	Alr0622 protein {UniProtKB/TrEMBL:Q8YZ65}	all3237	all3237	All3237 protein {UniProtKB/TrEMBL:Q8YS54}	[TP0067-TP0095 (0.6515529)]
COG0457	COG0457	all3237	all3237	All3237 protein {UniProtKB/TrEMBL:Q8YS54}	alr0622	alr0622	Alr0622 protein {UniProtKB/TrEMBL:Q8YZ65}	[TP0067-TP0095 (0.6515529)]
COG0457	COG0457	all1466	all1466	Kinesin light chain {UniProtKB/TrEMBL:Q8YWX8}	all1176	all1176	All1176 protein {UniProtKB/TrEMBL:Q8YXN6}	[TP0067-TP0095 (0.6515529)]
COG0457	COG0457	all1176	all1176	All1176 protein {UniProtKB/TrEMBL:Q8YXN6}	all1466	all1466	Kinesin light chain {UniProtKB/TrEMBL:Q8YWX8}	[TP0067-TP0095 (0.6515529)]
COG0457	COG0457	all4382	all4382	All4382 protein {UniProtKB/TrEMBL:Q8YP20}	all4981	all4981	All4981 protein {UniProtKB/TrEMBL:Q8YMF3}	[TP0067-TP0095 (0.6515529)]
COG0457	COG0457	all4981	all4981	All4981 protein {UniProtKB/TrEMBL:Q8YMF3}	all4382	all4382	All4382 protein {UniProtKB/TrEMBL:Q8YP20}	[TP0067-TP0095 (0.6515529)]
COG0457	COG0457	all4659	all4659	All4659 protein {UniProtKB/TrEMBL:Q8YNA8}	all3237	all3237	All3237 protein {UniProtKB/TrEMBL:Q8YS54}	[TP0067-TP0095 (0.6515529)]
COG0457	COG0457	all3237	all3237	All3237 protein {UniProtKB/TrEMBL:Q8YS54}	all4659	all4659	All4659 protein {UniProtKB/TrEMBL:Q8YNA8}	[TP0067-TP0095 (0.6515529)]
COG0457	COG0457	all1466	all1466	Kinesin light chain {UniProtKB/TrEMBL:Q8YWX8}	alr3017	alr3017	Alr3017 protein {UniProtKB/TrEMBL:Q8YSR7}	[TP0067-TP0095 (0.6515529)]
COG0457	COG0457	alr3017	alr3017	Alr3017 protein {UniProtKB/TrEMBL:Q8YSR7}	all1466	all1466	Kinesin light chain {UniProtKB/TrEMBL:Q8YWX8}	[TP0067-TP0095 (0.6515529)]
COG0457	COG0457	all3780	all3780	All3780 protein {UniProtKB/TrEMBL:Q8YQP0}	all0443	all0443	All0443 protein {UniProtKB/TrEMBL:Q8YZL4}	[TP0067-TP0095 (0.6515529)]
COG0457	COG0457	alr3430	alr3430	Alr3430 protein {UniProtKB/TrEMBL:Q8YRL6}	all0361	all0361	All0361 protein {UniProtKB/TrEMBL:Q8YZU4}	[TP0067-TP0095 (0.6515529)]
COG0457	COG0457	all0443	all0443	All0443 protein {UniProtKB/TrEMBL:Q8YZL4}	all3780	all3780	All3780 protein {UniProtKB/TrEMBL:Q8YQP0}	[TP0067-TP0095 (0.6515529)]
COG0457	COG0457	all0361	all0361	All0361 protein {UniProtKB/TrEMBL:Q8YZU4}	alr3430	alr3430	Alr3430 protein {UniProtKB/TrEMBL:Q8YRL6}	[TP0067-TP0095 (0.6515529)]
COG0457	COG0457	all0443	all0443	All0443 protein {UniProtKB/TrEMBL:Q8YZL4}	alr3584	alr3584	Alr3584 protein {UniProtKB/TrEMBL:Q8YR66}	[TP0067-TP0095 (0.6515529)]
COG0457	COG0457	alr3584	alr3584	Alr3584 protein {UniProtKB/TrEMBL:Q8YR66}	all0443	all0443	All0443 protein {UniProtKB/TrEMBL:Q8YZL4}	[TP0067-TP0095 (0.6515529)]
COG0457	COG0457	all0889	all0889	All0889 protein {UniProtKB/TrEMBL:Q8YYG1}	all0361	all0361	All0361 protein {UniProtKB/TrEMBL:Q8YZU4}	[TP0067-TP0095 (0.6515529)]
COG0457	COG0457	all0361	all0361	All0361 protein {UniProtKB/TrEMBL:Q8YZU4}	all0889	all0889	All0889 protein {UniProtKB/TrEMBL:Q8YYG1}	[TP0067-TP0095 (0.6515529)]
COG0457	COG0457	all4981	all4981	All4981 protein {UniProtKB/TrEMBL:Q8YMF3}	all0343	all0343	All0343 protein {UniProtKB/TrEMBL:Q8YZW2}	[TP0067-TP0095 (0.6515529)]
COG0457	COG0457	all0343	all0343	All0343 protein {UniProtKB/TrEMBL:Q8YZW2}	all4981	all4981	All4981 protein {UniProtKB/TrEMBL:Q8YMF3}	[TP0067-TP0095 (0.6515529)]
COG0457	COG0457	all3838	all3838	All3838 protein {UniProtKB/TrEMBL:Q8YQI5}	all3838	all3838	All3838 protein {UniProtKB/TrEMBL:Q8YQI5}	[TP0067-TP0095 (0.6515529)]
COG0457	COG0457	all3237	all3237	All3237 protein {UniProtKB/TrEMBL:Q8YS54}	all3237	all3237	All3237 protein {UniProtKB/TrEMBL:Q8YS54}	[TP0067-TP0095 (0.6515529)]
COG0457	COG0457	all2893	all2893	All2893 protein {UniProtKB/TrEMBL:Q8YT33}	all0443	all0443	All0443 protein {UniProtKB/TrEMBL:Q8YZL4}	[TP0067-TP0095 (0.6515529)]
COG0457	COG0457	all0443	all0443	All0443 protein {UniProtKB/TrEMBL:Q8YZL4}	all2893	all2893	All2893 protein {UniProtKB/TrEMBL:Q8YT33}	[TP0067-TP0095 (0.6515529)]
COG0457	COG0457	AP003602_GR_91042-91719	BAB77243.1	All7600 protein {UniProtKB/TrEMBL:Q8ZSB1}	all4382	all4382	All4382 protein {UniProtKB/TrEMBL:Q8YP20}	[TP0067-TP0095 (0.6515529)]
COG0457	COG0457	all4382	all4382	All4382 protein {UniProtKB/TrEMBL:Q8YP20}	AP003602_GR_91042-91719	BAB77243.1	All7600 protein {UniProtKB/TrEMBL:Q8ZSB1}	[TP0067-TP0095 (0.6515529)]
COG0457	COG0457	all0343	all0343	All0343 protein {UniProtKB/TrEMBL:Q8YZW2}	all0361	all0361	All0361 protein {UniProtKB/TrEMBL:Q8YZU4}	[TP0067-TP0095 (0.6515529)]
COG0457	COG0457	alr1677	alr1677	Alr1677 protein {UniProtKB/TrEMBL:Q8YWD6}	alr1677	alr1677	Alr1677 protein {UniProtKB/TrEMBL:Q8YWD6}	[TP0067-TP0095 (0.6515529)]
COG0457	COG0457	all0361	all0361	All0361 protein {UniProtKB/TrEMBL:Q8YZU4}	all0343	all0343	All0343 protein {UniProtKB/TrEMBL:Q8YZW2}	[TP0067-TP0095 (0.6515529)]
COG0457	COG0457	all3780	all3780	All3780 protein {UniProtKB/TrEMBL:Q8YQP0}	all2487	all2487	All2487 protein {UniProtKB/TrEMBL:Q8YU67}	[TP0067-TP0095 (0.6515529)]
COG0457	COG0457	all2487	all2487	All2487 protein {UniProtKB/TrEMBL:Q8YU67}	all3780	all3780	All3780 protein {UniProtKB/TrEMBL:Q8YQP0}	[TP0067-TP0095 (0.6515529)]
COG0457	COG0457	all3083	all3083	All3083 protein {UniProtKB/TrEMBL:Q8YSK2}	alr3017	alr3017	Alr3017 protein {UniProtKB/TrEMBL:Q8YSR7}	[TP0067-TP0095 (0.6515529)]
COG0457	COG0457	alr3017	alr3017	Alr3017 protein {UniProtKB/TrEMBL:Q8YSR7}	all3083	all3083	All3083 protein {UniProtKB/TrEMBL:Q8YSK2}	[TP0067-TP0095 (0.6515529)]
COG0457	COG0457	alr1677	alr1677	Alr1677 protein {UniProtKB/TrEMBL:Q8YWD6}	all2487	all2487	All2487 protein {UniProtKB/TrEMBL:Q8YU67}	[TP0067-TP0095 (0.6515529)]
COG0457	COG0457	all2487	all2487	All2487 protein {UniProtKB/TrEMBL:Q8YU67}	alr1677	alr1677	Alr1677 protein {UniProtKB/TrEMBL:Q8YWD6}	[TP0067-TP0095 (0.6515529)]
COG0457	COG0457	alr0622	alr0622	Alr0622 protein {UniProtKB/TrEMBL:Q8YZ65}	all0343	all0343	All0343 protein {UniProtKB/TrEMBL:Q8YZW2}	[TP0067-TP0095 (0.6515529)]
COG0457	COG0457	all0343	all0343	All0343 protein {UniProtKB/TrEMBL:Q8YZW2}	alr0622	alr0622	Alr0622 protein {UniProtKB/TrEMBL:Q8YZ65}	[TP0067-TP0095 (0.6515529)]
COG0457	COG0457	alr1548	alr1548	Alr1548 protein {UniProtKB/TrEMBL:Q8YWQ6}	alr1799	alr1799	Alr1799 protein {UniProtKB/TrEMBL:Q8YW17}	[TP0067-TP0095 (0.6515529)]
COG0457	COG0457	alr1799	alr1799	Alr1799 protein {UniProtKB/TrEMBL:Q8YW17}	alr1548	alr1548	Alr1548 protein {UniProtKB/TrEMBL:Q8YWQ6}	[TP0067-TP0095 (0.6515529)]
COG0457	COG0457	all4659	all4659	All4659 protein {UniProtKB/TrEMBL:Q8YNA8}	alr1799	alr1799	Alr1799 protein {UniProtKB/TrEMBL:Q8YW17}	[TP0067-TP0095 (0.6515529)]
COG0457	COG0457	all4659	all4659	All4659 protein {UniProtKB/TrEMBL:Q8YNA8}	all0343	all0343	All0343 protein {UniProtKB/TrEMBL:Q8YZW2}	[TP0067-TP0095 (0.6515529)]
COG0457	COG0457	alr1799	alr1799	Alr1799 protein {UniProtKB/TrEMBL:Q8YW17}	all4659	all4659	All4659 protein {UniProtKB/TrEMBL:Q8YNA8}	[TP0067-TP0095 (0.6515529)]
COG0457	COG0457	all0343	all0343	All0343 protein {UniProtKB/TrEMBL:Q8YZW2}	all4659	all4659	All4659 protein {UniProtKB/TrEMBL:Q8YNA8}	[TP0067-TP0095 (0.6515529)]
COG0457	COG0457	all4382	all4382	All4382 protein {UniProtKB/TrEMBL:Q8YP20}	alr0622	alr0622	Alr0622 protein {UniProtKB/TrEMBL:Q8YZ65}	[TP0067-TP0095 (0.6515529)]
COG0457	COG0457	alr0622	alr0622	Alr0622 protein {UniProtKB/TrEMBL:Q8YZ65}	all4382	all4382	All4382 protein {UniProtKB/TrEMBL:Q8YP20}	[TP0067-TP0095 (0.6515529)]
COG0457	COG0457	AP003602_GR_91042-91719	BAB77243.1	All7600 protein {UniProtKB/TrEMBL:Q8ZSB1}	all1176	all1176	All1176 protein {UniProtKB/TrEMBL:Q8YXN6}	[TP0067-TP0095 (0.6515529)]
COG0457	COG0457	all1176	all1176	All1176 protein {UniProtKB/TrEMBL:Q8YXN6}	AP003602_GR_91042-91719	BAB77243.1	All7600 protein {UniProtKB/TrEMBL:Q8ZSB1}	[TP0067-TP0095 (0.6515529)]
COG0457	COG0457	alr1548	alr1548	Alr1548 protein {UniProtKB/TrEMBL:Q8YWQ6}	all2487	all2487	All2487 protein {UniProtKB/TrEMBL:Q8YU67}	[TP0067-TP0095 (0.6515529)]
COG0457	COG0457	all2487	all2487	All2487 protein {UniProtKB/TrEMBL:Q8YU67}	alr1548	alr1548	Alr1548 protein {UniProtKB/TrEMBL:Q8YWQ6}	[TP0067-TP0095 (0.6515529)]
COG0457	COG0457	alr0622	alr0622	Alr0622 protein {UniProtKB/TrEMBL:Q8YZ65}	all0443	all0443	All0443 protein {UniProtKB/TrEMBL:Q8YZL4}	[TP0067-TP0095 (0.6515529)]
COG0457	COG0457	all0443	all0443	All0443 protein {UniProtKB/TrEMBL:Q8YZL4}	alr0622	alr0622	Alr0622 protein {UniProtKB/TrEMBL:Q8YZ65}	[TP0067-TP0095 (0.6515529)]
COG0457	COG0457	all3083	all3083	All3083 protein {UniProtKB/TrEMBL:Q8YSK2}	all4981	all4981	All4981 protein {UniProtKB/TrEMBL:Q8YMF3}	[TP0067-TP0095 (0.6515529)]
COG0457	COG0457	all4981	all4981	All4981 protein {UniProtKB/TrEMBL:Q8YMF3}	all3083	all3083	All3083 protein {UniProtKB/TrEMBL:Q8YSK2}	[TP0067-TP0095 (0.6515529)]
COG0457	COG0457	all4382	all4382	All4382 protein {UniProtKB/TrEMBL:Q8YP20}	all3780	all3780	All3780 protein {UniProtKB/TrEMBL:Q8YQP0}	[TP0067-TP0095 (0.6515529)]
COG0457	COG0457	all3780	all3780	All3780 protein {UniProtKB/TrEMBL:Q8YQP0}	all4382	all4382	All4382 protein {UniProtKB/TrEMBL:Q8YP20}	[TP0067-TP0095 (0.6515529)]
COG0457	COG0457	alr3584	alr3584	Alr3584 protein {UniProtKB/TrEMBL:Q8YR66}	alr1081	alr1081	Alr1081 protein {UniProtKB/TrEMBL:Q8YXX6}	[TP0067-TP0095 (0.6515529)]
COG0457	COG0457	alr1081	alr1081	Alr1081 protein {UniProtKB/TrEMBL:Q8YXX6}	alr3584	alr3584	Alr3584 protein {UniProtKB/TrEMBL:Q8YR66}	[TP0067-TP0095 (0.6515529)]
COG0457	COG0457	all3780	all3780	All3780 protein {UniProtKB/TrEMBL:Q8YQP0}	alr3430	alr3430	Alr3430 protein {UniProtKB/TrEMBL:Q8YRL6}	[TP0067-TP0095 (0.6515529)]
COG0457	COG0457	alr3430	alr3430	Alr3430 protein {UniProtKB/TrEMBL:Q8YRL6}	all3780	all3780	All3780 protein {UniProtKB/TrEMBL:Q8YQP0}	[TP0067-TP0095 (0.6515529)]
COG0457	COG0457	all3780	all3780	All3780 protein {UniProtKB/TrEMBL:Q8YQP0}	alr3807	alr3807	Alr3807 protein {UniProtKB/TrEMBL:Q8YQL4}	[TP0067-TP0095 (0.6515529)]
COG0457	COG0457	alr3807	alr3807	Alr3807 protein {UniProtKB/TrEMBL:Q8YQL4}	all3780	all3780	All3780 protein {UniProtKB/TrEMBL:Q8YQP0}	[TP0067-TP0095 (0.6515529)]
COG0457	COG0457	alr3430	alr3430	Alr3430 protein {UniProtKB/TrEMBL:Q8YRL6}	all3838	all3838	All3838 protein {UniProtKB/TrEMBL:Q8YQI5}	[TP0067-TP0095 (0.6515529)]
COG0457	COG0457	all3838	all3838	All3838 protein {UniProtKB/TrEMBL:Q8YQI5}	alr3430	alr3430	Alr3430 protein {UniProtKB/TrEMBL:Q8YRL6}	[TP0067-TP0095 (0.6515529)]
COG0457	COG0457	alr3584	alr3584	Alr3584 protein {UniProtKB/TrEMBL:Q8YR66}	all0343	all0343	All0343 protein {UniProtKB/TrEMBL:Q8YZW2}	[TP0067-TP0095 (0.6515529)]
COG0457	COG0457	all0343	all0343	All0343 protein {UniProtKB/TrEMBL:Q8YZW2}	alr3584	alr3584	Alr3584 protein {UniProtKB/TrEMBL:Q8YR66}	[TP0067-TP0095 (0.6515529)]
COG0457	COG0457	alr3584	alr3584	Alr3584 protein {UniProtKB/TrEMBL:Q8YR66}	all2487	all2487	All2487 protein {UniProtKB/TrEMBL:Q8YU67}	[TP0067-TP0095 (0.6515529)]
COG0457	COG0457	all2487	all2487	All2487 protein {UniProtKB/TrEMBL:Q8YU67}	alr3584	alr3584	Alr3584 protein {UniProtKB/TrEMBL:Q8YR66}	[TP0067-TP0095 (0.6515529)]
COG0457	COG0457	AP003602_GR_91042-91719	BAB77243.1	All7600 protein {UniProtKB/TrEMBL:Q8ZSB1}	all0361	all0361	All0361 protein {UniProtKB/TrEMBL:Q8YZU4}	[TP0067-TP0095 (0.6515529)]
COG0457	COG0457	all0361	all0361	All0361 protein {UniProtKB/TrEMBL:Q8YZU4}	AP003602_GR_91042-91719	BAB77243.1	All7600 protein {UniProtKB/TrEMBL:Q8ZSB1}	[TP0067-TP0095 (0.6515529)]
COG0457	COG0457	all3838	all3838	All3838 protein {UniProtKB/TrEMBL:Q8YQI5}	alr1677	alr1677	Alr1677 protein {UniProtKB/TrEMBL:Q8YWD6}	[TP0067-TP0095 (0.6515529)]
COG0457	COG0457	all3083	all3083	All3083 protein {UniProtKB/TrEMBL:Q8YSK2}	alr3607	alr3607	Alr3607 protein {UniProtKB/TrEMBL:Q8YR43}	[TP0067-TP0095 (0.6515529)]
COG0457	COG0457	alr1677	alr1677	Alr1677 protein {UniProtKB/TrEMBL:Q8YWD6}	all3838	all3838	All3838 protein {UniProtKB/TrEMBL:Q8YQI5}	[TP0067-TP0095 (0.6515529)]
COG0457	COG0457	alr3607	alr3607	Alr3607 protein {UniProtKB/TrEMBL:Q8YR43}	all3083	all3083	All3083 protein {UniProtKB/TrEMBL:Q8YSK2}	[TP0067-TP0095 (0.6515529)]
COG0457	COG0457	alr1799	alr1799	Alr1799 protein {UniProtKB/TrEMBL:Q8YW17}	alr1677	alr1677	Alr1677 protein {UniProtKB/TrEMBL:Q8YWD6}	[TP0067-TP0095 (0.6515529)]
COG0457	COG0457	alr1677	alr1677	Alr1677 protein {UniProtKB/TrEMBL:Q8YWD6}	alr1799	alr1799	Alr1799 protein {UniProtKB/TrEMBL:Q8YW17}	[TP0067-TP0095 (0.6515529)]
COG0457	COG0457	alr3430	alr3430	Alr3430 protein {UniProtKB/TrEMBL:Q8YRL6}	alr3607	alr3607	Alr3607 protein {UniProtKB/TrEMBL:Q8YR43}	[TP0067-TP0095 (0.6515529)]
COG0457	COG0457	alr3607	alr3607	Alr3607 protein {UniProtKB/TrEMBL:Q8YR43}	alr3430	alr3430	Alr3430 protein {UniProtKB/TrEMBL:Q8YRL6}	[TP0067-TP0095 (0.6515529)]
COG0457	COG0457	alr1799	alr1799	Alr1799 protein {UniProtKB/TrEMBL:Q8YW17}	all3838	all3838	All3838 protein {UniProtKB/TrEMBL:Q8YQI5}	[TP0067-TP0095 (0.6515529)]
COG0457	COG0457	all3838	all3838	All3838 protein {UniProtKB/TrEMBL:Q8YQI5}	alr1799	alr1799	Alr1799 protein {UniProtKB/TrEMBL:Q8YW17}	[TP0067-TP0095 (0.6515529)]
COG0457	COG0457	all4382	all4382	All4382 protein {UniProtKB/TrEMBL:Q8YP20}	alr1799	alr1799	Alr1799 protein {UniProtKB/TrEMBL:Q8YW17}	[TP0067-TP0095 (0.6515529)]
COG0457	COG0457	alr1799	alr1799	Alr1799 protein {UniProtKB/TrEMBL:Q8YW17}	all4382	all4382	All4382 protein {UniProtKB/TrEMBL:Q8YP20}	[TP0067-TP0095 (0.6515529)]
COG0457	COG0457	alr1548	alr1548	Alr1548 protein {UniProtKB/TrEMBL:Q8YWQ6}	all2893	all2893	All2893 protein {UniProtKB/TrEMBL:Q8YT33}	[TP0067-TP0095 (0.6515529)]
COG0457	COG0457	all2893	all2893	All2893 protein {UniProtKB/TrEMBL:Q8YT33}	alr1548	alr1548	Alr1548 protein {UniProtKB/TrEMBL:Q8YWQ6}	[TP0067-TP0095 (0.6515529)]
COG0457	COG0457	alr3430	alr3430	Alr3430 protein {UniProtKB/TrEMBL:Q8YRL6}	alr3430	alr3430	Alr3430 protein {UniProtKB/TrEMBL:Q8YRL6}	[TP0067-TP0095 (0.6515529)]
COG0457	COG0457	alr3807	alr3807	Alr3807 protein {UniProtKB/TrEMBL:Q8YQL4}	alr3017	alr3017	Alr3017 protein {UniProtKB/TrEMBL:Q8YSR7}	[TP0067-TP0095 (0.6515529)]
COG0457	COG0457	alr3017	alr3017	Alr3017 protein {UniProtKB/TrEMBL:Q8YSR7}	alr3807	alr3807	Alr3807 protein {UniProtKB/TrEMBL:Q8YQL4}	[TP0067-TP0095 (0.6515529)]
COG0457	COG0457	all2893	all2893	All2893 protein {UniProtKB/TrEMBL:Q8YT33}	alr1677	alr1677	Alr1677 protein {UniProtKB/TrEMBL:Q8YWD6}	[TP0067-TP0095 (0.6515529)]
COG0457	COG0457	alr1677	alr1677	Alr1677 protein {UniProtKB/TrEMBL:Q8YWD6}	all2893	all2893	All2893 protein {UniProtKB/TrEMBL:Q8YT33}	[TP0067-TP0095 (0.6515529)]
COG0457	COG0457	all3083	all3083	All3083 protein {UniProtKB/TrEMBL:Q8YSK2}	all0343	all0343	All0343 protein {UniProtKB/TrEMBL:Q8YZW2}	[TP0067-TP0095 (0.6515529)]
COG0457	COG0457	all0343	all0343	All0343 protein {UniProtKB/TrEMBL:Q8YZW2}	all3083	all3083	All3083 protein {UniProtKB/TrEMBL:Q8YSK2}	[TP0067-TP0095 (0.6515529)]
COG0457	COG0457	all0443	all0443	All0443 protein {UniProtKB/TrEMBL:Q8YZL4}	alr1677	alr1677	Alr1677 protein {UniProtKB/TrEMBL:Q8YWD6}	[TP0067-TP0095 (0.6515529)]
COG0457	COG0457	alr1677	alr1677	Alr1677 protein {UniProtKB/TrEMBL:Q8YWD6}	all0443	all0443	All0443 protein {UniProtKB/TrEMBL:Q8YZL4}	[TP0067-TP0095 (0.6515529)]
COG0457	COG0457	all4659	all4659	All4659 protein {UniProtKB/TrEMBL:Q8YNA8}	all0361	all0361	All0361 protein {UniProtKB/TrEMBL:Q8YZU4}	[TP0067-TP0095 (0.6515529)]
COG0457	COG0457	all0361	all0361	All0361 protein {UniProtKB/TrEMBL:Q8YZU4}	all4659	all4659	All4659 protein {UniProtKB/TrEMBL:Q8YNA8}	[TP0067-TP0095 (0.6515529)]
COG0457	COG0457	all4981	all4981	All4981 protein {UniProtKB/TrEMBL:Q8YMF3}	all0889	all0889	All0889 protein {UniProtKB/TrEMBL:Q8YYG1}	[TP0067-TP0095 (0.6515529)]
COG0457	COG0457	all0889	all0889	All0889 protein {UniProtKB/TrEMBL:Q8YYG1}	all4981	all4981	All4981 protein {UniProtKB/TrEMBL:Q8YMF3}	[TP0067-TP0095 (0.6515529)]
COG0457	COG0457	alr0622	alr0622	Alr0622 protein {UniProtKB/TrEMBL:Q8YZ65}	alr3017	alr3017	Alr3017 protein {UniProtKB/TrEMBL:Q8YSR7}	[TP0067-TP0095 (0.6515529)]
COG0457	COG0457	all0889	all0889	All0889 protein {UniProtKB/TrEMBL:Q8YYG1}	alr1081	alr1081	Alr1081 protein {UniProtKB/TrEMBL:Q8YXX6}	[TP0067-TP0095 (0.6515529)]
COG0457	COG0457	alr3017	alr3017	Alr3017 protein {UniProtKB/TrEMBL:Q8YSR7}	alr0622	alr0622	Alr0622 protein {UniProtKB/TrEMBL:Q8YZ65}	[TP0067-TP0095 (0.6515529)]
COG0457	COG0457	alr1081	alr1081	Alr1081 protein {UniProtKB/TrEMBL:Q8YXX6}	all0889	all0889	All0889 protein {UniProtKB/TrEMBL:Q8YYG1}	[TP0067-TP0095 (0.6515529)]
COG0457	COG0457	all4981	all4981	All4981 protein {UniProtKB/TrEMBL:Q8YMF3}	all0361	all0361	All0361 protein {UniProtKB/TrEMBL:Q8YZU4}	[TP0067-TP0095 (0.6515529)]
COG0457	COG0457	all0361	all0361	All0361 protein {UniProtKB/TrEMBL:Q8YZU4}	all4981	all4981	All4981 protein {UniProtKB/TrEMBL:Q8YMF3}	[TP0067-TP0095 (0.6515529)]
COG0457	COG0457	alr0622	alr0622	Alr0622 protein {UniProtKB/TrEMBL:Q8YZ65}	alr1799	alr1799	Alr1799 protein {UniProtKB/TrEMBL:Q8YW17}	[TP0067-TP0095 (0.6515529)]
COG0457	COG0457	alr1799	alr1799	Alr1799 protein {UniProtKB/TrEMBL:Q8YW17}	alr0622	alr0622	Alr0622 protein {UniProtKB/TrEMBL:Q8YZ65}	[TP0067-TP0095 (0.6515529)]
COG0457	COG0457	all0443	all0443	All0443 protein {UniProtKB/TrEMBL:Q8YZL4}	all4981	all4981	All4981 protein {UniProtKB/TrEMBL:Q8YMF3}	[TP0067-TP0095 (0.6515529)]
COG0457	COG0457	all4981	all4981	All4981 protein {UniProtKB/TrEMBL:Q8YMF3}	all0443	all0443	All0443 protein {UniProtKB/TrEMBL:Q8YZL4}	[TP0067-TP0095 (0.6515529)]
COG0457	COG0457	alr3584	alr3584	Alr3584 protein {UniProtKB/TrEMBL:Q8YR66}	all1466	all1466	Kinesin light chain {UniProtKB/TrEMBL:Q8YWX8}	[TP0067-TP0095 (0.6515529)]
COG0457	COG0457	all1466	all1466	Kinesin light chain {UniProtKB/TrEMBL:Q8YWX8}	alr3584	alr3584	Alr3584 protein {UniProtKB/TrEMBL:Q8YR66}	[TP0067-TP0095 (0.6515529)]
COG0457	COG0457	all0889	all0889	All0889 protein {UniProtKB/TrEMBL:Q8YYG1}	alr3017	alr3017	Alr3017 protein {UniProtKB/TrEMBL:Q8YSR7}	[TP0067-TP0095 (0.6515529)]
COG0457	COG0457	alr3017	alr3017	Alr3017 protein {UniProtKB/TrEMBL:Q8YSR7}	all0889	all0889	All0889 protein {UniProtKB/TrEMBL:Q8YYG1}	[TP0067-TP0095 (0.6515529)]
COG0457	COG0457	alr3430	alr3430	Alr3430 protein {UniProtKB/TrEMBL:Q8YRL6}	all1466	all1466	Kinesin light chain {UniProtKB/TrEMBL:Q8YWX8}	[TP0067-TP0095 (0.6515529)]
COG0457	COG0457	all3838	all3838	All3838 protein {UniProtKB/TrEMBL:Q8YQI5}	all3237	all3237	All3237 protein {UniProtKB/TrEMBL:Q8YS54}	[TP0067-TP0095 (0.6515529)]
COG0457	COG0457	all1466	all1466	Kinesin light chain {UniProtKB/TrEMBL:Q8YWX8}	alr3430	alr3430	Alr3430 protein {UniProtKB/TrEMBL:Q8YRL6}	[TP0067-TP0095 (0.6515529)]
COG0457	COG0457	all3237	all3237	All3237 protein {UniProtKB/TrEMBL:Q8YS54}	all3838	all3838	All3838 protein {UniProtKB/TrEMBL:Q8YQI5}	[TP0067-TP0095 (0.6515529)]
COG0457	COG0457	all3083	all3083	All3083 protein {UniProtKB/TrEMBL:Q8YSK2}	all2487	all2487	All2487 protein {UniProtKB/TrEMBL:Q8YU67}	[TP0067-TP0095 (0.6515529)]
COG0457	COG0457	all2487	all2487	All2487 protein {UniProtKB/TrEMBL:Q8YU67}	all3083	all3083	All3083 protein {UniProtKB/TrEMBL:Q8YSK2}	[TP0067-TP0095 (0.6515529)]
COG0457	COG0457	all1176	all1176	All1176 protein {UniProtKB/TrEMBL:Q8YXN6}	all0361	all0361	All0361 protein {UniProtKB/TrEMBL:Q8YZU4}	[TP0067-TP0095 (0.6515529)]
COG0457	COG0457	all0361	all0361	All0361 protein {UniProtKB/TrEMBL:Q8YZU4}	all1176	all1176	All1176 protein {UniProtKB/TrEMBL:Q8YXN6}	[TP0067-TP0095 (0.6515529)]
COG0457	COG0457	alr3430	alr3430	Alr3430 protein {UniProtKB/TrEMBL:Q8YRL6}	all2487	all2487	All2487 protein {UniProtKB/TrEMBL:Q8YU67}	[TP0067-TP0095 (0.6515529)]
COG0457	COG0457	all0343	all0343	All0343 protein {UniProtKB/TrEMBL:Q8YZW2}	all3237	all3237	All3237 protein {UniProtKB/TrEMBL:Q8YS54}	[TP0067-TP0095 (0.6515529)]
COG0457	COG0457	all2487	all2487	All2487 protein {UniProtKB/TrEMBL:Q8YU67}	alr3430	alr3430	Alr3430 protein {UniProtKB/TrEMBL:Q8YRL6}	[TP0067-TP0095 (0.6515529)]
COG0457	COG0457	all3237	all3237	All3237 protein {UniProtKB/TrEMBL:Q8YS54}	all0343	all0343	All0343 protein {UniProtKB/TrEMBL:Q8YZW2}	[TP0067-TP0095 (0.6515529)]
COG0457	COG0457	alr1548	alr1548	Alr1548 protein {UniProtKB/TrEMBL:Q8YWQ6}	all3838	all3838	All3838 protein {UniProtKB/TrEMBL:Q8YQI5}	[TP0067-TP0095 (0.6515529)]
COG0457	COG0457	all3838	all3838	All3838 protein {UniProtKB/TrEMBL:Q8YQI5}	alr1548	alr1548	Alr1548 protein {UniProtKB/TrEMBL:Q8YWQ6}	[TP0067-TP0095 (0.6515529)]
COG0457	COG0457	alr3017	alr3017	Alr3017 protein {UniProtKB/TrEMBL:Q8YSR7}	all1176	all1176	All1176 protein {UniProtKB/TrEMBL:Q8YXN6}	[TP0067-TP0095 (0.6515529)]
COG0457	COG0457	all1176	all1176	All1176 protein {UniProtKB/TrEMBL:Q8YXN6}	alr3017	alr3017	Alr3017 protein {UniProtKB/TrEMBL:Q8YSR7}	[TP0067-TP0095 (0.6515529)]
COG0457	COG0457	all4382	all4382	All4382 protein {UniProtKB/TrEMBL:Q8YP20}	alr1081	alr1081	Alr1081 protein {UniProtKB/TrEMBL:Q8YXX6}	[TP0067-TP0095 (0.6515529)]
COG0457	COG0457	alr1081	alr1081	Alr1081 protein {UniProtKB/TrEMBL:Q8YXX6}	all4382	all4382	All4382 protein {UniProtKB/TrEMBL:Q8YP20}	[TP0067-TP0095 (0.6515529)]
COG0457	COG0457	all2893	all2893	All2893 protein {UniProtKB/TrEMBL:Q8YT33}	all3083	all3083	All3083 protein {UniProtKB/TrEMBL:Q8YSK2}	[TP0067-TP0095 (0.6515529)]
COG0457	COG0457	all3083	all3083	All3083 protein {UniProtKB/TrEMBL:Q8YSK2}	all2893	all2893	All2893 protein {UniProtKB/TrEMBL:Q8YT33}	[TP0067-TP0095 (0.6515529)]
COG0457	COG0457	alr3430	alr3430	Alr3430 protein {UniProtKB/TrEMBL:Q8YRL6}	all0343	all0343	All0343 protein {UniProtKB/TrEMBL:Q8YZW2}	[TP0067-TP0095 (0.6515529)]
COG0457	COG0457	all0343	all0343	All0343 protein {UniProtKB/TrEMBL:Q8YZW2}	alr3430	alr3430	Alr3430 protein {UniProtKB/TrEMBL:Q8YRL6}	[TP0067-TP0095 (0.6515529)]
COG0457	COG0457	all3838	all3838	All3838 protein {UniProtKB/TrEMBL:Q8YQI5}	alr3607	alr3607	Alr3607 protein {UniProtKB/TrEMBL:Q8YR43}	[TP0067-TP0095 (0.6515529)]
COG0457	COG0457	alr3607	alr3607	Alr3607 protein {UniProtKB/TrEMBL:Q8YR43}	all3838	all3838	All3838 protein {UniProtKB/TrEMBL:Q8YQI5}	[TP0067-TP0095 (0.6515529)]
COG0457	COG0457	all4382	all4382	All4382 protein {UniProtKB/TrEMBL:Q8YP20}	all3838	all3838	All3838 protein {UniProtKB/TrEMBL:Q8YQI5}	[TP0067-TP0095 (0.6515529)]
COG0457	COG0457	all3838	all3838	All3838 protein {UniProtKB/TrEMBL:Q8YQI5}	all4382	all4382	All4382 protein {UniProtKB/TrEMBL:Q8YP20}	[TP0067-TP0095 (0.6515529)]
COG0457	COG0457	all2487	all2487	All2487 protein {UniProtKB/TrEMBL:Q8YU67}	alr3017	alr3017	Alr3017 protein {UniProtKB/TrEMBL:Q8YSR7}	[TP0067-TP0095 (0.6515529)]
COG0457	COG0457	alr3017	alr3017	Alr3017 protein {UniProtKB/TrEMBL:Q8YSR7}	all2487	all2487	All2487 protein {UniProtKB/TrEMBL:Q8YU67}	[TP0067-TP0095 (0.6515529)]
COG0457	COG0457	all4382	all4382	All4382 protein {UniProtKB/TrEMBL:Q8YP20}	all4659	all4659	All4659 protein {UniProtKB/TrEMBL:Q8YNA8}	[TP0067-TP0095 (0.6515529)]
COG0457	COG0457	all4659	all4659	All4659 protein {UniProtKB/TrEMBL:Q8YNA8}	all4382	all4382	All4382 protein {UniProtKB/TrEMBL:Q8YP20}	[TP0067-TP0095 (0.6515529)]
COG0457	COG0457	alr1799	alr1799	Alr1799 protein {UniProtKB/TrEMBL:Q8YW17}	all3083	all3083	All3083 protein {UniProtKB/TrEMBL:Q8YSK2}	[TP0067-TP0095 (0.6515529)]
COG0457	COG0457	all3083	all3083	All3083 protein {UniProtKB/TrEMBL:Q8YSK2}	alr1799	alr1799	Alr1799 protein {UniProtKB/TrEMBL:Q8YW17}	[TP0067-TP0095 (0.6515529)]
COG0457	COG0457	AP003602_GR_91042-91719	BAB77243.1	All7600 protein {UniProtKB/TrEMBL:Q8ZSB1}	all4659	all4659	All4659 protein {UniProtKB/TrEMBL:Q8YNA8}	[TP0067-TP0095 (0.6515529)]
COG0457	COG0457	all4659	all4659	All4659 protein {UniProtKB/TrEMBL:Q8YNA8}	AP003602_GR_91042-91719	BAB77243.1	All7600 protein {UniProtKB/TrEMBL:Q8ZSB1}	[TP0067-TP0095 (0.6515529)]
COG0457	COG0457	alr1799	alr1799	Alr1799 protein {UniProtKB/TrEMBL:Q8YW17}	alr3607	alr3607	Alr3607 protein {UniProtKB/TrEMBL:Q8YR43}	[TP0067-TP0095 (0.6515529)]
COG0457	COG0457	all0443	all0443	All0443 protein {UniProtKB/TrEMBL:Q8YZL4}	all3838	all3838	All3838 protein {UniProtKB/TrEMBL:Q8YQI5}	[TP0067-TP0095 (0.6515529)]
COG0457	COG0457	all3838	all3838	All3838 protein {UniProtKB/TrEMBL:Q8YQI5}	all0443	all0443	All0443 protein {UniProtKB/TrEMBL:Q8YZL4}	[TP0067-TP0095 (0.6515529)]
COG0457	COG0457	alr3607	alr3607	Alr3607 protein {UniProtKB/TrEMBL:Q8YR43}	alr1799	alr1799	Alr1799 protein {UniProtKB/TrEMBL:Q8YW17}	[TP0067-TP0095 (0.6515529)]
COG0457	COG0457	all3237	all3237	All3237 protein {UniProtKB/TrEMBL:Q8YS54}	all1176	all1176	All1176 protein {UniProtKB/TrEMBL:Q8YXN6}	[TP0067-TP0095 (0.6515529)]
COG0457	COG0457	alr1081	alr1081	Alr1081 protein {UniProtKB/TrEMBL:Q8YXX6}	all1176	all1176	All1176 protein {UniProtKB/TrEMBL:Q8YXN6}	[TP0067-TP0095 (0.6515529)]
COG0457	COG0457	all1176	all1176	All1176 protein {UniProtKB/TrEMBL:Q8YXN6}	all3237	all3237	All3237 protein {UniProtKB/TrEMBL:Q8YS54}	[TP0067-TP0095 (0.6515529)]
COG0457	COG0457	all1176	all1176	All1176 protein {UniProtKB/TrEMBL:Q8YXN6}	alr1081	alr1081	Alr1081 protein {UniProtKB/TrEMBL:Q8YXX6}	[TP0067-TP0095 (0.6515529)]
COG0457	COG0457	all4981	all4981	All4981 protein {UniProtKB/TrEMBL:Q8YMF3}	alr3607	alr3607	Alr3607 protein {UniProtKB/TrEMBL:Q8YR43}	[TP0067-TP0095 (0.6515529)]
COG0457	COG0457	alr3607	alr3607	Alr3607 protein {UniProtKB/TrEMBL:Q8YR43}	all4981	all4981	All4981 protein {UniProtKB/TrEMBL:Q8YMF3}	[TP0067-TP0095 (0.6515529)]
COG0457	COG0457	alr1799	alr1799	Alr1799 protein {UniProtKB/TrEMBL:Q8YW17}	alr3017	alr3017	Alr3017 protein {UniProtKB/TrEMBL:Q8YSR7}	[TP0067-TP0095 (0.6515529)]
COG0457	COG0457	alr3017	alr3017	Alr3017 protein {UniProtKB/TrEMBL:Q8YSR7}	alr1799	alr1799	Alr1799 protein {UniProtKB/TrEMBL:Q8YW17}	[TP0067-TP0095 (0.6515529)]
COG0457	COG0457	AP003602_GR_91042-91719	BAB77243.1	All7600 protein {UniProtKB/TrEMBL:Q8ZSB1}	all3838	all3838	All3838 protein {UniProtKB/TrEMBL:Q8YQI5}	[TP0067-TP0095 (0.6515529)]
COG0457	COG0457	all3838	all3838	All3838 protein {UniProtKB/TrEMBL:Q8YQI5}	AP003602_GR_91042-91719	BAB77243.1	All7600 protein {UniProtKB/TrEMBL:Q8ZSB1}	[TP0067-TP0095 (0.6515529)]
COG0457	COG0457	all0343	all0343	All0343 protein {UniProtKB/TrEMBL:Q8YZW2}	all2487	all2487	All2487 protein {UniProtKB/TrEMBL:Q8YU67}	[TP0067-TP0095 (0.6515529)]
COG0457	COG0457	all2487	all2487	All2487 protein {UniProtKB/TrEMBL:Q8YU67}	all0343	all0343	All0343 protein {UniProtKB/TrEMBL:Q8YZW2}	[TP0067-TP0095 (0.6515529)]
COG0457	COG0457	alr0622	alr0622	Alr0622 protein {UniProtKB/TrEMBL:Q8YZ65}	alr1081	alr1081	Alr1081 protein {UniProtKB/TrEMBL:Q8YXX6}	[TP0067-TP0095 (0.6515529)]
COG0457	COG0457	alr3607	alr3607	Alr3607 protein {UniProtKB/TrEMBL:Q8YR43}	all2487	all2487	All2487 protein {UniProtKB/TrEMBL:Q8YU67}	[TP0067-TP0095 (0.6515529)]
COG0457	COG0457	all2487	all2487	All2487 protein {UniProtKB/TrEMBL:Q8YU67}	alr3607	alr3607	Alr3607 protein {UniProtKB/TrEMBL:Q8YR43}	[TP0067-TP0095 (0.6515529)]
COG0457	COG0457	alr1081	alr1081	Alr1081 protein {UniProtKB/TrEMBL:Q8YXX6}	alr0622	alr0622	Alr0622 protein {UniProtKB/TrEMBL:Q8YZ65}	[TP0067-TP0095 (0.6515529)]
COG0457	COG0457	all4382	all4382	All4382 protein {UniProtKB/TrEMBL:Q8YP20}	all1176	all1176	All1176 protein {UniProtKB/TrEMBL:Q8YXN6}	[TP0067-TP0095 (0.6515529)]
COG0457	COG0457	all1466	all1466	Kinesin light chain {UniProtKB/TrEMBL:Q8YWX8}	all0361	all0361	All0361 protein {UniProtKB/TrEMBL:Q8YZU4}	[TP0067-TP0095 (0.6515529)]
COG0457	COG0457	all1176	all1176	All1176 protein {UniProtKB/TrEMBL:Q8YXN6}	all4382	all4382	All4382 protein {UniProtKB/TrEMBL:Q8YP20}	[TP0067-TP0095 (0.6515529)]
COG0457	COG0457	all0361	all0361	All0361 protein {UniProtKB/TrEMBL:Q8YZU4}	all1466	all1466	Kinesin light chain {UniProtKB/TrEMBL:Q8YWX8}	[TP0067-TP0095 (0.6515529)]
COG0457	COG0457	AP003602_GR_91042-91719	BAB77243.1	All7600 protein {UniProtKB/TrEMBL:Q8ZSB1}	all0343	all0343	All0343 protein {UniProtKB/TrEMBL:Q8YZW2}	[TP0067-TP0095 (0.6515529)]
COG0457	COG0457	all0343	all0343	All0343 protein {UniProtKB/TrEMBL:Q8YZW2}	AP003602_GR_91042-91719	BAB77243.1	All7600 protein {UniProtKB/TrEMBL:Q8ZSB1}	[TP0067-TP0095 (0.6515529)]
COG0457	COG0457	all1466	all1466	Kinesin light chain {UniProtKB/TrEMBL:Q8YWX8}	all1466	all1466	Kinesin light chain {UniProtKB/TrEMBL:Q8YWX8}	[TP0067-TP0095 (0.6515529)]
COG0457	COG0457	all4382	all4382	All4382 protein {UniProtKB/TrEMBL:Q8YP20}	alr3017	alr3017	Alr3017 protein {UniProtKB/TrEMBL:Q8YSR7}	[TP0067-TP0095 (0.6515529)]
COG0457	COG0457	all3780	all3780	All3780 protein {UniProtKB/TrEMBL:Q8YQP0}	alr1548	alr1548	Alr1548 protein {UniProtKB/TrEMBL:Q8YWQ6}	[TP0067-TP0095 (0.6515529)]
COG0457	COG0457	alr1548	alr1548	Alr1548 protein {UniProtKB/TrEMBL:Q8YWQ6}	all3780	all3780	All3780 protein {UniProtKB/TrEMBL:Q8YQP0}	[TP0067-TP0095 (0.6515529)]
COG0457	COG0457	alr3017	alr3017	Alr3017 protein {UniProtKB/TrEMBL:Q8YSR7}	all4382	all4382	All4382 protein {UniProtKB/TrEMBL:Q8YP20}	[TP0067-TP0095 (0.6515529)]
COG0457	COG0457	alr3430	alr3430	Alr3430 protein {UniProtKB/TrEMBL:Q8YRL6}	alr1081	alr1081	Alr1081 protein {UniProtKB/TrEMBL:Q8YXX6}	[TP0067-TP0095 (0.6515529)]
COG0457	COG0457	alr3807	alr3807	Alr3807 protein {UniProtKB/TrEMBL:Q8YQL4}	alr3807	alr3807	Alr3807 protein {UniProtKB/TrEMBL:Q8YQL4}	[TP0067-TP0095 (0.6515529)]
COG0457	COG0457	alr1081	alr1081	Alr1081 protein {UniProtKB/TrEMBL:Q8YXX6}	alr3430	alr3430	Alr3430 protein {UniProtKB/TrEMBL:Q8YRL6}	[TP0067-TP0095 (0.6515529)]
COG0457	COG0457	alr3430	alr3430	Alr3430 protein {UniProtKB/TrEMBL:Q8YRL6}	all3237	all3237	All3237 protein {UniProtKB/TrEMBL:Q8YS54}	[TP0067-TP0095 (0.6515529)]
COG0457	COG0457	all3237	all3237	All3237 protein {UniProtKB/TrEMBL:Q8YS54}	alr3430	alr3430	Alr3430 protein {UniProtKB/TrEMBL:Q8YRL6}	[TP0067-TP0095 (0.6515529)]
COG0457	COG0457	all0361	all0361	All0361 protein {UniProtKB/TrEMBL:Q8YZU4}	all0361	all0361	All0361 protein {UniProtKB/TrEMBL:Q8YZU4}	[TP0067-TP0095 (0.6515529)]
COG0457	COG0457	all4981	all4981	All4981 protein {UniProtKB/TrEMBL:Q8YMF3}	all2487	all2487	All2487 protein {UniProtKB/TrEMBL:Q8YU67}	[TP0067-TP0095 (0.6515529)]
COG0457	COG0457	all2487	all2487	All2487 protein {UniProtKB/TrEMBL:Q8YU67}	all4981	all4981	All4981 protein {UniProtKB/TrEMBL:Q8YMF3}	[TP0067-TP0095 (0.6515529)]
COG0457	COG0457	alr3607	alr3607	Alr3607 protein {UniProtKB/TrEMBL:Q8YR43}	all0889	all0889	All0889 protein {UniProtKB/TrEMBL:Q8YYG1}	[TP0067-TP0095 (0.6515529)]
COG0457	COG0457	all0889	all0889	All0889 protein {UniProtKB/TrEMBL:Q8YYG1}	alr3607	alr3607	Alr3607 protein {UniProtKB/TrEMBL:Q8YR43}	[TP0067-TP0095 (0.6515529)]
COG0457	COG0457	alr3807	alr3807	Alr3807 protein {UniProtKB/TrEMBL:Q8YQL4}	alr1677	alr1677	Alr1677 protein {UniProtKB/TrEMBL:Q8YWD6}	[TP0067-TP0095 (0.6515529)]
COG0457	COG0457	alr1677	alr1677	Alr1677 protein {UniProtKB/TrEMBL:Q8YWD6}	alr3807	alr3807	Alr3807 protein {UniProtKB/TrEMBL:Q8YQL4}	[TP0067-TP0095 (0.6515529)]
COG0457	COG0457	alr3807	alr3807	Alr3807 protein {UniProtKB/TrEMBL:Q8YQL4}	all1176	all1176	All1176 protein {UniProtKB/TrEMBL:Q8YXN6}	[TP0067-TP0095 (0.6515529)]
COG0457	COG0457	all1176	all1176	All1176 protein {UniProtKB/TrEMBL:Q8YXN6}	alr3807	alr3807	Alr3807 protein {UniProtKB/TrEMBL:Q8YQL4}	[TP0067-TP0095 (0.6515529)]
COG0457	COG0457	alr1548	alr1548	Alr1548 protein {UniProtKB/TrEMBL:Q8YWQ6}	alr1677	alr1677	Alr1677 protein {UniProtKB/TrEMBL:Q8YWD6}	[TP0067-TP0095 (0.6515529)]
COG0457	COG0457	alr1677	alr1677	Alr1677 protein {UniProtKB/TrEMBL:Q8YWD6}	alr1548	alr1548	Alr1548 protein {UniProtKB/TrEMBL:Q8YWQ6}	[TP0067-TP0095 (0.6515529)]
COG0457	COG0457	alr3584	alr3584	Alr3584 protein {UniProtKB/TrEMBL:Q8YR66}	all0361	all0361	All0361 protein {UniProtKB/TrEMBL:Q8YZU4}	[TP0067-TP0095 (0.6515529)]
COG0457	COG0457	all0361	all0361	All0361 protein {UniProtKB/TrEMBL:Q8YZU4}	alr3584	alr3584	Alr3584 protein {UniProtKB/TrEMBL:Q8YR66}	[TP0067-TP0095 (0.6515529)]
COG0457	COG0457	all3237	all3237	All3237 protein {UniProtKB/TrEMBL:Q8YS54}	all0361	all0361	All0361 protein {UniProtKB/TrEMBL:Q8YZU4}	[TP0067-TP0095 (0.6515529)]
COG0457	COG0457	all0361	all0361	All0361 protein {UniProtKB/TrEMBL:Q8YZU4}	all3237	all3237	All3237 protein {UniProtKB/TrEMBL:Q8YS54}	[TP0067-TP0095 (0.6515529)]
COG0457	COG0457	all4659	all4659	All4659 protein {UniProtKB/TrEMBL:Q8YNA8}	alr0622	alr0622	Alr0622 protein {UniProtKB/TrEMBL:Q8YZ65}	[TP0067-TP0095 (0.6515529)]
COG0457	COG0457	alr0622	alr0622	Alr0622 protein {UniProtKB/TrEMBL:Q8YZ65}	all4659	all4659	All4659 protein {UniProtKB/TrEMBL:Q8YNA8}	[TP0067-TP0095 (0.6515529)]
COG0457	COG0457	all0443	all0443	All0443 protein {UniProtKB/TrEMBL:Q8YZL4}	all3237	all3237	All3237 protein {UniProtKB/TrEMBL:Q8YS54}	[TP0067-TP0095 (0.6515529)]
COG0457	COG0457	all3237	all3237	All3237 protein {UniProtKB/TrEMBL:Q8YS54}	all0443	all0443	All0443 protein {UniProtKB/TrEMBL:Q8YZL4}	[TP0067-TP0095 (0.6515529)]
COG0457	COG0457	all0889	all0889	All0889 protein {UniProtKB/TrEMBL:Q8YYG1}	all3237	all3237	All3237 protein {UniProtKB/TrEMBL:Q8YS54}	[TP0067-TP0095 (0.6515529)]
COG0457	COG0457	all3237	all3237	All3237 protein {UniProtKB/TrEMBL:Q8YS54}	all0889	all0889	All0889 protein {UniProtKB/TrEMBL:Q8YYG1}	[TP0067-TP0095 (0.6515529)]
COG0457	COG0457	alr1677	alr1677	Alr1677 protein {UniProtKB/TrEMBL:Q8YWD6}	all3237	all3237	All3237 protein {UniProtKB/TrEMBL:Q8YS54}	[TP0067-TP0095 (0.6515529)]
COG0457	COG0457	all3237	all3237	All3237 protein {UniProtKB/TrEMBL:Q8YS54}	alr1677	alr1677	Alr1677 protein {UniProtKB/TrEMBL:Q8YWD6}	[TP0067-TP0095 (0.6515529)]
COG0457	COG0457	all3780	all3780	All3780 protein {UniProtKB/TrEMBL:Q8YQP0}	all3780	all3780	All3780 protein {UniProtKB/TrEMBL:Q8YQP0}	[TP0067-TP0095 (0.6515529)]
COG0457	COG0457	alr3430	alr3430	Alr3430 protein {UniProtKB/TrEMBL:Q8YRL6}	all0889	all0889	All0889 protein {UniProtKB/TrEMBL:Q8YYG1}	[TP0067-TP0095 (0.6515529)]
COG0457	COG0457	all0889	all0889	All0889 protein {UniProtKB/TrEMBL:Q8YYG1}	alr3430	alr3430	Alr3430 protein {UniProtKB/TrEMBL:Q8YRL6}	[TP0067-TP0095 (0.6515529)]
COG0457	COG0457	all3083	all3083	All3083 protein {UniProtKB/TrEMBL:Q8YSK2}	alr1081	alr1081	Alr1081 protein {UniProtKB/TrEMBL:Q8YXX6}	[TP0067-TP0095 (0.6515529)]
COG0457	COG0457	alr1081	alr1081	Alr1081 protein {UniProtKB/TrEMBL:Q8YXX6}	all3083	all3083	All3083 protein {UniProtKB/TrEMBL:Q8YSK2}	[TP0067-TP0095 (0.6515529)]
COG0457	COG0457	all0343	all0343	All0343 protein {UniProtKB/TrEMBL:Q8YZW2}	all0343	all0343	All0343 protein {UniProtKB/TrEMBL:Q8YZW2}	[TP0067-TP0095 (0.6515529)]
COG0457	COG0457	alr3807	alr3807	Alr3807 protein {UniProtKB/TrEMBL:Q8YQL4}	all0361	all0361	All0361 protein {UniProtKB/TrEMBL:Q8YZU4}	[TP0067-TP0095 (0.6515529)]
COG0457	COG0457	all3838	all3838	All3838 protein {UniProtKB/TrEMBL:Q8YQI5}	all0361	all0361	All0361 protein {UniProtKB/TrEMBL:Q8YZU4}	[TP0067-TP0095 (0.6515529)]
COG0457	COG0457	all0361	all0361	All0361 protein {UniProtKB/TrEMBL:Q8YZU4}	all3838	all3838	All3838 protein {UniProtKB/TrEMBL:Q8YQI5}	[TP0067-TP0095 (0.6515529)]
COG0457	COG0457	all0361	all0361	All0361 protein {UniProtKB/TrEMBL:Q8YZU4}	alr3807	alr3807	Alr3807 protein {UniProtKB/TrEMBL:Q8YQL4}	[TP0067-TP0095 (0.6515529)]
COG0457	COG0457	all0889	all0889	All0889 protein {UniProtKB/TrEMBL:Q8YYG1}	all1176	all1176	All1176 protein {UniProtKB/TrEMBL:Q8YXN6}	[TP0067-TP0095 (0.6515529)]
COG0457	COG0457	all1176	all1176	All1176 protein {UniProtKB/TrEMBL:Q8YXN6}	all0889	all0889	All0889 protein {UniProtKB/TrEMBL:Q8YYG1}	[TP0067-TP0095 (0.6515529)]
COG0457	COG0457	all4981	all4981	All4981 protein {UniProtKB/TrEMBL:Q8YMF3}	all1176	all1176	All1176 protein {UniProtKB/TrEMBL:Q8YXN6}	[TP0067-TP0095 (0.6515529)]
COG0457	COG0457	all1176	all1176	All1176 protein {UniProtKB/TrEMBL:Q8YXN6}	all4981	all4981	All4981 protein {UniProtKB/TrEMBL:Q8YMF3}	[TP0067-TP0095 (0.6515529)]
COG0457	COG0457	all0443	all0443	All0443 protein {UniProtKB/TrEMBL:Q8YZL4}	all0889	all0889	All0889 protein {UniProtKB/TrEMBL:Q8YYG1}	[TP0067-TP0095 (0.6515529)]
COG0457	COG0457	all0889	all0889	All0889 protein {UniProtKB/TrEMBL:Q8YYG1}	all0443	all0443	All0443 protein {UniProtKB/TrEMBL:Q8YZL4}	[TP0067-TP0095 (0.6515529)]
COG0457	COG0457	all4659	all4659	All4659 protein {UniProtKB/TrEMBL:Q8YNA8}	alr3607	alr3607	Alr3607 protein {UniProtKB/TrEMBL:Q8YR43}	[TP0067-TP0095 (0.6515529)]
COG0457	COG0457	alr3607	alr3607	Alr3607 protein {UniProtKB/TrEMBL:Q8YR43}	all4659	all4659	All4659 protein {UniProtKB/TrEMBL:Q8YNA8}	[TP0067-TP0095 (0.6515529)]
COG0457	COG0457	all3083	all3083	All3083 protein {UniProtKB/TrEMBL:Q8YSK2}	all0889	all0889	All0889 protein {UniProtKB/TrEMBL:Q8YYG1}	[TP0067-TP0095 (0.6515529)]
COG0457	COG0457	all0889	all0889	All0889 protein {UniProtKB/TrEMBL:Q8YYG1}	all3083	all3083	All3083 protein {UniProtKB/TrEMBL:Q8YSK2}	[TP0067-TP0095 (0.6515529)]
COG0457	COG0457	alr0622	alr0622	Alr0622 protein {UniProtKB/TrEMBL:Q8YZ65}	all3838	all3838	All3838 protein {UniProtKB/TrEMBL:Q8YQI5}	[TP0067-TP0095 (0.6515529)]
COG0457	COG0457	alr1799	alr1799	Alr1799 protein {UniProtKB/TrEMBL:Q8YW17}	all2487	all2487	All2487 protein {UniProtKB/TrEMBL:Q8YU67}	[TP0067-TP0095 (0.6515529)]
COG0457	COG0457	all3838	all3838	All3838 protein {UniProtKB/TrEMBL:Q8YQI5}	alr0622	alr0622	Alr0622 protein {UniProtKB/TrEMBL:Q8YZ65}	[TP0067-TP0095 (0.6515529)]
COG0457	COG0457	all2487	all2487	All2487 protein {UniProtKB/TrEMBL:Q8YU67}	alr1799	alr1799	Alr1799 protein {UniProtKB/TrEMBL:Q8YW17}	[TP0067-TP0095 (0.6515529)]
COG0457	COG0457	AP003602_GR_91042-91719	BAB77243.1	All7600 protein {UniProtKB/TrEMBL:Q8ZSB1}	all1466	all1466	Kinesin light chain {UniProtKB/TrEMBL:Q8YWX8}	[TP0067-TP0095 (0.6515529)]
COG0457	COG0457	all1466	all1466	Kinesin light chain {UniProtKB/TrEMBL:Q8YWX8}	AP003602_GR_91042-91719	BAB77243.1	All7600 protein {UniProtKB/TrEMBL:Q8ZSB1}	[TP0067-TP0095 (0.6515529)]
COG0457	COG0457	all1466	all1466	Kinesin light chain {UniProtKB/TrEMBL:Q8YWX8}	all3237	all3237	All3237 protein {UniProtKB/TrEMBL:Q8YS54}	[TP0067-TP0095 (0.6515529)]
COG0457	COG0457	all3237	all3237	All3237 protein {UniProtKB/TrEMBL:Q8YS54}	all1466	all1466	Kinesin light chain {UniProtKB/TrEMBL:Q8YWX8}	[TP0067-TP0095 (0.6515529)]
COG0457	COG0457	all3780	all3780	All3780 protein {UniProtKB/TrEMBL:Q8YQP0}	alr3584	alr3584	Alr3584 protein {UniProtKB/TrEMBL:Q8YR66}	[TP0067-TP0095 (0.6515529)]
COG0457	COG0457	alr1548	alr1548	Alr1548 protein {UniProtKB/TrEMBL:Q8YWQ6}	all3237	all3237	All3237 protein {UniProtKB/TrEMBL:Q8YS54}	[TP0067-TP0095 (0.6515529)]
COG0457	COG0457	alr3584	alr3584	Alr3584 protein {UniProtKB/TrEMBL:Q8YR66}	all3780	all3780	All3780 protein {UniProtKB/TrEMBL:Q8YQP0}	[TP0067-TP0095 (0.6515529)]
COG0457	COG0457	all3237	all3237	All3237 protein {UniProtKB/TrEMBL:Q8YS54}	alr1548	alr1548	Alr1548 protein {UniProtKB/TrEMBL:Q8YWQ6}	[TP0067-TP0095 (0.6515529)]
COG0457	COG0457	all3237	all3237	All3237 protein {UniProtKB/TrEMBL:Q8YS54}	alr3017	alr3017	Alr3017 protein {UniProtKB/TrEMBL:Q8YSR7}	[TP0067-TP0095 (0.6515529)]
COG0457	COG0457	alr3017	alr3017	Alr3017 protein {UniProtKB/TrEMBL:Q8YSR7}	all3237	all3237	All3237 protein {UniProtKB/TrEMBL:Q8YS54}	[TP0067-TP0095 (0.6515529)]
COG0457	COG0457	alr1081	alr1081	Alr1081 protein {UniProtKB/TrEMBL:Q8YXX6}	all0361	all0361	All0361 protein {UniProtKB/TrEMBL:Q8YZU4}	[TP0067-TP0095 (0.6515529)]
COG0457	COG0457	all0361	all0361	All0361 protein {UniProtKB/TrEMBL:Q8YZU4}	alr1081	alr1081	Alr1081 protein {UniProtKB/TrEMBL:Q8YXX6}	[TP0067-TP0095 (0.6515529)]
COG0457	COG0457	AP003602_GR_91042-91719	BAB77243.1	All7600 protein {UniProtKB/TrEMBL:Q8ZSB1}	all2487	all2487	All2487 protein {UniProtKB/TrEMBL:Q8YU67}	[TP0067-TP0095 (0.6515529)]
COG0457	COG0457	all2487	all2487	All2487 protein {UniProtKB/TrEMBL:Q8YU67}	AP003602_GR_91042-91719	BAB77243.1	All7600 protein {UniProtKB/TrEMBL:Q8ZSB1}	[TP0067-TP0095 (0.6515529)]
COG0457	COG0457	alr1677	alr1677	Alr1677 protein {UniProtKB/TrEMBL:Q8YWD6}	alr3607	alr3607	Alr3607 protein {UniProtKB/TrEMBL:Q8YR43}	[TP0067-TP0095 (0.6515529)]
COG0457	COG0457	alr3607	alr3607	Alr3607 protein {UniProtKB/TrEMBL:Q8YR43}	alr1677	alr1677	Alr1677 protein {UniProtKB/TrEMBL:Q8YWD6}	[TP0067-TP0095 (0.6515529)]
COG0457	COG0457	all2893	all2893	All2893 protein {UniProtKB/TrEMBL:Q8YT33}	all2893	all2893	All2893 protein {UniProtKB/TrEMBL:Q8YT33}	[TP0067-TP0095 (0.6515529)]
COG0457	COG0457	alr1799	alr1799	Alr1799 protein {UniProtKB/TrEMBL:Q8YW17}	all0343	all0343	All0343 protein {UniProtKB/TrEMBL:Q8YZW2}	[TP0067-TP0095 (0.6515529)]
COG0457	COG0457	all0343	all0343	All0343 protein {UniProtKB/TrEMBL:Q8YZW2}	alr1799	alr1799	Alr1799 protein {UniProtKB/TrEMBL:Q8YW17}	[TP0067-TP0095 (0.6515529)]
COG0457	COG0457	all2893	all2893	All2893 protein {UniProtKB/TrEMBL:Q8YT33}	all1466	all1466	Kinesin light chain {UniProtKB/TrEMBL:Q8YWX8}	[TP0067-TP0095 (0.6515529)]
COG0457	COG0457	all1466	all1466	Kinesin light chain {UniProtKB/TrEMBL:Q8YWX8}	all2893	all2893	All2893 protein {UniProtKB/TrEMBL:Q8YT33}	[TP0067-TP0095 (0.6515529)]
COG0457	COG0457	alr1548	alr1548	Alr1548 protein {UniProtKB/TrEMBL:Q8YWQ6}	all4981	all4981	All4981 protein {UniProtKB/TrEMBL:Q8YMF3}	[TP0067-TP0095 (0.6515529)]
COG0457	COG0457	all4981	all4981	All4981 protein {UniProtKB/TrEMBL:Q8YMF3}	alr1548	alr1548	Alr1548 protein {UniProtKB/TrEMBL:Q8YWQ6}	[TP0067-TP0095 (0.6515529)]
COG0457	COG0457	alr3017	alr3017	Alr3017 protein {UniProtKB/TrEMBL:Q8YSR7}	all0361	all0361	All0361 protein {UniProtKB/TrEMBL:Q8YZU4}	[TP0067-TP0095 (0.6515529)]
COG0457	COG0457	all0361	all0361	All0361 protein {UniProtKB/TrEMBL:Q8YZU4}	alr3017	alr3017	Alr3017 protein {UniProtKB/TrEMBL:Q8YSR7}	[TP0067-TP0095 (0.6515529)]
COG0457	COG0457	alr0622	alr0622	Alr0622 protein {UniProtKB/TrEMBL:Q8YZ65}	alr3430	alr3430	Alr3430 protein {UniProtKB/TrEMBL:Q8YRL6}	[TP0067-TP0095 (0.6515529)]
COG0457	COG0457	alr3430	alr3430	Alr3430 protein {UniProtKB/TrEMBL:Q8YRL6}	alr0622	alr0622	Alr0622 protein {UniProtKB/TrEMBL:Q8YZ65}	[TP0067-TP0095 (0.6515529)]
COG0457	COG0457	alr1548	alr1548	Alr1548 protein {UniProtKB/TrEMBL:Q8YWQ6}	all0343	all0343	All0343 protein {UniProtKB/TrEMBL:Q8YZW2}	[TP0067-TP0095 (0.6515529)]
COG0457	COG0457	all0343	all0343	All0343 protein {UniProtKB/TrEMBL:Q8YZW2}	alr1548	alr1548	Alr1548 protein {UniProtKB/TrEMBL:Q8YWQ6}	[TP0067-TP0095 (0.6515529)]
COG0457	COG0457	all3780	all3780	All3780 protein {UniProtKB/TrEMBL:Q8YQP0}	all1466	all1466	Kinesin light chain {UniProtKB/TrEMBL:Q8YWX8}	[TP0067-TP0095 (0.6515529)]
COG0457	COG0457	all1466	all1466	Kinesin light chain {UniProtKB/TrEMBL:Q8YWX8}	all3780	all3780	All3780 protein {UniProtKB/TrEMBL:Q8YQP0}	[TP0067-TP0095 (0.6515529)]
COG0457	COG0457	alr3607	alr3607	Alr3607 protein {UniProtKB/TrEMBL:Q8YR43}	alr3607	alr3607	Alr3607 protein {UniProtKB/TrEMBL:Q8YR43}	[TP0067-TP0095 (0.6515529)]
COG0457	COG0457	all4382	all4382	All4382 protein {UniProtKB/TrEMBL:Q8YP20}	alr3807	alr3807	Alr3807 protein {UniProtKB/TrEMBL:Q8YQL4}	[TP0067-TP0095 (0.6515529)]
COG0457	COG0457	alr3807	alr3807	Alr3807 protein {UniProtKB/TrEMBL:Q8YQL4}	all4382	all4382	All4382 protein {UniProtKB/TrEMBL:Q8YP20}	[TP0067-TP0095 (0.6515529)]
COG0457	COG0457	alr3807	alr3807	Alr3807 protein {UniProtKB/TrEMBL:Q8YQL4}	all0443	all0443	All0443 protein {UniProtKB/TrEMBL:Q8YZL4}	[TP0067-TP0095 (0.6515529)]
COG0457	COG0457	all0443	all0443	All0443 protein {UniProtKB/TrEMBL:Q8YZL4}	alr3807	alr3807	Alr3807 protein {UniProtKB/TrEMBL:Q8YQL4}	[TP0067-TP0095 (0.6515529)]
COG0457	COG0457	all4659	all4659	All4659 protein {UniProtKB/TrEMBL:Q8YNA8}	all1176	all1176	All1176 protein {UniProtKB/TrEMBL:Q8YXN6}	[TP0067-TP0095 (0.6515529)]
COG0457	COG0457	alr3430	alr3430	Alr3430 protein {UniProtKB/TrEMBL:Q8YRL6}	all3083	all3083	All3083 protein {UniProtKB/TrEMBL:Q8YSK2}	[TP0067-TP0095 (0.6515529)]
COG0457	COG0457	all3083	all3083	All3083 protein {UniProtKB/TrEMBL:Q8YSK2}	alr3430	alr3430	Alr3430 protein {UniProtKB/TrEMBL:Q8YRL6}	[TP0067-TP0095 (0.6515529)]
COG0457	COG0457	all1176	all1176	All1176 protein {UniProtKB/TrEMBL:Q8YXN6}	all4659	all4659	All4659 protein {UniProtKB/TrEMBL:Q8YNA8}	[TP0067-TP0095 (0.6515529)]
COG0457	COG0457	all2893	all2893	All2893 protein {UniProtKB/TrEMBL:Q8YT33}	alr3584	alr3584	Alr3584 protein {UniProtKB/TrEMBL:Q8YR66}	[TP0067-TP0095 (0.6515529)]
COG0457	COG0457	alr3584	alr3584	Alr3584 protein {UniProtKB/TrEMBL:Q8YR66}	all2893	all2893	All2893 protein {UniProtKB/TrEMBL:Q8YT33}	[TP0067-TP0095 (0.6515529)]
COG0457	COG0457	alr1548	alr1548	Alr1548 protein {UniProtKB/TrEMBL:Q8YWQ6}	all1466	all1466	Kinesin light chain {UniProtKB/TrEMBL:Q8YWX8}	[TP0067-TP0095 (0.6515529)]
COG0457	COG0457	all0443	all0443	All0443 protein {UniProtKB/TrEMBL:Q8YZL4}	all1176	all1176	All1176 protein {UniProtKB/TrEMBL:Q8YXN6}	[TP0067-TP0095 (0.6515529)]
COG0457	COG0457	all1466	all1466	Kinesin light chain {UniProtKB/TrEMBL:Q8YWX8}	alr1548	alr1548	Alr1548 protein {UniProtKB/TrEMBL:Q8YWQ6}	[TP0067-TP0095 (0.6515529)]
COG0457	COG0457	all1176	all1176	All1176 protein {UniProtKB/TrEMBL:Q8YXN6}	all0443	all0443	All0443 protein {UniProtKB/TrEMBL:Q8YZL4}	[TP0067-TP0095 (0.6515529)]
COG0457	COG0457	all4659	all4659	All4659 protein {UniProtKB/TrEMBL:Q8YNA8}	all2487	all2487	All2487 protein {UniProtKB/TrEMBL:Q8YU67}	[TP0067-TP0095 (0.6515529)]
COG0457	COG0457	all2487	all2487	All2487 protein {UniProtKB/TrEMBL:Q8YU67}	all4659	all4659	All4659 protein {UniProtKB/TrEMBL:Q8YNA8}	[TP0067-TP0095 (0.6515529)]
COG0457	COG0457	alr3584	alr3584	Alr3584 protein {UniProtKB/TrEMBL:Q8YR66}	alr3017	alr3017	Alr3017 protein {UniProtKB/TrEMBL:Q8YSR7}	[TP0067-TP0095 (0.6515529)]
COG0457	COG0457	alr3017	alr3017	Alr3017 protein {UniProtKB/TrEMBL:Q8YSR7}	alr3584	alr3584	Alr3584 protein {UniProtKB/TrEMBL:Q8YR66}	[TP0067-TP0095 (0.6515529)]
COG0457	COG0457	all0443	all0443	All0443 protein {UniProtKB/TrEMBL:Q8YZL4}	all2487	all2487	All2487 protein {UniProtKB/TrEMBL:Q8YU67}	[TP0067-TP0095 (0.6515529)]
COG0457	COG0457	all2487	all2487	All2487 protein {UniProtKB/TrEMBL:Q8YU67}	all0443	all0443	All0443 protein {UniProtKB/TrEMBL:Q8YZL4}	[TP0067-TP0095 (0.6515529)]
COG0457	COG0457	alr1548	alr1548	Alr1548 protein {UniProtKB/TrEMBL:Q8YWQ6}	alr3807	alr3807	Alr3807 protein {UniProtKB/TrEMBL:Q8YQL4}	[TP0067-TP0095 (0.6515529)]
COG0457	COG0457	alr3807	alr3807	Alr3807 protein {UniProtKB/TrEMBL:Q8YQL4}	alr1548	alr1548	Alr1548 protein {UniProtKB/TrEMBL:Q8YWQ6}	[TP0067-TP0095 (0.6515529)]
COG0457	COG0457	all4382	all4382	All4382 protein {UniProtKB/TrEMBL:Q8YP20}	all2487	all2487	All2487 protein {UniProtKB/TrEMBL:Q8YU67}	[TP0067-TP0095 (0.6515529)]
COG0457	COG0457	alr3607	alr3607	Alr3607 protein {UniProtKB/TrEMBL:Q8YR43}	all3237	all3237	All3237 protein {UniProtKB/TrEMBL:Q8YS54}	[TP0067-TP0095 (0.6515529)]
COG0457	COG0457	all2487	all2487	All2487 protein {UniProtKB/TrEMBL:Q8YU67}	all4382	all4382	All4382 protein {UniProtKB/TrEMBL:Q8YP20}	[TP0067-TP0095 (0.6515529)]
COG0457	COG0457	all3237	all3237	All3237 protein {UniProtKB/TrEMBL:Q8YS54}	alr3607	alr3607	Alr3607 protein {UniProtKB/TrEMBL:Q8YR43}	[TP0067-TP0095 (0.6515529)]
COG0457	COG0457	alr3430	alr3430	Alr3430 protein {UniProtKB/TrEMBL:Q8YRL6}	all1176	all1176	All1176 protein {UniProtKB/TrEMBL:Q8YXN6}	[TP0067-TP0095 (0.6515529)]
COG0457	COG0457	all1176	all1176	All1176 protein {UniProtKB/TrEMBL:Q8YXN6}	alr3430	alr3430	Alr3430 protein {UniProtKB/TrEMBL:Q8YRL6}	[TP0067-TP0095 (0.6515529)]
COG0457	COG0457	alr3807	alr3807	Alr3807 protein {UniProtKB/TrEMBL:Q8YQL4}	all0889	all0889	All0889 protein {UniProtKB/TrEMBL:Q8YYG1}	[TP0067-TP0095 (0.6515529)]
COG0457	COG0457	all0889	all0889	All0889 protein {UniProtKB/TrEMBL:Q8YYG1}	alr3807	alr3807	Alr3807 protein {UniProtKB/TrEMBL:Q8YQL4}	[TP0067-TP0095 (0.6515529)]
COG0457	COG0457	alr1548	alr1548	Alr1548 protein {UniProtKB/TrEMBL:Q8YWQ6}	all0889	all0889	All0889 protein {UniProtKB/TrEMBL:Q8YYG1}	[TP0067-TP0095 (0.6515529)]
COG0457	COG0457	all0889	all0889	All0889 protein {UniProtKB/TrEMBL:Q8YYG1}	alr1548	alr1548	Alr1548 protein {UniProtKB/TrEMBL:Q8YWQ6}	[TP0067-TP0095 (0.6515529)]
COG0457	COG0457	all3780	all3780	All3780 protein {UniProtKB/TrEMBL:Q8YQP0}	all3237	all3237	All3237 protein {UniProtKB/TrEMBL:Q8YS54}	[TP0067-TP0095 (0.6515529)]
COG0457	COG0457	alr0622	alr0622	Alr0622 protein {UniProtKB/TrEMBL:Q8YZ65}	alr3607	alr3607	Alr3607 protein {UniProtKB/TrEMBL:Q8YR43}	[TP0067-TP0095 (0.6515529)]
COG0457	COG0457	alr3607	alr3607	Alr3607 protein {UniProtKB/TrEMBL:Q8YR43}	alr0622	alr0622	Alr0622 protein {UniProtKB/TrEMBL:Q8YZ65}	[TP0067-TP0095 (0.6515529)]
COG0457	COG0457	all3237	all3237	All3237 protein {UniProtKB/TrEMBL:Q8YS54}	all3780	all3780	All3780 protein {UniProtKB/TrEMBL:Q8YQP0}	[TP0067-TP0095 (0.6515529)]
COG0457	COG0457	alr0622	alr0622	Alr0622 protein {UniProtKB/TrEMBL:Q8YZ65}	alr3807	alr3807	Alr3807 protein {UniProtKB/TrEMBL:Q8YQL4}	[TP0067-TP0095 (0.6515529)]
COG0457	COG0457	alr3807	alr3807	Alr3807 protein {UniProtKB/TrEMBL:Q8YQL4}	alr0622	alr0622	Alr0622 protein {UniProtKB/TrEMBL:Q8YZ65}	[TP0067-TP0095 (0.6515529)]
COG0457	COG0457	all0443	all0443	All0443 protein {UniProtKB/TrEMBL:Q8YZL4}	alr3017	alr3017	Alr3017 protein {UniProtKB/TrEMBL:Q8YSR7}	[TP0067-TP0095 (0.6515529)]
COG0457	COG0457	alr3017	alr3017	Alr3017 protein {UniProtKB/TrEMBL:Q8YSR7}	all0443	all0443	All0443 protein {UniProtKB/TrEMBL:Q8YZL4}	[TP0067-TP0095 (0.6515529)]
COG0457	COG0457	all4659	all4659	All4659 protein {UniProtKB/TrEMBL:Q8YNA8}	all4981	all4981	All4981 protein {UniProtKB/TrEMBL:Q8YMF3}	[TP0067-TP0095 (0.6515529)]
COG0457	COG0457	all4981	all4981	All4981 protein {UniProtKB/TrEMBL:Q8YMF3}	all4659	all4659	All4659 protein {UniProtKB/TrEMBL:Q8YNA8}	[TP0067-TP0095 (0.6515529)]
COG0457	COG0457	all3838	all3838	All3838 protein {UniProtKB/TrEMBL:Q8YQI5}	all0889	all0889	All0889 protein {UniProtKB/TrEMBL:Q8YYG1}	[TP0067-TP0095 (0.6515529)]
COG0457	COG0457	all0889	all0889	All0889 protein {UniProtKB/TrEMBL:Q8YYG1}	all3838	all3838	All3838 protein {UniProtKB/TrEMBL:Q8YQI5}	[TP0067-TP0095 (0.6515529)]
COG0457	COG0457	alr1548	alr1548	Alr1548 protein {UniProtKB/TrEMBL:Q8YWQ6}	alr3607	alr3607	Alr3607 protein {UniProtKB/TrEMBL:Q8YR43}	[TP0067-TP0095 (0.6515529)]
COG0457	COG0457	alr3607	alr3607	Alr3607 protein {UniProtKB/TrEMBL:Q8YR43}	alr1548	alr1548	Alr1548 protein {UniProtKB/TrEMBL:Q8YWQ6}	[TP0067-TP0095 (0.6515529)]
COG0457	COG0457	all3083	all3083	All3083 protein {UniProtKB/TrEMBL:Q8YSK2}	all1466	all1466	Kinesin light chain {UniProtKB/TrEMBL:Q8YWX8}	[TP0067-TP0095 (0.6515529)]
COG0457	COG0457	all1466	all1466	Kinesin light chain {UniProtKB/TrEMBL:Q8YWX8}	all3083	all3083	All3083 protein {UniProtKB/TrEMBL:Q8YSK2}	[TP0067-TP0095 (0.6515529)]
COG0457	COG0457	all0443	all0443	All0443 protein {UniProtKB/TrEMBL:Q8YZL4}	alr1081	alr1081	Alr1081 protein {UniProtKB/TrEMBL:Q8YXX6}	[TP0067-TP0095 (0.6515529)]
COG0457	COG0457	alr1081	alr1081	Alr1081 protein {UniProtKB/TrEMBL:Q8YXX6}	all0443	all0443	All0443 protein {UniProtKB/TrEMBL:Q8YZL4}	[TP0067-TP0095 (0.6515529)]
COG0457	COG0457	all3083	all3083	All3083 protein {UniProtKB/TrEMBL:Q8YSK2}	alr1677	alr1677	Alr1677 protein {UniProtKB/TrEMBL:Q8YWD6}	[TP0067-TP0095 (0.6515529)]
COG0457	COG0457	alr1677	alr1677	Alr1677 protein {UniProtKB/TrEMBL:Q8YWD6}	all3083	all3083	All3083 protein {UniProtKB/TrEMBL:Q8YSK2}	[TP0067-TP0095 (0.6515529)]
COG0457	COG0457	AP003602_GR_91042-91719	BAB77243.1	All7600 protein {UniProtKB/TrEMBL:Q8ZSB1}	AP003602_GR_91042-91719	BAB77243.1	All7600 protein {UniProtKB/TrEMBL:Q8ZSB1}	[TP0067-TP0095 (0.6515529)]
COG0457	COG0457	AP003602_GR_91042-91719	BAB77243.1	All7600 protein {UniProtKB/TrEMBL:Q8ZSB1}	alr1548	alr1548	Alr1548 protein {UniProtKB/TrEMBL:Q8YWQ6}	[TP0067-TP0095 (0.6515529)]
COG0457	COG0457	alr1548	alr1548	Alr1548 protein {UniProtKB/TrEMBL:Q8YWQ6}	AP003602_GR_91042-91719	BAB77243.1	All7600 protein {UniProtKB/TrEMBL:Q8ZSB1}	[TP0067-TP0095 (0.6515529)]
COG0457	COG0457	all4382	all4382	All4382 protein {UniProtKB/TrEMBL:Q8YP20}	all3083	all3083	All3083 protein {UniProtKB/TrEMBL:Q8YSK2}	[TP0067-TP0095 (0.6515529)]
COG0457	COG0457	all3083	all3083	All3083 protein {UniProtKB/TrEMBL:Q8YSK2}	all4382	all4382	All4382 protein {UniProtKB/TrEMBL:Q8YP20}	[TP0067-TP0095 (0.6515529)]
COG0457	COG0457	all4382	all4382	All4382 protein {UniProtKB/TrEMBL:Q8YP20}	all4382	all4382	All4382 protein {UniProtKB/TrEMBL:Q8YP20}	[TP0067-TP0095 (0.6515529)]
COG0457	COG0457	alr0622	alr0622	Alr0622 protein {UniProtKB/TrEMBL:Q8YZ65}	all4981	all4981	All4981 protein {UniProtKB/TrEMBL:Q8YMF3}	[TP0067-TP0095 (0.6515529)]
COG0457	COG0457	all4981	all4981	All4981 protein {UniProtKB/TrEMBL:Q8YMF3}	alr0622	alr0622	Alr0622 protein {UniProtKB/TrEMBL:Q8YZ65}	[TP0067-TP0095 (0.6515529)]
COG0457	COG0457	alr3430	alr3430	Alr3430 protein {UniProtKB/TrEMBL:Q8YRL6}	alr3017	alr3017	Alr3017 protein {UniProtKB/TrEMBL:Q8YSR7}	[TP0067-TP0095 (0.6515529)]
COG0457	COG0457	alr3017	alr3017	Alr3017 protein {UniProtKB/TrEMBL:Q8YSR7}	alr3430	alr3430	Alr3430 protein {UniProtKB/TrEMBL:Q8YRL6}	[TP0067-TP0095 (0.6515529)]
COG0457	COG0457	all4382	all4382	All4382 protein {UniProtKB/TrEMBL:Q8YP20}	all1466	all1466	Kinesin light chain {UniProtKB/TrEMBL:Q8YWX8}	[TP0067-TP0095 (0.6515529)]
COG0457	COG0457	alr1548	alr1548	Alr1548 protein {UniProtKB/TrEMBL:Q8YWQ6}	alr3017	alr3017	Alr3017 protein {UniProtKB/TrEMBL:Q8YSR7}	[TP0067-TP0095 (0.6515529)]
COG0457	COG0457	alr3430	alr3430	Alr3430 protein {UniProtKB/TrEMBL:Q8YRL6}	alr1799	alr1799	Alr1799 protein {UniProtKB/TrEMBL:Q8YW17}	[TP0067-TP0095 (0.6515529)]
COG0457	COG0457	alr1799	alr1799	Alr1799 protein {UniProtKB/TrEMBL:Q8YW17}	alr3430	alr3430	Alr3430 protein {UniProtKB/TrEMBL:Q8YRL6}	[TP0067-TP0095 (0.6515529)]
COG0457	COG0457	all0343	all0343	All0343 protein {UniProtKB/TrEMBL:Q8YZW2}	all1466	all1466	Kinesin light chain {UniProtKB/TrEMBL:Q8YWX8}	[TP0067-TP0095 (0.6515529)]
COG0457	COG0457	all1466	all1466	Kinesin light chain {UniProtKB/TrEMBL:Q8YWX8}	all0343	all0343	All0343 protein {UniProtKB/TrEMBL:Q8YZW2}	[TP0067-TP0095 (0.6515529)]
COG0457	COG0457	all1466	all1466	Kinesin light chain {UniProtKB/TrEMBL:Q8YWX8}	all4382	all4382	All4382 protein {UniProtKB/TrEMBL:Q8YP20}	[TP0067-TP0095 (0.6515529)]
COG0457	COG0457	alr3017	alr3017	Alr3017 protein {UniProtKB/TrEMBL:Q8YSR7}	alr1548	alr1548	Alr1548 protein {UniProtKB/TrEMBL:Q8YWQ6}	[TP0067-TP0095 (0.6515529)]
COG0457	COG0457	all3838	all3838	All3838 protein {UniProtKB/TrEMBL:Q8YQI5}	alr1081	alr1081	Alr1081 protein {UniProtKB/TrEMBL:Q8YXX6}	[TP0067-TP0095 (0.6515529)]
COG0457	COG0457	alr1081	alr1081	Alr1081 protein {UniProtKB/TrEMBL:Q8YXX6}	all3838	all3838	All3838 protein {UniProtKB/TrEMBL:Q8YQI5}	[TP0067-TP0095 (0.6515529)]
COG0457	COG0457	all1466	all1466	Kinesin light chain {UniProtKB/TrEMBL:Q8YWX8}	alr1081	alr1081	Alr1081 protein {UniProtKB/TrEMBL:Q8YXX6}	[TP0067-TP0095 (0.6515529)]
COG0457	COG0457	alr1081	alr1081	Alr1081 protein {UniProtKB/TrEMBL:Q8YXX6}	all1466	all1466	Kinesin light chain {UniProtKB/TrEMBL:Q8YWX8}	[TP0067-TP0095 (0.6515529)]
COG0457	COG0457	all2893	all2893	All2893 protein {UniProtKB/TrEMBL:Q8YT33}	alr3807	alr3807	Alr3807 protein {UniProtKB/TrEMBL:Q8YQL4}	[TP0067-TP0095 (0.6515529)]
COG0457	COG0457	alr3807	alr3807	Alr3807 protein {UniProtKB/TrEMBL:Q8YQL4}	all2893	all2893	All2893 protein {UniProtKB/TrEMBL:Q8YT33}	[TP0067-TP0095 (0.6515529)]
COG0457	COG0457	alr0622	alr0622	Alr0622 protein {UniProtKB/TrEMBL:Q8YZ65}	alr3584	alr3584	Alr3584 protein {UniProtKB/TrEMBL:Q8YR66}	[TP0067-TP0095 (0.6515529)]
COG0457	COG0457	alr3584	alr3584	Alr3584 protein {UniProtKB/TrEMBL:Q8YR66}	alr0622	alr0622	Alr0622 protein {UniProtKB/TrEMBL:Q8YZ65}	[TP0067-TP0095 (0.6515529)]
COG0457	COG0457	alr3584	alr3584	Alr3584 protein {UniProtKB/TrEMBL:Q8YR66}	alr3607	alr3607	Alr3607 protein {UniProtKB/TrEMBL:Q8YR43}	[TP0067-TP0095 (0.6515529)]
COG0457	COG0457	alr3607	alr3607	Alr3607 protein {UniProtKB/TrEMBL:Q8YR43}	alr3584	alr3584	Alr3584 protein {UniProtKB/TrEMBL:Q8YR66}	[TP0067-TP0095 (0.6515529)]
COG0457	COG0457	all0343	all0343	All0343 protein {UniProtKB/TrEMBL:Q8YZW2}	all1176	all1176	All1176 protein {UniProtKB/TrEMBL:Q8YXN6}	[TP0067-TP0095 (0.6515529)]
COG0457	COG0457	all1176	all1176	All1176 protein {UniProtKB/TrEMBL:Q8YXN6}	all0343	all0343	All0343 protein {UniProtKB/TrEMBL:Q8YZW2}	[TP0067-TP0095 (0.6515529)]
COG0457	COG0457	all4382	all4382	All4382 protein {UniProtKB/TrEMBL:Q8YP20}	all2893	all2893	All2893 protein {UniProtKB/TrEMBL:Q8YT33}	[TP0067-TP0095 (0.6515529)]
COG0457	COG0457	all2893	all2893	All2893 protein {UniProtKB/TrEMBL:Q8YT33}	all4382	all4382	All4382 protein {UniProtKB/TrEMBL:Q8YP20}	[TP0067-TP0095 (0.6515529)]
COG0457	COG0457	all3780	all3780	All3780 protein {UniProtKB/TrEMBL:Q8YQP0}	alr0622	alr0622	Alr0622 protein {UniProtKB/TrEMBL:Q8YZ65}	[TP0067-TP0095 (0.6515529)]
COG0457	COG0457	alr0622	alr0622	Alr0622 protein {UniProtKB/TrEMBL:Q8YZ65}	all3780	all3780	All3780 protein {UniProtKB/TrEMBL:Q8YQP0}	[TP0067-TP0095 (0.6515529)]
COG0457	COG0457	all4659	all4659	All4659 protein {UniProtKB/TrEMBL:Q8YNA8}	alr1677	alr1677	Alr1677 protein {UniProtKB/TrEMBL:Q8YWD6}	[TP0067-TP0095 (0.6515529)]
COG0457	COG0457	alr1677	alr1677	Alr1677 protein {UniProtKB/TrEMBL:Q8YWD6}	all4659	all4659	All4659 protein {UniProtKB/TrEMBL:Q8YNA8}	[TP0067-TP0095 (0.6515529)]
COG0457	COG0457	alr1548	alr1548	Alr1548 protein {UniProtKB/TrEMBL:Q8YWQ6}	alr3584	alr3584	Alr3584 protein {UniProtKB/TrEMBL:Q8YR66}	[TP0067-TP0095 (0.6515529)]
COG0457	COG0457	alr3807	alr3807	Alr3807 protein {UniProtKB/TrEMBL:Q8YQL4}	all3237	all3237	All3237 protein {UniProtKB/TrEMBL:Q8YS54}	[TP0067-TP0095 (0.6515529)]
COG0457	COG0457	alr3584	alr3584	Alr3584 protein {UniProtKB/TrEMBL:Q8YR66}	alr1548	alr1548	Alr1548 protein {UniProtKB/TrEMBL:Q8YWQ6}	[TP0067-TP0095 (0.6515529)]
COG0457	COG0457	all3237	all3237	All3237 protein {UniProtKB/TrEMBL:Q8YS54}	alr3807	alr3807	Alr3807 protein {UniProtKB/TrEMBL:Q8YQL4}	[TP0067-TP0095 (0.6515529)]
COG0457	COG0457	alr1799	alr1799	Alr1799 protein {UniProtKB/TrEMBL:Q8YW17}	all0443	all0443	All0443 protein {UniProtKB/TrEMBL:Q8YZL4}	[TP0067-TP0095 (0.6515529)]
COG0457	COG0457	all0443	all0443	All0443 protein {UniProtKB/TrEMBL:Q8YZL4}	alr1799	alr1799	Alr1799 protein {UniProtKB/TrEMBL:Q8YW17}	[TP0067-TP0095 (0.6515529)]
COG0457	COG0457	alr1548	alr1548	Alr1548 protein {UniProtKB/TrEMBL:Q8YWQ6}	all1176	all1176	All1176 protein {UniProtKB/TrEMBL:Q8YXN6}	[TP0067-TP0095 (0.6515529)]
COG0457	COG0457	all4659	all4659	All4659 protein {UniProtKB/TrEMBL:Q8YNA8}	all3083	all3083	All3083 protein {UniProtKB/TrEMBL:Q8YSK2}	[TP0067-TP0095 (0.6515529)]
COG0457	COG0457	all3083	all3083	All3083 protein {UniProtKB/TrEMBL:Q8YSK2}	all4659	all4659	All4659 protein {UniProtKB/TrEMBL:Q8YNA8}	[TP0067-TP0095 (0.6515529)]
COG0457	COG0457	all1176	all1176	All1176 protein {UniProtKB/TrEMBL:Q8YXN6}	alr1548	alr1548	Alr1548 protein {UniProtKB/TrEMBL:Q8YWQ6}	[TP0067-TP0095 (0.6515529)]
COG0457	COG0457	all0343	all0343	All0343 protein {UniProtKB/TrEMBL:Q8YZW2}	alr1677	alr1677	Alr1677 protein {UniProtKB/TrEMBL:Q8YWD6}	[TP0067-TP0095 (0.6515529)]
COG0457	COG0457	alr1677	alr1677	Alr1677 protein {UniProtKB/TrEMBL:Q8YWD6}	all0343	all0343	All0343 protein {UniProtKB/TrEMBL:Q8YZW2}	[TP0067-TP0095 (0.6515529)]
COG0457	COG0457	alr3584	alr3584	Alr3584 protein {UniProtKB/TrEMBL:Q8YR66}	all4981	all4981	All4981 protein {UniProtKB/TrEMBL:Q8YMF3}	[TP0067-TP0095 (0.6515529)]
COG0457	COG0457	all4981	all4981	All4981 protein {UniProtKB/TrEMBL:Q8YMF3}	alr3584	alr3584	Alr3584 protein {UniProtKB/TrEMBL:Q8YR66}	[TP0067-TP0095 (0.6515529)]
COG0457	COG0457	alr1799	alr1799	Alr1799 protein {UniProtKB/TrEMBL:Q8YW17}	alr3584	alr3584	Alr3584 protein {UniProtKB/TrEMBL:Q8YR66}	[TP0067-TP0095 (0.6515529)]
COG0457	COG0457	alr3584	alr3584	Alr3584 protein {UniProtKB/TrEMBL:Q8YR66}	alr1799	alr1799	Alr1799 protein {UniProtKB/TrEMBL:Q8YW17}	[TP0067-TP0095 (0.6515529)]
COG0457	COG0457	alr1677	alr1677	Alr1677 protein {UniProtKB/TrEMBL:Q8YWD6}	all0361	all0361	All0361 protein {UniProtKB/TrEMBL:Q8YZU4}	[TP0067-TP0095 (0.6515529)]
COG0457	COG0457	all0361	all0361	All0361 protein {UniProtKB/TrEMBL:Q8YZU4}	alr1677	alr1677	Alr1677 protein {UniProtKB/TrEMBL:Q8YWD6}	[TP0067-TP0095 (0.6515529)]
COG0457	COG0457	all2893	all2893	All2893 protein {UniProtKB/TrEMBL:Q8YT33}	all4981	all4981	All4981 protein {UniProtKB/TrEMBL:Q8YMF3}	[TP0067-TP0095 (0.6515529)]
COG0457	COG0457	all4981	all4981	All4981 protein {UniProtKB/TrEMBL:Q8YMF3}	all2893	all2893	All2893 protein {UniProtKB/TrEMBL:Q8YT33}	[TP0067-TP0095 (0.6515529)]
COG0457	COG0457	alr1799	alr1799	Alr1799 protein {UniProtKB/TrEMBL:Q8YW17}	alr1081	alr1081	Alr1081 protein {UniProtKB/TrEMBL:Q8YXX6}	[TP0067-TP0095 (0.6515529)]
COG0457	COG0457	all2893	all2893	All2893 protein {UniProtKB/TrEMBL:Q8YT33}	all0889	all0889	All0889 protein {UniProtKB/TrEMBL:Q8YYG1}	[TP0067-TP0095 (0.6515529)]
COG0457	COG0457	all0889	all0889	All0889 protein {UniProtKB/TrEMBL:Q8YYG1}	all2893	all2893	All2893 protein {UniProtKB/TrEMBL:Q8YT33}	[TP0067-TP0095 (0.6515529)]
COG0457	COG0457	alr1081	alr1081	Alr1081 protein {UniProtKB/TrEMBL:Q8YXX6}	alr1799	alr1799	Alr1799 protein {UniProtKB/TrEMBL:Q8YW17}	[TP0067-TP0095 (0.6515529)]
COG0457	COG0457	all3838	all3838	All3838 protein {UniProtKB/TrEMBL:Q8YQI5}	all1466	all1466	Kinesin light chain {UniProtKB/TrEMBL:Q8YWX8}	[TP0067-TP0095 (0.6515529)]
COG0457	COG0457	all1466	all1466	Kinesin light chain {UniProtKB/TrEMBL:Q8YWX8}	all3838	all3838	All3838 protein {UniProtKB/TrEMBL:Q8YQI5}	[TP0067-TP0095 (0.6515529)]
COG0457	COG0457	all3780	all3780	All3780 protein {UniProtKB/TrEMBL:Q8YQP0}	all4981	all4981	All4981 protein {UniProtKB/TrEMBL:Q8YMF3}	[TP0067-TP0095 (0.6515529)]
COG0457	COG0457	all4981	all4981	All4981 protein {UniProtKB/TrEMBL:Q8YMF3}	all3780	all3780	All3780 protein {UniProtKB/TrEMBL:Q8YQP0}	[TP0067-TP0095 (0.6515529)]
COG0457	COG0457	all4382	all4382	All4382 protein {UniProtKB/TrEMBL:Q8YP20}	alr3430	alr3430	Alr3430 protein {UniProtKB/TrEMBL:Q8YRL6}	[TP0067-TP0095 (0.6515529)]
COG0457	COG0457	alr3430	alr3430	Alr3430 protein {UniProtKB/TrEMBL:Q8YRL6}	all4382	all4382	All4382 protein {UniProtKB/TrEMBL:Q8YP20}	[TP0067-TP0095 (0.6515529)]
COG0457	COG0457	alr3807	alr3807	Alr3807 protein {UniProtKB/TrEMBL:Q8YQL4}	alr1081	alr1081	Alr1081 protein {UniProtKB/TrEMBL:Q8YXX6}	[TP0067-TP0095 (0.6515529)]
COG0457	COG0457	alr1081	alr1081	Alr1081 protein {UniProtKB/TrEMBL:Q8YXX6}	alr3807	alr3807	Alr3807 protein {UniProtKB/TrEMBL:Q8YQL4}	[TP0067-TP0095 (0.6515529)]
COG0457	COG0457	alr0622	alr0622	Alr0622 protein {UniProtKB/TrEMBL:Q8YZ65}	all1466	all1466	Kinesin light chain {UniProtKB/TrEMBL:Q8YWX8}	[TP0067-TP0095 (0.6515529)]
COG0457	COG0457	all1466	all1466	Kinesin light chain {UniProtKB/TrEMBL:Q8YWX8}	alr0622	alr0622	Alr0622 protein {UniProtKB/TrEMBL:Q8YZ65}	[TP0067-TP0095 (0.6515529)]
COG0457	COG0457	alr3584	alr3584	Alr3584 protein {UniProtKB/TrEMBL:Q8YR66}	all3838	all3838	All3838 protein {UniProtKB/TrEMBL:Q8YQI5}	[TP0067-TP0095 (0.6515529)]
COG0457	COG0457	all3838	all3838	All3838 protein {UniProtKB/TrEMBL:Q8YQI5}	alr3584	alr3584	Alr3584 protein {UniProtKB/TrEMBL:Q8YR66}	[TP0067-TP0095 (0.6515529)]
COG0457	COG0457	all4659	all4659	All4659 protein {UniProtKB/TrEMBL:Q8YNA8}	all0889	all0889	All0889 protein {UniProtKB/TrEMBL:Q8YYG1}	[TP0067-TP0095 (0.6515529)]
COG0457	COG0457	alr3807	alr3807	Alr3807 protein {UniProtKB/TrEMBL:Q8YQL4}	all4981	all4981	All4981 protein {UniProtKB/TrEMBL:Q8YMF3}	[TP0067-TP0095 (0.6515529)]
COG0457	COG0457	all4981	all4981	All4981 protein {UniProtKB/TrEMBL:Q8YMF3}	alr3807	alr3807	Alr3807 protein {UniProtKB/TrEMBL:Q8YQL4}	[TP0067-TP0095 (0.6515529)]
COG0457	COG0457	all0889	all0889	All0889 protein {UniProtKB/TrEMBL:Q8YYG1}	all4659	all4659	All4659 protein {UniProtKB/TrEMBL:Q8YNA8}	[TP0067-TP0095 (0.6515529)]
COG0457	COG0457	alr1677	alr1677	Alr1677 protein {UniProtKB/TrEMBL:Q8YWD6}	alr3017	alr3017	Alr3017 protein {UniProtKB/TrEMBL:Q8YSR7}	[TP0067-TP0095 (0.6515529)]
COG0457	COG0457	alr3017	alr3017	Alr3017 protein {UniProtKB/TrEMBL:Q8YSR7}	alr1677	alr1677	Alr1677 protein {UniProtKB/TrEMBL:Q8YWD6}	[TP0067-TP0095 (0.6515529)]
COG0457	COG0457	all3780	all3780	All3780 protein {UniProtKB/TrEMBL:Q8YQP0}	alr3017	alr3017	Alr3017 protein {UniProtKB/TrEMBL:Q8YSR7}	[TP0067-TP0095 (0.6515529)]
COG0457	COG0457	alr3017	alr3017	Alr3017 protein {UniProtKB/TrEMBL:Q8YSR7}	all3780	all3780	All3780 protein {UniProtKB/TrEMBL:Q8YQP0}	[TP0067-TP0095 (0.6515529)]
COG0457	COG0457	all2487	all2487	All2487 protein {UniProtKB/TrEMBL:Q8YU67}	alr1081	alr1081	Alr1081 protein {UniProtKB/TrEMBL:Q8YXX6}	[TP0067-TP0095 (0.6515529)]
COG0457	COG0457	alr1081	alr1081	Alr1081 protein {UniProtKB/TrEMBL:Q8YXX6}	all2487	all2487	All2487 protein {UniProtKB/TrEMBL:Q8YU67}	[TP0067-TP0095 (0.6515529)]
COG0457	COG0457	alr0622	alr0622	Alr0622 protein {UniProtKB/TrEMBL:Q8YZ65}	all2893	all2893	All2893 protein {UniProtKB/TrEMBL:Q8YT33}	[TP0067-TP0095 (0.6515529)]
COG0457	COG0457	all2893	all2893	All2893 protein {UniProtKB/TrEMBL:Q8YT33}	alr0622	alr0622	Alr0622 protein {UniProtKB/TrEMBL:Q8YZ65}	[TP0067-TP0095 (0.6515529)]
COG0457	COG0457	all4659	all4659	All4659 protein {UniProtKB/TrEMBL:Q8YNA8}	alr3430	alr3430	Alr3430 protein {UniProtKB/TrEMBL:Q8YRL6}	[TP0067-TP0095 (0.6515529)]
COG0457	COG0457	alr3430	alr3430	Alr3430 protein {UniProtKB/TrEMBL:Q8YRL6}	all4659	all4659	All4659 protein {UniProtKB/TrEMBL:Q8YNA8}	[TP0067-TP0095 (0.6515529)]
COG0457	COG0457	all2893	all2893	All2893 protein {UniProtKB/TrEMBL:Q8YT33}	all3237	all3237	All3237 protein {UniProtKB/TrEMBL:Q8YS54}	[TP0067-TP0095 (0.6515529)]
COG0457	COG0457	all3237	all3237	All3237 protein {UniProtKB/TrEMBL:Q8YS54}	all2893	all2893	All2893 protein {UniProtKB/TrEMBL:Q8YT33}	[TP0067-TP0095 (0.6515529)]
COG0457	COG0457	all3780	all3780	All3780 protein {UniProtKB/TrEMBL:Q8YQP0}	all4659	all4659	All4659 protein {UniProtKB/TrEMBL:Q8YNA8}	[TP0067-TP0095 (0.6515529)]
COG0457	COG0457	all4659	all4659	All4659 protein {UniProtKB/TrEMBL:Q8YNA8}	all3780	all3780	All3780 protein {UniProtKB/TrEMBL:Q8YQP0}	[TP0067-TP0095 (0.6515529)]
COG0457	COG0457	alr1799	alr1799	Alr1799 protein {UniProtKB/TrEMBL:Q8YW17}	alr3807	alr3807	Alr3807 protein {UniProtKB/TrEMBL:Q8YQL4}	[TP0067-TP0095 (0.6515529)]
COG0457	COG0457	alr3807	alr3807	Alr3807 protein {UniProtKB/TrEMBL:Q8YQL4}	alr1799	alr1799	Alr1799 protein {UniProtKB/TrEMBL:Q8YW17}	[TP0067-TP0095 (0.6515529)]
COG0457	COG0457	alr1548	alr1548	Alr1548 protein {UniProtKB/TrEMBL:Q8YWQ6}	all4659	all4659	All4659 protein {UniProtKB/TrEMBL:Q8YNA8}	[TP0067-TP0095 (0.6515529)]
COG0457	COG0457	all4659	all4659	All4659 protein {UniProtKB/TrEMBL:Q8YNA8}	alr1548	alr1548	Alr1548 protein {UniProtKB/TrEMBL:Q8YWQ6}	[TP0067-TP0095 (0.6515529)]
COG0457	COG0457	all3780	all3780	All3780 protein {UniProtKB/TrEMBL:Q8YQP0}	all3838	all3838	All3838 protein {UniProtKB/TrEMBL:Q8YQI5}	[TP0067-TP0095 (0.6515529)]
COG0457	COG0457	all3838	all3838	All3838 protein {UniProtKB/TrEMBL:Q8YQI5}	all3780	all3780	All3780 protein {UniProtKB/TrEMBL:Q8YQP0}	[TP0067-TP0095 (0.6515529)]
COG0457	COG0457	alr3430	alr3430	Alr3430 protein {UniProtKB/TrEMBL:Q8YRL6}	alr3807	alr3807	Alr3807 protein {UniProtKB/TrEMBL:Q8YQL4}	[TP0067-TP0095 (0.6515529)]
COG0457	COG0457	alr3807	alr3807	Alr3807 protein {UniProtKB/TrEMBL:Q8YQL4}	alr3430	alr3430	Alr3430 protein {UniProtKB/TrEMBL:Q8YRL6}	[TP0067-TP0095 (0.6515529)]
COG0457	COG0457	all4981	all4981	All4981 protein {UniProtKB/TrEMBL:Q8YMF3}	all1466	all1466	Kinesin light chain {UniProtKB/TrEMBL:Q8YWX8}	[TP0067-TP0095 (0.6515529)]
[truncated: 2,416 more rows]
