# Supplementary material for: The Binary Protein Interactome of Treponema pallidum – The Syphilis Spirochete
Source: PLoS One. 2008 May 28;3(5):e2292. doi: 10.1371/journal.pone.0002292 (PMC2386257; doi:10.1371/journal.pone.0002292)
Supplement: Data S1 — Predicted protein-protein interactions based on our Treponema pallidum data; zip archive containing 372 files with one file per species. (6.09 MB ZIP) [file pone.0002292.s006.zip › bacteria/Novosphingobium_aromaticivorans.tab]

279238 Novosphingobium aromaticivorans
COG A	COG B	Locus Id A	Preferred Name(s) A	Annotation A	Locus Id B	Preferred Name(s) B	Annotation B	T. pallidum interaction
COG0186	COG1475	Saro_1258	rpsQ	30S ribosomal protein S17	Saro_0133	Saro_0133	parB-like partition proteins	[TP0198-TP0271 (0.71912634)]
COG0186	COG1475	Saro_1258	rpsQ	30S ribosomal protein S17	Saro_0527	Saro_0527	RepB plasmid partition	[TP0198-TP0271 (0.71912634)]
COG0186	COG1475	Saro_1258	rpsQ	30S ribosomal protein S17	Saro_0625	Saro_0625	ParB-like nuclease	[TP0198-TP0271 (0.71912634)]
COG0186	COG1475	Saro_1258	rpsQ	30S ribosomal protein S17	Saro_0380	Saro_0380	ParB-like nuclease	[TP0198-TP0271 (0.71912634)]
COG0186	COG1475	Saro_1258	rpsQ	30S ribosomal protein S17	Saro_2198	Saro_2198	parB-like partition proteins	[TP0198-TP0271 (0.71912634)]
COG0608	COG0817	Saro_2274	Saro_2274	single-stranded-DNA-specific exonuclease RecJ	Saro_0421	Saro_0421	crossover junction endodeoxyribonuclease RuvC	[TP0704-TP0517 (0.81382185)]
COG0845	COG4591	Saro_0040	Saro_0040	secretion protein HlyD	Saro_1765	Saro_1765	Lipoprotein releasing system, transmembrane	[TP0965-TP0582 (0.8143851)]
COG0845	COG4591	Saro_0245	Saro_0245	Type I secretion membrane fusion protein, HlyD	Saro_1765	Saro_1765	Lipoprotein releasing system, transmembrane	[TP0965-TP0582 (0.8143851)]
COG0845	COG4591	Saro_2147	Saro_2147	secretion protein HlyD	Saro_1765	Saro_1765	Lipoprotein releasing system, transmembrane	[TP0965-TP0582 (0.8143851)]
COG0845	COG4591	Saro_1035	Saro_1035	secretion protein HlyD	Saro_1765	Saro_1765	Lipoprotein releasing system, transmembrane	[TP0965-TP0582 (0.8143851)]
COG0845	COG4591	Saro_1218	Saro_1218	secretion protein HlyD	Saro_1765	Saro_1765	Lipoprotein releasing system, transmembrane	[TP0965-TP0582 (0.8143851)]
COG0617	COG0860	Saro_1021	Saro_1021	Polynucleotide adenylyltransferase region	Saro_2317	Saro_2317	N-acetylmuramoyl-L-alanine amidase	[TP0270-TP0247 (0.76828843)]
COG0201	COG0550	Saro_1269	Saro_1269	SecY protein	Saro_1803	Saro_1803	DNA topoisomerase	[TP0208-TP0394 (0.8044664)]
COG0768	COG2812	Saro_1127	Saro_1127	Peptidoglycan glycosyltransferase	Saro_1357	Saro_1357	DNA polymerase III, subunits gamma and tau	[TP0500-TP1005 (0.655462)]
COG0768	COG2812	Saro_2131	Saro_2131	Peptidoglycan glycosyltransferase	Saro_1357	Saro_1357	DNA polymerase III, subunits gamma and tau	[TP0500-TP1005 (0.655462)]
COG0180	COG0564	Saro_0588	Saro_0588	tryptophanyl-tRNA synthetase	Saro_3046	Saro_3046	Pseudouridine synthase, RluD	[TP0632-TP0339 (0.7885255)]
COG0180	COG0564	Saro_0588	Saro_0588	tryptophanyl-tRNA synthetase	Saro_2837	Saro_2837	Pseudouridine synthase, RluD	[TP0632-TP0339 (0.7885255)]
COG0180	COG0564	Saro_0588	Saro_0588	tryptophanyl-tRNA synthetase	Saro_0447	Saro_0447	Pseudouridylate synthase	[TP0632-TP0339 (0.7885255)]
COG0090	COG0223	Saro_1252	rplB	50S ribosomal protein L2	Saro_2894	Saro_2894	methionyl-tRNA formyltransferase	[TP0192-TP0756 (0.8610547)]
COG0632	COG2255	Saro_0422	Saro_0422	Holliday junction DNA helicase RuvA	Saro_0423	ruvB	Holliday junction ATP-dependent DNA helicase ruvB (EC 3.6.1.-)	[TP0543-TP0162 (0.9659884)]
COG0462	COG0817	Saro_0971	Saro_0971	ribose-phosphate pyrophosphokinase	Saro_0421	Saro_0421	crossover junction endodeoxyribonuclease RuvC	[TP0294-TP0517 (0.54911256)]
COG0125	COG0586	Saro_1941	Saro_1941	Thymidylate kinase	Saro_2080	Saro_2080	DedA	[TP0354-TP0779 (0.67954355)]
COG0222	COG0802	Saro_0030	rplL	50S ribosomal protein L7/L12	Saro_2001	Saro_2001	protein of unknown function UPF0079	[TP0240-TP0875 (0.8481433)]
COG0495	COG1214	Saro_3215	Saro_3215	leucyl-tRNA synthetase	Saro_0987	Saro_0987	peptidase M22, glycoprotease	[TP0586-TP0876 (0.5571989)]
COG0192	COG0592	Saro_0284	metK	S-adenosylmethionine synthetase (EC 2.5.1.6) (Methionine adenosyltransferase) (AdoMet synthetase) (MAT)	Saro_0639	Saro_0639	DNA polymerase III, beta subunit	[TP0794-TP0002 (0.8412751)]
COG0192	COG0592	Saro_0284	metK	S-adenosylmethionine synthetase (EC 2.5.1.6) (Methionine adenosyltransferase) (AdoMet synthetase) (MAT)	Saro_1429	Saro_1429	DNA polymerase III, beta subunit	[TP0794-TP0002 (0.8412751)]
COG0360	COG0616	Saro_1416	Saro_1416	ribosomal protein S6	Saro_3060	Saro_3060	signal peptide peptidase SppA, 67K type	[TP0063-TP0997 (0.6657489)]
COG0125	COG0457	Saro_1941	Saro_1941	Thymidylate kinase	Saro_1675	Saro_1675	Tetratricopeptide TPR_4	[TP0354-TP0648 (0.5206915)]
COG0125	COG0457	Saro_1941	Saro_1941	Thymidylate kinase	Saro_2046	Saro_2046	TPR repeat protein	[TP0354-TP0648 (0.5206915)]
COG0125	COG0457	Saro_1941	Saro_1941	Thymidylate kinase	Saro_1699	Saro_1699	hypothetical protein	[TP0354-TP0648 (0.5206915)]
COG0125	COG0457	Saro_1941	Saro_1941	Thymidylate kinase	Saro_0601	Saro_0601	sulfotransferase	[TP0354-TP0648 (0.5206915)]
COG0125	COG0457	Saro_1941	Saro_1941	Thymidylate kinase	Saro_0167	Saro_0167	sulfotransferase	[TP0354-TP0648 (0.5206915)]
COG0125	COG0457	Saro_1941	Saro_1941	Thymidylate kinase	Saro_3035	Saro_3035	sulfotransferase	[TP0354-TP0648 (0.5206915)]
COG0265	COG0333	Saro_3331	Saro_3331	Peptidase S1C, Do	Saro_2368	Saro_2368	ribosomal protein L32	[TP0773-TP0807 (0.5060325)]
COG0802	COG0860	Saro_2001	Saro_2001	protein of unknown function UPF0079	Saro_2317	Saro_2317	N-acetylmuramoyl-L-alanine amidase	[TP0875-TP0247 (0.90700364)]
COG0495	COG0761	Saro_3215	Saro_3215	leucyl-tRNA synthetase	Saro_1087	Saro_1087	hydroxymethylbutenyl pyrophosphate reductase	[TP0586-TP0547 (0.63095015)]
COG0820	COG2812	Saro_1436	Saro_1436	conserved hypothetical protein	Saro_1357	Saro_1357	DNA polymerase III, subunits gamma and tau	[TP0068-TP1005 (0.60435057)]
COG0333	COG1077	Saro_2368	Saro_2368	ribosomal protein L32	Saro_2128	Saro_2128	cell shape determining protein, MreB/Mrl family	[TP0807-TP0497 (0.61855906)]
COG0234	COG1200	Saro_0034	Saro_0034	chaperonin Cpn10	Saro_1979	Saro_1979	DEAD/DEAH box helicase-like	[TP1013-TP0687 (0.84594196)]
COG0257	COG1253	Saro_3273	Saro_3273	ribosomal protein L36	Saro_0979	Saro_0979	CBS	[TP0209-TP0027 (0.74441797)]
COG0257	COG1253	Saro_3273	Saro_3273	ribosomal protein L36	Saro_3174	Saro_3174	protein of unknown function DUF21	[TP0209-TP0027 (0.74441797)]
COG0608	COG2206	Saro_2274	Saro_2274	single-stranded-DNA-specific exonuclease RecJ	Saro_0845	Saro_0845	metal dependent phosphohydrolase	[TP0704-TP0912 (0.7469796)]
COG0060	COG0681	Saro_3259	Saro_3259	isoleucyl-tRNA synthetase	Saro_0909	Saro_0909	Peptidase S26A, signal peptidase I	[TP0452-TP0185 (0.79878455)]
COG0060	COG0681	Saro_3259	Saro_3259	isoleucyl-tRNA synthetase	Saro_1808	Saro_1808	Peptidase S26A, signal peptidase I	[TP0452-TP0185 (0.79878455)]
COG0558	COG2239	Saro_1335	Saro_1335	CDP-diacylglycerol--glycerol-3-phosphate	Saro_0965	Saro_0965	magnesium transporter	[TP0256-TP0917 (0.6007029)]
COG0593	COG1077	Saro_0001	Saro_0001	chromosomal replication initiator protein DnaA	Saro_2128	Saro_2128	cell shape determining protein, MreB/Mrl family	[TP0001-TP0497 (0.678435)]
COG0593	COG1077	Saro_0901	Saro_0901	ATPase	Saro_2128	Saro_2128	cell shape determining protein, MreB/Mrl family	[TP0001-TP0497 (0.678435)]
COG0249	COG0357	Saro_3293	Saro_3293	DNA mismatch repair protein MutS	Saro_0135	Saro_0135	methyltransferase GidB	[TP0328-TP0946 (0.7367136)]
COG0658	COG1187	Saro_2030	Saro_2030	ComEC/Rec2-related protein	Saro_1297	Saro_1297	Pseudouridine synthase, Rsu	[TP0336-TP0459 (0.6079956)]
COG0658	COG1187	Saro_2030	Saro_2030	ComEC/Rec2-related protein	Saro_3113	Saro_3113	Pseudouridine synthase, Rsu	[TP0336-TP0459 (0.6079956)]
COG0465	COG0465	Saro_0076	Saro_0076	ATP-dependent metalloprotease FtsH	Saro_0076	Saro_0076	ATP-dependent metalloprotease FtsH	[TP0330-TP0330 (0.73856413)]
COG0592	COG1344	Saro_1429	Saro_1429	DNA polymerase III, beta subunit	Saro_2361	Saro_2361	flagellin-like	[TP0002-TP0659 (0.6618167)]
COG0592	COG1344	Saro_0639	Saro_0639	DNA polymerase III, beta subunit	Saro_2361	Saro_2361	flagellin-like	[TP0002-TP0659 (0.6618167)]
COG0860	COG1192	Saro_2317	Saro_2317	N-acetylmuramoyl-L-alanine amidase	Saro_3065	Saro_3065	Cobyrinic acid a,c-diamide synthase	[TP0247-TP0272 (0.7527567)]
COG0860	COG1192	Saro_2317	Saro_2317	N-acetylmuramoyl-L-alanine amidase	Saro_3318	Saro_3318	ATPases involved in chromosome	[TP0247-TP0272 (0.7527567)]
COG0860	COG1192	Saro_2317	Saro_2317	N-acetylmuramoyl-L-alanine amidase	Saro_0134	Saro_0134	Cobyrinic acid a,c-diamide synthase	[TP0247-TP0272 (0.7527567)]
COG0242	COG0272	Saro_2896	Saro_2896	Peptide deformylase	Saro_1738	Saro_1738	DNA ligase, NAD-dependent	[TP0757-TP0634 (0.68197167)]
COG0265	COG0817	Saro_3331	Saro_3331	Peptidase S1C, Do	Saro_0421	Saro_0421	crossover junction endodeoxyribonuclease RuvC	[TP0773-TP0517 (0.5118523)]
COG0187	COG0358	Saro_2086	Saro_2086	DNA topoisomerase IV, B subunit	Saro_2234	Saro_2234	DNA primase	[TP1006-TP0492 (0.55112576)]
COG0187	COG0358	Saro_2086	Saro_2086	DNA topoisomerase IV, B subunit	Saro_0641	Saro_0641	DNA primase	[TP1006-TP0492 (0.55112576)]
COG0187	COG0358	Saro_3310	Saro_3310	DNA gyrase, B subunit	Saro_2234	Saro_2234	DNA primase	[TP1006-TP0492 (0.55112576)]
COG0187	COG0358	Saro_3310	Saro_3310	DNA gyrase, B subunit	Saro_0641	Saro_0641	DNA primase	[TP1006-TP0492 (0.55112576)]
COG1154	COG2812	Saro_0161	Saro_0161	deoxyxylulose-5-phosphate synthase	Saro_1357	Saro_1357	DNA polymerase III, subunits gamma and tau	[TP0824-TP1005 (0.68180764)]
COG0237	COG0552	Saro_0114	coaE	Dephospho-CoA kinase (EC 2.7.1.24) (Dephosphocoenzyme A kinase)	Saro_1400	Saro_1400	signal recognition particle-docking protein	[TP0296-TP0578 (0.7885255)]
COG0080	COG0265	Saro_0833	Saro_0833	ribosomal protein L11	Saro_3331	Saro_3331	Peptidase S1C, Do	[TP0237-TP0773 (0.6164146)]
COG2812	COG2812	Saro_1357	Saro_1357	DNA polymerase III, subunits gamma and tau	Saro_1357	Saro_1357	DNA polymerase III, subunits gamma and tau	[TP1005-TP1005 (0.52391654)]
COG0223	COG0234	Saro_2894	Saro_2894	methionyl-tRNA formyltransferase	Saro_0034	Saro_0034	chaperonin Cpn10	[TP0756-TP1013 (0.64276713)]
COG0357	COG0459	Saro_0135	Saro_0135	methyltransferase GidB	Saro_0035	Saro_0035	chaperonin GroEL	[TP0946-TP0030 (0.68326145)]
COG0664	COG1074	Saro_2581	Saro_2581	transcriptional regulator, Crp/Fnr family	Saro_1997	Saro_1997	UvrD/REP helicase	[TP0089-TP0898 (0.8304331)]
COG0664	COG1074	Saro_2016	Saro_2016	transcriptional regulator, Crp/Fnr family	Saro_1997	Saro_1997	UvrD/REP helicase	[TP0089-TP0898 (0.8304331)]
COG0664	COG1074	Saro_0490	Saro_0490	putative transcriptional regulator, Crp/Fnr	Saro_1997	Saro_1997	UvrD/REP helicase	[TP0089-TP0898 (0.8304331)]
COG0223	COG0242	Saro_2894	Saro_2894	methionyl-tRNA formyltransferase	Saro_2896	Saro_2896	Peptide deformylase	[TP0756-TP0757 (0.8300303)]
COG0233	COG0359	Saro_1372	Saro_1372	ribosome recycling factor	Saro_1414	rplI	50S ribosomal protein L9	[TP0604-TP0060 (0.5105792)]
COG0012	COG0457	Saro_2121	Saro_2121	conserved hypothetical protein 92	Saro_0601	Saro_0601	sulfotransferase	[TP0124-TP0067 (0.81355333)]
COG0012	COG0457	Saro_2121	Saro_2121	conserved hypothetical protein 92	Saro_3035	Saro_3035	sulfotransferase	[TP0124-TP0067 (0.81355333)]
COG0012	COG0457	Saro_2121	Saro_2121	conserved hypothetical protein 92	Saro_1675	Saro_1675	Tetratricopeptide TPR_4	[TP0124-TP0067 (0.81355333)]
COG0012	COG0457	Saro_2121	Saro_2121	conserved hypothetical protein 92	Saro_2046	Saro_2046	TPR repeat protein	[TP0124-TP0067 (0.81355333)]
COG0012	COG0457	Saro_2121	Saro_2121	conserved hypothetical protein 92	Saro_0167	Saro_0167	sulfotransferase	[TP0124-TP0067 (0.81355333)]
COG0012	COG0457	Saro_2121	Saro_2121	conserved hypothetical protein 92	Saro_1699	Saro_1699	hypothetical protein	[TP0124-TP0067 (0.81355333)]
COG0265	COG0492	Saro_3331	Saro_3331	Peptidase S1C, Do	Saro_2343	Saro_2343	thioredoxin reductase	[TP0773-TP0814 (0.6926654)]
COG0265	COG0492	Saro_3331	Saro_3331	Peptidase S1C, Do	Saro_1613	Saro_1613	FAD-dependent pyridine nucleotide-disulphide	[TP0773-TP0814 (0.6926654)]
COG0124	COG0608	Saro_0289	Saro_0289	histidyl-tRNA synthetase	Saro_2274	Saro_2274	single-stranded-DNA-specific exonuclease RecJ	[TP0641-TP0704 (0.75894904)]
COG0153	COG0242	Saro_0544	Saro_0544	galactokinase	Saro_2896	Saro_2896	Peptide deformylase	[TP0418-TP0757 (0.51512045)]
COG0465	COG0772	Saro_0076	Saro_0076	ATP-dependent metalloprotease FtsH	Saro_1132	Saro_1132	cell cycle protein	[TP0330-TP0387 (0.8016956)]
COG0465	COG0772	Saro_0076	Saro_0076	ATP-dependent metalloprotease FtsH	Saro_2132	Saro_2132	Rod shape-determining protein RodA	[TP0330-TP0387 (0.8016956)]
COG0234	COG0792	Saro_0034	Saro_0034	chaperonin Cpn10	Saro_2083	Saro_2083	protein of unknown function UPF0102	[TP1013-TP0913 (0.7815084)]
COG0192	COG0217	Saro_0284	metK	S-adenosylmethionine synthetase (EC 2.5.1.6) (Methionine adenosyltransferase) (AdoMet synthetase) (MAT)	Saro_0419	Saro_0419	protein of unknown function DUF28	[TP0794-TP0474 (0.71912634)]
COG0201	COG2239	Saro_1269	Saro_1269	SecY protein	Saro_0965	Saro_0965	magnesium transporter	[TP0208-TP0917 (0.5527395)]
COG0860	COG1214	Saro_2317	Saro_2317	N-acetylmuramoyl-L-alanine amidase	Saro_0987	Saro_0987	peptidase M22, glycoprotease	[TP0247-TP0876 (0.6334264)]
COG0477	COG0845	Saro_1886	Saro_1886	major facilitator superfamily MFS_1	Saro_2147	Saro_2147	secretion protein HlyD	[TP0840-TP0965 (0.8653204)]
COG0477	COG0845	Saro_1877	Saro_1877	major facilitator superfamily MFS_1	Saro_2147	Saro_2147	secretion protein HlyD	[TP0840-TP0965 (0.8653204)]
COG0477	COG0845	Saro_0097	Saro_0097	major facilitator superfamily MFS_1	Saro_1035	Saro_1035	secretion protein HlyD	[TP0840-TP0965 (0.8653204)]
COG0477	COG0845	Saro_1953	Saro_1953	General substrate transporter	Saro_0040	Saro_0040	secretion protein HlyD	[TP0840-TP0965 (0.8653204)]
COG0477	COG0845	Saro_0804	Saro_0804	major facilitator superfamily MFS_1	Saro_1218	Saro_1218	secretion protein HlyD	[TP0840-TP0965 (0.8653204)]
COG0477	COG0845	Saro_1953	Saro_1953	General substrate transporter	Saro_1035	Saro_1035	secretion protein HlyD	[TP0840-TP0965 (0.8653204)]
COG0477	COG0845	Saro_2623	Saro_2623	General substrate transporter	Saro_0245	Saro_0245	Type I secretion membrane fusion protein, HlyD	[TP0840-TP0965 (0.8653204)]
COG0477	COG0845	Saro_0795	Saro_0795	major facilitator superfamily MFS_1	Saro_2147	Saro_2147	secretion protein HlyD	[TP0840-TP0965 (0.8653204)]
COG0477	COG0845	Saro_1295	Saro_1295	General substrate transporter	Saro_1035	Saro_1035	secretion protein HlyD	[TP0840-TP0965 (0.8653204)]
COG0477	COG0845	Saro_3136	Saro_3136	major facilitator superfamily MFS_1	Saro_1035	Saro_1035	secretion protein HlyD	[TP0840-TP0965 (0.8653204)]
COG0477	COG0845	Saro_1209	Saro_1209	major facilitator superfamily MFS_1	Saro_1218	Saro_1218	secretion protein HlyD	[TP0840-TP0965 (0.8653204)]
COG0477	COG0845	Saro_0800	Saro_0800	major facilitator superfamily MFS_1	Saro_0040	Saro_0040	secretion protein HlyD	[TP0840-TP0965 (0.8653204)]
COG0477	COG0845	Saro_1209	Saro_1209	major facilitator superfamily MFS_1	Saro_2147	Saro_2147	secretion protein HlyD	[TP0840-TP0965 (0.8653204)]
COG0477	COG0845	Saro_0804	Saro_0804	major facilitator superfamily MFS_1	Saro_0245	Saro_0245	Type I secretion membrane fusion protein, HlyD	[TP0840-TP0965 (0.8653204)]
COG0477	COG0845	Saro_3136	Saro_3136	major facilitator superfamily MFS_1	Saro_2147	Saro_2147	secretion protein HlyD	[TP0840-TP0965 (0.8653204)]
COG0477	COG0845	Saro_1866	Saro_1866	major facilitator superfamily MFS_1	Saro_1035	Saro_1035	secretion protein HlyD	[TP0840-TP0965 (0.8653204)]
COG0477	COG0845	Saro_3163	Saro_3163	Sugar transporter	Saro_0040	Saro_0040	secretion protein HlyD	[TP0840-TP0965 (0.8653204)]
COG0477	COG0845	Saro_3163	Saro_3163	Sugar transporter	Saro_0245	Saro_0245	Type I secretion membrane fusion protein, HlyD	[TP0840-TP0965 (0.8653204)]
COG0477	COG0845	Saro_1714	Saro_1714	Drug resistance transporter EmrB/QacA subfamily	Saro_1218	Saro_1218	secretion protein HlyD	[TP0840-TP0965 (0.8653204)]
COG0477	COG0845	Saro_0097	Saro_0097	major facilitator superfamily MFS_1	Saro_0245	Saro_0245	Type I secretion membrane fusion protein, HlyD	[TP0840-TP0965 (0.8653204)]
COG0477	COG0845	Saro_1334	Saro_1334	major facilitator superfamily MFS_1	Saro_2147	Saro_2147	secretion protein HlyD	[TP0840-TP0965 (0.8653204)]
COG0477	COG0845	Saro_2448	Saro_2448	major facilitator superfamily MFS_1	Saro_1035	Saro_1035	secretion protein HlyD	[TP0840-TP0965 (0.8653204)]
COG0477	COG0845	Saro_1714	Saro_1714	Drug resistance transporter EmrB/QacA subfamily	Saro_0040	Saro_0040	secretion protein HlyD	[TP0840-TP0965 (0.8653204)]
COG0477	COG0845	Saro_2623	Saro_2623	General substrate transporter	Saro_0040	Saro_0040	secretion protein HlyD	[TP0840-TP0965 (0.8653204)]
COG0477	COG0845	Saro_2657	Saro_2657	Drug resistance transporter Bcr/CflA subfamily	Saro_1035	Saro_1035	secretion protein HlyD	[TP0840-TP0965 (0.8653204)]
COG0477	COG0845	Saro_1295	Saro_1295	General substrate transporter	Saro_0245	Saro_0245	Type I secretion membrane fusion protein, HlyD	[TP0840-TP0965 (0.8653204)]
COG0477	COG0845	Saro_0711	Saro_0711	major facilitator superfamily MFS_1	Saro_0040	Saro_0040	secretion protein HlyD	[TP0840-TP0965 (0.8653204)]
COG0477	COG0845	Saro_2623	Saro_2623	General substrate transporter	Saro_1218	Saro_1218	secretion protein HlyD	[TP0840-TP0965 (0.8653204)]
COG0477	COG0845	Saro_2097	Saro_2097	General substrate transporter	Saro_1035	Saro_1035	secretion protein HlyD	[TP0840-TP0965 (0.8653204)]
COG0477	COG0845	Saro_1877	Saro_1877	major facilitator superfamily MFS_1	Saro_0040	Saro_0040	secretion protein HlyD	[TP0840-TP0965 (0.8653204)]
COG0477	COG0845	Saro_0234	Saro_0234	protein of unknown function DUF894, DitE	Saro_1218	Saro_1218	secretion protein HlyD	[TP0840-TP0965 (0.8653204)]
COG0477	COG0845	Saro_3307	Saro_3307	major facilitator superfamily MFS_1	Saro_1218	Saro_1218	secretion protein HlyD	[TP0840-TP0965 (0.8653204)]
COG0477	COG0845	Saro_1535	Saro_1535	major facilitator superfamily MFS_1	Saro_1035	Saro_1035	secretion protein HlyD	[TP0840-TP0965 (0.8653204)]
COG0477	COG0845	Saro_1540	Saro_1540	major facilitator superfamily MFS_1	Saro_2147	Saro_2147	secretion protein HlyD	[TP0840-TP0965 (0.8653204)]
COG0477	COG0845	Saro_1334	Saro_1334	major facilitator superfamily MFS_1	Saro_1218	Saro_1218	secretion protein HlyD	[TP0840-TP0965 (0.8653204)]
COG0477	COG0845	Saro_0234	Saro_0234	protein of unknown function DUF894, DitE	Saro_1035	Saro_1035	secretion protein HlyD	[TP0840-TP0965 (0.8653204)]
COG0477	COG0845	Saro_2448	Saro_2448	major facilitator superfamily MFS_1	Saro_0245	Saro_0245	Type I secretion membrane fusion protein, HlyD	[TP0840-TP0965 (0.8653204)]
COG0477	COG0845	Saro_2102	Saro_2102	major facilitator superfamily MFS_1	Saro_1035	Saro_1035	secretion protein HlyD	[TP0840-TP0965 (0.8653204)]
COG0477	COG0845	Saro_0711	Saro_0711	major facilitator superfamily MFS_1	Saro_1035	Saro_1035	secretion protein HlyD	[TP0840-TP0965 (0.8653204)]
COG0477	COG0845	Saro_0711	Saro_0711	major facilitator superfamily MFS_1	Saro_1218	Saro_1218	secretion protein HlyD	[TP0840-TP0965 (0.8653204)]
COG0477	COG0845	Saro_1535	Saro_1535	major facilitator superfamily MFS_1	Saro_0040	Saro_0040	secretion protein HlyD	[TP0840-TP0965 (0.8653204)]
COG0477	COG0845	Saro_3136	Saro_3136	major facilitator superfamily MFS_1	Saro_0040	Saro_0040	secretion protein HlyD	[TP0840-TP0965 (0.8653204)]
COG0477	COG0845	Saro_1953	Saro_1953	General substrate transporter	Saro_0245	Saro_0245	Type I secretion membrane fusion protein, HlyD	[TP0840-TP0965 (0.8653204)]
COG0477	COG0845	Saro_0234	Saro_0234	protein of unknown function DUF894, DitE	Saro_2147	Saro_2147	secretion protein HlyD	[TP0840-TP0965 (0.8653204)]
COG0477	COG0845	Saro_0160	Saro_0160	General substrate transporter	Saro_1218	Saro_1218	secretion protein HlyD	[TP0840-TP0965 (0.8653204)]
COG0477	COG0845	Saro_0800	Saro_0800	major facilitator superfamily MFS_1	Saro_2147	Saro_2147	secretion protein HlyD	[TP0840-TP0965 (0.8653204)]
COG0477	COG0845	Saro_0804	Saro_0804	major facilitator superfamily MFS_1	Saro_1035	Saro_1035	secretion protein HlyD	[TP0840-TP0965 (0.8653204)]
COG0477	COG0845	Saro_1588	Saro_1588	major facilitator superfamily MFS_1	Saro_1035	Saro_1035	secretion protein HlyD	[TP0840-TP0965 (0.8653204)]
COG0477	COG0845	Saro_1714	Saro_1714	Drug resistance transporter EmrB/QacA subfamily	Saro_1035	Saro_1035	secretion protein HlyD	[TP0840-TP0965 (0.8653204)]
COG0477	COG0845	Saro_3307	Saro_3307	major facilitator superfamily MFS_1	Saro_0040	Saro_0040	secretion protein HlyD	[TP0840-TP0965 (0.8653204)]
COG0477	COG0845	Saro_0795	Saro_0795	major facilitator superfamily MFS_1	Saro_1218	Saro_1218	secretion protein HlyD	[TP0840-TP0965 (0.8653204)]
COG0477	COG0845	Saro_1535	Saro_1535	major facilitator superfamily MFS_1	Saro_1218	Saro_1218	secretion protein HlyD	[TP0840-TP0965 (0.8653204)]
COG0477	COG0845	Saro_1953	Saro_1953	General substrate transporter	Saro_2147	Saro_2147	secretion protein HlyD	[TP0840-TP0965 (0.8653204)]
COG0477	COG0845	Saro_1866	Saro_1866	major facilitator superfamily MFS_1	Saro_0245	Saro_0245	Type I secretion membrane fusion protein, HlyD	[TP0840-TP0965 (0.8653204)]
COG0477	COG0845	Saro_3307	Saro_3307	major facilitator superfamily MFS_1	Saro_0245	Saro_0245	Type I secretion membrane fusion protein, HlyD	[TP0840-TP0965 (0.8653204)]
COG0477	COG0845	Saro_1540	Saro_1540	major facilitator superfamily MFS_1	Saro_0040	Saro_0040	secretion protein HlyD	[TP0840-TP0965 (0.8653204)]
COG0477	COG0845	Saro_1588	Saro_1588	major facilitator superfamily MFS_1	Saro_0245	Saro_0245	Type I secretion membrane fusion protein, HlyD	[TP0840-TP0965 (0.8653204)]
COG0477	COG0845	Saro_0234	Saro_0234	protein of unknown function DUF894, DitE	Saro_0245	Saro_0245	Type I secretion membrane fusion protein, HlyD	[TP0840-TP0965 (0.8653204)]
COG0477	COG0845	Saro_2097	Saro_2097	General substrate transporter	Saro_1218	Saro_1218	secretion protein HlyD	[TP0840-TP0965 (0.8653204)]
COG0477	COG0845	Saro_2657	Saro_2657	Drug resistance transporter Bcr/CflA subfamily	Saro_2147	Saro_2147	secretion protein HlyD	[TP0840-TP0965 (0.8653204)]
COG0477	COG0845	Saro_1535	Saro_1535	major facilitator superfamily MFS_1	Saro_0245	Saro_0245	Type I secretion membrane fusion protein, HlyD	[TP0840-TP0965 (0.8653204)]
COG0477	COG0845	Saro_0795	Saro_0795	major facilitator superfamily MFS_1	Saro_0245	Saro_0245	Type I secretion membrane fusion protein, HlyD	[TP0840-TP0965 (0.8653204)]
COG0477	COG0845	Saro_1334	Saro_1334	major facilitator superfamily MFS_1	Saro_0040	Saro_0040	secretion protein HlyD	[TP0840-TP0965 (0.8653204)]
COG0477	COG0845	Saro_1298	Saro_1298	major facilitator superfamily MFS_1	Saro_2147	Saro_2147	secretion protein HlyD	[TP0840-TP0965 (0.8653204)]
COG0477	COG0845	Saro_2623	Saro_2623	General substrate transporter	Saro_1035	Saro_1035	secretion protein HlyD	[TP0840-TP0965 (0.8653204)]
COG0477	COG0845	Saro_1866	Saro_1866	major facilitator superfamily MFS_1	Saro_1218	Saro_1218	secretion protein HlyD	[TP0840-TP0965 (0.8653204)]
COG0477	COG0845	Saro_1886	Saro_1886	major facilitator superfamily MFS_1	Saro_1035	Saro_1035	secretion protein HlyD	[TP0840-TP0965 (0.8653204)]
COG0477	COG0845	Saro_1298	Saro_1298	major facilitator superfamily MFS_1	Saro_0040	Saro_0040	secretion protein HlyD	[TP0840-TP0965 (0.8653204)]
COG0477	COG0845	Saro_1209	Saro_1209	major facilitator superfamily MFS_1	Saro_0245	Saro_0245	Type I secretion membrane fusion protein, HlyD	[TP0840-TP0965 (0.8653204)]
COG0477	COG0845	Saro_3136	Saro_3136	major facilitator superfamily MFS_1	Saro_0245	Saro_0245	Type I secretion membrane fusion protein, HlyD	[TP0840-TP0965 (0.8653204)]
COG0477	COG0845	Saro_1540	Saro_1540	major facilitator superfamily MFS_1	Saro_0245	Saro_0245	Type I secretion membrane fusion protein, HlyD	[TP0840-TP0965 (0.8653204)]
COG0477	COG0845	Saro_1298	Saro_1298	major facilitator superfamily MFS_1	Saro_1035	Saro_1035	secretion protein HlyD	[TP0840-TP0965 (0.8653204)]
COG0477	COG0845	Saro_0160	Saro_0160	General substrate transporter	Saro_2147	Saro_2147	secretion protein HlyD	[TP0840-TP0965 (0.8653204)]
COG0477	COG0845	Saro_1540	Saro_1540	major facilitator superfamily MFS_1	Saro_1035	Saro_1035	secretion protein HlyD	[TP0840-TP0965 (0.8653204)]
COG0477	COG0845	Saro_1588	Saro_1588	major facilitator superfamily MFS_1	Saro_1218	Saro_1218	secretion protein HlyD	[TP0840-TP0965 (0.8653204)]
COG0477	COG0845	Saro_2657	Saro_2657	Drug resistance transporter Bcr/CflA subfamily	Saro_0040	Saro_0040	secretion protein HlyD	[TP0840-TP0965 (0.8653204)]
COG0477	COG0845	Saro_1886	Saro_1886	major facilitator superfamily MFS_1	Saro_1218	Saro_1218	secretion protein HlyD	[TP0840-TP0965 (0.8653204)]
COG0477	COG0845	Saro_0711	Saro_0711	major facilitator superfamily MFS_1	Saro_2147	Saro_2147	secretion protein HlyD	[TP0840-TP0965 (0.8653204)]
COG0477	COG0845	Saro_1877	Saro_1877	major facilitator superfamily MFS_1	Saro_1218	Saro_1218	secretion protein HlyD	[TP0840-TP0965 (0.8653204)]
COG0477	COG0845	Saro_3136	Saro_3136	major facilitator superfamily MFS_1	Saro_1218	Saro_1218	secretion protein HlyD	[TP0840-TP0965 (0.8653204)]
COG0477	COG0845	Saro_2657	Saro_2657	Drug resistance transporter Bcr/CflA subfamily	Saro_0245	Saro_0245	Type I secretion membrane fusion protein, HlyD	[TP0840-TP0965 (0.8653204)]
COG0477	COG0845	Saro_3307	Saro_3307	major facilitator superfamily MFS_1	Saro_2147	Saro_2147	secretion protein HlyD	[TP0840-TP0965 (0.8653204)]
COG0477	COG0845	Saro_1866	Saro_1866	major facilitator superfamily MFS_1	Saro_0040	Saro_0040	secretion protein HlyD	[TP0840-TP0965 (0.8653204)]
COG0477	COG0845	Saro_2448	Saro_2448	major facilitator superfamily MFS_1	Saro_2147	Saro_2147	secretion protein HlyD	[TP0840-TP0965 (0.8653204)]
COG0477	COG0845	Saro_2448	Saro_2448	major facilitator superfamily MFS_1	Saro_1218	Saro_1218	secretion protein HlyD	[TP0840-TP0965 (0.8653204)]
COG0477	COG0845	Saro_0097	Saro_0097	major facilitator superfamily MFS_1	Saro_0040	Saro_0040	secretion protein HlyD	[TP0840-TP0965 (0.8653204)]
COG0477	COG0845	Saro_1877	Saro_1877	major facilitator superfamily MFS_1	Saro_1035	Saro_1035	secretion protein HlyD	[TP0840-TP0965 (0.8653204)]
COG0477	COG0845	Saro_2097	Saro_2097	General substrate transporter	Saro_0245	Saro_0245	Type I secretion membrane fusion protein, HlyD	[TP0840-TP0965 (0.8653204)]
COG0477	COG0845	Saro_1588	Saro_1588	major facilitator superfamily MFS_1	Saro_2147	Saro_2147	secretion protein HlyD	[TP0840-TP0965 (0.8653204)]
COG0477	COG0845	Saro_1209	Saro_1209	major facilitator superfamily MFS_1	Saro_0040	Saro_0040	secretion protein HlyD	[TP0840-TP0965 (0.8653204)]
COG0477	COG0845	Saro_2657	Saro_2657	Drug resistance transporter Bcr/CflA subfamily	Saro_1218	Saro_1218	secretion protein HlyD	[TP0840-TP0965 (0.8653204)]
COG0477	COG0845	Saro_1886	Saro_1886	major facilitator superfamily MFS_1	Saro_0040	Saro_0040	secretion protein HlyD	[TP0840-TP0965 (0.8653204)]
COG0477	COG0845	Saro_0160	Saro_0160	General substrate transporter	Saro_0245	Saro_0245	Type I secretion membrane fusion protein, HlyD	[TP0840-TP0965 (0.8653204)]
COG0477	COG0845	Saro_3163	Saro_3163	Sugar transporter	Saro_1218	Saro_1218	secretion protein HlyD	[TP0840-TP0965 (0.8653204)]
COG0477	COG0845	Saro_1298	Saro_1298	major facilitator superfamily MFS_1	Saro_1218	Saro_1218	secretion protein HlyD	[TP0840-TP0965 (0.8653204)]
COG0477	COG0845	Saro_1866	Saro_1866	major facilitator superfamily MFS_1	Saro_2147	Saro_2147	secretion protein HlyD	[TP0840-TP0965 (0.8653204)]
COG0477	COG0845	Saro_0234	Saro_0234	protein of unknown function DUF894, DitE	Saro_0040	Saro_0040	secretion protein HlyD	[TP0840-TP0965 (0.8653204)]
COG0477	COG0845	Saro_0795	Saro_0795	major facilitator superfamily MFS_1	Saro_1035	Saro_1035	secretion protein HlyD	[TP0840-TP0965 (0.8653204)]
COG0477	COG0845	Saro_2102	Saro_2102	major facilitator superfamily MFS_1	Saro_1218	Saro_1218	secretion protein HlyD	[TP0840-TP0965 (0.8653204)]
COG0477	COG0845	Saro_0804	Saro_0804	major facilitator superfamily MFS_1	Saro_0040	Saro_0040	secretion protein HlyD	[TP0840-TP0965 (0.8653204)]
COG0477	COG0845	Saro_0160	Saro_0160	General substrate transporter	Saro_0040	Saro_0040	secretion protein HlyD	[TP0840-TP0965 (0.8653204)]
COG0477	COG0845	Saro_1877	Saro_1877	major facilitator superfamily MFS_1	Saro_0245	Saro_0245	Type I secretion membrane fusion protein, HlyD	[TP0840-TP0965 (0.8653204)]
COG0477	COG0845	Saro_2097	Saro_2097	General substrate transporter	Saro_2147	Saro_2147	secretion protein HlyD	[TP0840-TP0965 (0.8653204)]
COG0477	COG0845	Saro_2102	Saro_2102	major facilitator superfamily MFS_1	Saro_2147	Saro_2147	secretion protein HlyD	[TP0840-TP0965 (0.8653204)]
COG0477	COG0845	Saro_1295	Saro_1295	General substrate transporter	Saro_1218	Saro_1218	secretion protein HlyD	[TP0840-TP0965 (0.8653204)]
COG0477	COG0845	Saro_0800	Saro_0800	major facilitator superfamily MFS_1	Saro_0245	Saro_0245	Type I secretion membrane fusion protein, HlyD	[TP0840-TP0965 (0.8653204)]
COG0477	COG0845	Saro_1295	Saro_1295	General substrate transporter	Saro_0040	Saro_0040	secretion protein HlyD	[TP0840-TP0965 (0.8653204)]
COG0477	COG0845	Saro_1535	Saro_1535	major facilitator superfamily MFS_1	Saro_2147	Saro_2147	secretion protein HlyD	[TP0840-TP0965 (0.8653204)]
COG0477	COG0845	Saro_1298	Saro_1298	major facilitator superfamily MFS_1	Saro_0245	Saro_0245	Type I secretion membrane fusion protein, HlyD	[TP0840-TP0965 (0.8653204)]
COG0477	COG0845	Saro_0804	Saro_0804	major facilitator superfamily MFS_1	Saro_2147	Saro_2147	secretion protein HlyD	[TP0840-TP0965 (0.8653204)]
COG0477	COG0845	Saro_1334	Saro_1334	major facilitator superfamily MFS_1	Saro_0245	Saro_0245	Type I secretion membrane fusion protein, HlyD	[TP0840-TP0965 (0.8653204)]
COG0477	COG0845	Saro_1714	Saro_1714	Drug resistance transporter EmrB/QacA subfamily	Saro_0245	Saro_0245	Type I secretion membrane fusion protein, HlyD	[TP0840-TP0965 (0.8653204)]
COG0477	COG0845	Saro_1334	Saro_1334	major facilitator superfamily MFS_1	Saro_1035	Saro_1035	secretion protein HlyD	[TP0840-TP0965 (0.8653204)]
COG0477	COG0845	Saro_1886	Saro_1886	major facilitator superfamily MFS_1	Saro_0245	Saro_0245	Type I secretion membrane fusion protein, HlyD	[TP0840-TP0965 (0.8653204)]
COG0477	COG0845	Saro_3163	Saro_3163	Sugar transporter	Saro_1035	Saro_1035	secretion protein HlyD	[TP0840-TP0965 (0.8653204)]
COG0477	COG0845	Saro_1295	Saro_1295	General substrate transporter	Saro_2147	Saro_2147	secretion protein HlyD	[TP0840-TP0965 (0.8653204)]
COG0477	COG0845	Saro_2448	Saro_2448	major facilitator superfamily MFS_1	Saro_0040	Saro_0040	secretion protein HlyD	[TP0840-TP0965 (0.8653204)]
COG0477	COG0845	Saro_3307	Saro_3307	major facilitator superfamily MFS_1	Saro_1035	Saro_1035	secretion protein HlyD	[TP0840-TP0965 (0.8653204)]
COG0477	COG0845	Saro_0097	Saro_0097	major facilitator superfamily MFS_1	Saro_2147	Saro_2147	secretion protein HlyD	[TP0840-TP0965 (0.8653204)]
COG0477	COG0845	Saro_3163	Saro_3163	Sugar transporter	Saro_2147	Saro_2147	secretion protein HlyD	[TP0840-TP0965 (0.8653204)]
COG0477	COG0845	Saro_2102	Saro_2102	major facilitator superfamily MFS_1	Saro_0245	Saro_0245	Type I secretion membrane fusion protein, HlyD	[TP0840-TP0965 (0.8653204)]
COG0477	COG0845	Saro_1209	Saro_1209	major facilitator superfamily MFS_1	Saro_1035	Saro_1035	secretion protein HlyD	[TP0840-TP0965 (0.8653204)]
COG0477	COG0845	Saro_0160	Saro_0160	General substrate transporter	Saro_1035	Saro_1035	secretion protein HlyD	[TP0840-TP0965 (0.8653204)]
COG0477	COG0845	Saro_0097	Saro_0097	major facilitator superfamily MFS_1	Saro_1218	Saro_1218	secretion protein HlyD	[TP0840-TP0965 (0.8653204)]
COG0477	COG0845	Saro_0800	Saro_0800	major facilitator superfamily MFS_1	Saro_1035	Saro_1035	secretion protein HlyD	[TP0840-TP0965 (0.8653204)]
COG0477	COG0845	Saro_0800	Saro_0800	major facilitator superfamily MFS_1	Saro_1218	Saro_1218	secretion protein HlyD	[TP0840-TP0965 (0.8653204)]
COG0477	COG0845	Saro_2097	Saro_2097	General substrate transporter	Saro_0040	Saro_0040	secretion protein HlyD	[TP0840-TP0965 (0.8653204)]
COG0477	COG0845	Saro_2623	Saro_2623	General substrate transporter	Saro_2147	Saro_2147	secretion protein HlyD	[TP0840-TP0965 (0.8653204)]
COG0477	COG0845	Saro_1588	Saro_1588	major facilitator superfamily MFS_1	Saro_0040	Saro_0040	secretion protein HlyD	[TP0840-TP0965 (0.8653204)]
COG0477	COG0845	Saro_1714	Saro_1714	Drug resistance transporter EmrB/QacA subfamily	Saro_2147	Saro_2147	secretion protein HlyD	[TP0840-TP0965 (0.8653204)]
COG0477	COG0845	Saro_0711	Saro_0711	major facilitator superfamily MFS_1	Saro_0245	Saro_0245	Type I secretion membrane fusion protein, HlyD	[TP0840-TP0965 (0.8653204)]
COG0477	COG0845	Saro_2102	Saro_2102	major facilitator superfamily MFS_1	Saro_0040	Saro_0040	secretion protein HlyD	[TP0840-TP0965 (0.8653204)]
COG0477	COG0845	Saro_0795	Saro_0795	major facilitator superfamily MFS_1	Saro_0040	Saro_0040	secretion protein HlyD	[TP0840-TP0965 (0.8653204)]
COG0477	COG0845	Saro_1540	Saro_1540	major facilitator superfamily MFS_1	Saro_1218	Saro_1218	secretion protein HlyD	[TP0840-TP0965 (0.8653204)]
COG0477	COG0845	Saro_1953	Saro_1953	General substrate transporter	Saro_1218	Saro_1218	secretion protein HlyD	[TP0840-TP0965 (0.8653204)]
COG0305	COG2812	Saro_0142	Saro_0142	replicative DNA helicase	Saro_1357	Saro_1357	DNA polymerase III, subunits gamma and tau	[TP0058-TP1005 (0.7130585)]
COG0188	COG0526	Saro_1918	Saro_1918	DNA gyrase, A subunit	Saro_1391	Saro_1391	periplasmic protein thiol	[TP0005-TP0100 (0.7885434)]
COG0188	COG0526	Saro_2793	Saro_2793	DNA topoisomerase IV, A subunit	Saro_0455	Saro_0455	hypothetical protein	[TP0005-TP0100 (0.7885434)]
COG0188	COG0526	Saro_1918	Saro_1918	DNA gyrase, A subunit	Saro_0455	Saro_0455	hypothetical protein	[TP0005-TP0100 (0.7885434)]
COG0188	COG0526	Saro_1918	Saro_1918	DNA gyrase, A subunit	Saro_1996	Saro_1996	thioredoxin	[TP0005-TP0100 (0.7885434)]
COG0188	COG0526	Saro_2793	Saro_2793	DNA topoisomerase IV, A subunit	Saro_1391	Saro_1391	periplasmic protein thiol	[TP0005-TP0100 (0.7885434)]
COG0188	COG0526	Saro_2793	Saro_2793	DNA topoisomerase IV, A subunit	Saro_1996	Saro_1996	thioredoxin	[TP0005-TP0100 (0.7885434)]
COG0188	COG0526	Saro_1918	Saro_1918	DNA gyrase, A subunit	Saro_2678	Saro_2678	thioredoxin family protein	[TP0005-TP0100 (0.7885434)]
COG0188	COG0526	Saro_2793	Saro_2793	DNA topoisomerase IV, A subunit	Saro_2678	Saro_2678	thioredoxin family protein	[TP0005-TP0100 (0.7885434)]
COG0526	COG0771	Saro_0455	Saro_0455	hypothetical protein	Saro_1131	Saro_1131	UDP-N-acetylmuramoylalanine--D-glutamate ligase	[TP0100-TP0903 (0.59509045)]
COG0526	COG0771	Saro_1391	Saro_1391	periplasmic protein thiol	Saro_1131	Saro_1131	UDP-N-acetylmuramoylalanine--D-glutamate ligase	[TP0100-TP0903 (0.59509045)]
COG0526	COG0771	Saro_1996	Saro_1996	thioredoxin	Saro_1131	Saro_1131	UDP-N-acetylmuramoylalanine--D-glutamate ligase	[TP0100-TP0903 (0.59509045)]
COG0526	COG0771	Saro_2678	Saro_2678	thioredoxin family protein	Saro_1131	Saro_1131	UDP-N-acetylmuramoylalanine--D-glutamate ligase	[TP0100-TP0903 (0.59509045)]
COG0143	COG0845	Saro_1939	Saro_1939	methionyl-tRNA synthetase	Saro_0040	Saro_0040	secretion protein HlyD	[TP0798-TP0965 (0.7246752)]
COG0143	COG0845	Saro_1939	Saro_1939	methionyl-tRNA synthetase	Saro_1218	Saro_1218	secretion protein HlyD	[TP0798-TP0965 (0.7246752)]
COG0143	COG0845	Saro_1939	Saro_1939	methionyl-tRNA synthetase	Saro_0245	Saro_0245	Type I secretion membrane fusion protein, HlyD	[TP0798-TP0965 (0.7246752)]
COG0143	COG0845	Saro_1939	Saro_1939	methionyl-tRNA synthetase	Saro_1035	Saro_1035	secretion protein HlyD	[TP0798-TP0965 (0.7246752)]
COG0143	COG0845	Saro_1939	Saro_1939	methionyl-tRNA synthetase	Saro_2147	Saro_2147	secretion protein HlyD	[TP0798-TP0965 (0.7246752)]
COG0762	COG2239	Saro_3299	Saro_3299	protein of unknown function YGGT	Saro_0965	Saro_0965	magnesium transporter	[TP0668-TP0917 (0.5215956)]
COG0504	COG1475	Saro_2017	Saro_2017	CTP synthase	Saro_0527	Saro_0527	RepB plasmid partition	[TP0305-TP0271 (0.70252794)]
COG0504	COG1475	Saro_2017	Saro_2017	CTP synthase	Saro_0625	Saro_0625	ParB-like nuclease	[TP0305-TP0271 (0.70252794)]
COG0504	COG1475	Saro_2017	Saro_2017	CTP synthase	Saro_0380	Saro_0380	ParB-like nuclease	[TP0305-TP0271 (0.70252794)]
COG0504	COG1475	Saro_2017	Saro_2017	CTP synthase	Saro_2198	Saro_2198	parB-like partition proteins	[TP0305-TP0271 (0.70252794)]
COG0504	COG1475	Saro_2017	Saro_2017	CTP synthase	Saro_0133	Saro_0133	parB-like partition proteins	[TP0305-TP0271 (0.70252794)]
COG0149	COG2239	Saro_2019	Saro_2019	Triosephosphate isomerase	Saro_0965	Saro_0965	magnesium transporter	[TP0537-TP0917 (0.5527395)]
COG0250	COG0772	Saro_0832	Saro_0832	NusG antitermination factor	Saro_1132	Saro_1132	cell cycle protein	[TP0236-TP0387 (0.7470728)]
COG0250	COG0772	Saro_0832	Saro_0832	NusG antitermination factor	Saro_2132	Saro_2132	Rod shape-determining protein RodA	[TP0236-TP0387 (0.7470728)]
COG0227	COG0740	Saro_0222	Saro_0222	ribosomal protein L28	Saro_3055	clpP	ATP-dependent Clp protease proteolytic subunit (EC 3.4.21.92) (Endopeptidase Clp)	[TP0362-TP0507 (0.75048)]
COG0457	COG0457	Saro_1675	Saro_1675	Tetratricopeptide TPR_4	Saro_1675	Saro_1675	Tetratricopeptide TPR_4	[TP0067-TP0095 (0.6515529)]
COG0457	COG0457	Saro_3035	Saro_3035	sulfotransferase	Saro_2046	Saro_2046	TPR repeat protein	[TP0067-TP0095 (0.6515529)]
COG0457	COG0457	Saro_2046	Saro_2046	TPR repeat protein	Saro_3035	Saro_3035	sulfotransferase	[TP0067-TP0095 (0.6515529)]
COG0457	COG0457	Saro_0601	Saro_0601	sulfotransferase	Saro_2046	Saro_2046	TPR repeat protein	[TP0067-TP0095 (0.6515529)]
COG0457	COG0457	Saro_2046	Saro_2046	TPR repeat protein	Saro_0601	Saro_0601	sulfotransferase	[TP0067-TP0095 (0.6515529)]
COG0457	COG0457	Saro_2046	Saro_2046	TPR repeat protein	Saro_1675	Saro_1675	Tetratricopeptide TPR_4	[TP0067-TP0095 (0.6515529)]
COG0457	COG0457	Saro_1675	Saro_1675	Tetratricopeptide TPR_4	Saro_2046	Saro_2046	TPR repeat protein	[TP0067-TP0095 (0.6515529)]
COG0457	COG0457	Saro_2046	Saro_2046	TPR repeat protein	Saro_0167	Saro_0167	sulfotransferase	[TP0067-TP0095 (0.6515529)]
COG0457	COG0457	Saro_0167	Saro_0167	sulfotransferase	Saro_2046	Saro_2046	TPR repeat protein	[TP0067-TP0095 (0.6515529)]
COG0457	COG0457	Saro_0167	Saro_0167	sulfotransferase	Saro_1675	Saro_1675	Tetratricopeptide TPR_4	[TP0067-TP0095 (0.6515529)]
COG0457	COG0457	Saro_1675	Saro_1675	Tetratricopeptide TPR_4	Saro_0167	Saro_0167	sulfotransferase	[TP0067-TP0095 (0.6515529)]
COG0457	COG0457	Saro_3035	Saro_3035	sulfotransferase	Saro_0601	Saro_0601	sulfotransferase	[TP0067-TP0095 (0.6515529)]
COG0457	COG0457	Saro_0601	Saro_0601	sulfotransferase	Saro_3035	Saro_3035	sulfotransferase	[TP0067-TP0095 (0.6515529)]
COG0457	COG0457	Saro_0167	Saro_0167	sulfotransferase	Saro_0167	Saro_0167	sulfotransferase	[TP0067-TP0095 (0.6515529)]
COG0457	COG0457	Saro_0601	Saro_0601	sulfotransferase	Saro_1699	Saro_1699	hypothetical protein	[TP0067-TP0095 (0.6515529)]
COG0457	COG0457	Saro_1699	Saro_1699	hypothetical protein	Saro_0601	Saro_0601	sulfotransferase	[TP0067-TP0095 (0.6515529)]
COG0457	COG0457	Saro_3035	Saro_3035	sulfotransferase	Saro_1699	Saro_1699	hypothetical protein	[TP0067-TP0095 (0.6515529)]
COG0457	COG0457	Saro_1699	Saro_1699	hypothetical protein	Saro_3035	Saro_3035	sulfotransferase	[TP0067-TP0095 (0.6515529)]
COG0457	COG0457	Saro_0601	Saro_0601	sulfotransferase	Saro_0601	Saro_0601	sulfotransferase	[TP0067-TP0095 (0.6515529)]
COG0457	COG0457	Saro_3035	Saro_3035	sulfotransferase	Saro_3035	Saro_3035	sulfotransferase	[TP0067-TP0095 (0.6515529)]
COG0457	COG0457	Saro_2046	Saro_2046	TPR repeat protein	Saro_2046	Saro_2046	TPR repeat protein	[TP0067-TP0095 (0.6515529)]
COG0457	COG0457	Saro_1675	Saro_1675	Tetratricopeptide TPR_4	Saro_1699	Saro_1699	hypothetical protein	[TP0067-TP0095 (0.6515529)]
COG0457	COG0457	Saro_1699	Saro_1699	hypothetical protein	Saro_1675	Saro_1675	Tetratricopeptide TPR_4	[TP0067-TP0095 (0.6515529)]
COG0457	COG0457	Saro_3035	Saro_3035	sulfotransferase	Saro_1675	Saro_1675	Tetratricopeptide TPR_4	[TP0067-TP0095 (0.6515529)]
COG0457	COG0457	Saro_1675	Saro_1675	Tetratricopeptide TPR_4	Saro_3035	Saro_3035	sulfotransferase	[TP0067-TP0095 (0.6515529)]
COG0457	COG0457	Saro_1699	Saro_1699	hypothetical protein	Saro_1699	Saro_1699	hypothetical protein	[TP0067-TP0095 (0.6515529)]
COG0457	COG0457	Saro_0167	Saro_0167	sulfotransferase	Saro_1699	Saro_1699	hypothetical protein	[TP0067-TP0095 (0.6515529)]
COG0457	COG0457	Saro_0167	Saro_0167	sulfotransferase	Saro_0601	Saro_0601	sulfotransferase	[TP0067-TP0095 (0.6515529)]
COG0457	COG0457	Saro_0601	Saro_0601	sulfotransferase	Saro_0167	Saro_0167	sulfotransferase	[TP0067-TP0095 (0.6515529)]
COG0457	COG0457	Saro_1699	Saro_1699	hypothetical protein	Saro_0167	Saro_0167	sulfotransferase	[TP0067-TP0095 (0.6515529)]
COG0457	COG0457	Saro_1675	Saro_1675	Tetratricopeptide TPR_4	Saro_0601	Saro_0601	sulfotransferase	[TP0067-TP0095 (0.6515529)]
COG0457	COG0457	Saro_0601	Saro_0601	sulfotransferase	Saro_1675	Saro_1675	Tetratricopeptide TPR_4	[TP0067-TP0095 (0.6515529)]
COG0457	COG0457	Saro_3035	Saro_3035	sulfotransferase	Saro_0167	Saro_0167	sulfotransferase	[TP0067-TP0095 (0.6515529)]
COG0457	COG0457	Saro_0167	Saro_0167	sulfotransferase	Saro_3035	Saro_3035	sulfotransferase	[TP0067-TP0095 (0.6515529)]
COG0457	COG0457	Saro_2046	Saro_2046	TPR repeat protein	Saro_1699	Saro_1699	hypothetical protein	[TP0067-TP0095 (0.6515529)]
COG0457	COG0457	Saro_1699	Saro_1699	hypothetical protein	Saro_2046	Saro_2046	TPR repeat protein	[TP0067-TP0095 (0.6515529)]
COG0103	COG0211	Saro_3285	Saro_3285	ribosomal protein S9	Saro_0930	Saro_0930	ribosomal protein L27	[TP1024-TP0743 (0.87139803)]
COG0472	COG1512	Saro_1130	mraY	Phospho-N-acetylmuramoyl-pentapeptide-transferase (EC 2.7.8.13) (UDP- MurNAc-pentapeptide phosphotransferase)	Saro_0878	Saro_0878	protein of unknown function DUF477	[TP0345-TP0561 (0.53951585)]
COG0530	COG0741	Saro_0384	Saro_0384	sodium/calcium exchanger membrane region	Saro_2210	Saro_2210	Lytic transglycosylase, catalytic	[TP1034-TP0043 (0.7823198)]
COG0530	COG0741	Saro_0384	Saro_0384	sodium/calcium exchanger membrane region	Saro_1779	Saro_1779	Lytic transglycosylase, catalytic	[TP1034-TP0043 (0.7823198)]
COG0530	COG0741	Saro_0384	Saro_0384	sodium/calcium exchanger membrane region	Saro_1442	Saro_1442	Lytic transglycosylase, catalytic	[TP1034-TP0043 (0.7823198)]
COG0530	COG0741	Saro_0384	Saro_0384	sodium/calcium exchanger membrane region	Saro_0360	Saro_0360	Lytic transglycosylase, catalytic	[TP1034-TP0043 (0.7823198)]
COG0621	COG2812	Saro_0982	Saro_0982	tRNA-i(6)A37 modification enzyme MiaB	Saro_1357	Saro_1357	DNA polymerase III, subunits gamma and tau	[TP0754-TP1005 (0.5550382)]
COG0621	COG2812	Saro_0846	Saro_0846	conserved hypothetical protein	Saro_1357	Saro_1357	DNA polymerase III, subunits gamma and tau	[TP0754-TP1005 (0.5550382)]
COG0621	COG2812	Saro_1401	Saro_1401	MiaB-like tRNA modifying enzyme	Saro_1357	Saro_1357	DNA polymerase III, subunits gamma and tau	[TP0754-TP1005 (0.5550382)]
COG0739	COG1344	Saro_3157	Saro_3157	peptidase M23B	Saro_2361	Saro_2361	flagellin-like	[TP0702-TP0870 (0.64395046)]
COG0739	COG1344	Saro_0074	Saro_0074	peptidase M23B	Saro_2361	Saro_2361	flagellin-like	[TP0702-TP0870 (0.64395046)]
COG0739	COG1344	Saro_0849	Saro_0849	peptidase M23B	Saro_2361	Saro_2361	flagellin-like	[TP0702-TP0870 (0.64395046)]
COG0739	COG1344	Saro_0061	Saro_0061	peptidase M23B	Saro_2361	Saro_2361	flagellin-like	[TP0702-TP0870 (0.64395046)]
COG0739	COG1344	Saro_0169	Saro_0169	peptidase M23B	Saro_2361	Saro_2361	flagellin-like	[TP0702-TP0870 (0.64395046)]
COG0442	COG4591	Saro_1950	Saro_1950	prolyl-tRNA synthetase	Saro_1765	Saro_1765	Lipoprotein releasing system, transmembrane	[TP0160-TP0582 (0.74148)]
COG0584	COG1493	Saro_3104	Saro_3104	glycerophosphoryl diester phosphodiesterase	Saro_2905	Saro_2905	HPr kinase	[TP0257-TP0591 (0.75711113)]
COG0223	COG0664	Saro_2894	Saro_2894	methionyl-tRNA formyltransferase	Saro_2016	Saro_2016	transcriptional regulator, Crp/Fnr family	[TP0756-TP0995 (0.69102824)]
COG0223	COG0664	Saro_2894	Saro_2894	methionyl-tRNA formyltransferase	Saro_2581	Saro_2581	transcriptional regulator, Crp/Fnr family	[TP0756-TP0995 (0.69102824)]
COG0223	COG0664	Saro_2894	Saro_2894	methionyl-tRNA formyltransferase	Saro_0490	Saro_0490	putative transcriptional regulator, Crp/Fnr	[TP0756-TP0995 (0.69102824)]
COG0465	COG4591	Saro_0076	Saro_0076	ATP-dependent metalloprotease FtsH	Saro_1765	Saro_1765	Lipoprotein releasing system, transmembrane	[TP0765-TP0582 (0.6598422)]
COG0773	COG0817	Saro_1134	murC	UDP-N-acetylmuramate--L-alanine ligase (EC 6.3.2.8) (UDP-N- acetylmuramoyl-L-alanine synthetase)	Saro_0421	Saro_0421	crossover junction endodeoxyribonuclease RuvC	[TP0341-TP0517 (0.7285616)]
COG0773	COG0817	Saro_1425	Saro_1425	cytoplasmic peptidoglycan synthetases-like	Saro_0421	Saro_0421	crossover junction endodeoxyribonuclease RuvC	[TP0341-TP0517 (0.7285616)]
COG0272	COG0773	Saro_1738	Saro_1738	DNA ligase, NAD-dependent	Saro_1134	murC	UDP-N-acetylmuramate--L-alanine ligase (EC 6.3.2.8) (UDP-N- acetylmuramoyl-L-alanine synthetase)	[TP0634-TP0341 (0.8201813)]
COG0272	COG0773	Saro_1738	Saro_1738	DNA ligase, NAD-dependent	Saro_1425	Saro_1425	cytoplasmic peptidoglycan synthetases-like	[TP0634-TP0341 (0.8201813)]
COG1512	COG2095	Saro_0878	Saro_0878	protein of unknown function DUF477	Saro_0268	Saro_0268	multiple antibiotic resistance (MarC)-related	[TP0561-TP0988 (0.5704539)]
COG0353	COG0514	Saro_2895	Saro_2895	recombination protein RecR	Saro_3200	Saro_3200	ATP-dependent DNA helicase RecQ	[TP1004-TP0103 (0.6917512)]
COG0036	COG0249	Saro_0104	Saro_0104	Ribulose-phosphate 3-epimerase	Saro_3293	Saro_3293	DNA mismatch repair protein MutS	[TP0945-TP0328 (0.6742458)]
COG0124	COG0465	Saro_0289	Saro_0289	histidyl-tRNA synthetase	Saro_0076	Saro_0076	ATP-dependent metalloprotease FtsH	[TP0641-TP0330 (0.76316583)]
COG0250	COG3439	Saro_0832	Saro_0832	NusG antitermination factor	Saro_0404	Saro_0404	protein of unknown function DUF302	[TP0236-TP0895 (0.72267145)]
COG0257	COG0719	Saro_3273	Saro_3273	ribosomal protein L36	Saro_0198	Saro_0198	SufBD	[TP0209-TP0612 (0.6772987)]
COG0257	COG0719	Saro_3273	Saro_3273	ribosomal protein L36	Saro_0195	Saro_0195	FeS assembly protein SufB	[TP0209-TP0612 (0.6772987)]
COG0772	COG1512	Saro_2132	Saro_2132	Rod shape-determining protein RodA	Saro_0878	Saro_0878	protein of unknown function DUF477	[TP0387-TP0561 (0.5082704)]
COG0772	COG1512	Saro_1132	Saro_1132	cell cycle protein	Saro_0878	Saro_0878	protein of unknown function DUF477	[TP0387-TP0561 (0.5082704)]
COG0173	COG0493	Saro_1338	aspS	Aspartyl-tRNA synthetase (EC 6.1.1.12) (Aspartate--tRNA ligase) (AspRS)	Saro_1433	Saro_1433	FAD-dependent pyridine nucleotide-disulphide	[TP0985-TP0735 (0.50901)]
COG0173	COG0493	Saro_1338	aspS	Aspartyl-tRNA synthetase (EC 6.1.1.12) (Aspartate--tRNA ligase) (AspRS)	Saro_3175	Saro_3175	glutamate synthases, NADH/NADPH, small subunit	[TP0985-TP0735 (0.50901)]
COG0860	COG2080	Saro_2317	Saro_2317	N-acetylmuramoyl-L-alanine amidase	Saro_3281	Saro_3281	(2Fe-2S)-binding protein	[TP0247-TP0080 (0.7296782)]
COG0860	COG2080	Saro_2317	Saro_2317	N-acetylmuramoyl-L-alanine amidase	Saro_1346	Saro_1346	(2Fe-2S)-binding protein	[TP0247-TP0080 (0.7296782)]
COG0860	COG2080	Saro_2317	Saro_2317	N-acetylmuramoyl-L-alanine amidase	Saro_1703	Saro_1703	(2Fe-2S)-binding protein	[TP0247-TP0080 (0.7296782)]
COG0504	COG0728	Saro_2017	Saro_2017	CTP synthase	Saro_0587	Saro_0587	integral membrane protein MviN	[TP0305-TP0516 (0.84299135)]
COG0275	COG0820	Saro_1125	Saro_1125	methyltransferase	Saro_1436	Saro_1436	conserved hypothetical protein	[TP0384-TP0068 (0.79878455)]
COG0681	COG1384	Saro_0909	Saro_0909	Peptidase S26A, signal peptidase I	Saro_2360	Saro_2360	lysyl-tRNA synthetase	[TP0185-TP0644 (0.7885255)]
COG0681	COG1384	Saro_1808	Saro_1808	Peptidase S26A, signal peptidase I	Saro_2360	Saro_2360	lysyl-tRNA synthetase	[TP0185-TP0644 (0.7885255)]
COG0242	COG0360	Saro_2896	Saro_2896	Peptide deformylase	Saro_1416	Saro_1416	ribosomal protein S6	[TP0757-TP0063 (0.54983324)]
COG0267	COG0357	Saro_3188	Saro_3188	ribosomal protein L33	Saro_0135	Saro_0135	methyltransferase GidB	[TP0234-TP0946 (0.6249908)]
COG0234	COG0772	Saro_0034	Saro_0034	chaperonin Cpn10	Saro_1132	Saro_1132	cell cycle protein	[TP1013-TP0387 (0.81326103)]
COG0234	COG0772	Saro_0034	Saro_0034	chaperonin Cpn10	Saro_2132	Saro_2132	Rod shape-determining protein RodA	[TP1013-TP0387 (0.81326103)]
COG0445	COG0457	Saro_0136	Saro_0136	glucose inhibited division protein A	Saro_2046	Saro_2046	TPR repeat protein	[TP0044-TP0954 (0.8549597)]
COG0445	COG0457	Saro_0136	Saro_0136	glucose inhibited division protein A	Saro_1699	Saro_1699	hypothetical protein	[TP0044-TP0954 (0.8549597)]
COG0445	COG0457	Saro_0136	Saro_0136	glucose inhibited division protein A	Saro_3035	Saro_3035	sulfotransferase	[TP0044-TP0954 (0.8549597)]
COG0445	COG0457	Saro_0136	Saro_0136	glucose inhibited division protein A	Saro_0167	Saro_0167	sulfotransferase	[TP0044-TP0954 (0.8549597)]
COG0445	COG0457	Saro_0136	Saro_0136	glucose inhibited division protein A	Saro_1675	Saro_1675	Tetratricopeptide TPR_4	[TP0044-TP0954 (0.8549597)]
COG0445	COG0457	Saro_0136	Saro_0136	glucose inhibited division protein A	Saro_0601	Saro_0601	sulfotransferase	[TP0044-TP0954 (0.8549597)]
COG0305	COG1595	Saro_0142	Saro_0142	replicative DNA helicase	Saro_2137	Saro_2137	sigma-24 (FecI-like)	[TP0058-TP0092 (0.74082893)]
COG0305	COG1595	Saro_0142	Saro_0142	replicative DNA helicase	Saro_0488	Saro_0488	response regulator receiver domain protein	[TP0058-TP0092 (0.74082893)]
COG0305	COG1595	Saro_0142	Saro_0142	replicative DNA helicase	Saro_2928	Saro_2928	sigma-24 (FecI-like)	[TP0058-TP0092 (0.74082893)]
COG0305	COG1595	Saro_0142	Saro_0142	replicative DNA helicase	Saro_0485	Saro_0485	sigma-24 (FecI-like)	[TP0058-TP0092 (0.74082893)]
COG0305	COG1595	Saro_0142	Saro_0142	replicative DNA helicase	Saro_0546	Saro_0546	sigma-24 (FecI-like)	[TP0058-TP0092 (0.74082893)]
COG0305	COG1595	Saro_0142	Saro_0142	replicative DNA helicase	Saro_1592	Saro_1592	sigma-24 (FecI-like)	[TP0058-TP0092 (0.74082893)]
COG0228	COG0250	Saro_1405	rpsP	30S ribosomal protein S16	Saro_0832	Saro_0832	NusG antitermination factor	[TP0905-TP0236 (0.7099409)]
COG0173	COG1512	Saro_1338	aspS	Aspartyl-tRNA synthetase (EC 6.1.1.12) (Aspartate--tRNA ligase) (AspRS)	Saro_0878	Saro_0878	protein of unknown function DUF477	[TP0985-TP0561 (0.83540547)]
COG0465	COG0532	Saro_0076	Saro_0076	ATP-dependent metalloprotease FtsH	Saro_2490	Saro_2490	translation initiation factor IF-2	[TP0330-TP0891 (0.8751731)]
COG0234	COG0445	Saro_0034	Saro_0034	chaperonin Cpn10	Saro_0136	Saro_0136	glucose inhibited division protein A	[TP1013-TP0044 (0.813164)]
COG0265	COG1381	Saro_3331	Saro_3331	Peptidase S1C, Do	Saro_2661	Saro_2661	Recombinational DNA repair protein (RecF	[TP0773-TP0636 (0.870009)]
COG0457	COG0860	Saro_0167	Saro_0167	sulfotransferase	Saro_2317	Saro_2317	N-acetylmuramoyl-L-alanine amidase	[TP0820-TP0247 (0.74644035), TP0067-TP0247 (0.79531366)]
COG0457	COG0860	Saro_3035	Saro_3035	sulfotransferase	Saro_2317	Saro_2317	N-acetylmuramoyl-L-alanine amidase	[TP0820-TP0247 (0.74644035), TP0067-TP0247 (0.79531366)]
COG0457	COG0860	Saro_0601	Saro_0601	sulfotransferase	Saro_2317	Saro_2317	N-acetylmuramoyl-L-alanine amidase	[TP0820-TP0247 (0.74644035), TP0067-TP0247 (0.79531366)]
COG0457	COG0860	Saro_1699	Saro_1699	hypothetical protein	Saro_2317	Saro_2317	N-acetylmuramoyl-L-alanine amidase	[TP0820-TP0247 (0.74644035), TP0067-TP0247 (0.79531366)]
COG0457	COG0860	Saro_2046	Saro_2046	TPR repeat protein	Saro_2317	Saro_2317	N-acetylmuramoyl-L-alanine amidase	[TP0820-TP0247 (0.74644035), TP0067-TP0247 (0.79531366)]
COG0457	COG0860	Saro_1675	Saro_1675	Tetratricopeptide TPR_4	Saro_2317	Saro_2317	N-acetylmuramoyl-L-alanine amidase	[TP0820-TP0247 (0.74644035), TP0067-TP0247 (0.79531366)]
COG1186	COG1925	Saro_2314	Saro_2314	peptide chain release factor 2	Saro_2902	Saro_2902	HPrNtr	[TP0576-TP0589 (0.79878455)]
COG1186	COG1925	Saro_0448	Saro_0448	class I peptide chain release factor domain	Saro_2902	Saro_2902	HPrNtr	[TP0576-TP0589 (0.79878455)]
COG0530	COG2239	Saro_0384	Saro_0384	sodium/calcium exchanger membrane region	Saro_0965	Saro_0965	magnesium transporter	[TP1034-TP0917 (0.5728957)]
COG0319	COG0333	Saro_0980	Saro_0980	protein of unknown function UPF0054	Saro_2368	Saro_2368	ribosomal protein L32	[TP0650-TP0807 (0.80809164)]
COG0195	COG1643	Saro_2492	Saro_2492	NusA antitermination factor	Saro_1355	Saro_1355	ATP-dependent helicase HrpB	[TP0892-TP0526 (0.71912634)]
COG0216	COG0457	Saro_0288	Saro_0288	peptide chain release factor 1	Saro_1675	Saro_1675	Tetratricopeptide TPR_4	[TP0051-TP0067 (0.7097377)]
COG0216	COG0457	Saro_0288	Saro_0288	peptide chain release factor 1	Saro_3035	Saro_3035	sulfotransferase	[TP0051-TP0067 (0.7097377)]
COG0216	COG0457	Saro_0288	Saro_0288	peptide chain release factor 1	Saro_2046	Saro_2046	TPR repeat protein	[TP0051-TP0067 (0.7097377)]
COG0216	COG0457	Saro_0288	Saro_0288	peptide chain release factor 1	Saro_0167	Saro_0167	sulfotransferase	[TP0051-TP0067 (0.7097377)]
COG0216	COG0457	Saro_0288	Saro_0288	peptide chain release factor 1	Saro_0601	Saro_0601	sulfotransferase	[TP0051-TP0067 (0.7097377)]
COG0216	COG0457	Saro_0288	Saro_0288	peptide chain release factor 1	Saro_1699	Saro_1699	hypothetical protein	[TP0051-TP0067 (0.7097377)]
COG1385	COG2204	Saro_0950	Saro_0950	conserved hypothetical protein	Saro_1930	Saro_1930	two component, sigma54 specific, transcriptional	[TP0032-TP0519 (0.67332727)]
COG1385	COG2204	Saro_0950	Saro_0950	conserved hypothetical protein	Saro_1928	Saro_1928	two component, sigma54 specific, transcriptional	[TP0032-TP0519 (0.67332727)]
COG1385	COG2204	Saro_0950	Saro_0950	conserved hypothetical protein	Saro_1842	Saro_1842	two component, sigma54 specific, transcriptional	[TP0032-TP0519 (0.67332727)]
COG1385	COG2204	Saro_0950	Saro_0950	conserved hypothetical protein	Saro_2047	Saro_2047	two component, sigma54 specific, transcriptional	[TP0032-TP0519 (0.67332727)]
COG0542	COG2204	Saro_2824	Saro_2824	AAA ATPase, central region	Saro_1930	Saro_1930	two component, sigma54 specific, transcriptional	[TP0071-TP0519 (0.6908589)]
COG0542	COG2204	Saro_0066	Saro_0066	ATP dependent Clp protease	Saro_2047	Saro_2047	two component, sigma54 specific, transcriptional	[TP0071-TP0519 (0.6908589)]
COG0542	COG2204	Saro_0066	Saro_0066	ATP dependent Clp protease	Saro_1842	Saro_1842	two component, sigma54 specific, transcriptional	[TP0071-TP0519 (0.6908589)]
COG0542	COG2204	Saro_2824	Saro_2824	AAA ATPase, central region	Saro_1928	Saro_1928	two component, sigma54 specific, transcriptional	[TP0071-TP0519 (0.6908589)]
COG0542	COG2204	Saro_2824	Saro_2824	AAA ATPase, central region	Saro_2047	Saro_2047	two component, sigma54 specific, transcriptional	[TP0071-TP0519 (0.6908589)]
COG0542	COG2204	Saro_0066	Saro_0066	ATP dependent Clp protease	Saro_1928	Saro_1928	two component, sigma54 specific, transcriptional	[TP0071-TP0519 (0.6908589)]
COG0542	COG2204	Saro_2824	Saro_2824	AAA ATPase, central region	Saro_1842	Saro_1842	two component, sigma54 specific, transcriptional	[TP0071-TP0519 (0.6908589)]
COG0542	COG2204	Saro_0066	Saro_0066	ATP dependent Clp protease	Saro_1930	Saro_1930	two component, sigma54 specific, transcriptional	[TP0071-TP0519 (0.6908589)]
COG0153	COG2080	Saro_0544	Saro_0544	galactokinase	Saro_3281	Saro_3281	(2Fe-2S)-binding protein	[TP0418-TP0080 (0.66367555)]
COG0153	COG2080	Saro_0544	Saro_0544	galactokinase	Saro_1703	Saro_1703	(2Fe-2S)-binding protein	[TP0418-TP0080 (0.66367555)]
COG0153	COG2080	Saro_0544	Saro_0544	galactokinase	Saro_1346	Saro_1346	(2Fe-2S)-binding protein	[TP0418-TP0080 (0.66367555)]
COG0290	COG0457	Saro_2538	Saro_2538	translation initiation factor IF-3	Saro_1699	Saro_1699	hypothetical protein	[TP0850-TP0095 (0.6947713)]
COG0290	COG0457	Saro_2538	Saro_2538	translation initiation factor IF-3	Saro_3035	Saro_3035	sulfotransferase	[TP0850-TP0095 (0.6947713)]
COG0290	COG0457	Saro_2538	Saro_2538	translation initiation factor IF-3	Saro_0601	Saro_0601	sulfotransferase	[TP0850-TP0095 (0.6947713)]
COG0290	COG0457	Saro_2538	Saro_2538	translation initiation factor IF-3	Saro_0167	Saro_0167	sulfotransferase	[TP0850-TP0095 (0.6947713)]
COG0290	COG0457	Saro_2538	Saro_2538	translation initiation factor IF-3	Saro_1675	Saro_1675	Tetratricopeptide TPR_4	[TP0850-TP0095 (0.6947713)]
COG0290	COG0457	Saro_2538	Saro_2538	translation initiation factor IF-3	Saro_2046	Saro_2046	TPR repeat protein	[TP0850-TP0095 (0.6947713)]
COG0782	COG0860	Saro_1441	Saro_1441	GreA/GreB family elongation factor	Saro_2317	Saro_2317	N-acetylmuramoyl-L-alanine amidase	[TP0019-TP0247 (0.7668169)]
COG0782	COG0860	Saro_0827	Saro_0827	GreA/GreB family elongation factor	Saro_2317	Saro_2317	N-acetylmuramoyl-L-alanine amidase	[TP0019-TP0247 (0.7668169)]
COG0782	COG0860	Saro_2229	Saro_2229	GreA/GreB family elongation factor	Saro_2317	Saro_2317	N-acetylmuramoyl-L-alanine amidase	[TP0019-TP0247 (0.7668169)]
COG0234	COG1619	Saro_0034	Saro_0034	chaperonin Cpn10	Saro_1426	Saro_1426	peptidase U61, LD-carboxypeptidase A	[TP1013-TP0688 (0.6288964)]
COG0024	COG0530	Saro_1110	Saro_1110	methionine aminopeptidase, type I	Saro_0384	Saro_0384	sodium/calcium exchanger membrane region	[TP0842-TP1034 (0.7696508)]
COG0103	COG1432	Saro_3285	Saro_3285	ribosomal protein S9	Saro_2026	Saro_2026	hypothetical protein	[TP1024-TP0894 (0.64955014)]
COG0530	COG0771	Saro_0384	Saro_0384	sodium/calcium exchanger membrane region	Saro_1131	Saro_1131	UDP-N-acetylmuramoylalanine--D-glutamate ligase	[TP1034-TP0903 (0.71912634)]
COG0322	COG0353	Saro_1060	Saro_1060	excinuclease ABC, C subunit	Saro_2895	Saro_2895	recombination protein RecR	[TP0472-TP1004 (0.53674763)]
COG0771	COG1595	Saro_1131	Saro_1131	UDP-N-acetylmuramoylalanine--D-glutamate ligase	Saro_0546	Saro_0546	sigma-24 (FecI-like)	[TP0903-TP0092 (0.6651206)]
COG0771	COG1595	Saro_1131	Saro_1131	UDP-N-acetylmuramoylalanine--D-glutamate ligase	Saro_0485	Saro_0485	sigma-24 (FecI-like)	[TP0903-TP0092 (0.6651206)]
COG0771	COG1595	Saro_1131	Saro_1131	UDP-N-acetylmuramoylalanine--D-glutamate ligase	Saro_0488	Saro_0488	response regulator receiver domain protein	[TP0903-TP0092 (0.6651206)]
COG0771	COG1595	Saro_1131	Saro_1131	UDP-N-acetylmuramoylalanine--D-glutamate ligase	Saro_2137	Saro_2137	sigma-24 (FecI-like)	[TP0903-TP0092 (0.6651206)]
COG0771	COG1595	Saro_1131	Saro_1131	UDP-N-acetylmuramoylalanine--D-glutamate ligase	Saro_2928	Saro_2928	sigma-24 (FecI-like)	[TP0903-TP0092 (0.6651206)]
COG0771	COG1595	Saro_1131	Saro_1131	UDP-N-acetylmuramoylalanine--D-glutamate ligase	Saro_1592	Saro_1592	sigma-24 (FecI-like)	[TP0903-TP0092 (0.6651206)]
COG0188	COG0305	Saro_2793	Saro_2793	DNA topoisomerase IV, A subunit	Saro_0142	Saro_0142	replicative DNA helicase	[TP0005-TP0058 (0.73312306)]
COG0188	COG0305	Saro_1918	Saro_1918	DNA gyrase, A subunit	Saro_0142	Saro_0142	replicative DNA helicase	[TP0005-TP0058 (0.73312306)]
COG0840	COG1344	Saro_0852	Saro_0852	methyl-accepting chemotaxis sensory transducer	Saro_2361	Saro_2361	flagellin-like	[TP0640-TP0870 (0.6975479)]
COG0840	COG1344	Saro_1430	Saro_1430	methyl-accepting chemotaxis sensory transducer	Saro_2361	Saro_2361	flagellin-like	[TP0640-TP0870 (0.6975479)]
COG0840	COG1344	Saro_3048	Saro_3048	methyl-accepting chemotaxis sensory transducer	Saro_2361	Saro_2361	flagellin-like	[TP0640-TP0870 (0.6975479)]
COG0840	COG1344	Saro_2821	Saro_2821	methyl-accepting chemotaxis sensory transducer	Saro_2361	Saro_2361	flagellin-like	[TP0640-TP0870 (0.6975479)]
COG1825	COG2812	Saro_2115	ctc	50S ribosomal protein L25 (General stress protein CTC)	Saro_1357	Saro_1357	DNA polymerase III, subunits gamma and tau	[TP0372-TP1005 (0.6540257)]
COG0222	COG0530	Saro_0030	rplL	50S ribosomal protein L7/L12	Saro_0384	Saro_0384	sodium/calcium exchanger membrane region	[TP0240-TP1034 (0.77472186)]
COG0361	COG1214	Saro_1058	Saro_1058	translation initiation factor IF-1	Saro_0987	Saro_0987	peptidase M22, glycoprotease	[TP0097-TP0876 (0.56457245)]
COG0361	COG1214	Saro_2585	Saro_2585	translation initiation factor IF-1	Saro_0987	Saro_0987	peptidase M22, glycoprotease	[TP0097-TP0876 (0.56457245)]
COG0255	COG1011	Saro_1257	Saro_1257	ribosomal protein L29	Saro_0570	Saro_0570	Epoxide hydrolase N-terminal domain-like	[TP0197-TP0158 (0.6077605)]
COG0255	COG1011	Saro_1257	Saro_1257	ribosomal protein L29	Saro_1836	Saro_1836	Pyrimidine 5-nucleotidase	[TP0197-TP0158 (0.6077605)]
COG0255	COG1011	Saro_1257	Saro_1257	ribosomal protein L29	Saro_3272	Saro_3272	HAD-superfamily hydrolase subfamily IA, variant	[TP0197-TP0158 (0.6077605)]
COG0255	COG1011	Saro_1257	Saro_1257	ribosomal protein L29	Saro_2947	Saro_2947	haloacid dehalogenase, type II	[TP0197-TP0158 (0.6077605)]
COG2204	COG2204	Saro_1930	Saro_1930	two component, sigma54 specific, transcriptional	Saro_2047	Saro_2047	two component, sigma54 specific, transcriptional	[TP0519-TP0519 (0.65939915)]
COG2204	COG2204	Saro_2047	Saro_2047	two component, sigma54 specific, transcriptional	Saro_1930	Saro_1930	two component, sigma54 specific, transcriptional	[TP0519-TP0519 (0.65939915)]
COG2204	COG2204	Saro_1930	Saro_1930	two component, sigma54 specific, transcriptional	Saro_1930	Saro_1930	two component, sigma54 specific, transcriptional	[TP0519-TP0519 (0.65939915)]
COG2204	COG2204	Saro_1928	Saro_1928	two component, sigma54 specific, transcriptional	Saro_1842	Saro_1842	two component, sigma54 specific, transcriptional	[TP0519-TP0519 (0.65939915)]
COG2204	COG2204	Saro_1928	Saro_1928	two component, sigma54 specific, transcriptional	Saro_2047	Saro_2047	two component, sigma54 specific, transcriptional	[TP0519-TP0519 (0.65939915)]
COG2204	COG2204	Saro_2047	Saro_2047	two component, sigma54 specific, transcriptional	Saro_1928	Saro_1928	two component, sigma54 specific, transcriptional	[TP0519-TP0519 (0.65939915)]
COG2204	COG2204	Saro_1842	Saro_1842	two component, sigma54 specific, transcriptional	Saro_1928	Saro_1928	two component, sigma54 specific, transcriptional	[TP0519-TP0519 (0.65939915)]
COG2204	COG2204	Saro_1930	Saro_1930	two component, sigma54 specific, transcriptional	Saro_1928	Saro_1928	two component, sigma54 specific, transcriptional	[TP0519-TP0519 (0.65939915)]
COG2204	COG2204	Saro_1928	Saro_1928	two component, sigma54 specific, transcriptional	Saro_1930	Saro_1930	two component, sigma54 specific, transcriptional	[TP0519-TP0519 (0.65939915)]
COG2204	COG2204	Saro_1842	Saro_1842	two component, sigma54 specific, transcriptional	Saro_1842	Saro_1842	two component, sigma54 specific, transcriptional	[TP0519-TP0519 (0.65939915)]
COG2204	COG2204	Saro_1928	Saro_1928	two component, sigma54 specific, transcriptional	Saro_1928	Saro_1928	two component, sigma54 specific, transcriptional	[TP0519-TP0519 (0.65939915)]
COG2204	COG2204	Saro_1930	Saro_1930	two component, sigma54 specific, transcriptional	Saro_1842	Saro_1842	two component, sigma54 specific, transcriptional	[TP0519-TP0519 (0.65939915)]
COG2204	COG2204	Saro_1842	Saro_1842	two component, sigma54 specific, transcriptional	Saro_1930	Saro_1930	two component, sigma54 specific, transcriptional	[TP0519-TP0519 (0.65939915)]
COG2204	COG2204	Saro_2047	Saro_2047	two component, sigma54 specific, transcriptional	Saro_1842	Saro_1842	two component, sigma54 specific, transcriptional	[TP0519-TP0519 (0.65939915)]
COG2204	COG2204	Saro_1842	Saro_1842	two component, sigma54 specific, transcriptional	Saro_2047	Saro_2047	two component, sigma54 specific, transcriptional	[TP0519-TP0519 (0.65939915)]
COG2204	COG2204	Saro_2047	Saro_2047	two component, sigma54 specific, transcriptional	Saro_2047	Saro_2047	two component, sigma54 specific, transcriptional	[TP0519-TP0519 (0.65939915)]
COG0546	COG0739	Saro_2839	Saro_2839	HAD-superfamily hydrolase, subfamily IA, variant	Saro_0074	Saro_0074	peptidase M23B	[TP0554-TP0782 (0.73069036)]
COG0546	COG0739	Saro_1198	Saro_1198	phosphoglycolate phosphatase	Saro_0849	Saro_0849	peptidase M23B	[TP0554-TP0782 (0.73069036)]
COG0546	COG0739	Saro_1198	Saro_1198	phosphoglycolate phosphatase	Saro_0169	Saro_0169	peptidase M23B	[TP0554-TP0782 (0.73069036)]
COG0546	COG0739	Saro_2839	Saro_2839	HAD-superfamily hydrolase, subfamily IA, variant	Saro_0169	Saro_0169	peptidase M23B	[TP0554-TP0782 (0.73069036)]
COG0546	COG0739	Saro_2839	Saro_2839	HAD-superfamily hydrolase, subfamily IA, variant	Saro_3157	Saro_3157	peptidase M23B	[TP0554-TP0782 (0.73069036)]
COG0546	COG0739	Saro_1198	Saro_1198	phosphoglycolate phosphatase	Saro_0061	Saro_0061	peptidase M23B	[TP0554-TP0782 (0.73069036)]
COG0546	COG0739	Saro_1198	Saro_1198	phosphoglycolate phosphatase	Saro_0074	Saro_0074	peptidase M23B	[TP0554-TP0782 (0.73069036)]
COG0546	COG0739	Saro_2839	Saro_2839	HAD-superfamily hydrolase, subfamily IA, variant	Saro_0061	Saro_0061	peptidase M23B	[TP0554-TP0782 (0.73069036)]
COG0546	COG0739	Saro_2839	Saro_2839	HAD-superfamily hydrolase, subfamily IA, variant	Saro_0849	Saro_0849	peptidase M23B	[TP0554-TP0782 (0.73069036)]
COG0546	COG0739	Saro_1198	Saro_1198	phosphoglycolate phosphatase	Saro_3157	Saro_3157	peptidase M23B	[TP0554-TP0782 (0.73069036)]
COG0242	COG1187	Saro_2896	Saro_2896	Peptide deformylase	Saro_3113	Saro_3113	Pseudouridine synthase, Rsu	[TP0757-TP0459 (0.5284328)]
COG0242	COG1187	Saro_2896	Saro_2896	Peptide deformylase	Saro_1297	Saro_1297	Pseudouridine synthase, Rsu	[TP0757-TP0459 (0.5284328)]
COG0457	COG0558	Saro_1699	Saro_1699	hypothetical protein	Saro_1335	Saro_1335	CDP-diacylglycerol--glycerol-3-phosphate	[TP0067-TP0730 (0.86096925)]
COG0457	COG0558	Saro_1675	Saro_1675	Tetratricopeptide TPR_4	Saro_1335	Saro_1335	CDP-diacylglycerol--glycerol-3-phosphate	[TP0067-TP0730 (0.86096925)]
COG0457	COG0558	Saro_3035	Saro_3035	sulfotransferase	Saro_1335	Saro_1335	CDP-diacylglycerol--glycerol-3-phosphate	[TP0067-TP0730 (0.86096925)]
COG0457	COG0558	Saro_2046	Saro_2046	TPR repeat protein	Saro_1335	Saro_1335	CDP-diacylglycerol--glycerol-3-phosphate	[TP0067-TP0730 (0.86096925)]
COG0457	COG0558	Saro_0601	Saro_0601	sulfotransferase	Saro_1335	Saro_1335	CDP-diacylglycerol--glycerol-3-phosphate	[TP0067-TP0730 (0.86096925)]
COG0457	COG0558	Saro_0167	Saro_0167	sulfotransferase	Saro_1335	Saro_1335	CDP-diacylglycerol--glycerol-3-phosphate	[TP0067-TP0730 (0.86096925)]
COG0020	COG1508	Saro_1373	Saro_1373	undecaprenyl diphosphate synthase	Saro_0297	Saro_0297	sigma-54 (RpoN)	[TP0603-TP0111 (0.79878455)]
COG1385	COG2812	Saro_0950	Saro_0950	conserved hypothetical protein	Saro_1357	Saro_1357	DNA polymerase III, subunits gamma and tau	[TP0276-TP1005 (0.66627616)]
COG0341	COG1512	Saro_2072	Saro_2072	SecF protein	Saro_0878	Saro_0878	protein of unknown function DUF477	[TP0411-TP0561 (0.5704539)]
COG1512	COG2239	Saro_0878	Saro_0878	protein of unknown function DUF477	Saro_0965	Saro_0965	magnesium transporter	[TP0561-TP0917 (0.596176)]
COG0217	COG0739	Saro_0419	Saro_0419	protein of unknown function DUF28	Saro_0849	Saro_0849	peptidase M23B	[TP0474-TP0864 (0.82349855)]
COG0217	COG0739	Saro_0419	Saro_0419	protein of unknown function DUF28	Saro_0169	Saro_0169	peptidase M23B	[TP0474-TP0864 (0.82349855)]
COG0217	COG0739	Saro_0419	Saro_0419	protein of unknown function DUF28	Saro_0061	Saro_0061	peptidase M23B	[TP0474-TP0864 (0.82349855)]
COG0217	COG0739	Saro_0419	Saro_0419	protein of unknown function DUF28	Saro_3157	Saro_3157	peptidase M23B	[TP0474-TP0864 (0.82349855)]
COG0217	COG0739	Saro_0419	Saro_0419	protein of unknown function DUF28	Saro_0074	Saro_0074	peptidase M23B	[TP0474-TP0864 (0.82349855)]
COG0242	COG0254	Saro_2896	Saro_2896	Peptide deformylase	Saro_1380	Saro_1380	ribosomal protein L31	[TP0757-TP0255 (0.6434887)]
COG0795	COG1512	Saro_0495	Saro_0495	permease YjgP/YjgQ	Saro_0878	Saro_0878	protein of unknown function DUF477	[TP0884-TP0561 (0.6412245)]
COG0795	COG1512	Saro_0496	Saro_0496	permease YjgP/YjgQ	Saro_0878	Saro_0878	protein of unknown function DUF477	[TP0884-TP0561 (0.6412245)]
COG0762	COG1512	Saro_3299	Saro_3299	protein of unknown function YGGT	Saro_0878	Saro_0878	protein of unknown function DUF477	[TP0668-TP0561 (0.5550382)]
COG0442	COG1466	Saro_1950	Saro_1950	prolyl-tRNA synthetase	Saro_3217	Saro_3217	DNA polymerase III, delta subunit	[TP0160-TP0588 (0.66563916)]
COG0305	COG0593	Saro_0142	Saro_0142	replicative DNA helicase	Saro_0001	Saro_0001	chromosomal replication initiator protein DnaA	[TP0058-TP0001 (0.9013428)]
COG0305	COG0593	Saro_0142	Saro_0142	replicative DNA helicase	Saro_0901	Saro_0901	ATPase	[TP0058-TP0001 (0.9013428)]
COG0772	COG2239	Saro_1132	Saro_1132	cell cycle protein	Saro_0965	Saro_0965	magnesium transporter	[TP0501-TP0917 (0.53388965), TP0387-TP0917 (0.61041105)]
COG0772	COG2239	Saro_2132	Saro_2132	Rod shape-determining protein RodA	Saro_0965	Saro_0965	magnesium transporter	[TP0501-TP0917 (0.53388965), TP0387-TP0917 (0.61041105)]
COG1430	COG1619	Saro_0823	Saro_0823	protein of unknown function DUF192	Saro_1426	Saro_1426	peptidase U61, LD-carboxypeptidase A	[TP0087-TP0688 (0.70629925)]
COG0178	COG1197	Saro_1192	Saro_1192	excinuclease ABC, A subunit	Saro_1982	Saro_1982	transcription-repair coupling factor	[TP0514-TP0344 (0.9414915)]
COG0264	COG0544	Saro_1370	tsf	translation elongation factor Ts	Saro_3059	Saro_3059	trigger factor	[TP0605-TP0506 (0.9100214)]
COG0495	COG1475	Saro_3215	Saro_3215	leucyl-tRNA synthetase	Saro_0625	Saro_0625	ParB-like nuclease	[TP0586-TP0271 (0.63095015)]
COG0495	COG1475	Saro_3215	Saro_3215	leucyl-tRNA synthetase	Saro_0380	Saro_0380	ParB-like nuclease	[TP0586-TP0271 (0.63095015)]
COG0495	COG1475	Saro_3215	Saro_3215	leucyl-tRNA synthetase	Saro_2198	Saro_2198	parB-like partition proteins	[TP0586-TP0271 (0.63095015)]
COG0495	COG1475	Saro_3215	Saro_3215	leucyl-tRNA synthetase	Saro_0133	Saro_0133	parB-like partition proteins	[TP0586-TP0271 (0.63095015)]
COG0495	COG1475	Saro_3215	Saro_3215	leucyl-tRNA synthetase	Saro_0527	Saro_0527	RepB plasmid partition	[TP0586-TP0271 (0.63095015)]
COG1512	COG1512	Saro_0878	Saro_0878	protein of unknown function DUF477	Saro_0878	Saro_0878	protein of unknown function DUF477	[TP0561-TP0561 (0.53951585)]
COG0272	COG2080	Saro_1738	Saro_1738	DNA ligase, NAD-dependent	Saro_1346	Saro_1346	(2Fe-2S)-binding protein	[TP0634-TP0080 (0.5753685)]
COG0272	COG2080	Saro_1738	Saro_1738	DNA ligase, NAD-dependent	Saro_1703	Saro_1703	(2Fe-2S)-binding protein	[TP0634-TP0080 (0.5753685)]
COG0272	COG2080	Saro_1738	Saro_1738	DNA ligase, NAD-dependent	Saro_3281	Saro_3281	(2Fe-2S)-binding protein	[TP0634-TP0080 (0.5753685)]
COG0750	COG1512	Saro_1376	Saro_1376	Peptidase M50, putative membrane-associated zinc	Saro_0878	Saro_0878	protein of unknown function DUF477	[TP0600-TP0561 (0.5857341)]
COG0099	COG0216	Saro_2529	Saro_2529	ribosomal protein S13	Saro_0288	Saro_0288	peptide chain release factor 1	[TP0210-TP0051 (0.8775348)]
COG0442	COG0552	Saro_1950	Saro_1950	prolyl-tRNA synthetase	Saro_1400	Saro_1400	signal recognition particle-docking protein	[TP0160-TP0578 (0.56216276)]
COG0242	COG0319	Saro_2896	Saro_2896	Peptide deformylase	Saro_0980	Saro_0980	protein of unknown function UPF0054	[TP0757-TP0650 (0.630912)]
COG0178	COG0845	Saro_1192	Saro_1192	excinuclease ABC, A subunit	Saro_0040	Saro_0040	secretion protein HlyD	[TP0514-TP0965 (0.87363523)]
COG0178	COG0845	Saro_1192	Saro_1192	excinuclease ABC, A subunit	Saro_1035	Saro_1035	secretion protein HlyD	[TP0514-TP0965 (0.87363523)]
COG0178	COG0845	Saro_1192	Saro_1192	excinuclease ABC, A subunit	Saro_2147	Saro_2147	secretion protein HlyD	[TP0514-TP0965 (0.87363523)]
COG0178	COG0845	Saro_1192	Saro_1192	excinuclease ABC, A subunit	Saro_0245	Saro_0245	Type I secretion membrane fusion protein, HlyD	[TP0514-TP0965 (0.87363523)]
COG0178	COG0845	Saro_1192	Saro_1192	excinuclease ABC, A subunit	Saro_1218	Saro_1218	secretion protein HlyD	[TP0514-TP0965 (0.87363523)]
COG0457	COG0566	Saro_2046	Saro_2046	TPR repeat protein	Saro_2901	Saro_2901	tRNA/rRNA methyltransferase	[TP0095-TP0054 (0.73981166)]
COG0457	COG0566	Saro_0601	Saro_0601	sulfotransferase	Saro_2901	Saro_2901	tRNA/rRNA methyltransferase	[TP0095-TP0054 (0.73981166)]
COG0457	COG0566	Saro_3035	Saro_3035	sulfotransferase	Saro_2901	Saro_2901	tRNA/rRNA methyltransferase	[TP0095-TP0054 (0.73981166)]
COG0457	COG0566	Saro_3035	Saro_3035	sulfotransferase	Saro_1364	Saro_1364	RNA methyltransferase TrmH, group 3	[TP0095-TP0054 (0.73981166)]
COG0457	COG0566	Saro_0601	Saro_0601	sulfotransferase	Saro_1364	Saro_1364	RNA methyltransferase TrmH, group 3	[TP0095-TP0054 (0.73981166)]
COG0457	COG0566	Saro_1675	Saro_1675	Tetratricopeptide TPR_4	Saro_1364	Saro_1364	RNA methyltransferase TrmH, group 3	[TP0095-TP0054 (0.73981166)]
COG0457	COG0566	Saro_0167	Saro_0167	sulfotransferase	Saro_1364	Saro_1364	RNA methyltransferase TrmH, group 3	[TP0095-TP0054 (0.73981166)]
COG0457	COG0566	Saro_0167	Saro_0167	sulfotransferase	Saro_2901	Saro_2901	tRNA/rRNA methyltransferase	[TP0095-TP0054 (0.73981166)]
COG0457	COG0566	Saro_1699	Saro_1699	hypothetical protein	Saro_2901	Saro_2901	tRNA/rRNA methyltransferase	[TP0095-TP0054 (0.73981166)]
COG0457	COG0566	Saro_1675	Saro_1675	Tetratricopeptide TPR_4	Saro_2901	Saro_2901	tRNA/rRNA methyltransferase	[TP0095-TP0054 (0.73981166)]
COG0457	COG0566	Saro_2046	Saro_2046	TPR repeat protein	Saro_1364	Saro_1364	RNA methyltransferase TrmH, group 3	[TP0095-TP0054 (0.73981166)]
COG0457	COG0566	Saro_1699	Saro_1699	hypothetical protein	Saro_1364	Saro_1364	RNA methyltransferase TrmH, group 3	[TP0095-TP0054 (0.73981166)]
COG0465	COG0558	Saro_0076	Saro_0076	ATP-dependent metalloprotease FtsH	Saro_1335	Saro_1335	CDP-diacylglycerol--glycerol-3-phosphate	[TP0765-TP0256 (0.8653493)]
COG0024	COG0462	Saro_1110	Saro_1110	methionine aminopeptidase, type I	Saro_0971	Saro_0971	ribose-phosphate pyrophosphokinase	[TP0842-TP0294 (0.8762697)]
COG0125	COG0361	Saro_1941	Saro_1941	Thymidylate kinase	Saro_1058	Saro_1058	translation initiation factor IF-1	[TP0354-TP0097 (0.8382038)]
COG0125	COG0361	Saro_1941	Saro_1941	Thymidylate kinase	Saro_2585	Saro_2585	translation initiation factor IF-1	[TP0354-TP0097 (0.8382038)]
COG0319	COG0787	Saro_0980	Saro_0980	protein of unknown function UPF0054	Saro_1952	Saro_1952	alanine racemase	[TP0650-TP0681 (0.82058704)]
COG0849	COG1595	Saro_1138	Saro_1138	cell division protein FtsA	Saro_1592	Saro_1592	sigma-24 (FecI-like)	[TP0389-TP0092 (0.66770643)]
COG0849	COG1595	Saro_1138	Saro_1138	cell division protein FtsA	Saro_2137	Saro_2137	sigma-24 (FecI-like)	[TP0389-TP0092 (0.66770643)]
COG0849	COG1595	Saro_1138	Saro_1138	cell division protein FtsA	Saro_0546	Saro_0546	sigma-24 (FecI-like)	[TP0389-TP0092 (0.66770643)]
COG0849	COG1595	Saro_1138	Saro_1138	cell division protein FtsA	Saro_0485	Saro_0485	sigma-24 (FecI-like)	[TP0389-TP0092 (0.66770643)]
COG0849	COG1595	Saro_1138	Saro_1138	cell division protein FtsA	Saro_2928	Saro_2928	sigma-24 (FecI-like)	[TP0389-TP0092 (0.66770643)]
COG0849	COG1595	Saro_1138	Saro_1138	cell division protein FtsA	Saro_0488	Saro_0488	response regulator receiver domain protein	[TP0389-TP0092 (0.66770643)]
COG0739	COG2204	Saro_0061	Saro_0061	peptidase M23B	Saro_1928	Saro_1928	two component, sigma54 specific, transcriptional	[TP0706-TP0519 (0.80130965)]
COG0739	COG2204	Saro_0849	Saro_0849	peptidase M23B	Saro_1842	Saro_1842	two component, sigma54 specific, transcriptional	[TP0706-TP0519 (0.80130965)]
COG0739	COG2204	Saro_0849	Saro_0849	peptidase M23B	Saro_1930	Saro_1930	two component, sigma54 specific, transcriptional	[TP0706-TP0519 (0.80130965)]
COG0739	COG2204	Saro_0074	Saro_0074	peptidase M23B	Saro_1928	Saro_1928	two component, sigma54 specific, transcriptional	[TP0706-TP0519 (0.80130965)]
COG0739	COG2204	Saro_3157	Saro_3157	peptidase M23B	Saro_1930	Saro_1930	two component, sigma54 specific, transcriptional	[TP0706-TP0519 (0.80130965)]
COG0739	COG2204	Saro_0074	Saro_0074	peptidase M23B	Saro_2047	Saro_2047	two component, sigma54 specific, transcriptional	[TP0706-TP0519 (0.80130965)]
COG0739	COG2204	Saro_0169	Saro_0169	peptidase M23B	Saro_1930	Saro_1930	two component, sigma54 specific, transcriptional	[TP0706-TP0519 (0.80130965)]
COG0739	COG2204	Saro_0074	Saro_0074	peptidase M23B	Saro_1930	Saro_1930	two component, sigma54 specific, transcriptional	[TP0706-TP0519 (0.80130965)]
COG0739	COG2204	Saro_3157	Saro_3157	peptidase M23B	Saro_1842	Saro_1842	two component, sigma54 specific, transcriptional	[TP0706-TP0519 (0.80130965)]
COG0739	COG2204	Saro_0061	Saro_0061	peptidase M23B	Saro_2047	Saro_2047	two component, sigma54 specific, transcriptional	[TP0706-TP0519 (0.80130965)]
COG0739	COG2204	Saro_0849	Saro_0849	peptidase M23B	Saro_1928	Saro_1928	two component, sigma54 specific, transcriptional	[TP0706-TP0519 (0.80130965)]
COG0739	COG2204	Saro_0074	Saro_0074	peptidase M23B	Saro_1842	Saro_1842	two component, sigma54 specific, transcriptional	[TP0706-TP0519 (0.80130965)]
COG0739	COG2204	Saro_0169	Saro_0169	peptidase M23B	Saro_1842	Saro_1842	two component, sigma54 specific, transcriptional	[TP0706-TP0519 (0.80130965)]
COG0739	COG2204	Saro_0061	Saro_0061	peptidase M23B	Saro_1930	Saro_1930	two component, sigma54 specific, transcriptional	[TP0706-TP0519 (0.80130965)]
COG0739	COG2204	Saro_3157	Saro_3157	peptidase M23B	Saro_1928	Saro_1928	two component, sigma54 specific, transcriptional	[TP0706-TP0519 (0.80130965)]
COG0739	COG2204	Saro_0169	Saro_0169	peptidase M23B	Saro_2047	Saro_2047	two component, sigma54 specific, transcriptional	[TP0706-TP0519 (0.80130965)]
COG0739	COG2204	Saro_0849	Saro_0849	peptidase M23B	Saro_2047	Saro_2047	two component, sigma54 specific, transcriptional	[TP0706-TP0519 (0.80130965)]
COG0739	COG2204	Saro_3157	Saro_3157	peptidase M23B	Saro_2047	Saro_2047	two component, sigma54 specific, transcriptional	[TP0706-TP0519 (0.80130965)]
COG0739	COG2204	Saro_0061	Saro_0061	peptidase M23B	Saro_1842	Saro_1842	two component, sigma54 specific, transcriptional	[TP0706-TP0519 (0.80130965)]
COG0739	COG2204	Saro_0169	Saro_0169	peptidase M23B	Saro_1928	Saro_1928	two component, sigma54 specific, transcriptional	[TP0706-TP0519 (0.80130965)]
COG0457	COG0495	Saro_1699	Saro_1699	hypothetical protein	Saro_3215	Saro_3215	leucyl-tRNA synthetase	[TP0067-TP0586 (0.714839)]
COG0457	COG0495	Saro_3035	Saro_3035	sulfotransferase	Saro_3215	Saro_3215	leucyl-tRNA synthetase	[TP0067-TP0586 (0.714839)]
COG0457	COG0495	Saro_0601	Saro_0601	sulfotransferase	Saro_3215	Saro_3215	leucyl-tRNA synthetase	[TP0067-TP0586 (0.714839)]
COG0457	COG0495	Saro_2046	Saro_2046	TPR repeat protein	Saro_3215	Saro_3215	leucyl-tRNA synthetase	[TP0067-TP0586 (0.714839)]
COG0457	COG0495	Saro_0167	Saro_0167	sulfotransferase	Saro_3215	Saro_3215	leucyl-tRNA synthetase	[TP0067-TP0586 (0.714839)]
COG0457	COG0495	Saro_1675	Saro_1675	Tetratricopeptide TPR_4	Saro_3215	Saro_3215	leucyl-tRNA synthetase	[TP0067-TP0586 (0.714839)]
COG0257	COG0472	Saro_3273	Saro_3273	ribosomal protein L36	Saro_1130	mraY	Phospho-N-acetylmuramoyl-pentapeptide-transferase (EC 2.7.8.13) (UDP- MurNAc-pentapeptide phosphotransferase)	[TP0209-TP0345 (0.64932555)]
COG0358	COG0457	Saro_2234	Saro_2234	DNA primase	Saro_2046	Saro_2046	TPR repeat protein	[TP0492-TP0648 (0.5111708)]
COG0358	COG0457	Saro_0641	Saro_0641	DNA primase	Saro_3035	Saro_3035	sulfotransferase	[TP0492-TP0648 (0.5111708)]
COG0358	COG0457	Saro_2234	Saro_2234	DNA primase	Saro_1699	Saro_1699	hypothetical protein	[TP0492-TP0648 (0.5111708)]
COG0358	COG0457	Saro_2234	Saro_2234	DNA primase	Saro_3035	Saro_3035	sulfotransferase	[TP0492-TP0648 (0.5111708)]
COG0358	COG0457	Saro_2234	Saro_2234	DNA primase	Saro_1675	Saro_1675	Tetratricopeptide TPR_4	[TP0492-TP0648 (0.5111708)]
COG0358	COG0457	Saro_2234	Saro_2234	DNA primase	Saro_0167	Saro_0167	sulfotransferase	[TP0492-TP0648 (0.5111708)]
COG0358	COG0457	Saro_0641	Saro_0641	DNA primase	Saro_1675	Saro_1675	Tetratricopeptide TPR_4	[TP0492-TP0648 (0.5111708)]
COG0358	COG0457	Saro_0641	Saro_0641	DNA primase	Saro_1699	Saro_1699	hypothetical protein	[TP0492-TP0648 (0.5111708)]
COG0358	COG0457	Saro_0641	Saro_0641	DNA primase	Saro_0167	Saro_0167	sulfotransferase	[TP0492-TP0648 (0.5111708)]
COG0358	COG0457	Saro_0641	Saro_0641	DNA primase	Saro_2046	Saro_2046	TPR repeat protein	[TP0492-TP0648 (0.5111708)]
COG0358	COG0457	Saro_2234	Saro_2234	DNA primase	Saro_0601	Saro_0601	sulfotransferase	[TP0492-TP0648 (0.5111708)]
COG0358	COG0457	Saro_0641	Saro_0641	DNA primase	Saro_0601	Saro_0601	sulfotransferase	[TP0492-TP0648 (0.5111708)]
COG0795	COG1792	Saro_0496	Saro_0496	permease YjgP/YjgQ	Saro_2129	Saro_2129	rod shape-determining protein MreC	[TP0884-TP0498 (0.8374102)]
COG0795	COG1792	Saro_0495	Saro_0495	permease YjgP/YjgQ	Saro_2129	Saro_2129	rod shape-determining protein MreC	[TP0884-TP0498 (0.8374102)]
COG0569	COG1430	Saro_0398	Saro_0398	TrkA-N	Saro_0823	Saro_0823	protein of unknown function DUF192	[TP0024-TP0087 (0.61624503)]
COG0024	COG0125	Saro_1110	Saro_1110	methionine aminopeptidase, type I	Saro_1941	Saro_1941	Thymidylate kinase	[TP0842-TP0354 (0.8096375)]
COG0265	COG1430	Saro_3331	Saro_3331	Peptidase S1C, Do	Saro_0823	Saro_0823	protein of unknown function DUF192	[TP0773-TP0087 (0.5241626)]
COG0257	COG0779	Saro_3273	Saro_3273	ribosomal protein L36	Saro_2493	Saro_2493	protein of unknown function DUF150	[TP0209-TP0893 (0.7461857)]
COG0457	COG0845	Saro_1699	Saro_1699	hypothetical protein	Saro_0040	Saro_0040	secretion protein HlyD	[TP0648-TP0965 (0.54118866)]
COG0457	COG0845	Saro_1699	Saro_1699	hypothetical protein	Saro_2147	Saro_2147	secretion protein HlyD	[TP0648-TP0965 (0.54118866)]
COG0457	COG0845	Saro_0601	Saro_0601	sulfotransferase	Saro_1218	Saro_1218	secretion protein HlyD	[TP0648-TP0965 (0.54118866)]
COG0457	COG0845	Saro_1699	Saro_1699	hypothetical protein	Saro_1218	Saro_1218	secretion protein HlyD	[TP0648-TP0965 (0.54118866)]
COG0457	COG0845	Saro_2046	Saro_2046	TPR repeat protein	Saro_1035	Saro_1035	secretion protein HlyD	[TP0648-TP0965 (0.54118866)]
COG0457	COG0845	Saro_3035	Saro_3035	sulfotransferase	Saro_1035	Saro_1035	secretion protein HlyD	[TP0648-TP0965 (0.54118866)]
COG0457	COG0845	Saro_0601	Saro_0601	sulfotransferase	Saro_0245	Saro_0245	Type I secretion membrane fusion protein, HlyD	[TP0648-TP0965 (0.54118866)]
COG0457	COG0845	Saro_0601	Saro_0601	sulfotransferase	Saro_2147	Saro_2147	secretion protein HlyD	[TP0648-TP0965 (0.54118866)]
COG0457	COG0845	Saro_0601	Saro_0601	sulfotransferase	Saro_0040	Saro_0040	secretion protein HlyD	[TP0648-TP0965 (0.54118866)]
COG0457	COG0845	Saro_1699	Saro_1699	hypothetical protein	Saro_1035	Saro_1035	secretion protein HlyD	[TP0648-TP0965 (0.54118866)]
COG0457	COG0845	Saro_3035	Saro_3035	sulfotransferase	Saro_0040	Saro_0040	secretion protein HlyD	[TP0648-TP0965 (0.54118866)]
COG0457	COG0845	Saro_2046	Saro_2046	TPR repeat protein	Saro_0040	Saro_0040	secretion protein HlyD	[TP0648-TP0965 (0.54118866)]
COG0457	COG0845	Saro_0601	Saro_0601	sulfotransferase	Saro_1035	Saro_1035	secretion protein HlyD	[TP0648-TP0965 (0.54118866)]
COG0457	COG0845	Saro_3035	Saro_3035	sulfotransferase	Saro_2147	Saro_2147	secretion protein HlyD	[TP0648-TP0965 (0.54118866)]
COG0457	COG0845	Saro_0167	Saro_0167	sulfotransferase	Saro_0245	Saro_0245	Type I secretion membrane fusion protein, HlyD	[TP0648-TP0965 (0.54118866)]
COG0457	COG0845	Saro_2046	Saro_2046	TPR repeat protein	Saro_0245	Saro_0245	Type I secretion membrane fusion protein, HlyD	[TP0648-TP0965 (0.54118866)]
COG0457	COG0845	Saro_3035	Saro_3035	sulfotransferase	Saro_1218	Saro_1218	secretion protein HlyD	[TP0648-TP0965 (0.54118866)]
COG0457	COG0845	Saro_0167	Saro_0167	sulfotransferase	Saro_0040	Saro_0040	secretion protein HlyD	[TP0648-TP0965 (0.54118866)]
COG0457	COG0845	Saro_1675	Saro_1675	Tetratricopeptide TPR_4	Saro_2147	Saro_2147	secretion protein HlyD	[TP0648-TP0965 (0.54118866)]
COG0457	COG0845	Saro_1675	Saro_1675	Tetratricopeptide TPR_4	Saro_0245	Saro_0245	Type I secretion membrane fusion protein, HlyD	[TP0648-TP0965 (0.54118866)]
COG0457	COG0845	Saro_2046	Saro_2046	TPR repeat protein	Saro_1218	Saro_1218	secretion protein HlyD	[TP0648-TP0965 (0.54118866)]
COG0457	COG0845	Saro_1675	Saro_1675	Tetratricopeptide TPR_4	Saro_1035	Saro_1035	secretion protein HlyD	[TP0648-TP0965 (0.54118866)]
COG0457	COG0845	Saro_1699	Saro_1699	hypothetical protein	Saro_0245	Saro_0245	Type I secretion membrane fusion protein, HlyD	[TP0648-TP0965 (0.54118866)]
COG0457	COG0845	Saro_2046	Saro_2046	TPR repeat protein	Saro_2147	Saro_2147	secretion protein HlyD	[TP0648-TP0965 (0.54118866)]
COG0457	COG0845	Saro_1675	Saro_1675	Tetratricopeptide TPR_4	Saro_0040	Saro_0040	secretion protein HlyD	[TP0648-TP0965 (0.54118866)]
COG0457	COG0845	Saro_0167	Saro_0167	sulfotransferase	Saro_2147	Saro_2147	secretion protein HlyD	[TP0648-TP0965 (0.54118866)]
COG0457	COG0845	Saro_0167	Saro_0167	sulfotransferase	Saro_1035	Saro_1035	secretion protein HlyD	[TP0648-TP0965 (0.54118866)]
COG0457	COG0845	Saro_0167	Saro_0167	sulfotransferase	Saro_1218	Saro_1218	secretion protein HlyD	[TP0648-TP0965 (0.54118866)]
COG0457	COG0845	Saro_3035	Saro_3035	sulfotransferase	Saro_0245	Saro_0245	Type I secretion membrane fusion protein, HlyD	[TP0648-TP0965 (0.54118866)]
COG0457	COG0845	Saro_1675	Saro_1675	Tetratricopeptide TPR_4	Saro_1218	Saro_1218	secretion protein HlyD	[TP0648-TP0965 (0.54118866)]
COG0760	COG2239	Saro_2020	Saro_2020	hypothetical protein	Saro_0965	Saro_0965	magnesium transporter	[TP1016-TP0917 (0.81817394)]
COG0760	COG2239	Saro_0888	Saro_0888	PpiC-type peptidyl-prolyl cis-trans isomerase	Saro_0965	Saro_0965	magnesium transporter	[TP1016-TP0917 (0.81817394)]
COG0782	COG1057	Saro_2229	Saro_2229	GreA/GreB family elongation factor	Saro_0059	Saro_0059	Nicotinate-nucleotide adenylyltransferase	[TP0019-TP0741 (0.75909394)]
COG0782	COG1057	Saro_0827	Saro_0827	GreA/GreB family elongation factor	Saro_0059	Saro_0059	Nicotinate-nucleotide adenylyltransferase	[TP0019-TP0741 (0.75909394)]
COG0782	COG1057	Saro_1441	Saro_1441	GreA/GreB family elongation factor	Saro_0059	Saro_0059	Nicotinate-nucleotide adenylyltransferase	[TP0019-TP0741 (0.75909394)]
COG0090	COG1643	Saro_1252	rplB	50S ribosomal protein L2	Saro_1355	Saro_1355	ATP-dependent helicase HrpB	[TP0192-TP0526 (0.71912634)]
COG0217	COG1235	Saro_0419	Saro_0419	protein of unknown function DUF28	Saro_1937	Saro_1937	beta-lactamase-like	[TP0474-TP0489 (0.71912634)]
COG0012	COG0188	Saro_2121	Saro_2121	conserved hypothetical protein 92	Saro_2793	Saro_2793	DNA topoisomerase IV, A subunit	[TP0124-TP0005 (0.7149395)]
COG0012	COG0188	Saro_2121	Saro_2121	conserved hypothetical protein 92	Saro_1918	Saro_1918	DNA gyrase, A subunit	[TP0124-TP0005 (0.7149395)]
COG0530	COG0621	Saro_0384	Saro_0384	sodium/calcium exchanger membrane region	Saro_0982	Saro_0982	tRNA-i(6)A37 modification enzyme MiaB	[TP1034-TP0269 (0.7081234)]
COG0530	COG0621	Saro_0384	Saro_0384	sodium/calcium exchanger membrane region	Saro_1401	Saro_1401	MiaB-like tRNA modifying enzyme	[TP1034-TP0269 (0.7081234)]
COG0530	COG0621	Saro_0384	Saro_0384	sodium/calcium exchanger membrane region	Saro_0846	Saro_0846	conserved hypothetical protein	[TP1034-TP0269 (0.7081234)]
COG0457	COG1643	Saro_1675	Saro_1675	Tetratricopeptide TPR_4	Saro_1355	Saro_1355	ATP-dependent helicase HrpB	[TP0067-TP0526 (0.80406195)]
COG0457	COG1643	Saro_0601	Saro_0601	sulfotransferase	Saro_1355	Saro_1355	ATP-dependent helicase HrpB	[TP0067-TP0526 (0.80406195)]
COG0457	COG1643	Saro_1699	Saro_1699	hypothetical protein	Saro_1355	Saro_1355	ATP-dependent helicase HrpB	[TP0067-TP0526 (0.80406195)]
COG0457	COG1643	Saro_2046	Saro_2046	TPR repeat protein	Saro_1355	Saro_1355	ATP-dependent helicase HrpB	[TP0067-TP0526 (0.80406195)]
COG0457	COG1643	Saro_3035	Saro_3035	sulfotransferase	Saro_1355	Saro_1355	ATP-dependent helicase HrpB	[TP0067-TP0526 (0.80406195)]
COG0457	COG1643	Saro_0167	Saro_0167	sulfotransferase	Saro_1355	Saro_1355	ATP-dependent helicase HrpB	[TP0067-TP0526 (0.80406195)]
COG0462	COG0492	Saro_0971	Saro_0971	ribose-phosphate pyrophosphokinase	Saro_1613	Saro_1613	FAD-dependent pyridine nucleotide-disulphide	[TP0294-TP0814 (0.8323514)]
COG0462	COG0492	Saro_0971	Saro_0971	ribose-phosphate pyrophosphokinase	Saro_2343	Saro_2343	thioredoxin reductase	[TP0294-TP0814 (0.8323514)]
COG0124	COG0254	Saro_0289	Saro_0289	histidyl-tRNA synthetase	Saro_1380	Saro_1380	ribosomal protein L31	[TP0641-TP0255 (0.65973145)]
COG0178	COG0272	Saro_1192	Saro_1192	excinuclease ABC, A subunit	Saro_1738	Saro_1738	DNA ligase, NAD-dependent	[TP0514-TP0634 (0.7537598)]
COG0257	COG2204	Saro_3273	Saro_3273	ribosomal protein L36	Saro_1930	Saro_1930	two component, sigma54 specific, transcriptional	[TP0209-TP0519 (0.6010877)]
COG0257	COG2204	Saro_3273	Saro_3273	ribosomal protein L36	Saro_2047	Saro_2047	two component, sigma54 specific, transcriptional	[TP0209-TP0519 (0.6010877)]
COG0257	COG2204	Saro_3273	Saro_3273	ribosomal protein L36	Saro_1842	Saro_1842	two component, sigma54 specific, transcriptional	[TP0209-TP0519 (0.6010877)]
COG0257	COG2204	Saro_3273	Saro_3273	ribosomal protein L36	Saro_1928	Saro_1928	two component, sigma54 specific, transcriptional	[TP0209-TP0519 (0.6010877)]
COG1192	COG2214	Saro_0134	Saro_0134	Cobyrinic acid a,c-diamide synthase	Saro_2910	Saro_2910	heat shock protein DnaJ-like	[TP0272-TP0843 (0.8210422)]
COG1192	COG2214	Saro_0134	Saro_0134	Cobyrinic acid a,c-diamide synthase	Saro_0049	Saro_0049	heat shock protein DnaJ-like	[TP0272-TP0843 (0.8210422)]
COG1192	COG2214	Saro_0134	Saro_0134	Cobyrinic acid a,c-diamide synthase	Saro_1019	Saro_1019	heat shock protein DnaJ-like	[TP0272-TP0843 (0.8210422)]
COG1192	COG2214	Saro_3318	Saro_3318	ATPases involved in chromosome	Saro_2910	Saro_2910	heat shock protein DnaJ-like	[TP0272-TP0843 (0.8210422)]
COG1192	COG2214	Saro_3318	Saro_3318	ATPases involved in chromosome	Saro_1019	Saro_1019	heat shock protein DnaJ-like	[TP0272-TP0843 (0.8210422)]
COG1192	COG2214	Saro_3065	Saro_3065	Cobyrinic acid a,c-diamide synthase	Saro_2910	Saro_2910	heat shock protein DnaJ-like	[TP0272-TP0843 (0.8210422)]
COG1192	COG2214	Saro_3065	Saro_3065	Cobyrinic acid a,c-diamide synthase	Saro_0049	Saro_0049	heat shock protein DnaJ-like	[TP0272-TP0843 (0.8210422)]
COG1192	COG2214	Saro_3065	Saro_3065	Cobyrinic acid a,c-diamide synthase	Saro_1019	Saro_1019	heat shock protein DnaJ-like	[TP0272-TP0843 (0.8210422)]
COG1192	COG2214	Saro_3318	Saro_3318	ATPases involved in chromosome	Saro_0049	Saro_0049	heat shock protein DnaJ-like	[TP0272-TP0843 (0.8210422)]
COG0608	COG1159	Saro_2274	Saro_2274	single-stranded-DNA-specific exonuclease RecJ	Saro_1806	Saro_1806	GTP-binding protein Era	[TP0704-TP0541 (0.7586372)]
COG0242	COG0263	Saro_2896	Saro_2896	Peptide deformylase	Saro_1146	Saro_1146	glutamate 5-kinase	[TP0757-TP0351 (0.5771584)]
COG0566	COG1589	Saro_2901	Saro_2901	tRNA/rRNA methyltransferase	Saro_1137	Saro_1137	cell division protein FtsQ	[TP0109-TP0388 (0.8512026)]
COG0566	COG1589	Saro_1364	Saro_1364	RNA methyltransferase TrmH, group 3	Saro_1137	Saro_1137	cell division protein FtsQ	[TP0109-TP0388 (0.8512026)]
COG0124	COG0546	Saro_0289	Saro_0289	histidyl-tRNA synthetase	Saro_1198	Saro_1198	phosphoglycolate phosphatase	[TP0641-TP0554 (0.5196431)]
COG0124	COG0546	Saro_0289	Saro_0289	histidyl-tRNA synthetase	Saro_2839	Saro_2839	HAD-superfamily hydrolase, subfamily IA, variant	[TP0641-TP0554 (0.5196431)]
COG0257	COG0773	Saro_3273	Saro_3273	ribosomal protein L36	Saro_1425	Saro_1425	cytoplasmic peptidoglycan synthetases-like	[TP0209-TP0341 (0.6926446)]
COG0257	COG0773	Saro_3273	Saro_3273	ribosomal protein L36	Saro_1134	murC	UDP-N-acetylmuramate--L-alanine ligase (EC 6.3.2.8) (UDP-N- acetylmuramoyl-L-alanine synthetase)	[TP0209-TP0341 (0.6926446)]
COG0457	COG2204	Saro_0601	Saro_0601	sulfotransferase	Saro_1842	Saro_1842	two component, sigma54 specific, transcriptional	[TP0067-TP0519 (0.7741208)]
COG0457	COG2204	Saro_0167	Saro_0167	sulfotransferase	Saro_1842	Saro_1842	two component, sigma54 specific, transcriptional	[TP0067-TP0519 (0.7741208)]
COG0457	COG2204	Saro_3035	Saro_3035	sulfotransferase	Saro_2047	Saro_2047	two component, sigma54 specific, transcriptional	[TP0067-TP0519 (0.7741208)]
COG0457	COG2204	Saro_1699	Saro_1699	hypothetical protein	Saro_1930	Saro_1930	two component, sigma54 specific, transcriptional	[TP0067-TP0519 (0.7741208)]
COG0457	COG2204	Saro_0601	Saro_0601	sulfotransferase	Saro_2047	Saro_2047	two component, sigma54 specific, transcriptional	[TP0067-TP0519 (0.7741208)]
COG0457	COG2204	Saro_0167	Saro_0167	sulfotransferase	Saro_2047	Saro_2047	two component, sigma54 specific, transcriptional	[TP0067-TP0519 (0.7741208)]
COG0457	COG2204	Saro_0601	Saro_0601	sulfotransferase	Saro_1930	Saro_1930	two component, sigma54 specific, transcriptional	[TP0067-TP0519 (0.7741208)]
COG0457	COG2204	Saro_1675	Saro_1675	Tetratricopeptide TPR_4	Saro_1842	Saro_1842	two component, sigma54 specific, transcriptional	[TP0067-TP0519 (0.7741208)]
COG0457	COG2204	Saro_3035	Saro_3035	sulfotransferase	Saro_1842	Saro_1842	two component, sigma54 specific, transcriptional	[TP0067-TP0519 (0.7741208)]
COG0457	COG2204	Saro_0167	Saro_0167	sulfotransferase	Saro_1928	Saro_1928	two component, sigma54 specific, transcriptional	[TP0067-TP0519 (0.7741208)]
COG0457	COG2204	Saro_1675	Saro_1675	Tetratricopeptide TPR_4	Saro_1928	Saro_1928	two component, sigma54 specific, transcriptional	[TP0067-TP0519 (0.7741208)]
COG0457	COG2204	Saro_3035	Saro_3035	sulfotransferase	Saro_1930	Saro_1930	two component, sigma54 specific, transcriptional	[TP0067-TP0519 (0.7741208)]
COG0457	COG2204	Saro_1699	Saro_1699	hypothetical protein	Saro_2047	Saro_2047	two component, sigma54 specific, transcriptional	[TP0067-TP0519 (0.7741208)]
COG0457	COG2204	Saro_2046	Saro_2046	TPR repeat protein	Saro_1930	Saro_1930	two component, sigma54 specific, transcriptional	[TP0067-TP0519 (0.7741208)]
COG0457	COG2204	Saro_1699	Saro_1699	hypothetical protein	Saro_1842	Saro_1842	two component, sigma54 specific, transcriptional	[TP0067-TP0519 (0.7741208)]
COG0457	COG2204	Saro_1699	Saro_1699	hypothetical protein	Saro_1928	Saro_1928	two component, sigma54 specific, transcriptional	[TP0067-TP0519 (0.7741208)]
COG0457	COG2204	Saro_1675	Saro_1675	Tetratricopeptide TPR_4	Saro_2047	Saro_2047	two component, sigma54 specific, transcriptional	[TP0067-TP0519 (0.7741208)]
COG0457	COG2204	Saro_2046	Saro_2046	TPR repeat protein	Saro_2047	Saro_2047	two component, sigma54 specific, transcriptional	[TP0067-TP0519 (0.7741208)]
COG0457	COG2204	Saro_1675	Saro_1675	Tetratricopeptide TPR_4	Saro_1930	Saro_1930	two component, sigma54 specific, transcriptional	[TP0067-TP0519 (0.7741208)]
COG0457	COG2204	Saro_3035	Saro_3035	sulfotransferase	Saro_1928	Saro_1928	two component, sigma54 specific, transcriptional	[TP0067-TP0519 (0.7741208)]
COG0457	COG2204	Saro_0601	Saro_0601	sulfotransferase	Saro_1928	Saro_1928	two component, sigma54 specific, transcriptional	[TP0067-TP0519 (0.7741208)]
COG0457	COG2204	Saro_0167	Saro_0167	sulfotransferase	Saro_1930	Saro_1930	two component, sigma54 specific, transcriptional	[TP0067-TP0519 (0.7741208)]
COG0457	COG2204	Saro_2046	Saro_2046	TPR repeat protein	Saro_1842	Saro_1842	two component, sigma54 specific, transcriptional	[TP0067-TP0519 (0.7741208)]
COG0457	COG2204	Saro_2046	Saro_2046	TPR repeat protein	Saro_1928	Saro_1928	two component, sigma54 specific, transcriptional	[TP0067-TP0519 (0.7741208)]
COG0257	COG0681	Saro_3273	Saro_3273	ribosomal protein L36	Saro_1808	Saro_1808	Peptidase S26A, signal peptidase I	[TP0209-TP0926 (0.69083804)]
COG0257	COG0681	Saro_3273	Saro_3273	ribosomal protein L36	Saro_0909	Saro_0909	Peptidase S26A, signal peptidase I	[TP0209-TP0926 (0.69083804)]
COG0768	COG1344	Saro_2131	Saro_2131	Peptidoglycan glycosyltransferase	Saro_2361	Saro_2361	flagellin-like	[TP0760-TP0870 (0.7190043)]
COG0768	COG1344	Saro_1127	Saro_1127	Peptidoglycan glycosyltransferase	Saro_2361	Saro_2361	flagellin-like	[TP0760-TP0870 (0.7190043)]
COG0528	COG4591	Saro_1371	Saro_1371	Uridylate kinase	Saro_1765	Saro_1765	Lipoprotein releasing system, transmembrane	[TP0099-TP0580 (0.8561369)]
COG0228	COG0546	Saro_1405	rpsP	30S ribosomal protein S16	Saro_1198	Saro_1198	phosphoglycolate phosphatase	[TP0905-TP0554 (0.5352583)]
COG0228	COG0546	Saro_1405	rpsP	30S ribosomal protein S16	Saro_2839	Saro_2839	HAD-superfamily hydrolase, subfamily IA, variant	[TP0905-TP0554 (0.5352583)]
COG0051	COG2204	Saro_1248	rpsJ	30S ribosomal protein S10	Saro_1842	Saro_1842	two component, sigma54 specific, transcriptional	[TP0188-TP0519 (0.6307204)]
COG0051	COG2204	Saro_1248	rpsJ	30S ribosomal protein S10	Saro_2047	Saro_2047	two component, sigma54 specific, transcriptional	[TP0188-TP0519 (0.6307204)]
COG0051	COG2204	Saro_1248	rpsJ	30S ribosomal protein S10	Saro_1930	Saro_1930	two component, sigma54 specific, transcriptional	[TP0188-TP0519 (0.6307204)]
COG0051	COG2204	Saro_1248	rpsJ	30S ribosomal protein S10	Saro_1928	Saro_1928	two component, sigma54 specific, transcriptional	[TP0188-TP0519 (0.6307204)]
COG0249	COG0546	Saro_3293	Saro_3293	DNA mismatch repair protein MutS	Saro_2839	Saro_2839	HAD-superfamily hydrolase, subfamily IA, variant	[TP0328-TP0554 (0.5196431)]
COG0249	COG0546	Saro_3293	Saro_3293	DNA mismatch repair protein MutS	Saro_1198	Saro_1198	phosphoglycolate phosphatase	[TP0328-TP0554 (0.5196431)]
COG0162	COG2834	Saro_2100	tyrS	Tyrosyl-tRNA synthetase (EC 6.1.1.1) (Tyrosine--tRNA ligase) (TyrRS)	Saro_3189	Saro_3189	outer membrane lipoprotein carrier protein LolA	[TP0834-TP0333 (0.5313641)]
COG0342	COG0546	Saro_2073	Saro_2073	protein-export membrane protein SecD	Saro_1198	Saro_1198	phosphoglycolate phosphatase	[TP0410-TP0554 (0.6160348)]
COG0342	COG0546	Saro_2073	Saro_2073	protein-export membrane protein SecD	Saro_2839	Saro_2839	HAD-superfamily hydrolase, subfamily IA, variant	[TP0410-TP0554 (0.6160348)]
COG0227	COG0492	Saro_0222	Saro_0222	ribosomal protein L28	Saro_1613	Saro_1613	FAD-dependent pyridine nucleotide-disulphide	[TP0362-TP0814 (0.801083)]
COG0227	COG0492	Saro_0222	Saro_0222	ribosomal protein L28	Saro_2343	Saro_2343	thioredoxin reductase	[TP0362-TP0814 (0.801083)]
COG0051	COG1192	Saro_1248	rpsJ	30S ribosomal protein S10	Saro_0134	Saro_0134	Cobyrinic acid a,c-diamide synthase	[TP0188-TP0272 (0.7732025)]
COG0051	COG1192	Saro_1248	rpsJ	30S ribosomal protein S10	Saro_3065	Saro_3065	Cobyrinic acid a,c-diamide synthase	[TP0188-TP0272 (0.7732025)]
COG0051	COG1192	Saro_1248	rpsJ	30S ribosomal protein S10	Saro_3318	Saro_3318	ATPases involved in chromosome	[TP0188-TP0272 (0.7732025)]
COG0249	COG0457	Saro_3293	Saro_3293	DNA mismatch repair protein MutS	Saro_3035	Saro_3035	sulfotransferase	[TP0328-TP0095 (0.63719666)]
COG0249	COG0457	Saro_3293	Saro_3293	DNA mismatch repair protein MutS	Saro_2046	Saro_2046	TPR repeat protein	[TP0328-TP0095 (0.63719666)]
COG0249	COG0457	Saro_3293	Saro_3293	DNA mismatch repair protein MutS	Saro_1699	Saro_1699	hypothetical protein	[TP0328-TP0095 (0.63719666)]
COG0249	COG0457	Saro_3293	Saro_3293	DNA mismatch repair protein MutS	Saro_1675	Saro_1675	Tetratricopeptide TPR_4	[TP0328-TP0095 (0.63719666)]
COG0249	COG0457	Saro_3293	Saro_3293	DNA mismatch repair protein MutS	Saro_0167	Saro_0167	sulfotransferase	[TP0328-TP0095 (0.63719666)]
COG0249	COG0457	Saro_3293	Saro_3293	DNA mismatch repair protein MutS	Saro_0601	Saro_0601	sulfotransferase	[TP0328-TP0095 (0.63719666)]
COG0442	COG0459	Saro_1950	Saro_1950	prolyl-tRNA synthetase	Saro_0035	Saro_0035	chaperonin GroEL	[TP0160-TP0030 (0.7719589)]
COG0255	COG1354	Saro_1257	Saro_1257	ribosomal protein L29	Saro_1092	Saro_1092	chromosome segregation and condensation protein	[TP0197-TP0691 (0.70609456)]
COG0341	COG2239	Saro_2072	Saro_2072	SecF protein	Saro_0965	Saro_0965	magnesium transporter	[TP0411-TP0917 (0.6093018)]
COG0036	COG1573	Saro_0104	Saro_0104	Ribulose-phosphate 3-epimerase	Saro_2039	Saro_2039	Uracil-DNA glycosylase superfamily	[TP0945-TP0229 (0.685165)]
COG0217	COG0481	Saro_0419	Saro_0419	protein of unknown function DUF28	Saro_2587	Saro_2587	Small GTP-binding protein domain	[TP0474-TP0510 (0.76600474)]
COG0178	COG0357	Saro_1192	Saro_1192	excinuclease ABC, A subunit	Saro_0135	Saro_0135	methyltransferase GidB	[TP0514-TP0946 (0.8569251)]
COG0472	COG2239	Saro_1130	mraY	Phospho-N-acetylmuramoyl-pentapeptide-transferase (EC 2.7.8.13) (UDP- MurNAc-pentapeptide phosphotransferase)	Saro_0965	Saro_0965	magnesium transporter	[TP0345-TP0917 (0.5059451)]
COG0330	COG0772	Saro_3333	Saro_3333	HflK protein	Saro_2132	Saro_2132	Rod shape-determining protein RodA	[TP0113-TP0501 (0.70068353)]
COG0330	COG0772	Saro_3332	Saro_3332	band 7 protein	Saro_2132	Saro_2132	Rod shape-determining protein RodA	[TP0113-TP0501 (0.70068353)]
COG0330	COG0772	Saro_3332	Saro_3332	band 7 protein	Saro_1132	Saro_1132	cell cycle protein	[TP0113-TP0501 (0.70068353)]
COG0330	COG0772	Saro_3197	Saro_3197	band 7 protein	Saro_2132	Saro_2132	Rod shape-determining protein RodA	[TP0113-TP0501 (0.70068353)]
COG0330	COG0772	Saro_0402	Saro_0402	band 7 protein	Saro_1132	Saro_1132	cell cycle protein	[TP0113-TP0501 (0.70068353)]
COG0330	COG0772	Saro_3333	Saro_3333	HflK protein	Saro_1132	Saro_1132	cell cycle protein	[TP0113-TP0501 (0.70068353)]
COG0330	COG0772	Saro_3197	Saro_3197	band 7 protein	Saro_1132	Saro_1132	cell cycle protein	[TP0113-TP0501 (0.70068353)]
COG0330	COG0772	Saro_0402	Saro_0402	band 7 protein	Saro_2132	Saro_2132	Rod shape-determining protein RodA	[TP0113-TP0501 (0.70068353)]
COG0477	COG1432	Saro_1886	Saro_1886	major facilitator superfamily MFS_1	Saro_2026	Saro_2026	hypothetical protein	[TP0840-TP0894 (0.55999315)]
COG0477	COG1432	Saro_1953	Saro_1953	General substrate transporter	Saro_2026	Saro_2026	hypothetical protein	[TP0840-TP0894 (0.55999315)]
COG0477	COG1432	Saro_1535	Saro_1535	major facilitator superfamily MFS_1	Saro_2026	Saro_2026	hypothetical protein	[TP0840-TP0894 (0.55999315)]
COG0477	COG1432	Saro_1714	Saro_1714	Drug resistance transporter EmrB/QacA subfamily	Saro_2026	Saro_2026	hypothetical protein	[TP0840-TP0894 (0.55999315)]
COG0477	COG1432	Saro_1295	Saro_1295	General substrate transporter	Saro_2026	Saro_2026	hypothetical protein	[TP0840-TP0894 (0.55999315)]
COG0477	COG1432	Saro_0800	Saro_0800	major facilitator superfamily MFS_1	Saro_2026	Saro_2026	hypothetical protein	[TP0840-TP0894 (0.55999315)]
COG0477	COG1432	Saro_0711	Saro_0711	major facilitator superfamily MFS_1	Saro_2026	Saro_2026	hypothetical protein	[TP0840-TP0894 (0.55999315)]
COG0477	COG1432	Saro_1866	Saro_1866	major facilitator superfamily MFS_1	Saro_2026	Saro_2026	hypothetical protein	[TP0840-TP0894 (0.55999315)]
COG0477	COG1432	Saro_2448	Saro_2448	major facilitator superfamily MFS_1	Saro_2026	Saro_2026	hypothetical protein	[TP0840-TP0894 (0.55999315)]
COG0477	COG1432	Saro_1209	Saro_1209	major facilitator superfamily MFS_1	Saro_2026	Saro_2026	hypothetical protein	[TP0840-TP0894 (0.55999315)]
COG0477	COG1432	Saro_2097	Saro_2097	General substrate transporter	Saro_2026	Saro_2026	hypothetical protein	[TP0840-TP0894 (0.55999315)]
COG0477	COG1432	Saro_3307	Saro_3307	major facilitator superfamily MFS_1	Saro_2026	Saro_2026	hypothetical protein	[TP0840-TP0894 (0.55999315)]
COG0477	COG1432	Saro_1588	Saro_1588	major facilitator superfamily MFS_1	Saro_2026	Saro_2026	hypothetical protein	[TP0840-TP0894 (0.55999315)]
COG0477	COG1432	Saro_2623	Saro_2623	General substrate transporter	Saro_2026	Saro_2026	hypothetical protein	[TP0840-TP0894 (0.55999315)]
COG0477	COG1432	Saro_2657	Saro_2657	Drug resistance transporter Bcr/CflA subfamily	Saro_2026	Saro_2026	hypothetical protein	[TP0840-TP0894 (0.55999315)]
COG0477	COG1432	Saro_0234	Saro_0234	protein of unknown function DUF894, DitE	Saro_2026	Saro_2026	hypothetical protein	[TP0840-TP0894 (0.55999315)]
COG0477	COG1432	Saro_1298	Saro_1298	major facilitator superfamily MFS_1	Saro_2026	Saro_2026	hypothetical protein	[TP0840-TP0894 (0.55999315)]
COG0477	COG1432	Saro_0804	Saro_0804	major facilitator superfamily MFS_1	Saro_2026	Saro_2026	hypothetical protein	[TP0840-TP0894 (0.55999315)]
COG0477	COG1432	Saro_1540	Saro_1540	major facilitator superfamily MFS_1	Saro_2026	Saro_2026	hypothetical protein	[TP0840-TP0894 (0.55999315)]
COG0477	COG1432	Saro_1877	Saro_1877	major facilitator superfamily MFS_1	Saro_2026	Saro_2026	hypothetical protein	[TP0840-TP0894 (0.55999315)]
COG0477	COG1432	Saro_0097	Saro_0097	major facilitator superfamily MFS_1	Saro_2026	Saro_2026	hypothetical protein	[TP0840-TP0894 (0.55999315)]
COG0477	COG1432	Saro_0795	Saro_0795	major facilitator superfamily MFS_1	Saro_2026	Saro_2026	hypothetical protein	[TP0840-TP0894 (0.55999315)]
COG0477	COG1432	Saro_0160	Saro_0160	General substrate transporter	Saro_2026	Saro_2026	hypothetical protein	[TP0840-TP0894 (0.55999315)]
COG0477	COG1432	Saro_3163	Saro_3163	Sugar transporter	Saro_2026	Saro_2026	hypothetical protein	[TP0840-TP0894 (0.55999315)]
COG0477	COG1432	Saro_3136	Saro_3136	major facilitator superfamily MFS_1	Saro_2026	Saro_2026	hypothetical protein	[TP0840-TP0894 (0.55999315)]
COG0477	COG1432	Saro_1334	Saro_1334	major facilitator superfamily MFS_1	Saro_2026	Saro_2026	hypothetical protein	[TP0840-TP0894 (0.55999315)]
COG0477	COG1432	Saro_2102	Saro_2102	major facilitator superfamily MFS_1	Saro_2026	Saro_2026	hypothetical protein	[TP0840-TP0894 (0.55999315)]
COG0143	COG0217	Saro_1939	Saro_1939	methionyl-tRNA synthetase	Saro_0419	Saro_0419	protein of unknown function DUF28	[TP0798-TP0474 (0.7790581)]
COG0357	COG0442	Saro_0135	Saro_0135	methyltransferase GidB	Saro_1950	Saro_1950	prolyl-tRNA synthetase	[TP0946-TP0160 (0.6515529)]
COG0566	COG2204	Saro_1364	Saro_1364	RNA methyltransferase TrmH, group 3	Saro_1928	Saro_1928	two component, sigma54 specific, transcriptional	[TP0054-TP0519 (0.63495165)]
COG0566	COG2204	Saro_1364	Saro_1364	RNA methyltransferase TrmH, group 3	Saro_2047	Saro_2047	two component, sigma54 specific, transcriptional	[TP0054-TP0519 (0.63495165)]
COG0566	COG2204	Saro_1364	Saro_1364	RNA methyltransferase TrmH, group 3	Saro_1930	Saro_1930	two component, sigma54 specific, transcriptional	[TP0054-TP0519 (0.63495165)]
COG0566	COG2204	Saro_2901	Saro_2901	tRNA/rRNA methyltransferase	Saro_1842	Saro_1842	two component, sigma54 specific, transcriptional	[TP0054-TP0519 (0.63495165)]
COG0566	COG2204	Saro_2901	Saro_2901	tRNA/rRNA methyltransferase	Saro_1928	Saro_1928	two component, sigma54 specific, transcriptional	[TP0054-TP0519 (0.63495165)]
COG0566	COG2204	Saro_2901	Saro_2901	tRNA/rRNA methyltransferase	Saro_1930	Saro_1930	two component, sigma54 specific, transcriptional	[TP0054-TP0519 (0.63495165)]
COG0566	COG2204	Saro_2901	Saro_2901	tRNA/rRNA methyltransferase	Saro_2047	Saro_2047	two component, sigma54 specific, transcriptional	[TP0054-TP0519 (0.63495165)]
COG0566	COG2204	Saro_1364	Saro_1364	RNA methyltransferase TrmH, group 3	Saro_1842	Saro_1842	two component, sigma54 specific, transcriptional	[TP0054-TP0519 (0.63495165)]
COG0564	COG1200	Saro_2837	Saro_2837	Pseudouridine synthase, RluD	Saro_1979	Saro_1979	DEAD/DEAH box helicase-like	[TP0339-TP0687 (0.85149276)]
COG0564	COG1200	Saro_3046	Saro_3046	Pseudouridine synthase, RluD	Saro_1979	Saro_1979	DEAD/DEAH box helicase-like	[TP0339-TP0687 (0.85149276)]
COG0564	COG1200	Saro_0447	Saro_0447	Pseudouridylate synthase	Saro_1979	Saro_1979	DEAD/DEAH box helicase-like	[TP0339-TP0687 (0.85149276)]
COG0457	COG2080	Saro_0167	Saro_0167	sulfotransferase	Saro_1703	Saro_1703	(2Fe-2S)-binding protein	[TP0820-TP0080 (0.6775143)]
COG0457	COG2080	Saro_1699	Saro_1699	hypothetical protein	Saro_1346	Saro_1346	(2Fe-2S)-binding protein	[TP0820-TP0080 (0.6775143)]
COG0457	COG2080	Saro_0601	Saro_0601	sulfotransferase	Saro_1346	Saro_1346	(2Fe-2S)-binding protein	[TP0820-TP0080 (0.6775143)]
COG0457	COG2080	Saro_1699	Saro_1699	hypothetical protein	Saro_3281	Saro_3281	(2Fe-2S)-binding protein	[TP0820-TP0080 (0.6775143)]
COG0457	COG2080	Saro_2046	Saro_2046	TPR repeat protein	Saro_1703	Saro_1703	(2Fe-2S)-binding protein	[TP0820-TP0080 (0.6775143)]
COG0457	COG2080	Saro_2046	Saro_2046	TPR repeat protein	Saro_1346	Saro_1346	(2Fe-2S)-binding protein	[TP0820-TP0080 (0.6775143)]
COG0457	COG2080	Saro_1675	Saro_1675	Tetratricopeptide TPR_4	Saro_1703	Saro_1703	(2Fe-2S)-binding protein	[TP0820-TP0080 (0.6775143)]
COG0457	COG2080	Saro_3035	Saro_3035	sulfotransferase	Saro_1346	Saro_1346	(2Fe-2S)-binding protein	[TP0820-TP0080 (0.6775143)]
COG0457	COG2080	Saro_0601	Saro_0601	sulfotransferase	Saro_1703	Saro_1703	(2Fe-2S)-binding protein	[TP0820-TP0080 (0.6775143)]
COG0457	COG2080	Saro_1699	Saro_1699	hypothetical protein	Saro_1703	Saro_1703	(2Fe-2S)-binding protein	[TP0820-TP0080 (0.6775143)]
COG0457	COG2080	Saro_3035	Saro_3035	sulfotransferase	Saro_3281	Saro_3281	(2Fe-2S)-binding protein	[TP0820-TP0080 (0.6775143)]
COG0457	COG2080	Saro_0167	Saro_0167	sulfotransferase	Saro_1346	Saro_1346	(2Fe-2S)-binding protein	[TP0820-TP0080 (0.6775143)]
COG0457	COG2080	Saro_1675	Saro_1675	Tetratricopeptide TPR_4	Saro_1346	Saro_1346	(2Fe-2S)-binding protein	[TP0820-TP0080 (0.6775143)]
COG0457	COG2080	Saro_1675	Saro_1675	Tetratricopeptide TPR_4	Saro_3281	Saro_3281	(2Fe-2S)-binding protein	[TP0820-TP0080 (0.6775143)]
COG0457	COG2080	Saro_0601	Saro_0601	sulfotransferase	Saro_3281	Saro_3281	(2Fe-2S)-binding protein	[TP0820-TP0080 (0.6775143)]
COG0457	COG2080	Saro_0167	Saro_0167	sulfotransferase	Saro_3281	Saro_3281	(2Fe-2S)-binding protein	[TP0820-TP0080 (0.6775143)]
COG0457	COG2080	Saro_2046	Saro_2046	TPR repeat protein	Saro_3281	Saro_3281	(2Fe-2S)-binding protein	[TP0820-TP0080 (0.6775143)]
COG0457	COG2080	Saro_3035	Saro_3035	sulfotransferase	Saro_1703	Saro_1703	(2Fe-2S)-binding protein	[TP0820-TP0080 (0.6775143)]
COG0636	COG1512	Saro_1317	Saro_1317	H+-transporting two-sector ATPase, C subunit	Saro_0878	Saro_0878	protein of unknown function DUF477	[TP0430-TP0561 (0.5857341)]
COG0457	COG2812	Saro_3035	Saro_3035	sulfotransferase	Saro_1357	Saro_1357	DNA polymerase III, subunits gamma and tau	[TP0067-TP1005 (0.5652097)]
COG0457	COG2812	Saro_1699	Saro_1699	hypothetical protein	Saro_1357	Saro_1357	DNA polymerase III, subunits gamma and tau	[TP0067-TP1005 (0.5652097)]
COG0457	COG2812	Saro_0601	Saro_0601	sulfotransferase	Saro_1357	Saro_1357	DNA polymerase III, subunits gamma and tau	[TP0067-TP1005 (0.5652097)]
COG0457	COG2812	Saro_2046	Saro_2046	TPR repeat protein	Saro_1357	Saro_1357	DNA polymerase III, subunits gamma and tau	[TP0067-TP1005 (0.5652097)]
COG0457	COG2812	Saro_0167	Saro_0167	sulfotransferase	Saro_1357	Saro_1357	DNA polymerase III, subunits gamma and tau	[TP0067-TP1005 (0.5652097)]
COG0457	COG2812	Saro_1675	Saro_1675	Tetratricopeptide TPR_4	Saro_1357	Saro_1357	DNA polymerase III, subunits gamma and tau	[TP0067-TP1005 (0.5652097)]
COG0153	COG0457	Saro_0544	Saro_0544	galactokinase	Saro_0601	Saro_0601	sulfotransferase	[TP0418-TP0095 (0.6515529), TP0418-TP0067 (0.62672263)]
COG0153	COG0457	Saro_0544	Saro_0544	galactokinase	Saro_0167	Saro_0167	sulfotransferase	[TP0418-TP0095 (0.6515529), TP0418-TP0067 (0.62672263)]
COG0153	COG0457	Saro_0544	Saro_0544	galactokinase	Saro_1699	Saro_1699	hypothetical protein	[TP0418-TP0095 (0.6515529), TP0418-TP0067 (0.62672263)]
COG0153	COG0457	Saro_0544	Saro_0544	galactokinase	Saro_1675	Saro_1675	Tetratricopeptide TPR_4	[TP0418-TP0095 (0.6515529), TP0418-TP0067 (0.62672263)]
COG0153	COG0457	Saro_0544	Saro_0544	galactokinase	Saro_3035	Saro_3035	sulfotransferase	[TP0418-TP0095 (0.6515529), TP0418-TP0067 (0.62672263)]
COG0153	COG0457	Saro_0544	Saro_0544	galactokinase	Saro_2046	Saro_2046	TPR repeat protein	[TP0418-TP0095 (0.6515529), TP0418-TP0067 (0.62672263)]
COG0237	COG1493	Saro_0114	coaE	Dephospho-CoA kinase (EC 2.7.1.24) (Dephosphocoenzyme A kinase)	Saro_2905	Saro_2905	HPr kinase	[TP0296-TP0591 (0.7885255)]
COG0322	COG1432	Saro_1060	Saro_1060	excinuclease ABC, C subunit	Saro_2026	Saro_2026	hypothetical protein	[TP0472-TP0894 (0.7171434)]
COG0124	COG0124	Saro_0289	Saro_0289	histidyl-tRNA synthetase	Saro_0289	Saro_0289	histidyl-tRNA synthetase	[TP0641-TP0641 (0.67365265)]
COG0768	COG0815	Saro_2131	Saro_2131	Peptidoglycan glycosyltransferase	Saro_0285	Saro_0285	apolipoprotein N-acyltransferase	[TP0500-TP0252 (0.87159187)]
COG0768	COG0815	Saro_1127	Saro_1127	Peptidoglycan glycosyltransferase	Saro_0285	Saro_0285	apolipoprotein N-acyltransferase	[TP0500-TP0252 (0.87159187)]
COG1214	COG3439	Saro_0987	Saro_0987	peptidase M22, glycoprotease	Saro_0404	Saro_0404	protein of unknown function DUF302	[TP0876-TP0895 (0.56457245)]
COG0442	COG1344	Saro_1950	Saro_1950	prolyl-tRNA synthetase	Saro_2361	Saro_2361	flagellin-like	[TP0160-TP0792 (0.6929264), TP0160-TP0659 (0.5927278)]
COG0012	COG0608	Saro_2121	Saro_2121	conserved hypothetical protein 92	Saro_2274	Saro_2274	single-stranded-DNA-specific exonuclease RecJ	[TP0124-TP0704 (0.626838)]
COG1301	COG1512	Saro_0008	Saro_0008	sodium:dicarboxylate symporter	Saro_0878	Saro_0878	protein of unknown function DUF477	[TP0555-TP0561 (0.5857341)]
COG1301	COG1512	Saro_0482	Saro_0482	sodium:dicarboxylate symporter	Saro_0878	Saro_0878	protein of unknown function DUF477	[TP0555-TP0561 (0.5857341)]
COG0739	COG0773	Saro_0849	Saro_0849	peptidase M23B	Saro_1134	murC	UDP-N-acetylmuramate--L-alanine ligase (EC 6.3.2.8) (UDP-N- acetylmuramoyl-L-alanine synthetase)	[TP0782-TP0341 (0.8145237)]
COG0739	COG0773	Saro_3157	Saro_3157	peptidase M23B	Saro_1134	murC	UDP-N-acetylmuramate--L-alanine ligase (EC 6.3.2.8) (UDP-N- acetylmuramoyl-L-alanine synthetase)	[TP0782-TP0341 (0.8145237)]
COG0739	COG0773	Saro_0169	Saro_0169	peptidase M23B	Saro_1425	Saro_1425	cytoplasmic peptidoglycan synthetases-like	[TP0782-TP0341 (0.8145237)]
COG0739	COG0773	Saro_0074	Saro_0074	peptidase M23B	Saro_1425	Saro_1425	cytoplasmic peptidoglycan synthetases-like	[TP0782-TP0341 (0.8145237)]
COG0739	COG0773	Saro_0061	Saro_0061	peptidase M23B	Saro_1425	Saro_1425	cytoplasmic peptidoglycan synthetases-like	[TP0782-TP0341 (0.8145237)]
COG0739	COG0773	Saro_0849	Saro_0849	peptidase M23B	Saro_1425	Saro_1425	cytoplasmic peptidoglycan synthetases-like	[TP0782-TP0341 (0.8145237)]
COG0739	COG0773	Saro_0061	Saro_0061	peptidase M23B	Saro_1134	murC	UDP-N-acetylmuramate--L-alanine ligase (EC 6.3.2.8) (UDP-N- acetylmuramoyl-L-alanine synthetase)	[TP0782-TP0341 (0.8145237)]
COG0739	COG0773	Saro_0074	Saro_0074	peptidase M23B	Saro_1134	murC	UDP-N-acetylmuramate--L-alanine ligase (EC 6.3.2.8) (UDP-N- acetylmuramoyl-L-alanine synthetase)	[TP0782-TP0341 (0.8145237)]
COG0739	COG0773	Saro_0169	Saro_0169	peptidase M23B	Saro_1134	murC	UDP-N-acetylmuramate--L-alanine ligase (EC 6.3.2.8) (UDP-N- acetylmuramoyl-L-alanine synthetase)	[TP0782-TP0341 (0.8145237)]
COG0739	COG0773	Saro_3157	Saro_3157	peptidase M23B	Saro_1425	Saro_1425	cytoplasmic peptidoglycan synthetases-like	[TP0782-TP0341 (0.8145237)]
COG0050	COG0457	Saro_1247	Saro_1247	translation elongation factor Tu	Saro_1675	Saro_1675	Tetratricopeptide TPR_4	[TP0187-TP0067 (0.7854602)]
COG0050	COG0457	Saro_1247	Saro_1247	translation elongation factor Tu	Saro_0601	Saro_0601	sulfotransferase	[TP0187-TP0067 (0.7854602)]
COG0050	COG0457	Saro_1247	Saro_1247	translation elongation factor Tu	Saro_3035	Saro_3035	sulfotransferase	[TP0187-TP0067 (0.7854602)]
COG0050	COG0457	Saro_1247	Saro_1247	translation elongation factor Tu	Saro_2046	Saro_2046	TPR repeat protein	[TP0187-TP0067 (0.7854602)]
COG0050	COG0457	Saro_1247	Saro_1247	translation elongation factor Tu	Saro_1699	Saro_1699	hypothetical protein	[TP0187-TP0067 (0.7854602)]
COG0050	COG0457	Saro_1247	Saro_1247	translation elongation factor Tu	Saro_0167	Saro_0167	sulfotransferase	[TP0187-TP0067 (0.7854602)]
COG0257	COG0564	Saro_3273	Saro_3273	ribosomal protein L36	Saro_0447	Saro_0447	Pseudouridylate synthase	[TP0209-TP0154 (0.634929)]
COG0257	COG0564	Saro_3273	Saro_3273	ribosomal protein L36	Saro_3046	Saro_3046	Pseudouridine synthase, RluD	[TP0209-TP0154 (0.634929)]
COG0257	COG0564	Saro_3273	Saro_3273	ribosomal protein L36	Saro_2837	Saro_2837	Pseudouridine synthase, RluD	[TP0209-TP0154 (0.634929)]
COG0739	COG2239	Saro_0849	Saro_0849	peptidase M23B	Saro_0965	Saro_0965	magnesium transporter	[TP0155-TP0917 (0.6343327)]
COG0739	COG2239	Saro_0074	Saro_0074	peptidase M23B	Saro_0965	Saro_0965	magnesium transporter	[TP0155-TP0917 (0.6343327)]
COG0739	COG2239	Saro_0169	Saro_0169	peptidase M23B	Saro_0965	Saro_0965	magnesium transporter	[TP0155-TP0917 (0.6343327)]
COG0739	COG2239	Saro_0061	Saro_0061	peptidase M23B	Saro_0965	Saro_0965	magnesium transporter	[TP0155-TP0917 (0.6343327)]
COG0739	COG2239	Saro_3157	Saro_3157	peptidase M23B	Saro_0965	Saro_0965	magnesium transporter	[TP0155-TP0917 (0.6343327)]
COG0457	COG1187	Saro_0167	Saro_0167	sulfotransferase	Saro_3113	Saro_3113	Pseudouridine synthase, Rsu	[TP0067-TP0459 (0.6360361)]
COG0457	COG1187	Saro_2046	Saro_2046	TPR repeat protein	Saro_3113	Saro_3113	Pseudouridine synthase, Rsu	[TP0067-TP0459 (0.6360361)]
COG0457	COG1187	Saro_1675	Saro_1675	Tetratricopeptide TPR_4	Saro_1297	Saro_1297	Pseudouridine synthase, Rsu	[TP0067-TP0459 (0.6360361)]
COG0457	COG1187	Saro_1699	Saro_1699	hypothetical protein	Saro_1297	Saro_1297	Pseudouridine synthase, Rsu	[TP0067-TP0459 (0.6360361)]
COG0457	COG1187	Saro_0601	Saro_0601	sulfotransferase	Saro_1297	Saro_1297	Pseudouridine synthase, Rsu	[TP0067-TP0459 (0.6360361)]
COG0457	COG1187	Saro_0601	Saro_0601	sulfotransferase	Saro_3113	Saro_3113	Pseudouridine synthase, Rsu	[TP0067-TP0459 (0.6360361)]
COG0457	COG1187	Saro_1675	Saro_1675	Tetratricopeptide TPR_4	Saro_3113	Saro_3113	Pseudouridine synthase, Rsu	[TP0067-TP0459 (0.6360361)]
COG0457	COG1187	Saro_2046	Saro_2046	TPR repeat protein	Saro_1297	Saro_1297	Pseudouridine synthase, Rsu	[TP0067-TP0459 (0.6360361)]
COG0457	COG1187	Saro_1699	Saro_1699	hypothetical protein	Saro_3113	Saro_3113	Pseudouridine synthase, Rsu	[TP0067-TP0459 (0.6360361)]
COG0457	COG1187	Saro_0167	Saro_0167	sulfotransferase	Saro_1297	Saro_1297	Pseudouridine synthase, Rsu	[TP0067-TP0459 (0.6360361)]
COG0457	COG1187	Saro_3035	Saro_3035	sulfotransferase	Saro_3113	Saro_3113	Pseudouridine synthase, Rsu	[TP0067-TP0459 (0.6360361)]
COG0457	COG1187	Saro_3035	Saro_3035	sulfotransferase	Saro_1297	Saro_1297	Pseudouridine synthase, Rsu	[TP0067-TP0459 (0.6360361)]
COG0210	COG0305	Saro_1293	Saro_1293	UvrD/REP helicase	Saro_0142	Saro_0142	replicative DNA helicase	[TP0102-TP0058 (0.8842861)]
COG0621	COG0739	Saro_0982	Saro_0982	tRNA-i(6)A37 modification enzyme MiaB	Saro_3157	Saro_3157	peptidase M23B	[TP0269-TP0702 (0.8475093)]
COG0621	COG0739	Saro_0982	Saro_0982	tRNA-i(6)A37 modification enzyme MiaB	Saro_0061	Saro_0061	peptidase M23B	[TP0269-TP0702 (0.8475093)]
COG0621	COG0739	Saro_0846	Saro_0846	conserved hypothetical protein	Saro_0849	Saro_0849	peptidase M23B	[TP0269-TP0702 (0.8475093)]
COG0621	COG0739	Saro_0846	Saro_0846	conserved hypothetical protein	Saro_0169	Saro_0169	peptidase M23B	[TP0269-TP0702 (0.8475093)]
COG0621	COG0739	Saro_1401	Saro_1401	MiaB-like tRNA modifying enzyme	Saro_0074	Saro_0074	peptidase M23B	[TP0269-TP0702 (0.8475093)]
COG0621	COG0739	Saro_1401	Saro_1401	MiaB-like tRNA modifying enzyme	Saro_0169	Saro_0169	peptidase M23B	[TP0269-TP0702 (0.8475093)]
COG0621	COG0739	Saro_1401	Saro_1401	MiaB-like tRNA modifying enzyme	Saro_0849	Saro_0849	peptidase M23B	[TP0269-TP0702 (0.8475093)]
COG0621	COG0739	Saro_0846	Saro_0846	conserved hypothetical protein	Saro_0061	Saro_0061	peptidase M23B	[TP0269-TP0702 (0.8475093)]
COG0621	COG0739	Saro_0982	Saro_0982	tRNA-i(6)A37 modification enzyme MiaB	Saro_0849	Saro_0849	peptidase M23B	[TP0269-TP0702 (0.8475093)]
COG0621	COG0739	Saro_0846	Saro_0846	conserved hypothetical protein	Saro_3157	Saro_3157	peptidase M23B	[TP0269-TP0702 (0.8475093)]
COG0621	COG0739	Saro_1401	Saro_1401	MiaB-like tRNA modifying enzyme	Saro_3157	Saro_3157	peptidase M23B	[TP0269-TP0702 (0.8475093)]
COG0621	COG0739	Saro_0982	Saro_0982	tRNA-i(6)A37 modification enzyme MiaB	Saro_0074	Saro_0074	peptidase M23B	[TP0269-TP0702 (0.8475093)]
COG0621	COG0739	Saro_1401	Saro_1401	MiaB-like tRNA modifying enzyme	Saro_0061	Saro_0061	peptidase M23B	[TP0269-TP0702 (0.8475093)]
COG0621	COG0739	Saro_0846	Saro_0846	conserved hypothetical protein	Saro_0074	Saro_0074	peptidase M23B	[TP0269-TP0702 (0.8475093)]
COG0621	COG0739	Saro_0982	Saro_0982	tRNA-i(6)A37 modification enzyme MiaB	Saro_0169	Saro_0169	peptidase M23B	[TP0269-TP0702 (0.8475093)]
COG0257	COG1057	Saro_3273	Saro_3273	ribosomal protein L36	Saro_0059	Saro_0059	Nicotinate-nucleotide adenylyltransferase	[TP0209-TP0741 (0.64932555)]
COG0840	COG1070	Saro_2821	Saro_2821	methyl-accepting chemotaxis sensory transducer	Saro_0756	Saro_0756	xylulokinase	[TP0640-TP0295 (0.8429581)]
COG0840	COG1070	Saro_0852	Saro_0852	methyl-accepting chemotaxis sensory transducer	Saro_0756	Saro_0756	xylulokinase	[TP0640-TP0295 (0.8429581)]
COG0840	COG1070	Saro_3048	Saro_3048	methyl-accepting chemotaxis sensory transducer	Saro_0756	Saro_0756	xylulokinase	[TP0640-TP0295 (0.8429581)]
COG0840	COG1070	Saro_2821	Saro_2821	methyl-accepting chemotaxis sensory transducer	Saro_1051	Saro_1051	carbohydrate kinase, FGGY	[TP0640-TP0295 (0.8429581)]
COG0840	COG1070	Saro_0852	Saro_0852	methyl-accepting chemotaxis sensory transducer	Saro_1051	Saro_1051	carbohydrate kinase, FGGY	[TP0640-TP0295 (0.8429581)]
COG0840	COG1070	Saro_1430	Saro_1430	methyl-accepting chemotaxis sensory transducer	Saro_0756	Saro_0756	xylulokinase	[TP0640-TP0295 (0.8429581)]
COG0840	COG1070	Saro_3048	Saro_3048	methyl-accepting chemotaxis sensory transducer	Saro_1051	Saro_1051	carbohydrate kinase, FGGY	[TP0640-TP0295 (0.8429581)]
COG0840	COG1070	Saro_1430	Saro_1430	methyl-accepting chemotaxis sensory transducer	Saro_1051	Saro_1051	carbohydrate kinase, FGGY	[TP0640-TP0295 (0.8429581)]
