# Supplementary material for: The Binary Protein Interactome of Treponema pallidum – The Syphilis Spirochete
Source: PLoS One. 2008 May 28;3(5):e2292. doi: 10.1371/journal.pone.0002292 (PMC2386257; doi:10.1371/journal.pone.0002292)
Supplement: Data S1 — Predicted protein-protein interactions based on our Treponema pallidum data; zip archive containing 372 files with one file per species. (6.09 MB ZIP) [file pone.0002292.s006.zip › bacteria/Oceanobacillus_iheyensis.tab]

221109 Oceanobacillus iheyensis
COG A	COG B	Locus Id A	Preferred Name(s) A	Annotation A	Locus Id B	Preferred Name(s) B	Annotation B	T. pallidum interaction
COG0186	COG1475	OB0128	rpsQ	30S ribosomal protein S17	OB3488	OB3488	Hypothetical conserved protein	[TP0198-TP0271 (0.71912634)]
COG0186	COG1475	OB0128	rpsQ	30S ribosomal protein S17	OB3486	OB3486	Stage 0 sporulation protein J	[TP0198-TP0271 (0.71912634)]
COG0617	COG0860	OB1765	cca	CCA-adding enzyme (EC 2.7.7.25) (EC 2.7.7.21) (tRNA nucleotidyltransferase) (tRNA adenylyl-/cytidylyl- transferase) (tRNA CCA-pyrophosphorylase) (tRNA-NT)	OB0195	OB0195	Germination specific N-acetylmuramoyl-L-alanine	[TP0270-TP0247 (0.76828843)]
COG0617	COG0860	OB1765	cca	CCA-adding enzyme (EC 2.7.7.25) (EC 2.7.7.21) (tRNA nucleotidyltransferase) (tRNA adenylyl-/cytidylyl- transferase) (tRNA CCA-pyrophosphorylase) (tRNA-NT)	OB2022	OB2022	N-acetylmuramoyl-L-alanine amidase	[TP0270-TP0247 (0.76828843)]
COG0617	COG0860	OB1765	cca	CCA-adding enzyme (EC 2.7.7.25) (EC 2.7.7.21) (tRNA nucleotidyltransferase) (tRNA adenylyl-/cytidylyl- transferase) (tRNA CCA-pyrophosphorylase) (tRNA-NT)	OB3085	OB3085	N-acetylmuramoyl-L-alanine amidase	[TP0270-TP0247 (0.76828843)]
COG0617	COG0860	OB1765	cca	CCA-adding enzyme (EC 2.7.7.25) (EC 2.7.7.21) (tRNA nucleotidyltransferase) (tRNA adenylyl-/cytidylyl- transferase) (tRNA CCA-pyrophosphorylase) (tRNA-NT)	OB3141	OB3141	Sporulation specific N-acetylmuramoyl-L-alanine	[TP0270-TP0247 (0.76828843)]
COG0617	COG0860	OB1765	cca	CCA-adding enzyme (EC 2.7.7.25) (EC 2.7.7.21) (tRNA nucleotidyltransferase) (tRNA adenylyl-/cytidylyl- transferase) (tRNA CCA-pyrophosphorylase) (tRNA-NT)	OB0854	OB0854	N-acetylmuramoyl-L-alanine amidase	[TP0270-TP0247 (0.76828843)]
COG0617	COG0860	OB1765	cca	CCA-adding enzyme (EC 2.7.7.25) (EC 2.7.7.21) (tRNA nucleotidyltransferase) (tRNA adenylyl-/cytidylyl- transferase) (tRNA CCA-pyrophosphorylase) (tRNA-NT)	OB0220	OB0220	N-acetylmuramoyl-L-alanine amidase	[TP0270-TP0247 (0.76828843)]
COG0201	COG0550	OB0139	OB0139	Preprotein translocase secY subunit	OB1546	OB1546	DNA topoisomerase I {UniProtKB/TrEMBL:Q8EQY8}	[TP0208-TP0394 (0.8044664)]
COG0201	COG0550	OB0139	OB0139	Preprotein translocase secY subunit	OB2590	OB2590	DNA topoisomerase III {UniProtKB/TrEMBL:Q8EN97}	[TP0208-TP0394 (0.8044664)]
COG0768	COG2812	OB1465	OB1465	Stage V sporulation protein D	OB0029	OB0029	DNA polymerase III gamma and tau subunits	[TP0500-TP1005 (0.655462)]
COG0768	COG2812	OB1930	OB1930	Penicillin-binding protein 2A	OB0029	OB0029	DNA polymerase III gamma and tau subunits	[TP0500-TP1005 (0.655462)]
COG0768	COG2812	OB2531	OB2531	Penicillin-binding protein 3	OB0029	OB0029	DNA polymerase III gamma and tau subunits	[TP0500-TP1005 (0.655462)]
COG0768	COG2812	OB1464	OB1464	Penicillin-binding protein 2B	OB0029	OB0029	DNA polymerase III gamma and tau subunits	[TP0500-TP1005 (0.655462)]
COG0051	COG0693	OB0118	rpsJ	30S ribosomal protein S10	OB0506	OB0506	Intracellular proteinase	[TP0188-TP0445 (0.6307204)]
COG0051	COG0693	OB0118	rpsJ	30S ribosomal protein S10	OB0703	OB0703	Hypothetical conserved protein	[TP0188-TP0445 (0.6307204)]
COG0051	COG0693	OB0118	rpsJ	30S ribosomal protein S10	OB0023	OB0023	General stress protein 18	[TP0188-TP0445 (0.6307204)]
COG0051	COG0693	OB0118	rpsJ	30S ribosomal protein S10	OB3351	OB3351	Hypothetical conserved protein	[TP0188-TP0445 (0.6307204)]
COG0180	COG0564	OB1208	trpS	Tryptophanyl-tRNA synthetase (EC 6.1.1.2) (Tryptophan--tRNA ligase) (TrpRS)	OB0849	OB0849	Pseudouridine synthase {UniProtKB/TrEMBL:Q8CVA8}	[TP0632-TP0339 (0.7885255)]
COG0180	COG0564	OB1208	trpS	Tryptophanyl-tRNA synthetase (EC 6.1.1.2) (Tryptophan--tRNA ligase) (TrpRS)	OB1486	OB1486	Pseudouridine synthase {UniProtKB/TrEMBL:Q8ER39}	[TP0632-TP0339 (0.7885255)]
COG0180	COG0564	OB1208	trpS	Tryptophanyl-tRNA synthetase (EC 6.1.1.2) (Tryptophan--tRNA ligase) (TrpRS)	OB1222	OB1222	Pseudouridine synthase {UniProtKB/TrEMBL:Q8ERS8}	[TP0632-TP0339 (0.7885255)]
COG1580	COG2239	OB1566	OB1566	Flagellar protein required for flagellar	OB1224	OB1224	Magnesium (Mg2+) transporter	[TP0378-TP0917 (0.53720385)]
COG0090	COG0223	OB0122	rplB	50S ribosomal protein L2	OB1506	fmt	Methionyl-tRNA formyltransferase (EC 2.1.2.9)	[TP0192-TP0756 (0.8610547)]
COG0632	COG2255	OB2037	ruvA	Holliday junction ATP-dependent DNA helicase ruvA (EC 3.6.1.-)	OB2036	ruvB	Holliday junction ATP-dependent DNA helicase ruvB (EC 3.6.1.-)	[TP0543-TP0162 (0.9659884)]
COG0125	COG0586	OB0036	tmk	Thymidylate kinase {UniProtKB/Swiss-Prot:Q8EU53}	OB2407	OB2407	Alkaline phosphatase {UniProtKB/TrEMBL:Q8ENS0}	[TP0354-TP0779 (0.67954355)]
COG0257	COG0577	OB0142	OB0142	50S ribosomal protein L36	OB0163	OB0163	Hypothetical conserved protein	[TP0209-TP0962 (0.5903608)]
COG0257	COG0577	OB0142	OB0142	50S ribosomal protein L36	OB3138	OB3138	ABC transporter permease	[TP0209-TP0962 (0.5903608)]
COG0257	COG0577	OB0142	OB0142	50S ribosomal protein L36	OB0834	OB0834	ABC transporter permease	[TP0209-TP0962 (0.5903608)]
COG0257	COG0577	OB0142	OB0142	50S ribosomal protein L36	OB0360	OB0360	Hypothetical conserved protein	[TP0209-TP0962 (0.5903608)]
COG0457	COG1653	OB0762	OB0762	Transcriptional activator	OB2570	OB2570	Multiple sugar-binding transport system multiple	[TP0067-TP0074 (0.6656524)]
COG0457	COG1653	OB2013	OB2013	Hypothetical conserved protein	OB3210	OB3210	Hypothetical protein OB3210	[TP0067-TP0074 (0.6656524)]
COG0457	COG1653	OB1779	OB1779	Hypothetical conserved protein	OB2554	OB2554	Sugar ABC transporter sugar-binding protein	[TP0067-TP0074 (0.6656524)]
COG0457	COG1653	OB2597	OB2597	Transcriptional activator	OB2091	OB2091	Hypothetical conserved protein	[TP0067-TP0074 (0.6656524)]
COG0457	COG1653	OB1779	OB1779	Hypothetical conserved protein	OB2091	OB2091	Hypothetical conserved protein	[TP0067-TP0074 (0.6656524)]
COG0457	COG1653	OB0762	OB0762	Transcriptional activator	OB3210	OB3210	Hypothetical protein OB3210	[TP0067-TP0074 (0.6656524)]
COG0457	COG1653	OB2013	OB2013	Hypothetical conserved protein	OB3123	OB3123	Sugar ABC transporter sugar-binding protein	[TP0067-TP0074 (0.6656524)]
COG0457	COG1653	OB2013	OB2013	Hypothetical conserved protein	OB2570	OB2570	Multiple sugar-binding transport system multiple	[TP0067-TP0074 (0.6656524)]
COG0457	COG1653	OB2013	OB2013	Hypothetical conserved protein	OB0774	OB0774	Sugar ABC transporter sugar-binding protein	[TP0067-TP0074 (0.6656524)]
COG0457	COG1653	OB2470	OB2470	Hypothetical conserved protein	OB2570	OB2570	Multiple sugar-binding transport system multiple	[TP0067-TP0074 (0.6656524)]
COG0457	COG1653	OB2597	OB2597	Transcriptional activator	OB3210	OB3210	Hypothetical protein OB3210	[TP0067-TP0074 (0.6656524)]
COG0457	COG1653	OB2470	OB2470	Hypothetical conserved protein	OB3123	OB3123	Sugar ABC transporter sugar-binding protein	[TP0067-TP0074 (0.6656524)]
COG0457	COG1653	OB2013	OB2013	Hypothetical conserved protein	OB2554	OB2554	Sugar ABC transporter sugar-binding protein	[TP0067-TP0074 (0.6656524)]
COG0457	COG1653	OB2470	OB2470	Hypothetical conserved protein	OB3424	OB3424	Hypothetical conserved protein	[TP0067-TP0074 (0.6656524)]
COG0457	COG1653	OB1779	OB1779	Hypothetical conserved protein	OB3474	OB3474	ABC transporter substrate-binding protein	[TP0067-TP0074 (0.6656524)]
COG0457	COG1653	OB1779	OB1779	Hypothetical conserved protein	OB2570	OB2570	Multiple sugar-binding transport system multiple	[TP0067-TP0074 (0.6656524)]
COG0457	COG1653	OB2470	OB2470	Hypothetical conserved protein	OB2554	OB2554	Sugar ABC transporter sugar-binding protein	[TP0067-TP0074 (0.6656524)]
COG0457	COG1653	OB2013	OB2013	Hypothetical conserved protein	OB3474	OB3474	ABC transporter substrate-binding protein	[TP0067-TP0074 (0.6656524)]
COG0457	COG1653	OB2597	OB2597	Transcriptional activator	OB3474	OB3474	ABC transporter substrate-binding protein	[TP0067-TP0074 (0.6656524)]
COG0457	COG1653	OB2597	OB2597	Transcriptional activator	OB2554	OB2554	Sugar ABC transporter sugar-binding protein	[TP0067-TP0074 (0.6656524)]
COG0457	COG1653	OB2470	OB2470	Hypothetical conserved protein	OB0774	OB0774	Sugar ABC transporter sugar-binding protein	[TP0067-TP0074 (0.6656524)]
COG0457	COG1653	OB1779	OB1779	Hypothetical conserved protein	OB3424	OB3424	Hypothetical conserved protein	[TP0067-TP0074 (0.6656524)]
COG0457	COG1653	OB0762	OB0762	Transcriptional activator	OB2554	OB2554	Sugar ABC transporter sugar-binding protein	[TP0067-TP0074 (0.6656524)]
COG0457	COG1653	OB0762	OB0762	Transcriptional activator	OB3123	OB3123	Sugar ABC transporter sugar-binding protein	[TP0067-TP0074 (0.6656524)]
COG0457	COG1653	OB2013	OB2013	Hypothetical conserved protein	OB3424	OB3424	Hypothetical conserved protein	[TP0067-TP0074 (0.6656524)]
COG0457	COG1653	OB0762	OB0762	Transcriptional activator	OB0774	OB0774	Sugar ABC transporter sugar-binding protein	[TP0067-TP0074 (0.6656524)]
COG0457	COG1653	OB2597	OB2597	Transcriptional activator	OB2570	OB2570	Multiple sugar-binding transport system multiple	[TP0067-TP0074 (0.6656524)]
COG0457	COG1653	OB2470	OB2470	Hypothetical conserved protein	OB2091	OB2091	Hypothetical conserved protein	[TP0067-TP0074 (0.6656524)]
COG0457	COG1653	OB2597	OB2597	Transcriptional activator	OB3123	OB3123	Sugar ABC transporter sugar-binding protein	[TP0067-TP0074 (0.6656524)]
COG0457	COG1653	OB2013	OB2013	Hypothetical conserved protein	OB2091	OB2091	Hypothetical conserved protein	[TP0067-TP0074 (0.6656524)]
COG0457	COG1653	OB2470	OB2470	Hypothetical conserved protein	OB3474	OB3474	ABC transporter substrate-binding protein	[TP0067-TP0074 (0.6656524)]
COG0457	COG1653	OB2597	OB2597	Transcriptional activator	OB0774	OB0774	Sugar ABC transporter sugar-binding protein	[TP0067-TP0074 (0.6656524)]
COG0457	COG1653	OB1779	OB1779	Hypothetical conserved protein	OB3210	OB3210	Hypothetical protein OB3210	[TP0067-TP0074 (0.6656524)]
COG0457	COG1653	OB0762	OB0762	Transcriptional activator	OB3424	OB3424	Hypothetical conserved protein	[TP0067-TP0074 (0.6656524)]
COG0457	COG1653	OB2597	OB2597	Transcriptional activator	OB3424	OB3424	Hypothetical conserved protein	[TP0067-TP0074 (0.6656524)]
COG0457	COG1653	OB0762	OB0762	Transcriptional activator	OB3474	OB3474	ABC transporter substrate-binding protein	[TP0067-TP0074 (0.6656524)]
COG0457	COG1653	OB0762	OB0762	Transcriptional activator	OB2091	OB2091	Hypothetical conserved protein	[TP0067-TP0074 (0.6656524)]
COG0457	COG1653	OB1779	OB1779	Hypothetical conserved protein	OB0774	OB0774	Sugar ABC transporter sugar-binding protein	[TP0067-TP0074 (0.6656524)]
COG0457	COG1653	OB2470	OB2470	Hypothetical conserved protein	OB3210	OB3210	Hypothetical protein OB3210	[TP0067-TP0074 (0.6656524)]
COG0457	COG1653	OB1779	OB1779	Hypothetical conserved protein	OB3123	OB3123	Sugar ABC transporter sugar-binding protein	[TP0067-TP0074 (0.6656524)]
COG1291	COG1684	OB2225	OB2225	Flagellar motor aparatus	OB1573	OB1573	Flagellar biosynthetic protein fliR	[TP0725-TP0716 (0.9601814)]
COG1291	COG1684	OB2545	OB2545	Motility protein A {UniProtKB/TrEMBL:Q8CX94}	OB1573	OB1573	Flagellar biosynthetic protein fliR	[TP0725-TP0716 (0.9601814)]
COG0222	COG0802	OB0110	rplL	50S ribosomal protein L7/L12	OB0645	OB0645	Hypothetical conserved protein	[TP0240-TP0875 (0.8481433)]
COG0495	COG1214	OB2307	leuS	Leucyl-tRNA synthetase (EC 6.1.1.4) (Leucine--tRNA ligase) (LeuRS)	OB0646	OB0646	Glycoprotein endopeptidase	[TP0586-TP0876 (0.5571989)]
COG0192	COG0592	OB2314	metK	S-adenosylmethionine synthetase (EC 2.5.1.6) (Methionine adenosyltransferase) (AdoMet synthetase) (MAT)	OB0002	OB0002	DNA-directed DNA polymerase III beta chain	[TP0794-TP0002 (0.8412751)]
COG0125	COG0457	OB0036	tmk	Thymidylate kinase {UniProtKB/Swiss-Prot:Q8EU53}	OB2013	OB2013	Hypothetical conserved protein	[TP0354-TP0648 (0.5206915)]
COG0125	COG0457	OB0036	tmk	Thymidylate kinase {UniProtKB/Swiss-Prot:Q8EU53}	OB2597	OB2597	Transcriptional activator	[TP0354-TP0648 (0.5206915)]
COG0125	COG0457	OB0036	tmk	Thymidylate kinase {UniProtKB/Swiss-Prot:Q8EU53}	OB0762	OB0762	Transcriptional activator	[TP0354-TP0648 (0.5206915)]
COG0125	COG0457	OB0036	tmk	Thymidylate kinase {UniProtKB/Swiss-Prot:Q8EU53}	OB1779	OB1779	Hypothetical conserved protein	[TP0354-TP0648 (0.5206915)]
COG0125	COG0457	OB0036	tmk	Thymidylate kinase {UniProtKB/Swiss-Prot:Q8EU53}	OB2470	OB2470	Hypothetical conserved protein	[TP0354-TP0648 (0.5206915)]
COG0860	COG1396	OB3085	OB3085	N-acetylmuramoyl-L-alanine amidase	OB2524	OB2524	Transcriptional regulator of	[TP0247-TP0461 (0.8100859)]
COG0860	COG1396	OB3141	OB3141	Sporulation specific N-acetylmuramoyl-L-alanine	OB2524	OB2524	Transcriptional regulator of	[TP0247-TP0461 (0.8100859)]
COG0860	COG1396	OB3141	OB3141	Sporulation specific N-acetylmuramoyl-L-alanine	OB1344	OB1344	Hypothetical conserved protein	[TP0247-TP0461 (0.8100859)]
COG0860	COG1396	OB0220	OB0220	N-acetylmuramoyl-L-alanine amidase	OB2524	OB2524	Transcriptional regulator of	[TP0247-TP0461 (0.8100859)]
COG0860	COG1396	OB3085	OB3085	N-acetylmuramoyl-L-alanine amidase	OB1344	OB1344	Hypothetical conserved protein	[TP0247-TP0461 (0.8100859)]
COG0860	COG1396	OB0854	OB0854	N-acetylmuramoyl-L-alanine amidase	OB2524	OB2524	Transcriptional regulator of	[TP0247-TP0461 (0.8100859)]
COG0860	COG1396	OB0195	OB0195	Germination specific N-acetylmuramoyl-L-alanine	OB2524	OB2524	Transcriptional regulator of	[TP0247-TP0461 (0.8100859)]
COG0860	COG1396	OB0220	OB0220	N-acetylmuramoyl-L-alanine amidase	OB1344	OB1344	Hypothetical conserved protein	[TP0247-TP0461 (0.8100859)]
COG0860	COG1396	OB0195	OB0195	Germination specific N-acetylmuramoyl-L-alanine	OB1344	OB1344	Hypothetical conserved protein	[TP0247-TP0461 (0.8100859)]
COG0860	COG1396	OB2022	OB2022	N-acetylmuramoyl-L-alanine amidase	OB2524	OB2524	Transcriptional regulator of	[TP0247-TP0461 (0.8100859)]
COG0860	COG1396	OB2022	OB2022	N-acetylmuramoyl-L-alanine amidase	OB1344	OB1344	Hypothetical conserved protein	[TP0247-TP0461 (0.8100859)]
COG0860	COG1396	OB0854	OB0854	N-acetylmuramoyl-L-alanine amidase	OB1344	OB1344	Hypothetical conserved protein	[TP0247-TP0461 (0.8100859)]
COG0265	COG0333	OB0583	OB0583	Serine protease Do {UniProtKB/TrEMBL:Q8CXM3}	OB1456	rpmF	50S ribosomal protein L32	[TP0773-TP0807 (0.5060325)]
COG0265	COG0333	OB2489	OB2489	Hypothetical conserved protein	OB1456	rpmF	50S ribosomal protein L32	[TP0773-TP0807 (0.5060325)]
COG0265	COG0333	OB1100	OB1100	Hypothetical conserved protein	OB1456	rpmF	50S ribosomal protein L32	[TP0773-TP0807 (0.5060325)]
COG0265	COG0333	OB3447	OB3447	Serine protease {UniProtKB/TrEMBL:Q8EKY5}	OB1456	rpmF	50S ribosomal protein L32	[TP0773-TP0807 (0.5060325)]
COG0802	COG0860	OB0645	OB0645	Hypothetical conserved protein	OB0195	OB0195	Germination specific N-acetylmuramoyl-L-alanine	[TP0875-TP0247 (0.90700364)]
COG0802	COG0860	OB0645	OB0645	Hypothetical conserved protein	OB3141	OB3141	Sporulation specific N-acetylmuramoyl-L-alanine	[TP0875-TP0247 (0.90700364)]
COG0802	COG0860	OB0645	OB0645	Hypothetical conserved protein	OB2022	OB2022	N-acetylmuramoyl-L-alanine amidase	[TP0875-TP0247 (0.90700364)]
COG0802	COG0860	OB0645	OB0645	Hypothetical conserved protein	OB0854	OB0854	N-acetylmuramoyl-L-alanine amidase	[TP0875-TP0247 (0.90700364)]
COG0802	COG0860	OB0645	OB0645	Hypothetical conserved protein	OB0220	OB0220	N-acetylmuramoyl-L-alanine amidase	[TP0875-TP0247 (0.90700364)]
COG0802	COG0860	OB0645	OB0645	Hypothetical conserved protein	OB3085	OB3085	N-acetylmuramoyl-L-alanine amidase	[TP0875-TP0247 (0.90700364)]
COG0265	COG1774	OB3447	OB3447	Serine protease {UniProtKB/TrEMBL:Q8EKY5}	OB0040	OB0040	Signal peptidase II {UniProtKB/TrEMBL:Q8EU49}	[TP0773-TP0046 (0.558835)]
COG0265	COG1774	OB1100	OB1100	Hypothetical conserved protein	OB0040	OB0040	Signal peptidase II {UniProtKB/TrEMBL:Q8EU49}	[TP0773-TP0046 (0.558835)]
COG0265	COG1774	OB2489	OB2489	Hypothetical conserved protein	OB0040	OB0040	Signal peptidase II {UniProtKB/TrEMBL:Q8EU49}	[TP0773-TP0046 (0.558835)]
COG0265	COG1774	OB0583	OB0583	Serine protease Do {UniProtKB/TrEMBL:Q8CXM3}	OB0040	OB0040	Signal peptidase II {UniProtKB/TrEMBL:Q8EU49}	[TP0773-TP0046 (0.558835)]
COG1536	COG1677	OB1556	OB1556	Flagellar motor switch protein	OB1554	fliE	Flagellar hook-basal body complex protein fliE	[TP0026-TP0398 (0.81876683)]
COG1344	COG1582	OB2727	OB2727	Flagellin {UniProtKB/TrEMBL:Q8EMW3}	OB1565	OB1565	Hypothetical conserved protein	[TP0659-TP0726 (0.7363138)]
COG1344	COG1582	OB2506	OB2506	Flagellar-hook associated protein 3	OB1565	OB1565	Hypothetical conserved protein	[TP0659-TP0726 (0.7363138)]
COG0820	COG2812	OB3097	OB3097	Hypothetical conserved protein	OB0029	OB0029	DNA polymerase III gamma and tau subunits	[TP0068-TP1005 (0.60435057)]
COG0771	COG1815	OB1469	murD	UDP-N-acetylmuramoylalanine--D-glutamate ligase (EC 6.3.2.9) (UDP-N- acetylmuramoyl-L-alanyl-D-glutamate synthetase) (D-glutamic acid- adding enzyme)	OB1552	OB1552	Flagellar basal-body rod protein	[TP0903-TP0396 (0.6336193)]
COG1684	COG2239	OB1573	OB1573	Flagellar biosynthetic protein fliR	OB1224	OB1224	Magnesium (Mg2+) transporter	[TP0716-TP0917 (0.5059451)]
COG0272	COG1396	OB0760	OB0760	DNA ligase {UniProtKB/TrEMBL:Q8CXK6}	OB2524	OB2524	Transcriptional regulator of	[TP0634-TP0461 (0.7134334)]
COG0272	COG1396	OB0760	OB0760	DNA ligase {UniProtKB/TrEMBL:Q8CXK6}	OB1344	OB1344	Hypothetical conserved protein	[TP0634-TP0461 (0.7134334)]
COG0577	COG0845	OB0834	OB0834	ABC transporter permease	OB2941	OB2941	Hypothetical conserved protein	[TP0963-TP0965 (0.93032813)]
COG0577	COG0845	OB0163	OB0163	Hypothetical conserved protein	OB0189	OB0189	Hypothetical conserved protein	[TP0963-TP0965 (0.93032813)]
COG0577	COG0845	OB0163	OB0163	Hypothetical conserved protein	OB2941	OB2941	Hypothetical conserved protein	[TP0963-TP0965 (0.93032813)]
COG0577	COG0845	OB0163	OB0163	Hypothetical conserved protein	OB0161	OB0161	Hypothetical conserved protein	[TP0963-TP0965 (0.93032813)]
COG0577	COG0845	OB0360	OB0360	Hypothetical conserved protein	OB0189	OB0189	Hypothetical conserved protein	[TP0963-TP0965 (0.93032813)]
COG0577	COG0845	OB0834	OB0834	ABC transporter permease	OB0161	OB0161	Hypothetical conserved protein	[TP0963-TP0965 (0.93032813)]
COG0577	COG0845	OB0360	OB0360	Hypothetical conserved protein	OB2941	OB2941	Hypothetical conserved protein	[TP0963-TP0965 (0.93032813)]
COG0577	COG0845	OB0360	OB0360	Hypothetical conserved protein	OB0161	OB0161	Hypothetical conserved protein	[TP0963-TP0965 (0.93032813)]
COG0577	COG0845	OB3138	OB3138	ABC transporter permease	OB2941	OB2941	Hypothetical conserved protein	[TP0963-TP0965 (0.93032813)]
COG0577	COG0845	OB3138	OB3138	ABC transporter permease	OB0161	OB0161	Hypothetical conserved protein	[TP0963-TP0965 (0.93032813)]
COG0577	COG0845	OB0834	OB0834	ABC transporter permease	OB0189	OB0189	Hypothetical conserved protein	[TP0963-TP0965 (0.93032813)]
COG0577	COG0845	OB3138	OB3138	ABC transporter permease	OB0189	OB0189	Hypothetical conserved protein	[TP0963-TP0965 (0.93032813)]
COG0333	COG1077	OB1456	rpmF	50S ribosomal protein L32	OB2053	OB2053	Rod shape-determining protein	[TP0807-TP0497 (0.61855906)]
COG0333	COG1077	OB1456	rpmF	50S ribosomal protein L32	OB2958	OB2958	Cell shape determining protein	[TP0807-TP0497 (0.61855906)]
COG0333	COG1077	OB1456	rpmF	50S ribosomal protein L32	OB0866	OB0866	Cell-shape determining protein	[TP0807-TP0497 (0.61855906)]
COG0234	COG1200	OB0655	groS	10 kDa chaperonin (Protein Cpn10) (groES protein)	OB1520	OB1520	ATP-dependent DNA helicase	[TP1013-TP0687 (0.84594196)]
COG0084	COG2201	OB0047	OB0047	Hypothetical conserved protein	OB1578	cheB	Chemotaxis response regulator protein-glutamate methylesterase (EC 3.1.1.61)	[TP0994-TP0631 (0.71912634)]
COG0569	COG1306	OB1662	OB1662	Hypothetical conserved protein	OB1209	OB1209	Hypothetical conserved protein	[TP0024-TP0083 (0.6871683)]
COG0569	COG1306	OB1407	OB1407	Potassium uptake protein	OB1209	OB1209	Hypothetical conserved protein	[TP0024-TP0083 (0.6871683)]
COG1121	COG1345	OB2396	OB2396	ABC transporter ATP-binding protein	OB2501	OB2501	Flagellar hook-associated protein 2	[TP0035-TP0872 (0.6931363)]
COG1121	COG1345	OB0477	OB0477	ABC transporter ATP-binding protein	OB2501	OB2501	Flagellar hook-associated protein 2	[TP0035-TP0872 (0.6931363)]
COG1121	COG1345	OB0432	OB0432	ABC transporter ATP-binding protein	OB2501	OB2501	Flagellar hook-associated protein 2	[TP0035-TP0872 (0.6931363)]
COG1671	COG2812	OB0454	OB0454	Hypothetical UPF0178 protein OB0454	OB0029	OB0029	DNA polymerase III gamma and tau subunits	[TP0845-TP1005 (0.5704539)]
COG0257	COG1253	OB0142	OB0142	50S ribosomal protein L36	OB2401	OB2401	Hypothetical conserved protein	[TP0209-TP0027 (0.74441797)]
COG0608	COG2206	OB2026	OB2026	Single-strand DNA-specific exonuclease	OB2371	OB2371	Hypothetical conserved protein	[TP0704-TP0912 (0.7469796)]
COG0608	COG2206	OB2026	OB2026	Single-strand DNA-specific exonuclease	OB0008	OB0008	Hypothetical conserved protein	[TP0704-TP0912 (0.7469796)]
COG0060	COG0681	OB1484	ileS1	Isoleucyl-tRNA synthetase 1 (EC 6.1.1.5) (Isoleucine--tRNA ligase 1) (IleRS 1)	OB1301	OB1301	Signal peptidase I {UniProtKB/TrEMBL:Q8ERK1}	[TP0452-TP0185 (0.79878455)]
COG0060	COG0681	OB0362	ileS2	Isoleucyl-tRNA synthetase 2 (EC 6.1.1.5) (Isoleucine--tRNA ligase 2) (IleRS 2)	OB1538	OB1538	Signal peptidase I {UniProtKB/TrEMBL:Q8EQZ6}	[TP0452-TP0185 (0.79878455)]
COG0060	COG0681	OB0362	ileS2	Isoleucyl-tRNA synthetase 2 (EC 6.1.1.5) (Isoleucine--tRNA ligase 2) (IleRS 2)	OB0800	OB0800	Signal peptidase {UniProtKB/TrEMBL:Q8ES43}	[TP0452-TP0185 (0.79878455)]
COG0060	COG0681	OB0362	ileS2	Isoleucyl-tRNA synthetase 2 (EC 6.1.1.5) (Isoleucine--tRNA ligase 2) (IleRS 2)	OB2526	OB2526	Signal peptidase I {UniProtKB/TrEMBL:Q8ENF7}	[TP0452-TP0185 (0.79878455)]
COG0060	COG0681	OB0362	ileS2	Isoleucyl-tRNA synthetase 2 (EC 6.1.1.5) (Isoleucine--tRNA ligase 2) (IleRS 2)	OB1180	OB1180	Signal peptidase I {UniProtKB/TrEMBL:Q8ERW7}	[TP0452-TP0185 (0.79878455)]
COG0060	COG0681	OB0362	ileS2	Isoleucyl-tRNA synthetase 2 (EC 6.1.1.5) (Isoleucine--tRNA ligase 2) (IleRS 2)	OB1390	OB1390	Signal peptidase I {UniProtKB/TrEMBL:Q8ERB6}	[TP0452-TP0185 (0.79878455)]
COG0060	COG0681	OB1484	ileS1	Isoleucyl-tRNA synthetase 1 (EC 6.1.1.5) (Isoleucine--tRNA ligase 1) (IleRS 1)	OB0800	OB0800	Signal peptidase {UniProtKB/TrEMBL:Q8ES43}	[TP0452-TP0185 (0.79878455)]
COG0060	COG0681	OB0362	ileS2	Isoleucyl-tRNA synthetase 2 (EC 6.1.1.5) (Isoleucine--tRNA ligase 2) (IleRS 2)	OB1301	OB1301	Signal peptidase I {UniProtKB/TrEMBL:Q8ERK1}	[TP0452-TP0185 (0.79878455)]
COG0060	COG0681	OB1484	ileS1	Isoleucyl-tRNA synthetase 1 (EC 6.1.1.5) (Isoleucine--tRNA ligase 1) (IleRS 1)	OB1538	OB1538	Signal peptidase I {UniProtKB/TrEMBL:Q8EQZ6}	[TP0452-TP0185 (0.79878455)]
COG0060	COG0681	OB1484	ileS1	Isoleucyl-tRNA synthetase 1 (EC 6.1.1.5) (Isoleucine--tRNA ligase 1) (IleRS 1)	OB1390	OB1390	Signal peptidase I {UniProtKB/TrEMBL:Q8ERB6}	[TP0452-TP0185 (0.79878455)]
COG0060	COG0681	OB1484	ileS1	Isoleucyl-tRNA synthetase 1 (EC 6.1.1.5) (Isoleucine--tRNA ligase 1) (IleRS 1)	OB2526	OB2526	Signal peptidase I {UniProtKB/TrEMBL:Q8ENF7}	[TP0452-TP0185 (0.79878455)]
COG0060	COG0681	OB1484	ileS1	Isoleucyl-tRNA synthetase 1 (EC 6.1.1.5) (Isoleucine--tRNA ligase 1) (IleRS 1)	OB1180	OB1180	Signal peptidase I {UniProtKB/TrEMBL:Q8ERW7}	[TP0452-TP0185 (0.79878455)]
COG0558	COG2239	OB1622	OB1622	Phosphatidylglycerophosphate synthase	OB1224	OB1224	Magnesium (Mg2+) transporter	[TP0256-TP0917 (0.6007029)]
COG1344	COG1815	OB2506	OB2506	Flagellar-hook associated protein 3	OB1552	OB1552	Flagellar basal-body rod protein	[TP0870-TP0396 (0.7209834)]
COG1344	COG1815	OB2727	OB2727	Flagellin {UniProtKB/TrEMBL:Q8EMW3}	OB1552	OB1552	Flagellar basal-body rod protein	[TP0870-TP0396 (0.7209834)]
COG0242	COG1879	OB1410	def	Peptide deformylase (EC 3.5.1.88) (PDF) (Polypeptide deformylase)	OB2572	OB2572	Ribose ABC transporter ribose-binding protein	[TP0757-TP0684 (0.80039173)]
COG0652	COG1879	OB1832	OB1832	Peptidyl-prolyl cis-trans isomerase B	OB2572	OB2572	Ribose ABC transporter ribose-binding protein	[TP0947-TP0684 (0.5775195)]
COG0652	COG1879	OB1360	OB1360	Peptidyl-prolyl cis-trans isomerase B	OB2572	OB2572	Ribose ABC transporter ribose-binding protein	[TP0947-TP0684 (0.5775195)]
COG1352	COG1815	OB1786	OB1786	Methyl-accepting chemotaxis proteins	OB1552	OB1552	Flagellar basal-body rod protein	[TP0630-TP0396 (0.7590469)]
COG1352	COG1595	OB1786	OB1786	Methyl-accepting chemotaxis proteins	OB3356	OB3356	RNA polymerase ECF-type sigma factor	[TP0630-TP0092 (0.6191048)]
COG1352	COG1595	OB1786	OB1786	Methyl-accepting chemotaxis proteins	OB1248	OB1248	RNA polymerase ECF-type sigma factor	[TP0630-TP0092 (0.6191048)]
COG1352	COG1595	OB1786	OB1786	Methyl-accepting chemotaxis proteins	OB0103	OB0103	RNA polymerase sigma-H factor	[TP0630-TP0092 (0.6191048)]
COG1352	COG1595	OB1786	OB1786	Methyl-accepting chemotaxis proteins	OB3092	OB3092	RNA polymerase ECF-type sigma factor	[TP0630-TP0092 (0.6191048)]
COG1352	COG1595	OB1786	OB1786	Methyl-accepting chemotaxis proteins	OB1298	OB1298	RNA polymerase ECF-type sigma factor	[TP0630-TP0092 (0.6191048)]
COG1352	COG1595	OB1786	OB1786	Methyl-accepting chemotaxis proteins	OB1269	OB1269	RNA polymerase ECF-type sigma factor	[TP0630-TP0092 (0.6191048)]
COG1352	COG1595	OB1786	OB1786	Methyl-accepting chemotaxis proteins	OB0209	OB0209	Sigma factor-like positive control facor	[TP0630-TP0092 (0.6191048)]
COG1352	COG1595	OB1786	OB1786	Methyl-accepting chemotaxis proteins	OB2313	OB2313	RNA polymerase ECF-type sigma factor	[TP0630-TP0092 (0.6191048)]
COG1352	COG1595	OB1786	OB1786	Methyl-accepting chemotaxis proteins	OB2660	OB2660	RNA polymerase ECF-type sigma factor	[TP0630-TP0092 (0.6191048)]
COG1352	COG1595	OB1786	OB1786	Methyl-accepting chemotaxis proteins	OB0228	OB0228	RNA polymerase ECF-type sigma factor	[TP0630-TP0092 (0.6191048)]
COG0018	COG1699	OB3015	argS	Arginyl-tRNA synthetase (EC 6.1.1.19) (Arginine--tRNA ligase) (ArgRS)	OB2504	OB2504	Hypothetical conserved protein	[TP0831-TP0658 (0.7668753)]
COG1558	COG1776	OB1553	OB1553	Flagellar basal-body rod protein	OB1580	OB1580	Inhibition of CheR-mediated methylation of MCPs	[TP0397-TP0720 (0.6910892)]
COG1558	COG1776	OB1553	OB1553	Flagellar basal-body rod protein	OB1568	OB1568	Flagellar motor switch protein	[TP0397-TP0720 (0.6910892)]
COG1344	COG4786	OB2727	OB2727	Flagellin {UniProtKB/TrEMBL:Q8EMW3}	OB2957	OB2957	Flagellar basal-body rod protein	[TP0792-TP0961 (0.7009321), TP0659-TP0961 (0.6018447)]
COG1344	COG4786	OB2506	OB2506	Flagellar-hook associated protein 3	OB1564	OB1564	Flagellar hook-basal body protein	[TP0792-TP0961 (0.7009321), TP0659-TP0961 (0.6018447)]
COG1344	COG4786	OB2727	OB2727	Flagellin {UniProtKB/TrEMBL:Q8EMW3}	OB2956	OB2956	Flagellar hook-basal body protein	[TP0792-TP0961 (0.7009321), TP0659-TP0961 (0.6018447)]
COG1344	COG4786	OB2506	OB2506	Flagellar-hook associated protein 3	OB2957	OB2957	Flagellar basal-body rod protein	[TP0792-TP0961 (0.7009321), TP0659-TP0961 (0.6018447)]
COG1344	COG4786	OB2506	OB2506	Flagellar-hook associated protein 3	OB2956	OB2956	Flagellar hook-basal body protein	[TP0792-TP0961 (0.7009321), TP0659-TP0961 (0.6018447)]
COG1344	COG4786	OB2727	OB2727	Flagellin {UniProtKB/TrEMBL:Q8EMW3}	OB1564	OB1564	Flagellar hook-basal body protein	[TP0792-TP0961 (0.7009321), TP0659-TP0961 (0.6018447)]
COG0593	COG1077	OB0001	dnaA	Chromosomal replication initiator protein dnaA	OB2053	OB2053	Rod shape-determining protein	[TP0001-TP0497 (0.678435)]
COG0593	COG1077	OB0001	dnaA	Chromosomal replication initiator protein dnaA	OB2958	OB2958	Cell shape determining protein	[TP0001-TP0497 (0.678435)]
COG0593	COG1077	OB0001	dnaA	Chromosomal replication initiator protein dnaA	OB0866	OB0866	Cell-shape determining protein	[TP0001-TP0497 (0.678435)]
COG0249	COG0357	OB1631	mutS	DNA mismatch repair protein mutS	OB3489	gidB	Methyltransferase gidB (EC 2.1.-.-) (Glucose-inhibited division protein B)	[TP0328-TP0946 (0.7367136)]
COG0658	COG1187	OB1979	OB1979	Late competence protein	OB1823	OB1823	Ribosomal large subunit pseudouridylate synthase	[TP0336-TP0459 (0.6079956)]
COG0658	COG1187	OB1979	OB1979	Late competence protein	OB2299	OB2299	16S pseudouridine synthase	[TP0336-TP0459 (0.6079956)]
COG0465	COG0465	OB0079	OB0079	Cell division protein {UniProtKB/TrEMBL:Q8CXP6}	OB0079	OB0079	Cell division protein {UniProtKB/TrEMBL:Q8CXP6}	[TP0330-TP0330 (0.73856413)]
COG1558	COG1792	OB1553	OB1553	Flagellar basal-body rod protein	OB2052	OB2052	Cell shape determining protein	[TP0397-TP0498 (0.58822864)]
COG0592	COG1344	OB0002	OB0002	DNA-directed DNA polymerase III beta chain	OB2506	OB2506	Flagellar-hook associated protein 3	[TP0002-TP0659 (0.6618167)]
COG0592	COG1344	OB0002	OB0002	DNA-directed DNA polymerase III beta chain	OB2727	OB2727	Flagellin {UniProtKB/TrEMBL:Q8EMW3}	[TP0002-TP0659 (0.6618167)]
COG0860	COG1192	OB0195	OB0195	Germination specific N-acetylmuramoyl-L-alanine	OB3487	OB3487	Sporulation initiation inhibitor	[TP0247-TP0272 (0.7527567)]
COG0860	COG1192	OB0854	OB0854	N-acetylmuramoyl-L-alanine amidase	OB3487	OB3487	Sporulation initiation inhibitor	[TP0247-TP0272 (0.7527567)]
COG0860	COG1192	OB3085	OB3085	N-acetylmuramoyl-L-alanine amidase	OB3487	OB3487	Sporulation initiation inhibitor	[TP0247-TP0272 (0.7527567)]
COG0860	COG1192	OB2022	OB2022	N-acetylmuramoyl-L-alanine amidase	OB3487	OB3487	Sporulation initiation inhibitor	[TP0247-TP0272 (0.7527567)]
COG0860	COG1192	OB3141	OB3141	Sporulation specific N-acetylmuramoyl-L-alanine	OB3487	OB3487	Sporulation initiation inhibitor	[TP0247-TP0272 (0.7527567)]
COG0860	COG1192	OB0220	OB0220	N-acetylmuramoyl-L-alanine amidase	OB3487	OB3487	Sporulation initiation inhibitor	[TP0247-TP0272 (0.7527567)]
COG0242	COG0272	OB1410	def	Peptide deformylase (EC 3.5.1.88) (PDF) (Polypeptide deformylase)	OB0760	OB0760	DNA ligase {UniProtKB/TrEMBL:Q8CXK6}	[TP0757-TP0634 (0.68197167)]
COG0187	COG0358	OB1693	OB1693	DNA topoisomerase IV subunit B	OB1945	OB1945	DNA primase {UniProtKB/TrEMBL:Q8EPY5}	[TP1006-TP0492 (0.55112576)]
COG0187	COG0358	OB0006	OB0006	DNA gyrase subunit B {UniProtKB/TrEMBL:Q8EU83}	OB1945	OB1945	DNA primase {UniProtKB/TrEMBL:Q8EPY5}	[TP1006-TP0492 (0.55112576)]
COG0301	COG0514	OB2198	thiI	Probable thiamine biosynthesis protein thiI	OB3041	OB3041	ATP-dependent DNA helicase	[TP0559-TP0103 (0.6411465)]
COG0301	COG0514	OB2198	thiI	Probable thiamine biosynthesis protein thiI	OB1814	OB1814	ATP-dependent DNA helicase	[TP0559-TP0103 (0.6411465)]
COG0223	COG1551	OB1506	fmt	Methionyl-tRNA formyltransferase (EC 2.1.2.9)	OB2503	csrA	Carbon storage regulator homolog	[TP0756-TP0657 (0.72355264)]
COG0237	COG0552	OB2161	coaE	Dephospho-CoA kinase (EC 2.7.1.24) (Dephosphocoenzyme A kinase)	OB1529	OB1529	Signal recognition particle	[TP0296-TP0578 (0.7885255)]
COG0080	COG0265	OB0107	rplK	50S ribosomal protein L11	OB2489	OB2489	Hypothetical conserved protein	[TP0237-TP0773 (0.6164146)]
COG0080	COG0265	OB0107	rplK	50S ribosomal protein L11	OB3447	OB3447	Serine protease {UniProtKB/TrEMBL:Q8EKY5}	[TP0237-TP0773 (0.6164146)]
COG0080	COG0265	OB0107	rplK	50S ribosomal protein L11	OB1100	OB1100	Hypothetical conserved protein	[TP0237-TP0773 (0.6164146)]
COG0080	COG0265	OB0107	rplK	50S ribosomal protein L11	OB0583	OB0583	Serine protease Do {UniProtKB/TrEMBL:Q8CXM3}	[TP0237-TP0773 (0.6164146)]
COG0783	COG1079	OB1633	OB1633	Metalloregulation DNA-binding stress protein	OB3385	OB3385	Sugar ABC transporter permease	[TP1038-TP0302 (0.79878455)]
COG2812	COG2812	OB0029	OB0029	DNA polymerase III gamma and tau subunits	OB0029	OB0029	DNA polymerase III gamma and tau subunits	[TP1005-TP1005 (0.52391654)]
COG1466	COG1847	OB1977	OB1977	Hypothetical conserved protein	OB3493	OB3493	SpoIIIJ-associated protein	[TP0588-TP0948 (0.74372905)]
COG0223	COG0234	OB1506	fmt	Methionyl-tRNA formyltransferase (EC 2.1.2.9)	OB0655	groS	10 kDa chaperonin (Protein Cpn10) (groES protein)	[TP0756-TP1013 (0.64276713)]
COG0036	COG1653	OB1511	OB1511	Ribulose-phosphate 3-epimerase	OB3474	OB3474	ABC transporter substrate-binding protein	[TP0945-TP0074 (0.654426)]
COG0036	COG1653	OB1511	OB1511	Ribulose-phosphate 3-epimerase	OB0774	OB0774	Sugar ABC transporter sugar-binding protein	[TP0945-TP0074 (0.654426)]
COG0036	COG1653	OB1511	OB1511	Ribulose-phosphate 3-epimerase	OB3123	OB3123	Sugar ABC transporter sugar-binding protein	[TP0945-TP0074 (0.654426)]
COG0036	COG1653	OB1511	OB1511	Ribulose-phosphate 3-epimerase	OB2570	OB2570	Multiple sugar-binding transport system multiple	[TP0945-TP0074 (0.654426)]
COG0036	COG1653	OB1511	OB1511	Ribulose-phosphate 3-epimerase	OB2091	OB2091	Hypothetical conserved protein	[TP0945-TP0074 (0.654426)]
COG0036	COG1653	OB1511	OB1511	Ribulose-phosphate 3-epimerase	OB2554	OB2554	Sugar ABC transporter sugar-binding protein	[TP0945-TP0074 (0.654426)]
COG0036	COG1653	OB1511	OB1511	Ribulose-phosphate 3-epimerase	OB3424	OB3424	Hypothetical conserved protein	[TP0945-TP0074 (0.654426)]
COG0036	COG1653	OB1511	OB1511	Ribulose-phosphate 3-epimerase	OB3210	OB3210	Hypothetical protein OB3210	[TP0945-TP0074 (0.654426)]
COG0357	COG0459	OB3489	gidB	Methyltransferase gidB (EC 2.1.-.-) (Glucose-inhibited division protein B)	OB0656	groL	60 kDa chaperonin (Protein Cpn60) (groEL protein)	[TP0946-TP0030 (0.68326145)]
COG0345	COG1774	OB0013	OB0013	Pyrroline-5-carboxylate reductase	OB0040	OB0040	Signal peptidase II {UniProtKB/TrEMBL:Q8EU49}	[TP0797-TP0046 (0.6414869)]
COG0223	COG0242	OB1506	fmt	Methionyl-tRNA formyltransferase (EC 2.1.2.9)	OB1410	def	Peptide deformylase (EC 3.5.1.88) (PDF) (Polypeptide deformylase)	[TP0756-TP0757 (0.8300303)]
COG0233	COG0359	OB1589	frr	Ribosome recycling factor (Ribosome-releasing factor) (RRF)	OB3461	rplI	50S ribosomal protein L9	[TP0604-TP0060 (0.5105792)]
COG0012	COG0457	OB3480	OB3480	GTP-binding protein {UniProtKB/TrEMBL:Q8EKV3}	OB2470	OB2470	Hypothetical conserved protein	[TP0124-TP0067 (0.81355333)]
COG0012	COG0457	OB3480	OB3480	GTP-binding protein {UniProtKB/TrEMBL:Q8EKV3}	OB2013	OB2013	Hypothetical conserved protein	[TP0124-TP0067 (0.81355333)]
COG0012	COG0457	OB3480	OB3480	GTP-binding protein {UniProtKB/TrEMBL:Q8EKV3}	OB1779	OB1779	Hypothetical conserved protein	[TP0124-TP0067 (0.81355333)]
COG0012	COG0457	OB3480	OB3480	GTP-binding protein {UniProtKB/TrEMBL:Q8EKV3}	OB0762	OB0762	Transcriptional activator	[TP0124-TP0067 (0.81355333)]
COG0012	COG0457	OB3480	OB3480	GTP-binding protein {UniProtKB/TrEMBL:Q8EKV3}	OB2597	OB2597	Transcriptional activator	[TP0124-TP0067 (0.81355333)]
COG0459	COG1582	OB0656	groL	60 kDa chaperonin (Protein Cpn60) (groEL protein)	OB1565	OB1565	Hypothetical conserved protein	[TP0030-TP0726 (0.7487338)]
COG0265	COG0492	OB1100	OB1100	Hypothetical conserved protein	OB2351	OB2351	Thioredoxin reductase {UniProtKB/TrEMBL:Q8ENX4}	[TP0773-TP0814 (0.6926654)]
COG0265	COG0492	OB0583	OB0583	Serine protease Do {UniProtKB/TrEMBL:Q8CXM3}	OB2469	OB2469	Thioredoxin reductase {UniProtKB/TrEMBL:Q8CX98}	[TP0773-TP0814 (0.6926654)]
COG0265	COG0492	OB2489	OB2489	Hypothetical conserved protein	OB0321	OB0321	Pyridine nucleotide-disulfide oxidoreductase	[TP0773-TP0814 (0.6926654)]
COG0265	COG0492	OB0583	OB0583	Serine protease Do {UniProtKB/TrEMBL:Q8CXM3}	OB1809	OB1809	Hypothetical conserved protein	[TP0773-TP0814 (0.6926654)]
COG0265	COG0492	OB3447	OB3447	Serine protease {UniProtKB/TrEMBL:Q8EKY5}	OB2469	OB2469	Thioredoxin reductase {UniProtKB/TrEMBL:Q8CX98}	[TP0773-TP0814 (0.6926654)]
COG0265	COG0492	OB3447	OB3447	Serine protease {UniProtKB/TrEMBL:Q8EKY5}	OB0186	OB0186	Thioredoxin reductase {UniProtKB/TrEMBL:Q8ETS1}	[TP0773-TP0814 (0.6926654)]
COG0265	COG0492	OB2489	OB2489	Hypothetical conserved protein	OB0186	OB0186	Thioredoxin reductase {UniProtKB/TrEMBL:Q8ETS1}	[TP0773-TP0814 (0.6926654)]
COG0265	COG0492	OB2489	OB2489	Hypothetical conserved protein	OB2351	OB2351	Thioredoxin reductase {UniProtKB/TrEMBL:Q8ENX4}	[TP0773-TP0814 (0.6926654)]
COG0265	COG0492	OB0583	OB0583	Serine protease Do {UniProtKB/TrEMBL:Q8CXM3}	OB0322	OB0322	Pyridine nucleotide-disulfide oxidoreductase	[TP0773-TP0814 (0.6926654)]
COG0265	COG0492	OB3447	OB3447	Serine protease {UniProtKB/TrEMBL:Q8EKY5}	OB2351	OB2351	Thioredoxin reductase {UniProtKB/TrEMBL:Q8ENX4}	[TP0773-TP0814 (0.6926654)]
COG0265	COG0492	OB1100	OB1100	Hypothetical conserved protein	OB0322	OB0322	Pyridine nucleotide-disulfide oxidoreductase	[TP0773-TP0814 (0.6926654)]
COG0265	COG0492	OB2489	OB2489	Hypothetical conserved protein	OB2469	OB2469	Thioredoxin reductase {UniProtKB/TrEMBL:Q8CX98}	[TP0773-TP0814 (0.6926654)]
COG0265	COG0492	OB3447	OB3447	Serine protease {UniProtKB/TrEMBL:Q8EKY5}	OB0322	OB0322	Pyridine nucleotide-disulfide oxidoreductase	[TP0773-TP0814 (0.6926654)]
COG0265	COG0492	OB0583	OB0583	Serine protease Do {UniProtKB/TrEMBL:Q8CXM3}	OB2351	OB2351	Thioredoxin reductase {UniProtKB/TrEMBL:Q8ENX4}	[TP0773-TP0814 (0.6926654)]
COG0265	COG0492	OB0583	OB0583	Serine protease Do {UniProtKB/TrEMBL:Q8CXM3}	OB0186	OB0186	Thioredoxin reductase {UniProtKB/TrEMBL:Q8ETS1}	[TP0773-TP0814 (0.6926654)]
COG0265	COG0492	OB0583	OB0583	Serine protease Do {UniProtKB/TrEMBL:Q8CXM3}	OB0321	OB0321	Pyridine nucleotide-disulfide oxidoreductase	[TP0773-TP0814 (0.6926654)]
COG0265	COG0492	OB2489	OB2489	Hypothetical conserved protein	OB0322	OB0322	Pyridine nucleotide-disulfide oxidoreductase	[TP0773-TP0814 (0.6926654)]
COG0265	COG0492	OB1100	OB1100	Hypothetical conserved protein	OB1809	OB1809	Hypothetical conserved protein	[TP0773-TP0814 (0.6926654)]
COG0265	COG0492	OB1100	OB1100	Hypothetical conserved protein	OB0186	OB0186	Thioredoxin reductase {UniProtKB/TrEMBL:Q8ETS1}	[TP0773-TP0814 (0.6926654)]
COG0265	COG0492	OB1100	OB1100	Hypothetical conserved protein	OB0321	OB0321	Pyridine nucleotide-disulfide oxidoreductase	[TP0773-TP0814 (0.6926654)]
COG0265	COG0492	OB3447	OB3447	Serine protease {UniProtKB/TrEMBL:Q8EKY5}	OB1809	OB1809	Hypothetical conserved protein	[TP0773-TP0814 (0.6926654)]
COG0265	COG0492	OB2489	OB2489	Hypothetical conserved protein	OB1809	OB1809	Hypothetical conserved protein	[TP0773-TP0814 (0.6926654)]
COG0265	COG0492	OB1100	OB1100	Hypothetical conserved protein	OB2469	OB2469	Thioredoxin reductase {UniProtKB/TrEMBL:Q8CX98}	[TP0773-TP0814 (0.6926654)]
COG0265	COG0492	OB3447	OB3447	Serine protease {UniProtKB/TrEMBL:Q8EKY5}	OB0321	OB0321	Pyridine nucleotide-disulfide oxidoreductase	[TP0773-TP0814 (0.6926654)]
COG0495	COG1480	OB2307	leuS	Leucyl-tRNA synthetase (EC 6.1.1.4) (Leucine--tRNA ligase) (LeuRS)	OB1954	OB1954	Hypothetical conserved protein	[TP0586-TP0651 (0.5087635)]
COG1377	COG2239	OB1574	OB1574	Flagella-associated protein	OB1224	OB1224	Magnesium (Mg2+) transporter	[TP0715-TP0917 (0.53720385)]
COG1321	COG1774	OB1900	mntR	Transcriptional regulator mntR (Manganese transport regulator)	OB0040	OB0040	Signal peptidase II {UniProtKB/TrEMBL:Q8EU49}	[TP0167-TP0046 (0.67547834)]
COG0124	COG0608	OB2020	hisS	Histidyl-tRNA synthetase (EC 6.1.1.21) (Histidine--tRNA ligase) (HisRS)	OB2026	OB2026	Single-strand DNA-specific exonuclease	[TP0641-TP0704 (0.75894904)]
COG0465	COG0772	OB0079	OB0079	Cell division protein {UniProtKB/TrEMBL:Q8CXP6}	OB0649	OB0649	Cell-division protein {UniProtKB/TrEMBL:Q8ESI5}	[TP0330-TP0387 (0.8016956)]
COG0465	COG0772	OB0079	OB0079	Cell division protein {UniProtKB/TrEMBL:Q8CXP6}	OB1470	OB1470	Stage V sporulation protein E	[TP0330-TP0387 (0.8016956)]
COG0465	COG0772	OB0079	OB0079	Cell division protein {UniProtKB/TrEMBL:Q8CXP6}	OB1429	OB1429	Stage V sporulation protein E	[TP0330-TP0387 (0.8016956)]
COG0457	COG1426	OB2470	OB2470	Hypothetical conserved protein	OB1621	OB1621	Hypothetical conserved protein	[TP0268-TP0334 (0.739808)]
COG0457	COG1426	OB0762	OB0762	Transcriptional activator	OB1621	OB1621	Hypothetical conserved protein	[TP0268-TP0334 (0.739808)]
COG0457	COG1426	OB1779	OB1779	Hypothetical conserved protein	OB1621	OB1621	Hypothetical conserved protein	[TP0268-TP0334 (0.739808)]
COG0457	COG1426	OB2597	OB2597	Transcriptional activator	OB1621	OB1621	Hypothetical conserved protein	[TP0268-TP0334 (0.739808)]
COG0457	COG1426	OB2013	OB2013	Hypothetical conserved protein	OB1621	OB1621	Hypothetical conserved protein	[TP0268-TP0334 (0.739808)]
COG1196	COG5401	OB1528	OB1528	Chromosome segregation SMC protein	OB2107	OB2107	Germination (Cortex hydrolysis) and sporulation	[TP0367-TP0832 (0.50839365)]
COG0192	COG0217	OB2314	metK	S-adenosylmethionine synthetase (EC 2.5.1.6) (Methionine adenosyltransferase) (AdoMet synthetase) (MAT)	OB2038	OB2038	Hypothetical UPF0082 protein OB2038	[TP0794-TP0474 (0.71912634)]
COG0201	COG2239	OB0139	OB0139	Preprotein translocase secY subunit	OB1224	OB1224	Magnesium (Mg2+) transporter	[TP0208-TP0917 (0.5527395)]
COG0092	COG0301	OB0125	rpsC	30S ribosomal protein S3	OB2198	thiI	Probable thiamine biosynthesis protein thiI	[TP0195-TP0559 (0.66944)]
COG0860	COG1214	OB3085	OB3085	N-acetylmuramoyl-L-alanine amidase	OB0646	OB0646	Glycoprotein endopeptidase	[TP0247-TP0876 (0.6334264)]
COG0860	COG1214	OB0854	OB0854	N-acetylmuramoyl-L-alanine amidase	OB0646	OB0646	Glycoprotein endopeptidase	[TP0247-TP0876 (0.6334264)]
COG0860	COG1214	OB2022	OB2022	N-acetylmuramoyl-L-alanine amidase	OB0646	OB0646	Glycoprotein endopeptidase	[TP0247-TP0876 (0.6334264)]
COG0860	COG1214	OB0220	OB0220	N-acetylmuramoyl-L-alanine amidase	OB0646	OB0646	Glycoprotein endopeptidase	[TP0247-TP0876 (0.6334264)]
COG0860	COG1214	OB3141	OB3141	Sporulation specific N-acetylmuramoyl-L-alanine	OB0646	OB0646	Glycoprotein endopeptidase	[TP0247-TP0876 (0.6334264)]
COG0860	COG1214	OB0195	OB0195	Germination specific N-acetylmuramoyl-L-alanine	OB0646	OB0646	Glycoprotein endopeptidase	[TP0247-TP0876 (0.6334264)]
COG0544	COG1418	OB2078	tig	Trigger factor {UniProtKB/Swiss-Prot:Q8CXB7}	OB1625	OB1625	UPF0144 protein OB1625	[TP0506-TP1018 (0.7668753)]
COG0544	COG1418	OB2078	tig	Trigger factor {UniProtKB/Swiss-Prot:Q8CXB7}	OB0529	OB0529	Hypothetical conserved protein	[TP0506-TP1018 (0.7668753)]
COG0544	COG1418	OB2078	tig	Trigger factor {UniProtKB/Swiss-Prot:Q8CXB7}	OB1742	OB1742	Hypothetical conserved protein	[TP0506-TP1018 (0.7668753)]
COG0477	COG0845	OB0361	OB0361	Hypothetical conserved protein	OB2941	OB2941	Hypothetical conserved protein	[TP0840-TP0965 (0.8653204)]
COG0477	COG0845	OB0402	OB0402	Macrolide efflux protein	OB2941	OB2941	Hypothetical conserved protein	[TP0840-TP0965 (0.8653204)]
COG0477	COG0845	OB0724	OB0724	Hypothetical conserved protein	OB0161	OB0161	Hypothetical conserved protein	[TP0840-TP0965 (0.8653204)]
COG0477	COG0845	OB2769	OB2769	Multidrug resistance protein	OB0161	OB0161	Hypothetical conserved protein	[TP0840-TP0965 (0.8653204)]
COG0477	COG0845	OB3076	OB3076	Antibiotic resistance protein	OB0189	OB0189	Hypothetical conserved protein	[TP0840-TP0965 (0.8653204)]
COG0477	COG0845	OB0960	OB0960	Multidrug resistance protein	OB2941	OB2941	Hypothetical conserved protein	[TP0840-TP0965 (0.8653204)]
COG0477	COG0845	OB3168	OB3168	Hypothetical conserved protein	OB2941	OB2941	Hypothetical conserved protein	[TP0840-TP0965 (0.8653204)]
COG0477	COG0845	OB0402	OB0402	Macrolide efflux protein	OB0189	OB0189	Hypothetical conserved protein	[TP0840-TP0965 (0.8653204)]
COG0477	COG0845	OB0724	OB0724	Hypothetical conserved protein	OB2941	OB2941	Hypothetical conserved protein	[TP0840-TP0965 (0.8653204)]
COG0477	COG0845	OB1706	OB1706	Multidrug resistance protein	OB0189	OB0189	Hypothetical conserved protein	[TP0840-TP0965 (0.8653204)]
COG0477	COG0845	OB0361	OB0361	Hypothetical conserved protein	OB0189	OB0189	Hypothetical conserved protein	[TP0840-TP0965 (0.8653204)]
COG0477	COG0845	OB3058	OB3058	Multidrug resistance protein	OB0189	OB0189	Hypothetical conserved protein	[TP0840-TP0965 (0.8653204)]
COG0477	COG0845	OB2769	OB2769	Multidrug resistance protein	OB2941	OB2941	Hypothetical conserved protein	[TP0840-TP0965 (0.8653204)]
COG0477	COG0845	OB2796	OB2796	Hypothetical conserved protein	OB0189	OB0189	Hypothetical conserved protein	[TP0840-TP0965 (0.8653204)]
COG0477	COG0845	OB0072	OB0072	Multidrug resistance protein	OB0161	OB0161	Hypothetical conserved protein	[TP0840-TP0965 (0.8653204)]
COG0477	COG0845	OB1197	OB1197	Antibiotic resistance protein	OB0161	OB0161	Hypothetical conserved protein	[TP0840-TP0965 (0.8653204)]
COG0477	COG0845	OB1197	OB1197	Antibiotic resistance protein	OB0189	OB0189	Hypothetical conserved protein	[TP0840-TP0965 (0.8653204)]
COG0477	COG0845	OB3058	OB3058	Multidrug resistance protein	OB0161	OB0161	Hypothetical conserved protein	[TP0840-TP0965 (0.8653204)]
COG0477	COG0845	OB2541	OB2541	Hypothetical conserved protein	OB0189	OB0189	Hypothetical conserved protein	[TP0840-TP0965 (0.8653204)]
COG0477	COG0845	OB0488	OB0488	Multidrug resistance protein	OB0161	OB0161	Hypothetical conserved protein	[TP0840-TP0965 (0.8653204)]
COG0477	COG0845	OB0017	OB0017	Bicyclomycin resistance protein	OB0189	OB0189	Hypothetical conserved protein	[TP0840-TP0965 (0.8653204)]
COG0477	COG0845	OB0072	OB0072	Multidrug resistance protein	OB2941	OB2941	Hypothetical conserved protein	[TP0840-TP0965 (0.8653204)]
COG0477	COG0845	OB2657	OB2657	Hypothetical conserved protein	OB0161	OB0161	Hypothetical conserved protein	[TP0840-TP0965 (0.8653204)]
COG0477	COG0845	OB0960	OB0960	Multidrug resistance protein	OB0189	OB0189	Hypothetical conserved protein	[TP0840-TP0965 (0.8653204)]
COG0477	COG0845	OB1039	OB1039	Multidrug resistance protein	OB0189	OB0189	Hypothetical conserved protein	[TP0840-TP0965 (0.8653204)]
COG0477	COG0845	OB2796	OB2796	Hypothetical conserved protein	OB2941	OB2941	Hypothetical conserved protein	[TP0840-TP0965 (0.8653204)]
COG0477	COG0845	OB1039	OB1039	Multidrug resistance protein	OB2941	OB2941	Hypothetical conserved protein	[TP0840-TP0965 (0.8653204)]
COG0477	COG0845	OB3168	OB3168	Hypothetical conserved protein	OB0189	OB0189	Hypothetical conserved protein	[TP0840-TP0965 (0.8653204)]
COG0477	COG0845	OB1706	OB1706	Multidrug resistance protein	OB0161	OB0161	Hypothetical conserved protein	[TP0840-TP0965 (0.8653204)]
COG0477	COG0845	OB2796	OB2796	Hypothetical conserved protein	OB0161	OB0161	Hypothetical conserved protein	[TP0840-TP0965 (0.8653204)]
COG0477	COG0845	OB0017	OB0017	Bicyclomycin resistance protein	OB0161	OB0161	Hypothetical conserved protein	[TP0840-TP0965 (0.8653204)]
COG0477	COG0845	OB3058	OB3058	Multidrug resistance protein	OB2941	OB2941	Hypothetical conserved protein	[TP0840-TP0965 (0.8653204)]
COG0477	COG0845	OB0494	OB0494	Inositol transport protein	OB0161	OB0161	Hypothetical conserved protein	[TP0840-TP0965 (0.8653204)]
COG0477	COG0845	OB0960	OB0960	Multidrug resistance protein	OB0161	OB0161	Hypothetical conserved protein	[TP0840-TP0965 (0.8653204)]
COG0477	COG0845	OB0494	OB0494	Inositol transport protein	OB2941	OB2941	Hypothetical conserved protein	[TP0840-TP0965 (0.8653204)]
COG0477	COG0845	OB3168	OB3168	Hypothetical conserved protein	OB0161	OB0161	Hypothetical conserved protein	[TP0840-TP0965 (0.8653204)]
COG0477	COG0845	OB1197	OB1197	Antibiotic resistance protein	OB2941	OB2941	Hypothetical conserved protein	[TP0840-TP0965 (0.8653204)]
COG0477	COG0845	OB0488	OB0488	Multidrug resistance protein	OB2941	OB2941	Hypothetical conserved protein	[TP0840-TP0965 (0.8653204)]
COG0477	COG0845	OB1706	OB1706	Multidrug resistance protein	OB2941	OB2941	Hypothetical conserved protein	[TP0840-TP0965 (0.8653204)]
COG0477	COG0845	OB0724	OB0724	Hypothetical conserved protein	OB0189	OB0189	Hypothetical conserved protein	[TP0840-TP0965 (0.8653204)]
COG0477	COG0845	OB0494	OB0494	Inositol transport protein	OB0189	OB0189	Hypothetical conserved protein	[TP0840-TP0965 (0.8653204)]
COG0477	COG0845	OB1039	OB1039	Multidrug resistance protein	OB0161	OB0161	Hypothetical conserved protein	[TP0840-TP0965 (0.8653204)]
COG0477	COG0845	OB0402	OB0402	Macrolide efflux protein	OB0161	OB0161	Hypothetical conserved protein	[TP0840-TP0965 (0.8653204)]
COG0477	COG0845	OB3076	OB3076	Antibiotic resistance protein	OB2941	OB2941	Hypothetical conserved protein	[TP0840-TP0965 (0.8653204)]
COG0477	COG0845	OB2541	OB2541	Hypothetical conserved protein	OB0161	OB0161	Hypothetical conserved protein	[TP0840-TP0965 (0.8653204)]
COG0477	COG0845	OB0017	OB0017	Bicyclomycin resistance protein	OB2941	OB2941	Hypothetical conserved protein	[TP0840-TP0965 (0.8653204)]
COG0477	COG0845	OB0072	OB0072	Multidrug resistance protein	OB0189	OB0189	Hypothetical conserved protein	[TP0840-TP0965 (0.8653204)]
COG0477	COG0845	OB2657	OB2657	Hypothetical conserved protein	OB0189	OB0189	Hypothetical conserved protein	[TP0840-TP0965 (0.8653204)]
COG0477	COG0845	OB0488	OB0488	Multidrug resistance protein	OB0189	OB0189	Hypothetical conserved protein	[TP0840-TP0965 (0.8653204)]
COG0477	COG0845	OB2541	OB2541	Hypothetical conserved protein	OB2941	OB2941	Hypothetical conserved protein	[TP0840-TP0965 (0.8653204)]
COG0477	COG0845	OB0361	OB0361	Hypothetical conserved protein	OB0161	OB0161	Hypothetical conserved protein	[TP0840-TP0965 (0.8653204)]
COG0477	COG0845	OB2657	OB2657	Hypothetical conserved protein	OB2941	OB2941	Hypothetical conserved protein	[TP0840-TP0965 (0.8653204)]
COG0477	COG0845	OB2769	OB2769	Multidrug resistance protein	OB0189	OB0189	Hypothetical conserved protein	[TP0840-TP0965 (0.8653204)]
COG0477	COG0845	OB3076	OB3076	Antibiotic resistance protein	OB0161	OB0161	Hypothetical conserved protein	[TP0840-TP0965 (0.8653204)]
COG0305	COG2812	OB3460	OB3460	Replicative DNA helicase	OB0029	OB0029	DNA polymerase III gamma and tau subunits	[TP0058-TP1005 (0.7130585)]
COG0188	COG0526	OB1694	OB1694	DNA topoisomerase IV subunit A	OB1164	OB1164	Hypothetical conserved protein	[TP0005-TP0100 (0.7885434)]
COG0188	COG0526	OB0007	OB0007	DNA gyrase subunit A {UniProtKB/TrEMBL:Q8EU82}	OB0275	OB0275	Thioredoxin {UniProtKB/TrEMBL:Q8ETI6}	[TP0005-TP0100 (0.7885434)]
COG0188	COG0526	OB1694	OB1694	DNA topoisomerase IV subunit A	OB0593	OB0593	Thioredoxin {UniProtKB/TrEMBL:Q8ESN3}	[TP0005-TP0100 (0.7885434)]
COG0188	COG0526	OB0007	OB0007	DNA gyrase subunit A {UniProtKB/TrEMBL:Q8EU82}	OB2235	OB2235	Thioredoxin {UniProtKB/TrEMBL:Q8EP81}	[TP0005-TP0100 (0.7885434)]
COG0188	COG0526	OB0007	OB0007	DNA gyrase subunit A {UniProtKB/TrEMBL:Q8EU82}	OB0593	OB0593	Thioredoxin {UniProtKB/TrEMBL:Q8ESN3}	[TP0005-TP0100 (0.7885434)]
COG0188	COG0526	OB1694	OB1694	DNA topoisomerase IV subunit A	OB1682	OB1682	Cytochrome c biogenesis	[TP0005-TP0100 (0.7885434)]
COG0188	COG0526	OB0007	OB0007	DNA gyrase subunit A {UniProtKB/TrEMBL:Q8EU82}	OB1164	OB1164	Hypothetical conserved protein	[TP0005-TP0100 (0.7885434)]
COG0188	COG0526	OB1694	OB1694	DNA topoisomerase IV subunit A	OB2235	OB2235	Thioredoxin {UniProtKB/TrEMBL:Q8EP81}	[TP0005-TP0100 (0.7885434)]
COG0188	COG0526	OB0007	OB0007	DNA gyrase subunit A {UniProtKB/TrEMBL:Q8EU82}	OB1822	resA	Thiol-disulfide oxidoreductase resA	[TP0005-TP0100 (0.7885434)]
COG0188	COG0526	OB1694	OB1694	DNA topoisomerase IV subunit A	OB1404	OB1404	Hypothetical conserved protein	[TP0005-TP0100 (0.7885434)]
COG0188	COG0526	OB0007	OB0007	DNA gyrase subunit A {UniProtKB/TrEMBL:Q8EU82}	OB1682	OB1682	Cytochrome c biogenesis	[TP0005-TP0100 (0.7885434)]
COG0188	COG0526	OB0007	OB0007	DNA gyrase subunit A {UniProtKB/TrEMBL:Q8EU82}	OB2117	OB2117	Thioredoxin {UniProtKB/TrEMBL:Q8EPI6}	[TP0005-TP0100 (0.7885434)]
COG0188	COG0526	OB1694	OB1694	DNA topoisomerase IV subunit A	OB0852	OB0852	Cytochrome c biogenesis	[TP0005-TP0100 (0.7885434)]
COG0188	COG0526	OB1694	OB1694	DNA topoisomerase IV subunit A	OB0275	OB0275	Thioredoxin {UniProtKB/TrEMBL:Q8ETI6}	[TP0005-TP0100 (0.7885434)]
COG0188	COG0526	OB0007	OB0007	DNA gyrase subunit A {UniProtKB/TrEMBL:Q8EU82}	OB0852	OB0852	Cytochrome c biogenesis	[TP0005-TP0100 (0.7885434)]
COG0188	COG0526	OB1694	OB1694	DNA topoisomerase IV subunit A	OB2117	OB2117	Thioredoxin {UniProtKB/TrEMBL:Q8EPI6}	[TP0005-TP0100 (0.7885434)]
COG0188	COG0526	OB0007	OB0007	DNA gyrase subunit A {UniProtKB/TrEMBL:Q8EU82}	OB1404	OB1404	Hypothetical conserved protein	[TP0005-TP0100 (0.7885434)]
COG0188	COG0526	OB1694	OB1694	DNA topoisomerase IV subunit A	OB1822	resA	Thiol-disulfide oxidoreductase resA	[TP0005-TP0100 (0.7885434)]
COG0526	COG0771	OB1822	resA	Thiol-disulfide oxidoreductase resA	OB1469	murD	UDP-N-acetylmuramoylalanine--D-glutamate ligase (EC 6.3.2.9) (UDP-N- acetylmuramoyl-L-alanyl-D-glutamate synthetase) (D-glutamic acid- adding enzyme)	[TP0100-TP0903 (0.59509045)]
COG0526	COG0771	OB1404	OB1404	Hypothetical conserved protein	OB1469	murD	UDP-N-acetylmuramoylalanine--D-glutamate ligase (EC 6.3.2.9) (UDP-N- acetylmuramoyl-L-alanyl-D-glutamate synthetase) (D-glutamic acid- adding enzyme)	[TP0100-TP0903 (0.59509045)]
COG0526	COG0771	OB0852	OB0852	Cytochrome c biogenesis	OB1469	murD	UDP-N-acetylmuramoylalanine--D-glutamate ligase (EC 6.3.2.9) (UDP-N- acetylmuramoyl-L-alanyl-D-glutamate synthetase) (D-glutamic acid- adding enzyme)	[TP0100-TP0903 (0.59509045)]
COG0526	COG0771	OB2117	OB2117	Thioredoxin {UniProtKB/TrEMBL:Q8EPI6}	OB1469	murD	UDP-N-acetylmuramoylalanine--D-glutamate ligase (EC 6.3.2.9) (UDP-N- acetylmuramoyl-L-alanyl-D-glutamate synthetase) (D-glutamic acid- adding enzyme)	[TP0100-TP0903 (0.59509045)]
COG0526	COG0771	OB1682	OB1682	Cytochrome c biogenesis	OB1469	murD	UDP-N-acetylmuramoylalanine--D-glutamate ligase (EC 6.3.2.9) (UDP-N- acetylmuramoyl-L-alanyl-D-glutamate synthetase) (D-glutamic acid- adding enzyme)	[TP0100-TP0903 (0.59509045)]
COG0526	COG0771	OB2235	OB2235	Thioredoxin {UniProtKB/TrEMBL:Q8EP81}	OB1469	murD	UDP-N-acetylmuramoylalanine--D-glutamate ligase (EC 6.3.2.9) (UDP-N- acetylmuramoyl-L-alanyl-D-glutamate synthetase) (D-glutamic acid- adding enzyme)	[TP0100-TP0903 (0.59509045)]
COG0526	COG0771	OB0593	OB0593	Thioredoxin {UniProtKB/TrEMBL:Q8ESN3}	OB1469	murD	UDP-N-acetylmuramoylalanine--D-glutamate ligase (EC 6.3.2.9) (UDP-N- acetylmuramoyl-L-alanyl-D-glutamate synthetase) (D-glutamic acid- adding enzyme)	[TP0100-TP0903 (0.59509045)]
COG0526	COG0771	OB1164	OB1164	Hypothetical conserved protein	OB1469	murD	UDP-N-acetylmuramoylalanine--D-glutamate ligase (EC 6.3.2.9) (UDP-N- acetylmuramoyl-L-alanyl-D-glutamate synthetase) (D-glutamic acid- adding enzyme)	[TP0100-TP0903 (0.59509045)]
COG0526	COG0771	OB0275	OB0275	Thioredoxin {UniProtKB/TrEMBL:Q8ETI6}	OB1469	murD	UDP-N-acetylmuramoylalanine--D-glutamate ligase (EC 6.3.2.9) (UDP-N- acetylmuramoyl-L-alanyl-D-glutamate synthetase) (D-glutamic acid- adding enzyme)	[TP0100-TP0903 (0.59509045)]
COG1283	COG1286	OB1933	OB1933	Hypothetical conserved protein	OB2126	OB2126	Hypothetical conserved protein	[TP0771-TP0522 (0.80866665)]
COG0143	COG0845	OB0046	metG	Methionyl-tRNA synthetase (EC 6.1.1.10) (Methionine--tRNA ligase) (MetRS)	OB0189	OB0189	Hypothetical conserved protein	[TP0798-TP0965 (0.7246752)]
COG0143	COG0845	OB0046	metG	Methionyl-tRNA synthetase (EC 6.1.1.10) (Methionine--tRNA ligase) (MetRS)	OB2941	OB2941	Hypothetical conserved protein	[TP0798-TP0965 (0.7246752)]
COG0143	COG0845	OB0046	metG	Methionyl-tRNA synthetase (EC 6.1.1.10) (Methionine--tRNA ligase) (MetRS)	OB0161	OB0161	Hypothetical conserved protein	[TP0798-TP0965 (0.7246752)]
COG0242	COG1744	OB1410	def	Peptide deformylase (EC 3.5.1.88) (PDF) (Polypeptide deformylase)	OB3388	OB3388	ABC transporter permease	[TP0757-TP0298 (0.51512045)]
COG0242	COG1744	OB1410	def	Peptide deformylase (EC 3.5.1.88) (PDF) (Polypeptide deformylase)	OB1203	OB1203	Transcriptional activator of comK gene	[TP0757-TP0298 (0.51512045)]
COG0762	COG2239	OB1481	OB1481	Hypothetical conserved protein	OB1224	OB1224	Magnesium (Mg2+) transporter	[TP0668-TP0917 (0.5215956)]
COG1536	COG1868	OB1556	OB1556	Flagellar motor switch protein	OB1567	OB1567	Flagellar motor switch protein	[TP0026-TP0721 (0.9539454)]
COG1366	COG1536	OB1841	OB1841	Stage II sporulation protein AA protein	OB1556	OB1556	Flagellar motor switch protein	[TP0233-TP0400 (0.68778783)]
COG1366	COG1536	OB0625	OB0625	Negative regulator of sigma-B activity	OB1556	OB1556	Flagellar motor switch protein	[TP0233-TP0400 (0.68778783)]
COG1366	COG1536	OB0628	OB0628	Positive regulator of sigma-B activity	OB1556	OB1556	Flagellar motor switch protein	[TP0233-TP0400 (0.68778783)]
COG0504	COG1475	OB3007	pyrG	CTP synthase (EC 6.3.4.2) (UTP--ammonia ligase) (CTP synthetase)	OB3486	OB3486	Stage 0 sporulation protein J	[TP0305-TP0271 (0.70252794)]
COG0504	COG1475	OB3007	pyrG	CTP synthase (EC 6.3.4.2) (UTP--ammonia ligase) (CTP synthetase)	OB3488	OB3488	Hypothetical conserved protein	[TP0305-TP0271 (0.70252794)]
COG2206	COG4786	OB0008	OB0008	Hypothetical conserved protein	OB1564	OB1564	Flagellar hook-basal body protein	[TP0877-TP0961 (0.57706213)]
COG2206	COG4786	OB2371	OB2371	Hypothetical conserved protein	OB2957	OB2957	Flagellar basal-body rod protein	[TP0877-TP0961 (0.57706213)]
COG2206	COG4786	OB0008	OB0008	Hypothetical conserved protein	OB2956	OB2956	Flagellar hook-basal body protein	[TP0877-TP0961 (0.57706213)]
COG2206	COG4786	OB2371	OB2371	Hypothetical conserved protein	OB2956	OB2956	Flagellar hook-basal body protein	[TP0877-TP0961 (0.57706213)]
COG2206	COG4786	OB2371	OB2371	Hypothetical conserved protein	OB1564	OB1564	Flagellar hook-basal body protein	[TP0877-TP0961 (0.57706213)]
COG2206	COG4786	OB0008	OB0008	Hypothetical conserved protein	OB2957	OB2957	Flagellar basal-body rod protein	[TP0877-TP0961 (0.57706213)]
COG0149	COG2239	OB2436	tpi	Triosephosphate isomerase (EC 5.3.1.1) (TIM) (Triose-phosphate isomerase)	OB1224	OB1224	Magnesium (Mg2+) transporter	[TP0537-TP0917 (0.5527395)]
COG0250	COG0772	OB0106	OB0106	Transcription antitermination protein nusG	OB1470	OB1470	Stage V sporulation protein E	[TP0236-TP0387 (0.7470728)]
COG0250	COG0772	OB0106	OB0106	Transcription antitermination protein nusG	OB1429	OB1429	Stage V sporulation protein E	[TP0236-TP0387 (0.7470728)]
COG0250	COG0772	OB0106	OB0106	Transcription antitermination protein nusG	OB0649	OB0649	Cell-division protein {UniProtKB/TrEMBL:Q8ESI5}	[TP0236-TP0387 (0.7470728)]
COG0543	COG1699	OB1492	OB1492	Dihydroorotate dehydrogenase	OB2504	OB2504	Hypothetical conserved protein	[TP0736-TP0658 (0.7668753)]
COG0227	COG0740	OB1514	rpmB	50S ribosomal protein L28	OB1612	OB1612	Translocation enhancing protein	[TP0362-TP0507 (0.75048)]
COG0227	COG0740	OB1514	rpmB	50S ribosomal protein L28	OB2456	clpP	ATP-dependent Clp protease proteolytic subunit (EC 3.4.21.92) (Endopeptidase Clp)	[TP0362-TP0507 (0.75048)]
COG0457	COG0457	OB2013	OB2013	Hypothetical conserved protein	OB2597	OB2597	Transcriptional activator	[TP0067-TP0095 (0.6515529)]
COG0457	COG0457	OB2597	OB2597	Transcriptional activator	OB2013	OB2013	Hypothetical conserved protein	[TP0067-TP0095 (0.6515529)]
COG0457	COG0457	OB1779	OB1779	Hypothetical conserved protein	OB2470	OB2470	Hypothetical conserved protein	[TP0067-TP0095 (0.6515529)]
COG0457	COG0457	OB2470	OB2470	Hypothetical conserved protein	OB1779	OB1779	Hypothetical conserved protein	[TP0067-TP0095 (0.6515529)]
COG0457	COG0457	OB1779	OB1779	Hypothetical conserved protein	OB0762	OB0762	Transcriptional activator	[TP0067-TP0095 (0.6515529)]
COG0457	COG0457	OB0762	OB0762	Transcriptional activator	OB1779	OB1779	Hypothetical conserved protein	[TP0067-TP0095 (0.6515529)]
COG0457	COG0457	OB1779	OB1779	Hypothetical conserved protein	OB1779	OB1779	Hypothetical conserved protein	[TP0067-TP0095 (0.6515529)]
COG0457	COG0457	OB0762	OB0762	Transcriptional activator	OB2470	OB2470	Hypothetical conserved protein	[TP0067-TP0095 (0.6515529)]
COG0457	COG0457	OB2470	OB2470	Hypothetical conserved protein	OB0762	OB0762	Transcriptional activator	[TP0067-TP0095 (0.6515529)]
COG0457	COG0457	OB2597	OB2597	Transcriptional activator	OB2597	OB2597	Transcriptional activator	[TP0067-TP0095 (0.6515529)]
COG0457	COG0457	OB2597	OB2597	Transcriptional activator	OB2470	OB2470	Hypothetical conserved protein	[TP0067-TP0095 (0.6515529)]
COG0457	COG0457	OB2470	OB2470	Hypothetical conserved protein	OB2597	OB2597	Transcriptional activator	[TP0067-TP0095 (0.6515529)]
COG0457	COG0457	OB2013	OB2013	Hypothetical conserved protein	OB0762	OB0762	Transcriptional activator	[TP0067-TP0095 (0.6515529)]
COG0457	COG0457	OB0762	OB0762	Transcriptional activator	OB2013	OB2013	Hypothetical conserved protein	[TP0067-TP0095 (0.6515529)]
COG0457	COG0457	OB2597	OB2597	Transcriptional activator	OB1779	OB1779	Hypothetical conserved protein	[TP0067-TP0095 (0.6515529)]
COG0457	COG0457	OB1779	OB1779	Hypothetical conserved protein	OB2597	OB2597	Transcriptional activator	[TP0067-TP0095 (0.6515529)]
COG0457	COG0457	OB2013	OB2013	Hypothetical conserved protein	OB2470	OB2470	Hypothetical conserved protein	[TP0067-TP0095 (0.6515529)]
COG0457	COG0457	OB2470	OB2470	Hypothetical conserved protein	OB2013	OB2013	Hypothetical conserved protein	[TP0067-TP0095 (0.6515529)]
COG0457	COG0457	OB2013	OB2013	Hypothetical conserved protein	OB2013	OB2013	Hypothetical conserved protein	[TP0067-TP0095 (0.6515529)]
COG0457	COG0457	OB0762	OB0762	Transcriptional activator	OB0762	OB0762	Transcriptional activator	[TP0067-TP0095 (0.6515529)]
COG0457	COG0457	OB2013	OB2013	Hypothetical conserved protein	OB1779	OB1779	Hypothetical conserved protein	[TP0067-TP0095 (0.6515529)]
COG0457	COG0457	OB1779	OB1779	Hypothetical conserved protein	OB2013	OB2013	Hypothetical conserved protein	[TP0067-TP0095 (0.6515529)]
COG0457	COG0457	OB2470	OB2470	Hypothetical conserved protein	OB2470	OB2470	Hypothetical conserved protein	[TP0067-TP0095 (0.6515529)]
COG0457	COG0457	OB2597	OB2597	Transcriptional activator	OB0762	OB0762	Transcriptional activator	[TP0067-TP0095 (0.6515529)]
COG0457	COG0457	OB0762	OB0762	Transcriptional activator	OB2597	OB2597	Transcriptional activator	[TP0067-TP0095 (0.6515529)]
COG0445	COG3839	OB3490	gidA	tRNA uridine 5-carboxymethylaminomethyl modification enzyme gidA (Glucose-inhibited division protein A)	OB2723	OB2723	ABC transporter ATP-binding protein	[TP0044-TP0804 (0.81002605)]
COG0445	COG3839	OB3490	gidA	tRNA uridine 5-carboxymethylaminomethyl modification enzyme gidA (Glucose-inhibited division protein A)	OB1134	OB1134	Sugar ABC transporter ATP-binding protein	[TP0044-TP0804 (0.81002605)]
COG0103	COG0211	OB0152	rpsI	30S ribosomal protein S9	OB2044	rpmA	50S ribosomal protein L27	[TP1024-TP0743 (0.87139803)]
COG0457	COG0803	OB0762	OB0762	Transcriptional activator	OB0431	OB0431	ABC transporter permease	[TP0469-TP0034 (0.86910707)]
COG0457	COG0803	OB0762	OB0762	Transcriptional activator	OB0221	OB0221	Adhesion protein Adp {UniProtKB/TrEMBL:Q8ETN7}	[TP0469-TP0034 (0.86910707)]
COG0457	COG0803	OB2470	OB2470	Hypothetical conserved protein	OB0221	OB0221	Adhesion protein Adp {UniProtKB/TrEMBL:Q8ETN7}	[TP0469-TP0034 (0.86910707)]
COG0457	COG0803	OB2013	OB2013	Hypothetical conserved protein	OB0221	OB0221	Adhesion protein Adp {UniProtKB/TrEMBL:Q8ETN7}	[TP0469-TP0034 (0.86910707)]
COG0457	COG0803	OB1779	OB1779	Hypothetical conserved protein	OB0221	OB0221	Adhesion protein Adp {UniProtKB/TrEMBL:Q8ETN7}	[TP0469-TP0034 (0.86910707)]
COG0457	COG0803	OB1779	OB1779	Hypothetical conserved protein	OB0431	OB0431	ABC transporter permease	[TP0469-TP0034 (0.86910707)]
COG0457	COG0803	OB2470	OB2470	Hypothetical conserved protein	OB0431	OB0431	ABC transporter permease	[TP0469-TP0034 (0.86910707)]
COG0457	COG0803	OB2013	OB2013	Hypothetical conserved protein	OB0431	OB0431	ABC transporter permease	[TP0469-TP0034 (0.86910707)]
COG0457	COG0803	OB2597	OB2597	Transcriptional activator	OB0221	OB0221	Adhesion protein Adp {UniProtKB/TrEMBL:Q8ETN7}	[TP0469-TP0034 (0.86910707)]
COG0457	COG0803	OB2597	OB2597	Transcriptional activator	OB0431	OB0431	ABC transporter permease	[TP0469-TP0034 (0.86910707)]
COG0530	COG0741	OB0443	OB0443	Hypothetical conserved protein	OB2138	OB2138	Lytic transglycosylase {UniProtKB/TrEMBL:Q8EPG8}	[TP1034-TP0043 (0.7823198)]
COG0530	COG0741	OB0443	OB0443	Hypothetical conserved protein	OB3061	OB3061	Hypothetical conserved protein	[TP1034-TP0043 (0.7823198)]
COG1285	COG1684	OB0089	OB0089	Cation-transporting ATPase	OB1573	OB1573	Flagellar biosynthetic protein fliR	[TP0774-TP0716 (0.78400123)]
COG0621	COG2812	OB1628	OB1628	Hypothetical conserved protein	OB0029	OB0029	DNA polymerase III gamma and tau subunits	[TP0754-TP1005 (0.5550382)]
COG0621	COG2812	OB1964	OB1964	Hypothetical conserved protein	OB0029	OB0029	DNA polymerase III gamma and tau subunits	[TP0754-TP1005 (0.5550382)]
COG0739	COG1418	OB2961	OB2961	Stage II sporulation protein	OB1625	OB1625	UPF0144 protein OB1625	[TP0702-TP1018 (0.7620277)]
COG0739	COG1418	OB2961	OB2961	Stage II sporulation protein	OB1742	OB1742	Hypothetical conserved protein	[TP0702-TP1018 (0.7620277)]
COG0739	COG1418	OB2367	OB2367	Hypothetical conserved protein	OB1625	OB1625	UPF0144 protein OB1625	[TP0702-TP1018 (0.7620277)]
COG0739	COG1418	OB2961	OB2961	Stage II sporulation protein	OB0529	OB0529	Hypothetical conserved protein	[TP0702-TP1018 (0.7620277)]
COG0739	COG1418	OB2048	OB2048	Stage IV sporulation protein FA	OB1742	OB1742	Hypothetical conserved protein	[TP0702-TP1018 (0.7620277)]
COG0739	COG1418	OB2367	OB2367	Hypothetical conserved protein	OB0529	OB0529	Hypothetical conserved protein	[TP0702-TP1018 (0.7620277)]
COG0739	COG1418	OB2048	OB2048	Stage IV sporulation protein FA	OB1625	OB1625	UPF0144 protein OB1625	[TP0702-TP1018 (0.7620277)]
COG0739	COG1418	OB2367	OB2367	Hypothetical conserved protein	OB1742	OB1742	Hypothetical conserved protein	[TP0702-TP1018 (0.7620277)]
COG0739	COG1418	OB2048	OB2048	Stage IV sporulation protein FA	OB0529	OB0529	Hypothetical conserved protein	[TP0702-TP1018 (0.7620277)]
COG0739	COG1344	OB2048	OB2048	Stage IV sporulation protein FA	OB2727	OB2727	Flagellin {UniProtKB/TrEMBL:Q8EMW3}	[TP0702-TP0870 (0.64395046)]
COG0739	COG1344	OB2367	OB2367	Hypothetical conserved protein	OB2506	OB2506	Flagellar-hook associated protein 3	[TP0702-TP0870 (0.64395046)]
COG0739	COG1344	OB2048	OB2048	Stage IV sporulation protein FA	OB2506	OB2506	Flagellar-hook associated protein 3	[TP0702-TP0870 (0.64395046)]
COG0739	COG1344	OB2961	OB2961	Stage II sporulation protein	OB2727	OB2727	Flagellin {UniProtKB/TrEMBL:Q8EMW3}	[TP0702-TP0870 (0.64395046)]
COG0739	COG1344	OB2367	OB2367	Hypothetical conserved protein	OB2727	OB2727	Flagellin {UniProtKB/TrEMBL:Q8EMW3}	[TP0702-TP0870 (0.64395046)]
COG0739	COG1344	OB2961	OB2961	Stage II sporulation protein	OB2506	OB2506	Flagellar-hook associated protein 3	[TP0702-TP0870 (0.64395046)]
COG1291	COG2239	OB2545	OB2545	Motility protein A {UniProtKB/TrEMBL:Q8CX94}	OB1224	OB1224	Magnesium (Mg2+) transporter	[TP0725-TP0917 (0.53720385)]
COG1291	COG2239	OB2225	OB2225	Flagellar motor aparatus	OB1224	OB1224	Magnesium (Mg2+) transporter	[TP0725-TP0917 (0.53720385)]
COG0584	COG1493	OB2833	OB2833	Glycerophosphodiester phosphodiesterase	OB2482	hprK1	HPr kinase/phosphorylase 1 (EC 2.7.11.-) (EC 2.7.4.-) (HPrK/P 1) (HPr(Ser) kinase/phosphorylase 1)	[TP0257-TP0591 (0.75711113)]
COG0584	COG1493	OB1855	OB1855	Glycerophosphodiester phosphodiesterase	OB2482	hprK1	HPr kinase/phosphorylase 1 (EC 2.7.11.-) (EC 2.7.4.-) (HPrK/P 1) (HPr(Ser) kinase/phosphorylase 1)	[TP0257-TP0591 (0.75711113)]
COG0584	COG1493	OB2833	OB2833	Glycerophosphodiester phosphodiesterase	OB3428	hprK2	Putative HPr kinase/phosphorylase 2 (EC 2.7.11.-) (EC 2.7.4.-) (HPrK/P 2) (HPr(Ser) kinase/phosphorylase 2)	[TP0257-TP0591 (0.75711113)]
COG0584	COG1493	OB1855	OB1855	Glycerophosphodiester phosphodiesterase	OB3428	hprK2	Putative HPr kinase/phosphorylase 2 (EC 2.7.11.-) (EC 2.7.4.-) (HPrK/P 2) (HPr(Ser) kinase/phosphorylase 2)	[TP0257-TP0591 (0.75711113)]
COG1536	COG4786	OB1556	OB1556	Flagellar motor switch protein	OB1564	OB1564	Flagellar hook-basal body protein	[TP0026-TP0961 (0.8107165)]
COG1536	COG4786	OB1556	OB1556	Flagellar motor switch protein	OB2956	OB2956	Flagellar hook-basal body protein	[TP0026-TP0961 (0.8107165)]
COG1536	COG4786	OB1556	OB1556	Flagellar motor switch protein	OB2957	OB2957	Flagellar basal-body rod protein	[TP0026-TP0961 (0.8107165)]
COG1197	COG1774	OB0063	OB0063	Transcription-repair coupling factor	OB0040	OB0040	Signal peptidase II {UniProtKB/TrEMBL:Q8EU49}	[TP0344-TP0046 (0.6615959)]
COG1475	COG1774	OB3488	OB3488	Hypothetical conserved protein	OB0040	OB0040	Signal peptidase II {UniProtKB/TrEMBL:Q8EU49}	[TP0271-TP0046 (0.61832625)]
COG1475	COG1774	OB3486	OB3486	Stage 0 sporulation protein J	OB0040	OB0040	Signal peptidase II {UniProtKB/TrEMBL:Q8EU49}	[TP0271-TP0046 (0.61832625)]
COG0697	COG0716	OB0608	OB0608	Hypothetical conserved protein	OB3088	OB3088	Flavodoxin {UniProtKB/TrEMBL:Q8ELX6}	[TP0986-TP0925 (0.8288174)]
COG0697	COG0716	OB1393	OB1393	Hypothetical conserved protein	OB3088	OB3088	Flavodoxin {UniProtKB/TrEMBL:Q8ELX6}	[TP0986-TP0925 (0.8288174)]
COG0697	COG0716	OB2417	OB2417	Hypothetical conserved protein	OB3088	OB3088	Flavodoxin {UniProtKB/TrEMBL:Q8ELX6}	[TP0986-TP0925 (0.8288174)]
COG0272	COG0773	OB0760	OB0760	DNA ligase {UniProtKB/TrEMBL:Q8CXK6}	OB2231	murC	UDP-N-acetylmuramate--L-alanine ligase (EC 6.3.2.8) (UDP-N- acetylmuramoyl-L-alanine synthetase)	[TP0634-TP0341 (0.8201813)]
COG1344	COG2882	OB2727	OB2727	Flagellin {UniProtKB/TrEMBL:Q8EMW3}	OB1559	OB1559	Flagellar protein required for formation of basal	[TP0868-TP0403 (0.93215036)]
COG1344	COG2882	OB2506	OB2506	Flagellar-hook associated protein 3	OB1559	OB1559	Flagellar protein required for formation of basal	[TP0868-TP0403 (0.93215036)]
COG1321	COG5401	OB1900	mntR	Transcriptional regulator mntR (Manganese transport regulator)	OB2107	OB2107	Germination (Cortex hydrolysis) and sporulation	[TP0167-TP0832 (0.55516005)]
COG0275	COG5401	OB1462	mraW	S-adenosyl-methyltransferase mraW (EC 2.1.1.-)	OB2107	OB2107	Germination (Cortex hydrolysis) and sporulation	[TP0384-TP0832 (0.6009694)]
COG0301	COG0566	OB2198	thiI	Probable thiamine biosynthesis protein thiI	OB0101	OB0101	TRNA:rRNA methyltransferase	[TP0559-TP0054 (0.678511)]
COG0301	COG0566	OB2198	thiI	Probable thiamine biosynthesis protein thiI	OB2132	OB2132	RRNA methylase {UniProtKB/TrEMBL:Q8EPH3}	[TP0559-TP0054 (0.678511)]
COG0353	COG0514	OB0031	recR	Recombination protein recR	OB3041	OB3041	ATP-dependent DNA helicase	[TP1004-TP0103 (0.6917512)]
COG0353	COG0514	OB0031	recR	Recombination protein recR	OB1814	OB1814	ATP-dependent DNA helicase	[TP1004-TP0103 (0.6917512)]
COG0036	COG0249	OB1511	OB1511	Ribulose-phosphate 3-epimerase	OB1631	mutS	DNA mismatch repair protein mutS	[TP0945-TP0328 (0.6742458)]
COG2011	COG2239	OB2099	OB2099	ABC transporter permease	OB1224	OB1224	Magnesium (Mg2+) transporter	[TP0119-TP0917 (0.63653934)]
COG2011	COG2239	OB2383	OB2383	ABC transporter permease	OB1224	OB1224	Magnesium (Mg2+) transporter	[TP0119-TP0917 (0.63653934)]
COG2011	COG2239	OB3164	OB3164	ABC transporter permease	OB1224	OB1224	Magnesium (Mg2+) transporter	[TP0119-TP0917 (0.63653934)]
COG2011	COG2239	OB3325	OB3325	ABC transporter permease	OB1224	OB1224	Magnesium (Mg2+) transporter	[TP0119-TP0917 (0.63653934)]
COG0124	COG0465	OB2020	hisS	Histidyl-tRNA synthetase (EC 6.1.1.21) (Histidine--tRNA ligase) (HisRS)	OB0079	OB0079	Cell division protein {UniProtKB/TrEMBL:Q8CXP6}	[TP0641-TP0330 (0.76316583)]
COG1396	COG2206	OB1344	OB1344	Hypothetical conserved protein	OB0008	OB0008	Hypothetical conserved protein	[TP0461-TP0877 (0.81002605)]
COG1396	COG2206	OB1344	OB1344	Hypothetical conserved protein	OB2371	OB2371	Hypothetical conserved protein	[TP0461-TP0877 (0.81002605)]
COG1396	COG2206	OB2524	OB2524	Transcriptional regulator of	OB0008	OB0008	Hypothetical conserved protein	[TP0461-TP0877 (0.81002605)]
COG1396	COG2206	OB2524	OB2524	Transcriptional regulator of	OB2371	OB2371	Hypothetical conserved protein	[TP0461-TP0877 (0.81002605)]
COG0257	COG0719	OB0142	OB0142	50S ribosomal protein L36	OB2379	OB2379	Hypothetical conserved protein	[TP0209-TP0612 (0.6772987)]
COG0257	COG0719	OB0142	OB0142	50S ribosomal protein L36	OB2376	OB2376	Hypothetical conserved protein	[TP0209-TP0612 (0.6772987)]
COG0564	COG1843	OB1222	OB1222	Pseudouridine synthase {UniProtKB/TrEMBL:Q8ERS8}	OB1562	OB1562	Flagellar hook assembly protein	[TP0339-TP0728 (0.7885255)]
COG0564	COG1843	OB1486	OB1486	Pseudouridine synthase {UniProtKB/TrEMBL:Q8ER39}	OB1562	OB1562	Flagellar hook assembly protein	[TP0339-TP0728 (0.7885255)]
COG0564	COG1843	OB0849	OB0849	Pseudouridine synthase {UniProtKB/TrEMBL:Q8CVA8}	OB1562	OB1562	Flagellar hook assembly protein	[TP0339-TP0728 (0.7885255)]
COG0493	COG1488	OB3098	OB3098	Glutamate synthase [NADPH] small subunit	OB0386	OB0386	Nicotinate phosphoribosyltransferase	[TP0735-TP0628 (0.6598422)]
COG0173	COG0493	OB2019	aspS	Aspartyl-tRNA synthetase (EC 6.1.1.12) (Aspartate--tRNA ligase) (AspRS)	OB3098	OB3098	Glutamate synthase [NADPH] small subunit	[TP0985-TP0735 (0.50901)]
COG0275	COG0820	OB1462	mraW	S-adenosyl-methyltransferase mraW (EC 2.1.1.-)	OB3097	OB3097	Hypothetical conserved protein	[TP0384-TP0068 (0.79878455)]
COG0445	COG1366	OB3490	gidA	tRNA uridine 5-carboxymethylaminomethyl modification enzyme gidA (Glucose-inhibited division protein A)	OB0628	OB0628	Positive regulator of sigma-B activity	[TP0044-TP0233 (0.74185747)]
COG0445	COG1366	OB3490	gidA	tRNA uridine 5-carboxymethylaminomethyl modification enzyme gidA (Glucose-inhibited division protein A)	OB1841	OB1841	Stage II sporulation protein AA protein	[TP0044-TP0233 (0.74185747)]
COG0445	COG1366	OB3490	gidA	tRNA uridine 5-carboxymethylaminomethyl modification enzyme gidA (Glucose-inhibited division protein A)	OB0625	OB0625	Negative regulator of sigma-B activity	[TP0044-TP0233 (0.74185747)]
COG0242	COG0360	OB1410	def	Peptide deformylase (EC 3.5.1.88) (PDF) (Polypeptide deformylase)	OB3479	rpsF	30S ribosomal protein S6	[TP0757-TP0063 (0.54983324)]
COG0693	COG1653	OB3351	OB3351	Hypothetical conserved protein	OB3123	OB3123	Sugar ABC transporter sugar-binding protein	[TP0445-TP0074 (0.5751514)]
COG0693	COG1653	OB0506	OB0506	Intracellular proteinase	OB3474	OB3474	ABC transporter substrate-binding protein	[TP0445-TP0074 (0.5751514)]
COG0693	COG1653	OB0506	OB0506	Intracellular proteinase	OB2091	OB2091	Hypothetical conserved protein	[TP0445-TP0074 (0.5751514)]
COG0693	COG1653	OB0023	OB0023	General stress protein 18	OB2554	OB2554	Sugar ABC transporter sugar-binding protein	[TP0445-TP0074 (0.5751514)]
COG0693	COG1653	OB3351	OB3351	Hypothetical conserved protein	OB0774	OB0774	Sugar ABC transporter sugar-binding protein	[TP0445-TP0074 (0.5751514)]
COG0693	COG1653	OB0703	OB0703	Hypothetical conserved protein	OB3424	OB3424	Hypothetical conserved protein	[TP0445-TP0074 (0.5751514)]
COG0693	COG1653	OB0703	OB0703	Hypothetical conserved protein	OB3474	OB3474	ABC transporter substrate-binding protein	[TP0445-TP0074 (0.5751514)]
COG0693	COG1653	OB0703	OB0703	Hypothetical conserved protein	OB0774	OB0774	Sugar ABC transporter sugar-binding protein	[TP0445-TP0074 (0.5751514)]
COG0693	COG1653	OB0506	OB0506	Intracellular proteinase	OB3424	OB3424	Hypothetical conserved protein	[TP0445-TP0074 (0.5751514)]
COG0693	COG1653	OB0023	OB0023	General stress protein 18	OB0774	OB0774	Sugar ABC transporter sugar-binding protein	[TP0445-TP0074 (0.5751514)]
COG0693	COG1653	OB0023	OB0023	General stress protein 18	OB3474	OB3474	ABC transporter substrate-binding protein	[TP0445-TP0074 (0.5751514)]
COG0693	COG1653	OB3351	OB3351	Hypothetical conserved protein	OB3474	OB3474	ABC transporter substrate-binding protein	[TP0445-TP0074 (0.5751514)]
COG0693	COG1653	OB3351	OB3351	Hypothetical conserved protein	OB3210	OB3210	Hypothetical protein OB3210	[TP0445-TP0074 (0.5751514)]
COG0693	COG1653	OB0703	OB0703	Hypothetical conserved protein	OB3123	OB3123	Sugar ABC transporter sugar-binding protein	[TP0445-TP0074 (0.5751514)]
COG0693	COG1653	OB0023	OB0023	General stress protein 18	OB3424	OB3424	Hypothetical conserved protein	[TP0445-TP0074 (0.5751514)]
COG0693	COG1653	OB3351	OB3351	Hypothetical conserved protein	OB3424	OB3424	Hypothetical conserved protein	[TP0445-TP0074 (0.5751514)]
COG0693	COG1653	OB0506	OB0506	Intracellular proteinase	OB3123	OB3123	Sugar ABC transporter sugar-binding protein	[TP0445-TP0074 (0.5751514)]
COG0693	COG1653	OB0703	OB0703	Hypothetical conserved protein	OB2554	OB2554	Sugar ABC transporter sugar-binding protein	[TP0445-TP0074 (0.5751514)]
COG0693	COG1653	OB0506	OB0506	Intracellular proteinase	OB2554	OB2554	Sugar ABC transporter sugar-binding protein	[TP0445-TP0074 (0.5751514)]
COG0693	COG1653	OB0023	OB0023	General stress protein 18	OB2570	OB2570	Multiple sugar-binding transport system multiple	[TP0445-TP0074 (0.5751514)]
COG0693	COG1653	OB0506	OB0506	Intracellular proteinase	OB3210	OB3210	Hypothetical protein OB3210	[TP0445-TP0074 (0.5751514)]
COG0693	COG1653	OB0703	OB0703	Hypothetical conserved protein	OB2570	OB2570	Multiple sugar-binding transport system multiple	[TP0445-TP0074 (0.5751514)]
COG0693	COG1653	OB3351	OB3351	Hypothetical conserved protein	OB2091	OB2091	Hypothetical conserved protein	[TP0445-TP0074 (0.5751514)]
COG0693	COG1653	OB3351	OB3351	Hypothetical conserved protein	OB2570	OB2570	Multiple sugar-binding transport system multiple	[TP0445-TP0074 (0.5751514)]
COG0693	COG1653	OB0023	OB0023	General stress protein 18	OB2091	OB2091	Hypothetical conserved protein	[TP0445-TP0074 (0.5751514)]
COG0693	COG1653	OB0506	OB0506	Intracellular proteinase	OB2570	OB2570	Multiple sugar-binding transport system multiple	[TP0445-TP0074 (0.5751514)]
COG0693	COG1653	OB0023	OB0023	General stress protein 18	OB3210	OB3210	Hypothetical protein OB3210	[TP0445-TP0074 (0.5751514)]
COG0693	COG1653	OB0506	OB0506	Intracellular proteinase	OB0774	OB0774	Sugar ABC transporter sugar-binding protein	[TP0445-TP0074 (0.5751514)]
COG0693	COG1653	OB0023	OB0023	General stress protein 18	OB3123	OB3123	Sugar ABC transporter sugar-binding protein	[TP0445-TP0074 (0.5751514)]
COG0693	COG1653	OB0703	OB0703	Hypothetical conserved protein	OB2091	OB2091	Hypothetical conserved protein	[TP0445-TP0074 (0.5751514)]
COG0693	COG1653	OB3351	OB3351	Hypothetical conserved protein	OB2554	OB2554	Sugar ABC transporter sugar-binding protein	[TP0445-TP0074 (0.5751514)]
COG0693	COG1653	OB0703	OB0703	Hypothetical conserved protein	OB3210	OB3210	Hypothetical protein OB3210	[TP0445-TP0074 (0.5751514)]
COG1582	COG1843	OB1565	OB1565	Hypothetical conserved protein	OB1562	OB1562	Flagellar hook assembly protein	[TP0726-TP0728 (0.7544685)]
COG0267	COG0357	OB0104	OB0104	50S ribosomal protein L33	OB3489	gidB	Methyltransferase gidB (EC 2.1.-.-) (Glucose-inhibited division protein B)	[TP0234-TP0946 (0.6249908)]
COG0267	COG0357	OB1925	OB1925	50S ribosomal protein L33	OB3489	gidB	Methyltransferase gidB (EC 2.1.-.-) (Glucose-inhibited division protein B)	[TP0234-TP0946 (0.6249908)]
COG0234	COG0772	OB0655	groS	10 kDa chaperonin (Protein Cpn10) (groES protein)	OB0649	OB0649	Cell-division protein {UniProtKB/TrEMBL:Q8ESI5}	[TP1013-TP0387 (0.81326103)]
COG0234	COG0772	OB0655	groS	10 kDa chaperonin (Protein Cpn10) (groES protein)	OB1470	OB1470	Stage V sporulation protein E	[TP1013-TP0387 (0.81326103)]
COG0234	COG0772	OB0655	groS	10 kDa chaperonin (Protein Cpn10) (groES protein)	OB1429	OB1429	Stage V sporulation protein E	[TP1013-TP0387 (0.81326103)]
COG0445	COG0457	OB3490	gidA	tRNA uridine 5-carboxymethylaminomethyl modification enzyme gidA (Glucose-inhibited division protein A)	OB2470	OB2470	Hypothetical conserved protein	[TP0044-TP0954 (0.8549597)]
COG0445	COG0457	OB3490	gidA	tRNA uridine 5-carboxymethylaminomethyl modification enzyme gidA (Glucose-inhibited division protein A)	OB1779	OB1779	Hypothetical conserved protein	[TP0044-TP0954 (0.8549597)]
COG0445	COG0457	OB3490	gidA	tRNA uridine 5-carboxymethylaminomethyl modification enzyme gidA (Glucose-inhibited division protein A)	OB2597	OB2597	Transcriptional activator	[TP0044-TP0954 (0.8549597)]
COG0445	COG0457	OB3490	gidA	tRNA uridine 5-carboxymethylaminomethyl modification enzyme gidA (Glucose-inhibited division protein A)	OB0762	OB0762	Transcriptional activator	[TP0044-TP0954 (0.8549597)]
COG0445	COG0457	OB3490	gidA	tRNA uridine 5-carboxymethylaminomethyl modification enzyme gidA (Glucose-inhibited division protein A)	OB2013	OB2013	Hypothetical conserved protein	[TP0044-TP0954 (0.8549597)]
COG0305	COG1595	OB3460	OB3460	Replicative DNA helicase	OB2313	OB2313	RNA polymerase ECF-type sigma factor	[TP0058-TP0092 (0.74082893)]
COG0305	COG1595	OB3460	OB3460	Replicative DNA helicase	OB3356	OB3356	RNA polymerase ECF-type sigma factor	[TP0058-TP0092 (0.74082893)]
COG0305	COG1595	OB3460	OB3460	Replicative DNA helicase	OB0209	OB0209	Sigma factor-like positive control facor	[TP0058-TP0092 (0.74082893)]
COG0305	COG1595	OB3460	OB3460	Replicative DNA helicase	OB1269	OB1269	RNA polymerase ECF-type sigma factor	[TP0058-TP0092 (0.74082893)]
COG0305	COG1595	OB3460	OB3460	Replicative DNA helicase	OB0103	OB0103	RNA polymerase sigma-H factor	[TP0058-TP0092 (0.74082893)]
COG0305	COG1595	OB3460	OB3460	Replicative DNA helicase	OB2660	OB2660	RNA polymerase ECF-type sigma factor	[TP0058-TP0092 (0.74082893)]
COG0305	COG1595	OB3460	OB3460	Replicative DNA helicase	OB0228	OB0228	RNA polymerase ECF-type sigma factor	[TP0058-TP0092 (0.74082893)]
COG0305	COG1595	OB3460	OB3460	Replicative DNA helicase	OB3092	OB3092	RNA polymerase ECF-type sigma factor	[TP0058-TP0092 (0.74082893)]
COG0305	COG1595	OB3460	OB3460	Replicative DNA helicase	OB1248	OB1248	RNA polymerase ECF-type sigma factor	[TP0058-TP0092 (0.74082893)]
COG0305	COG1595	OB3460	OB3460	Replicative DNA helicase	OB1298	OB1298	RNA polymerase ECF-type sigma factor	[TP0058-TP0092 (0.74082893)]
COG0290	COG1516	OB2152	infC	Translation initiation factor IF-3	OB2500	OB2500	Flagellar protein {UniProtKB/TrEMBL:Q8ENI3}	[TP0850-TP0943 (0.6225916)]
COG0228	COG0250	OB1532	rpsP	30S ribosomal protein S16	OB0106	OB0106	Transcription antitermination protein nusG	[TP0905-TP0236 (0.7099409)]
COG1516	COG1728	OB2500	OB2500	Flagellar protein {UniProtKB/TrEMBL:Q8ENI3}	OB0038	OB0038	Hypothetical conserved protein	[TP0943-TP0047 (0.5419107)]
COG1595	COG1868	OB0209	OB0209	Sigma factor-like positive control facor	OB1567	OB1567	Flagellar motor switch protein	[TP0092-TP0721 (0.802411)]
COG1595	COG1868	OB2660	OB2660	RNA polymerase ECF-type sigma factor	OB1567	OB1567	Flagellar motor switch protein	[TP0092-TP0721 (0.802411)]
COG1595	COG1868	OB2313	OB2313	RNA polymerase ECF-type sigma factor	OB1567	OB1567	Flagellar motor switch protein	[TP0092-TP0721 (0.802411)]
COG1595	COG1868	OB0228	OB0228	RNA polymerase ECF-type sigma factor	OB1567	OB1567	Flagellar motor switch protein	[TP0092-TP0721 (0.802411)]
COG1595	COG1868	OB1248	OB1248	RNA polymerase ECF-type sigma factor	OB1567	OB1567	Flagellar motor switch protein	[TP0092-TP0721 (0.802411)]
COG1595	COG1868	OB0103	OB0103	RNA polymerase sigma-H factor	OB1567	OB1567	Flagellar motor switch protein	[TP0092-TP0721 (0.802411)]
COG1595	COG1868	OB3092	OB3092	RNA polymerase ECF-type sigma factor	OB1567	OB1567	Flagellar motor switch protein	[TP0092-TP0721 (0.802411)]
COG1595	COG1868	OB1298	OB1298	RNA polymerase ECF-type sigma factor	OB1567	OB1567	Flagellar motor switch protein	[TP0092-TP0721 (0.802411)]
COG1595	COG1868	OB1269	OB1269	RNA polymerase ECF-type sigma factor	OB1567	OB1567	Flagellar motor switch protein	[TP0092-TP0721 (0.802411)]
COG1595	COG1868	OB3356	OB3356	RNA polymerase ECF-type sigma factor	OB1567	OB1567	Flagellar motor switch protein	[TP0092-TP0721 (0.802411)]
COG0465	COG0532	OB0079	OB0079	Cell division protein {UniProtKB/TrEMBL:Q8CXP6}	OB1598	infB	Translation initiation factor IF-2	[TP0330-TP0891 (0.8751731)]
COG0234	COG0445	OB0655	groS	10 kDa chaperonin (Protein Cpn10) (groES protein)	OB3490	gidA	tRNA uridine 5-carboxymethylaminomethyl modification enzyme gidA (Glucose-inhibited division protein A)	[TP1013-TP0044 (0.813164)]
COG0326	COG0353	OB3158	htpG	Chaperone protein htpG (Heat shock protein htpG) (High temperature protein G)	OB0031	recR	Recombination protein recR	[TP0984-TP1004 (0.5573069)]
COG0265	COG1381	OB3447	OB3447	Serine protease {UniProtKB/TrEMBL:Q8EKY5}	OB1950	recO	DNA repair protein recO (Recombination protein O)	[TP0773-TP0636 (0.870009)]
COG0265	COG1381	OB0583	OB0583	Serine protease Do {UniProtKB/TrEMBL:Q8CXM3}	OB1950	recO	DNA repair protein recO (Recombination protein O)	[TP0773-TP0636 (0.870009)]
COG0265	COG1381	OB1100	OB1100	Hypothetical conserved protein	OB1950	recO	DNA repair protein recO (Recombination protein O)	[TP0773-TP0636 (0.870009)]
COG0265	COG1381	OB2489	OB2489	Hypothetical conserved protein	OB1950	recO	DNA repair protein recO (Recombination protein O)	[TP0773-TP0636 (0.870009)]
COG0457	COG0860	OB2597	OB2597	Transcriptional activator	OB0854	OB0854	N-acetylmuramoyl-L-alanine amidase	[TP0820-TP0247 (0.74644035), TP0067-TP0247 (0.79531366)]
COG0457	COG0860	OB1779	OB1779	Hypothetical conserved protein	OB0220	OB0220	N-acetylmuramoyl-L-alanine amidase	[TP0820-TP0247 (0.74644035), TP0067-TP0247 (0.79531366)]
COG0457	COG0860	OB2597	OB2597	Transcriptional activator	OB0195	OB0195	Germination specific N-acetylmuramoyl-L-alanine	[TP0820-TP0247 (0.74644035), TP0067-TP0247 (0.79531366)]
COG0457	COG0860	OB0762	OB0762	Transcriptional activator	OB0195	OB0195	Germination specific N-acetylmuramoyl-L-alanine	[TP0820-TP0247 (0.74644035), TP0067-TP0247 (0.79531366)]
COG0457	COG0860	OB1779	OB1779	Hypothetical conserved protein	OB3085	OB3085	N-acetylmuramoyl-L-alanine amidase	[TP0820-TP0247 (0.74644035), TP0067-TP0247 (0.79531366)]
COG0457	COG0860	OB2470	OB2470	Hypothetical conserved protein	OB0220	OB0220	N-acetylmuramoyl-L-alanine amidase	[TP0820-TP0247 (0.74644035), TP0067-TP0247 (0.79531366)]
COG0457	COG0860	OB2470	OB2470	Hypothetical conserved protein	OB0195	OB0195	Germination specific N-acetylmuramoyl-L-alanine	[TP0820-TP0247 (0.74644035), TP0067-TP0247 (0.79531366)]
COG0457	COG0860	OB2470	OB2470	Hypothetical conserved protein	OB3141	OB3141	Sporulation specific N-acetylmuramoyl-L-alanine	[TP0820-TP0247 (0.74644035), TP0067-TP0247 (0.79531366)]
COG0457	COG0860	OB2470	OB2470	Hypothetical conserved protein	OB3085	OB3085	N-acetylmuramoyl-L-alanine amidase	[TP0820-TP0247 (0.74644035), TP0067-TP0247 (0.79531366)]
COG0457	COG0860	OB1779	OB1779	Hypothetical conserved protein	OB2022	OB2022	N-acetylmuramoyl-L-alanine amidase	[TP0820-TP0247 (0.74644035), TP0067-TP0247 (0.79531366)]
COG0457	COG0860	OB2013	OB2013	Hypothetical conserved protein	OB2022	OB2022	N-acetylmuramoyl-L-alanine amidase	[TP0820-TP0247 (0.74644035), TP0067-TP0247 (0.79531366)]
COG0457	COG0860	OB2013	OB2013	Hypothetical conserved protein	OB3085	OB3085	N-acetylmuramoyl-L-alanine amidase	[TP0820-TP0247 (0.74644035), TP0067-TP0247 (0.79531366)]
COG0457	COG0860	OB2470	OB2470	Hypothetical conserved protein	OB2022	OB2022	N-acetylmuramoyl-L-alanine amidase	[TP0820-TP0247 (0.74644035), TP0067-TP0247 (0.79531366)]
COG0457	COG0860	OB1779	OB1779	Hypothetical conserved protein	OB0195	OB0195	Germination specific N-acetylmuramoyl-L-alanine	[TP0820-TP0247 (0.74644035), TP0067-TP0247 (0.79531366)]
COG0457	COG0860	OB0762	OB0762	Transcriptional activator	OB2022	OB2022	N-acetylmuramoyl-L-alanine amidase	[TP0820-TP0247 (0.74644035), TP0067-TP0247 (0.79531366)]
COG0457	COG0860	OB2597	OB2597	Transcriptional activator	OB0220	OB0220	N-acetylmuramoyl-L-alanine amidase	[TP0820-TP0247 (0.74644035), TP0067-TP0247 (0.79531366)]
COG0457	COG0860	OB2597	OB2597	Transcriptional activator	OB2022	OB2022	N-acetylmuramoyl-L-alanine amidase	[TP0820-TP0247 (0.74644035), TP0067-TP0247 (0.79531366)]
COG0457	COG0860	OB2013	OB2013	Hypothetical conserved protein	OB0195	OB0195	Germination specific N-acetylmuramoyl-L-alanine	[TP0820-TP0247 (0.74644035), TP0067-TP0247 (0.79531366)]
COG0457	COG0860	OB1779	OB1779	Hypothetical conserved protein	OB3141	OB3141	Sporulation specific N-acetylmuramoyl-L-alanine	[TP0820-TP0247 (0.74644035), TP0067-TP0247 (0.79531366)]
COG0457	COG0860	OB0762	OB0762	Transcriptional activator	OB0854	OB0854	N-acetylmuramoyl-L-alanine amidase	[TP0820-TP0247 (0.74644035), TP0067-TP0247 (0.79531366)]
COG0457	COG0860	OB2597	OB2597	Transcriptional activator	OB3085	OB3085	N-acetylmuramoyl-L-alanine amidase	[TP0820-TP0247 (0.74644035), TP0067-TP0247 (0.79531366)]
COG0457	COG0860	OB2013	OB2013	Hypothetical conserved protein	OB0220	OB0220	N-acetylmuramoyl-L-alanine amidase	[TP0820-TP0247 (0.74644035), TP0067-TP0247 (0.79531366)]
COG0457	COG0860	OB2597	OB2597	Transcriptional activator	OB3141	OB3141	Sporulation specific N-acetylmuramoyl-L-alanine	[TP0820-TP0247 (0.74644035), TP0067-TP0247 (0.79531366)]
COG0457	COG0860	OB0762	OB0762	Transcriptional activator	OB3141	OB3141	Sporulation specific N-acetylmuramoyl-L-alanine	[TP0820-TP0247 (0.74644035), TP0067-TP0247 (0.79531366)]
COG0457	COG0860	OB0762	OB0762	Transcriptional activator	OB3085	OB3085	N-acetylmuramoyl-L-alanine amidase	[TP0820-TP0247 (0.74644035), TP0067-TP0247 (0.79531366)]
COG0457	COG0860	OB2013	OB2013	Hypothetical conserved protein	OB0854	OB0854	N-acetylmuramoyl-L-alanine amidase	[TP0820-TP0247 (0.74644035), TP0067-TP0247 (0.79531366)]
COG0457	COG0860	OB1779	OB1779	Hypothetical conserved protein	OB0854	OB0854	N-acetylmuramoyl-L-alanine amidase	[TP0820-TP0247 (0.74644035), TP0067-TP0247 (0.79531366)]
COG0457	COG0860	OB2013	OB2013	Hypothetical conserved protein	OB3141	OB3141	Sporulation specific N-acetylmuramoyl-L-alanine	[TP0820-TP0247 (0.74644035), TP0067-TP0247 (0.79531366)]
COG0457	COG0860	OB2470	OB2470	Hypothetical conserved protein	OB0854	OB0854	N-acetylmuramoyl-L-alanine amidase	[TP0820-TP0247 (0.74644035), TP0067-TP0247 (0.79531366)]
COG0457	COG0860	OB0762	OB0762	Transcriptional activator	OB0220	OB0220	N-acetylmuramoyl-L-alanine amidase	[TP0820-TP0247 (0.74644035), TP0067-TP0247 (0.79531366)]
COG2201	COG4786	OB1578	cheB	Chemotaxis response regulator protein-glutamate methylesterase (EC 3.1.1.61)	OB2957	OB2957	Flagellar basal-body rod protein	[TP0631-TP0961 (0.5728655)]
COG2201	COG4786	OB1578	cheB	Chemotaxis response regulator protein-glutamate methylesterase (EC 3.1.1.61)	OB1564	OB1564	Flagellar hook-basal body protein	[TP0631-TP0961 (0.5728655)]
COG2201	COG4786	OB1578	cheB	Chemotaxis response regulator protein-glutamate methylesterase (EC 3.1.1.61)	OB2956	OB2956	Flagellar hook-basal body protein	[TP0631-TP0961 (0.5728655)]
COG1057	COG1774	OB1985	nadD	Probable nicotinate-nucleotide adenylyltransferase (EC 2.7.7.18) (Deamido-NAD(+) pyrophosphorylase) (Deamido-NAD(+) diphosphorylase) (Nicotinate mononucleotide adenylyltransferase) (NaMN adenylyltransferase)	OB0040	OB0040	Signal peptidase II {UniProtKB/TrEMBL:Q8EU49}	[TP0741-TP0046 (0.7023217)]
COG1186	COG1925	OB2495	OB2495	Peptide chain release factor RF-2	OB2344	OB2344	PTS system, histidine-containing phosphocarrier	[TP0576-TP0589 (0.79878455)]
COG1186	COG1925	OB2495	OB2495	Peptide chain release factor RF-2	OB2465	OB2465	Catabolite repression HPr-like protein	[TP0576-TP0589 (0.79878455)]
COG1159	COG1699	OB1951	OB1951	GTP-binding protein {UniProtKB/TrEMBL:Q8EPY0}	OB2504	OB2504	Hypothetical conserved protein	[TP0541-TP0658 (0.79144865)]
COG1177	COG1558	OB3156	OB3156	Spermidine:putrescine ABC transporter permease	OB1553	OB1553	Flagellar basal-body rod protein	[TP0654-TP0397 (0.7022186)]
COG0530	COG2239	OB0443	OB0443	Hypothetical conserved protein	OB1224	OB1224	Magnesium (Mg2+) transporter	[TP1034-TP0917 (0.5728957)]
COG0319	COG0333	OB1953	OB1953	UPF0054 protein OB1953	OB1456	rpmF	50S ribosomal protein L32	[TP0650-TP0807 (0.80809164)]
COG0301	COG0849	OB2198	thiI	Probable thiamine biosynthesis protein thiI	OB1472	OB1472	Cell-division protein {UniProtKB/TrEMBL:Q8CXI3}	[TP0559-TP0389 (0.64923996)]
COG0301	COG0849	OB2198	thiI	Probable thiamine biosynthesis protein thiI	OB2228	OB2228	Cell division protein {UniProtKB/TrEMBL:Q8EP87}	[TP0559-TP0389 (0.64923996)]
COG0216	COG0457	OB2998	prfA	Peptide chain release factor 1 (RF-1)	OB2013	OB2013	Hypothetical conserved protein	[TP0051-TP0067 (0.7097377)]
COG0216	COG0457	OB2998	prfA	Peptide chain release factor 1 (RF-1)	OB2470	OB2470	Hypothetical conserved protein	[TP0051-TP0067 (0.7097377)]
COG0216	COG0457	OB2998	prfA	Peptide chain release factor 1 (RF-1)	OB2597	OB2597	Transcriptional activator	[TP0051-TP0067 (0.7097377)]
COG0216	COG0457	OB2998	prfA	Peptide chain release factor 1 (RF-1)	OB1779	OB1779	Hypothetical conserved protein	[TP0051-TP0067 (0.7097377)]
COG0216	COG0457	OB2998	prfA	Peptide chain release factor 1 (RF-1)	OB0762	OB0762	Transcriptional activator	[TP0051-TP0067 (0.7097377)]
COG1360	COG4786	OB2544	OB2544	Motility protein B {UniProtKB/TrEMBL:Q8CX95}	OB2956	OB2956	Flagellar hook-basal body protein	[TP0724-TP0961 (0.729456)]
COG1360	COG4786	OB2224	OB2224	Flagellar motor aparatus	OB2957	OB2957	Flagellar basal-body rod protein	[TP0724-TP0961 (0.729456)]
COG1360	COG4786	OB2224	OB2224	Flagellar motor aparatus	OB1564	OB1564	Flagellar hook-basal body protein	[TP0724-TP0961 (0.729456)]
COG1360	COG4786	OB2544	OB2544	Motility protein B {UniProtKB/TrEMBL:Q8CX95}	OB2957	OB2957	Flagellar basal-body rod protein	[TP0724-TP0961 (0.729456)]
COG1360	COG4786	OB2544	OB2544	Motility protein B {UniProtKB/TrEMBL:Q8CX95}	OB1564	OB1564	Flagellar hook-basal body protein	[TP0724-TP0961 (0.729456)]
COG1360	COG4786	OB2224	OB2224	Flagellar motor aparatus	OB2956	OB2956	Flagellar hook-basal body protein	[TP0724-TP0961 (0.729456)]
COG0687	COG0693	OB3157	OB3157	Spermidine:putrescine ABC transporter	OB0506	OB0506	Intracellular proteinase	[TP0655-TP0445 (0.5706956)]
COG0687	COG0693	OB3157	OB3157	Spermidine:putrescine ABC transporter	OB0703	OB0703	Hypothetical conserved protein	[TP0655-TP0445 (0.5706956)]
COG0687	COG0693	OB3157	OB3157	Spermidine:putrescine ABC transporter	OB3351	OB3351	Hypothetical conserved protein	[TP0655-TP0445 (0.5706956)]
COG0687	COG0693	OB3157	OB3157	Spermidine:putrescine ABC transporter	OB0023	OB0023	General stress protein 18	[TP0655-TP0445 (0.5706956)]
COG1352	COG2206	OB1786	OB1786	Methyl-accepting chemotaxis proteins	OB2371	OB2371	Hypothetical conserved protein	[TP0630-TP0877 (0.67253613)]
COG1352	COG2206	OB1786	OB1786	Methyl-accepting chemotaxis proteins	OB0008	OB0008	Hypothetical conserved protein	[TP0630-TP0877 (0.67253613)]
COG0802	COG1774	OB0645	OB0645	Hypothetical conserved protein	OB0040	OB0040	Signal peptidase II {UniProtKB/TrEMBL:Q8EU49}	[TP0875-TP0046 (0.67547834)]
COG0608	COG1366	OB2026	OB2026	Single-strand DNA-specific exonuclease	OB1841	OB1841	Stage II sporulation protein AA protein	[TP0704-TP0540 (0.7098393)]
COG0608	COG1366	OB2026	OB2026	Single-strand DNA-specific exonuclease	OB0628	OB0628	Positive regulator of sigma-B activity	[TP0704-TP0540 (0.7098393)]
COG0608	COG1366	OB2026	OB2026	Single-strand DNA-specific exonuclease	OB0625	OB0625	Negative regulator of sigma-B activity	[TP0704-TP0540 (0.7098393)]
COG0705	COG1187	OB0618	OB0618	Hypothetical conserved protein	OB2299	OB2299	16S pseudouridine synthase	[TP0982-TP0459 (0.6079956)]
COG0705	COG1187	OB0618	OB0618	Hypothetical conserved protein	OB1823	OB1823	Ribosomal large subunit pseudouridylate synthase	[TP0982-TP0459 (0.6079956)]
COG0705	COG1187	OB1923	OB1923	Hypothetical conserved protein	OB1823	OB1823	Ribosomal large subunit pseudouridylate synthase	[TP0982-TP0459 (0.6079956)]
COG0705	COG1187	OB1923	OB1923	Hypothetical conserved protein	OB2299	OB2299	16S pseudouridine synthase	[TP0982-TP0459 (0.6079956)]
COG0569	COG1256	OB1662	OB1662	Hypothetical conserved protein	OB2507	OB2507	Flagellar hook-associated protein 1	[TP0024-TP0660 (0.58621275)]
COG0569	COG1256	OB1407	OB1407	Potassium uptake protein	OB2507	OB2507	Flagellar hook-associated protein 1	[TP0024-TP0660 (0.58621275)]
COG0290	COG0457	OB2152	infC	Translation initiation factor IF-3	OB2470	OB2470	Hypothetical conserved protein	[TP0850-TP0095 (0.6947713)]
COG0290	COG0457	OB2152	infC	Translation initiation factor IF-3	OB2013	OB2013	Hypothetical conserved protein	[TP0850-TP0095 (0.6947713)]
COG0290	COG0457	OB2152	infC	Translation initiation factor IF-3	OB0762	OB0762	Transcriptional activator	[TP0850-TP0095 (0.6947713)]
COG0290	COG0457	OB2152	infC	Translation initiation factor IF-3	OB1779	OB1779	Hypothetical conserved protein	[TP0850-TP0095 (0.6947713)]
COG0290	COG0457	OB2152	infC	Translation initiation factor IF-3	OB2597	OB2597	Transcriptional activator	[TP0850-TP0095 (0.6947713)]
COG0080	COG0301	OB0107	rplK	50S ribosomal protein L11	OB2198	thiI	Probable thiamine biosynthesis protein thiI	[TP0237-TP0559 (0.59848577)]
COG0782	COG0860	OB2002	greA	Transcription elongation factor greA (Transcript cleavage factor greA)	OB0220	OB0220	N-acetylmuramoyl-L-alanine amidase	[TP0019-TP0247 (0.7668169)]
COG0782	COG0860	OB2002	greA	Transcription elongation factor greA (Transcript cleavage factor greA)	OB0854	OB0854	N-acetylmuramoyl-L-alanine amidase	[TP0019-TP0247 (0.7668169)]
COG0782	COG0860	OB2002	greA	Transcription elongation factor greA (Transcript cleavage factor greA)	OB0195	OB0195	Germination specific N-acetylmuramoyl-L-alanine	[TP0019-TP0247 (0.7668169)]
COG0782	COG0860	OB2002	greA	Transcription elongation factor greA (Transcript cleavage factor greA)	OB3141	OB3141	Sporulation specific N-acetylmuramoyl-L-alanine	[TP0019-TP0247 (0.7668169)]
COG0782	COG0860	OB2002	greA	Transcription elongation factor greA (Transcript cleavage factor greA)	OB2022	OB2022	N-acetylmuramoyl-L-alanine amidase	[TP0019-TP0247 (0.7668169)]
COG0782	COG0860	OB2002	greA	Transcription elongation factor greA (Transcript cleavage factor greA)	OB3085	OB3085	N-acetylmuramoyl-L-alanine amidase	[TP0019-TP0247 (0.7668169)]
COG0234	COG1619	OB0655	groS	10 kDa chaperonin (Protein Cpn10) (groES protein)	OB3161	OB3161	Microcin immunity protein	[TP1013-TP0688 (0.6288964)]
COG0234	COG1619	OB0655	groS	10 kDa chaperonin (Protein Cpn10) (groES protein)	OB2966	OB2966	Hypothetical conserved protein	[TP1013-TP0688 (0.6288964)]
COG0255	COG1516	OB0127	rpmC	50S ribosomal protein L29	OB2500	OB2500	Flagellar protein {UniProtKB/TrEMBL:Q8ENI3}	[TP0197-TP0943 (0.5311184)]
COG0024	COG0530	OB3394	OB3394	Methionine aminopeptidase	OB0443	OB0443	Hypothetical conserved protein	[TP0842-TP1034 (0.7696508)]
COG0024	COG0530	OB1116	OB1116	Methionine aminopeptidase	OB0443	OB0443	Hypothetical conserved protein	[TP0842-TP1034 (0.7696508)]
COG0530	COG0771	OB0443	OB0443	Hypothetical conserved protein	OB1469	murD	UDP-N-acetylmuramoylalanine--D-glutamate ligase (EC 6.3.2.9) (UDP-N- acetylmuramoyl-L-alanyl-D-glutamate synthetase) (D-glutamic acid- adding enzyme)	[TP1034-TP0903 (0.71912634)]
COG1344	COG1699	OB2506	OB2506	Flagellar-hook associated protein 3	OB2504	OB2504	Hypothetical conserved protein	[TP0792-TP0658 (0.94066244), TP0868-TP0658 (0.9503252), TP0870-TP0658 (0.7328265)]
COG1344	COG1699	OB2727	OB2727	Flagellin {UniProtKB/TrEMBL:Q8EMW3}	OB2504	OB2504	Hypothetical conserved protein	[TP0792-TP0658 (0.94066244), TP0868-TP0658 (0.9503252), TP0870-TP0658 (0.7328265)]
COG1344	COG5401	OB2506	OB2506	Flagellar-hook associated protein 3	OB2107	OB2107	Germination (Cortex hydrolysis) and sporulation	[TP0792-TP0832 (0.55516005), TP0868-TP0832 (0.6009694)]
COG1344	COG5401	OB2727	OB2727	Flagellin {UniProtKB/TrEMBL:Q8EMW3}	OB2107	OB2107	Germination (Cortex hydrolysis) and sporulation	[TP0792-TP0832 (0.55516005), TP0868-TP0832 (0.6009694)]
COG0824	COG1480	OB0678	OB0678	Hypothetical conserved protein	OB1954	OB1954	Hypothetical conserved protein	[TP0156-TP0651 (0.6079956)]
COG0824	COG1480	OB0998	OB0998	Hypothetical conserved protein	OB1954	OB1954	Hypothetical conserved protein	[TP0156-TP0651 (0.6079956)]
COG0824	COG1480	OB2111	OB2111	Hypothetical conserved protein	OB1954	OB1954	Hypothetical conserved protein	[TP0156-TP0651 (0.6079956)]
COG0824	COG1480	OB1684	OB1684	Hypothetical conserved protein	OB1954	OB1954	Hypothetical conserved protein	[TP0156-TP0651 (0.6079956)]
COG4786	COG5401	OB1564	OB1564	Flagellar hook-basal body protein	OB2107	OB2107	Germination (Cortex hydrolysis) and sporulation	[TP0960-TP0832 (0.6306055)]
COG4786	COG5401	OB2956	OB2956	Flagellar hook-basal body protein	OB2107	OB2107	Germination (Cortex hydrolysis) and sporulation	[TP0960-TP0832 (0.6306055)]
COG4786	COG5401	OB2957	OB2957	Flagellar basal-body rod protein	OB2107	OB2107	Germination (Cortex hydrolysis) and sporulation	[TP0960-TP0832 (0.6306055)]
COG0220	COG0455	OB2294	trmB	tRNA (guanine-N(7)-)-methyltransferase (EC 2.1.1.33) (tRNA(m7G46)- methyltransferase)	OB1577	OB1577	Hypothetical conserved protein	[TP0464-TP0712 (0.7885255)]
COG0322	COG0353	OB2116	uvrC	UvrABC system protein C (Protein uvrC) (Excinuclease ABC subunit C)	OB0031	recR	Recombination protein recR	[TP0472-TP1004 (0.53674763)]
COG0771	COG1595	OB1469	murD	UDP-N-acetylmuramoylalanine--D-glutamate ligase (EC 6.3.2.9) (UDP-N- acetylmuramoyl-L-alanyl-D-glutamate synthetase) (D-glutamic acid- adding enzyme)	OB0103	OB0103	RNA polymerase sigma-H factor	[TP0903-TP0092 (0.6651206)]
COG0771	COG1595	OB1469	murD	UDP-N-acetylmuramoylalanine--D-glutamate ligase (EC 6.3.2.9) (UDP-N- acetylmuramoyl-L-alanyl-D-glutamate synthetase) (D-glutamic acid- adding enzyme)	OB3092	OB3092	RNA polymerase ECF-type sigma factor	[TP0903-TP0092 (0.6651206)]
COG0771	COG1595	OB1469	murD	UDP-N-acetylmuramoylalanine--D-glutamate ligase (EC 6.3.2.9) (UDP-N- acetylmuramoyl-L-alanyl-D-glutamate synthetase) (D-glutamic acid- adding enzyme)	OB1248	OB1248	RNA polymerase ECF-type sigma factor	[TP0903-TP0092 (0.6651206)]
COG0771	COG1595	OB1469	murD	UDP-N-acetylmuramoylalanine--D-glutamate ligase (EC 6.3.2.9) (UDP-N- acetylmuramoyl-L-alanyl-D-glutamate synthetase) (D-glutamic acid- adding enzyme)	OB3356	OB3356	RNA polymerase ECF-type sigma factor	[TP0903-TP0092 (0.6651206)]
COG0771	COG1595	OB1469	murD	UDP-N-acetylmuramoylalanine--D-glutamate ligase (EC 6.3.2.9) (UDP-N- acetylmuramoyl-L-alanyl-D-glutamate synthetase) (D-glutamic acid- adding enzyme)	OB0209	OB0209	Sigma factor-like positive control facor	[TP0903-TP0092 (0.6651206)]
COG0771	COG1595	OB1469	murD	UDP-N-acetylmuramoylalanine--D-glutamate ligase (EC 6.3.2.9) (UDP-N- acetylmuramoyl-L-alanyl-D-glutamate synthetase) (D-glutamic acid- adding enzyme)	OB1298	OB1298	RNA polymerase ECF-type sigma factor	[TP0903-TP0092 (0.6651206)]
COG0771	COG1595	OB1469	murD	UDP-N-acetylmuramoylalanine--D-glutamate ligase (EC 6.3.2.9) (UDP-N- acetylmuramoyl-L-alanyl-D-glutamate synthetase) (D-glutamic acid- adding enzyme)	OB2660	OB2660	RNA polymerase ECF-type sigma factor	[TP0903-TP0092 (0.6651206)]
COG0771	COG1595	OB1469	murD	UDP-N-acetylmuramoylalanine--D-glutamate ligase (EC 6.3.2.9) (UDP-N- acetylmuramoyl-L-alanyl-D-glutamate synthetase) (D-glutamic acid- adding enzyme)	OB1269	OB1269	RNA polymerase ECF-type sigma factor	[TP0903-TP0092 (0.6651206)]
COG0771	COG1595	OB1469	murD	UDP-N-acetylmuramoylalanine--D-glutamate ligase (EC 6.3.2.9) (UDP-N- acetylmuramoyl-L-alanyl-D-glutamate synthetase) (D-glutamic acid- adding enzyme)	OB2313	OB2313	RNA polymerase ECF-type sigma factor	[TP0903-TP0092 (0.6651206)]
COG0771	COG1595	OB1469	murD	UDP-N-acetylmuramoylalanine--D-glutamate ligase (EC 6.3.2.9) (UDP-N- acetylmuramoyl-L-alanyl-D-glutamate synthetase) (D-glutamic acid- adding enzyme)	OB0228	OB0228	RNA polymerase ECF-type sigma factor	[TP0903-TP0092 (0.6651206)]
COG1677	COG1815	OB1554	fliE	Flagellar hook-basal body complex protein fliE	OB1552	OB1552	Flagellar basal-body rod protein	[TP0398-TP0396 (0.79194725)]
COG0188	COG0305	OB1694	OB1694	DNA topoisomerase IV subunit A	OB3460	OB3460	Replicative DNA helicase	[TP0005-TP0058 (0.73312306)]
COG0188	COG0305	OB0007	OB0007	DNA gyrase subunit A {UniProtKB/TrEMBL:Q8EU82}	OB3460	OB3460	Replicative DNA helicase	[TP0005-TP0058 (0.73312306)]
COG0233	COG1283	OB1589	frr	Ribosome recycling factor (Ribosome-releasing factor) (RRF)	OB1933	OB1933	Hypothetical conserved protein	[TP0604-TP0771 (0.7316062)]
COG0840	COG1344	OB2987	OB2987	Methyl-accepting chemotaxis protein	OB2727	OB2727	Flagellin {UniProtKB/TrEMBL:Q8EMW3}	[TP0640-TP0870 (0.6975479)]
COG0840	COG1344	OB1257	OB1257	Methyl-accepting chemotaxis protein	OB2727	OB2727	Flagellin {UniProtKB/TrEMBL:Q8EMW3}	[TP0640-TP0870 (0.6975479)]
COG0840	COG1344	OB1125	OB1125	Methyl-accepting chemotaxis protein	OB2727	OB2727	Flagellin {UniProtKB/TrEMBL:Q8EMW3}	[TP0640-TP0870 (0.6975479)]
COG0840	COG1344	OB2729	OB2729	Methyl-accepting chemotaxis protein	OB2506	OB2506	Flagellar-hook associated protein 3	[TP0640-TP0870 (0.6975479)]
COG0840	COG1344	OB1675	OB1675	Methyl-accepting chemotaxis protein	OB2506	OB2506	Flagellar-hook associated protein 3	[TP0640-TP0870 (0.6975479)]
COG0840	COG1344	OB0534	OB0534	Methyl-accepting chemotaxis protein	OB2727	OB2727	Flagellin {UniProtKB/TrEMBL:Q8EMW3}	[TP0640-TP0870 (0.6975479)]
COG0840	COG1344	OB2987	OB2987	Methyl-accepting chemotaxis protein	OB2506	OB2506	Flagellar-hook associated protein 3	[TP0640-TP0870 (0.6975479)]
COG0840	COG1344	OB2729	OB2729	Methyl-accepting chemotaxis protein	OB2727	OB2727	Flagellin {UniProtKB/TrEMBL:Q8EMW3}	[TP0640-TP0870 (0.6975479)]
COG0840	COG1344	OB1257	OB1257	Methyl-accepting chemotaxis protein	OB2506	OB2506	Flagellar-hook associated protein 3	[TP0640-TP0870 (0.6975479)]
COG0840	COG1344	OB2708	OB2708	Methyl-accepting chemotaxis protein	OB2727	OB2727	Flagellin {UniProtKB/TrEMBL:Q8EMW3}	[TP0640-TP0870 (0.6975479)]
COG0840	COG1344	OB0534	OB0534	Methyl-accepting chemotaxis protein	OB2506	OB2506	Flagellar-hook associated protein 3	[TP0640-TP0870 (0.6975479)]
COG0840	COG1344	OB2102	OB2102	Methyl-accepting chemotaxis protein	OB2506	OB2506	Flagellar-hook associated protein 3	[TP0640-TP0870 (0.6975479)]
COG0840	COG1344	OB1675	OB1675	Methyl-accepting chemotaxis protein	OB2727	OB2727	Flagellin {UniProtKB/TrEMBL:Q8EMW3}	[TP0640-TP0870 (0.6975479)]
COG0840	COG1344	OB1125	OB1125	Methyl-accepting chemotaxis protein	OB2506	OB2506	Flagellar-hook associated protein 3	[TP0640-TP0870 (0.6975479)]
COG0840	COG1344	OB2102	OB2102	Methyl-accepting chemotaxis protein	OB2727	OB2727	Flagellin {UniProtKB/TrEMBL:Q8EMW3}	[TP0640-TP0870 (0.6975479)]
COG0840	COG1344	OB2708	OB2708	Methyl-accepting chemotaxis protein	OB2506	OB2506	Flagellar-hook associated protein 3	[TP0640-TP0870 (0.6975479)]
COG1825	COG2812	OB0060	ctc	50S ribosomal protein L25 (General stress protein CTC)	OB0029	OB0029	DNA polymerase III gamma and tau subunits	[TP0372-TP1005 (0.6540257)]
COG0222	COG0530	OB0110	rplL	50S ribosomal protein L7/L12	OB0443	OB0443	Hypothetical conserved protein	[TP0240-TP1034 (0.77472186)]
COG0024	COG1121	OB1116	OB1116	Methionine aminopeptidase	OB0477	OB0477	ABC transporter ATP-binding protein	[TP0842-TP0164 (0.77940726)]
COG0024	COG1121	OB1116	OB1116	Methionine aminopeptidase	OB0432	OB0432	ABC transporter ATP-binding protein	[TP0842-TP0164 (0.77940726)]
COG0024	COG1121	OB1116	OB1116	Methionine aminopeptidase	OB2396	OB2396	ABC transporter ATP-binding protein	[TP0842-TP0164 (0.77940726)]
COG0024	COG1121	OB3394	OB3394	Methionine aminopeptidase	OB2396	OB2396	ABC transporter ATP-binding protein	[TP0842-TP0164 (0.77940726)]
COG0024	COG1121	OB3394	OB3394	Methionine aminopeptidase	OB0432	OB0432	ABC transporter ATP-binding protein	[TP0842-TP0164 (0.77940726)]
COG0024	COG1121	OB3394	OB3394	Methionine aminopeptidase	OB0477	OB0477	ABC transporter ATP-binding protein	[TP0842-TP0164 (0.77940726)]
COG0361	COG1214	OB0141	infA	Translation initiation factor IF-1	OB0646	OB0646	Glycoprotein endopeptidase	[TP0097-TP0876 (0.56457245)]
COG0257	COG1283	OB0142	OB0142	50S ribosomal protein L36	OB1933	OB1933	Hypothetical conserved protein	[TP0209-TP0771 (0.6772987)]
COG0255	COG1011	OB0127	rpmC	50S ribosomal protein L29	OB2627	OB2627	Hypothetical conserved protein	[TP0197-TP0158 (0.6077605)]
COG0255	COG1011	OB0127	rpmC	50S ribosomal protein L29	OB0932	OB0932	L-2-haloalkanoic acid dehalogenase	[TP0197-TP0158 (0.6077605)]
COG1108	COG2239	OB0433	OB0433	ABC transporter permease	OB1224	OB1224	Magnesium (Mg2+) transporter	[TP0165-TP0917 (0.5215956)]
COG1108	COG2239	OB2397	OB2397	ABC transporter permease	OB1224	OB1224	Magnesium (Mg2+) transporter	[TP0165-TP0917 (0.5215956)]
COG1108	COG2239	OB0434	OB0434	ABC transporter permease	OB1224	OB1224	Magnesium (Mg2+) transporter	[TP0165-TP0917 (0.5215956)]
COG0546	COG0739	OB1713	OB1713	Phosphoglycolate phosphatase	OB2048	OB2048	Stage IV sporulation protein FA	[TP0554-TP0782 (0.73069036)]
COG0546	COG0739	OB2479	ppaX	Pyrophosphatase ppaX (EC 3.6.1.1)	OB2961	OB2961	Stage II sporulation protein	[TP0554-TP0782 (0.73069036)]
COG0546	COG0739	OB2479	ppaX	Pyrophosphatase ppaX (EC 3.6.1.1)	OB2048	OB2048	Stage IV sporulation protein FA	[TP0554-TP0782 (0.73069036)]
COG0546	COG0739	OB1713	OB1713	Phosphoglycolate phosphatase	OB2961	OB2961	Stage II sporulation protein	[TP0554-TP0782 (0.73069036)]
COG0546	COG0739	OB1713	OB1713	Phosphoglycolate phosphatase	OB2367	OB2367	Hypothetical conserved protein	[TP0554-TP0782 (0.73069036)]
COG0546	COG0739	OB2479	ppaX	Pyrophosphatase ppaX (EC 3.6.1.1)	OB2367	OB2367	Hypothetical conserved protein	[TP0554-TP0782 (0.73069036)]
COG0220	COG5401	OB2294	trmB	tRNA (guanine-N(7)-)-methyltransferase (EC 2.1.1.33) (tRNA(m7G46)- methyltransferase)	OB2107	OB2107	Germination (Cortex hydrolysis) and sporulation	[TP0464-TP0832 (0.5858538)]
COG0242	COG1187	OB1410	def	Peptide deformylase (EC 3.5.1.88) (PDF) (Polypeptide deformylase)	OB2299	OB2299	16S pseudouridine synthase	[TP0757-TP0459 (0.5284328)]
COG0242	COG1187	OB1410	def	Peptide deformylase (EC 3.5.1.88) (PDF) (Polypeptide deformylase)	OB1823	OB1823	Ribosomal large subunit pseudouridylate synthase	[TP0757-TP0459 (0.5284328)]
COG0457	COG0558	OB2013	OB2013	Hypothetical conserved protein	OB1622	OB1622	Phosphatidylglycerophosphate synthase	[TP0067-TP0730 (0.86096925)]
COG0457	COG0558	OB2597	OB2597	Transcriptional activator	OB1622	OB1622	Phosphatidylglycerophosphate synthase	[TP0067-TP0730 (0.86096925)]
COG0457	COG0558	OB1779	OB1779	Hypothetical conserved protein	OB1622	OB1622	Phosphatidylglycerophosphate synthase	[TP0067-TP0730 (0.86096925)]
COG0457	COG0558	OB2470	OB2470	Hypothetical conserved protein	OB1622	OB1622	Phosphatidylglycerophosphate synthase	[TP0067-TP0730 (0.86096925)]
COG0457	COG0558	OB0762	OB0762	Transcriptional activator	OB1622	OB1622	Phosphatidylglycerophosphate synthase	[TP0067-TP0730 (0.86096925)]
COG0840	COG5401	OB2729	OB2729	Methyl-accepting chemotaxis protein	OB2107	OB2107	Germination (Cortex hydrolysis) and sporulation	[TP0640-TP0832 (0.55516005)]
COG0840	COG5401	OB2987	OB2987	Methyl-accepting chemotaxis protein	OB2107	OB2107	Germination (Cortex hydrolysis) and sporulation	[TP0640-TP0832 (0.55516005)]
COG0840	COG5401	OB1125	OB1125	Methyl-accepting chemotaxis protein	OB2107	OB2107	Germination (Cortex hydrolysis) and sporulation	[TP0640-TP0832 (0.55516005)]
COG0840	COG5401	OB1675	OB1675	Methyl-accepting chemotaxis protein	OB2107	OB2107	Germination (Cortex hydrolysis) and sporulation	[TP0640-TP0832 (0.55516005)]
COG0840	COG5401	OB2102	OB2102	Methyl-accepting chemotaxis protein	OB2107	OB2107	Germination (Cortex hydrolysis) and sporulation	[TP0640-TP0832 (0.55516005)]
COG0840	COG5401	OB1257	OB1257	Methyl-accepting chemotaxis protein	OB2107	OB2107	Germination (Cortex hydrolysis) and sporulation	[TP0640-TP0832 (0.55516005)]
COG0840	COG5401	OB2708	OB2708	Methyl-accepting chemotaxis protein	OB2107	OB2107	Germination (Cortex hydrolysis) and sporulation	[TP0640-TP0832 (0.55516005)]
COG0840	COG5401	OB0534	OB0534	Methyl-accepting chemotaxis protein	OB2107	OB2107	Germination (Cortex hydrolysis) and sporulation	[TP0640-TP0832 (0.55516005)]
COG0020	COG1508	OB1590	uppS	Undecaprenyl pyrophosphate synthetase (EC 2.5.1.31) (UPP synthetase) (Di-trans,poly-cis-decaprenylcistransferase) (Undecaprenyl diphosphate synthase) (UDS)	OB2441	OB2441	RNA polymerase sigma-54 factor	[TP0603-TP0111 (0.79878455)]
COG0192	COG1774	OB2314	metK	S-adenosylmethionine synthetase (EC 2.5.1.6) (Methionine adenosyltransferase) (AdoMet synthetase) (MAT)	OB0040	OB0040	Signal peptidase II {UniProtKB/TrEMBL:Q8EU49}	[TP0794-TP0046 (0.7023217)]
COG0420	COG0739	OB2251	OB2251	Exonuclease {UniProtKB/TrEMBL:Q8EP66}	OB2048	OB2048	Stage IV sporulation protein FA	[TP0626-TP0782 (0.7781429)]
COG0420	COG0739	OB2251	OB2251	Exonuclease {UniProtKB/TrEMBL:Q8EP66}	OB2367	OB2367	Hypothetical conserved protein	[TP0626-TP0782 (0.7781429)]
COG0420	COG0739	OB1144	OB1144	Hypothetical conserved protein	OB2961	OB2961	Stage II sporulation protein	[TP0626-TP0782 (0.7781429)]
COG0420	COG0739	OB2251	OB2251	Exonuclease {UniProtKB/TrEMBL:Q8EP66}	OB2961	OB2961	Stage II sporulation protein	[TP0626-TP0782 (0.7781429)]
COG0420	COG0739	OB1144	OB1144	Hypothetical conserved protein	OB2048	OB2048	Stage IV sporulation protein FA	[TP0626-TP0782 (0.7781429)]
COG0420	COG0739	OB1144	OB1144	Hypothetical conserved protein	OB2367	OB2367	Hypothetical conserved protein	[TP0626-TP0782 (0.7781429)]
COG1385	COG2812	OB1965	OB1965	Hypothetical conserved protein	OB0029	OB0029	DNA polymerase III gamma and tau subunits	[TP0276-TP1005 (0.66627616)]
COG2882	COG5401	OB1559	OB1559	Flagellar protein required for formation of basal	OB2107	OB2107	Germination (Cortex hydrolysis) and sporulation	[TP0403-TP0832 (0.50839365)]
COG0217	COG0739	OB2038	OB2038	Hypothetical UPF0082 protein OB2038	OB2961	OB2961	Stage II sporulation protein	[TP0474-TP0864 (0.82349855)]
COG0217	COG0739	OB2038	OB2038	Hypothetical UPF0082 protein OB2038	OB2048	OB2048	Stage IV sporulation protein FA	[TP0474-TP0864 (0.82349855)]
COG0217	COG0739	OB2038	OB2038	Hypothetical UPF0082 protein OB2038	OB2367	OB2367	Hypothetical conserved protein	[TP0474-TP0864 (0.82349855)]
COG0242	COG0254	OB1410	def	Peptide deformylase (EC 3.5.1.88) (PDF) (Polypeptide deformylase)	OB3000	rpmE	50S ribosomal protein L31 type B	[TP0757-TP0255 (0.6434887)]
COG0442	COG1466	OB0566	OB0566	Prolyl-tRNA synthetase {UniProtKB/TrEMBL:Q8ESQ5}	OB1977	OB1977	Hypothetical conserved protein	[TP0160-TP0588 (0.66563916)]
COG0785	COG2239	OB1677	OB1677	Holocytochrome c synthase	OB1224	OB1224	Magnesium (Mg2+) transporter	[TP0101-TP0917 (0.5215956)]
COG0705	COG2239	OB1923	OB1923	Hypothetical conserved protein	OB1224	OB1224	Magnesium (Mg2+) transporter	[TP0982-TP0917 (0.5527395)]
COG0705	COG2239	OB0618	OB0618	Hypothetical conserved protein	OB1224	OB1224	Magnesium (Mg2+) transporter	[TP0982-TP0917 (0.5527395)]
COG0847	COG1558	OB1057	OB1057	Hypothetical conserved protein	OB1553	OB1553	Flagellar basal-body rod protein	[TP0643-TP0397 (0.7022186)]
COG0305	COG0593	OB3460	OB3460	Replicative DNA helicase	OB0001	dnaA	Chromosomal replication initiator protein dnaA	[TP0058-TP0001 (0.9013428)]
COG0772	COG2239	OB1429	OB1429	Stage V sporulation protein E	OB1224	OB1224	Magnesium (Mg2+) transporter	[TP0501-TP0917 (0.53388965), TP0387-TP0917 (0.61041105)]
COG0772	COG2239	OB1470	OB1470	Stage V sporulation protein E	OB1224	OB1224	Magnesium (Mg2+) transporter	[TP0501-TP0917 (0.53388965), TP0387-TP0917 (0.61041105)]
COG0772	COG2239	OB0649	OB0649	Cell-division protein {UniProtKB/TrEMBL:Q8ESI5}	OB1224	OB1224	Magnesium (Mg2+) transporter	[TP0501-TP0917 (0.53388965), TP0387-TP0917 (0.61041105)]
COG1766	COG2239	OB1555	OB1555	Flagellar basal-body M-ring protein	OB1224	OB1224	Magnesium (Mg2+) transporter	[TP0399-TP0917 (0.5059451)]
COG1582	COG4786	OB1565	OB1565	Hypothetical conserved protein	OB1564	OB1564	Flagellar hook-basal body protein	[TP0726-TP0961 (0.6446794)]
COG1582	COG4786	OB1565	OB1565	Hypothetical conserved protein	OB2956	OB2956	Flagellar hook-basal body protein	[TP0726-TP0961 (0.6446794)]
COG1582	COG4786	OB1565	OB1565	Hypothetical conserved protein	OB2957	OB2957	Flagellar basal-body rod protein	[TP0726-TP0961 (0.6446794)]
COG0178	COG1197	OB2487	uvrA	UvrABC system protein A (UvrA protein) (Excinuclease ABC subunit A)	OB0063	OB0063	Transcription-repair coupling factor	[TP0514-TP0344 (0.9414915)]
COG0178	COG1197	OB0281	OB0281	Excinuclease ABC subunit A	OB0063	OB0063	Transcription-repair coupling factor	[TP0514-TP0344 (0.9414915)]
COG0264	COG0544	OB1587	tsf	Elongation factor Ts (EF-Ts)	OB2078	tig	Trigger factor {UniProtKB/Swiss-Prot:Q8CXB7}	[TP0605-TP0506 (0.9100214)]
COG1344	COG1352	OB2506	OB2506	Flagellar-hook associated protein 3	OB1786	OB1786	Methyl-accepting chemotaxis proteins	[TP0870-TP0630 (0.7476691)]
COG1344	COG1352	OB2727	OB2727	Flagellin {UniProtKB/TrEMBL:Q8EMW3}	OB1786	OB1786	Methyl-accepting chemotaxis proteins	[TP0870-TP0630 (0.7476691)]
COG0495	COG1475	OB2307	leuS	Leucyl-tRNA synthetase (EC 6.1.1.4) (Leucine--tRNA ligase) (LeuRS)	OB3486	OB3486	Stage 0 sporulation protein J	[TP0586-TP0271 (0.63095015)]
COG0495	COG1475	OB2307	leuS	Leucyl-tRNA synthetase (EC 6.1.1.4) (Leucine--tRNA ligase) (LeuRS)	OB3488	OB3488	Hypothetical conserved protein	[TP0586-TP0271 (0.63095015)]
COG1352	COG1536	OB1786	OB1786	Methyl-accepting chemotaxis proteins	OB1556	OB1556	Flagellar motor switch protein	[TP0630-TP0026 (0.7604114)]
COG1344	COG1516	OB2727	OB2727	Flagellin {UniProtKB/TrEMBL:Q8EMW3}	OB2500	OB2500	Flagellar protein {UniProtKB/TrEMBL:Q8ENI3}	[TP0870-TP0943 (0.723277)]
COG1344	COG1516	OB2506	OB2506	Flagellar-hook associated protein 3	OB2500	OB2500	Flagellar protein {UniProtKB/TrEMBL:Q8ENI3}	[TP0870-TP0943 (0.723277)]
COG0099	COG0216	OB0143	rpsM	30S ribosomal protein S13	OB2998	prfA	Peptide chain release factor 1 (RF-1)	[TP0210-TP0051 (0.8775348)]
COG0803	COG1268	OB0221	OB0221	Adhesion protein Adp {UniProtKB/TrEMBL:Q8ETN7}	OB1717	OB1717	Biotin synthase {UniProtKB/TrEMBL:Q8EQI2}	[TP0034-TP0228 (0.8514437)]
COG0803	COG1268	OB0431	OB0431	ABC transporter permease	OB1717	OB1717	Biotin synthase {UniProtKB/TrEMBL:Q8EQI2}	[TP0034-TP0228 (0.8514437)]
COG0803	COG1268	OB0431	OB0431	ABC transporter permease	OB2346	OB2346	Biotin biosynthesis {UniProtKB/TrEMBL:Q8ENX9}	[TP0034-TP0228 (0.8514437)]
COG0803	COG1268	OB0221	OB0221	Adhesion protein Adp {UniProtKB/TrEMBL:Q8ETN7}	OB2346	OB2346	Biotin biosynthesis {UniProtKB/TrEMBL:Q8ENX9}	[TP0034-TP0228 (0.8514437)]
COG0442	COG0552	OB0566	OB0566	Prolyl-tRNA synthetase {UniProtKB/TrEMBL:Q8ESQ5}	OB1529	OB1529	Signal recognition particle	[TP0160-TP0578 (0.56216276)]
COG0242	COG0319	OB1410	def	Peptide deformylase (EC 3.5.1.88) (PDF) (Polypeptide deformylase)	OB1953	OB1953	UPF0054 protein OB1953	[TP0757-TP0650 (0.630912)]
COG2201	COG5401	OB1578	cheB	Chemotaxis response regulator protein-glutamate methylesterase (EC 3.1.1.61)	OB2107	OB2107	Germination (Cortex hydrolysis) and sporulation	[TP0631-TP0832 (0.55516005)]
COG0178	COG0845	OB2487	uvrA	UvrABC system protein A (UvrA protein) (Excinuclease ABC subunit A)	OB2941	OB2941	Hypothetical conserved protein	[TP0514-TP0965 (0.87363523)]
COG0178	COG0845	OB0281	OB0281	Excinuclease ABC subunit A	OB0189	OB0189	Hypothetical conserved protein	[TP0514-TP0965 (0.87363523)]
COG0178	COG0845	OB0281	OB0281	Excinuclease ABC subunit A	OB0161	OB0161	Hypothetical conserved protein	[TP0514-TP0965 (0.87363523)]
COG0178	COG0845	OB0281	OB0281	Excinuclease ABC subunit A	OB2941	OB2941	Hypothetical conserved protein	[TP0514-TP0965 (0.87363523)]
COG0178	COG0845	OB2487	uvrA	UvrABC system protein A (UvrA protein) (Excinuclease ABC subunit A)	OB0161	OB0161	Hypothetical conserved protein	[TP0514-TP0965 (0.87363523)]
COG0178	COG0845	OB2487	uvrA	UvrABC system protein A (UvrA protein) (Excinuclease ABC subunit A)	OB0189	OB0189	Hypothetical conserved protein	[TP0514-TP0965 (0.87363523)]
COG0457	COG0566	OB1779	OB1779	Hypothetical conserved protein	OB0101	OB0101	TRNA:rRNA methyltransferase	[TP0095-TP0054 (0.73981166)]
COG0457	COG0566	OB1779	OB1779	Hypothetical conserved protein	OB2132	OB2132	RRNA methylase {UniProtKB/TrEMBL:Q8EPH3}	[TP0095-TP0054 (0.73981166)]
COG0457	COG0566	OB2597	OB2597	Transcriptional activator	OB0101	OB0101	TRNA:rRNA methyltransferase	[TP0095-TP0054 (0.73981166)]
COG0457	COG0566	OB2597	OB2597	Transcriptional activator	OB2132	OB2132	RRNA methylase {UniProtKB/TrEMBL:Q8EPH3}	[TP0095-TP0054 (0.73981166)]
COG0457	COG0566	OB2013	OB2013	Hypothetical conserved protein	OB2132	OB2132	RRNA methylase {UniProtKB/TrEMBL:Q8EPH3}	[TP0095-TP0054 (0.73981166)]
COG0457	COG0566	OB0762	OB0762	Transcriptional activator	OB0101	OB0101	TRNA:rRNA methyltransferase	[TP0095-TP0054 (0.73981166)]
COG0457	COG0566	OB0762	OB0762	Transcriptional activator	OB2132	OB2132	RRNA methylase {UniProtKB/TrEMBL:Q8EPH3}	[TP0095-TP0054 (0.73981166)]
COG0457	COG0566	OB2470	OB2470	Hypothetical conserved protein	OB2132	OB2132	RRNA methylase {UniProtKB/TrEMBL:Q8EPH3}	[TP0095-TP0054 (0.73981166)]
COG0457	COG0566	OB2013	OB2013	Hypothetical conserved protein	OB0101	OB0101	TRNA:rRNA methyltransferase	[TP0095-TP0054 (0.73981166)]
COG0457	COG0566	OB2470	OB2470	Hypothetical conserved protein	OB0101	OB0101	TRNA:rRNA methyltransferase	[TP0095-TP0054 (0.73981166)]
COG0465	COG0558	OB0079	OB0079	Cell division protein {UniProtKB/TrEMBL:Q8CXP6}	OB1622	OB1622	Phosphatidylglycerophosphate synthase	[TP0765-TP0256 (0.8653493)]
COG0024	COG0462	OB1116	OB1116	Methionine aminopeptidase	OB0059	prs	Ribose-phosphate pyrophosphokinase (EC 2.7.6.1) (RPPK) (Phosphoribosyl pyrophosphate synthetase) (P-Rib-PP synthetase) (PRPP synthetase)	[TP0842-TP0294 (0.8762697)]
COG0024	COG0462	OB3394	OB3394	Methionine aminopeptidase	OB0059	prs	Ribose-phosphate pyrophosphokinase (EC 2.7.6.1) (RPPK) (Phosphoribosyl pyrophosphate synthetase) (P-Rib-PP synthetase) (PRPP synthetase)	[TP0842-TP0294 (0.8762697)]
COG0125	COG0361	OB0036	tmk	Thymidylate kinase {UniProtKB/Swiss-Prot:Q8EU53}	OB0141	infA	Translation initiation factor IF-1	[TP0354-TP0097 (0.8382038)]
COG1536	COG1766	OB1556	OB1556	Flagellar motor switch protein	OB1555	OB1555	Flagellar basal-body M-ring protein	[TP0400-TP0399 (0.9198608), TP0026-TP0399 (0.9539454)]
COG0319	COG0787	OB1953	OB1953	UPF0054 protein OB1953	OB3149	alr1	Alanine racemase 1 {UniProtKB/Swiss-Prot:Q8ELR9}	[TP0650-TP0681 (0.82058704)]
COG0319	COG0787	OB1953	OB1953	UPF0054 protein OB1953	OB3226	alr2	Alanine racemase 2 {UniProtKB/Swiss-Prot:Q8ELK1}	[TP0650-TP0681 (0.82058704)]
COG0215	COG1536	OB0099	cysS	Cysteinyl-tRNA synthetase (EC 6.1.1.16) (Cysteine--tRNA ligase) (CysRS)	OB1556	OB1556	Flagellar motor switch protein	[TP0091-TP0400 (0.6374247)]
COG0564	COG1418	OB1486	OB1486	Pseudouridine synthase {UniProtKB/TrEMBL:Q8ER39}	OB0529	OB0529	Hypothetical conserved protein	[TP0154-TP1018 (0.7668753)]
COG0564	COG1418	OB1486	OB1486	Pseudouridine synthase {UniProtKB/TrEMBL:Q8ER39}	OB1625	OB1625	UPF0144 protein OB1625	[TP0154-TP1018 (0.7668753)]
COG0564	COG1418	OB0849	OB0849	Pseudouridine synthase {UniProtKB/TrEMBL:Q8CVA8}	OB1625	OB1625	UPF0144 protein OB1625	[TP0154-TP1018 (0.7668753)]
COG0564	COG1418	OB1222	OB1222	Pseudouridine synthase {UniProtKB/TrEMBL:Q8ERS8}	OB1742	OB1742	Hypothetical conserved protein	[TP0154-TP1018 (0.7668753)]
COG0564	COG1418	OB0849	OB0849	Pseudouridine synthase {UniProtKB/TrEMBL:Q8CVA8}	OB0529	OB0529	Hypothetical conserved protein	[TP0154-TP1018 (0.7668753)]
COG0564	COG1418	OB0849	OB0849	Pseudouridine synthase {UniProtKB/TrEMBL:Q8CVA8}	OB1742	OB1742	Hypothetical conserved protein	[TP0154-TP1018 (0.7668753)]
COG0564	COG1418	OB1222	OB1222	Pseudouridine synthase {UniProtKB/TrEMBL:Q8ERS8}	OB1625	OB1625	UPF0144 protein OB1625	[TP0154-TP1018 (0.7668753)]
COG0564	COG1418	OB1486	OB1486	Pseudouridine synthase {UniProtKB/TrEMBL:Q8ER39}	OB1742	OB1742	Hypothetical conserved protein	[TP0154-TP1018 (0.7668753)]
COG0564	COG1418	OB1222	OB1222	Pseudouridine synthase {UniProtKB/TrEMBL:Q8ERS8}	OB0529	OB0529	Hypothetical conserved protein	[TP0154-TP1018 (0.7668753)]
COG0849	COG1595	OB2228	OB2228	Cell division protein {UniProtKB/TrEMBL:Q8EP87}	OB1298	OB1298	RNA polymerase ECF-type sigma factor	[TP0389-TP0092 (0.66770643)]
COG0849	COG1595	OB2228	OB2228	Cell division protein {UniProtKB/TrEMBL:Q8EP87}	OB0103	OB0103	RNA polymerase sigma-H factor	[TP0389-TP0092 (0.66770643)]
COG0849	COG1595	OB2228	OB2228	Cell division protein {UniProtKB/TrEMBL:Q8EP87}	OB2313	OB2313	RNA polymerase ECF-type sigma factor	[TP0389-TP0092 (0.66770643)]
COG0849	COG1595	OB2228	OB2228	Cell division protein {UniProtKB/TrEMBL:Q8EP87}	OB3092	OB3092	RNA polymerase ECF-type sigma factor	[TP0389-TP0092 (0.66770643)]
COG0849	COG1595	OB1472	OB1472	Cell-division protein {UniProtKB/TrEMBL:Q8CXI3}	OB0209	OB0209	Sigma factor-like positive control facor	[TP0389-TP0092 (0.66770643)]
COG0849	COG1595	OB1472	OB1472	Cell-division protein {UniProtKB/TrEMBL:Q8CXI3}	OB3092	OB3092	RNA polymerase ECF-type sigma factor	[TP0389-TP0092 (0.66770643)]
COG0849	COG1595	OB1472	OB1472	Cell-division protein {UniProtKB/TrEMBL:Q8CXI3}	OB2313	OB2313	RNA polymerase ECF-type sigma factor	[TP0389-TP0092 (0.66770643)]
COG0849	COG1595	OB2228	OB2228	Cell division protein {UniProtKB/TrEMBL:Q8EP87}	OB0228	OB0228	RNA polymerase ECF-type sigma factor	[TP0389-TP0092 (0.66770643)]
COG0849	COG1595	OB2228	OB2228	Cell division protein {UniProtKB/TrEMBL:Q8EP87}	OB3356	OB3356	RNA polymerase ECF-type sigma factor	[TP0389-TP0092 (0.66770643)]
COG0849	COG1595	OB1472	OB1472	Cell-division protein {UniProtKB/TrEMBL:Q8CXI3}	OB1298	OB1298	RNA polymerase ECF-type sigma factor	[TP0389-TP0092 (0.66770643)]
COG0849	COG1595	OB2228	OB2228	Cell division protein {UniProtKB/TrEMBL:Q8EP87}	OB2660	OB2660	RNA polymerase ECF-type sigma factor	[TP0389-TP0092 (0.66770643)]
COG0849	COG1595	OB2228	OB2228	Cell division protein {UniProtKB/TrEMBL:Q8EP87}	OB1269	OB1269	RNA polymerase ECF-type sigma factor	[TP0389-TP0092 (0.66770643)]
COG0849	COG1595	OB1472	OB1472	Cell-division protein {UniProtKB/TrEMBL:Q8CXI3}	OB1269	OB1269	RNA polymerase ECF-type sigma factor	[TP0389-TP0092 (0.66770643)]
COG0849	COG1595	OB1472	OB1472	Cell-division protein {UniProtKB/TrEMBL:Q8CXI3}	OB0228	OB0228	RNA polymerase ECF-type sigma factor	[TP0389-TP0092 (0.66770643)]
COG0849	COG1595	OB2228	OB2228	Cell division protein {UniProtKB/TrEMBL:Q8EP87}	OB0209	OB0209	Sigma factor-like positive control facor	[TP0389-TP0092 (0.66770643)]
COG0849	COG1595	OB2228	OB2228	Cell division protein {UniProtKB/TrEMBL:Q8EP87}	OB1248	OB1248	RNA polymerase ECF-type sigma factor	[TP0389-TP0092 (0.66770643)]
COG0849	COG1595	OB1472	OB1472	Cell-division protein {UniProtKB/TrEMBL:Q8CXI3}	OB3356	OB3356	RNA polymerase ECF-type sigma factor	[TP0389-TP0092 (0.66770643)]
COG0849	COG1595	OB1472	OB1472	Cell-division protein {UniProtKB/TrEMBL:Q8CXI3}	OB2660	OB2660	RNA polymerase ECF-type sigma factor	[TP0389-TP0092 (0.66770643)]
COG0849	COG1595	OB1472	OB1472	Cell-division protein {UniProtKB/TrEMBL:Q8CXI3}	OB0103	OB0103	RNA polymerase sigma-H factor	[TP0389-TP0092 (0.66770643)]
COG0849	COG1595	OB1472	OB1472	Cell-division protein {UniProtKB/TrEMBL:Q8CXI3}	OB1248	OB1248	RNA polymerase ECF-type sigma factor	[TP0389-TP0092 (0.66770643)]
COG1197	COG5401	OB0063	OB0063	Transcription-repair coupling factor	OB2107	OB2107	Germination (Cortex hydrolysis) and sporulation	[TP0344-TP0832 (0.5396384)]
COG0036	COG2001	OB1511	OB1511	Ribulose-phosphate 3-epimerase	OB1461	mraZ	Protein mraZ {UniProtKB/Swiss-Prot:Q8ER54}	[TP0945-TP0383 (0.685165)]
COG1306	COG1516	OB1209	OB1209	Hypothetical conserved protein	OB2500	OB2500	Flagellar protein {UniProtKB/TrEMBL:Q8ENI3}	[TP0083-TP0943 (0.6929264)]
COG0280	COG0457	OB3022	OB3022	Phosphate acetyltransferase	OB2013	OB2013	Hypothetical conserved protein	[TP0094-TP0067 (0.5068833)]
COG0280	COG0457	OB3022	OB3022	Phosphate acetyltransferase	OB1779	OB1779	Hypothetical conserved protein	[TP0094-TP0067 (0.5068833)]
COG0280	COG0457	OB3022	OB3022	Phosphate acetyltransferase	OB2597	OB2597	Transcriptional activator	[TP0094-TP0067 (0.5068833)]
COG0280	COG0457	OB3022	OB3022	Phosphate acetyltransferase	OB0762	OB0762	Transcriptional activator	[TP0094-TP0067 (0.5068833)]
COG0280	COG0457	OB3022	OB3022	Phosphate acetyltransferase	OB2470	OB2470	Hypothetical conserved protein	[TP0094-TP0067 (0.5068833)]
COG1108	COG1277	OB0434	OB0434	ABC transporter permease	OB1715	OB1715	Hypothetical conserved protein	[TP0165-TP0880 (0.79878455)]
COG1108	COG1277	OB0433	OB0433	ABC transporter permease	OB1715	OB1715	Hypothetical conserved protein	[TP0165-TP0880 (0.79878455)]
COG1108	COG1277	OB2397	OB2397	ABC transporter permease	OB1715	OB1715	Hypothetical conserved protein	[TP0165-TP0880 (0.79878455)]
COG0457	COG0495	OB1779	OB1779	Hypothetical conserved protein	OB2307	leuS	Leucyl-tRNA synthetase (EC 6.1.1.4) (Leucine--tRNA ligase) (LeuRS)	[TP0067-TP0586 (0.714839)]
COG0457	COG0495	OB0762	OB0762	Transcriptional activator	OB2307	leuS	Leucyl-tRNA synthetase (EC 6.1.1.4) (Leucine--tRNA ligase) (LeuRS)	[TP0067-TP0586 (0.714839)]
COG0457	COG0495	OB2470	OB2470	Hypothetical conserved protein	OB2307	leuS	Leucyl-tRNA synthetase (EC 6.1.1.4) (Leucine--tRNA ligase) (LeuRS)	[TP0067-TP0586 (0.714839)]
COG0457	COG0495	OB2597	OB2597	Transcriptional activator	OB2307	leuS	Leucyl-tRNA synthetase (EC 6.1.1.4) (Leucine--tRNA ligase) (LeuRS)	[TP0067-TP0586 (0.714839)]
COG0457	COG0495	OB2013	OB2013	Hypothetical conserved protein	OB2307	leuS	Leucyl-tRNA synthetase (EC 6.1.1.4) (Leucine--tRNA ligase) (LeuRS)	[TP0067-TP0586 (0.714839)]
COG0257	COG0472	OB0142	OB0142	50S ribosomal protein L36	OB2910	OB2910	Teichoic acid linkage unit synthesis	[TP0209-TP0345 (0.64932555)]
COG0257	COG0472	OB0142	OB0142	50S ribosomal protein L36	OB2934	OB2934	Undecaprenyl-phosphate	[TP0209-TP0345 (0.64932555)]
COG0257	COG0472	OB0142	OB0142	50S ribosomal protein L36	OB1468	mraY	Phospho-N-acetylmuramoyl-pentapeptide-transferase (EC 2.7.8.13) (UDP- MurNAc-pentapeptide phosphotransferase)	[TP0209-TP0345 (0.64932555)]
COG0358	COG0457	OB1945	OB1945	DNA primase {UniProtKB/TrEMBL:Q8EPY5}	OB2470	OB2470	Hypothetical conserved protein	[TP0492-TP0648 (0.5111708)]
COG0358	COG0457	OB1945	OB1945	DNA primase {UniProtKB/TrEMBL:Q8EPY5}	OB0762	OB0762	Transcriptional activator	[TP0492-TP0648 (0.5111708)]
COG0358	COG0457	OB1945	OB1945	DNA primase {UniProtKB/TrEMBL:Q8EPY5}	OB2597	OB2597	Transcriptional activator	[TP0492-TP0648 (0.5111708)]
COG0358	COG0457	OB1945	OB1945	DNA primase {UniProtKB/TrEMBL:Q8EPY5}	OB2013	OB2013	Hypothetical conserved protein	[TP0492-TP0648 (0.5111708)]
COG0358	COG0457	OB1945	OB1945	DNA primase {UniProtKB/TrEMBL:Q8EPY5}	OB1779	OB1779	Hypothetical conserved protein	[TP0492-TP0648 (0.5111708)]
COG0301	COG0301	OB2198	thiI	Probable thiamine biosynthesis protein thiI	OB2198	thiI	Probable thiamine biosynthesis protein thiI	[TP0559-TP0559 (0.6965584)]
COG0687	COG1558	OB3157	OB3157	Spermidine:putrescine ABC transporter	OB1553	OB1553	Flagellar basal-body rod protein	[TP0655-TP0397 (0.60331625)]
COG0766	COG1419	OB3003	murZ	UDP-N-acetylglucosamine 1-carboxyvinyltransferase 2 (EC 2.5.1.7) (Enoylpyruvate transferase 2) (UDP-N-acetylglucosamine enolpyruvyl transferase 2) (EPT 2)	OB1576	OB1576	Flagella-associated protein	[TP0029-TP0713 (0.80866665)]
COG0766	COG1419	OB2972	murA	UDP-N-acetylglucosamine 1-carboxyvinyltransferase 1 (EC 2.5.1.7) (Enoylpyruvate transferase 1) (UDP-N-acetylglucosamine enolpyruvyl transferase 1) (EPT 1)	OB1576	OB1576	Flagella-associated protein	[TP0029-TP0713 (0.80866665)]
COG1317	COG1536	OB1557	OB1557	Flagellar assembly protein	OB1556	OB1556	Flagellar motor switch protein	[TP0401-TP0026 (0.96139234)]
COG1214	COG1516	OB0646	OB0646	Glycoprotein endopeptidase	OB2500	OB2500	Flagellar protein {UniProtKB/TrEMBL:Q8ENI3}	[TP0876-TP0943 (0.57131183)]
COG0608	COG1234	OB2026	OB2026	Single-strand DNA-specific exonuclease	OB1173	OB1173	Hypothetical conserved protein	[TP0704-TP0819 (0.5844061)]
COG0608	COG1234	OB2026	OB2026	Single-strand DNA-specific exonuclease	OB1856	rnz	Ribonuclease Z (EC 3.1.26.11) (RNase Z) (tRNase Z) (tRNA 3 endonuclease)	[TP0704-TP0819 (0.5844061)]
COG0024	COG0125	OB1116	OB1116	Methionine aminopeptidase	OB0036	tmk	Thymidylate kinase {UniProtKB/Swiss-Prot:Q8EU53}	[TP0842-TP0354 (0.8096375)]
COG0024	COG0125	OB3394	OB3394	Methionine aminopeptidase	OB0036	tmk	Thymidylate kinase {UniProtKB/Swiss-Prot:Q8EU53}	[TP0842-TP0354 (0.8096375)]
COG1077	COG1426	OB0866	OB0866	Cell-shape determining protein	OB1621	OB1621	Hypothetical conserved protein	[TP0497-TP0334 (0.739115)]
COG1077	COG1426	OB2958	OB2958	Cell shape determining protein	OB1621	OB1621	Hypothetical conserved protein	[TP0497-TP0334 (0.739115)]
COG1077	COG1426	OB2053	OB2053	Rod shape-determining protein	OB1621	OB1621	Hypothetical conserved protein	[TP0497-TP0334 (0.739115)]
COG0618	COG1214	OB2181	OB2181	Hypothetical conserved protein	OB0646	OB0646	Glycoprotein endopeptidase	[TP0803-TP0876 (0.700686)]
COG0257	COG0779	OB0142	OB0142	50S ribosomal protein L36	OB1594	OB1594	Hypothetical UPF0090 protein OB1594	[TP0209-TP0893 (0.7461857)]
COG1291	COG1291	OB2545	OB2545	Motility protein A {UniProtKB/TrEMBL:Q8CX94}	OB2545	OB2545	Motility protein A {UniProtKB/TrEMBL:Q8CX94}	[TP0725-TP0725 (0.8044664)]
COG1291	COG1291	OB2545	OB2545	Motility protein A {UniProtKB/TrEMBL:Q8CX94}	OB2225	OB2225	Flagellar motor aparatus	[TP0725-TP0725 (0.8044664)]
COG1291	COG1291	OB2225	OB2225	Flagellar motor aparatus	OB2545	OB2545	Motility protein A {UniProtKB/TrEMBL:Q8CX94}	[TP0725-TP0725 (0.8044664)]
COG1291	COG1291	OB2225	OB2225	Flagellar motor aparatus	OB2225	OB2225	Flagellar motor aparatus	[TP0725-TP0725 (0.8044664)]
COG0275	COG1815	OB1462	mraW	S-adenosyl-methyltransferase mraW (EC 2.1.1.-)	OB1552	OB1552	Flagellar basal-body rod protein	[TP0384-TP0396 (0.81050646)]
COG1536	COG1536	OB1556	OB1556	Flagellar motor switch protein	OB1556	OB1556	Flagellar motor switch protein	[TP0026-TP0400 (0.5928469)]
COG0457	COG0845	OB2597	OB2597	Transcriptional activator	OB2941	OB2941	Hypothetical conserved protein	[TP0648-TP0965 (0.54118866)]
COG0457	COG0845	OB2470	OB2470	Hypothetical conserved protein	OB2941	OB2941	Hypothetical conserved protein	[TP0648-TP0965 (0.54118866)]
COG0457	COG0845	OB0762	OB0762	Transcriptional activator	OB2941	OB2941	Hypothetical conserved protein	[TP0648-TP0965 (0.54118866)]
COG0457	COG0845	OB2470	OB2470	Hypothetical conserved protein	OB0189	OB0189	Hypothetical conserved protein	[TP0648-TP0965 (0.54118866)]
COG0457	COG0845	OB1779	OB1779	Hypothetical conserved protein	OB0189	OB0189	Hypothetical conserved protein	[TP0648-TP0965 (0.54118866)]
COG0457	COG0845	OB2470	OB2470	Hypothetical conserved protein	OB0161	OB0161	Hypothetical conserved protein	[TP0648-TP0965 (0.54118866)]
COG0457	COG0845	OB1779	OB1779	Hypothetical conserved protein	OB0161	OB0161	Hypothetical conserved protein	[TP0648-TP0965 (0.54118866)]
COG0457	COG0845	OB2013	OB2013	Hypothetical conserved protein	OB2941	OB2941	Hypothetical conserved protein	[TP0648-TP0965 (0.54118866)]
COG0457	COG0845	OB0762	OB0762	Transcriptional activator	OB0161	OB0161	Hypothetical conserved protein	[TP0648-TP0965 (0.54118866)]
COG0457	COG0845	OB2597	OB2597	Transcriptional activator	OB0161	OB0161	Hypothetical conserved protein	[TP0648-TP0965 (0.54118866)]
COG0457	COG0845	OB2013	OB2013	Hypothetical conserved protein	OB0189	OB0189	Hypothetical conserved protein	[TP0648-TP0965 (0.54118866)]
COG0457	COG0845	OB2013	OB2013	Hypothetical conserved protein	OB0161	OB0161	Hypothetical conserved protein	[TP0648-TP0965 (0.54118866)]
COG0457	COG0845	OB2597	OB2597	Transcriptional activator	OB0189	OB0189	Hypothetical conserved protein	[TP0648-TP0965 (0.54118866)]
COG0457	COG0845	OB1779	OB1779	Hypothetical conserved protein	OB2941	OB2941	Hypothetical conserved protein	[TP0648-TP0965 (0.54118866)]
COG0457	COG0845	OB0762	OB0762	Transcriptional activator	OB0189	OB0189	Hypothetical conserved protein	[TP0648-TP0965 (0.54118866)]
COG0760	COG2239	OB0083	OB0083	Protein secretion {UniProtKB/TrEMBL:Q8CXP4}	OB1224	OB1224	Magnesium (Mg2+) transporter	[TP1016-TP0917 (0.81817394)]
COG0760	COG2239	OB1148	prsA	Foldase protein prsA precursor (EC 5.2.1.8)	OB1224	OB1224	Magnesium (Mg2+) transporter	[TP1016-TP0917 (0.81817394)]
COG1536	COG1776	OB1556	OB1556	Flagellar motor switch protein	OB1568	OB1568	Flagellar motor switch protein	[TP0026-TP0720 (0.7923422)]
COG1536	COG1776	OB1556	OB1556	Flagellar motor switch protein	OB1580	OB1580	Inhibition of CheR-mediated methylation of MCPs	[TP0026-TP0720 (0.7923422)]
COG0782	COG1057	OB2002	greA	Transcription elongation factor greA (Transcript cleavage factor greA)	OB1985	nadD	Probable nicotinate-nucleotide adenylyltransferase (EC 2.7.7.18) (Deamido-NAD(+) pyrophosphorylase) (Deamido-NAD(+) diphosphorylase) (Nicotinate mononucleotide adenylyltransferase) (NaMN adenylyltransferase)	[TP0019-TP0741 (0.75909394)]
COG0803	COG5401	OB0431	OB0431	ABC transporter permease	OB2107	OB2107	Germination (Cortex hydrolysis) and sporulation	[TP0163-TP0832 (0.52403957)]
COG0803	COG5401	OB0221	OB0221	Adhesion protein Adp {UniProtKB/TrEMBL:Q8ETN7}	OB2107	OB2107	Germination (Cortex hydrolysis) and sporulation	[TP0163-TP0832 (0.52403957)]
COG1580	COG5401	OB1566	OB1566	Flagellar protein required for flagellar	OB2107	OB2107	Germination (Cortex hydrolysis) and sporulation	[TP0722-TP0832 (0.5858538)]
COG1516	COG1516	OB2500	OB2500	Flagellar protein {UniProtKB/TrEMBL:Q8ENI3}	OB2500	OB2500	Flagellar protein {UniProtKB/TrEMBL:Q8ENI3}	[TP0943-TP0943 (0.5311184)]
COG0265	COG1306	OB3447	OB3447	Serine protease {UniProtKB/TrEMBL:Q8EKY5}	OB1209	OB1209	Hypothetical conserved protein	[TP0773-TP0083 (0.6010877)]
COG0265	COG1306	OB1100	OB1100	Hypothetical conserved protein	OB1209	OB1209	Hypothetical conserved protein	[TP0773-TP0083 (0.6010877)]
COG0265	COG1306	OB2489	OB2489	Hypothetical conserved protein	OB1209	OB1209	Hypothetical conserved protein	[TP0773-TP0083 (0.6010877)]
COG0265	COG1306	OB0583	OB0583	Serine protease Do {UniProtKB/TrEMBL:Q8CXM3}	OB1209	OB1209	Hypothetical conserved protein	[TP0773-TP0083 (0.6010877)]
COG1079	COG2239	OB3385	OB3385	Sugar ABC transporter permease	OB1224	OB1224	Magnesium (Mg2+) transporter	[TP0302-TP0917 (0.5527395)]
COG1109	COG1157	OB3037	OB3037	Phosphomannomutase {UniProtKB/TrEMBL:Q8EM24}	OB1558	OB1558	Flagellar-specific H(+)-transporting ATP synthase	[TP0413-TP0402 (0.78400123)]
COG1109	COG1157	OB0232	glmM	Phosphoglucosamine mutase (EC 5.4.2.10)	OB1558	OB1558	Flagellar-specific H(+)-transporting ATP synthase	[TP0413-TP0402 (0.78400123)]
COG1987	COG2239	OB1572	OB1572	Flagellar protein required for flagellar	OB1224	OB1224	Magnesium (Mg2+) transporter	[TP0717-TP0917 (0.53720385)]
COG0217	COG1235	OB2038	OB2038	Hypothetical UPF0082 protein OB2038	OB3448	OB3448	Hypothetical conserved protein	[TP0474-TP0489 (0.71912634)]
COG1256	COG1776	OB2507	OB2507	Flagellar hook-associated protein 1	OB1568	OB1568	Flagellar motor switch protein	[TP0660-TP0720 (0.80235356)]
COG1256	COG1776	OB2507	OB2507	Flagellar hook-associated protein 1	OB1580	OB1580	Inhibition of CheR-mediated methylation of MCPs	[TP0660-TP0720 (0.80235356)]
COG0012	COG0188	OB3480	OB3480	GTP-binding protein {UniProtKB/TrEMBL:Q8EKV3}	OB1694	OB1694	DNA topoisomerase IV subunit A	[TP0124-TP0005 (0.7149395)]
COG0012	COG0188	OB3480	OB3480	GTP-binding protein {UniProtKB/TrEMBL:Q8EKV3}	OB0007	OB0007	DNA gyrase subunit A {UniProtKB/TrEMBL:Q8EU82}	[TP0124-TP0005 (0.7149395)]
COG0206	COG1774	OB1473	OB1473	Cell division protein ftsZ	OB0040	OB0040	Signal peptidase II {UniProtKB/TrEMBL:Q8EU49}	[TP0390-TP0046 (0.67547834)]
COG0324	COG1558	OB1634	miaA	tRNA delta(2)-isopentenylpyrophosphate transferase (EC 2.5.1.8) (IPP transferase) (Isopentenyl-diphosphate:tRNA isopentenyltransferase) (IPTase) (IPPT)	OB1553	OB1553	Flagellar basal-body rod protein	[TP0637-TP0397 (0.66148543)]
COG0530	COG0621	OB0443	OB0443	Hypothetical conserved protein	OB1628	OB1628	Hypothetical conserved protein	[TP1034-TP0269 (0.7081234)]
COG0530	COG0621	OB0443	OB0443	Hypothetical conserved protein	OB1964	OB1964	Hypothetical conserved protein	[TP1034-TP0269 (0.7081234)]
COG0528	COG1774	OB1588	pyrH	Uridylate kinase (EC 2.7.4.-) (UK) (Uridine monophosphate kinase) (UMP kinase)	OB0040	OB0040	Signal peptidase II {UniProtKB/TrEMBL:Q8EU49}	[TP0099-TP0046 (0.65377367)]
COG0154	COG2868	OB0711	OB0711	6-aminohexanoate-cyclic-dimer hydrolase	OB2045	OB2045	Hypothetical conserved protein	[TP1020-TP0744 (0.70068353)]
COG0154	COG2868	OB2363	OB2363	Amidase {UniProtKB/TrEMBL:Q8ENW3}	OB2045	OB2045	Hypothetical conserved protein	[TP1020-TP0744 (0.70068353)]
COG0154	COG2868	OB0765	gatA	Glutamyl-tRNA(Gln) amidotransferase subunit A (EC 6.3.5.-) (Glu-ADT subunit A)	OB2045	OB2045	Hypothetical conserved protein	[TP1020-TP0744 (0.70068353)]
COG0840	COG1157	OB2102	OB2102	Methyl-accepting chemotaxis protein	OB1558	OB1558	Flagellar-specific H(+)-transporting ATP synthase	[TP0640-TP0402 (0.9180537)]
COG0840	COG1157	OB2987	OB2987	Methyl-accepting chemotaxis protein	OB1558	OB1558	Flagellar-specific H(+)-transporting ATP synthase	[TP0640-TP0402 (0.9180537)]
COG0840	COG1157	OB2708	OB2708	Methyl-accepting chemotaxis protein	OB1558	OB1558	Flagellar-specific H(+)-transporting ATP synthase	[TP0640-TP0402 (0.9180537)]
COG0840	COG1157	OB0534	OB0534	Methyl-accepting chemotaxis protein	OB1558	OB1558	Flagellar-specific H(+)-transporting ATP synthase	[TP0640-TP0402 (0.9180537)]
COG0840	COG1157	OB1675	OB1675	Methyl-accepting chemotaxis protein	OB1558	OB1558	Flagellar-specific H(+)-transporting ATP synthase	[TP0640-TP0402 (0.9180537)]
COG0840	COG1157	OB1257	OB1257	Methyl-accepting chemotaxis protein	OB1558	OB1558	Flagellar-specific H(+)-transporting ATP synthase	[TP0640-TP0402 (0.9180537)]
COG0840	COG1157	OB2729	OB2729	Methyl-accepting chemotaxis protein	OB1558	OB1558	Flagellar-specific H(+)-transporting ATP synthase	[TP0640-TP0402 (0.9180537)]
COG0840	COG1157	OB1125	OB1125	Methyl-accepting chemotaxis protein	OB1558	OB1558	Flagellar-specific H(+)-transporting ATP synthase	[TP0640-TP0402 (0.9180537)]
COG0462	COG0492	OB0059	prs	Ribose-phosphate pyrophosphokinase (EC 2.7.6.1) (RPPK) (Phosphoribosyl pyrophosphate synthetase) (P-Rib-PP synthetase) (PRPP synthetase)	OB2469	OB2469	Thioredoxin reductase {UniProtKB/TrEMBL:Q8CX98}	[TP0294-TP0814 (0.8323514)]
COG0462	COG0492	OB0059	prs	Ribose-phosphate pyrophosphokinase (EC 2.7.6.1) (RPPK) (Phosphoribosyl pyrophosphate synthetase) (P-Rib-PP synthetase) (PRPP synthetase)	OB0322	OB0322	Pyridine nucleotide-disulfide oxidoreductase	[TP0294-TP0814 (0.8323514)]
COG0462	COG0492	OB0059	prs	Ribose-phosphate pyrophosphokinase (EC 2.7.6.1) (RPPK) (Phosphoribosyl pyrophosphate synthetase) (P-Rib-PP synthetase) (PRPP synthetase)	OB2351	OB2351	Thioredoxin reductase {UniProtKB/TrEMBL:Q8ENX4}	[TP0294-TP0814 (0.8323514)]
COG0462	COG0492	OB0059	prs	Ribose-phosphate pyrophosphokinase (EC 2.7.6.1) (RPPK) (Phosphoribosyl pyrophosphate synthetase) (P-Rib-PP synthetase) (PRPP synthetase)	OB1809	OB1809	Hypothetical conserved protein	[TP0294-TP0814 (0.8323514)]
COG0462	COG0492	OB0059	prs	Ribose-phosphate pyrophosphokinase (EC 2.7.6.1) (RPPK) (Phosphoribosyl pyrophosphate synthetase) (P-Rib-PP synthetase) (PRPP synthetase)	OB0321	OB0321	Pyridine nucleotide-disulfide oxidoreductase	[TP0294-TP0814 (0.8323514)]
COG0462	COG0492	OB0059	prs	Ribose-phosphate pyrophosphokinase (EC 2.7.6.1) (RPPK) (Phosphoribosyl pyrophosphate synthetase) (P-Rib-PP synthetase) (PRPP synthetase)	OB0186	OB0186	Thioredoxin reductase {UniProtKB/TrEMBL:Q8ETS1}	[TP0294-TP0814 (0.8323514)]
COG0124	COG0254	OB2020	hisS	Histidyl-tRNA synthetase (EC 6.1.1.21) (Histidine--tRNA ligase) (HisRS)	OB3000	rpmE	50S ribosomal protein L31 type B	[TP0641-TP0255 (0.65973145)]
COG0178	COG0272	OB2487	uvrA	UvrABC system protein A (UvrA protein) (Excinuclease ABC subunit A)	OB0760	OB0760	DNA ligase {UniProtKB/TrEMBL:Q8CXK6}	[TP0514-TP0634 (0.7537598)]
COG0178	COG0272	OB0281	OB0281	Excinuclease ABC subunit A	OB0760	OB0760	DNA ligase {UniProtKB/TrEMBL:Q8CXK6}	[TP0514-TP0634 (0.7537598)]
COG0495	COG1558	OB2307	leuS	Leucyl-tRNA synthetase (EC 6.1.1.4) (Leucine--tRNA ligase) (LeuRS)	OB1553	OB1553	Flagellar basal-body rod protein	[TP0586-TP0397 (0.60331625)]
COG1135	COG1466	OB3326	OB3326	ABC transporter ATP-binding protein	OB1977	OB1977	Hypothetical conserved protein	[TP0120-TP0588 (0.7896185)]
COG1135	COG1466	OB2100	OB2100	ABC transporter ATP-binding protein	OB1977	OB1977	Hypothetical conserved protein	[TP0120-TP0588 (0.7896185)]
COG1135	COG1466	OB3163	OB3163	ABC transporter ATP-binding protein	OB1977	OB1977	Hypothetical conserved protein	[TP0120-TP0588 (0.7896185)]
COG1135	COG1466	OB2384	OB2384	ABC transporter ATP-binding protein	OB1977	OB1977	Hypothetical conserved protein	[TP0120-TP0588 (0.7896185)]
COG0208	COG5401	OB3087	OB3087	Ribonucleoside-diphosphate reductase beta subunit	OB2107	OB2107	Germination (Cortex hydrolysis) and sporulation	[TP0053-TP0832 (0.61589503)]
COG0608	COG1159	OB2026	OB2026	Single-strand DNA-specific exonuclease	OB1951	OB1951	GTP-binding protein {UniProtKB/TrEMBL:Q8EPY0}	[TP0704-TP0541 (0.7586372)]
COG0242	COG0263	OB1410	def	Peptide deformylase (EC 3.5.1.88) (PDF) (Polypeptide deformylase)	OB1052	proB	Glutamate 5-kinase (EC 2.7.2.11) (Gamma-glutamyl kinase) (GK)	[TP0757-TP0351 (0.5771584)]
COG1115	COG2239	OB0872	OB0872	Amino acid transporter {UniProtKB/TrEMBL:Q8CV85}	OB1224	OB1224	Magnesium (Mg2+) transporter	[TP0414-TP0917 (0.53720385)]
COG1115	COG2239	OB0377	OB0377	Amino acid transporter {UniProtKB/TrEMBL:Q8ET85}	OB1224	OB1224	Magnesium (Mg2+) transporter	[TP0414-TP0917 (0.53720385)]
COG1115	COG2239	OB2690	OB2690	Sodium:alanine symporter	OB1224	OB1224	Magnesium (Mg2+) transporter	[TP0414-TP0917 (0.53720385)]
COG0566	COG1589	OB0101	OB0101	TRNA:rRNA methyltransferase	OB1471	OB1471	Cell-division initiation protein	[TP0109-TP0388 (0.8512026)]
COG0566	COG1589	OB2132	OB2132	RRNA methylase {UniProtKB/TrEMBL:Q8EPH3}	OB1471	OB1471	Cell-division initiation protein	[TP0109-TP0388 (0.8512026)]
COG1366	COG1776	OB0625	OB0625	Negative regulator of sigma-B activity	OB1568	OB1568	Flagellar motor switch protein	[TP0233-TP0720 (0.5310372)]
COG1366	COG1776	OB1841	OB1841	Stage II sporulation protein AA protein	OB1580	OB1580	Inhibition of CheR-mediated methylation of MCPs	[TP0233-TP0720 (0.5310372)]
COG1366	COG1776	OB0628	OB0628	Positive regulator of sigma-B activity	OB1568	OB1568	Flagellar motor switch protein	[TP0233-TP0720 (0.5310372)]
COG1366	COG1776	OB0628	OB0628	Positive regulator of sigma-B activity	OB1580	OB1580	Inhibition of CheR-mediated methylation of MCPs	[TP0233-TP0720 (0.5310372)]
COG1366	COG1776	OB0625	OB0625	Negative regulator of sigma-B activity	OB1580	OB1580	Inhibition of CheR-mediated methylation of MCPs	[TP0233-TP0720 (0.5310372)]
COG1366	COG1776	OB1841	OB1841	Stage II sporulation protein AA protein	OB1568	OB1568	Flagellar motor switch protein	[TP0233-TP0720 (0.5310372)]
COG0739	COG4786	OB2367	OB2367	Hypothetical conserved protein	OB2956	OB2956	Flagellar hook-basal body protein	[TP0782-TP0961 (0.69582695)]
COG0739	COG4786	OB2367	OB2367	Hypothetical conserved protein	OB1564	OB1564	Flagellar hook-basal body protein	[TP0782-TP0961 (0.69582695)]
COG0739	COG4786	OB2961	OB2961	Stage II sporulation protein	OB2957	OB2957	Flagellar basal-body rod protein	[TP0782-TP0961 (0.69582695)]
COG0739	COG4786	OB2048	OB2048	Stage IV sporulation protein FA	OB2957	OB2957	Flagellar basal-body rod protein	[TP0782-TP0961 (0.69582695)]
COG0739	COG4786	OB2367	OB2367	Hypothetical conserved protein	OB2957	OB2957	Flagellar basal-body rod protein	[TP0782-TP0961 (0.69582695)]
COG0739	COG4786	OB2961	OB2961	Stage II sporulation protein	OB1564	OB1564	Flagellar hook-basal body protein	[TP0782-TP0961 (0.69582695)]
COG0739	COG4786	OB2048	OB2048	Stage IV sporulation protein FA	OB1564	OB1564	Flagellar hook-basal body protein	[TP0782-TP0961 (0.69582695)]
COG0739	COG4786	OB2961	OB2961	Stage II sporulation protein	OB2956	OB2956	Flagellar hook-basal body protein	[TP0782-TP0961 (0.69582695)]
COG0739	COG4786	OB2048	OB2048	Stage IV sporulation protein FA	OB2956	OB2956	Flagellar hook-basal body protein	[TP0782-TP0961 (0.69582695)]
COG0124	COG0546	OB2020	hisS	Histidyl-tRNA synthetase (EC 6.1.1.21) (Histidine--tRNA ligase) (HisRS)	OB1713	OB1713	Phosphoglycolate phosphatase	[TP0641-TP0554 (0.5196431)]
COG0124	COG0546	OB2020	hisS	Histidyl-tRNA synthetase (EC 6.1.1.21) (Histidine--tRNA ligase) (HisRS)	OB2479	ppaX	Pyrophosphatase ppaX (EC 3.6.1.1)	[TP0641-TP0554 (0.5196431)]
COG0495	COG2882	OB2307	leuS	Leucyl-tRNA synthetase (EC 6.1.1.4) (Leucine--tRNA ligase) (LeuRS)	OB1559	OB1559	Flagellar protein required for formation of basal	[TP0586-TP0403 (0.64541596)]
COG0457	COG1234	OB1779	OB1779	Hypothetical conserved protein	OB1856	rnz	Ribonuclease Z (EC 3.1.26.11) (RNase Z) (tRNase Z) (tRNA 3 endonuclease)	[TP0095-TP0819 (0.5178716)]
COG0457	COG1234	OB2470	OB2470	Hypothetical conserved protein	OB1856	rnz	Ribonuclease Z (EC 3.1.26.11) (RNase Z) (tRNase Z) (tRNA 3 endonuclease)	[TP0095-TP0819 (0.5178716)]
COG0457	COG1234	OB0762	OB0762	Transcriptional activator	OB1173	OB1173	Hypothetical conserved protein	[TP0095-TP0819 (0.5178716)]
COG0457	COG1234	OB1779	OB1779	Hypothetical conserved protein	OB1173	OB1173	Hypothetical conserved protein	[TP0095-TP0819 (0.5178716)]
COG0457	COG1234	OB2470	OB2470	Hypothetical conserved protein	OB1173	OB1173	Hypothetical conserved protein	[TP0095-TP0819 (0.5178716)]
COG0457	COG1234	OB0762	OB0762	Transcriptional activator	OB1856	rnz	Ribonuclease Z (EC 3.1.26.11) (RNase Z) (tRNase Z) (tRNA 3 endonuclease)	[TP0095-TP0819 (0.5178716)]
COG0457	COG1234	OB2597	OB2597	Transcriptional activator	OB1856	rnz	Ribonuclease Z (EC 3.1.26.11) (RNase Z) (tRNase Z) (tRNA 3 endonuclease)	[TP0095-TP0819 (0.5178716)]
COG0457	COG1234	OB2013	OB2013	Hypothetical conserved protein	OB1173	OB1173	Hypothetical conserved protein	[TP0095-TP0819 (0.5178716)]
COG0457	COG1234	OB2597	OB2597	Transcriptional activator	OB1173	OB1173	Hypothetical conserved protein	[TP0095-TP0819 (0.5178716)]
COG0457	COG1234	OB2013	OB2013	Hypothetical conserved protein	OB1856	rnz	Ribonuclease Z (EC 3.1.26.11) (RNase Z) (tRNase Z) (tRNA 3 endonuclease)	[TP0095-TP0819 (0.5178716)]
COG0257	COG0773	OB0142	OB0142	50S ribosomal protein L36	OB2231	murC	UDP-N-acetylmuramate--L-alanine ligase (EC 6.3.2.8) (UDP-N- acetylmuramoyl-L-alanine synthetase)	[TP0209-TP0341 (0.6926446)]
COG0272	COG1879	OB0760	OB0760	DNA ligase {UniProtKB/TrEMBL:Q8CXK6}	OB2572	OB2572	Ribose ABC transporter ribose-binding protein	[TP0634-TP0684 (0.56216276)]
COG2208	COG2239	OB0074	OB0074	Stage II sporulation protein E	OB1224	OB1224	Magnesium (Mg2+) transporter	[TP0218-TP0917 (0.6618409)]
COG2208	COG2239	OB0627	OB0627	Indirect positive regulator of sigma-B activity	OB1224	OB1224	Magnesium (Mg2+) transporter	[TP0218-TP0917 (0.6618409)]
COG0217	COG1480	OB2038	OB2038	Hypothetical UPF0082 protein OB2038	OB1954	OB1954	Hypothetical conserved protein	[TP0474-TP0651 (0.71912634)]
COG0257	COG0681	OB0142	OB0142	50S ribosomal protein L36	OB1180	OB1180	Signal peptidase I {UniProtKB/TrEMBL:Q8ERW7}	[TP0209-TP0926 (0.69083804)]
COG0257	COG0681	OB0142	OB0142	50S ribosomal protein L36	OB0800	OB0800	Signal peptidase {UniProtKB/TrEMBL:Q8ES43}	[TP0209-TP0926 (0.69083804)]
COG0257	COG0681	OB0142	OB0142	50S ribosomal protein L36	OB1538	OB1538	Signal peptidase I {UniProtKB/TrEMBL:Q8EQZ6}	[TP0209-TP0926 (0.69083804)]
COG0257	COG0681	OB0142	OB0142	50S ribosomal protein L36	OB1390	OB1390	Signal peptidase I {UniProtKB/TrEMBL:Q8ERB6}	[TP0209-TP0926 (0.69083804)]
COG0257	COG0681	OB0142	OB0142	50S ribosomal protein L36	OB2526	OB2526	Signal peptidase I {UniProtKB/TrEMBL:Q8ENF7}	[TP0209-TP0926 (0.69083804)]
COG0257	COG0681	OB0142	OB0142	50S ribosomal protein L36	OB1301	OB1301	Signal peptidase I {UniProtKB/TrEMBL:Q8ERK1}	[TP0209-TP0926 (0.69083804)]
COG0526	COG1843	OB1404	OB1404	Hypothetical conserved protein	OB1562	OB1562	Flagellar hook assembly protein	[TP0100-TP0728 (0.58155864)]
COG0526	COG1843	OB2117	OB2117	Thioredoxin {UniProtKB/TrEMBL:Q8EPI6}	OB1562	OB1562	Flagellar hook assembly protein	[TP0100-TP0728 (0.58155864)]
COG0526	COG1843	OB0593	OB0593	Thioredoxin {UniProtKB/TrEMBL:Q8ESN3}	OB1562	OB1562	Flagellar hook assembly protein	[TP0100-TP0728 (0.58155864)]
COG0526	COG1843	OB1164	OB1164	Hypothetical conserved protein	OB1562	OB1562	Flagellar hook assembly protein	[TP0100-TP0728 (0.58155864)]
COG0526	COG1843	OB0275	OB0275	Thioredoxin {UniProtKB/TrEMBL:Q8ETI6}	OB1562	OB1562	Flagellar hook assembly protein	[TP0100-TP0728 (0.58155864)]
COG0526	COG1843	OB0852	OB0852	Cytochrome c biogenesis	OB1562	OB1562	Flagellar hook assembly protein	[TP0100-TP0728 (0.58155864)]
COG0526	COG1843	OB1822	resA	Thiol-disulfide oxidoreductase resA	OB1562	OB1562	Flagellar hook assembly protein	[TP0100-TP0728 (0.58155864)]
COG0526	COG1843	OB1682	OB1682	Cytochrome c biogenesis	OB1562	OB1562	Flagellar hook assembly protein	[TP0100-TP0728 (0.58155864)]
COG0526	COG1843	OB2235	OB2235	Thioredoxin {UniProtKB/TrEMBL:Q8EP81}	OB1562	OB1562	Flagellar hook assembly protein	[TP0100-TP0728 (0.58155864)]
COG1774	COG2812	OB0040	OB0040	Signal peptidase II {UniProtKB/TrEMBL:Q8EU49}	OB0029	OB0029	DNA polymerase III gamma and tau subunits	[TP0046-TP1005 (0.5678104)]
COG0768	COG1344	OB2531	OB2531	Penicillin-binding protein 3	OB2727	OB2727	Flagellin {UniProtKB/TrEMBL:Q8EMW3}	[TP0760-TP0870 (0.7190043)]
COG0768	COG1344	OB1930	OB1930	Penicillin-binding protein 2A	OB2506	OB2506	Flagellar-hook associated protein 3	[TP0760-TP0870 (0.7190043)]
COG0768	COG1344	OB1465	OB1465	Stage V sporulation protein D	OB2506	OB2506	Flagellar-hook associated protein 3	[TP0760-TP0870 (0.7190043)]
COG0768	COG1344	OB1464	OB1464	Penicillin-binding protein 2B	OB2727	OB2727	Flagellin {UniProtKB/TrEMBL:Q8EMW3}	[TP0760-TP0870 (0.7190043)]
COG0768	COG1344	OB1465	OB1465	Stage V sporulation protein D	OB2727	OB2727	Flagellin {UniProtKB/TrEMBL:Q8EMW3}	[TP0760-TP0870 (0.7190043)]
COG0768	COG1344	OB2531	OB2531	Penicillin-binding protein 3	OB2506	OB2506	Flagellar-hook associated protein 3	[TP0760-TP0870 (0.7190043)]
COG0768	COG1344	OB1930	OB1930	Penicillin-binding protein 2A	OB2727	OB2727	Flagellin {UniProtKB/TrEMBL:Q8EMW3}	[TP0760-TP0870 (0.7190043)]
COG0768	COG1344	OB1464	OB1464	Penicillin-binding protein 2B	OB2506	OB2506	Flagellar-hook associated protein 3	[TP0760-TP0870 (0.7190043)]
COG0036	COG1774	OB1511	OB1511	Ribulose-phosphate 3-epimerase	OB0040	OB0040	Signal peptidase II {UniProtKB/TrEMBL:Q8EU49}	[TP0945-TP0046 (0.53769433)]
COG0228	COG0546	OB1532	rpsP	30S ribosomal protein S16	OB1713	OB1713	Phosphoglycolate phosphatase	[TP0905-TP0554 (0.5352583)]
COG0228	COG0546	OB1532	rpsP	30S ribosomal protein S16	OB2479	ppaX	Pyrophosphatase ppaX (EC 3.6.1.1)	[TP0905-TP0554 (0.5352583)]
COG0503	COG1488	OB0056	OB0056	Transcriptional repressor of purine operon	OB0386	OB0386	Nicotinate phosphoribosyltransferase	[TP1039-TP0628 (0.6658587)]
COG0503	COG1488	OB1061	OB1061	Xanthine phosphoribosyltransferase	OB0386	OB0386	Nicotinate phosphoribosyltransferase	[TP1039-TP0628 (0.6658587)]
COG0503	COG1488	OB2025	apt	Adenine phosphoribosyltransferase (EC 2.4.2.7) (APRT)	OB0386	OB0386	Nicotinate phosphoribosyltransferase	[TP1039-TP0628 (0.6658587)]
COG0770	COG2001	OB1467	OB1467	UDP-N-acetylmuramoylalanyl-D-glutamyl-2,6-diamino	OB1461	mraZ	Protein mraZ {UniProtKB/Swiss-Prot:Q8ER54}	[TP0386-TP0383 (0.8315325)]
COG0249	COG0546	OB1631	mutS	DNA mismatch repair protein mutS	OB1713	OB1713	Phosphoglycolate phosphatase	[TP0328-TP0554 (0.5196431)]
COG0249	COG0546	OB1631	mutS	DNA mismatch repair protein mutS	OB2479	ppaX	Pyrophosphatase ppaX (EC 3.6.1.1)	[TP0328-TP0554 (0.5196431)]
COG0234	COG0803	OB0655	groS	10 kDa chaperonin (Protein Cpn10) (groES protein)	OB0431	OB0431	ABC transporter permease	[TP1013-TP0163 (0.67160416)]
COG0234	COG0803	OB0655	groS	10 kDa chaperonin (Protein Cpn10) (groES protein)	OB0221	OB0221	Adhesion protein Adp {UniProtKB/TrEMBL:Q8ETN7}	[TP1013-TP0163 (0.67160416)]
COG0162	COG2834	OB2218	tyrS	Tyrosyl-tRNA synthetase (EC 6.1.1.1) (Tyrosine--tRNA ligase) (TyrRS)	OB0621	OB0621	Hypothetical conserved protein	[TP0834-TP0333 (0.5313641)]
COG0342	COG0546	OB2027	OB2027	Protein-export membrane protein	OB1713	OB1713	Phosphoglycolate phosphatase	[TP0410-TP0554 (0.6160348)]
COG0342	COG0546	OB2027	OB2027	Protein-export membrane protein	OB2479	ppaX	Pyrophosphatase ppaX (EC 3.6.1.1)	[TP0410-TP0554 (0.6160348)]
COG0457	COG1536	OB0762	OB0762	Transcriptional activator	OB1556	OB1556	Flagellar motor switch protein	[TP0648-TP0400 (0.69805074)]
COG0457	COG1536	OB2597	OB2597	Transcriptional activator	OB1556	OB1556	Flagellar motor switch protein	[TP0648-TP0400 (0.69805074)]
COG0457	COG1536	OB2470	OB2470	Hypothetical conserved protein	OB1556	OB1556	Flagellar motor switch protein	[TP0648-TP0400 (0.69805074)]
COG0457	COG1536	OB1779	OB1779	Hypothetical conserved protein	OB1556	OB1556	Flagellar motor switch protein	[TP0648-TP0400 (0.69805074)]
COG0457	COG1536	OB2013	OB2013	Hypothetical conserved protein	OB1556	OB1556	Flagellar motor switch protein	[TP0648-TP0400 (0.69805074)]
COG0240	COG0622	OB1796	gpsA	Glycerol-3-phosphate dehydrogenase [NAD(P)+] (EC 1.1.1.94) (NAD(P)H- dependent glycerol-3-phosphate dehydrogenase)	OB2104	OB2104	Hypothetical conserved protein	[TP1009-TP0937 (0.80866665)]
COG0227	COG0492	OB1514	rpmB	50S ribosomal protein L28	OB0186	OB0186	Thioredoxin reductase {UniProtKB/TrEMBL:Q8ETS1}	[TP0362-TP0814 (0.801083)]
COG0227	COG0492	OB1514	rpmB	50S ribosomal protein L28	OB0322	OB0322	Pyridine nucleotide-disulfide oxidoreductase	[TP0362-TP0814 (0.801083)]
COG0227	COG0492	OB1514	rpmB	50S ribosomal protein L28	OB1809	OB1809	Hypothetical conserved protein	[TP0362-TP0814 (0.801083)]
COG0227	COG0492	OB1514	rpmB	50S ribosomal protein L28	OB2351	OB2351	Thioredoxin reductase {UniProtKB/TrEMBL:Q8ENX4}	[TP0362-TP0814 (0.801083)]
COG0227	COG0492	OB1514	rpmB	50S ribosomal protein L28	OB0321	OB0321	Pyridine nucleotide-disulfide oxidoreductase	[TP0362-TP0814 (0.801083)]
COG0227	COG0492	OB1514	rpmB	50S ribosomal protein L28	OB2469	OB2469	Thioredoxin reductase {UniProtKB/TrEMBL:Q8CX98}	[TP0362-TP0814 (0.801083)]
COG0051	COG1192	OB0118	rpsJ	30S ribosomal protein S10	OB3487	OB3487	Sporulation initiation inhibitor	[TP0188-TP0272 (0.7732025)]
COG0098	COG0803	OB0136	rpsE	30S ribosomal protein S5	OB0221	OB0221	Adhesion protein Adp {UniProtKB/TrEMBL:Q8ETN7}	[TP0206-TP0163 (0.74372905)]
COG0098	COG0803	OB0136	rpsE	30S ribosomal protein S5	OB0431	OB0431	ABC transporter permease	[TP0206-TP0163 (0.74372905)]
COG0249	COG0457	OB1631	mutS	DNA mismatch repair protein mutS	OB2470	OB2470	Hypothetical conserved protein	[TP0328-TP0095 (0.63719666)]
COG0249	COG0457	OB1631	mutS	DNA mismatch repair protein mutS	OB2013	OB2013	Hypothetical conserved protein	[TP0328-TP0095 (0.63719666)]
COG0249	COG0457	OB1631	mutS	DNA mismatch repair protein mutS	OB0762	OB0762	Transcriptional activator	[TP0328-TP0095 (0.63719666)]
COG0249	COG0457	OB1631	mutS	DNA mismatch repair protein mutS	OB2597	OB2597	Transcriptional activator	[TP0328-TP0095 (0.63719666)]
COG0249	COG0457	OB1631	mutS	DNA mismatch repair protein mutS	OB1779	OB1779	Hypothetical conserved protein	[TP0328-TP0095 (0.63719666)]
COG0442	COG0459	OB0566	OB0566	Prolyl-tRNA synthetase {UniProtKB/TrEMBL:Q8ESQ5}	OB0656	groL	60 kDa chaperonin (Protein Cpn60) (groEL protein)	[TP0160-TP0030 (0.7719589)]
COG0255	COG1354	OB0127	rpmC	50S ribosomal protein L29	OB1828	scpA	Segregation and condensation protein A	[TP0197-TP0691 (0.70609456)]
COG0217	COG0481	OB2038	OB2038	Hypothetical UPF0082 protein OB2038	OB1972	lepA	GTP-binding protein lepA	[TP0474-TP0510 (0.76600474)]
COG1360	COG5401	OB2224	OB2224	Flagellar motor aparatus	OB2107	OB2107	Germination (Cortex hydrolysis) and sporulation	[TP0724-TP0832 (0.61589503)]
COG1360	COG5401	OB2544	OB2544	Motility protein B {UniProtKB/TrEMBL:Q8CX95}	OB2107	OB2107	Germination (Cortex hydrolysis) and sporulation	[TP0724-TP0832 (0.61589503)]
COG0178	COG0357	OB0281	OB0281	Excinuclease ABC subunit A	OB3489	gidB	Methyltransferase gidB (EC 2.1.-.-) (Glucose-inhibited division protein B)	[TP0514-TP0946 (0.8569251)]
COG0178	COG0357	OB2487	uvrA	UvrABC system protein A (UvrA protein) (Excinuclease ABC subunit A)	OB3489	gidB	Methyltransferase gidB (EC 2.1.-.-) (Glucose-inhibited division protein B)	[TP0514-TP0946 (0.8569251)]
COG1815	COG1843	OB1552	OB1552	Flagellar basal-body rod protein	OB1562	OB1562	Flagellar hook assembly protein	[TP0396-TP0728 (0.83050734)]
COG0592	COG1580	OB0002	OB0002	DNA-directed DNA polymerase III beta chain	OB1566	OB1566	Flagellar protein required for flagellar	[TP0002-TP0378 (0.79585755)]
COG0472	COG2239	OB1468	mraY	Phospho-N-acetylmuramoyl-pentapeptide-transferase (EC 2.7.8.13) (UDP- MurNAc-pentapeptide phosphotransferase)	OB1224	OB1224	Magnesium (Mg2+) transporter	[TP0345-TP0917 (0.5059451)]
COG0472	COG2239	OB2910	OB2910	Teichoic acid linkage unit synthesis	OB1224	OB1224	Magnesium (Mg2+) transporter	[TP0345-TP0917 (0.5059451)]
COG0472	COG2239	OB2934	OB2934	Undecaprenyl-phosphate	OB1224	OB1224	Magnesium (Mg2+) transporter	[TP0345-TP0917 (0.5059451)]
COG0330	COG0772	OB0883	OB0883	Hypothetical conserved protein	OB1470	OB1470	Stage V sporulation protein E	[TP0113-TP0501 (0.70068353)]
COG0330	COG0772	OB0883	OB0883	Hypothetical conserved protein	OB0649	OB0649	Cell-division protein {UniProtKB/TrEMBL:Q8ESI5}	[TP0113-TP0501 (0.70068353)]
COG0330	COG0772	OB0883	OB0883	Hypothetical conserved protein	OB1429	OB1429	Stage V sporulation protein E	[TP0113-TP0501 (0.70068353)]
COG0154	COG1624	OB0765	gatA	Glutamyl-tRNA(Gln) amidotransferase subunit A (EC 6.3.5.-) (Glu-ADT subunit A)	OB0230	OB0230	Hypothetical conserved protein	[TP1020-TP0826 (0.7964557)]
COG0154	COG1624	OB2363	OB2363	Amidase {UniProtKB/TrEMBL:Q8ENW3}	OB0230	OB0230	Hypothetical conserved protein	[TP1020-TP0826 (0.7964557)]
COG0154	COG1624	OB0711	OB0711	6-aminohexanoate-cyclic-dimer hydrolase	OB0230	OB0230	Hypothetical conserved protein	[TP1020-TP0826 (0.7964557)]
COG0442	COG1843	OB0566	OB0566	Prolyl-tRNA synthetase {UniProtKB/TrEMBL:Q8ESQ5}	OB1562	OB1562	Flagellar hook assembly protein	[TP0160-TP0728 (0.50152636)]
COG0840	COG1558	OB2102	OB2102	Methyl-accepting chemotaxis protein	OB1553	OB1553	Flagellar basal-body rod protein	[TP0640-TP0397 (0.8569927)]
COG0840	COG1558	OB1125	OB1125	Methyl-accepting chemotaxis protein	OB1553	OB1553	Flagellar basal-body rod protein	[TP0640-TP0397 (0.8569927)]
COG0840	COG1558	OB2708	OB2708	Methyl-accepting chemotaxis protein	OB1553	OB1553	Flagellar basal-body rod protein	[TP0640-TP0397 (0.8569927)]
COG0840	COG1558	OB1257	OB1257	Methyl-accepting chemotaxis protein	OB1553	OB1553	Flagellar basal-body rod protein	[TP0640-TP0397 (0.8569927)]
COG0840	COG1558	OB2987	OB2987	Methyl-accepting chemotaxis protein	OB1553	OB1553	Flagellar basal-body rod protein	[TP0640-TP0397 (0.8569927)]
COG0840	COG1558	OB0534	OB0534	Methyl-accepting chemotaxis protein	OB1553	OB1553	Flagellar basal-body rod protein	[TP0640-TP0397 (0.8569927)]
COG0840	COG1558	OB2729	OB2729	Methyl-accepting chemotaxis protein	OB1553	OB1553	Flagellar basal-body rod protein	[TP0640-TP0397 (0.8569927)]
COG0840	COG1558	OB1675	OB1675	Methyl-accepting chemotaxis protein	OB1553	OB1553	Flagellar basal-body rod protein	[TP0640-TP0397 (0.8569927)]
COG0267	COG2137	OB1925	OB1925	50S ribosomal protein L33	OB0893	recX	Regulatory protein recX	[TP0234-TP1023 (0.5769722)]
COG0267	COG2137	OB0104	OB0104	50S ribosomal protein L33	OB0893	recX	Regulatory protein recX	[TP0234-TP1023 (0.5769722)]
COG1109	COG1488	OB3037	OB3037	Phosphomannomutase {UniProtKB/TrEMBL:Q8EM24}	OB0386	OB0386	Nicotinate phosphoribosyltransferase	[TP0413-TP0628 (0.6598422)]
COG1109	COG1488	OB0232	glmM	Phosphoglucosamine mutase (EC 5.4.2.10)	OB0386	OB0386	Nicotinate phosphoribosyltransferase	[TP0413-TP0628 (0.6598422)]
COG0465	COG2891	OB0079	OB0079	Cell division protein {UniProtKB/TrEMBL:Q8CXP6}	OB2051	OB2051	Cell-shape determining protein	[TP0330-TP0499 (0.74372905)]
COG0143	COG0217	OB0046	metG	Methionyl-tRNA synthetase (EC 6.1.1.10) (Methionine--tRNA ligase) (MetRS)	OB2038	OB2038	Hypothetical UPF0082 protein OB2038	[TP0798-TP0474 (0.7790581)]
COG0257	COG0716	OB0142	OB0142	50S ribosomal protein L36	OB3088	OB3088	Flavodoxin {UniProtKB/TrEMBL:Q8ELX6}	[TP0209-TP0925 (0.69083804)]
COG0357	COG1774	OB3489	gidB	Methyltransferase gidB (EC 2.1.-.-) (Glucose-inhibited division protein B)	OB0040	OB0040	Signal peptidase II {UniProtKB/TrEMBL:Q8EU49}	[TP0946-TP0046 (0.5510487)]
COG0357	COG0442	OB3489	gidB	Methyltransferase gidB (EC 2.1.-.-) (Glucose-inhibited division protein B)	OB0566	OB0566	Prolyl-tRNA synthetase {UniProtKB/TrEMBL:Q8ESQ5}	[TP0946-TP0160 (0.6515529)]
COG0457	COG1256	OB0762	OB0762	Transcriptional activator	OB2507	OB2507	Flagellar hook-associated protein 1	[TP0067-TP0660 (0.6278126)]
COG0457	COG1256	OB2597	OB2597	Transcriptional activator	OB2507	OB2507	Flagellar hook-associated protein 1	[TP0067-TP0660 (0.6278126)]
COG0457	COG1256	OB1779	OB1779	Hypothetical conserved protein	OB2507	OB2507	Flagellar hook-associated protein 1	[TP0067-TP0660 (0.6278126)]
COG0457	COG1256	OB2013	OB2013	Hypothetical conserved protein	OB2507	OB2507	Flagellar hook-associated protein 1	[TP0067-TP0660 (0.6278126)]
COG0457	COG1256	OB2470	OB2470	Hypothetical conserved protein	OB2507	OB2507	Flagellar hook-associated protein 1	[TP0067-TP0660 (0.6278126)]
COG1752	COG2011	OB1899	OB1899	Hypothetical conserved protein	OB3325	OB3325	ABC transporter permease	[TP1033-TP0119 (0.6374247)]
COG1752	COG2011	OB1899	OB1899	Hypothetical conserved protein	OB3164	OB3164	ABC transporter permease	[TP1033-TP0119 (0.6374247)]
COG1752	COG2011	OB1899	OB1899	Hypothetical conserved protein	OB2099	OB2099	ABC transporter permease	[TP1033-TP0119 (0.6374247)]
COG1752	COG2011	OB1899	OB1899	Hypothetical conserved protein	OB2383	OB2383	ABC transporter permease	[TP1033-TP0119 (0.6374247)]
COG0564	COG1200	OB1222	OB1222	Pseudouridine synthase {UniProtKB/TrEMBL:Q8ERS8}	OB1520	OB1520	ATP-dependent DNA helicase	[TP0339-TP0687 (0.85149276)]
COG0564	COG1200	OB1486	OB1486	Pseudouridine synthase {UniProtKB/TrEMBL:Q8ER39}	OB1520	OB1520	ATP-dependent DNA helicase	[TP0339-TP0687 (0.85149276)]
COG0564	COG1200	OB0849	OB0849	Pseudouridine synthase {UniProtKB/TrEMBL:Q8CVA8}	OB1520	OB1520	ATP-dependent DNA helicase	[TP0339-TP0687 (0.85149276)]
COG0772	COG1115	OB1470	OB1470	Stage V sporulation protein E	OB0872	OB0872	Amino acid transporter {UniProtKB/TrEMBL:Q8CV85}	[TP0501-TP0998 (0.70629925)]
COG0772	COG1115	OB1429	OB1429	Stage V sporulation protein E	OB0377	OB0377	Amino acid transporter {UniProtKB/TrEMBL:Q8ET85}	[TP0501-TP0998 (0.70629925)]
COG0772	COG1115	OB0649	OB0649	Cell-division protein {UniProtKB/TrEMBL:Q8ESI5}	OB0377	OB0377	Amino acid transporter {UniProtKB/TrEMBL:Q8ET85}	[TP0501-TP0998 (0.70629925)]
COG0772	COG1115	OB0649	OB0649	Cell-division protein {UniProtKB/TrEMBL:Q8ESI5}	OB2690	OB2690	Sodium:alanine symporter	[TP0501-TP0998 (0.70629925)]
COG0772	COG1115	OB0649	OB0649	Cell-division protein {UniProtKB/TrEMBL:Q8ESI5}	OB0872	OB0872	Amino acid transporter {UniProtKB/TrEMBL:Q8CV85}	[TP0501-TP0998 (0.70629925)]
COG0772	COG1115	OB1470	OB1470	Stage V sporulation protein E	OB2690	OB2690	Sodium:alanine symporter	[TP0501-TP0998 (0.70629925)]
COG0772	COG1115	OB1429	OB1429	Stage V sporulation protein E	OB2690	OB2690	Sodium:alanine symporter	[TP0501-TP0998 (0.70629925)]
COG0772	COG1115	OB1470	OB1470	Stage V sporulation protein E	OB0377	OB0377	Amino acid transporter {UniProtKB/TrEMBL:Q8ET85}	[TP0501-TP0998 (0.70629925)]
COG0772	COG1115	OB1429	OB1429	Stage V sporulation protein E	OB0872	OB0872	Amino acid transporter {UniProtKB/TrEMBL:Q8CV85}	[TP0501-TP0998 (0.70629925)]
COG0457	COG2812	OB2470	OB2470	Hypothetical conserved protein	OB0029	OB0029	DNA polymerase III gamma and tau subunits	[TP0067-TP1005 (0.5652097)]
COG0457	COG2812	OB2013	OB2013	Hypothetical conserved protein	OB0029	OB0029	DNA polymerase III gamma and tau subunits	[TP0067-TP1005 (0.5652097)]
COG0457	COG2812	OB1779	OB1779	Hypothetical conserved protein	OB0029	OB0029	DNA polymerase III gamma and tau subunits	[TP0067-TP1005 (0.5652097)]
COG0457	COG2812	OB0762	OB0762	Transcriptional activator	OB0029	OB0029	DNA polymerase III gamma and tau subunits	[TP0067-TP1005 (0.5652097)]
COG0457	COG2812	OB2597	OB2597	Transcriptional activator	OB0029	OB0029	DNA polymerase III gamma and tau subunits	[TP0067-TP1005 (0.5652097)]
COG0457	COG1396	OB2470	OB2470	Hypothetical conserved protein	OB2524	OB2524	Transcriptional regulator of	[TP0648-TP0461 (0.6214171)]
COG0457	COG1396	OB2013	OB2013	Hypothetical conserved protein	OB1344	OB1344	Hypothetical conserved protein	[TP0648-TP0461 (0.6214171)]
COG0457	COG1396	OB2013	OB2013	Hypothetical conserved protein	OB2524	OB2524	Transcriptional regulator of	[TP0648-TP0461 (0.6214171)]
COG0457	COG1396	OB2597	OB2597	Transcriptional activator	OB2524	OB2524	Transcriptional regulator of	[TP0648-TP0461 (0.6214171)]
COG0457	COG1396	OB0762	OB0762	Transcriptional activator	OB1344	OB1344	Hypothetical conserved protein	[TP0648-TP0461 (0.6214171)]
COG0457	COG1396	OB2597	OB2597	Transcriptional activator	OB1344	OB1344	Hypothetical conserved protein	[TP0648-TP0461 (0.6214171)]
COG0457	COG1396	OB1779	OB1779	Hypothetical conserved protein	OB2524	OB2524	Transcriptional regulator of	[TP0648-TP0461 (0.6214171)]
COG0457	COG1396	OB1779	OB1779	Hypothetical conserved protein	OB1344	OB1344	Hypothetical conserved protein	[TP0648-TP0461 (0.6214171)]
COG0457	COG1396	OB2470	OB2470	Hypothetical conserved protein	OB1344	OB1344	Hypothetical conserved protein	[TP0648-TP0461 (0.6214171)]
COG0457	COG1396	OB0762	OB0762	Transcriptional activator	OB2524	OB2524	Transcriptional regulator of	[TP0648-TP0461 (0.6214171)]
COG0036	COG1516	OB1511	OB1511	Ribulose-phosphate 3-epimerase	OB2500	OB2500	Flagellar protein {UniProtKB/TrEMBL:Q8ENI3}	[TP0945-TP0943 (0.573118)]
COG0237	COG1493	OB2161	coaE	Dephospho-CoA kinase (EC 2.7.1.24) (Dephosphocoenzyme A kinase)	OB3428	hprK2	Putative HPr kinase/phosphorylase 2 (EC 2.7.11.-) (EC 2.7.4.-) (HPrK/P 2) (HPr(Ser) kinase/phosphorylase 2)	[TP0296-TP0591 (0.7885255)]
COG0237	COG1493	OB2161	coaE	Dephospho-CoA kinase (EC 2.7.1.24) (Dephosphocoenzyme A kinase)	OB2482	hprK1	HPr kinase/phosphorylase 1 (EC 2.7.11.-) (EC 2.7.4.-) (HPrK/P 1) (HPr(Ser) kinase/phosphorylase 1)	[TP0296-TP0591 (0.7885255)]
COG0124	COG0124	OB2020	hisS	Histidyl-tRNA synthetase (EC 6.1.1.21) (Histidine--tRNA ligase) (HisRS)	OB2020	hisS	Histidyl-tRNA synthetase (EC 6.1.1.21) (Histidine--tRNA ligase) (HisRS)	[TP0641-TP0641 (0.67365265)]
COG0526	COG5401	OB1404	OB1404	Hypothetical conserved protein	OB2107	OB2107	Germination (Cortex hydrolysis) and sporulation	[TP0100-TP0832 (0.57057476)]
COG0526	COG5401	OB2235	OB2235	Thioredoxin {UniProtKB/TrEMBL:Q8EP81}	OB2107	OB2107	Germination (Cortex hydrolysis) and sporulation	[TP0100-TP0832 (0.57057476)]
COG0526	COG5401	OB1822	resA	Thiol-disulfide oxidoreductase resA	OB2107	OB2107	Germination (Cortex hydrolysis) and sporulation	[TP0100-TP0832 (0.57057476)]
COG0526	COG5401	OB1682	OB1682	Cytochrome c biogenesis	OB2107	OB2107	Germination (Cortex hydrolysis) and sporulation	[TP0100-TP0832 (0.57057476)]
COG0526	COG5401	OB1164	OB1164	Hypothetical conserved protein	OB2107	OB2107	Germination (Cortex hydrolysis) and sporulation	[TP0100-TP0832 (0.57057476)]
COG0526	COG5401	OB2117	OB2117	Thioredoxin {UniProtKB/TrEMBL:Q8EPI6}	OB2107	OB2107	Germination (Cortex hydrolysis) and sporulation	[TP0100-TP0832 (0.57057476)]
COG0526	COG5401	OB0593	OB0593	Thioredoxin {UniProtKB/TrEMBL:Q8ESN3}	OB2107	OB2107	Germination (Cortex hydrolysis) and sporulation	[TP0100-TP0832 (0.57057476)]
COG0526	COG5401	OB0852	OB0852	Cytochrome c biogenesis	OB2107	OB2107	Germination (Cortex hydrolysis) and sporulation	[TP0100-TP0832 (0.57057476)]
COG0526	COG5401	OB0275	OB0275	Thioredoxin {UniProtKB/TrEMBL:Q8ETI6}	OB2107	OB2107	Germination (Cortex hydrolysis) and sporulation	[TP0100-TP0832 (0.57057476)]
COG0290	COG1837	OB2152	infC	Translation initiation factor IF-3	OB1533	OB1533	UPF0109 protein OB1533	[TP0850-TP0906 (0.70629925)]
COG0420	COG1256	OB2251	OB2251	Exonuclease {UniProtKB/TrEMBL:Q8EP66}	OB2507	OB2507	Flagellar hook-associated protein 1	[TP0626-TP0660 (0.6120698)]
COG0420	COG1256	OB1144	OB1144	Hypothetical conserved protein	OB2507	OB2507	Flagellar hook-associated protein 1	[TP0626-TP0660 (0.6120698)]
COG2239	COG4603	OB1224	OB1224	Magnesium (Mg2+) transporter	OB3386	OB3386	Sugar ABC transporter permease	[TP0917-TP0301 (0.53720385)]
COG0442	COG1344	OB0566	OB0566	Prolyl-tRNA synthetase {UniProtKB/TrEMBL:Q8ESQ5}	OB2727	OB2727	Flagellin {UniProtKB/TrEMBL:Q8EMW3}	[TP0160-TP0792 (0.6929264), TP0160-TP0659 (0.5927278)]
COG0442	COG1344	OB0566	OB0566	Prolyl-tRNA synthetase {UniProtKB/TrEMBL:Q8ESQ5}	OB2506	OB2506	Flagellar-hook associated protein 3	[TP0160-TP0792 (0.6929264), TP0160-TP0659 (0.5927278)]
COG0211	COG1536	OB2044	rpmA	50S ribosomal protein L27	OB1556	OB1556	Flagellar motor switch protein	[TP0743-TP0400 (0.6311798)]
COG0486	COG0803	OB3491	trmE	tRNA modification GTPase trmE	OB0221	OB0221	Adhesion protein Adp {UniProtKB/TrEMBL:Q8ETN7}	[TP0550-TP0163 (0.74372905)]
COG0486	COG0803	OB3491	trmE	tRNA modification GTPase trmE	OB0431	OB0431	ABC transporter permease	[TP0550-TP0163 (0.74372905)]
COG1536	COG1595	OB1556	OB1556	Flagellar motor switch protein	OB2660	OB2660	RNA polymerase ECF-type sigma factor	[TP0400-TP0092 (0.64304686)]
COG1536	COG1595	OB1556	OB1556	Flagellar motor switch protein	OB2313	OB2313	RNA polymerase ECF-type sigma factor	[TP0400-TP0092 (0.64304686)]
COG1536	COG1595	OB1556	OB1556	Flagellar motor switch protein	OB0228	OB0228	RNA polymerase ECF-type sigma factor	[TP0400-TP0092 (0.64304686)]
COG1536	COG1595	OB1556	OB1556	Flagellar motor switch protein	OB3092	OB3092	RNA polymerase ECF-type sigma factor	[TP0400-TP0092 (0.64304686)]
COG1536	COG1595	OB1556	OB1556	Flagellar motor switch protein	OB0103	OB0103	RNA polymerase sigma-H factor	[TP0400-TP0092 (0.64304686)]
COG1536	COG1595	OB1556	OB1556	Flagellar motor switch protein	OB0209	OB0209	Sigma factor-like positive control facor	[TP0400-TP0092 (0.64304686)]
COG1536	COG1595	OB1556	OB1556	Flagellar motor switch protein	OB1248	OB1248	RNA polymerase ECF-type sigma factor	[TP0400-TP0092 (0.64304686)]
COG1536	COG1595	OB1556	OB1556	Flagellar motor switch protein	OB3356	OB3356	RNA polymerase ECF-type sigma factor	[TP0400-TP0092 (0.64304686)]
COG1536	COG1595	OB1556	OB1556	Flagellar motor switch protein	OB1298	OB1298	RNA polymerase ECF-type sigma factor	[TP0400-TP0092 (0.64304686)]
COG1536	COG1595	OB1556	OB1556	Flagellar motor switch protein	OB1269	OB1269	RNA polymerase ECF-type sigma factor	[TP0400-TP0092 (0.64304686)]
COG0687	COG1057	OB3157	OB3157	Spermidine:putrescine ABC transporter	OB1985	nadD	Probable nicotinate-nucleotide adenylyltransferase (EC 2.7.7.18) (Deamido-NAD(+) pyrophosphorylase) (Deamido-NAD(+) diphosphorylase) (Nicotinate mononucleotide adenylyltransferase) (NaMN adenylyltransferase)	[TP0655-TP0741 (0.7061969)]
COG1558	COG4786	OB1553	OB1553	Flagellar basal-body rod protein	OB2957	OB2957	Flagellar basal-body rod protein	[TP0397-TP0961 (0.74447966)]
COG1558	COG4786	OB1553	OB1553	Flagellar basal-body rod protein	OB1564	OB1564	Flagellar hook-basal body protein	[TP0397-TP0961 (0.74447966)]
COG1558	COG4786	OB1553	OB1553	Flagellar basal-body rod protein	OB2956	OB2956	Flagellar hook-basal body protein	[TP0397-TP0961 (0.74447966)]
COG0012	COG0608	OB3480	OB3480	GTP-binding protein {UniProtKB/TrEMBL:Q8EKV3}	OB2026	OB2026	Single-strand DNA-specific exonuclease	[TP0124-TP0704 (0.626838)]
COG1516	COG2868	OB2500	OB2500	Flagellar protein {UniProtKB/TrEMBL:Q8ENI3}	OB2045	OB2045	Hypothetical conserved protein	[TP0943-TP0744 (0.6225916)]
COG0739	COG0773	OB2367	OB2367	Hypothetical conserved protein	OB2231	murC	UDP-N-acetylmuramate--L-alanine ligase (EC 6.3.2.8) (UDP-N- acetylmuramoyl-L-alanine synthetase)	[TP0782-TP0341 (0.8145237)]
COG0739	COG0773	OB2961	OB2961	Stage II sporulation protein	OB2231	murC	UDP-N-acetylmuramate--L-alanine ligase (EC 6.3.2.8) (UDP-N- acetylmuramoyl-L-alanine synthetase)	[TP0782-TP0341 (0.8145237)]
COG0739	COG0773	OB2048	OB2048	Stage IV sporulation protein FA	OB2231	murC	UDP-N-acetylmuramate--L-alanine ligase (EC 6.3.2.8) (UDP-N- acetylmuramoyl-L-alanine synthetase)	[TP0782-TP0341 (0.8145237)]
COG0050	COG0457	OB0117	tuf	Elongation factor Tu (EF-Tu)	OB2013	OB2013	Hypothetical conserved protein	[TP0187-TP0067 (0.7854602)]
COG0050	COG0457	OB0117	tuf	Elongation factor Tu (EF-Tu)	OB1779	OB1779	Hypothetical conserved protein	[TP0187-TP0067 (0.7854602)]
COG0050	COG0457	OB0117	tuf	Elongation factor Tu (EF-Tu)	OB2470	OB2470	Hypothetical conserved protein	[TP0187-TP0067 (0.7854602)]
COG0050	COG0457	OB0117	tuf	Elongation factor Tu (EF-Tu)	OB0762	OB0762	Transcriptional activator	[TP0187-TP0067 (0.7854602)]
COG0050	COG0457	OB0117	tuf	Elongation factor Tu (EF-Tu)	OB2597	OB2597	Transcriptional activator	[TP0187-TP0067 (0.7854602)]
COG0220	COG1316	OB2294	trmB	tRNA (guanine-N(7)-)-methyltransferase (EC 2.1.1.33) (tRNA(m7G46)- methyltransferase)	OB2530	lytR	Membrane-bound protein lytR	[TP0464-TP0739 (0.7885255)]
COG0220	COG1316	OB2294	trmB	tRNA (guanine-N(7)-)-methyltransferase (EC 2.1.1.33) (tRNA(m7G46)- methyltransferase)	OB2909	OB2909	Transcriptional regulator	[TP0464-TP0739 (0.7885255)]
COG0220	COG1316	OB2294	trmB	tRNA (guanine-N(7)-)-methyltransferase (EC 2.1.1.33) (tRNA(m7G46)- methyltransferase)	OB1270	OB1270	Hypothetical conserved protein	[TP0464-TP0739 (0.7885255)]
COG0301	COG0457	OB2198	thiI	Probable thiamine biosynthesis protein thiI	OB1779	OB1779	Hypothetical conserved protein	[TP0559-TP0095 (0.76004404), TP0559-TP0067 (0.65738976)]
COG0301	COG0457	OB2198	thiI	Probable thiamine biosynthesis protein thiI	OB0762	OB0762	Transcriptional activator	[TP0559-TP0095 (0.76004404), TP0559-TP0067 (0.65738976)]
COG0301	COG0457	OB2198	thiI	Probable thiamine biosynthesis protein thiI	OB2597	OB2597	Transcriptional activator	[TP0559-TP0095 (0.76004404), TP0559-TP0067 (0.65738976)]
COG0301	COG0457	OB2198	thiI	Probable thiamine biosynthesis protein thiI	OB2013	OB2013	Hypothetical conserved protein	[TP0559-TP0095 (0.76004404), TP0559-TP0067 (0.65738976)]
COG0301	COG0457	OB2198	thiI	Probable thiamine biosynthesis protein thiI	OB2470	OB2470	Hypothetical conserved protein	[TP0559-TP0095 (0.76004404), TP0559-TP0067 (0.65738976)]
COG0257	COG0564	OB0142	OB0142	50S ribosomal protein L36	OB1222	OB1222	Pseudouridine synthase {UniProtKB/TrEMBL:Q8ERS8}	[TP0209-TP0154 (0.634929)]
COG0257	COG0564	OB0142	OB0142	50S ribosomal protein L36	OB1486	OB1486	Pseudouridine synthase {UniProtKB/TrEMBL:Q8ER39}	[TP0209-TP0154 (0.634929)]
COG0257	COG0564	OB0142	OB0142	50S ribosomal protein L36	OB0849	OB0849	Pseudouridine synthase {UniProtKB/TrEMBL:Q8CVA8}	[TP0209-TP0154 (0.634929)]
COG0446	COG1582	OB0859	OB0859	NADH oxidase {UniProtKB/TrEMBL:Q8CV98}	OB1565	OB1565	Hypothetical conserved protein	[TP0921-TP0726 (0.78242165)]
COG0446	COG1582	OB3312	OB3312	NADH oxidase {UniProtKB/TrEMBL:Q8ELB9}	OB1565	OB1565	Hypothetical conserved protein	[TP0921-TP0726 (0.78242165)]
COG0621	COG2208	OB1628	OB1628	Hypothetical conserved protein	OB0627	OB0627	Indirect positive regulator of sigma-B activity	[TP0269-TP0218 (0.77940726)]
COG0621	COG2208	OB1964	OB1964	Hypothetical conserved protein	OB0627	OB0627	Indirect positive regulator of sigma-B activity	[TP0269-TP0218 (0.77940726)]
COG0621	COG2208	OB1964	OB1964	Hypothetical conserved protein	OB0074	OB0074	Stage II sporulation protein E	[TP0269-TP0218 (0.77940726)]
COG0621	COG2208	OB1628	OB1628	Hypothetical conserved protein	OB0074	OB0074	Stage II sporulation protein E	[TP0269-TP0218 (0.77940726)]
COG0739	COG2239	OB2048	OB2048	Stage IV sporulation protein FA	OB1224	OB1224	Magnesium (Mg2+) transporter	[TP0155-TP0917 (0.6343327)]
COG0739	COG2239	OB2961	OB2961	Stage II sporulation protein	OB1224	OB1224	Magnesium (Mg2+) transporter	[TP0155-TP0917 (0.6343327)]
COG0739	COG2239	OB2367	OB2367	Hypothetical conserved protein	OB1224	OB1224	Magnesium (Mg2+) transporter	[TP0155-TP0917 (0.6343327)]
COG1292	COG2239	OB0470	OB0470	Glycine betaine transporter	OB1224	OB1224	Magnesium (Mg2+) transporter	[TP0106-TP0917 (0.5215956)]
COG1292	COG2239	OB1258	OB1258	Glycine betaine transporter	OB1224	OB1224	Magnesium (Mg2+) transporter	[TP0106-TP0917 (0.5215956)]
COG1292	COG2239	OB0704	OB0704	Choline transporter {UniProtKB/TrEMBL:Q8ESD6}	OB1224	OB1224	Magnesium (Mg2+) transporter	[TP0106-TP0917 (0.5215956)]
COG1292	COG2239	OB0400	OB0400	Glycine betaine transporter	OB1224	OB1224	Magnesium (Mg2+) transporter	[TP0106-TP0917 (0.5215956)]
COG1292	COG2239	OB2402	OB2402	Glycine betaine transporter	OB1224	OB1224	Magnesium (Mg2+) transporter	[TP0106-TP0917 (0.5215956)]
COG1292	COG2239	OB2834	OB2834	Glycine betaine transporter	OB1224	OB1224	Magnesium (Mg2+) transporter	[TP0106-TP0917 (0.5215956)]
COG1292	COG2239	OB0660	OB0660	Glycine betaine transporter	OB1224	OB1224	Magnesium (Mg2+) transporter	[TP0106-TP0917 (0.5215956)]
COG1292	COG2239	OB2774	OB2774	Choline transporter {UniProtKB/TrEMBL:Q8EMR7}	OB1224	OB1224	Magnesium (Mg2+) transporter	[TP0106-TP0917 (0.5215956)]
COG0457	COG1187	OB2013	OB2013	Hypothetical conserved protein	OB1823	OB1823	Ribosomal large subunit pseudouridylate synthase	[TP0067-TP0459 (0.6360361)]
COG0457	COG1187	OB1779	OB1779	Hypothetical conserved protein	OB1823	OB1823	Ribosomal large subunit pseudouridylate synthase	[TP0067-TP0459 (0.6360361)]
COG0457	COG1187	OB2597	OB2597	Transcriptional activator	OB1823	OB1823	Ribosomal large subunit pseudouridylate synthase	[TP0067-TP0459 (0.6360361)]
COG0457	COG1187	OB0762	OB0762	Transcriptional activator	OB2299	OB2299	16S pseudouridine synthase	[TP0067-TP0459 (0.6360361)]
COG0457	COG1187	OB2470	OB2470	Hypothetical conserved protein	OB1823	OB1823	Ribosomal large subunit pseudouridylate synthase	[TP0067-TP0459 (0.6360361)]
COG0457	COG1187	OB2597	OB2597	Transcriptional activator	OB2299	OB2299	16S pseudouridine synthase	[TP0067-TP0459 (0.6360361)]
COG0457	COG1187	OB0762	OB0762	Transcriptional activator	OB1823	OB1823	Ribosomal large subunit pseudouridylate synthase	[TP0067-TP0459 (0.6360361)]
COG0457	COG1187	OB2013	OB2013	Hypothetical conserved protein	OB2299	OB2299	16S pseudouridine synthase	[TP0067-TP0459 (0.6360361)]
COG0457	COG1187	OB1779	OB1779	Hypothetical conserved protein	OB2299	OB2299	16S pseudouridine synthase	[TP0067-TP0459 (0.6360361)]
COG0457	COG1187	OB2470	OB2470	Hypothetical conserved protein	OB2299	OB2299	16S pseudouridine synthase	[TP0067-TP0459 (0.6360361)]
COG0210	COG0305	OB0759	OB0759	ATP-dependent DNA helicase	OB3460	OB3460	Replicative DNA helicase	[TP0102-TP0058 (0.8842861)]
COG0621	COG0739	OB1964	OB1964	Hypothetical conserved protein	OB2048	OB2048	Stage IV sporulation protein FA	[TP0269-TP0702 (0.8475093)]
COG0621	COG0739	OB1964	OB1964	Hypothetical conserved protein	OB2961	OB2961	Stage II sporulation protein	[TP0269-TP0702 (0.8475093)]
COG0621	COG0739	OB1628	OB1628	Hypothetical conserved protein	OB2048	OB2048	Stage IV sporulation protein FA	[TP0269-TP0702 (0.8475093)]
COG0621	COG0739	OB1628	OB1628	Hypothetical conserved protein	OB2367	OB2367	Hypothetical conserved protein	[TP0269-TP0702 (0.8475093)]
COG0621	COG0739	OB1628	OB1628	Hypothetical conserved protein	OB2961	OB2961	Stage II sporulation protein	[TP0269-TP0702 (0.8475093)]
COG0621	COG0739	OB1964	OB1964	Hypothetical conserved protein	OB2367	OB2367	Hypothetical conserved protein	[TP0269-TP0702 (0.8475093)]
COG1256	COG1516	OB2507	OB2507	Flagellar hook-associated protein 1	OB2500	OB2500	Flagellar protein {UniProtKB/TrEMBL:Q8ENI3}	[TP0660-TP0943 (0.90609026)]
COG0552	COG1774	OB1529	OB1529	Signal recognition particle	OB0040	OB0040	Signal peptidase II {UniProtKB/TrEMBL:Q8EU49}	[TP0578-TP0046 (0.5421936)]
COG0257	COG1057	OB0142	OB0142	50S ribosomal protein L36	OB1985	nadD	Probable nicotinate-nucleotide adenylyltransferase (EC 2.7.7.18) (Deamido-NAD(+) pyrophosphorylase) (Deamido-NAD(+) diphosphorylase) (Nicotinate mononucleotide adenylyltransferase) (NaMN adenylyltransferase)	[TP0209-TP0741 (0.64932555)]
COG0840	COG1070	OB2102	OB2102	Methyl-accepting chemotaxis protein	OB0495	rhaB	Rhamnulokinase (EC 2.7.1.5) (Rhamnulose kinase)	[TP0640-TP0295 (0.8429581)]
COG0840	COG1070	OB2708	OB2708	Methyl-accepting chemotaxis protein	OB3118	OB3118	Xylose kinase {UniProtKB/TrEMBL:Q8CX70}	[TP0640-TP0295 (0.8429581)]
COG0840	COG1070	OB2987	OB2987	Methyl-accepting chemotaxis protein	OB0495	rhaB	Rhamnulokinase (EC 2.7.1.5) (Rhamnulose kinase)	[TP0640-TP0295 (0.8429581)]
COG0840	COG1070	OB1257	OB1257	Methyl-accepting chemotaxis protein	OB3189	OB3189	Gluconokinase {UniProtKB/TrEMBL:Q8ELN3}	[TP0640-TP0295 (0.8429581)]
COG0840	COG1070	OB1675	OB1675	Methyl-accepting chemotaxis protein	OB3189	OB3189	Gluconokinase {UniProtKB/TrEMBL:Q8ELN3}	[TP0640-TP0295 (0.8429581)]
COG0840	COG1070	OB2987	OB2987	Methyl-accepting chemotaxis protein	OB3189	OB3189	Gluconokinase {UniProtKB/TrEMBL:Q8ELN3}	[TP0640-TP0295 (0.8429581)]
COG0840	COG1070	OB2729	OB2729	Methyl-accepting chemotaxis protein	OB2799	OB2799	Hypothetical conserved protein	[TP0640-TP0295 (0.8429581)]
COG0840	COG1070	OB2729	OB2729	Methyl-accepting chemotaxis protein	OB0495	rhaB	Rhamnulokinase (EC 2.7.1.5) (Rhamnulose kinase)	[TP0640-TP0295 (0.8429581)]
COG0840	COG1070	OB2729	OB2729	Methyl-accepting chemotaxis protein	OB3189	OB3189	Gluconokinase {UniProtKB/TrEMBL:Q8ELN3}	[TP0640-TP0295 (0.8429581)]
COG0840	COG1070	OB0534	OB0534	Methyl-accepting chemotaxis protein	OB3118	OB3118	Xylose kinase {UniProtKB/TrEMBL:Q8CX70}	[TP0640-TP0295 (0.8429581)]
COG0840	COG1070	OB1675	OB1675	Methyl-accepting chemotaxis protein	OB0495	rhaB	Rhamnulokinase (EC 2.7.1.5) (Rhamnulose kinase)	[TP0640-TP0295 (0.8429581)]
COG0840	COG1070	OB2708	OB2708	Methyl-accepting chemotaxis protein	OB2799	OB2799	Hypothetical conserved protein	[TP0640-TP0295 (0.8429581)]
COG0840	COG1070	OB0534	OB0534	Methyl-accepting chemotaxis protein	OB2799	OB2799	Hypothetical conserved protein	[TP0640-TP0295 (0.8429581)]
COG0840	COG1070	OB1125	OB1125	Methyl-accepting chemotaxis protein	OB2799	OB2799	Hypothetical conserved protein	[TP0640-TP0295 (0.8429581)]
COG0840	COG1070	OB2102	OB2102	Methyl-accepting chemotaxis protein	OB3189	OB3189	Gluconokinase {UniProtKB/TrEMBL:Q8ELN3}	[TP0640-TP0295 (0.8429581)]
COG0840	COG1070	OB2102	OB2102	Methyl-accepting chemotaxis protein	OB3118	OB3118	Xylose kinase {UniProtKB/TrEMBL:Q8CX70}	[TP0640-TP0295 (0.8429581)]
COG0840	COG1070	OB2102	OB2102	Methyl-accepting chemotaxis protein	OB2799	OB2799	Hypothetical conserved protein	[TP0640-TP0295 (0.8429581)]
COG0840	COG1070	OB1125	OB1125	Methyl-accepting chemotaxis protein	OB0495	rhaB	Rhamnulokinase (EC 2.7.1.5) (Rhamnulose kinase)	[TP0640-TP0295 (0.8429581)]
COG0840	COG1070	OB0534	OB0534	Methyl-accepting chemotaxis protein	OB3189	OB3189	Gluconokinase {UniProtKB/TrEMBL:Q8ELN3}	[TP0640-TP0295 (0.8429581)]
COG0840	COG1070	OB2708	OB2708	Methyl-accepting chemotaxis protein	OB0495	rhaB	Rhamnulokinase (EC 2.7.1.5) (Rhamnulose kinase)	[TP0640-TP0295 (0.8429581)]
COG0840	COG1070	OB2987	OB2987	Methyl-accepting chemotaxis protein	OB3118	OB3118	Xylose kinase {UniProtKB/TrEMBL:Q8CX70}	[TP0640-TP0295 (0.8429581)]
COG0840	COG1070	OB2987	OB2987	Methyl-accepting chemotaxis protein	OB2799	OB2799	Hypothetical conserved protein	[TP0640-TP0295 (0.8429581)]
COG0840	COG1070	OB1675	OB1675	Methyl-accepting chemotaxis protein	OB3118	OB3118	Xylose kinase {UniProtKB/TrEMBL:Q8CX70}	[TP0640-TP0295 (0.8429581)]
COG0840	COG1070	OB1257	OB1257	Methyl-accepting chemotaxis protein	OB3118	OB3118	Xylose kinase {UniProtKB/TrEMBL:Q8CX70}	[TP0640-TP0295 (0.8429581)]
COG0840	COG1070	OB0534	OB0534	Methyl-accepting chemotaxis protein	OB0495	rhaB	Rhamnulokinase (EC 2.7.1.5) (Rhamnulose kinase)	[TP0640-TP0295 (0.8429581)]
COG0840	COG1070	OB2708	OB2708	Methyl-accepting chemotaxis protein	OB3189	OB3189	Gluconokinase {UniProtKB/TrEMBL:Q8ELN3}	[TP0640-TP0295 (0.8429581)]
COG0840	COG1070	OB2729	OB2729	Methyl-accepting chemotaxis protein	OB3118	OB3118	Xylose kinase {UniProtKB/TrEMBL:Q8CX70}	[TP0640-TP0295 (0.8429581)]
COG0840	COG1070	OB1125	OB1125	Methyl-accepting chemotaxis protein	OB3189	OB3189	Gluconokinase {UniProtKB/TrEMBL:Q8ELN3}	[TP0640-TP0295 (0.8429581)]
COG0840	COG1070	OB1257	OB1257	Methyl-accepting chemotaxis protein	OB0495	rhaB	Rhamnulokinase (EC 2.7.1.5) (Rhamnulose kinase)	[TP0640-TP0295 (0.8429581)]
COG0840	COG1070	OB1257	OB1257	Methyl-accepting chemotaxis protein	OB2799	OB2799	Hypothetical conserved protein	[TP0640-TP0295 (0.8429581)]
COG0840	COG1070	OB1675	OB1675	Methyl-accepting chemotaxis protein	OB2799	OB2799	Hypothetical conserved protein	[TP0640-TP0295 (0.8429581)]
COG0840	COG1070	OB1125	OB1125	Methyl-accepting chemotaxis protein	OB3118	OB3118	Xylose kinase {UniProtKB/TrEMBL:Q8CX70}	[TP0640-TP0295 (0.8429581)]
