# Supplementary material for: The Binary Protein Interactome of Treponema pallidum – The Syphilis Spirochete
Source: PLoS One. 2008 May 28;3(5):e2292. doi: 10.1371/journal.pone.0002292 (PMC2386257; doi:10.1371/journal.pone.0002292)
Supplement: Data S1 — Predicted protein-protein interactions based on our Treponema pallidum data; zip archive containing 372 files with one file per species. (6.09 MB ZIP) [file pone.0002292.s006.zip › bacteria/Onion_yellows_phytoplasma.tab]

262768 Onion yellows phytoplasma
COG A	COG B	Locus Id A	Preferred Name(s) A	Annotation A	Locus Id B	Preferred Name(s) B	Annotation B	T. pallidum interaction
COG0201	COG0550	PAM220	PAM220	Preprotein translocase subunit SecY	PAM279	PAM279	Topoisomerase IA {UniProtKB/TrEMBL:Q6YQU4}	[TP0208-TP0394 (0.8044664)]
COG0051	COG0693	PAM199	rpsJ	30S ribosomal protein S10	PAM137	PAM137	Hypothetical protein {UniProtKB/TrEMBL:Q6YR79}	[TP0188-TP0445 (0.6307204)]
COG0180	COG0564	PAM466	PAM466	Tryptophanyl-tRNA synthetase	PAM131	PAM131	Pseudouridine synthase {UniProtKB/TrEMBL:Q6YR85}	[TP0632-TP0339 (0.7885255)]
COG0222	COG0802	PAM259	PAM259	Ribosomal protein L7/L12	PAM500	PAM500	Hypothetical protein {UniProtKB/TrEMBL:Q6YQ75}	[TP0240-TP0875 (0.8481433)]
COG0495	COG1214	PAM738	PAM738	Leucyl-tRNA synthetase {UniProtKB/TrEMBL:Q6YPI9}	PAM501	PAM501	Hypothetical protein {UniProtKB/TrEMBL:Q6YQ74}	[TP0586-TP0876 (0.5571989)]
COG0465	COG0465	PAM578	PAM578	Hypothetical protein {UniProtKB/TrEMBL:Q6YPZ7}	PAM695	PAM695	ATP-dependent Zn protease	[TP0330-TP0330 (0.73856413)]
COG0465	COG0465	PAM695	PAM695	ATP-dependent Zn protease	PAM578	PAM578	Hypothetical protein {UniProtKB/TrEMBL:Q6YPZ7}	[TP0330-TP0330 (0.73856413)]
COG0465	COG0465	PAM234	PAM234	Hypothetical protein {UniProtKB/TrEMBL:Q6YQY9}	PAM307	PAM307	ATP-dependent Zn protease	[TP0330-TP0330 (0.73856413)]
COG0465	COG0465	PAM307	PAM307	ATP-dependent Zn protease	PAM234	PAM234	Hypothetical protein {UniProtKB/TrEMBL:Q6YQY9}	[TP0330-TP0330 (0.73856413)]
COG0465	COG0465	PAM130	PAM130	ATP-dependent Zn protease	PAM155	PAM155	Hypothetical protein {UniProtKB/TrEMBL:Q6YR61}	[TP0330-TP0330 (0.73856413)]
COG0465	COG0465	PAM155	PAM155	Hypothetical protein {UniProtKB/TrEMBL:Q6YR61}	PAM130	PAM130	ATP-dependent Zn protease	[TP0330-TP0330 (0.73856413)]
COG0465	COG0465	PAM713	PAM713	ATP-dependent Zn protease	PAM695	PAM695	ATP-dependent Zn protease	[TP0330-TP0330 (0.73856413)]
COG0465	COG0465	PAM695	PAM695	ATP-dependent Zn protease	PAM713	PAM713	ATP-dependent Zn protease	[TP0330-TP0330 (0.73856413)]
COG0465	COG0465	PAM677	PAM677	Hypothetical protein {UniProtKB/TrEMBL:Q6YPP8}	PAM307	PAM307	ATP-dependent Zn protease	[TP0330-TP0330 (0.73856413)]
COG0465	COG0465	PAM326	PAM326	ATP-dependent Zn protease	PAM658	PAM658	ATP-dependent Zn protease	[TP0330-TP0330 (0.73856413)]
COG0465	COG0465	PAM658	PAM658	ATP-dependent Zn protease	PAM326	PAM326	ATP-dependent Zn protease	[TP0330-TP0330 (0.73856413)]
COG0465	COG0465	PAM307	PAM307	ATP-dependent Zn protease	PAM677	PAM677	Hypothetical protein {UniProtKB/TrEMBL:Q6YPP8}	[TP0330-TP0330 (0.73856413)]
COG0465	COG0465	PAM658	PAM658	ATP-dependent Zn protease	PAM307	PAM307	ATP-dependent Zn protease	[TP0330-TP0330 (0.73856413)]
COG0465	COG0465	PAM307	PAM307	ATP-dependent Zn protease	PAM658	PAM658	ATP-dependent Zn protease	[TP0330-TP0330 (0.73856413)]
COG0465	COG0465	PAM326	PAM326	ATP-dependent Zn protease	PAM234	PAM234	Hypothetical protein {UniProtKB/TrEMBL:Q6YQY9}	[TP0330-TP0330 (0.73856413)]
COG0465	COG0465	PAM234	PAM234	Hypothetical protein {UniProtKB/TrEMBL:Q6YQY9}	PAM326	PAM326	ATP-dependent Zn protease	[TP0330-TP0330 (0.73856413)]
COG0465	COG0465	PAM677	PAM677	Hypothetical protein {UniProtKB/TrEMBL:Q6YPP8}	PAM713	PAM713	ATP-dependent Zn protease	[TP0330-TP0330 (0.73856413)]
COG0465	COG0465	PAM713	PAM713	ATP-dependent Zn protease	PAM677	PAM677	Hypothetical protein {UniProtKB/TrEMBL:Q6YPP8}	[TP0330-TP0330 (0.73856413)]
COG0465	COG0465	PAM695	PAM695	ATP-dependent Zn protease	PAM695	PAM695	ATP-dependent Zn protease	[TP0330-TP0330 (0.73856413)]
COG0465	COG0465	PAM117	PAM117	ATP-dependent Zn protease	PAM578	PAM578	Hypothetical protein {UniProtKB/TrEMBL:Q6YPZ7}	[TP0330-TP0330 (0.73856413)]
COG0465	COG0465	PAM578	PAM578	Hypothetical protein {UniProtKB/TrEMBL:Q6YPZ7}	PAM117	PAM117	ATP-dependent Zn protease	[TP0330-TP0330 (0.73856413)]
COG0465	COG0465	PAM234	PAM234	Hypothetical protein {UniProtKB/TrEMBL:Q6YQY9}	PAM695	PAM695	ATP-dependent Zn protease	[TP0330-TP0330 (0.73856413)]
COG0465	COG0465	PAM695	PAM695	ATP-dependent Zn protease	PAM234	PAM234	Hypothetical protein {UniProtKB/TrEMBL:Q6YQY9}	[TP0330-TP0330 (0.73856413)]
COG0465	COG0465	PAM713	PAM713	ATP-dependent Zn protease	PAM130	PAM130	ATP-dependent Zn protease	[TP0330-TP0330 (0.73856413)]
COG0465	COG0465	PAM130	PAM130	ATP-dependent Zn protease	PAM713	PAM713	ATP-dependent Zn protease	[TP0330-TP0330 (0.73856413)]
COG0465	COG0465	PAM727	PAM727	ATP-dependent Zn protease	PAM155	PAM155	Hypothetical protein {UniProtKB/TrEMBL:Q6YR61}	[TP0330-TP0330 (0.73856413)]
COG0465	COG0465	PAM155	PAM155	Hypothetical protein {UniProtKB/TrEMBL:Q6YR61}	PAM727	PAM727	ATP-dependent Zn protease	[TP0330-TP0330 (0.73856413)]
COG0465	COG0465	PAM366	PAM366	ATP-dependent Zn protease	PAM326	PAM326	ATP-dependent Zn protease	[TP0330-TP0330 (0.73856413)]
COG0465	COG0465	PAM326	PAM326	ATP-dependent Zn protease	PAM366	PAM366	ATP-dependent Zn protease	[TP0330-TP0330 (0.73856413)]
COG0465	COG0465	PAM366	PAM366	ATP-dependent Zn protease	PAM130	PAM130	ATP-dependent Zn protease	[TP0330-TP0330 (0.73856413)]
COG0465	COG0465	PAM326	PAM326	ATP-dependent Zn protease	PAM130	PAM130	ATP-dependent Zn protease	[TP0330-TP0330 (0.73856413)]
COG0465	COG0465	PAM130	PAM130	ATP-dependent Zn protease	PAM326	PAM326	ATP-dependent Zn protease	[TP0330-TP0330 (0.73856413)]
COG0465	COG0465	PAM130	PAM130	ATP-dependent Zn protease	PAM366	PAM366	ATP-dependent Zn protease	[TP0330-TP0330 (0.73856413)]
COG0465	COG0465	PAM326	PAM326	ATP-dependent Zn protease	PAM307	PAM307	ATP-dependent Zn protease	[TP0330-TP0330 (0.73856413)]
COG0465	COG0465	PAM307	PAM307	ATP-dependent Zn protease	PAM326	PAM326	ATP-dependent Zn protease	[TP0330-TP0330 (0.73856413)]
COG0465	COG0465	PAM117	PAM117	ATP-dependent Zn protease	PAM117	PAM117	ATP-dependent Zn protease	[TP0330-TP0330 (0.73856413)]
COG0465	COG0465	PAM727	PAM727	ATP-dependent Zn protease	PAM234	PAM234	Hypothetical protein {UniProtKB/TrEMBL:Q6YQY9}	[TP0330-TP0330 (0.73856413)]
COG0465	COG0465	PAM234	PAM234	Hypothetical protein {UniProtKB/TrEMBL:Q6YQY9}	PAM727	PAM727	ATP-dependent Zn protease	[TP0330-TP0330 (0.73856413)]
COG0465	COG0465	PAM366	PAM366	ATP-dependent Zn protease	PAM366	PAM366	ATP-dependent Zn protease	[TP0330-TP0330 (0.73856413)]
COG0465	COG0465	PAM117	PAM117	ATP-dependent Zn protease	PAM677	PAM677	Hypothetical protein {UniProtKB/TrEMBL:Q6YPP8}	[TP0330-TP0330 (0.73856413)]
COG0465	COG0465	PAM677	PAM677	Hypothetical protein {UniProtKB/TrEMBL:Q6YPP8}	PAM117	PAM117	ATP-dependent Zn protease	[TP0330-TP0330 (0.73856413)]
COG0465	COG0465	PAM713	PAM713	ATP-dependent Zn protease	PAM658	PAM658	ATP-dependent Zn protease	[TP0330-TP0330 (0.73856413)]
COG0465	COG0465	PAM658	PAM658	ATP-dependent Zn protease	PAM713	PAM713	ATP-dependent Zn protease	[TP0330-TP0330 (0.73856413)]
COG0465	COG0465	PAM366	PAM366	ATP-dependent Zn protease	PAM155	PAM155	Hypothetical protein {UniProtKB/TrEMBL:Q6YR61}	[TP0330-TP0330 (0.73856413)]
COG0465	COG0465	PAM155	PAM155	Hypothetical protein {UniProtKB/TrEMBL:Q6YR61}	PAM366	PAM366	ATP-dependent Zn protease	[TP0330-TP0330 (0.73856413)]
COG0465	COG0465	PAM677	PAM677	Hypothetical protein {UniProtKB/TrEMBL:Q6YPP8}	PAM695	PAM695	ATP-dependent Zn protease	[TP0330-TP0330 (0.73856413)]
COG0465	COG0465	PAM695	PAM695	ATP-dependent Zn protease	PAM677	PAM677	Hypothetical protein {UniProtKB/TrEMBL:Q6YPP8}	[TP0330-TP0330 (0.73856413)]
COG0465	COG0465	PAM677	PAM677	Hypothetical protein {UniProtKB/TrEMBL:Q6YPP8}	PAM658	PAM658	ATP-dependent Zn protease	[TP0330-TP0330 (0.73856413)]
COG0465	COG0465	PAM658	PAM658	ATP-dependent Zn protease	PAM677	PAM677	Hypothetical protein {UniProtKB/TrEMBL:Q6YPP8}	[TP0330-TP0330 (0.73856413)]
COG0465	COG0465	PAM658	PAM658	ATP-dependent Zn protease	PAM234	PAM234	Hypothetical protein {UniProtKB/TrEMBL:Q6YQY9}	[TP0330-TP0330 (0.73856413)]
COG0465	COG0465	PAM234	PAM234	Hypothetical protein {UniProtKB/TrEMBL:Q6YQY9}	PAM658	PAM658	ATP-dependent Zn protease	[TP0330-TP0330 (0.73856413)]
COG0465	COG0465	PAM578	PAM578	Hypothetical protein {UniProtKB/TrEMBL:Q6YPZ7}	PAM658	PAM658	ATP-dependent Zn protease	[TP0330-TP0330 (0.73856413)]
COG0465	COG0465	PAM658	PAM658	ATP-dependent Zn protease	PAM578	PAM578	Hypothetical protein {UniProtKB/TrEMBL:Q6YPZ7}	[TP0330-TP0330 (0.73856413)]
COG0465	COG0465	PAM713	PAM713	ATP-dependent Zn protease	PAM727	PAM727	ATP-dependent Zn protease	[TP0330-TP0330 (0.73856413)]
COG0465	COG0465	PAM727	PAM727	ATP-dependent Zn protease	PAM713	PAM713	ATP-dependent Zn protease	[TP0330-TP0330 (0.73856413)]
COG0465	COG0465	PAM234	PAM234	Hypothetical protein {UniProtKB/TrEMBL:Q6YQY9}	PAM561	PAM561	ATP-dependent Zn protease	[TP0330-TP0330 (0.73856413)]
COG0465	COG0465	PAM561	PAM561	ATP-dependent Zn protease	PAM234	PAM234	Hypothetical protein {UniProtKB/TrEMBL:Q6YQY9}	[TP0330-TP0330 (0.73856413)]
COG0465	COG0465	PAM727	PAM727	ATP-dependent Zn protease	PAM307	PAM307	ATP-dependent Zn protease	[TP0330-TP0330 (0.73856413)]
COG0465	COG0465	PAM307	PAM307	ATP-dependent Zn protease	PAM727	PAM727	ATP-dependent Zn protease	[TP0330-TP0330 (0.73856413)]
COG0465	COG0465	PAM677	PAM677	Hypothetical protein {UniProtKB/TrEMBL:Q6YPP8}	PAM727	PAM727	ATP-dependent Zn protease	[TP0330-TP0330 (0.73856413)]
COG0465	COG0465	PAM727	PAM727	ATP-dependent Zn protease	PAM677	PAM677	Hypothetical protein {UniProtKB/TrEMBL:Q6YPP8}	[TP0330-TP0330 (0.73856413)]
COG0465	COG0465	PAM326	PAM326	ATP-dependent Zn protease	PAM561	PAM561	ATP-dependent Zn protease	[TP0330-TP0330 (0.73856413)]
COG0465	COG0465	PAM561	PAM561	ATP-dependent Zn protease	PAM326	PAM326	ATP-dependent Zn protease	[TP0330-TP0330 (0.73856413)]
COG0465	COG0465	PAM727	PAM727	ATP-dependent Zn protease	PAM727	PAM727	ATP-dependent Zn protease	[TP0330-TP0330 (0.73856413)]
COG0465	COG0465	PAM658	PAM658	ATP-dependent Zn protease	PAM561	PAM561	ATP-dependent Zn protease	[TP0330-TP0330 (0.73856413)]
COG0465	COG0465	PAM561	PAM561	ATP-dependent Zn protease	PAM658	PAM658	ATP-dependent Zn protease	[TP0330-TP0330 (0.73856413)]
COG0465	COG0465	PAM727	PAM727	ATP-dependent Zn protease	PAM561	PAM561	ATP-dependent Zn protease	[TP0330-TP0330 (0.73856413)]
COG0465	COG0465	PAM561	PAM561	ATP-dependent Zn protease	PAM727	PAM727	ATP-dependent Zn protease	[TP0330-TP0330 (0.73856413)]
COG0465	COG0465	PAM713	PAM713	ATP-dependent Zn protease	PAM234	PAM234	Hypothetical protein {UniProtKB/TrEMBL:Q6YQY9}	[TP0330-TP0330 (0.73856413)]
COG0465	COG0465	PAM234	PAM234	Hypothetical protein {UniProtKB/TrEMBL:Q6YQY9}	PAM713	PAM713	ATP-dependent Zn protease	[TP0330-TP0330 (0.73856413)]
COG0465	COG0465	PAM234	PAM234	Hypothetical protein {UniProtKB/TrEMBL:Q6YQY9}	PAM155	PAM155	Hypothetical protein {UniProtKB/TrEMBL:Q6YR61}	[TP0330-TP0330 (0.73856413)]
COG0465	COG0465	PAM155	PAM155	Hypothetical protein {UniProtKB/TrEMBL:Q6YR61}	PAM234	PAM234	Hypothetical protein {UniProtKB/TrEMBL:Q6YQY9}	[TP0330-TP0330 (0.73856413)]
COG0465	COG0465	PAM561	PAM561	ATP-dependent Zn protease	PAM307	PAM307	ATP-dependent Zn protease	[TP0330-TP0330 (0.73856413)]
COG0465	COG0465	PAM713	PAM713	ATP-dependent Zn protease	PAM155	PAM155	Hypothetical protein {UniProtKB/TrEMBL:Q6YR61}	[TP0330-TP0330 (0.73856413)]
COG0465	COG0465	PAM155	PAM155	Hypothetical protein {UniProtKB/TrEMBL:Q6YR61}	PAM713	PAM713	ATP-dependent Zn protease	[TP0330-TP0330 (0.73856413)]
COG0465	COG0465	PAM307	PAM307	ATP-dependent Zn protease	PAM561	PAM561	ATP-dependent Zn protease	[TP0330-TP0330 (0.73856413)]
COG0465	COG0465	PAM326	PAM326	ATP-dependent Zn protease	PAM155	PAM155	Hypothetical protein {UniProtKB/TrEMBL:Q6YR61}	[TP0330-TP0330 (0.73856413)]
COG0465	COG0465	PAM155	PAM155	Hypothetical protein {UniProtKB/TrEMBL:Q6YR61}	PAM326	PAM326	ATP-dependent Zn protease	[TP0330-TP0330 (0.73856413)]
COG0465	COG0465	PAM117	PAM117	ATP-dependent Zn protease	PAM326	PAM326	ATP-dependent Zn protease	[TP0330-TP0330 (0.73856413)]
COG0465	COG0465	PAM326	PAM326	ATP-dependent Zn protease	PAM117	PAM117	ATP-dependent Zn protease	[TP0330-TP0330 (0.73856413)]
COG0465	COG0465	PAM117	PAM117	ATP-dependent Zn protease	PAM366	PAM366	ATP-dependent Zn protease	[TP0330-TP0330 (0.73856413)]
COG0465	COG0465	PAM366	PAM366	ATP-dependent Zn protease	PAM117	PAM117	ATP-dependent Zn protease	[TP0330-TP0330 (0.73856413)]
COG0465	COG0465	PAM578	PAM578	Hypothetical protein {UniProtKB/TrEMBL:Q6YPZ7}	PAM366	PAM366	ATP-dependent Zn protease	[TP0330-TP0330 (0.73856413)]
COG0465	COG0465	PAM366	PAM366	ATP-dependent Zn protease	PAM578	PAM578	Hypothetical protein {UniProtKB/TrEMBL:Q6YPZ7}	[TP0330-TP0330 (0.73856413)]
COG0465	COG0465	PAM366	PAM366	ATP-dependent Zn protease	PAM677	PAM677	Hypothetical protein {UniProtKB/TrEMBL:Q6YPP8}	[TP0330-TP0330 (0.73856413)]
COG0465	COG0465	PAM677	PAM677	Hypothetical protein {UniProtKB/TrEMBL:Q6YPP8}	PAM366	PAM366	ATP-dependent Zn protease	[TP0330-TP0330 (0.73856413)]
COG0465	COG0465	PAM155	PAM155	Hypothetical protein {UniProtKB/TrEMBL:Q6YR61}	PAM307	PAM307	ATP-dependent Zn protease	[TP0330-TP0330 (0.73856413)]
COG0465	COG0465	PAM307	PAM307	ATP-dependent Zn protease	PAM155	PAM155	Hypothetical protein {UniProtKB/TrEMBL:Q6YR61}	[TP0330-TP0330 (0.73856413)]
COG0465	COG0465	PAM578	PAM578	Hypothetical protein {UniProtKB/TrEMBL:Q6YPZ7}	PAM677	PAM677	Hypothetical protein {UniProtKB/TrEMBL:Q6YPP8}	[TP0330-TP0330 (0.73856413)]
COG0465	COG0465	PAM677	PAM677	Hypothetical protein {UniProtKB/TrEMBL:Q6YPP8}	PAM578	PAM578	Hypothetical protein {UniProtKB/TrEMBL:Q6YPZ7}	[TP0330-TP0330 (0.73856413)]
COG0465	COG0465	PAM130	PAM130	ATP-dependent Zn protease	PAM561	PAM561	ATP-dependent Zn protease	[TP0330-TP0330 (0.73856413)]
COG0465	COG0465	PAM561	PAM561	ATP-dependent Zn protease	PAM130	PAM130	ATP-dependent Zn protease	[TP0330-TP0330 (0.73856413)]
COG0465	COG0465	PAM117	PAM117	ATP-dependent Zn protease	PAM307	PAM307	ATP-dependent Zn protease	[TP0330-TP0330 (0.73856413)]
COG0465	COG0465	PAM307	PAM307	ATP-dependent Zn protease	PAM117	PAM117	ATP-dependent Zn protease	[TP0330-TP0330 (0.73856413)]
COG0465	COG0465	PAM578	PAM578	Hypothetical protein {UniProtKB/TrEMBL:Q6YPZ7}	PAM307	PAM307	ATP-dependent Zn protease	[TP0330-TP0330 (0.73856413)]
COG0465	COG0465	PAM307	PAM307	ATP-dependent Zn protease	PAM578	PAM578	Hypothetical protein {UniProtKB/TrEMBL:Q6YPZ7}	[TP0330-TP0330 (0.73856413)]
COG0465	COG0465	PAM578	PAM578	Hypothetical protein {UniProtKB/TrEMBL:Q6YPZ7}	PAM713	PAM713	ATP-dependent Zn protease	[TP0330-TP0330 (0.73856413)]
COG0465	COG0465	PAM713	PAM713	ATP-dependent Zn protease	PAM578	PAM578	Hypothetical protein {UniProtKB/TrEMBL:Q6YPZ7}	[TP0330-TP0330 (0.73856413)]
COG0465	COG0465	PAM117	PAM117	ATP-dependent Zn protease	PAM713	PAM713	ATP-dependent Zn protease	[TP0330-TP0330 (0.73856413)]
COG0465	COG0465	PAM713	PAM713	ATP-dependent Zn protease	PAM117	PAM117	ATP-dependent Zn protease	[TP0330-TP0330 (0.73856413)]
COG0465	COG0465	PAM677	PAM677	Hypothetical protein {UniProtKB/TrEMBL:Q6YPP8}	PAM155	PAM155	Hypothetical protein {UniProtKB/TrEMBL:Q6YR61}	[TP0330-TP0330 (0.73856413)]
COG0465	COG0465	PAM155	PAM155	Hypothetical protein {UniProtKB/TrEMBL:Q6YR61}	PAM677	PAM677	Hypothetical protein {UniProtKB/TrEMBL:Q6YPP8}	[TP0330-TP0330 (0.73856413)]
COG0465	COG0465	PAM117	PAM117	ATP-dependent Zn protease	PAM130	PAM130	ATP-dependent Zn protease	[TP0330-TP0330 (0.73856413)]
COG0465	COG0465	PAM130	PAM130	ATP-dependent Zn protease	PAM117	PAM117	ATP-dependent Zn protease	[TP0330-TP0330 (0.73856413)]
COG0465	COG0465	PAM326	PAM326	ATP-dependent Zn protease	PAM695	PAM695	ATP-dependent Zn protease	[TP0330-TP0330 (0.73856413)]
COG0465	COG0465	PAM695	PAM695	ATP-dependent Zn protease	PAM326	PAM326	ATP-dependent Zn protease	[TP0330-TP0330 (0.73856413)]
COG0465	COG0465	PAM561	PAM561	ATP-dependent Zn protease	PAM155	PAM155	Hypothetical protein {UniProtKB/TrEMBL:Q6YR61}	[TP0330-TP0330 (0.73856413)]
COG0465	COG0465	PAM155	PAM155	Hypothetical protein {UniProtKB/TrEMBL:Q6YR61}	PAM561	PAM561	ATP-dependent Zn protease	[TP0330-TP0330 (0.73856413)]
COG0465	COG0465	PAM713	PAM713	ATP-dependent Zn protease	PAM561	PAM561	ATP-dependent Zn protease	[TP0330-TP0330 (0.73856413)]
COG0465	COG0465	PAM561	PAM561	ATP-dependent Zn protease	PAM713	PAM713	ATP-dependent Zn protease	[TP0330-TP0330 (0.73856413)]
COG0465	COG0465	PAM561	PAM561	ATP-dependent Zn protease	PAM561	PAM561	ATP-dependent Zn protease	[TP0330-TP0330 (0.73856413)]
COG0465	COG0465	PAM366	PAM366	ATP-dependent Zn protease	PAM713	PAM713	ATP-dependent Zn protease	[TP0330-TP0330 (0.73856413)]
COG0465	COG0465	PAM713	PAM713	ATP-dependent Zn protease	PAM366	PAM366	ATP-dependent Zn protease	[TP0330-TP0330 (0.73856413)]
COG0465	COG0465	PAM117	PAM117	ATP-dependent Zn protease	PAM695	PAM695	ATP-dependent Zn protease	[TP0330-TP0330 (0.73856413)]
COG0465	COG0465	PAM578	PAM578	Hypothetical protein {UniProtKB/TrEMBL:Q6YPZ7}	PAM234	PAM234	Hypothetical protein {UniProtKB/TrEMBL:Q6YQY9}	[TP0330-TP0330 (0.73856413)]
COG0465	COG0465	PAM234	PAM234	Hypothetical protein {UniProtKB/TrEMBL:Q6YQY9}	PAM578	PAM578	Hypothetical protein {UniProtKB/TrEMBL:Q6YPZ7}	[TP0330-TP0330 (0.73856413)]
COG0465	COG0465	PAM695	PAM695	ATP-dependent Zn protease	PAM117	PAM117	ATP-dependent Zn protease	[TP0330-TP0330 (0.73856413)]
COG0465	COG0465	PAM307	PAM307	ATP-dependent Zn protease	PAM307	PAM307	ATP-dependent Zn protease	[TP0330-TP0330 (0.73856413)]
COG0465	COG0465	PAM713	PAM713	ATP-dependent Zn protease	PAM326	PAM326	ATP-dependent Zn protease	[TP0330-TP0330 (0.73856413)]
COG0465	COG0465	PAM326	PAM326	ATP-dependent Zn protease	PAM713	PAM713	ATP-dependent Zn protease	[TP0330-TP0330 (0.73856413)]
COG0465	COG0465	PAM326	PAM326	ATP-dependent Zn protease	PAM727	PAM727	ATP-dependent Zn protease	[TP0330-TP0330 (0.73856413)]
COG0465	COG0465	PAM727	PAM727	ATP-dependent Zn protease	PAM326	PAM326	ATP-dependent Zn protease	[TP0330-TP0330 (0.73856413)]
COG0465	COG0465	PAM130	PAM130	ATP-dependent Zn protease	PAM658	PAM658	ATP-dependent Zn protease	[TP0330-TP0330 (0.73856413)]
COG0465	COG0465	PAM658	PAM658	ATP-dependent Zn protease	PAM130	PAM130	ATP-dependent Zn protease	[TP0330-TP0330 (0.73856413)]
COG0465	COG0465	PAM677	PAM677	Hypothetical protein {UniProtKB/TrEMBL:Q6YPP8}	PAM677	PAM677	Hypothetical protein {UniProtKB/TrEMBL:Q6YPP8}	[TP0330-TP0330 (0.73856413)]
COG0465	COG0465	PAM578	PAM578	Hypothetical protein {UniProtKB/TrEMBL:Q6YPZ7}	PAM130	PAM130	ATP-dependent Zn protease	[TP0330-TP0330 (0.73856413)]
COG0465	COG0465	PAM130	PAM130	ATP-dependent Zn protease	PAM578	PAM578	Hypothetical protein {UniProtKB/TrEMBL:Q6YPZ7}	[TP0330-TP0330 (0.73856413)]
COG0465	COG0465	PAM366	PAM366	ATP-dependent Zn protease	PAM307	PAM307	ATP-dependent Zn protease	[TP0330-TP0330 (0.73856413)]
COG0465	COG0465	PAM307	PAM307	ATP-dependent Zn protease	PAM366	PAM366	ATP-dependent Zn protease	[TP0330-TP0330 (0.73856413)]
COG0465	COG0465	PAM366	PAM366	ATP-dependent Zn protease	PAM695	PAM695	ATP-dependent Zn protease	[TP0330-TP0330 (0.73856413)]
COG0465	COG0465	PAM695	PAM695	ATP-dependent Zn protease	PAM366	PAM366	ATP-dependent Zn protease	[TP0330-TP0330 (0.73856413)]
COG0465	COG0465	PAM366	PAM366	ATP-dependent Zn protease	PAM658	PAM658	ATP-dependent Zn protease	[TP0330-TP0330 (0.73856413)]
COG0465	COG0465	PAM130	PAM130	ATP-dependent Zn protease	PAM130	PAM130	ATP-dependent Zn protease	[TP0330-TP0330 (0.73856413)]
COG0465	COG0465	PAM658	PAM658	ATP-dependent Zn protease	PAM366	PAM366	ATP-dependent Zn protease	[TP0330-TP0330 (0.73856413)]
COG0465	COG0465	PAM727	PAM727	ATP-dependent Zn protease	PAM130	PAM130	ATP-dependent Zn protease	[TP0330-TP0330 (0.73856413)]
COG0465	COG0465	PAM130	PAM130	ATP-dependent Zn protease	PAM727	PAM727	ATP-dependent Zn protease	[TP0330-TP0330 (0.73856413)]
COG0465	COG0465	PAM155	PAM155	Hypothetical protein {UniProtKB/TrEMBL:Q6YR61}	PAM155	PAM155	Hypothetical protein {UniProtKB/TrEMBL:Q6YR61}	[TP0330-TP0330 (0.73856413)]
COG0465	COG0465	PAM727	PAM727	ATP-dependent Zn protease	PAM658	PAM658	ATP-dependent Zn protease	[TP0330-TP0330 (0.73856413)]
COG0465	COG0465	PAM658	PAM658	ATP-dependent Zn protease	PAM727	PAM727	ATP-dependent Zn protease	[TP0330-TP0330 (0.73856413)]
COG0465	COG0465	PAM130	PAM130	ATP-dependent Zn protease	PAM234	PAM234	Hypothetical protein {UniProtKB/TrEMBL:Q6YQY9}	[TP0330-TP0330 (0.73856413)]
COG0465	COG0465	PAM234	PAM234	Hypothetical protein {UniProtKB/TrEMBL:Q6YQY9}	PAM130	PAM130	ATP-dependent Zn protease	[TP0330-TP0330 (0.73856413)]
COG0465	COG0465	PAM578	PAM578	Hypothetical protein {UniProtKB/TrEMBL:Q6YPZ7}	PAM727	PAM727	ATP-dependent Zn protease	[TP0330-TP0330 (0.73856413)]
COG0465	COG0465	PAM727	PAM727	ATP-dependent Zn protease	PAM578	PAM578	Hypothetical protein {UniProtKB/TrEMBL:Q6YPZ7}	[TP0330-TP0330 (0.73856413)]
COG0465	COG0465	PAM366	PAM366	ATP-dependent Zn protease	PAM561	PAM561	ATP-dependent Zn protease	[TP0330-TP0330 (0.73856413)]
COG0465	COG0465	PAM561	PAM561	ATP-dependent Zn protease	PAM366	PAM366	ATP-dependent Zn protease	[TP0330-TP0330 (0.73856413)]
COG0465	COG0465	PAM658	PAM658	ATP-dependent Zn protease	PAM695	PAM695	ATP-dependent Zn protease	[TP0330-TP0330 (0.73856413)]
COG0465	COG0465	PAM695	PAM695	ATP-dependent Zn protease	PAM658	PAM658	ATP-dependent Zn protease	[TP0330-TP0330 (0.73856413)]
COG0465	COG0465	PAM366	PAM366	ATP-dependent Zn protease	PAM727	PAM727	ATP-dependent Zn protease	[TP0330-TP0330 (0.73856413)]
COG0465	COG0465	PAM727	PAM727	ATP-dependent Zn protease	PAM366	PAM366	ATP-dependent Zn protease	[TP0330-TP0330 (0.73856413)]
COG0465	COG0465	PAM713	PAM713	ATP-dependent Zn protease	PAM713	PAM713	ATP-dependent Zn protease	[TP0330-TP0330 (0.73856413)]
COG0465	COG0465	PAM695	PAM695	ATP-dependent Zn protease	PAM155	PAM155	Hypothetical protein {UniProtKB/TrEMBL:Q6YR61}	[TP0330-TP0330 (0.73856413)]
COG0465	COG0465	PAM155	PAM155	Hypothetical protein {UniProtKB/TrEMBL:Q6YR61}	PAM695	PAM695	ATP-dependent Zn protease	[TP0330-TP0330 (0.73856413)]
COG0465	COG0465	PAM117	PAM117	ATP-dependent Zn protease	PAM155	PAM155	Hypothetical protein {UniProtKB/TrEMBL:Q6YR61}	[TP0330-TP0330 (0.73856413)]
COG0465	COG0465	PAM155	PAM155	Hypothetical protein {UniProtKB/TrEMBL:Q6YR61}	PAM117	PAM117	ATP-dependent Zn protease	[TP0330-TP0330 (0.73856413)]
COG0465	COG0465	PAM727	PAM727	ATP-dependent Zn protease	PAM695	PAM695	ATP-dependent Zn protease	[TP0330-TP0330 (0.73856413)]
COG0465	COG0465	PAM658	PAM658	ATP-dependent Zn protease	PAM658	PAM658	ATP-dependent Zn protease	[TP0330-TP0330 (0.73856413)]
COG0465	COG0465	PAM695	PAM695	ATP-dependent Zn protease	PAM727	PAM727	ATP-dependent Zn protease	[TP0330-TP0330 (0.73856413)]
COG0465	COG0465	PAM117	PAM117	ATP-dependent Zn protease	PAM658	PAM658	ATP-dependent Zn protease	[TP0330-TP0330 (0.73856413)]
COG0465	COG0465	PAM658	PAM658	ATP-dependent Zn protease	PAM117	PAM117	ATP-dependent Zn protease	[TP0330-TP0330 (0.73856413)]
COG0465	COG0465	PAM677	PAM677	Hypothetical protein {UniProtKB/TrEMBL:Q6YPP8}	PAM234	PAM234	Hypothetical protein {UniProtKB/TrEMBL:Q6YQY9}	[TP0330-TP0330 (0.73856413)]
COG0465	COG0465	PAM234	PAM234	Hypothetical protein {UniProtKB/TrEMBL:Q6YQY9}	PAM677	PAM677	Hypothetical protein {UniProtKB/TrEMBL:Q6YPP8}	[TP0330-TP0330 (0.73856413)]
COG0465	COG0465	PAM117	PAM117	ATP-dependent Zn protease	PAM727	PAM727	ATP-dependent Zn protease	[TP0330-TP0330 (0.73856413)]
COG0465	COG0465	PAM578	PAM578	Hypothetical protein {UniProtKB/TrEMBL:Q6YPZ7}	PAM155	PAM155	Hypothetical protein {UniProtKB/TrEMBL:Q6YR61}	[TP0330-TP0330 (0.73856413)]
COG0465	COG0465	PAM727	PAM727	ATP-dependent Zn protease	PAM117	PAM117	ATP-dependent Zn protease	[TP0330-TP0330 (0.73856413)]
COG0465	COG0465	PAM155	PAM155	Hypothetical protein {UniProtKB/TrEMBL:Q6YR61}	PAM578	PAM578	Hypothetical protein {UniProtKB/TrEMBL:Q6YPZ7}	[TP0330-TP0330 (0.73856413)]
COG0465	COG0465	PAM326	PAM326	ATP-dependent Zn protease	PAM326	PAM326	ATP-dependent Zn protease	[TP0330-TP0330 (0.73856413)]
COG0465	COG0465	PAM677	PAM677	Hypothetical protein {UniProtKB/TrEMBL:Q6YPP8}	PAM130	PAM130	ATP-dependent Zn protease	[TP0330-TP0330 (0.73856413)]
COG0465	COG0465	PAM130	PAM130	ATP-dependent Zn protease	PAM677	PAM677	Hypothetical protein {UniProtKB/TrEMBL:Q6YPP8}	[TP0330-TP0330 (0.73856413)]
COG0465	COG0465	PAM578	PAM578	Hypothetical protein {UniProtKB/TrEMBL:Q6YPZ7}	PAM561	PAM561	ATP-dependent Zn protease	[TP0330-TP0330 (0.73856413)]
COG0465	COG0465	PAM561	PAM561	ATP-dependent Zn protease	PAM578	PAM578	Hypothetical protein {UniProtKB/TrEMBL:Q6YPZ7}	[TP0330-TP0330 (0.73856413)]
COG0465	COG0465	PAM695	PAM695	ATP-dependent Zn protease	PAM307	PAM307	ATP-dependent Zn protease	[TP0330-TP0330 (0.73856413)]
COG0465	COG0465	PAM307	PAM307	ATP-dependent Zn protease	PAM695	PAM695	ATP-dependent Zn protease	[TP0330-TP0330 (0.73856413)]
COG0465	COG0465	PAM677	PAM677	Hypothetical protein {UniProtKB/TrEMBL:Q6YPP8}	PAM326	PAM326	ATP-dependent Zn protease	[TP0330-TP0330 (0.73856413)]
COG0465	COG0465	PAM326	PAM326	ATP-dependent Zn protease	PAM677	PAM677	Hypothetical protein {UniProtKB/TrEMBL:Q6YPP8}	[TP0330-TP0330 (0.73856413)]
COG0465	COG0465	PAM677	PAM677	Hypothetical protein {UniProtKB/TrEMBL:Q6YPP8}	PAM561	PAM561	ATP-dependent Zn protease	[TP0330-TP0330 (0.73856413)]
COG0465	COG0465	PAM561	PAM561	ATP-dependent Zn protease	PAM677	PAM677	Hypothetical protein {UniProtKB/TrEMBL:Q6YPP8}	[TP0330-TP0330 (0.73856413)]
COG0465	COG0465	PAM130	PAM130	ATP-dependent Zn protease	PAM695	PAM695	ATP-dependent Zn protease	[TP0330-TP0330 (0.73856413)]
COG0465	COG0465	PAM695	PAM695	ATP-dependent Zn protease	PAM130	PAM130	ATP-dependent Zn protease	[TP0330-TP0330 (0.73856413)]
COG0465	COG0465	PAM578	PAM578	Hypothetical protein {UniProtKB/TrEMBL:Q6YPZ7}	PAM326	PAM326	ATP-dependent Zn protease	[TP0330-TP0330 (0.73856413)]
COG0465	COG0465	PAM326	PAM326	ATP-dependent Zn protease	PAM578	PAM578	Hypothetical protein {UniProtKB/TrEMBL:Q6YPZ7}	[TP0330-TP0330 (0.73856413)]
COG0465	COG0465	PAM130	PAM130	ATP-dependent Zn protease	PAM307	PAM307	ATP-dependent Zn protease	[TP0330-TP0330 (0.73856413)]
COG0465	COG0465	PAM307	PAM307	ATP-dependent Zn protease	PAM130	PAM130	ATP-dependent Zn protease	[TP0330-TP0330 (0.73856413)]
COG0465	COG0465	PAM695	PAM695	ATP-dependent Zn protease	PAM561	PAM561	ATP-dependent Zn protease	[TP0330-TP0330 (0.73856413)]
COG0465	COG0465	PAM561	PAM561	ATP-dependent Zn protease	PAM695	PAM695	ATP-dependent Zn protease	[TP0330-TP0330 (0.73856413)]
COG0465	COG0465	PAM658	PAM658	ATP-dependent Zn protease	PAM155	PAM155	Hypothetical protein {UniProtKB/TrEMBL:Q6YR61}	[TP0330-TP0330 (0.73856413)]
COG0465	COG0465	PAM155	PAM155	Hypothetical protein {UniProtKB/TrEMBL:Q6YR61}	PAM658	PAM658	ATP-dependent Zn protease	[TP0330-TP0330 (0.73856413)]
COG0465	COG0465	PAM578	PAM578	Hypothetical protein {UniProtKB/TrEMBL:Q6YPZ7}	PAM578	PAM578	Hypothetical protein {UniProtKB/TrEMBL:Q6YPZ7}	[TP0330-TP0330 (0.73856413)]
COG0465	COG0465	PAM117	PAM117	ATP-dependent Zn protease	PAM561	PAM561	ATP-dependent Zn protease	[TP0330-TP0330 (0.73856413)]
COG0465	COG0465	PAM561	PAM561	ATP-dependent Zn protease	PAM117	PAM117	ATP-dependent Zn protease	[TP0330-TP0330 (0.73856413)]
COG0465	COG0465	PAM117	PAM117	ATP-dependent Zn protease	PAM234	PAM234	Hypothetical protein {UniProtKB/TrEMBL:Q6YQY9}	[TP0330-TP0330 (0.73856413)]
COG0465	COG0465	PAM713	PAM713	ATP-dependent Zn protease	PAM307	PAM307	ATP-dependent Zn protease	[TP0330-TP0330 (0.73856413)]
COG0465	COG0465	PAM234	PAM234	Hypothetical protein {UniProtKB/TrEMBL:Q6YQY9}	PAM117	PAM117	ATP-dependent Zn protease	[TP0330-TP0330 (0.73856413)]
COG0465	COG0465	PAM307	PAM307	ATP-dependent Zn protease	PAM713	PAM713	ATP-dependent Zn protease	[TP0330-TP0330 (0.73856413)]
COG0465	COG0465	PAM234	PAM234	Hypothetical protein {UniProtKB/TrEMBL:Q6YQY9}	PAM234	PAM234	Hypothetical protein {UniProtKB/TrEMBL:Q6YQY9}	[TP0330-TP0330 (0.73856413)]
COG0465	COG0465	PAM366	PAM366	ATP-dependent Zn protease	PAM234	PAM234	Hypothetical protein {UniProtKB/TrEMBL:Q6YQY9}	[TP0330-TP0330 (0.73856413)]
COG0465	COG0465	PAM234	PAM234	Hypothetical protein {UniProtKB/TrEMBL:Q6YQY9}	PAM366	PAM366	ATP-dependent Zn protease	[TP0330-TP0330 (0.73856413)]
COG0187	COG0358	PAM498	PAM498	DNA gyrase beta subunit	PAM569	PAM569	DNA primase {UniProtKB/TrEMBL:Q6YQ06}	[TP1006-TP0492 (0.55112576)]
COG0187	COG0358	PAM498	PAM498	DNA gyrase beta subunit	PAM572	PAM572	DNA primase {UniProtKB/TrEMBL:Q6YQ03}	[TP1006-TP0492 (0.55112576)]
COG0187	COG0358	PAM498	PAM498	DNA gyrase beta subunit	PAM644	PAM644	DNA primase {UniProtKB/TrEMBL:Q6YPT1}	[TP1006-TP0492 (0.55112576)]
COG0187	COG0358	PAM498	PAM498	DNA gyrase beta subunit	PAM627	PAM627	DNA primase {UniProtKB/TrEMBL:Q6YPU8}	[TP1006-TP0492 (0.55112576)]
COG0187	COG0358	PAM498	PAM498	DNA gyrase beta subunit	PAM549	PAM549	DNA primase {UniProtKB/TrEMBL:Q6YQ26}	[TP1006-TP0492 (0.55112576)]
COG0187	COG0358	PAM498	PAM498	DNA gyrase beta subunit	PAM685	PAM685	DNA primase {UniProtKB/TrEMBL:Q6YPP0}	[TP1006-TP0492 (0.55112576)]
COG2812	COG2812	PAM617	PAM617	DNA polymerase III, gamma/tau subunit	PAM617	PAM617	DNA polymerase III, gamma/tau subunit	[TP1005-TP1005 (0.52391654)]
COG0357	COG0459	PAM267	gidB	Methyltransferase gidB (EC 2.1.-.-) (Glucose-inhibited division protein B)	PAM121	groL	60 kDa chaperonin (Protein Cpn60) (groEL protein)	[TP0946-TP0030 (0.68326145)]
COG0092	COG0301	PAM206	rpsC	30S ribosomal protein S3	PAM143	PAM143	Uridine kinase {UniProtKB/TrEMBL:Q6YR73}	[TP0195-TP0559 (0.66944)]
COG0544	COG1418	PAM449	tig	Trigger factor {UniProtKB/Swiss-Prot:Q6YQC6}	PAM272	PAM272	Hypothetical protein {UniProtKB/TrEMBL:Q6YQV1}	[TP0506-TP1018 (0.7668753)]
COG0305	COG2812	PAM428	PAM428	Replicative DNA helicase	PAM617	PAM617	DNA polymerase III, gamma/tau subunit	[TP0058-TP1005 (0.7130585)]
COG0305	COG2812	PAM570	PAM570	Replicative DNA helicase	PAM617	PAM617	DNA polymerase III, gamma/tau subunit	[TP0058-TP1005 (0.7130585)]
COG0305	COG2812	PAM388	PAM388	Replicative DNA helicase	PAM617	PAM617	DNA polymerase III, gamma/tau subunit	[TP0058-TP1005 (0.7130585)]
COG0305	COG2812	PAM571	PAM571	Hypothetical protein {UniProtKB/TrEMBL:Q6YQ04}	PAM617	PAM617	DNA polymerase III, gamma/tau subunit	[TP0058-TP1005 (0.7130585)]
COG0305	COG2812	PAM523	PAM523	Replicative DNA helicase	PAM617	PAM617	DNA polymerase III, gamma/tau subunit	[TP0058-TP1005 (0.7130585)]
COG0305	COG2812	PAM645	PAM645	Replicative DNA helicase	PAM617	PAM617	DNA polymerase III, gamma/tau subunit	[TP0058-TP1005 (0.7130585)]
COG0305	COG2812	PAM550	PAM550	Replicative DNA helicase	PAM617	PAM617	DNA polymerase III, gamma/tau subunit	[TP0058-TP1005 (0.7130585)]
COG0305	COG2812	PAM334	PAM334	Hypothetical protein {UniProtKB/TrEMBL:Q6YQJ8}	PAM617	PAM617	DNA polymerase III, gamma/tau subunit	[TP0058-TP1005 (0.7130585)]
COG0305	COG2812	PAM686	PAM686	Replicative DNA helicase	PAM617	PAM617	DNA polymerase III, gamma/tau subunit	[TP0058-TP1005 (0.7130585)]
COG0305	COG2812	PAM375	PAM375	Hypothetical protein {UniProtKB/TrEMBL:Q6YQJ8}	PAM617	PAM617	DNA polymerase III, gamma/tau subunit	[TP0058-TP1005 (0.7130585)]
COG0305	COG2812	PAM545	PAM545	Hypothetical protein {UniProtKB/TrEMBL:Q6YQJ8}	PAM617	PAM617	DNA polymerase III, gamma/tau subunit	[TP0058-TP1005 (0.7130585)]
COG0305	COG2812	PAM013	PAM013	Replicative DNA helicase	PAM617	PAM617	DNA polymerase III, gamma/tau subunit	[TP0058-TP1005 (0.7130585)]
COG0305	COG2812	PAM074	PAM074	Replicative DNA helicase	PAM617	PAM617	DNA polymerase III, gamma/tau subunit	[TP0058-TP1005 (0.7130585)]
COG0445	COG3839	PAM268	gidA	tRNA uridine 5-carboxymethylaminomethyl modification enzyme gidA (Glucose-inhibited division protein A)	PAM752	PAM752	ABC-type sugar transport system, ATPase component	[TP0044-TP0804 (0.81002605)]
COG0103	COG0211	PAM139	PAM139	30S ribosomal protein S9	PAM088	rpmA	50S ribosomal protein L27	[TP1024-TP0743 (0.87139803)]
COG0301	COG0566	PAM143	PAM143	Uridine kinase {UniProtKB/TrEMBL:Q6YR73}	PAM144	PAM144	RRNA methylase {UniProtKB/TrEMBL:Q6YR72}	[TP0559-TP0054 (0.678511)]
COG0124	COG0465	PAM127	hisS	Histidyl-tRNA synthetase (EC 6.1.1.21) (Histidine--tRNA ligase) (HisRS)	PAM658	PAM658	ATP-dependent Zn protease	[TP0641-TP0330 (0.76316583)]
COG0124	COG0465	PAM127	hisS	Histidyl-tRNA synthetase (EC 6.1.1.21) (Histidine--tRNA ligase) (HisRS)	PAM155	PAM155	Hypothetical protein {UniProtKB/TrEMBL:Q6YR61}	[TP0641-TP0330 (0.76316583)]
COG0124	COG0465	PAM127	hisS	Histidyl-tRNA synthetase (EC 6.1.1.21) (Histidine--tRNA ligase) (HisRS)	PAM578	PAM578	Hypothetical protein {UniProtKB/TrEMBL:Q6YPZ7}	[TP0641-TP0330 (0.76316583)]
COG0124	COG0465	PAM127	hisS	Histidyl-tRNA synthetase (EC 6.1.1.21) (Histidine--tRNA ligase) (HisRS)	PAM117	PAM117	ATP-dependent Zn protease	[TP0641-TP0330 (0.76316583)]
COG0124	COG0465	PAM127	hisS	Histidyl-tRNA synthetase (EC 6.1.1.21) (Histidine--tRNA ligase) (HisRS)	PAM677	PAM677	Hypothetical protein {UniProtKB/TrEMBL:Q6YPP8}	[TP0641-TP0330 (0.76316583)]
COG0124	COG0465	PAM127	hisS	Histidyl-tRNA synthetase (EC 6.1.1.21) (Histidine--tRNA ligase) (HisRS)	PAM234	PAM234	Hypothetical protein {UniProtKB/TrEMBL:Q6YQY9}	[TP0641-TP0330 (0.76316583)]
COG0124	COG0465	PAM127	hisS	Histidyl-tRNA synthetase (EC 6.1.1.21) (Histidine--tRNA ligase) (HisRS)	PAM561	PAM561	ATP-dependent Zn protease	[TP0641-TP0330 (0.76316583)]
COG0124	COG0465	PAM127	hisS	Histidyl-tRNA synthetase (EC 6.1.1.21) (Histidine--tRNA ligase) (HisRS)	PAM727	PAM727	ATP-dependent Zn protease	[TP0641-TP0330 (0.76316583)]
COG0124	COG0465	PAM127	hisS	Histidyl-tRNA synthetase (EC 6.1.1.21) (Histidine--tRNA ligase) (HisRS)	PAM695	PAM695	ATP-dependent Zn protease	[TP0641-TP0330 (0.76316583)]
COG0124	COG0465	PAM127	hisS	Histidyl-tRNA synthetase (EC 6.1.1.21) (Histidine--tRNA ligase) (HisRS)	PAM130	PAM130	ATP-dependent Zn protease	[TP0641-TP0330 (0.76316583)]
COG0124	COG0465	PAM127	hisS	Histidyl-tRNA synthetase (EC 6.1.1.21) (Histidine--tRNA ligase) (HisRS)	PAM307	PAM307	ATP-dependent Zn protease	[TP0641-TP0330 (0.76316583)]
COG0124	COG0465	PAM127	hisS	Histidyl-tRNA synthetase (EC 6.1.1.21) (Histidine--tRNA ligase) (HisRS)	PAM713	PAM713	ATP-dependent Zn protease	[TP0641-TP0330 (0.76316583)]
COG0124	COG0465	PAM127	hisS	Histidyl-tRNA synthetase (EC 6.1.1.21) (Histidine--tRNA ligase) (HisRS)	PAM326	PAM326	ATP-dependent Zn protease	[TP0641-TP0330 (0.76316583)]
COG0124	COG0465	PAM127	hisS	Histidyl-tRNA synthetase (EC 6.1.1.21) (Histidine--tRNA ligase) (HisRS)	PAM366	PAM366	ATP-dependent Zn protease	[TP0641-TP0330 (0.76316583)]
COG0693	COG1653	PAM137	PAM137	Hypothetical protein {UniProtKB/TrEMBL:Q6YR79}	PAM749	PAM749	Sugar-binding periplasmic protein	[TP0445-TP0074 (0.5751514)]
COG0267	COG0357	PAM244	PAM244	50S ribosomal protein L33	PAM267	gidB	Methyltransferase gidB (EC 2.1.-.-) (Glucose-inhibited division protein B)	[TP0234-TP0946 (0.6249908)]
COG0228	COG0250	PAM472	rpsP	30S ribosomal protein S16	PAM255	PAM255	Transcription antitermination protein nusG	[TP0905-TP0236 (0.7099409)]
COG0465	COG0532	PAM713	PAM713	ATP-dependent Zn protease	PAM150	infB	Translation initiation factor IF-2	[TP0330-TP0891 (0.8751731)]
COG0465	COG0532	PAM307	PAM307	ATP-dependent Zn protease	PAM150	infB	Translation initiation factor IF-2	[TP0330-TP0891 (0.8751731)]
COG0465	COG0532	PAM117	PAM117	ATP-dependent Zn protease	PAM150	infB	Translation initiation factor IF-2	[TP0330-TP0891 (0.8751731)]
COG0465	COG0532	PAM326	PAM326	ATP-dependent Zn protease	PAM150	infB	Translation initiation factor IF-2	[TP0330-TP0891 (0.8751731)]
COG0465	COG0532	PAM366	PAM366	ATP-dependent Zn protease	PAM150	infB	Translation initiation factor IF-2	[TP0330-TP0891 (0.8751731)]
COG0465	COG0532	PAM727	PAM727	ATP-dependent Zn protease	PAM150	infB	Translation initiation factor IF-2	[TP0330-TP0891 (0.8751731)]
COG0465	COG0532	PAM658	PAM658	ATP-dependent Zn protease	PAM150	infB	Translation initiation factor IF-2	[TP0330-TP0891 (0.8751731)]
COG0465	COG0532	PAM578	PAM578	Hypothetical protein {UniProtKB/TrEMBL:Q6YPZ7}	PAM150	infB	Translation initiation factor IF-2	[TP0330-TP0891 (0.8751731)]
COG0465	COG0532	PAM234	PAM234	Hypothetical protein {UniProtKB/TrEMBL:Q6YQY9}	PAM150	infB	Translation initiation factor IF-2	[TP0330-TP0891 (0.8751731)]
COG0465	COG0532	PAM155	PAM155	Hypothetical protein {UniProtKB/TrEMBL:Q6YR61}	PAM150	infB	Translation initiation factor IF-2	[TP0330-TP0891 (0.8751731)]
COG0465	COG0532	PAM130	PAM130	ATP-dependent Zn protease	PAM150	infB	Translation initiation factor IF-2	[TP0330-TP0891 (0.8751731)]
COG0465	COG0532	PAM561	PAM561	ATP-dependent Zn protease	PAM150	infB	Translation initiation factor IF-2	[TP0330-TP0891 (0.8751731)]
COG0465	COG0532	PAM677	PAM677	Hypothetical protein {UniProtKB/TrEMBL:Q6YPP8}	PAM150	infB	Translation initiation factor IF-2	[TP0330-TP0891 (0.8751731)]
COG0465	COG0532	PAM695	PAM695	ATP-dependent Zn protease	PAM150	infB	Translation initiation factor IF-2	[TP0330-TP0891 (0.8751731)]
COG0234	COG0445	PAM120	PAM120	10 kDa chaperonin {UniProtKB/TrEMBL:Q6YR95}	PAM268	gidA	tRNA uridine 5-carboxymethylaminomethyl modification enzyme gidA (Glucose-inhibited division protein A)	[TP1013-TP0044 (0.813164)]
COG0687	COG0693	PAM662	PAM662	Spermidine/putrescine-binding periplasmic protein	PAM137	PAM137	Hypothetical protein {UniProtKB/TrEMBL:Q6YR79}	[TP0655-TP0445 (0.5706956)]
COG0080	COG0301	PAM256	rplK	50S ribosomal protein L11	PAM143	PAM143	Uridine kinase {UniProtKB/TrEMBL:Q6YR73}	[TP0237-TP0559 (0.59848577)]
COG0188	COG0305	PAM499	PAM499	DNA gyrase alpha subunit	PAM571	PAM571	Hypothetical protein {UniProtKB/TrEMBL:Q6YQ04}	[TP0005-TP0058 (0.73312306)]
COG0188	COG0305	PAM499	PAM499	DNA gyrase alpha subunit	PAM523	PAM523	Replicative DNA helicase	[TP0005-TP0058 (0.73312306)]
COG0188	COG0305	PAM499	PAM499	DNA gyrase alpha subunit	PAM545	PAM545	Hypothetical protein {UniProtKB/TrEMBL:Q6YQJ8}	[TP0005-TP0058 (0.73312306)]
COG0188	COG0305	PAM499	PAM499	DNA gyrase alpha subunit	PAM686	PAM686	Replicative DNA helicase	[TP0005-TP0058 (0.73312306)]
COG0188	COG0305	PAM499	PAM499	DNA gyrase alpha subunit	PAM645	PAM645	Replicative DNA helicase	[TP0005-TP0058 (0.73312306)]
COG0188	COG0305	PAM499	PAM499	DNA gyrase alpha subunit	PAM428	PAM428	Replicative DNA helicase	[TP0005-TP0058 (0.73312306)]
COG0188	COG0305	PAM499	PAM499	DNA gyrase alpha subunit	PAM570	PAM570	Replicative DNA helicase	[TP0005-TP0058 (0.73312306)]
COG0188	COG0305	PAM499	PAM499	DNA gyrase alpha subunit	PAM388	PAM388	Replicative DNA helicase	[TP0005-TP0058 (0.73312306)]
COG0188	COG0305	PAM499	PAM499	DNA gyrase alpha subunit	PAM334	PAM334	Hypothetical protein {UniProtKB/TrEMBL:Q6YQJ8}	[TP0005-TP0058 (0.73312306)]
COG0188	COG0305	PAM499	PAM499	DNA gyrase alpha subunit	PAM375	PAM375	Hypothetical protein {UniProtKB/TrEMBL:Q6YQJ8}	[TP0005-TP0058 (0.73312306)]
COG0188	COG0305	PAM499	PAM499	DNA gyrase alpha subunit	PAM074	PAM074	Replicative DNA helicase	[TP0005-TP0058 (0.73312306)]
COG0188	COG0305	PAM499	PAM499	DNA gyrase alpha subunit	PAM013	PAM013	Replicative DNA helicase	[TP0005-TP0058 (0.73312306)]
COG0188	COG0305	PAM499	PAM499	DNA gyrase alpha subunit	PAM550	PAM550	Replicative DNA helicase	[TP0005-TP0058 (0.73312306)]
COG0024	COG1121	PAM222	PAM222	Methionine aminopeptidase	PAM093	PAM093	ABC-type Mn/Zn transport system, ATPase component	[TP0842-TP0164 (0.77940726)]
COG0361	COG1214	PAM223	infA	Translation initiation factor IF-1	PAM501	PAM501	Hypothetical protein {UniProtKB/TrEMBL:Q6YQ74}	[TP0097-TP0876 (0.56457245)]
COG0442	COG1466	PAM246	PAM246	Prolyl-tRNA synthetase {UniProtKB/TrEMBL:Q6YQX7}	PAM016	PAM016	DNA polymerase III delta subunit	[TP0160-TP0588 (0.66563916)]
COG0305	COG0593	PAM645	PAM645	Replicative DNA helicase	PAM001	dnaA	Chromosomal replication initiator protein dnaA	[TP0058-TP0001 (0.9013428)]
COG0305	COG0593	PAM686	PAM686	Replicative DNA helicase	PAM001	dnaA	Chromosomal replication initiator protein dnaA	[TP0058-TP0001 (0.9013428)]
COG0305	COG0593	PAM523	PAM523	Replicative DNA helicase	PAM001	dnaA	Chromosomal replication initiator protein dnaA	[TP0058-TP0001 (0.9013428)]
COG0305	COG0593	PAM428	PAM428	Replicative DNA helicase	PAM001	dnaA	Chromosomal replication initiator protein dnaA	[TP0058-TP0001 (0.9013428)]
COG0305	COG0593	PAM013	PAM013	Replicative DNA helicase	PAM001	dnaA	Chromosomal replication initiator protein dnaA	[TP0058-TP0001 (0.9013428)]
COG0305	COG0593	PAM388	PAM388	Replicative DNA helicase	PAM001	dnaA	Chromosomal replication initiator protein dnaA	[TP0058-TP0001 (0.9013428)]
COG0305	COG0593	PAM074	PAM074	Replicative DNA helicase	PAM001	dnaA	Chromosomal replication initiator protein dnaA	[TP0058-TP0001 (0.9013428)]
COG0305	COG0593	PAM334	PAM334	Hypothetical protein {UniProtKB/TrEMBL:Q6YQJ8}	PAM001	dnaA	Chromosomal replication initiator protein dnaA	[TP0058-TP0001 (0.9013428)]
COG0305	COG0593	PAM571	PAM571	Hypothetical protein {UniProtKB/TrEMBL:Q6YQ04}	PAM001	dnaA	Chromosomal replication initiator protein dnaA	[TP0058-TP0001 (0.9013428)]
COG0305	COG0593	PAM545	PAM545	Hypothetical protein {UniProtKB/TrEMBL:Q6YQJ8}	PAM001	dnaA	Chromosomal replication initiator protein dnaA	[TP0058-TP0001 (0.9013428)]
COG0305	COG0593	PAM550	PAM550	Replicative DNA helicase	PAM001	dnaA	Chromosomal replication initiator protein dnaA	[TP0058-TP0001 (0.9013428)]
COG0305	COG0593	PAM570	PAM570	Replicative DNA helicase	PAM001	dnaA	Chromosomal replication initiator protein dnaA	[TP0058-TP0001 (0.9013428)]
COG0305	COG0593	PAM375	PAM375	Hypothetical protein {UniProtKB/TrEMBL:Q6YQJ8}	PAM001	dnaA	Chromosomal replication initiator protein dnaA	[TP0058-TP0001 (0.9013428)]
COG0264	COG0544	PAM166	tsf	Elongation factor Ts (EF-Ts)	PAM449	tig	Trigger factor {UniProtKB/Swiss-Prot:Q6YQC6}	[TP0605-TP0506 (0.9100214)]
COG0099	COG0216	PAM225	rpsM	Ribosomal protein S13 {UniProtKB/TrEMBL:Q6YQZ7}	PAM014	PAM014	Protein chain release factor A	[TP0210-TP0051 (0.8775348)]
COG0442	COG0552	PAM246	PAM246	Prolyl-tRNA synthetase {UniProtKB/TrEMBL:Q6YQX7}	PAM679	PAM679	Signal recognition particle-docking protein FtsY	[TP0160-TP0578 (0.56216276)]
COG0465	COG0558	PAM695	PAM695	ATP-dependent Zn protease	PAM718	PAM718	Phosphatidylglycerophosphate synthase	[TP0765-TP0256 (0.8653493)]
COG0465	COG0558	PAM677	PAM677	Hypothetical protein {UniProtKB/TrEMBL:Q6YPP8}	PAM718	PAM718	Phosphatidylglycerophosphate synthase	[TP0765-TP0256 (0.8653493)]
COG0465	COG0558	PAM658	PAM658	ATP-dependent Zn protease	PAM718	PAM718	Phosphatidylglycerophosphate synthase	[TP0765-TP0256 (0.8653493)]
COG0465	COG0558	PAM366	PAM366	ATP-dependent Zn protease	PAM718	PAM718	Phosphatidylglycerophosphate synthase	[TP0765-TP0256 (0.8653493)]
COG0465	COG0558	PAM130	PAM130	ATP-dependent Zn protease	PAM718	PAM718	Phosphatidylglycerophosphate synthase	[TP0765-TP0256 (0.8653493)]
COG0465	COG0558	PAM727	PAM727	ATP-dependent Zn protease	PAM718	PAM718	Phosphatidylglycerophosphate synthase	[TP0765-TP0256 (0.8653493)]
COG0465	COG0558	PAM578	PAM578	Hypothetical protein {UniProtKB/TrEMBL:Q6YPZ7}	PAM718	PAM718	Phosphatidylglycerophosphate synthase	[TP0765-TP0256 (0.8653493)]
COG0465	COG0558	PAM713	PAM713	ATP-dependent Zn protease	PAM718	PAM718	Phosphatidylglycerophosphate synthase	[TP0765-TP0256 (0.8653493)]
COG0465	COG0558	PAM155	PAM155	Hypothetical protein {UniProtKB/TrEMBL:Q6YR61}	PAM718	PAM718	Phosphatidylglycerophosphate synthase	[TP0765-TP0256 (0.8653493)]
COG0465	COG0558	PAM307	PAM307	ATP-dependent Zn protease	PAM718	PAM718	Phosphatidylglycerophosphate synthase	[TP0765-TP0256 (0.8653493)]
COG0465	COG0558	PAM117	PAM117	ATP-dependent Zn protease	PAM718	PAM718	Phosphatidylglycerophosphate synthase	[TP0765-TP0256 (0.8653493)]
COG0465	COG0558	PAM561	PAM561	ATP-dependent Zn protease	PAM718	PAM718	Phosphatidylglycerophosphate synthase	[TP0765-TP0256 (0.8653493)]
COG0465	COG0558	PAM234	PAM234	Hypothetical protein {UniProtKB/TrEMBL:Q6YQY9}	PAM718	PAM718	Phosphatidylglycerophosphate synthase	[TP0765-TP0256 (0.8653493)]
COG0465	COG0558	PAM326	PAM326	ATP-dependent Zn protease	PAM718	PAM718	Phosphatidylglycerophosphate synthase	[TP0765-TP0256 (0.8653493)]
COG0125	COG0361	PAM344	PAM344	Thymidylate kinase {UniProtKB/TrEMBL:Q6YQM9}	PAM223	infA	Translation initiation factor IF-1	[TP0354-TP0097 (0.8382038)]
COG0125	COG0361	PAM552	PAM552	Hypothetical protein {UniProtKB/TrEMBL:Q6YQ23}	PAM223	infA	Translation initiation factor IF-1	[TP0354-TP0097 (0.8382038)]
COG0125	COG0361	PAM521	PAM521	Thymidylate kinase {UniProtKB/TrEMBL:Q6YQ54}	PAM223	infA	Translation initiation factor IF-1	[TP0354-TP0097 (0.8382038)]
COG0125	COG0361	PAM230	tmk	Thymidylate kinase {UniProtKB/Swiss-Prot:Q7WSH2}	PAM223	infA	Translation initiation factor IF-1	[TP0354-TP0097 (0.8382038)]
COG0125	COG0361	PAM688	PAM688	Thymidylate kinase {UniProtKB/TrEMBL:Q6YPN7}	PAM223	infA	Translation initiation factor IF-1	[TP0354-TP0097 (0.8382038)]
COG0125	COG0361	PAM430	PAM430	Thymidylate kinase {UniProtKB/TrEMBL:Q6YQE3}	PAM223	infA	Translation initiation factor IF-1	[TP0354-TP0097 (0.8382038)]
COG0564	COG1418	PAM131	PAM131	Pseudouridine synthase {UniProtKB/TrEMBL:Q6YR85}	PAM272	PAM272	Hypothetical protein {UniProtKB/TrEMBL:Q6YQV1}	[TP0154-TP1018 (0.7668753)]
COG0301	COG0301	PAM143	PAM143	Uridine kinase {UniProtKB/TrEMBL:Q6YR73}	PAM143	PAM143	Uridine kinase {UniProtKB/TrEMBL:Q6YR73}	[TP0559-TP0559 (0.6965584)]
COG0024	COG0125	PAM222	PAM222	Methionine aminopeptidase	PAM688	PAM688	Thymidylate kinase {UniProtKB/TrEMBL:Q6YPN7}	[TP0842-TP0354 (0.8096375)]
COG0024	COG0125	PAM222	PAM222	Methionine aminopeptidase	PAM552	PAM552	Hypothetical protein {UniProtKB/TrEMBL:Q6YQ23}	[TP0842-TP0354 (0.8096375)]
COG0024	COG0125	PAM222	PAM222	Methionine aminopeptidase	PAM521	PAM521	Thymidylate kinase {UniProtKB/TrEMBL:Q6YQ54}	[TP0842-TP0354 (0.8096375)]
COG0024	COG0125	PAM222	PAM222	Methionine aminopeptidase	PAM230	tmk	Thymidylate kinase {UniProtKB/Swiss-Prot:Q7WSH2}	[TP0842-TP0354 (0.8096375)]
COG0024	COG0125	PAM222	PAM222	Methionine aminopeptidase	PAM430	PAM430	Thymidylate kinase {UniProtKB/TrEMBL:Q6YQE3}	[TP0842-TP0354 (0.8096375)]
COG0024	COG0125	PAM222	PAM222	Methionine aminopeptidase	PAM344	PAM344	Thymidylate kinase {UniProtKB/TrEMBL:Q6YQM9}	[TP0842-TP0354 (0.8096375)]
COG0618	COG1214	PAM748	PAM748	Exopolyphosphatase-related protein	PAM501	PAM501	Hypothetical protein {UniProtKB/TrEMBL:Q6YQ74}	[TP0803-TP0876 (0.700686)]
COG0618	COG1214	PAM746	PAM746	Hypothetical protein {UniProtKB/TrEMBL:Q6YPI1}	PAM501	PAM501	Hypothetical protein {UniProtKB/TrEMBL:Q6YQ74}	[TP0803-TP0876 (0.700686)]
COG0012	COG0188	PAM183	PAM183	Hypothetical protein {UniProtKB/TrEMBL:Q6YR35}	PAM499	PAM499	DNA gyrase alpha subunit	[TP0124-TP0005 (0.7149395)]
COG0124	COG0254	PAM127	hisS	Histidyl-tRNA synthetase (EC 6.1.1.21) (Histidine--tRNA ligase) (HisRS)	PAM105	rpmE	50S ribosomal protein L31	[TP0641-TP0255 (0.65973145)]
COG0178	COG0272	PAM450	PAM450	Excinuclease ATPase subunit	PAM438	PAM438	NAD-dependent DNA ligase	[TP0514-TP0634 (0.7537598)]
COG1135	COG1466	PAM132	PAM132	Uncharacterized ABC-type transport system ATPase	PAM016	PAM016	DNA polymerase III delta subunit	[TP0120-TP0588 (0.7896185)]
COG0234	COG0803	PAM120	PAM120	10 kDa chaperonin {UniProtKB/TrEMBL:Q6YR95}	PAM092	PAM092	ABC-type Mn/Zn transport system, periplasmic	[TP1013-TP0163 (0.67160416)]
COG0098	COG0803	PAM217	rpsE	30S ribosomal protein S5	PAM092	PAM092	ABC-type Mn/Zn transport system, periplasmic	[TP0206-TP0163 (0.74372905)]
COG0442	COG0459	PAM246	PAM246	Prolyl-tRNA synthetase {UniProtKB/TrEMBL:Q6YQX7}	PAM121	groL	60 kDa chaperonin (Protein Cpn60) (groEL protein)	[TP0160-TP0030 (0.7719589)]
COG0178	COG0357	PAM450	PAM450	Excinuclease ATPase subunit	PAM267	gidB	Methyltransferase gidB (EC 2.1.-.-) (Glucose-inhibited division protein B)	[TP0514-TP0946 (0.8569251)]
COG0357	COG0442	PAM267	gidB	Methyltransferase gidB (EC 2.1.-.-) (Glucose-inhibited division protein B)	PAM246	PAM246	Prolyl-tRNA synthetase {UniProtKB/TrEMBL:Q6YQX7}	[TP0946-TP0160 (0.6515529)]
COG0124	COG0124	PAM127	hisS	Histidyl-tRNA synthetase (EC 6.1.1.21) (Histidine--tRNA ligase) (HisRS)	PAM127	hisS	Histidyl-tRNA synthetase (EC 6.1.1.21) (Histidine--tRNA ligase) (HisRS)	[TP0641-TP0641 (0.67365265)]
COG0486	COG0803	PAM747	PAM747	TRNA modification GTPase	PAM092	PAM092	ABC-type Mn/Zn transport system, periplasmic	[TP0550-TP0163 (0.74372905)]
COG0210	COG0305	PAM505	PAM505	ATP-dependent DNA helicase	PAM388	PAM388	Replicative DNA helicase	[TP0102-TP0058 (0.8842861)]
COG0210	COG0305	PAM559	PAM559	ATP-dependent DNA helicase	PAM334	PAM334	Hypothetical protein {UniProtKB/TrEMBL:Q6YQJ8}	[TP0102-TP0058 (0.8842861)]
COG0210	COG0305	PAM621	PAM621	ATP-dependent DNA helicase	PAM523	PAM523	Replicative DNA helicase	[TP0102-TP0058 (0.8842861)]
COG0210	COG0305	PAM621	PAM621	ATP-dependent DNA helicase	PAM545	PAM545	Hypothetical protein {UniProtKB/TrEMBL:Q6YQJ8}	[TP0102-TP0058 (0.8842861)]
COG0210	COG0305	PAM051	PAM051	Hypothetical protein {UniProtKB/TrEMBL:Q6YRG4}	PAM523	PAM523	Replicative DNA helicase	[TP0102-TP0058 (0.8842861)]
COG0210	COG0305	PAM051	PAM051	Hypothetical protein {UniProtKB/TrEMBL:Q6YRG4}	PAM550	PAM550	Replicative DNA helicase	[TP0102-TP0058 (0.8842861)]
COG0210	COG0305	PAM505	PAM505	ATP-dependent DNA helicase	PAM334	PAM334	Hypothetical protein {UniProtKB/TrEMBL:Q6YQJ8}	[TP0102-TP0058 (0.8842861)]
COG0210	COG0305	PAM505	PAM505	ATP-dependent DNA helicase	PAM686	PAM686	Replicative DNA helicase	[TP0102-TP0058 (0.8842861)]
COG0210	COG0305	PAM621	PAM621	ATP-dependent DNA helicase	PAM570	PAM570	Replicative DNA helicase	[TP0102-TP0058 (0.8842861)]
COG0210	COG0305	PAM621	PAM621	ATP-dependent DNA helicase	PAM645	PAM645	Replicative DNA helicase	[TP0102-TP0058 (0.8842861)]
COG0210	COG0305	PAM505	PAM505	ATP-dependent DNA helicase	PAM428	PAM428	Replicative DNA helicase	[TP0102-TP0058 (0.8842861)]
COG0210	COG0305	PAM505	PAM505	ATP-dependent DNA helicase	PAM074	PAM074	Replicative DNA helicase	[TP0102-TP0058 (0.8842861)]
COG0210	COG0305	PAM559	PAM559	ATP-dependent DNA helicase	PAM645	PAM645	Replicative DNA helicase	[TP0102-TP0058 (0.8842861)]
COG0210	COG0305	PAM051	PAM051	Hypothetical protein {UniProtKB/TrEMBL:Q6YRG4}	PAM545	PAM545	Hypothetical protein {UniProtKB/TrEMBL:Q6YQJ8}	[TP0102-TP0058 (0.8842861)]
COG0210	COG0305	PAM559	PAM559	ATP-dependent DNA helicase	PAM388	PAM388	Replicative DNA helicase	[TP0102-TP0058 (0.8842861)]
COG0210	COG0305	PAM505	PAM505	ATP-dependent DNA helicase	PAM523	PAM523	Replicative DNA helicase	[TP0102-TP0058 (0.8842861)]
COG0210	COG0305	PAM505	PAM505	ATP-dependent DNA helicase	PAM571	PAM571	Hypothetical protein {UniProtKB/TrEMBL:Q6YQ04}	[TP0102-TP0058 (0.8842861)]
COG0210	COG0305	PAM051	PAM051	Hypothetical protein {UniProtKB/TrEMBL:Q6YRG4}	PAM645	PAM645	Replicative DNA helicase	[TP0102-TP0058 (0.8842861)]
COG0210	COG0305	PAM559	PAM559	ATP-dependent DNA helicase	PAM545	PAM545	Hypothetical protein {UniProtKB/TrEMBL:Q6YQJ8}	[TP0102-TP0058 (0.8842861)]
COG0210	COG0305	PAM051	PAM051	Hypothetical protein {UniProtKB/TrEMBL:Q6YRG4}	PAM074	PAM074	Replicative DNA helicase	[TP0102-TP0058 (0.8842861)]
COG0210	COG0305	PAM621	PAM621	ATP-dependent DNA helicase	PAM388	PAM388	Replicative DNA helicase	[TP0102-TP0058 (0.8842861)]
COG0210	COG0305	PAM621	PAM621	ATP-dependent DNA helicase	PAM074	PAM074	Replicative DNA helicase	[TP0102-TP0058 (0.8842861)]
COG0210	COG0305	PAM621	PAM621	ATP-dependent DNA helicase	PAM334	PAM334	Hypothetical protein {UniProtKB/TrEMBL:Q6YQJ8}	[TP0102-TP0058 (0.8842861)]
COG0210	COG0305	PAM051	PAM051	Hypothetical protein {UniProtKB/TrEMBL:Q6YRG4}	PAM686	PAM686	Replicative DNA helicase	[TP0102-TP0058 (0.8842861)]
COG0210	COG0305	PAM505	PAM505	ATP-dependent DNA helicase	PAM013	PAM013	Replicative DNA helicase	[TP0102-TP0058 (0.8842861)]
COG0210	COG0305	PAM051	PAM051	Hypothetical protein {UniProtKB/TrEMBL:Q6YRG4}	PAM428	PAM428	Replicative DNA helicase	[TP0102-TP0058 (0.8842861)]
COG0210	COG0305	PAM505	PAM505	ATP-dependent DNA helicase	PAM645	PAM645	Replicative DNA helicase	[TP0102-TP0058 (0.8842861)]
COG0210	COG0305	PAM621	PAM621	ATP-dependent DNA helicase	PAM571	PAM571	Hypothetical protein {UniProtKB/TrEMBL:Q6YQ04}	[TP0102-TP0058 (0.8842861)]
COG0210	COG0305	PAM559	PAM559	ATP-dependent DNA helicase	PAM686	PAM686	Replicative DNA helicase	[TP0102-TP0058 (0.8842861)]
COG0210	COG0305	PAM051	PAM051	Hypothetical protein {UniProtKB/TrEMBL:Q6YRG4}	PAM571	PAM571	Hypothetical protein {UniProtKB/TrEMBL:Q6YQ04}	[TP0102-TP0058 (0.8842861)]
COG0210	COG0305	PAM559	PAM559	ATP-dependent DNA helicase	PAM074	PAM074	Replicative DNA helicase	[TP0102-TP0058 (0.8842861)]
COG0210	COG0305	PAM621	PAM621	ATP-dependent DNA helicase	PAM428	PAM428	Replicative DNA helicase	[TP0102-TP0058 (0.8842861)]
COG0210	COG0305	PAM559	PAM559	ATP-dependent DNA helicase	PAM428	PAM428	Replicative DNA helicase	[TP0102-TP0058 (0.8842861)]
COG0210	COG0305	PAM559	PAM559	ATP-dependent DNA helicase	PAM523	PAM523	Replicative DNA helicase	[TP0102-TP0058 (0.8842861)]
COG0210	COG0305	PAM621	PAM621	ATP-dependent DNA helicase	PAM013	PAM013	Replicative DNA helicase	[TP0102-TP0058 (0.8842861)]
COG0210	COG0305	PAM559	PAM559	ATP-dependent DNA helicase	PAM571	PAM571	Hypothetical protein {UniProtKB/TrEMBL:Q6YQ04}	[TP0102-TP0058 (0.8842861)]
COG0210	COG0305	PAM051	PAM051	Hypothetical protein {UniProtKB/TrEMBL:Q6YRG4}	PAM334	PAM334	Hypothetical protein {UniProtKB/TrEMBL:Q6YQJ8}	[TP0102-TP0058 (0.8842861)]
COG0210	COG0305	PAM621	PAM621	ATP-dependent DNA helicase	PAM550	PAM550	Replicative DNA helicase	[TP0102-TP0058 (0.8842861)]
COG0210	COG0305	PAM559	PAM559	ATP-dependent DNA helicase	PAM013	PAM013	Replicative DNA helicase	[TP0102-TP0058 (0.8842861)]
COG0210	COG0305	PAM051	PAM051	Hypothetical protein {UniProtKB/TrEMBL:Q6YRG4}	PAM388	PAM388	Replicative DNA helicase	[TP0102-TP0058 (0.8842861)]
COG0210	COG0305	PAM621	PAM621	ATP-dependent DNA helicase	PAM375	PAM375	Hypothetical protein {UniProtKB/TrEMBL:Q6YQJ8}	[TP0102-TP0058 (0.8842861)]
COG0210	COG0305	PAM051	PAM051	Hypothetical protein {UniProtKB/TrEMBL:Q6YRG4}	PAM375	PAM375	Hypothetical protein {UniProtKB/TrEMBL:Q6YQJ8}	[TP0102-TP0058 (0.8842861)]
COG0210	COG0305	PAM621	PAM621	ATP-dependent DNA helicase	PAM686	PAM686	Replicative DNA helicase	[TP0102-TP0058 (0.8842861)]
COG0210	COG0305	PAM051	PAM051	Hypothetical protein {UniProtKB/TrEMBL:Q6YRG4}	PAM570	PAM570	Replicative DNA helicase	[TP0102-TP0058 (0.8842861)]
COG0210	COG0305	PAM505	PAM505	ATP-dependent DNA helicase	PAM545	PAM545	Hypothetical protein {UniProtKB/TrEMBL:Q6YQJ8}	[TP0102-TP0058 (0.8842861)]
COG0210	COG0305	PAM505	PAM505	ATP-dependent DNA helicase	PAM375	PAM375	Hypothetical protein {UniProtKB/TrEMBL:Q6YQJ8}	[TP0102-TP0058 (0.8842861)]
COG0210	COG0305	PAM559	PAM559	ATP-dependent DNA helicase	PAM375	PAM375	Hypothetical protein {UniProtKB/TrEMBL:Q6YQJ8}	[TP0102-TP0058 (0.8842861)]
COG0210	COG0305	PAM051	PAM051	Hypothetical protein {UniProtKB/TrEMBL:Q6YRG4}	PAM013	PAM013	Replicative DNA helicase	[TP0102-TP0058 (0.8842861)]
COG0210	COG0305	PAM559	PAM559	ATP-dependent DNA helicase	PAM550	PAM550	Replicative DNA helicase	[TP0102-TP0058 (0.8842861)]
COG0210	COG0305	PAM505	PAM505	ATP-dependent DNA helicase	PAM570	PAM570	Replicative DNA helicase	[TP0102-TP0058 (0.8842861)]
COG0210	COG0305	PAM505	PAM505	ATP-dependent DNA helicase	PAM550	PAM550	Replicative DNA helicase	[TP0102-TP0058 (0.8842861)]
COG0210	COG0305	PAM559	PAM559	ATP-dependent DNA helicase	PAM570	PAM570	Replicative DNA helicase	[TP0102-TP0058 (0.8842861)]
