# Supplementary material for: The Binary Protein Interactome of Treponema pallidum – The Syphilis Spirochete
Source: PLoS One. 2008 May 28;3(5):e2292. doi: 10.1371/journal.pone.0002292 (PMC2386257; doi:10.1371/journal.pone.0002292)
Supplement: Data S1 — Predicted protein-protein interactions based on our Treponema pallidum data; zip archive containing 372 files with one file per species. (6.09 MB ZIP) [file pone.0002292.s006.zip › bacteria/Pasteurella_multocida.tab]

272843 Pasteurella multocida
COG A	COG B	Locus Id A	Preferred Name(s) A	Annotation A	Locus Id B	Preferred Name(s) B	Annotation B	T. pallidum interaction
COG0608	COG0817	PM0192	PM0192	RecJ {UniProtKB/TrEMBL:Q9CP64}	PM0978	ruvC	Crossover junction endodeoxyribonuclease ruvC (EC 3.1.22.4) (Holliday junction nuclease ruvC) (Holliday junction resolvase ruvC)	[TP0704-TP0517 (0.81382185)]
COG0845	COG4591	PM1983	PM1983	Hypothetical protein PM1983	PM0562	PM0562	Hypothetical protein PM0562	[TP0965-TP0582 (0.8143851)]
COG0845	COG4591	PM1983	PM1983	Hypothetical protein PM1983	PM0560	PM0560	Hypothetical protein PM0560	[TP0965-TP0582 (0.8143851)]
COG0845	COG4591	PM0997	PM0997	Hypothetical protein PM0997	PM0562	PM0562	Hypothetical protein PM0562	[TP0965-TP0582 (0.8143851)]
COG0845	COG4591	PM1134	PM1134	Hypothetical protein PM1134	PM0562	PM0562	Hypothetical protein PM0562	[TP0965-TP0582 (0.8143851)]
COG0845	COG4591	PM0997	PM0997	Hypothetical protein PM0997	PM0560	PM0560	Hypothetical protein PM0560	[TP0965-TP0582 (0.8143851)]
COG0845	COG4591	PM1134	PM1134	Hypothetical protein PM1134	PM0560	PM0560	Hypothetical protein PM0560	[TP0965-TP0582 (0.8143851)]
COG0617	COG0860	PM0864	PM0864	PcnB {UniProtKB/TrEMBL:Q9CMG4}	PM0903	PM0903	Hypothetical protein PM0903	[TP0270-TP0247 (0.76828843)]
COG0617	COG0860	PM0247	cca	Multifunctional CCA protein [Includes: CCA-adding enzyme (EC 2.7.7.25) (EC 2.7.7.21) (tRNA nucleotidyltransferase) (tRNA adenylyl-/cytidylyl- transferase) (tRNA CCA-pyrophosphorylase) (tRNA-NT); 2'-nucleotidase (EC 3.1.3.-); 2',3'-cyclic phosphodiesterase (EC 3.1.4.-); Phosphatase (EC 3.1.3.-)]	PM0903	PM0903	Hypothetical protein PM0903	[TP0270-TP0247 (0.76828843)]
COG0201	COG0550	PM1395	PM1395	SecY {UniProtKB/TrEMBL:Q9CL50}	PM0615	topA	DNA topoisomerase 1 (EC 5.99.1.2) (DNA topoisomerase I) (Omega- protein) (Relaxing enzyme) (Untwisting enzyme) (Swivelase)	[TP0208-TP0394 (0.8044664)]
COG0201	COG0550	PM1395	PM1395	SecY {UniProtKB/TrEMBL:Q9CL50}	PM0207	topB	DNA topoisomerase 3 (EC 5.99.1.2) (DNA topoisomerase III)	[TP0208-TP0394 (0.8044664)]
COG0768	COG2812	PM0136	PM0136	FtsI {UniProtKB/TrEMBL:Q9CPB2}	PM0364	PM0364	DnaX {UniProtKB/TrEMBL:Q9CNR3}	[TP0500-TP1005 (0.655462)]
COG0768	COG2812	PM1924	PM1924	Pbp2 {UniProtKB/TrEMBL:Q9CJR8}	PM0364	PM0364	DnaX {UniProtKB/TrEMBL:Q9CNR3}	[TP0500-TP1005 (0.655462)]
COG0051	COG0693	PM1416	rpsJ	30S ribosomal protein S10	PM1504	PM1504	Hypothetical protein PM1504	[TP0188-TP0445 (0.6307204)]
COG0180	COG0564	PM1621	trpS	Tryptophanyl-tRNA synthetase (EC 6.1.1.2) (Tryptophan--tRNA ligase) (TrpRS)	PM0633	PM0633	Hypothetical protein PM0633	[TP0632-TP0339 (0.7885255)]
COG0180	COG0564	PM1621	trpS	Tryptophanyl-tRNA synthetase (EC 6.1.1.2) (Tryptophan--tRNA ligase) (TrpRS)	PM0992	rluC	Ribosomal large subunit pseudouridine synthase C (EC 5.4.99.-) (rRNA- uridine isomerase C) (rRNA pseudouridylate synthase C)	[TP0632-TP0339 (0.7885255)]
COG0180	COG0564	PM1621	trpS	Tryptophanyl-tRNA synthetase (EC 6.1.1.2) (Tryptophan--tRNA ligase) (TrpRS)	PM1719	sfb	Ribosomal large subunit pseudouridine synthase D (EC 5.4.99.-) (rRNA- uridine isomerase D) (rRNA pseudouridylate synthase D)	[TP0632-TP0339 (0.7885255)]
COG0180	COG0564	PM1621	trpS	Tryptophanyl-tRNA synthetase (EC 6.1.1.2) (Tryptophan--tRNA ligase) (TrpRS)	PM0479	truC	tRNA pseudouridine synthase C (EC 5.4.99.-) (tRNA-uridine isomerase C) (tRNA pseudouridylate synthase C)	[TP0632-TP0339 (0.7885255)]
COG0180	COG0564	PM1621	trpS	Tryptophanyl-tRNA synthetase (EC 6.1.1.2) (Tryptophan--tRNA ligase) (TrpRS)	PM1836	rluA	Ribosomal large subunit pseudouridine synthase A (EC 5.4.99.-) (rRNA- uridine isomerase A) (rRNA pseudouridylate synthase A)	[TP0632-TP0339 (0.7885255)]
COG0090	COG0223	PM1412	rplB	50S ribosomal protein L2	PM1560	fmt	Methionyl-tRNA formyltransferase (EC 2.1.2.9)	[TP0192-TP0756 (0.8610547)]
COG0632	COG2255	PM0977	ruvA	Holliday junction ATP-dependent DNA helicase ruvA (EC 3.6.1.-)	PM0976	ruvB	Holliday junction ATP-dependent DNA helicase ruvB (EC 3.6.1.-)	[TP0543-TP0162 (0.9659884)]
COG0462	COG0817	PM0244	prs	Ribose-phosphate pyrophosphokinase (EC 2.7.6.1) (RPPK) (Phosphoribosyl pyrophosphate synthetase) (P-Rib-PP synthetase) (PRPP synthetase)	PM0978	ruvC	Crossover junction endodeoxyribonuclease ruvC (EC 3.1.22.4) (Holliday junction nuclease ruvC) (Holliday junction resolvase ruvC)	[TP0294-TP0517 (0.54911256)]
COG0125	COG0586	PM1673	tmk	Thymidylate kinase {UniProtKB/Swiss-Prot:Q9CKE9}	PM0640	PM0640	Hypothetical protein PM0640	[TP0354-TP0779 (0.67954355)]
COG0257	COG0577	PM1394	PM1394	50S ribosomal protein L36	PM0449	PM0449	Hypothetical protein PM0449	[TP0209-TP0962 (0.5903608)]
COG0257	COG0577	PM1394	PM1394	50S ribosomal protein L36	PM0996	PM0996	Hypothetical protein PM0996	[TP0209-TP0962 (0.5903608)]
COG0257	COG0577	PM1394	PM1394	50S ribosomal protein L36	PM0450	PM0450	Hypothetical protein PM0450	[TP0209-TP0962 (0.5903608)]
COG0257	COG0577	PM1394	PM1394	50S ribosomal protein L36	PM1824	PM1824	Hypothetical protein PM1824	[TP0209-TP0962 (0.5903608)]
COG0457	COG1653	PM0430	PM0430	Hypothetical protein PM0430	PM1762	PM1762	Hypothetical protein PM1762	[TP0067-TP0074 (0.6656524)]
COG0457	COG1653	PM2006	PM2006	Hypothetical protein PM2006	PM1762	PM1762	Hypothetical protein PM1762	[TP0067-TP0074 (0.6656524)]
COG0222	COG0802	PM1738	rplL	50S ribosomal protein L7/L12	PM0902	PM0902	Hypothetical protein PM0902	[TP0240-TP0875 (0.8481433)]
COG0495	COG1214	PM1214	leuS	Leucyl-tRNA synthetase (EC 6.1.1.4) (Leucine--tRNA ligase) (LeuRS)	PM0709	PM0709	Hypothetical protein PM0709	[TP0586-TP0876 (0.5571989)]
COG0192	COG0592	PM1027	metK	S-adenosylmethionine synthetase (EC 2.5.1.6) (Methionine adenosyltransferase) (AdoMet synthetase) (MAT)	PM1160	PM1160	DnaN {UniProtKB/TrEMBL:Q9CLQ5}	[TP0794-TP0002 (0.8412751)]
COG0360	COG0616	PM1180	rpsF	30S ribosomal protein S6	PM0585	PM0585	SohB {UniProtKB/TrEMBL:Q9CN58}	[TP0063-TP0997 (0.6657489)]
COG0360	COG0616	PM1180	rpsF	30S ribosomal protein S6	PM0671	PM0671	SppA {UniProtKB/TrEMBL:Q9CMX9}	[TP0063-TP0997 (0.6657489)]
COG0125	COG0457	PM1673	tmk	Thymidylate kinase {UniProtKB/Swiss-Prot:Q9CKE9}	PM0430	PM0430	Hypothetical protein PM0430	[TP0354-TP0648 (0.5206915)]
COG0125	COG0457	PM1673	tmk	Thymidylate kinase {UniProtKB/Swiss-Prot:Q9CKE9}	PM2006	PM2006	Hypothetical protein PM2006	[TP0354-TP0648 (0.5206915)]
COG0265	COG0333	PM0734	PM0734	HtrA {UniProtKB/TrEMBL:Q9CMS7}	PM1912	PM1912	50S ribosomal protein L32	[TP0773-TP0807 (0.5060325)]
COG0265	COG0333	PM0748	PM0748	DegS {UniProtKB/TrEMBL:Q9CMR4}	PM1912	PM1912	50S ribosomal protein L32	[TP0773-TP0807 (0.5060325)]
COG0802	COG0860	PM0902	PM0902	Hypothetical protein PM0902	PM0903	PM0903	Hypothetical protein PM0903	[TP0875-TP0247 (0.90700364)]
COG0495	COG0761	PM1214	leuS	Leucyl-tRNA synthetase (EC 6.1.1.4) (Leucine--tRNA ligase) (LeuRS)	PM1664	lytB	4-hydroxy-3-methylbut-2-enyl diphosphate reductase (EC 1.17.1.2)	[TP0586-TP0547 (0.63095015)]
COG0820	COG2812	PM2007	PM2007	Hypothetical protein PM2007	PM0364	PM0364	DnaX {UniProtKB/TrEMBL:Q9CNR3}	[TP0068-TP1005 (0.60435057)]
COG1509	COG1509	PM0099	PM0099	Hypothetical protein PM0099	PM0099	PM0099	Hypothetical protein PM0099	[TP0121-TP0121 (0.7367639)]
COG0577	COG0845	PM0450	PM0450	Hypothetical protein PM0450	PM1134	PM1134	Hypothetical protein PM1134	[TP0963-TP0965 (0.93032813)]
COG0577	COG0845	PM1824	PM1824	Hypothetical protein PM1824	PM0997	PM0997	Hypothetical protein PM0997	[TP0963-TP0965 (0.93032813)]
COG0577	COG0845	PM0449	PM0449	Hypothetical protein PM0449	PM0997	PM0997	Hypothetical protein PM0997	[TP0963-TP0965 (0.93032813)]
COG0577	COG0845	PM0996	PM0996	Hypothetical protein PM0996	PM0997	PM0997	Hypothetical protein PM0997	[TP0963-TP0965 (0.93032813)]
COG0577	COG0845	PM0450	PM0450	Hypothetical protein PM0450	PM1983	PM1983	Hypothetical protein PM1983	[TP0963-TP0965 (0.93032813)]
COG0577	COG0845	PM1824	PM1824	Hypothetical protein PM1824	PM1983	PM1983	Hypothetical protein PM1983	[TP0963-TP0965 (0.93032813)]
COG0577	COG0845	PM0996	PM0996	Hypothetical protein PM0996	PM1983	PM1983	Hypothetical protein PM1983	[TP0963-TP0965 (0.93032813)]
COG0577	COG0845	PM0449	PM0449	Hypothetical protein PM0449	PM1134	PM1134	Hypothetical protein PM1134	[TP0963-TP0965 (0.93032813)]
COG0577	COG0845	PM0996	PM0996	Hypothetical protein PM0996	PM1134	PM1134	Hypothetical protein PM1134	[TP0963-TP0965 (0.93032813)]
COG0577	COG0845	PM1824	PM1824	Hypothetical protein PM1824	PM1134	PM1134	Hypothetical protein PM1134	[TP0963-TP0965 (0.93032813)]
COG0577	COG0845	PM0449	PM0449	Hypothetical protein PM0449	PM1983	PM1983	Hypothetical protein PM1983	[TP0963-TP0965 (0.93032813)]
COG0577	COG0845	PM0450	PM0450	Hypothetical protein PM0450	PM0997	PM0997	Hypothetical protein PM0997	[TP0963-TP0965 (0.93032813)]
COG0333	COG1077	PM1912	PM1912	50S ribosomal protein L32	PM1955	mreB	Rod shape-determining protein mreB	[TP0807-TP0497 (0.61855906)]
COG0234	COG1200	PM1106	groS	10 kDa chaperonin (Protein Cpn10) (groES protein)	PM0919	recG	ATP-dependent DNA helicase recG (EC 3.6.1.-)	[TP1013-TP0687 (0.84594196)]
COG0257	COG1253	PM1394	PM1394	50S ribosomal protein L36	PM1677	PM1677	Hypothetical protein PM1677	[TP0209-TP0027 (0.74441797)]
COG0060	COG0681	PM1662	ileS	Isoleucyl-tRNA synthetase (EC 6.1.1.5) (Isoleucine--tRNA ligase) (IleRS)	PM0062	PM0062	LepB {UniProtKB/TrEMBL:Q9CPH7}	[TP0452-TP0185 (0.79878455)]
COG0242	COG1879	PM1559	def	Peptide deformylase (EC 3.5.1.88) (PDF) (Polypeptide deformylase)	PM1038	PM1038	MglB {UniProtKB/TrEMBL:Q9CM09}	[TP0757-TP0684 (0.80039173)]
COG0242	COG1879	PM1559	def	Peptide deformylase (EC 3.5.1.88) (PDF) (Polypeptide deformylase)	PM1249	PM1249	Hypothetical protein PM1249	[TP0757-TP0684 (0.80039173)]
COG0242	COG1879	PM1559	def	Peptide deformylase (EC 3.5.1.88) (PDF) (Polypeptide deformylase)	PM1325	PM1325	Hypothetical protein PM1325	[TP0757-TP0684 (0.80039173)]
COG0242	COG1879	PM1559	def	Peptide deformylase (EC 3.5.1.88) (PDF) (Polypeptide deformylase)	PM1277	PM1277	Hypothetical protein PM1277	[TP0757-TP0684 (0.80039173)]
COG0242	COG1879	PM1559	def	Peptide deformylase (EC 3.5.1.88) (PDF) (Polypeptide deformylase)	PM1377	PM1377	RbsB {UniProtKB/TrEMBL:Q9CL65}	[TP0757-TP0684 (0.80039173)]
COG0242	COG1879	PM1559	def	Peptide deformylase (EC 3.5.1.88) (PDF) (Polypeptide deformylase)	PM0153	PM0153	RbsB {UniProtKB/TrEMBL:Q9CPA0}	[TP0757-TP0684 (0.80039173)]
COG0652	COG1879	PM0943	PM0943	Hypothetical protein PM0943	PM1277	PM1277	Hypothetical protein PM1277	[TP0947-TP0684 (0.5775195)]
COG0652	COG1879	PM0944	PM0944	PpiB {UniProtKB/TrEMBL:Q9CM91}	PM1249	PM1249	Hypothetical protein PM1249	[TP0947-TP0684 (0.5775195)]
COG0652	COG1879	PM0943	PM0943	Hypothetical protein PM0943	PM1377	PM1377	RbsB {UniProtKB/TrEMBL:Q9CL65}	[TP0947-TP0684 (0.5775195)]
COG0652	COG1879	PM0944	PM0944	PpiB {UniProtKB/TrEMBL:Q9CM91}	PM1325	PM1325	Hypothetical protein PM1325	[TP0947-TP0684 (0.5775195)]
COG0652	COG1879	PM0944	PM0944	PpiB {UniProtKB/TrEMBL:Q9CM91}	PM0153	PM0153	RbsB {UniProtKB/TrEMBL:Q9CPA0}	[TP0947-TP0684 (0.5775195)]
COG0652	COG1879	PM0943	PM0943	Hypothetical protein PM0943	PM1249	PM1249	Hypothetical protein PM1249	[TP0947-TP0684 (0.5775195)]
COG0652	COG1879	PM0944	PM0944	PpiB {UniProtKB/TrEMBL:Q9CM91}	PM1038	PM1038	MglB {UniProtKB/TrEMBL:Q9CM09}	[TP0947-TP0684 (0.5775195)]
COG0652	COG1879	PM0944	PM0944	PpiB {UniProtKB/TrEMBL:Q9CM91}	PM1377	PM1377	RbsB {UniProtKB/TrEMBL:Q9CL65}	[TP0947-TP0684 (0.5775195)]
COG0652	COG1879	PM0943	PM0943	Hypothetical protein PM0943	PM1325	PM1325	Hypothetical protein PM1325	[TP0947-TP0684 (0.5775195)]
COG0652	COG1879	PM0944	PM0944	PpiB {UniProtKB/TrEMBL:Q9CM91}	PM1277	PM1277	Hypothetical protein PM1277	[TP0947-TP0684 (0.5775195)]
COG0652	COG1879	PM0943	PM0943	Hypothetical protein PM0943	PM1038	PM1038	MglB {UniProtKB/TrEMBL:Q9CM09}	[TP0947-TP0684 (0.5775195)]
COG0652	COG1879	PM0943	PM0943	Hypothetical protein PM0943	PM0153	PM0153	RbsB {UniProtKB/TrEMBL:Q9CPA0}	[TP0947-TP0684 (0.5775195)]
COG0593	COG1077	PM1161	dnaA	Chromosomal replication initiator protein dnaA	PM1955	mreB	Rod shape-determining protein mreB	[TP0001-TP0497 (0.678435)]
COG0593	COG1077	PM0017	PM0017	Hypothetical protein PM0017	PM1955	mreB	Rod shape-determining protein mreB	[TP0001-TP0497 (0.678435)]
COG0249	COG0357	PM1830	mutS	DNA mismatch repair protein mutS	PM1486	gidB	Methyltransferase gidB (EC 2.1.-.-) (Glucose-inhibited division protein B)	[TP0328-TP0946 (0.7367136)]
COG0658	COG1187	PM0862	PM0862	Rec2 {UniProtKB/TrEMBL:Q9CMG6}	PM0003	rsuA	Ribosomal small subunit pseudouridine synthase A (EC 5.4.99.-) (16S pseudouridylate 516 synthase) (16S pseudouridine 516 synthase) (rRNA- uridine isomerase A) (rRNA pseudouridylate synthase A)	[TP0336-TP0459 (0.6079956)]
COG0658	COG1187	PM0862	PM0862	Rec2 {UniProtKB/TrEMBL:Q9CMG6}	PM0661	rluB	Ribosomal large subunit pseudouridine synthase B (EC 5.4.99.-) (rRNA- uridine isomerase B) (rRNA pseudouridylate synthase B)	[TP0336-TP0459 (0.6079956)]
COG0658	COG1187	PM0862	PM0862	Rec2 {UniProtKB/TrEMBL:Q9CMG6}	PM1605	rluE	Ribosomal large subunit pseudouridine synthase E (EC 5.4.99.-) (rRNA- uridine isomerase E) (rRNA pseudouridylate synthase E)	[TP0336-TP0459 (0.6079956)]
COG0465	COG0465	PM0438	PM0438	FtsH {UniProtKB/TrEMBL:Q9CNJ2}	PM0438	PM0438	FtsH {UniProtKB/TrEMBL:Q9CNJ2}	[TP0330-TP0330 (0.73856413)]
COG1512	COG2891	PM0783	PM0783	Hypothetical protein PM0783	PM1957	PM1957	MreD {UniProtKB/TrEMBL:Q9CJP0}	[TP0561-TP0499 (0.5857341)]
COG0242	COG0272	PM1559	def	Peptide deformylase (EC 3.5.1.88) (PDF) (Polypeptide deformylase)	PM1716	PM1716	Lig {UniProtKB/TrEMBL:Q9CKA9}	[TP0757-TP0634 (0.68197167)]
COG0265	COG0817	PM0748	PM0748	DegS {UniProtKB/TrEMBL:Q9CMR4}	PM0978	ruvC	Crossover junction endodeoxyribonuclease ruvC (EC 3.1.22.4) (Holliday junction nuclease ruvC) (Holliday junction resolvase ruvC)	[TP0773-TP0517 (0.5118523)]
COG0265	COG0817	PM0734	PM0734	HtrA {UniProtKB/TrEMBL:Q9CMS7}	PM0978	ruvC	Crossover junction endodeoxyribonuclease ruvC (EC 3.1.22.4) (Holliday junction nuclease ruvC) (Holliday junction resolvase ruvC)	[TP0773-TP0517 (0.5118523)]
COG0187	COG0358	PM0370	PM0370	ParE {UniProtKB/TrEMBL:Q9CNQ7}	PM1240	dnaG	DNA primase {UniProtKB/Swiss-Prot:Q9CLI9}	[TP1006-TP0492 (0.55112576)]
COG0187	COG0358	PM1476	PM1476	GyrB {UniProtKB/TrEMBL:Q9CKX5}	PM1240	dnaG	DNA primase {UniProtKB/Swiss-Prot:Q9CLI9}	[TP1006-TP0492 (0.55112576)]
COG0301	COG0514	PM0535	thiI	Thiamine biosynthesis protein thiI	PM1427	recQ	ATP-dependent DNA helicase recQ (EC 3.6.1.-)	[TP0559-TP0103 (0.6411465)]
COG1154	COG2812	PM0532	dxs	1-deoxy-D-xylulose-5-phosphate synthase (EC 2.2.1.7) (1-deoxyxylulose- 5-phosphate synthase) (DXP synthase) (DXPS)	PM0364	PM0364	DnaX {UniProtKB/TrEMBL:Q9CNR3}	[TP0824-TP1005 (0.68180764)]
COG0223	COG1551	PM1560	fmt	Methionyl-tRNA formyltransferase (EC 2.1.2.9)	PM1288	csrA	Carbon storage regulator homolog	[TP0756-TP0657 (0.72355264)]
COG0237	COG0552	PM0088	coaE	Dephospho-CoA kinase (EC 2.7.1.24) (Dephosphocoenzyme A kinase)	PM1519	PM1519	FtsY {UniProtKB/TrEMBL:Q9CKT7}	[TP0296-TP0578 (0.7885255)]
COG0080	COG0265	PM1743	rplK	50S ribosomal protein L11	PM0734	PM0734	HtrA {UniProtKB/TrEMBL:Q9CMS7}	[TP0237-TP0773 (0.6164146)]
COG0080	COG0265	PM1743	rplK	50S ribosomal protein L11	PM0748	PM0748	DegS {UniProtKB/TrEMBL:Q9CMR4}	[TP0237-TP0773 (0.6164146)]
COG2812	COG2812	PM0364	PM0364	DnaX {UniProtKB/TrEMBL:Q9CNR3}	PM0364	PM0364	DnaX {UniProtKB/TrEMBL:Q9CNR3}	[TP1005-TP1005 (0.52391654)]
COG0223	COG0234	PM1560	fmt	Methionyl-tRNA formyltransferase (EC 2.1.2.9)	PM1106	groS	10 kDa chaperonin (Protein Cpn10) (groES protein)	[TP0756-TP1013 (0.64276713)]
COG0036	COG1653	PM1280	PM1280	Dod {UniProtKB/TrEMBL:Q9CLF5}	PM1762	PM1762	Hypothetical protein PM1762	[TP0945-TP0074 (0.654426)]
COG0036	COG1653	PM1619	PM1619	Dod {UniProtKB/TrEMBL:Q9CKJ6}	PM1762	PM1762	Hypothetical protein PM1762	[TP0945-TP0074 (0.654426)]
COG0357	COG0459	PM1486	gidB	Methyltransferase gidB (EC 2.1.-.-) (Glucose-inhibited division protein B)	PM1107	groL	60 kDa chaperonin (Protein Cpn60) (groEL protein)	[TP0946-TP0030 (0.68326145)]
COG0664	COG1074	PM0599	PM0599	Hypothetical protein PM0599	PM0516	PM0516	RecB {UniProtKB/TrEMBL:Q9CNB6}	[TP0089-TP0898 (0.8304331)]
COG0664	COG1074	PM1157	crp	Catabolite gene activator (cAMP receptor protein) (cAMP-regulatory protein)	PM0516	PM0516	RecB {UniProtKB/TrEMBL:Q9CNB6}	[TP0089-TP0898 (0.8304331)]
COG0664	COG1074	PM0668	fnr	Anaerobic regulatory protein	PM0516	PM0516	RecB {UniProtKB/TrEMBL:Q9CNB6}	[TP0089-TP0898 (0.8304331)]
COG0223	COG0242	PM1560	fmt	Methionyl-tRNA formyltransferase (EC 2.1.2.9)	PM1559	def	Peptide deformylase (EC 3.5.1.88) (PDF) (Polypeptide deformylase)	[TP0756-TP0757 (0.8300303)]
COG0233	COG0359	PM1987	frr	Ribosome recycling factor (Ribosome-releasing factor) (RRF)	PM1177	rpl9	50S ribosomal protein L9	[TP0604-TP0060 (0.5105792)]
COG0012	COG0457	PM0163	engD	GTP-dependent nucleic acid-binding protein engD	PM0430	PM0430	Hypothetical protein PM0430	[TP0124-TP0067 (0.81355333)]
COG0012	COG0457	PM0163	engD	GTP-dependent nucleic acid-binding protein engD	PM2006	PM2006	Hypothetical protein PM2006	[TP0124-TP0067 (0.81355333)]
COG0265	COG0492	PM0748	PM0748	DegS {UniProtKB/TrEMBL:Q9CMR4}	PM0573	PM0573	TrxB {UniProtKB/TrEMBL:Q9CN66}	[TP0773-TP0814 (0.6926654)]
COG0265	COG0492	PM0734	PM0734	HtrA {UniProtKB/TrEMBL:Q9CMS7}	PM0573	PM0573	TrxB {UniProtKB/TrEMBL:Q9CN66}	[TP0773-TP0814 (0.6926654)]
COG0124	COG0608	PM2011	hisS	Histidyl-tRNA synthetase (EC 6.1.1.21) (Histidine--tRNA ligase) (HisRS)	PM0192	PM0192	RecJ {UniProtKB/TrEMBL:Q9CP64}	[TP0641-TP0704 (0.75894904)]
COG0153	COG0242	PM1035	galK	Galactokinase (EC 2.7.1.6) (Galactose kinase)	PM1559	def	Peptide deformylase (EC 3.5.1.88) (PDF) (Polypeptide deformylase)	[TP0418-TP0757 (0.51512045)]
COG0465	COG0772	PM0438	PM0438	FtsH {UniProtKB/TrEMBL:Q9CNJ2}	PM0141	PM0141	FtsW {UniProtKB/TrEMBL:Q9CPA9}	[TP0330-TP0387 (0.8016956)]
COG0465	COG0772	PM0438	PM0438	FtsH {UniProtKB/TrEMBL:Q9CNJ2}	PM1925	PM1925	RodA {UniProtKB/TrEMBL:Q9CJR7}	[TP0330-TP0387 (0.8016956)]
COG0234	COG0792	PM1106	groS	10 kDa chaperonin (Protein Cpn10) (groES protein)	PM0647	PM0647	UPF0102 protein PM0647	[TP1013-TP0913 (0.7815084)]
COG0457	COG1426	PM2006	PM2006	Hypothetical protein PM2006	PM2009	PM2009	Hypothetical protein PM2009	[TP0268-TP0334 (0.739808)]
COG0457	COG1426	PM0430	PM0430	Hypothetical protein PM0430	PM2009	PM2009	Hypothetical protein PM2009	[TP0268-TP0334 (0.739808)]
COG0192	COG0217	PM1027	metK	S-adenosylmethionine synthetase (EC 2.5.1.6) (Methionine adenosyltransferase) (AdoMet synthetase) (MAT)	PM0980	PM0980	Hypothetical UPF0082 protein PM0980	[TP0794-TP0474 (0.71912634)]
COG0092	COG0301	PM1409	rpsC	30S ribosomal protein S3	PM0535	thiI	Thiamine biosynthesis protein thiI	[TP0195-TP0559 (0.66944)]
COG0860	COG1214	PM0903	PM0903	Hypothetical protein PM0903	PM0709	PM0709	Hypothetical protein PM0709	[TP0247-TP0876 (0.6334264)]
COG0477	COG0845	PM1533	PM1533	Bcr {UniProtKB/TrEMBL:Q9CKS3}	PM1983	PM1983	Hypothetical protein PM1983	[TP0840-TP0965 (0.8653204)]
COG0477	COG0845	PM1784	PM1784	Hypothetical protein PM1784	PM1134	PM1134	Hypothetical protein PM1134	[TP0840-TP0965 (0.8653204)]
COG0477	COG0845	PM1784	PM1784	Hypothetical protein PM1784	PM1983	PM1983	Hypothetical protein PM1983	[TP0840-TP0965 (0.8653204)]
COG0477	COG0845	PM0094	PM0094	Hypothetical protein PM0094	PM0997	PM0997	Hypothetical protein PM0997	[TP0840-TP0965 (0.8653204)]
COG0477	COG0845	PM0285	PM0285	Hypothetical protein PM0285	PM0997	PM0997	Hypothetical protein PM0997	[TP0840-TP0965 (0.8653204)]
COG0477	COG0845	PM1259	PM1259	Hypothetical protein PM1259	PM1134	PM1134	Hypothetical protein PM1134	[TP0840-TP0965 (0.8653204)]
COG0477	COG0845	PM1259	PM1259	Hypothetical protein PM1259	PM0997	PM0997	Hypothetical protein PM0997	[TP0840-TP0965 (0.8653204)]
COG0477	COG0845	PM0004	PM0004	Bcr {UniProtKB/TrEMBL:Q9CPN3}	PM0997	PM0997	Hypothetical protein PM0997	[TP0840-TP0965 (0.8653204)]
COG0477	COG0845	PM0094	PM0094	Hypothetical protein PM0094	PM1134	PM1134	Hypothetical protein PM1134	[TP0840-TP0965 (0.8653204)]
COG0477	COG0845	PM0004	PM0004	Bcr {UniProtKB/TrEMBL:Q9CPN3}	PM1134	PM1134	Hypothetical protein PM1134	[TP0840-TP0965 (0.8653204)]
COG0477	COG0845	PM0835	PM0835	Hypothetical protein PM0835	PM1983	PM1983	Hypothetical protein PM1983	[TP0840-TP0965 (0.8653204)]
COG0477	COG0845	PM0285	PM0285	Hypothetical protein PM0285	PM1134	PM1134	Hypothetical protein PM1134	[TP0840-TP0965 (0.8653204)]
COG0477	COG0845	PM1259	PM1259	Hypothetical protein PM1259	PM1983	PM1983	Hypothetical protein PM1983	[TP0840-TP0965 (0.8653204)]
COG0477	COG0845	PM1533	PM1533	Bcr {UniProtKB/TrEMBL:Q9CKS3}	PM0997	PM0997	Hypothetical protein PM0997	[TP0840-TP0965 (0.8653204)]
COG0477	COG0845	PM0094	PM0094	Hypothetical protein PM0094	PM1983	PM1983	Hypothetical protein PM1983	[TP0840-TP0965 (0.8653204)]
COG0477	COG0845	PM1533	PM1533	Bcr {UniProtKB/TrEMBL:Q9CKS3}	PM1134	PM1134	Hypothetical protein PM1134	[TP0840-TP0965 (0.8653204)]
COG0477	COG0845	PM0835	PM0835	Hypothetical protein PM0835	PM0997	PM0997	Hypothetical protein PM0997	[TP0840-TP0965 (0.8653204)]
COG0477	COG0845	PM0835	PM0835	Hypothetical protein PM0835	PM1134	PM1134	Hypothetical protein PM1134	[TP0840-TP0965 (0.8653204)]
COG0477	COG0845	PM1784	PM1784	Hypothetical protein PM1784	PM0997	PM0997	Hypothetical protein PM0997	[TP0840-TP0965 (0.8653204)]
COG0477	COG0845	PM0004	PM0004	Bcr {UniProtKB/TrEMBL:Q9CPN3}	PM1983	PM1983	Hypothetical protein PM1983	[TP0840-TP0965 (0.8653204)]
COG0477	COG0845	PM0285	PM0285	Hypothetical protein PM0285	PM1983	PM1983	Hypothetical protein PM1983	[TP0840-TP0965 (0.8653204)]
COG0305	COG2812	PM0412	dnaB	Replicative DNA helicase (EC 3.6.1.-)	PM0364	PM0364	DnaX {UniProtKB/TrEMBL:Q9CNR3}	[TP0058-TP1005 (0.7130585)]
COG0188	COG0526	PM0369	PM0369	ParC {UniProtKB/TrEMBL:Q9CNQ8}	PM0447	PM0447	ResA {UniProtKB/TrEMBL:Q9CNI4}	[TP0005-TP0100 (0.7885434)]
COG0188	COG0526	PM0841	PM0841	GyrA {UniProtKB/TrEMBL:Q9CMI5}	PM1705	PM1705	Trx {UniProtKB/TrEMBL:Q9CKB9}	[TP0005-TP0100 (0.7885434)]
COG0188	COG0526	PM0841	PM0841	GyrA {UniProtKB/TrEMBL:Q9CMI5}	PM0447	PM0447	ResA {UniProtKB/TrEMBL:Q9CNI4}	[TP0005-TP0100 (0.7885434)]
COG0188	COG0526	PM0369	PM0369	ParC {UniProtKB/TrEMBL:Q9CNQ8}	PM1801	PM1801	DsbA {UniProtKB/TrEMBL:Q9CK34}	[TP0005-TP0100 (0.7885434)]
COG0188	COG0526	PM0369	PM0369	ParC {UniProtKB/TrEMBL:Q9CNQ8}	PM1705	PM1705	Trx {UniProtKB/TrEMBL:Q9CKB9}	[TP0005-TP0100 (0.7885434)]
COG0188	COG0526	PM0841	PM0841	GyrA {UniProtKB/TrEMBL:Q9CMI5}	PM1801	PM1801	DsbA {UniProtKB/TrEMBL:Q9CK34}	[TP0005-TP0100 (0.7885434)]
COG0188	COG0526	PM0841	PM0841	GyrA {UniProtKB/TrEMBL:Q9CMI5}	PM0994	trxA	Thioredoxin {UniProtKB/Swiss-Prot:Q9CM49}	[TP0005-TP0100 (0.7885434)]
COG0188	COG0526	PM0369	PM0369	ParC {UniProtKB/TrEMBL:Q9CNQ8}	PM0994	trxA	Thioredoxin {UniProtKB/Swiss-Prot:Q9CM49}	[TP0005-TP0100 (0.7885434)]
COG0188	COG0526	PM0369	PM0369	ParC {UniProtKB/TrEMBL:Q9CNQ8}	PM0193	PM0193	Hypothetical protein PM0193	[TP0005-TP0100 (0.7885434)]
COG0188	COG0526	PM0841	PM0841	GyrA {UniProtKB/TrEMBL:Q9CMI5}	PM0011	dsbE	Thiol:disulfide interchange protein dsbE (Cytochrome c biogenesis protein ccmG)	[TP0005-TP0100 (0.7885434)]
COG0188	COG0526	PM0369	PM0369	ParC {UniProtKB/TrEMBL:Q9CNQ8}	PM0028	nrfX	Probable thiol:disulfide interchange protein dsbE-2 (Cytochrome c biogenesis protein nrfX)	[TP0005-TP0100 (0.7885434)]
COG0188	COG0526	PM0841	PM0841	GyrA {UniProtKB/TrEMBL:Q9CMI5}	PM0028	nrfX	Probable thiol:disulfide interchange protein dsbE-2 (Cytochrome c biogenesis protein nrfX)	[TP0005-TP0100 (0.7885434)]
COG0188	COG0526	PM0369	PM0369	ParC {UniProtKB/TrEMBL:Q9CNQ8}	PM0011	dsbE	Thiol:disulfide interchange protein dsbE (Cytochrome c biogenesis protein ccmG)	[TP0005-TP0100 (0.7885434)]
COG0188	COG0526	PM0841	PM0841	GyrA {UniProtKB/TrEMBL:Q9CMI5}	PM0193	PM0193	Hypothetical protein PM0193	[TP0005-TP0100 (0.7885434)]
COG0526	COG0771	PM1705	PM1705	Trx {UniProtKB/TrEMBL:Q9CKB9}	PM0140	murD	UDP-N-acetylmuramoylalanine--D-glutamate ligase (EC 6.3.2.9) (UDP-N- acetylmuramoyl-L-alanyl-D-glutamate synthetase) (D-glutamic acid- adding enzyme)	[TP0100-TP0903 (0.59509045)]
COG0526	COG0771	PM0447	PM0447	ResA {UniProtKB/TrEMBL:Q9CNI4}	PM0140	murD	UDP-N-acetylmuramoylalanine--D-glutamate ligase (EC 6.3.2.9) (UDP-N- acetylmuramoyl-L-alanyl-D-glutamate synthetase) (D-glutamic acid- adding enzyme)	[TP0100-TP0903 (0.59509045)]
COG0526	COG0771	PM0028	nrfX	Probable thiol:disulfide interchange protein dsbE-2 (Cytochrome c biogenesis protein nrfX)	PM0140	murD	UDP-N-acetylmuramoylalanine--D-glutamate ligase (EC 6.3.2.9) (UDP-N- acetylmuramoyl-L-alanyl-D-glutamate synthetase) (D-glutamic acid- adding enzyme)	[TP0100-TP0903 (0.59509045)]
COG0526	COG0771	PM0994	trxA	Thioredoxin {UniProtKB/Swiss-Prot:Q9CM49}	PM0140	murD	UDP-N-acetylmuramoylalanine--D-glutamate ligase (EC 6.3.2.9) (UDP-N- acetylmuramoyl-L-alanyl-D-glutamate synthetase) (D-glutamic acid- adding enzyme)	[TP0100-TP0903 (0.59509045)]
COG0526	COG0771	PM0193	PM0193	Hypothetical protein PM0193	PM0140	murD	UDP-N-acetylmuramoylalanine--D-glutamate ligase (EC 6.3.2.9) (UDP-N- acetylmuramoyl-L-alanyl-D-glutamate synthetase) (D-glutamic acid- adding enzyme)	[TP0100-TP0903 (0.59509045)]
COG0526	COG0771	PM1801	PM1801	DsbA {UniProtKB/TrEMBL:Q9CK34}	PM0140	murD	UDP-N-acetylmuramoylalanine--D-glutamate ligase (EC 6.3.2.9) (UDP-N- acetylmuramoyl-L-alanyl-D-glutamate synthetase) (D-glutamic acid- adding enzyme)	[TP0100-TP0903 (0.59509045)]
COG0526	COG0771	PM0011	dsbE	Thiol:disulfide interchange protein dsbE (Cytochrome c biogenesis protein ccmG)	PM0140	murD	UDP-N-acetylmuramoylalanine--D-glutamate ligase (EC 6.3.2.9) (UDP-N- acetylmuramoyl-L-alanyl-D-glutamate synthetase) (D-glutamic acid- adding enzyme)	[TP0100-TP0903 (0.59509045)]
COG0143	COG0845	PM0303	metG	Methionyl-tRNA synthetase (EC 6.1.1.10) (Methionine--tRNA ligase) (MetRS)	PM1134	PM1134	Hypothetical protein PM1134	[TP0798-TP0965 (0.7246752)]
COG0143	COG0845	PM0303	metG	Methionyl-tRNA synthetase (EC 6.1.1.10) (Methionine--tRNA ligase) (MetRS)	PM1983	PM1983	Hypothetical protein PM1983	[TP0798-TP0965 (0.7246752)]
COG0143	COG0845	PM0303	metG	Methionyl-tRNA synthetase (EC 6.1.1.10) (Methionine--tRNA ligase) (MetRS)	PM0997	PM0997	Hypothetical protein PM0997	[TP0798-TP0965 (0.7246752)]
COG0250	COG0772	PM1744	nusG	Transcription antitermination protein nusG	PM1925	PM1925	RodA {UniProtKB/TrEMBL:Q9CJR7}	[TP0236-TP0387 (0.7470728)]
COG0250	COG0772	PM1744	nusG	Transcription antitermination protein nusG	PM0141	PM0141	FtsW {UniProtKB/TrEMBL:Q9CPA9}	[TP0236-TP0387 (0.7470728)]
COG0227	COG0740	PM1151	rpmB	50S ribosomal protein L28	PM1976	clpP	ATP-dependent Clp protease proteolytic subunit (EC 3.4.21.92) (Endopeptidase Clp)	[TP0362-TP0507 (0.75048)]
COG0457	COG0457	PM0430	PM0430	Hypothetical protein PM0430	PM0430	PM0430	Hypothetical protein PM0430	[TP0067-TP0095 (0.6515529)]
COG0457	COG0457	PM2006	PM2006	Hypothetical protein PM2006	PM2006	PM2006	Hypothetical protein PM2006	[TP0067-TP0095 (0.6515529)]
COG0457	COG0457	PM0430	PM0430	Hypothetical protein PM0430	PM2006	PM2006	Hypothetical protein PM2006	[TP0067-TP0095 (0.6515529)]
COG0457	COG0457	PM2006	PM2006	Hypothetical protein PM2006	PM0430	PM0430	Hypothetical protein PM0430	[TP0067-TP0095 (0.6515529)]
COG0445	COG3839	PM1485	gidA	tRNA uridine 5-carboxymethylaminomethyl modification enzyme gidA (Glucose-inhibited division protein A)	PM1454	PM1454	MsmK {UniProtKB/TrEMBL:Q9CKZ6}	[TP0044-TP0804 (0.81002605)]
COG0445	COG3839	PM1485	gidA	tRNA uridine 5-carboxymethylaminomethyl modification enzyme gidA (Glucose-inhibited division protein A)	PM1456	PM1456	Hypothetical protein PM1456	[TP0044-TP0804 (0.81002605)]
COG0445	COG3839	PM1485	gidA	tRNA uridine 5-carboxymethylaminomethyl modification enzyme gidA (Glucose-inhibited division protein A)	PM1763	PM1763	Hypothetical protein PM1763	[TP0044-TP0804 (0.81002605)]
COG0103	COG0211	PM0521	rpsI	30S ribosomal protein S9	PM0348	rpmA	50S ribosomal protein L27	[TP1024-TP0743 (0.87139803)]
COG0457	COG0803	PM0430	PM0430	Hypothetical protein PM0430	PM0400	PM0400	YfeA {UniProtKB/TrEMBL:Q9CNM7}	[TP0469-TP0034 (0.86910707)]
COG0457	COG0803	PM2006	PM2006	Hypothetical protein PM2006	PM0400	PM0400	YfeA {UniProtKB/TrEMBL:Q9CNM7}	[TP0469-TP0034 (0.86910707)]
COG0472	COG1512	PM0463	rfe	Putative undecaprenyl-phosphate alpha-N-acetylglucosaminyl 1-phosphate transferase (EC 2.7.8.-)	PM0783	PM0783	Hypothetical protein PM0783	[TP0345-TP0561 (0.53951585)]
COG0472	COG1512	PM0139	mraY	Phospho-N-acetylmuramoyl-pentapeptide-transferase (EC 2.7.8.13) (UDP- MurNAc-pentapeptide phosphotransferase)	PM0783	PM0783	Hypothetical protein PM0783	[TP0345-TP0561 (0.53951585)]
COG0530	COG0741	PM0428	PM0428	Hypothetical protein PM0428	PM0326	PM0326	Hypothetical protein PM0326	[TP1034-TP0043 (0.7823198)]
COG0530	COG0741	PM0428	PM0428	Hypothetical protein PM0428	PM1321	mltC	Membrane-bound lytic murein transglycosylase C precursor (EC 3.2.1.-) (Murein hydrolase C)	[TP1034-TP0043 (0.7823198)]
COG0621	COG2812	PM1001	PM1001	Hypothetical UPF0004 protein PM1001	PM0364	PM0364	DnaX {UniProtKB/TrEMBL:Q9CNR3}	[TP0754-TP1005 (0.5550382)]
COG0621	COG2812	PM1571	PM1571	Hypothetical UPF0004 protein PM1571	PM0364	PM0364	DnaX {UniProtKB/TrEMBL:Q9CNR3}	[TP0754-TP1005 (0.5550382)]
COG0442	COG4591	PM1370	PM1370	ProS {UniProtKB/TrEMBL:Q9CL72}	PM0560	PM0560	Hypothetical protein PM0560	[TP0160-TP0582 (0.74148)]
COG0442	COG4591	PM1370	PM1370	ProS {UniProtKB/TrEMBL:Q9CL72}	PM0562	PM0562	Hypothetical protein PM0562	[TP0160-TP0582 (0.74148)]
COG0693	COG0761	PM1504	PM1504	Hypothetical protein PM1504	PM1664	lytB	4-hydroxy-3-methylbut-2-enyl diphosphate reductase (EC 1.17.1.2)	[TP0445-TP0547 (0.53976095)]
COG0223	COG0664	PM1560	fmt	Methionyl-tRNA formyltransferase (EC 2.1.2.9)	PM1157	crp	Catabolite gene activator (cAMP receptor protein) (cAMP-regulatory protein)	[TP0756-TP0995 (0.69102824)]
COG0223	COG0664	PM1560	fmt	Methionyl-tRNA formyltransferase (EC 2.1.2.9)	PM0599	PM0599	Hypothetical protein PM0599	[TP0756-TP0995 (0.69102824)]
COG0223	COG0664	PM1560	fmt	Methionyl-tRNA formyltransferase (EC 2.1.2.9)	PM0668	fnr	Anaerobic regulatory protein	[TP0756-TP0995 (0.69102824)]
COG0697	COG0716	PM0349	PM0349	Hypothetical protein PM0349	PM0353	PM0353	FldA {UniProtKB/TrEMBL:Q9CNS2}	[TP0986-TP0925 (0.8288174)]
COG0697	COG0716	PM0461	PM0461	Hypothetical protein PM0461	PM0353	PM0353	FldA {UniProtKB/TrEMBL:Q9CNS2}	[TP0986-TP0925 (0.8288174)]
COG0697	COG0716	PM1475	PM1475	Hypothetical protein PM1475	PM1484	mioC	Protein mioC homolog	[TP0986-TP0925 (0.8288174)]
COG0697	COG0716	PM0350	PM0350	Hypothetical protein PM0350	PM0353	PM0353	FldA {UniProtKB/TrEMBL:Q9CNS2}	[TP0986-TP0925 (0.8288174)]
COG0697	COG0716	PM1698	PM1698	Hypothetical protein PM1698	PM1484	mioC	Protein mioC homolog	[TP0986-TP0925 (0.8288174)]
COG0697	COG0716	PM0461	PM0461	Hypothetical protein PM0461	PM1484	mioC	Protein mioC homolog	[TP0986-TP0925 (0.8288174)]
COG0697	COG0716	PM0349	PM0349	Hypothetical protein PM0349	PM1484	mioC	Protein mioC homolog	[TP0986-TP0925 (0.8288174)]
COG0697	COG0716	PM1049	PM1049	Hypothetical protein PM1049	PM1484	mioC	Protein mioC homolog	[TP0986-TP0925 (0.8288174)]
COG0697	COG0716	PM1475	PM1475	Hypothetical protein PM1475	PM0353	PM0353	FldA {UniProtKB/TrEMBL:Q9CNS2}	[TP0986-TP0925 (0.8288174)]
COG0697	COG0716	PM0350	PM0350	Hypothetical protein PM0350	PM1484	mioC	Protein mioC homolog	[TP0986-TP0925 (0.8288174)]
COG0697	COG0716	PM1049	PM1049	Hypothetical protein PM1049	PM0353	PM0353	FldA {UniProtKB/TrEMBL:Q9CNS2}	[TP0986-TP0925 (0.8288174)]
COG0697	COG0716	PM1698	PM1698	Hypothetical protein PM1698	PM0353	PM0353	FldA {UniProtKB/TrEMBL:Q9CNS2}	[TP0986-TP0925 (0.8288174)]
COG0785	COG1512	PM1706	PM1706	DsbD {UniProtKB/TrEMBL:Q9CKB8}	PM0783	PM0783	Hypothetical protein PM0783	[TP0101-TP0561 (0.5550382)]
COG0465	COG4591	PM0438	PM0438	FtsH {UniProtKB/TrEMBL:Q9CNJ2}	PM0560	PM0560	Hypothetical protein PM0560	[TP0765-TP0582 (0.6598422)]
COG0465	COG4591	PM0438	PM0438	FtsH {UniProtKB/TrEMBL:Q9CNJ2}	PM0562	PM0562	Hypothetical protein PM0562	[TP0765-TP0582 (0.6598422)]
COG0773	COG0817	PM0929	PM0929	Hypothetical protein PM0929	PM0978	ruvC	Crossover junction endodeoxyribonuclease ruvC (EC 3.1.22.4) (Holliday junction nuclease ruvC) (Holliday junction resolvase ruvC)	[TP0341-TP0517 (0.7285616)]
COG0773	COG0817	PM0143	murC	UDP-N-acetylmuramate--L-alanine ligase (EC 6.3.2.8) (UDP-N- acetylmuramoyl-L-alanine synthetase)	PM0978	ruvC	Crossover junction endodeoxyribonuclease ruvC (EC 3.1.22.4) (Holliday junction nuclease ruvC) (Holliday junction resolvase ruvC)	[TP0341-TP0517 (0.7285616)]
COG0272	COG0773	PM1716	PM1716	Lig {UniProtKB/TrEMBL:Q9CKA9}	PM0929	PM0929	Hypothetical protein PM0929	[TP0634-TP0341 (0.8201813)]
COG0272	COG0773	PM1716	PM1716	Lig {UniProtKB/TrEMBL:Q9CKA9}	PM0143	murC	UDP-N-acetylmuramate--L-alanine ligase (EC 6.3.2.8) (UDP-N- acetylmuramoyl-L-alanine synthetase)	[TP0634-TP0341 (0.8201813)]
COG1512	COG2095	PM0783	PM0783	Hypothetical protein PM0783	PM1581	PM1581	Hypothetical protein PM1581	[TP0561-TP0988 (0.5704539)]
COG1512	COG2095	PM0783	PM0783	Hypothetical protein PM0783	PM0044	PM0044	Hypothetical protein PM0044	[TP0561-TP0988 (0.5704539)]
COG0301	COG0566	PM0535	thiI	Thiamine biosynthesis protein thiI	PM1953	rlmB	23S rRNA (guanosine-2'-O-)-methyltransferase rlmB (EC 2.1.1.-) (23S rRNA Gm2251 2'-O-methyltransferase)	[TP0559-TP0054 (0.678511)]
COG0301	COG0566	PM0535	thiI	Thiamine biosynthesis protein thiI	PM1857	PM1857	Hypothetical protein PM1857	[TP0559-TP0054 (0.678511)]
COG0353	COG0514	PM0206	recR	Recombination protein recR	PM1427	recQ	ATP-dependent DNA helicase recQ (EC 3.6.1.-)	[TP1004-TP0103 (0.6917512)]
COG0036	COG0249	PM1619	PM1619	Dod {UniProtKB/TrEMBL:Q9CKJ6}	PM1830	mutS	DNA mismatch repair protein mutS	[TP0945-TP0328 (0.6742458)]
COG0036	COG0249	PM1280	PM1280	Dod {UniProtKB/TrEMBL:Q9CLF5}	PM1830	mutS	DNA mismatch repair protein mutS	[TP0945-TP0328 (0.6742458)]
COG0124	COG0465	PM2011	hisS	Histidyl-tRNA synthetase (EC 6.1.1.21) (Histidine--tRNA ligase) (HisRS)	PM0438	PM0438	FtsH {UniProtKB/TrEMBL:Q9CNJ2}	[TP0641-TP0330 (0.76316583)]
COG0772	COG1512	PM1925	PM1925	RodA {UniProtKB/TrEMBL:Q9CJR7}	PM0783	PM0783	Hypothetical protein PM0783	[TP0387-TP0561 (0.5082704)]
COG0772	COG1512	PM0141	PM0141	FtsW {UniProtKB/TrEMBL:Q9CPA9}	PM0783	PM0783	Hypothetical protein PM0783	[TP0387-TP0561 (0.5082704)]
COG0504	COG0728	PM1872	pyrG	CTP synthase (EC 6.3.4.2) (UTP--ammonia ligase) (CTP synthetase)	PM1660	PM1660	MviN {UniProtKB/TrEMBL:Q9CKF9}	[TP0305-TP0516 (0.84299135)]
COG0237	COG3683	PM0088	coaE	Dephospho-CoA kinase (EC 2.7.1.24) (Dephosphocoenzyme A kinase)	PM0426	PM0426	Hypothetical protein PM0426	[TP0296-TP0557 (0.7885255)]
COG0275	COG0820	PM0134	mraW	S-adenosyl-methyltransferase mraW (EC 2.1.1.-)	PM2007	PM2007	Hypothetical protein PM2007	[TP0384-TP0068 (0.79878455)]
COG0242	COG0360	PM1559	def	Peptide deformylase (EC 3.5.1.88) (PDF) (Polypeptide deformylase)	PM1180	rpsF	30S ribosomal protein S6	[TP0757-TP0063 (0.54983324)]
COG0693	COG1653	PM1504	PM1504	Hypothetical protein PM1504	PM1762	PM1762	Hypothetical protein PM1762	[TP0445-TP0074 (0.5751514)]
COG0267	COG0357	PM1150	rpmG	50S ribosomal protein L33	PM1486	gidB	Methyltransferase gidB (EC 2.1.-.-) (Glucose-inhibited division protein B)	[TP0234-TP0946 (0.6249908)]
COG0234	COG0772	PM1106	groS	10 kDa chaperonin (Protein Cpn10) (groES protein)	PM0141	PM0141	FtsW {UniProtKB/TrEMBL:Q9CPA9}	[TP1013-TP0387 (0.81326103)]
COG0234	COG0772	PM1106	groS	10 kDa chaperonin (Protein Cpn10) (groES protein)	PM1925	PM1925	RodA {UniProtKB/TrEMBL:Q9CJR7}	[TP1013-TP0387 (0.81326103)]
COG0445	COG0457	PM1485	gidA	tRNA uridine 5-carboxymethylaminomethyl modification enzyme gidA (Glucose-inhibited division protein A)	PM2006	PM2006	Hypothetical protein PM2006	[TP0044-TP0954 (0.8549597)]
COG0445	COG0457	PM1485	gidA	tRNA uridine 5-carboxymethylaminomethyl modification enzyme gidA (Glucose-inhibited division protein A)	PM0430	PM0430	Hypothetical protein PM0430	[TP0044-TP0954 (0.8549597)]
COG0305	COG1595	PM0412	dnaB	Replicative DNA helicase (EC 3.6.1.-)	PM1789	PM1789	RpoE {UniProtKB/TrEMBL:Q9CK45}	[TP0058-TP0092 (0.74082893)]
COG0305	COG1595	PM0412	dnaB	Replicative DNA helicase (EC 3.6.1.-)	PM0209	PM0209	Hypothetical protein PM0209	[TP0058-TP0092 (0.74082893)]
COG0228	COG0250	PM1294.1	rpsP	30S ribosomal protein S16	PM1744	nusG	Transcription antitermination protein nusG	[TP0905-TP0236 (0.7099409)]
COG0173	COG1512	PM0983	aspS	Aspartyl-tRNA synthetase (EC 6.1.1.12) (Aspartate--tRNA ligase) (AspRS)	PM0783	PM0783	Hypothetical protein PM0783	[TP0985-TP0561 (0.83540547)]
COG0465	COG0532	PM0438	PM0438	FtsH {UniProtKB/TrEMBL:Q9CNJ2}	PM0759	infB	Translation initiation factor IF-2	[TP0330-TP0891 (0.8751731)]
COG1452	COG1488	PM1600	imp	Organic solvent tolerance protein precursor	PM0999	PM0999	Hypothetical protein PM0999	[TP0515-TP0628 (0.6658587)]
COG0234	COG0445	PM1106	groS	10 kDa chaperonin (Protein Cpn10) (groES protein)	PM1485	gidA	tRNA uridine 5-carboxymethylaminomethyl modification enzyme gidA (Glucose-inhibited division protein A)	[TP1013-TP0044 (0.813164)]
COG0326	COG0353	PM1024	htpG	Chaperone protein htpG (Heat shock protein htpG) (High temperature protein G)	PM0206	recR	Recombination protein recR	[TP0984-TP1004 (0.5573069)]
COG0301	COG1643	PM0535	thiI	Thiamine biosynthesis protein thiI	PM0769	PM0769	HrpA {UniProtKB/TrEMBL:Q9CMP6}	[TP0559-TP0526 (0.5663735)]
COG0265	COG1381	PM0748	PM0748	DegS {UniProtKB/TrEMBL:Q9CMR4}	PM1867	recO	DNA repair protein recO (Recombination protein O)	[TP0773-TP0636 (0.870009)]
COG0265	COG1381	PM0734	PM0734	HtrA {UniProtKB/TrEMBL:Q9CMS7}	PM1867	recO	DNA repair protein recO (Recombination protein O)	[TP0773-TP0636 (0.870009)]
COG0457	COG0860	PM0430	PM0430	Hypothetical protein PM0430	PM0903	PM0903	Hypothetical protein PM0903	[TP0820-TP0247 (0.74644035), TP0067-TP0247 (0.79531366)]
COG0457	COG0860	PM2006	PM2006	Hypothetical protein PM2006	PM0903	PM0903	Hypothetical protein PM0903	[TP0820-TP0247 (0.74644035), TP0067-TP0247 (0.79531366)]
COG1653	COG2204	PM1762	PM1762	Hypothetical protein PM1762	PM1460	PM1460	Hypothetical protein PM1460	[TP0074-TP0519 (0.57840663)]
COG1186	COG1925	PM0190	prfB	Peptide chain release factor 2 (RF-2)	PM0898	PM0898	PtsH {UniProtKB/TrEMBL:Q9CMD2}	[TP0576-TP0589 (0.79878455)]
COG1512	COG4658	PM0783	PM0783	Hypothetical protein PM0783	PM0384	rnfD	Electron transport complex protein rnfD	[TP0561-TP0151 (0.5550382)]
COG0319	COG0333	PM1045	PM1045	UPF0054 protein PM1045	PM1912	PM1912	50S ribosomal protein L32	[TP0650-TP0807 (0.80809164)]
COG0301	COG0849	PM0535	thiI	Thiamine biosynthesis protein thiI	PM0146	PM0146	FtsA {UniProtKB/TrEMBL:Q9CPA7}	[TP0559-TP0389 (0.64923996)]
COG0195	COG1643	PM0760	PM0760	NusA {UniProtKB/TrEMBL:Q9CMQ5}	PM0769	PM0769	HrpA {UniProtKB/TrEMBL:Q9CMP6}	[TP0892-TP0526 (0.71912634)]
COG0216	COG0457	PM0555	prfA	Peptide chain release factor 1 (RF-1)	PM0430	PM0430	Hypothetical protein PM0430	[TP0051-TP0067 (0.7097377)]
COG0216	COG0457	PM0555	prfA	Peptide chain release factor 1 (RF-1)	PM2006	PM2006	Hypothetical protein PM2006	[TP0051-TP0067 (0.7097377)]
COG0687	COG0693	PM1384	PM1384	PotD {UniProtKB/TrEMBL:Q9CL58}	PM1504	PM1504	Hypothetical protein PM1504	[TP0655-TP0445 (0.5706956)]
COG0687	COG0693	PM0260	PM0260	PotD {UniProtKB/TrEMBL:Q9CP10}	PM1504	PM1504	Hypothetical protein PM1504	[TP0655-TP0445 (0.5706956)]
COG0687	COG0693	PM0261	PM0261	PotD {UniProtKB/TrEMBL:Q9CP09}	PM1504	PM1504	Hypothetical protein PM1504	[TP0655-TP0445 (0.5706956)]
COG1385	COG2204	PM1868	PM1868	Hypothetical protein PM1868	PM1460	PM1460	Hypothetical protein PM1460	[TP0032-TP0519 (0.67332727)]
COG0542	COG2204	PM1704	clpB	Chaperone clpB {UniProtKB/Swiss-Prot:Q9CKC0}	PM1460	PM1460	Hypothetical protein PM1460	[TP0071-TP0519 (0.6908589)]
COG0705	COG1187	PM1438	PM1438	GlpG {UniProtKB/TrEMBL:Q9CL10}	PM0661	rluB	Ribosomal large subunit pseudouridine synthase B (EC 5.4.99.-) (rRNA- uridine isomerase B) (rRNA pseudouridylate synthase B)	[TP0982-TP0459 (0.6079956)]
COG0705	COG1187	PM1438	PM1438	GlpG {UniProtKB/TrEMBL:Q9CL10}	PM0003	rsuA	Ribosomal small subunit pseudouridine synthase A (EC 5.4.99.-) (16S pseudouridylate 516 synthase) (16S pseudouridine 516 synthase) (rRNA- uridine isomerase A) (rRNA pseudouridylate synthase A)	[TP0982-TP0459 (0.6079956)]
COG0705	COG1187	PM1438	PM1438	GlpG {UniProtKB/TrEMBL:Q9CL10}	PM1605	rluE	Ribosomal large subunit pseudouridine synthase E (EC 5.4.99.-) (rRNA- uridine isomerase E) (rRNA pseudouridylate synthase E)	[TP0982-TP0459 (0.6079956)]
COG0690	COG1512	PM1745	PM1745	SecE {UniProtKB/TrEMBL:Q9CK83}	PM0783	PM0783	Hypothetical protein PM0783	[TP0235-TP0561 (0.5857341)]
COG0290	COG0457	PM0602	infC	Translation initiation factor IF-3	PM0430	PM0430	Hypothetical protein PM0430	[TP0850-TP0095 (0.6947713)]
COG0290	COG0457	PM0602	infC	Translation initiation factor IF-3	PM2006	PM2006	Hypothetical protein PM2006	[TP0850-TP0095 (0.6947713)]
COG0080	COG0301	PM1743	rplK	50S ribosomal protein L11	PM0535	thiI	Thiamine biosynthesis protein thiI	[TP0237-TP0559 (0.59848577)]
COG0782	COG0860	PM1450	greB	Transcription elongation factor greB (Transcript cleavage factor greB)	PM0903	PM0903	Hypothetical protein PM0903	[TP0019-TP0247 (0.7668169)]
COG0782	COG0860	PM0715	greA	Transcription elongation factor greA (Transcript cleavage factor greA)	PM0903	PM0903	Hypothetical protein PM0903	[TP0019-TP0247 (0.7668169)]
COG0024	COG0530	PM0459	PM0459	Map {UniProtKB/TrEMBL:Q9CNH2}	PM0428	PM0428	Hypothetical protein PM0428	[TP0842-TP1034 (0.7696508)]
COG1512	COG3630	PM0783	PM0783	Hypothetical protein PM0783	PM1421	oadG	Probable oxaloacetate decarboxylase gamma chain (EC 4.1.1.3)	[TP0561-TP0055 (0.5704539)]
COG0530	COG0771	PM0428	PM0428	Hypothetical protein PM0428	PM0140	murD	UDP-N-acetylmuramoylalanine--D-glutamate ligase (EC 6.3.2.9) (UDP-N- acetylmuramoyl-L-alanyl-D-glutamate synthetase) (D-glutamic acid- adding enzyme)	[TP1034-TP0903 (0.71912634)]
COG1115	COG1512	PM0529	PM0529	Hypothetical protein PM0529	PM0783	PM0783	Hypothetical protein PM0783	[TP0414-TP0561 (0.5704539)]
COG1115	COG1512	PM0091	PM0091	Hypothetical protein PM0091	PM0783	PM0783	Hypothetical protein PM0783	[TP0414-TP0561 (0.5704539)]
COG0322	COG0353	PM0857	uvrC	UvrABC system protein C (Protein uvrC) (Excinuclease ABC subunit C)	PM0206	recR	Recombination protein recR	[TP0472-TP1004 (0.53674763)]
COG0771	COG1595	PM0140	murD	UDP-N-acetylmuramoylalanine--D-glutamate ligase (EC 6.3.2.9) (UDP-N- acetylmuramoyl-L-alanyl-D-glutamate synthetase) (D-glutamic acid- adding enzyme)	PM1789	PM1789	RpoE {UniProtKB/TrEMBL:Q9CK45}	[TP0903-TP0092 (0.6651206)]
COG0771	COG1595	PM0140	murD	UDP-N-acetylmuramoylalanine--D-glutamate ligase (EC 6.3.2.9) (UDP-N- acetylmuramoyl-L-alanyl-D-glutamate synthetase) (D-glutamic acid- adding enzyme)	PM0209	PM0209	Hypothetical protein PM0209	[TP0903-TP0092 (0.6651206)]
COG0188	COG0305	PM0841	PM0841	GyrA {UniProtKB/TrEMBL:Q9CMI5}	PM0412	dnaB	Replicative DNA helicase (EC 3.6.1.-)	[TP0005-TP0058 (0.73312306)]
COG0188	COG0305	PM0369	PM0369	ParC {UniProtKB/TrEMBL:Q9CNQ8}	PM0412	dnaB	Replicative DNA helicase (EC 3.6.1.-)	[TP0005-TP0058 (0.73312306)]
COG1825	COG2812	PM0639	rplY	50S ribosomal protein L25	PM0364	PM0364	DnaX {UniProtKB/TrEMBL:Q9CNR3}	[TP0372-TP1005 (0.6540257)]
COG0222	COG0530	PM1738	rplL	50S ribosomal protein L7/L12	PM0428	PM0428	Hypothetical protein PM0428	[TP0240-TP1034 (0.77472186)]
COG0024	COG1121	PM0459	PM0459	Map {UniProtKB/TrEMBL:Q9CNH2}	PM0399	PM0399	YfeB {UniProtKB/TrEMBL:Q9CNM8}	[TP0842-TP0164 (0.77940726)]
COG0024	COG1121	PM0459	PM0459	Map {UniProtKB/TrEMBL:Q9CNH2}	PM0242	PM0242	YebM {UniProtKB/TrEMBL:Q9CP24}	[TP0842-TP0164 (0.77940726)]
COG0361	COG1214	PM1031	infA	Translation initiation factor IF-1	PM0709	PM0709	Hypothetical protein PM0709	[TP0097-TP0876 (0.56457245)]
COG1643	COG2137	PM0769	PM0769	HrpA {UniProtKB/TrEMBL:Q9CMP6}	PM1816	recX	Regulatory protein recX	[TP0526-TP1023 (0.64955014)]
COG1509	COG2812	PM0099	PM0099	Hypothetical protein PM0099	PM0364	PM0364	DnaX {UniProtKB/TrEMBL:Q9CNR3}	[TP0121-TP1005 (0.5082704)]
COG0255	COG1011	PM1407	rpmC	50S ribosomal protein L29	PM1881	PM1881	Hypothetical protein PM1881	[TP0197-TP0158 (0.6077605)]
COG0255	COG1011	PM1407	rpmC	50S ribosomal protein L29	PM1545	PM1545	Hypothetical protein PM1545	[TP0197-TP0158 (0.6077605)]
COG0255	COG1011	PM1407	rpmC	50S ribosomal protein L29	PM1700	PM1700	Hypothetical protein PM1700	[TP0197-TP0158 (0.6077605)]
COG2204	COG2204	PM1460	PM1460	Hypothetical protein PM1460	PM1460	PM1460	Hypothetical protein PM1460	[TP0519-TP0519 (0.65939915)]
COG0546	COG0739	PM1620	gph	Phosphoglycolate phosphatase (EC 3.1.3.18) (PGPase) (PGP)	PM0243	PM0243	Hypothetical protein PM0243	[TP0554-TP0782 (0.73069036)]
COG0546	COG0739	PM1620	gph	Phosphoglycolate phosphatase (EC 3.1.3.18) (PGPase) (PGP)	PM1614	PM1614	Hypothetical protein PM1614	[TP0554-TP0782 (0.73069036)]
COG0242	COG1187	PM1559	def	Peptide deformylase (EC 3.5.1.88) (PDF) (Polypeptide deformylase)	PM0661	rluB	Ribosomal large subunit pseudouridine synthase B (EC 5.4.99.-) (rRNA- uridine isomerase B) (rRNA pseudouridylate synthase B)	[TP0757-TP0459 (0.5284328)]
COG0242	COG1187	PM1559	def	Peptide deformylase (EC 3.5.1.88) (PDF) (Polypeptide deformylase)	PM0003	rsuA	Ribosomal small subunit pseudouridine synthase A (EC 5.4.99.-) (16S pseudouridylate 516 synthase) (16S pseudouridine 516 synthase) (rRNA- uridine isomerase A) (rRNA pseudouridylate synthase A)	[TP0757-TP0459 (0.5284328)]
COG0242	COG1187	PM1559	def	Peptide deformylase (EC 3.5.1.88) (PDF) (Polypeptide deformylase)	PM1605	rluE	Ribosomal large subunit pseudouridine synthase E (EC 5.4.99.-) (rRNA- uridine isomerase E) (rRNA pseudouridylate synthase E)	[TP0757-TP0459 (0.5284328)]
COG0457	COG0558	PM0430	PM0430	Hypothetical protein PM0430	PM0856	PM0856	PgsA {UniProtKB/TrEMBL:Q9CMH0}	[TP0067-TP0730 (0.86096925)]
COG0457	COG0558	PM2006	PM2006	Hypothetical protein PM2006	PM2000	PM2000	Hypothetical protein PM2000	[TP0067-TP0730 (0.86096925)]
COG0457	COG0558	PM0430	PM0430	Hypothetical protein PM0430	PM2000	PM2000	Hypothetical protein PM2000	[TP0067-TP0730 (0.86096925)]
COG0457	COG0558	PM2006	PM2006	Hypothetical protein PM2006	PM0856	PM0856	PgsA {UniProtKB/TrEMBL:Q9CMH0}	[TP0067-TP0730 (0.86096925)]
COG0301	COG1509	PM0535	thiI	Thiamine biosynthesis protein thiI	PM0099	PM0099	Hypothetical protein PM0099	[TP0559-TP0121 (0.62660724)]
COG1385	COG2812	PM1868	PM1868	Hypothetical protein PM1868	PM0364	PM0364	DnaX {UniProtKB/TrEMBL:Q9CNR3}	[TP0276-TP1005 (0.66627616)]
COG0341	COG1512	PM0226	PM0226	SecF {UniProtKB/TrEMBL:Q9CP38}	PM0783	PM0783	Hypothetical protein PM0783	[TP0411-TP0561 (0.5704539)]
COG0217	COG0739	PM0980	PM0980	Hypothetical UPF0082 protein PM0980	PM1614	PM1614	Hypothetical protein PM1614	[TP0474-TP0864 (0.82349855)]
COG0217	COG0739	PM0980	PM0980	Hypothetical UPF0082 protein PM0980	PM0243	PM0243	Hypothetical protein PM0243	[TP0474-TP0864 (0.82349855)]
COG0242	COG0254	PM1559	def	Peptide deformylase (EC 3.5.1.88) (PDF) (Polypeptide deformylase)	PM0220	rpmE2	50S ribosomal protein L31 type B	[TP0757-TP0255 (0.6434887)]
COG0242	COG0254	PM1559	def	Peptide deformylase (EC 3.5.1.88) (PDF) (Polypeptide deformylase)	PM1142	rpmE	50S ribosomal protein L31	[TP0757-TP0255 (0.6434887)]
COG0795	COG1512	PM0197	PM0197	Hypothetical protein PM0197	PM0783	PM0783	Hypothetical protein PM0783	[TP0884-TP0561 (0.6412245)]
COG0795	COG1512	PM0196	PM0196	Hypothetical protein PM0196	PM0783	PM0783	Hypothetical protein PM0783	[TP0884-TP0561 (0.6412245)]
COG0762	COG1512	PM1314	PM1314	Hypothetical protein PM1314	PM0783	PM0783	Hypothetical protein PM0783	[TP0668-TP0561 (0.5550382)]
COG0442	COG1466	PM1370	PM1370	ProS {UniProtKB/TrEMBL:Q9CL72}	PM1216	PM1216	HolA {UniProtKB/TrEMBL:Q9CLL0}	[TP0160-TP0588 (0.66563916)]
COG1176	COG1512	PM0263	PM0263	PotB {UniProtKB/TrEMBL:Q9CP07}	PM0783	PM0783	Hypothetical protein PM0783	[TP0653-TP0561 (0.5550382)]
COG0305	COG0593	PM0412	dnaB	Replicative DNA helicase (EC 3.6.1.-)	PM0017	PM0017	Hypothetical protein PM0017	[TP0058-TP0001 (0.9013428)]
COG0305	COG0593	PM0412	dnaB	Replicative DNA helicase (EC 3.6.1.-)	PM1161	dnaA	Chromosomal replication initiator protein dnaA	[TP0058-TP0001 (0.9013428)]
COG0178	COG1197	PM1951	uvrA	UvrABC system protein A (UvrA protein) (Excinuclease ABC subunit A)	PM1041	PM1041	Mfd {UniProtKB/TrEMBL:Q9CM06}	[TP0514-TP0344 (0.9414915)]
COG0264	COG0544	PM1985	tsf	Elongation factor Ts (EF-Ts)	PM1975	tig	Trigger factor {UniProtKB/Swiss-Prot:P57980}	[TP0605-TP0506 (0.9100214)]
COG1512	COG1512	PM0783	PM0783	Hypothetical protein PM0783	PM0783	PM0783	Hypothetical protein PM0783	[TP0561-TP0561 (0.53951585)]
COG0750	COG1512	PM1991	PM1991	Hypothetical zinc metalloprotease PM1991 (EC 3.4.24.-)	PM0783	PM0783	Hypothetical protein PM0783	[TP0600-TP0561 (0.5857341)]
COG0099	COG0216	PM1393	rpsM	30S ribosomal protein S13	PM0555	prfA	Peptide chain release factor 1 (RF-1)	[TP0210-TP0051 (0.8775348)]
COG0442	COG0552	PM1370	PM1370	ProS {UniProtKB/TrEMBL:Q9CL72}	PM1519	PM1519	FtsY {UniProtKB/TrEMBL:Q9CKT7}	[TP0160-TP0578 (0.56216276)]
COG0242	COG0319	PM1559	def	Peptide deformylase (EC 3.5.1.88) (PDF) (Polypeptide deformylase)	PM1045	PM1045	UPF0054 protein PM1045	[TP0757-TP0650 (0.630912)]
COG0178	COG0845	PM1951	uvrA	UvrABC system protein A (UvrA protein) (Excinuclease ABC subunit A)	PM0997	PM0997	Hypothetical protein PM0997	[TP0514-TP0965 (0.87363523)]
COG0178	COG0845	PM1951	uvrA	UvrABC system protein A (UvrA protein) (Excinuclease ABC subunit A)	PM1983	PM1983	Hypothetical protein PM1983	[TP0514-TP0965 (0.87363523)]
COG0178	COG0845	PM1951	uvrA	UvrABC system protein A (UvrA protein) (Excinuclease ABC subunit A)	PM1134	PM1134	Hypothetical protein PM1134	[TP0514-TP0965 (0.87363523)]
COG0457	COG0566	PM0430	PM0430	Hypothetical protein PM0430	PM1857	PM1857	Hypothetical protein PM1857	[TP0095-TP0054 (0.73981166)]
COG0457	COG0566	PM0430	PM0430	Hypothetical protein PM0430	PM1953	rlmB	23S rRNA (guanosine-2'-O-)-methyltransferase rlmB (EC 2.1.1.-) (23S rRNA Gm2251 2'-O-methyltransferase)	[TP0095-TP0054 (0.73981166)]
COG0457	COG0566	PM2006	PM2006	Hypothetical protein PM2006	PM1953	rlmB	23S rRNA (guanosine-2'-O-)-methyltransferase rlmB (EC 2.1.1.-) (23S rRNA Gm2251 2'-O-methyltransferase)	[TP0095-TP0054 (0.73981166)]
COG0457	COG0566	PM2006	PM2006	Hypothetical protein PM2006	PM1857	PM1857	Hypothetical protein PM1857	[TP0095-TP0054 (0.73981166)]
COG0465	COG0558	PM0438	PM0438	FtsH {UniProtKB/TrEMBL:Q9CNJ2}	PM0856	PM0856	PgsA {UniProtKB/TrEMBL:Q9CMH0}	[TP0765-TP0256 (0.8653493)]
COG0465	COG0558	PM0438	PM0438	FtsH {UniProtKB/TrEMBL:Q9CNJ2}	PM2000	PM2000	Hypothetical protein PM2000	[TP0765-TP0256 (0.8653493)]
COG0024	COG0462	PM0459	PM0459	Map {UniProtKB/TrEMBL:Q9CNH2}	PM0244	prs	Ribose-phosphate pyrophosphokinase (EC 2.7.6.1) (RPPK) (Phosphoribosyl pyrophosphate synthetase) (P-Rib-PP synthetase) (PRPP synthetase)	[TP0842-TP0294 (0.8762697)]
COG0125	COG0361	PM1673	tmk	Thymidylate kinase {UniProtKB/Swiss-Prot:Q9CKE9}	PM1031	infA	Translation initiation factor IF-1	[TP0354-TP0097 (0.8382038)]
COG0319	COG0787	PM1045	PM1045	UPF0054 protein PM1045	PM0413	alr	Alanine racemase {UniProtKB/Swiss-Prot:Q9CNL5}	[TP0650-TP0681 (0.82058704)]
COG0849	COG1595	PM0146	PM0146	FtsA {UniProtKB/TrEMBL:Q9CPA7}	PM0209	PM0209	Hypothetical protein PM0209	[TP0389-TP0092 (0.66770643)]
COG0849	COG1595	PM0146	PM0146	FtsA {UniProtKB/TrEMBL:Q9CPA7}	PM1789	PM1789	RpoE {UniProtKB/TrEMBL:Q9CK45}	[TP0389-TP0092 (0.66770643)]
COG0739	COG2204	PM0243	PM0243	Hypothetical protein PM0243	PM1460	PM1460	Hypothetical protein PM1460	[TP0706-TP0519 (0.80130965)]
COG0739	COG2204	PM1614	PM1614	Hypothetical protein PM1614	PM1460	PM1460	Hypothetical protein PM1460	[TP0706-TP0519 (0.80130965)]
COG0036	COG2001	PM1619	PM1619	Dod {UniProtKB/TrEMBL:Q9CKJ6}	PM0133	mraZ	Protein mraZ {UniProtKB/Swiss-Prot:Q9CPB5}	[TP0945-TP0383 (0.685165)]
COG0036	COG2001	PM1280	PM1280	Dod {UniProtKB/TrEMBL:Q9CLF5}	PM0133	mraZ	Protein mraZ {UniProtKB/Swiss-Prot:Q9CPB5}	[TP0945-TP0383 (0.685165)]
COG0457	COG0495	PM0430	PM0430	Hypothetical protein PM0430	PM1214	leuS	Leucyl-tRNA synthetase (EC 6.1.1.4) (Leucine--tRNA ligase) (LeuRS)	[TP0067-TP0586 (0.714839)]
COG0457	COG0495	PM2006	PM2006	Hypothetical protein PM2006	PM1214	leuS	Leucyl-tRNA synthetase (EC 6.1.1.4) (Leucine--tRNA ligase) (LeuRS)	[TP0067-TP0586 (0.714839)]
COG0257	COG0472	PM1394	PM1394	50S ribosomal protein L36	PM0463	rfe	Putative undecaprenyl-phosphate alpha-N-acetylglucosaminyl 1-phosphate transferase (EC 2.7.8.-)	[TP0209-TP0345 (0.64932555)]
COG0257	COG0472	PM1394	PM1394	50S ribosomal protein L36	PM0139	mraY	Phospho-N-acetylmuramoyl-pentapeptide-transferase (EC 2.7.8.13) (UDP- MurNAc-pentapeptide phosphotransferase)	[TP0209-TP0345 (0.64932555)]
COG0358	COG0457	PM1240	dnaG	DNA primase {UniProtKB/Swiss-Prot:Q9CLI9}	PM0430	PM0430	Hypothetical protein PM0430	[TP0492-TP0648 (0.5111708)]
COG0358	COG0457	PM1240	dnaG	DNA primase {UniProtKB/Swiss-Prot:Q9CLI9}	PM2006	PM2006	Hypothetical protein PM2006	[TP0492-TP0648 (0.5111708)]
COG0301	COG0301	PM0535	thiI	Thiamine biosynthesis protein thiI	PM0535	thiI	Thiamine biosynthesis protein thiI	[TP0559-TP0559 (0.6965584)]
COG0795	COG1792	PM0197	PM0197	Hypothetical protein PM0197	PM1956	PM1956	MreC {UniProtKB/TrEMBL:Q9CJP1}	[TP0884-TP0498 (0.8374102)]
COG0795	COG1792	PM0196	PM0196	Hypothetical protein PM0196	PM1956	PM1956	MreC {UniProtKB/TrEMBL:Q9CJP1}	[TP0884-TP0498 (0.8374102)]
COG0608	COG1234	PM0192	PM0192	RecJ {UniProtKB/TrEMBL:Q9CP64}	PM0039	PM0039	Ars {UniProtKB/TrEMBL:Q9CPJ8}	[TP0704-TP0819 (0.5844061)]
COG0024	COG0125	PM0459	PM0459	Map {UniProtKB/TrEMBL:Q9CNH2}	PM1673	tmk	Thymidylate kinase {UniProtKB/Swiss-Prot:Q9CKE9}	[TP0842-TP0354 (0.8096375)]
COG1077	COG1426	PM1955	mreB	Rod shape-determining protein mreB	PM2009	PM2009	Hypothetical protein PM2009	[TP0497-TP0334 (0.739115)]
COG0257	COG0779	PM1394	PM1394	50S ribosomal protein L36	PM0761	PM0761	Hypothetical UPF0090 protein PM0761	[TP0209-TP0893 (0.7461857)]
COG0457	COG0845	PM0430	PM0430	Hypothetical protein PM0430	PM1134	PM1134	Hypothetical protein PM1134	[TP0648-TP0965 (0.54118866)]
COG0457	COG0845	PM2006	PM2006	Hypothetical protein PM2006	PM1983	PM1983	Hypothetical protein PM1983	[TP0648-TP0965 (0.54118866)]
COG0457	COG0845	PM2006	PM2006	Hypothetical protein PM2006	PM0997	PM0997	Hypothetical protein PM0997	[TP0648-TP0965 (0.54118866)]
COG0457	COG0845	PM0430	PM0430	Hypothetical protein PM0430	PM0997	PM0997	Hypothetical protein PM0997	[TP0648-TP0965 (0.54118866)]
COG0457	COG0845	PM2006	PM2006	Hypothetical protein PM2006	PM1134	PM1134	Hypothetical protein PM1134	[TP0648-TP0965 (0.54118866)]
COG0457	COG0845	PM0430	PM0430	Hypothetical protein PM0430	PM1983	PM1983	Hypothetical protein PM1983	[TP0648-TP0965 (0.54118866)]
COG0687	COG3683	PM1384	PM1384	PotD {UniProtKB/TrEMBL:Q9CL58}	PM0426	PM0426	Hypothetical protein PM0426	[TP0655-TP0557 (0.79878455)]
COG0687	COG3683	PM0260	PM0260	PotD {UniProtKB/TrEMBL:Q9CP10}	PM0426	PM0426	Hypothetical protein PM0426	[TP0655-TP0557 (0.79878455)]
COG0687	COG3683	PM0261	PM0261	PotD {UniProtKB/TrEMBL:Q9CP09}	PM0426	PM0426	Hypothetical protein PM0426	[TP0655-TP0557 (0.79878455)]
COG1512	COG2215	PM0783	PM0783	Hypothetical protein PM0783	PM0427	PM0427	Hypothetical protein PM0427	[TP0561-TP0558 (0.53951585)]
COG0090	COG1643	PM1412	rplB	50S ribosomal protein L2	PM0769	PM0769	HrpA {UniProtKB/TrEMBL:Q9CMP6}	[TP0192-TP0526 (0.71912634)]
COG0267	COG2215	PM1150	rpmG	50S ribosomal protein L33	PM0427	PM0427	Hypothetical protein PM0427	[TP0234-TP0558 (0.7885255)]
COG0012	COG0188	PM0163	engD	GTP-dependent nucleic acid-binding protein engD	PM0369	PM0369	ParC {UniProtKB/TrEMBL:Q9CNQ8}	[TP0124-TP0005 (0.7149395)]
COG0012	COG0188	PM0163	engD	GTP-dependent nucleic acid-binding protein engD	PM0841	PM0841	GyrA {UniProtKB/TrEMBL:Q9CMI5}	[TP0124-TP0005 (0.7149395)]
COG0530	COG0621	PM0428	PM0428	Hypothetical protein PM0428	PM1571	PM1571	Hypothetical UPF0004 protein PM1571	[TP1034-TP0269 (0.7081234)]
COG0530	COG0621	PM0428	PM0428	Hypothetical protein PM0428	PM1001	PM1001	Hypothetical UPF0004 protein PM1001	[TP1034-TP0269 (0.7081234)]
COG0457	COG1643	PM0430	PM0430	Hypothetical protein PM0430	PM0769	PM0769	HrpA {UniProtKB/TrEMBL:Q9CMP6}	[TP0067-TP0526 (0.80406195)]
COG0457	COG1643	PM2006	PM2006	Hypothetical protein PM2006	PM0769	PM0769	HrpA {UniProtKB/TrEMBL:Q9CMP6}	[TP0067-TP0526 (0.80406195)]
COG0462	COG0492	PM0244	prs	Ribose-phosphate pyrophosphokinase (EC 2.7.6.1) (RPPK) (Phosphoribosyl pyrophosphate synthetase) (P-Rib-PP synthetase) (PRPP synthetase)	PM0573	PM0573	TrxB {UniProtKB/TrEMBL:Q9CN66}	[TP0294-TP0814 (0.8323514)]
COG0124	COG0254	PM2011	hisS	Histidyl-tRNA synthetase (EC 6.1.1.21) (Histidine--tRNA ligase) (HisRS)	PM1142	rpmE	50S ribosomal protein L31	[TP0641-TP0255 (0.65973145)]
COG0124	COG0254	PM2011	hisS	Histidyl-tRNA synthetase (EC 6.1.1.21) (Histidine--tRNA ligase) (HisRS)	PM0220	rpmE2	50S ribosomal protein L31 type B	[TP0641-TP0255 (0.65973145)]
COG0178	COG0272	PM1951	uvrA	UvrABC system protein A (UvrA protein) (Excinuclease ABC subunit A)	PM1716	PM1716	Lig {UniProtKB/TrEMBL:Q9CKA9}	[TP0514-TP0634 (0.7537598)]
COG0257	COG2204	PM1394	PM1394	50S ribosomal protein L36	PM1460	PM1460	Hypothetical protein PM1460	[TP0209-TP0519 (0.6010877)]
COG1135	COG1466	PM1728	metN	Probable D-methionine transport ATP-binding protein metN	PM1216	PM1216	HolA {UniProtKB/TrEMBL:Q9CLL0}	[TP0120-TP0588 (0.7896185)]
COG1292	COG1512	PM1791	PM1791	Hypothetical protein PM1791	PM0783	PM0783	Hypothetical protein PM0783	[TP0106-TP0561 (0.5550382)]
COG0608	COG1159	PM0192	PM0192	RecJ {UniProtKB/TrEMBL:Q9CP64}	PM0060	era	GTP-binding protein era homolog	[TP0704-TP0541 (0.7586372)]
COG0242	COG0263	PM1559	def	Peptide deformylase (EC 3.5.1.88) (PDF) (Polypeptide deformylase)	PM1896	proB	Glutamate 5-kinase (EC 2.7.2.11) (Gamma-glutamyl kinase) (GK)	[TP0757-TP0351 (0.5771584)]
COG0566	COG1589	PM1953	rlmB	23S rRNA (guanosine-2'-O-)-methyltransferase rlmB (EC 2.1.1.-) (23S rRNA Gm2251 2'-O-methyltransferase)	PM0145	PM0145	FtsQ {UniProtKB/TrEMBL:Q9CPA8}	[TP0109-TP0388 (0.8512026)]
COG0566	COG1589	PM1857	PM1857	Hypothetical protein PM1857	PM0145	PM0145	FtsQ {UniProtKB/TrEMBL:Q9CPA8}	[TP0109-TP0388 (0.8512026)]
COG0124	COG0546	PM2011	hisS	Histidyl-tRNA synthetase (EC 6.1.1.21) (Histidine--tRNA ligase) (HisRS)	PM1620	gph	Phosphoglycolate phosphatase (EC 3.1.3.18) (PGPase) (PGP)	[TP0641-TP0554 (0.5196431)]
COG0457	COG1234	PM0430	PM0430	Hypothetical protein PM0430	PM0039	PM0039	Ars {UniProtKB/TrEMBL:Q9CPJ8}	[TP0095-TP0819 (0.5178716)]
COG0457	COG1234	PM2006	PM2006	Hypothetical protein PM2006	PM0039	PM0039	Ars {UniProtKB/TrEMBL:Q9CPJ8}	[TP0095-TP0819 (0.5178716)]
COG0257	COG0773	PM1394	PM1394	50S ribosomal protein L36	PM0929	PM0929	Hypothetical protein PM0929	[TP0209-TP0341 (0.6926446)]
COG0257	COG0773	PM1394	PM1394	50S ribosomal protein L36	PM0143	murC	UDP-N-acetylmuramate--L-alanine ligase (EC 6.3.2.8) (UDP-N- acetylmuramoyl-L-alanine synthetase)	[TP0209-TP0341 (0.6926446)]
COG0457	COG2204	PM0430	PM0430	Hypothetical protein PM0430	PM1460	PM1460	Hypothetical protein PM1460	[TP0067-TP0519 (0.7741208)]
COG0457	COG2204	PM2006	PM2006	Hypothetical protein PM2006	PM1460	PM1460	Hypothetical protein PM1460	[TP0067-TP0519 (0.7741208)]
COG0272	COG1879	PM1716	PM1716	Lig {UniProtKB/TrEMBL:Q9CKA9}	PM0153	PM0153	RbsB {UniProtKB/TrEMBL:Q9CPA0}	[TP0634-TP0684 (0.56216276)]
COG0272	COG1879	PM1716	PM1716	Lig {UniProtKB/TrEMBL:Q9CKA9}	PM1038	PM1038	MglB {UniProtKB/TrEMBL:Q9CM09}	[TP0634-TP0684 (0.56216276)]
COG0272	COG1879	PM1716	PM1716	Lig {UniProtKB/TrEMBL:Q9CKA9}	PM1377	PM1377	RbsB {UniProtKB/TrEMBL:Q9CL65}	[TP0634-TP0684 (0.56216276)]
COG0272	COG1879	PM1716	PM1716	Lig {UniProtKB/TrEMBL:Q9CKA9}	PM1277	PM1277	Hypothetical protein PM1277	[TP0634-TP0684 (0.56216276)]
COG0272	COG1879	PM1716	PM1716	Lig {UniProtKB/TrEMBL:Q9CKA9}	PM1325	PM1325	Hypothetical protein PM1325	[TP0634-TP0684 (0.56216276)]
COG0272	COG1879	PM1716	PM1716	Lig {UniProtKB/TrEMBL:Q9CKA9}	PM1249	PM1249	Hypothetical protein PM1249	[TP0634-TP0684 (0.56216276)]
COG0234	COG4211	PM1106	groS	10 kDa chaperonin (Protein Cpn10) (groES protein)	PM1040	PM1040	MglC {UniProtKB/TrEMBL:Q9CM07}	[TP1013-TP0686 (0.748641)]
COG0257	COG0681	PM1394	PM1394	50S ribosomal protein L36	PM0062	PM0062	LepB {UniProtKB/TrEMBL:Q9CPH7}	[TP0209-TP0926 (0.69083804)]
COG1121	COG2204	PM0242	PM0242	YebM {UniProtKB/TrEMBL:Q9CP24}	PM1460	PM1460	Hypothetical protein PM1460	[TP0035-TP0519 (0.5085169)]
COG1121	COG2204	PM0399	PM0399	YfeB {UniProtKB/TrEMBL:Q9CNM8}	PM1460	PM1460	Hypothetical protein PM1460	[TP0035-TP0519 (0.5085169)]
COG0528	COG4591	PM1986	pyrH	Uridylate kinase (EC 2.7.4.-) (UK) (Uridine monophosphate kinase) (UMP kinase)	PM0562	PM0562	Hypothetical protein PM0562	[TP0099-TP0580 (0.8561369)]
COG0528	COG4591	PM1986	pyrH	Uridylate kinase (EC 2.7.4.-) (UK) (Uridine monophosphate kinase) (UMP kinase)	PM0560	PM0560	Hypothetical protein PM0560	[TP0099-TP0580 (0.8561369)]
COG0228	COG0546	PM1294.1	rpsP	30S ribosomal protein S16	PM1620	gph	Phosphoglycolate phosphatase (EC 3.1.3.18) (PGPase) (PGP)	[TP0905-TP0554 (0.5352583)]
COG0503	COG1488	PM1369	gpt	Xanthine phosphoribosyltransferase (EC 2.4.2.22) (Xanthine-guanine phosphoribosyltransferase) (XGPRT)	PM0999	PM0999	Hypothetical protein PM0999	[TP1039-TP0628 (0.6658587)]
COG0503	COG1488	PM0363	apt	Adenine phosphoribosyltransferase (EC 2.4.2.7) (APRT)	PM0999	PM0999	Hypothetical protein PM0999	[TP1039-TP0628 (0.6658587)]
COG0770	COG2001	PM0138	PM0138	MurF {UniProtKB/TrEMBL:Q9CPB1}	PM0133	mraZ	Protein mraZ {UniProtKB/Swiss-Prot:Q9CPB5}	[TP0386-TP0383 (0.8315325)]
COG0051	COG2204	PM1416	rpsJ	30S ribosomal protein S10	PM1460	PM1460	Hypothetical protein PM1460	[TP0188-TP0519 (0.6307204)]
COG0249	COG0546	PM1830	mutS	DNA mismatch repair protein mutS	PM1620	gph	Phosphoglycolate phosphatase (EC 3.1.3.18) (PGPase) (PGP)	[TP0328-TP0554 (0.5196431)]
COG0234	COG0803	PM1106	groS	10 kDa chaperonin (Protein Cpn10) (groES protein)	PM0400	PM0400	YfeA {UniProtKB/TrEMBL:Q9CNM7}	[TP1013-TP0163 (0.67160416)]
COG0153	COG1879	PM1035	galK	Galactokinase (EC 2.7.1.6) (Galactose kinase)	PM1325	PM1325	Hypothetical protein PM1325	[TP0418-TP0684 (0.73427343)]
COG0153	COG1879	PM1035	galK	Galactokinase (EC 2.7.1.6) (Galactose kinase)	PM1249	PM1249	Hypothetical protein PM1249	[TP0418-TP0684 (0.73427343)]
COG0153	COG1879	PM1035	galK	Galactokinase (EC 2.7.1.6) (Galactose kinase)	PM1277	PM1277	Hypothetical protein PM1277	[TP0418-TP0684 (0.73427343)]
COG0153	COG1879	PM1035	galK	Galactokinase (EC 2.7.1.6) (Galactose kinase)	PM0153	PM0153	RbsB {UniProtKB/TrEMBL:Q9CPA0}	[TP0418-TP0684 (0.73427343)]
COG0153	COG1879	PM1035	galK	Galactokinase (EC 2.7.1.6) (Galactose kinase)	PM1377	PM1377	RbsB {UniProtKB/TrEMBL:Q9CL65}	[TP0418-TP0684 (0.73427343)]
COG0153	COG1879	PM1035	galK	Galactokinase (EC 2.7.1.6) (Galactose kinase)	PM1038	PM1038	MglB {UniProtKB/TrEMBL:Q9CM09}	[TP0418-TP0684 (0.73427343)]
COG0162	COG2834	PM0755	tyrS	Tyrosyl-tRNA synthetase (EC 6.1.1.1) (Tyrosine--tRNA ligase) (TyrRS)	PM0256	lolA	Outer-membrane lipoprotein carrier protein precursor	[TP0834-TP0333 (0.5313641)]
COG0342	COG0546	PM0227	PM0227	SecD {UniProtKB/TrEMBL:Q9CP37}	PM1620	gph	Phosphoglycolate phosphatase (EC 3.1.3.18) (PGPase) (PGP)	[TP0410-TP0554 (0.6160348)]
COG0227	COG0492	PM1151	rpmB	50S ribosomal protein L28	PM0573	PM0573	TrxB {UniProtKB/TrEMBL:Q9CN66}	[TP0362-TP0814 (0.801083)]
COG0098	COG0803	PM1398	rps5	30S ribosomal protein S5	PM0400	PM0400	YfeA {UniProtKB/TrEMBL:Q9CNM7}	[TP0206-TP0163 (0.74372905)]
COG0249	COG0457	PM1830	mutS	DNA mismatch repair protein mutS	PM0430	PM0430	Hypothetical protein PM0430	[TP0328-TP0095 (0.63719666)]
COG0249	COG0457	PM1830	mutS	DNA mismatch repair protein mutS	PM2006	PM2006	Hypothetical protein PM2006	[TP0328-TP0095 (0.63719666)]
COG0442	COG0459	PM1370	PM1370	ProS {UniProtKB/TrEMBL:Q9CL72}	PM1107	groL	60 kDa chaperonin (Protein Cpn60) (groEL protein)	[TP0160-TP0030 (0.7719589)]
COG0217	COG0481	PM0980	PM0980	Hypothetical UPF0082 protein PM0980	PM0063	lepA	GTP-binding protein lepA	[TP0474-TP0510 (0.76600474)]
COG0178	COG0357	PM1951	uvrA	UvrABC system protein A (UvrA protein) (Excinuclease ABC subunit A)	PM1486	gidB	Methyltransferase gidB (EC 2.1.-.-) (Glucose-inhibited division protein B)	[TP0514-TP0946 (0.8569251)]
COG0330	COG0772	PM0118	PM0118	HflC {UniProtKB/TrEMBL:Q9CPC9}	PM1925	PM1925	RodA {UniProtKB/TrEMBL:Q9CJR7}	[TP0113-TP0501 (0.70068353)]
COG0330	COG0772	PM0118	PM0118	HflC {UniProtKB/TrEMBL:Q9CPC9}	PM0141	PM0141	FtsW {UniProtKB/TrEMBL:Q9CPA9}	[TP0113-TP0501 (0.70068353)]
COG0330	COG0772	PM0889	PM0889	Hypothetical protein PM0889	PM0141	PM0141	FtsW {UniProtKB/TrEMBL:Q9CPA9}	[TP0113-TP0501 (0.70068353)]
COG0330	COG0772	PM0117	PM0117	HflK {UniProtKB/TrEMBL:Q9CPD0}	PM0141	PM0141	FtsW {UniProtKB/TrEMBL:Q9CPA9}	[TP0113-TP0501 (0.70068353)]
COG0330	COG0772	PM0117	PM0117	HflK {UniProtKB/TrEMBL:Q9CPD0}	PM1925	PM1925	RodA {UniProtKB/TrEMBL:Q9CJR7}	[TP0113-TP0501 (0.70068353)]
COG0330	COG0772	PM0889	PM0889	Hypothetical protein PM0889	PM1925	PM1925	RodA {UniProtKB/TrEMBL:Q9CJR7}	[TP0113-TP0501 (0.70068353)]
COG0267	COG2137	PM1150	rpmG	50S ribosomal protein L33	PM1816	recX	Regulatory protein recX	[TP0234-TP1023 (0.5769722)]
COG1109	COG1488	PM0440	glmM	Phosphoglucosamine mutase (EC 5.4.2.10)	PM0999	PM0999	Hypothetical protein PM0999	[TP0413-TP0628 (0.6598422)]
COG1109	COG1488	PM1074	PM1074	YhxB {UniProtKB/TrEMBL:Q9CLX5}	PM0999	PM0999	Hypothetical protein PM0999	[TP0413-TP0628 (0.6598422)]
COG1214	COG1509	PM0709	PM0709	Hypothetical protein PM0709	PM0099	PM0099	Hypothetical protein PM0099	[TP0876-TP0121 (0.53793955)]
COG0465	COG2891	PM0438	PM0438	FtsH {UniProtKB/TrEMBL:Q9CNJ2}	PM1957	PM1957	MreD {UniProtKB/TrEMBL:Q9CJP0}	[TP0330-TP0499 (0.74372905)]
COG0143	COG0217	PM0303	metG	Methionyl-tRNA synthetase (EC 6.1.1.10) (Methionine--tRNA ligase) (MetRS)	PM0980	PM0980	Hypothetical UPF0082 protein PM0980	[TP0798-TP0474 (0.7790581)]
COG0257	COG0716	PM1394	PM1394	50S ribosomal protein L36	PM0353	PM0353	FldA {UniProtKB/TrEMBL:Q9CNS2}	[TP0209-TP0925 (0.69083804)]
COG0257	COG0716	PM1394	PM1394	50S ribosomal protein L36	PM1484	mioC	Protein mioC homolog	[TP0209-TP0925 (0.69083804)]
COG0357	COG0442	PM1486	gidB	Methyltransferase gidB (EC 2.1.-.-) (Glucose-inhibited division protein B)	PM1370	PM1370	ProS {UniProtKB/TrEMBL:Q9CL72}	[TP0946-TP0160 (0.6515529)]
COG0566	COG2204	PM1953	rlmB	23S rRNA (guanosine-2'-O-)-methyltransferase rlmB (EC 2.1.1.-) (23S rRNA Gm2251 2'-O-methyltransferase)	PM1460	PM1460	Hypothetical protein PM1460	[TP0054-TP0519 (0.63495165)]
COG0566	COG2204	PM1857	PM1857	Hypothetical protein PM1857	PM1460	PM1460	Hypothetical protein PM1460	[TP0054-TP0519 (0.63495165)]
COG1129	COG4591	PM0155	PM0155	RbsA {UniProtKB/TrEMBL:Q9CP98}	PM0560	PM0560	Hypothetical protein PM0560	[TP0685-TP0582 (0.6658587)]
COG1129	COG4591	PM1379	PM1379	Hypothetical protein PM1379	PM0560	PM0560	Hypothetical protein PM0560	[TP0685-TP0582 (0.6658587)]
COG1129	COG4591	PM1251	PM1251	RbsA {UniProtKB/TrEMBL:Q9CLI0}	PM0560	PM0560	Hypothetical protein PM0560	[TP0685-TP0582 (0.6658587)]
COG1129	COG4591	PM1039	PM1039	MglA {UniProtKB/TrEMBL:Q9CM08}	PM0562	PM0562	Hypothetical protein PM0562	[TP0685-TP0582 (0.6658587)]
COG1129	COG4591	PM1274	PM1274	Hypothetical protein PM1274	PM0562	PM0562	Hypothetical protein PM0562	[TP0685-TP0582 (0.6658587)]
COG1129	COG4591	PM1039	PM1039	MglA {UniProtKB/TrEMBL:Q9CM08}	PM0560	PM0560	Hypothetical protein PM0560	[TP0685-TP0582 (0.6658587)]
COG1129	COG4591	PM1326	PM1326	Hypothetical protein PM1326	PM0560	PM0560	Hypothetical protein PM0560	[TP0685-TP0582 (0.6658587)]
COG1129	COG4591	PM1326	PM1326	Hypothetical protein PM1326	PM0562	PM0562	Hypothetical protein PM0562	[TP0685-TP0582 (0.6658587)]
COG1129	COG4591	PM1274	PM1274	Hypothetical protein PM1274	PM0560	PM0560	Hypothetical protein PM0560	[TP0685-TP0582 (0.6658587)]
COG1129	COG4591	PM0155	PM0155	RbsA {UniProtKB/TrEMBL:Q9CP98}	PM0562	PM0562	Hypothetical protein PM0562	[TP0685-TP0582 (0.6658587)]
COG1129	COG4591	PM1379	PM1379	Hypothetical protein PM1379	PM0562	PM0562	Hypothetical protein PM0562	[TP0685-TP0582 (0.6658587)]
COG1129	COG4591	PM1251	PM1251	RbsA {UniProtKB/TrEMBL:Q9CLI0}	PM0562	PM0562	Hypothetical protein PM0562	[TP0685-TP0582 (0.6658587)]
COG0564	COG1200	PM1836	rluA	Ribosomal large subunit pseudouridine synthase A (EC 5.4.99.-) (rRNA- uridine isomerase A) (rRNA pseudouridylate synthase A)	PM0919	recG	ATP-dependent DNA helicase recG (EC 3.6.1.-)	[TP0339-TP0687 (0.85149276)]
COG0564	COG1200	PM1719	sfb	Ribosomal large subunit pseudouridine synthase D (EC 5.4.99.-) (rRNA- uridine isomerase D) (rRNA pseudouridylate synthase D)	PM0919	recG	ATP-dependent DNA helicase recG (EC 3.6.1.-)	[TP0339-TP0687 (0.85149276)]
COG0564	COG1200	PM0992	rluC	Ribosomal large subunit pseudouridine synthase C (EC 5.4.99.-) (rRNA- uridine isomerase C) (rRNA pseudouridylate synthase C)	PM0919	recG	ATP-dependent DNA helicase recG (EC 3.6.1.-)	[TP0339-TP0687 (0.85149276)]
COG0564	COG1200	PM0479	truC	tRNA pseudouridine synthase C (EC 5.4.99.-) (tRNA-uridine isomerase C) (tRNA pseudouridylate synthase C)	PM0919	recG	ATP-dependent DNA helicase recG (EC 3.6.1.-)	[TP0339-TP0687 (0.85149276)]
COG0564	COG1200	PM0633	PM0633	Hypothetical protein PM0633	PM0919	recG	ATP-dependent DNA helicase recG (EC 3.6.1.-)	[TP0339-TP0687 (0.85149276)]
COG0636	COG1512	PM1489	PM1489	AtpE {UniProtKB/TrEMBL:Q9CKW5}	PM0783	PM0783	Hypothetical protein PM0783	[TP0430-TP0561 (0.5857341)]
COG0772	COG1115	PM1925	PM1925	RodA {UniProtKB/TrEMBL:Q9CJR7}	PM0529	PM0529	Hypothetical protein PM0529	[TP0501-TP0998 (0.70629925)]
COG0772	COG1115	PM1925	PM1925	RodA {UniProtKB/TrEMBL:Q9CJR7}	PM0091	PM0091	Hypothetical protein PM0091	[TP0501-TP0998 (0.70629925)]
COG0772	COG1115	PM0141	PM0141	FtsW {UniProtKB/TrEMBL:Q9CPA9}	PM0091	PM0091	Hypothetical protein PM0091	[TP0501-TP0998 (0.70629925)]
COG0772	COG1115	PM0141	PM0141	FtsW {UniProtKB/TrEMBL:Q9CPA9}	PM0529	PM0529	Hypothetical protein PM0529	[TP0501-TP0998 (0.70629925)]
COG0457	COG2812	PM0430	PM0430	Hypothetical protein PM0430	PM0364	PM0364	DnaX {UniProtKB/TrEMBL:Q9CNR3}	[TP0067-TP1005 (0.5652097)]
COG0457	COG2812	PM2006	PM2006	Hypothetical protein PM2006	PM0364	PM0364	DnaX {UniProtKB/TrEMBL:Q9CNR3}	[TP0067-TP1005 (0.5652097)]
COG0153	COG0457	PM1035	galK	Galactokinase (EC 2.7.1.6) (Galactose kinase)	PM2006	PM2006	Hypothetical protein PM2006	[TP0418-TP0095 (0.6515529), TP0418-TP0067 (0.62672263)]
COG0153	COG0457	PM1035	galK	Galactokinase (EC 2.7.1.6) (Galactose kinase)	PM0430	PM0430	Hypothetical protein PM0430	[TP0418-TP0095 (0.6515529), TP0418-TP0067 (0.62672263)]
COG0124	COG0124	PM2011	hisS	Histidyl-tRNA synthetase (EC 6.1.1.21) (Histidine--tRNA ligase) (HisRS)	PM2011	hisS	Histidyl-tRNA synthetase (EC 6.1.1.21) (Histidine--tRNA ligase) (HisRS)	[TP0641-TP0641 (0.67365265)]
COG0768	COG0815	PM0136	PM0136	FtsI {UniProtKB/TrEMBL:Q9CPB2}	PM1032	lnt	Apolipoprotein N-acyltransferase (EC 2.3.1.-) (ALP N-acyltransferase)	[TP0500-TP0252 (0.87159187)]
COG0768	COG0815	PM1924	PM1924	Pbp2 {UniProtKB/TrEMBL:Q9CJR8}	PM1032	lnt	Apolipoprotein N-acyltransferase (EC 2.3.1.-) (ALP N-acyltransferase)	[TP0500-TP0252 (0.87159187)]
COG0486	COG0803	PM1166	trmE	Probable tRNA modification GTPase trmE	PM0400	PM0400	YfeA {UniProtKB/TrEMBL:Q9CNM7}	[TP0550-TP0163 (0.74372905)]
COG0012	COG0608	PM0163	engD	GTP-dependent nucleic acid-binding protein engD	PM0192	PM0192	RecJ {UniProtKB/TrEMBL:Q9CP64}	[TP0124-TP0704 (0.626838)]
COG0739	COG0773	PM0243	PM0243	Hypothetical protein PM0243	PM0929	PM0929	Hypothetical protein PM0929	[TP0782-TP0341 (0.8145237)]
COG0739	COG0773	PM0243	PM0243	Hypothetical protein PM0243	PM0143	murC	UDP-N-acetylmuramate--L-alanine ligase (EC 6.3.2.8) (UDP-N- acetylmuramoyl-L-alanine synthetase)	[TP0782-TP0341 (0.8145237)]
COG0739	COG0773	PM1614	PM1614	Hypothetical protein PM1614	PM0143	murC	UDP-N-acetylmuramate--L-alanine ligase (EC 6.3.2.8) (UDP-N- acetylmuramoyl-L-alanine synthetase)	[TP0782-TP0341 (0.8145237)]
COG0739	COG0773	PM1614	PM1614	Hypothetical protein PM1614	PM0929	PM0929	Hypothetical protein PM0929	[TP0782-TP0341 (0.8145237)]
COG0050	COG0457	PM1357	PM1357	Elongation factor Tu-B (EF-Tu-B)	PM0430	PM0430	Hypothetical protein PM0430	[TP0187-TP0067 (0.7854602)]
COG0050	COG0457	PM1357	PM1357	Elongation factor Tu-B (EF-Tu-B)	PM2006	PM2006	Hypothetical protein PM2006	[TP0187-TP0067 (0.7854602)]
COG0050	COG0457	PM1746	AAK03830.1	Elongation factor Tu-B (EF-Tu-B)	PM2006	PM2006	Hypothetical protein PM2006	[TP0187-TP0067 (0.7854602)]
COG0050	COG0457	PM1746	AAK03830.1	Elongation factor Tu-B (EF-Tu-B)	PM0430	PM0430	Hypothetical protein PM0430	[TP0187-TP0067 (0.7854602)]
COG0301	COG0457	PM0535	thiI	Thiamine biosynthesis protein thiI	PM2006	PM2006	Hypothetical protein PM2006	[TP0559-TP0095 (0.76004404), TP0559-TP0067 (0.65738976)]
COG0301	COG0457	PM0535	thiI	Thiamine biosynthesis protein thiI	PM0430	PM0430	Hypothetical protein PM0430	[TP0559-TP0095 (0.76004404), TP0559-TP0067 (0.65738976)]
COG0257	COG0564	PM1394	PM1394	50S ribosomal protein L36	PM1719	sfb	Ribosomal large subunit pseudouridine synthase D (EC 5.4.99.-) (rRNA- uridine isomerase D) (rRNA pseudouridylate synthase D)	[TP0209-TP0154 (0.634929)]
COG0257	COG0564	PM1394	PM1394	50S ribosomal protein L36	PM0633	PM0633	Hypothetical protein PM0633	[TP0209-TP0154 (0.634929)]
COG0257	COG0564	PM1394	PM1394	50S ribosomal protein L36	PM1836	rluA	Ribosomal large subunit pseudouridine synthase A (EC 5.4.99.-) (rRNA- uridine isomerase A) (rRNA pseudouridylate synthase A)	[TP0209-TP0154 (0.634929)]
COG0257	COG0564	PM1394	PM1394	50S ribosomal protein L36	PM0479	truC	tRNA pseudouridine synthase C (EC 5.4.99.-) (tRNA-uridine isomerase C) (tRNA pseudouridylate synthase C)	[TP0209-TP0154 (0.634929)]
COG0257	COG0564	PM1394	PM1394	50S ribosomal protein L36	PM0992	rluC	Ribosomal large subunit pseudouridine synthase C (EC 5.4.99.-) (rRNA- uridine isomerase C) (rRNA pseudouridylate synthase C)	[TP0209-TP0154 (0.634929)]
COG1108	COG1512	PM0241	PM0241	Hypothetical protein PM0241	PM0783	PM0783	Hypothetical protein PM0783	[TP0036-TP0561 (0.5857341)]
COG1108	COG1512	PM0397	PM0397	YfeD {UniProtKB/TrEMBL:Q9CNN0}	PM0783	PM0783	Hypothetical protein PM0783	[TP0036-TP0561 (0.5857341)]
COG1108	COG1512	PM0398	PM0398	YfeC {UniProtKB/TrEMBL:Q9CNM9}	PM0783	PM0783	Hypothetical protein PM0783	[TP0036-TP0561 (0.5857341)]
COG0457	COG1187	PM2006	PM2006	Hypothetical protein PM2006	PM0003	rsuA	Ribosomal small subunit pseudouridine synthase A (EC 5.4.99.-) (16S pseudouridylate 516 synthase) (16S pseudouridine 516 synthase) (rRNA- uridine isomerase A) (rRNA pseudouridylate synthase A)	[TP0067-TP0459 (0.6360361)]
COG0457	COG1187	PM0430	PM0430	Hypothetical protein PM0430	PM0003	rsuA	Ribosomal small subunit pseudouridine synthase A (EC 5.4.99.-) (16S pseudouridylate 516 synthase) (16S pseudouridine 516 synthase) (rRNA- uridine isomerase A) (rRNA pseudouridylate synthase A)	[TP0067-TP0459 (0.6360361)]
COG0457	COG1187	PM2006	PM2006	Hypothetical protein PM2006	PM1605	rluE	Ribosomal large subunit pseudouridine synthase E (EC 5.4.99.-) (rRNA- uridine isomerase E) (rRNA pseudouridylate synthase E)	[TP0067-TP0459 (0.6360361)]
COG0457	COG1187	PM0430	PM0430	Hypothetical protein PM0430	PM0661	rluB	Ribosomal large subunit pseudouridine synthase B (EC 5.4.99.-) (rRNA- uridine isomerase B) (rRNA pseudouridylate synthase B)	[TP0067-TP0459 (0.6360361)]
COG0457	COG1187	PM0430	PM0430	Hypothetical protein PM0430	PM1605	rluE	Ribosomal large subunit pseudouridine synthase E (EC 5.4.99.-) (rRNA- uridine isomerase E) (rRNA pseudouridylate synthase E)	[TP0067-TP0459 (0.6360361)]
COG0457	COG1187	PM2006	PM2006	Hypothetical protein PM2006	PM0661	rluB	Ribosomal large subunit pseudouridine synthase B (EC 5.4.99.-) (rRNA- uridine isomerase B) (rRNA pseudouridylate synthase B)	[TP0067-TP0459 (0.6360361)]
COG0210	COG0305	PM0411	PM0411	UvrD {UniProtKB/TrEMBL:Q9CNL7}	PM0412	dnaB	Replicative DNA helicase (EC 3.6.1.-)	[TP0102-TP0058 (0.8842861)]
COG0210	COG0305	PM1059	PM1059	Rep {UniProtKB/TrEMBL:Q9CLZ0}	PM0412	dnaB	Replicative DNA helicase (EC 3.6.1.-)	[TP0102-TP0058 (0.8842861)]
COG0621	COG0739	PM1571	PM1571	Hypothetical UPF0004 protein PM1571	PM1614	PM1614	Hypothetical protein PM1614	[TP0269-TP0702 (0.8475093)]
COG0621	COG0739	PM1571	PM1571	Hypothetical UPF0004 protein PM1571	PM0243	PM0243	Hypothetical protein PM0243	[TP0269-TP0702 (0.8475093)]
COG0621	COG0739	PM1001	PM1001	Hypothetical UPF0004 protein PM1001	PM0243	PM0243	Hypothetical protein PM0243	[TP0269-TP0702 (0.8475093)]
COG0621	COG0739	PM1001	PM1001	Hypothetical UPF0004 protein PM1001	PM1614	PM1614	Hypothetical protein PM1614	[TP0269-TP0702 (0.8475093)]
COG1426	COG1652	PM2009	PM2009	Hypothetical protein PM2009	PM1974	PM1974	Hypothetical protein PM1974	[TP0334-TP0042 (0.73505175)]
